# Supplementary material for: Structural Transition States Explored With Minimalist Coarse Grained Models: Applications to Calmodulin
Source: Front Mol Biosci. 2019 Oct 15;6:104. doi: 10.3389/fmolb.2019.00104 (PMC6843051; doi:10.3389/fmolb.2019.00104)
Supplement: Supplementary file 1 [file Data_Sheet_1.ZIP]

Archive with 18 entries (13 files):
- MD_full_trajectories/
- MD_full_trajectories/.DS_Store
- __MACOSX/
- __MACOSX/MD_full_trajectories/
- __MACOSX/MD_full_trajectories/._.DS_Store
- MD_full_trajectories/closed2openT130g2.pdb
- MD_full_trajectories/closed2openT300g8.pdb
- __MACOSX/MD_full_trajectories/._closed2openT300g8.pdb
- MD_full_trajectories/Energy_CG_FIELD/
- MD_full_trajectories/Energy_CG_FIELD/energy_closed2openT130g2.dat
- MD_full_trajectories/Energy_CG_FIELD/energy_closed2openT300g8.dat
- __MACOSX/MD_full_trajectories/Energy_CG_FIELD/
- __MACOSX/MD_full_trajectories/Energy_CG_FIELD/._energy_closed2openT300g8.dat
- MD_full_trajectories/Energy_CG_FIELD/energy_open2closedT130g2.dat
- MD_full_trajectories/Energy_CG_FIELD/energy_open2closedT300g8.dat
- MD_full_trajectories/open2closedT130g2.pdb
- MD_full_trajectories/open2closedT300g8.pdb
- __MACOSX/MD_full_trajectories/._open2closedT300g8.pdb
