# Supplementary material for: Structural Transition States Explored With Minimalist Coarse Grained Models: Applications to Calmodulin
Source: Front Mol Biosci. 2019 Oct 15;6:104. doi: 10.3389/fmolb.2019.00104 (PMC6843051; doi:10.3389/fmolb.2019.00104)
Supplement: Supplementary file 1 [file Data_Sheet_1.ZIP › MD_full_trajectories/closed2openT130g2.pdb]

CRYST1   78.406   65.260  102.280  90.00  90.00  90.00 P 1           1
ATOM      1 CGLU     X   1      21.362  -4.811  44.390  1.00 54.51           C
ATOM      2 CGLN     X   1      22.469  -6.096  40.952  1.00 43.98           C
ATOM      3 CLEU     X   1      20.251  -5.790  37.827  1.00 29.51           C
ATOM      4 CTHR     X   1      20.672  -8.549  35.224  1.00 23.38           C
ATOM      5 CGLU     X   1      21.522  -7.974  31.593  1.00 23.41           C
ATOM      6 CGLU     X   1      18.226  -9.422  30.348  1.00 18.74           C
ATOM      7 CGLN     X   1      16.427  -6.991  32.680  1.00 15.79           C
ATOM      8 CILE     X   1      18.483  -4.210  31.089  0.60 16.16           C
ATOM      9 CALA     X   1      17.659  -5.706  27.631  1.00 15.86           C
ATOM     10 CGLU     X   1      13.939  -5.706  28.452  0.44 14.66           C
ATOM     11 CPHE     X   1      14.035  -2.005  29.425  0.74 12.86           C
ATOM     12 CLYS     X   1      16.097  -1.204  26.317  0.60 10.51           C
ATOM     13 CGLU     X   1      13.582  -3.003  24.080  1.00 11.86           C
ATOM     14 CALA     X   1      10.642  -1.140  25.639  1.00 11.89           C
ATOM     15 CPHE     X   1      12.457   2.213  25.462  1.00  8.45           C
ATOM     16 CALA     X   1      13.398   1.584  21.823  1.00  9.18           C
ATOM     17 CLEU     X   1       9.755   0.891  20.896  1.00 11.42           C
ATOM     18 CPHE     X   1       8.895   4.470  21.915  1.00  8.68           C
ATOM     19 CASP     X   1      12.176   5.996  20.713  1.00  7.43           C
ATOM     20 CLYS     X   1      11.496   5.208  17.029  1.00 12.02           C
ATOM     21 CASP     X   1      14.343   7.292  15.570  1.00  9.95           C
ATOM     22 CGLY     X   1      16.916   5.883  18.028  1.00  9.50           C
ATOM     23 CASP     X   1      18.273   9.235  19.248  1.00  8.33           C
ATOM     24 CGLY     X   1      18.002   8.340  22.952  1.00  7.50           C
ATOM     25 CTHR     X   1      14.982  10.545  23.785  1.00  7.23           C
ATOM     26 CILE     X   1      11.200  10.046  23.569  1.00  7.78           C
ATOM     27 CTHR     X   1       9.297  13.080  22.342  1.00  9.03           C
ATOM     28 CTHR     X   1       5.537  13.709  22.426  1.00 11.81           C
ATOM     29 CLYS     X   1       5.401  12.698  18.749  1.00 14.05           C
ATOM     30 CGLU     X   1       6.923   9.311  19.621  1.00  9.87           C
ATOM     31 CLEU     X   1       4.904   8.675  22.787  1.00  9.76           C
ATOM     32 CGLY     X   1       1.738   9.603  20.869  1.00  9.58           C
ATOM     33 CTHR     X   1       2.668   7.288  17.996  1.00  9.32           C
ATOM     34 CVAL     X   1       2.716   4.266  20.323  1.00  9.59           C
ATOM     35 CMET     X   1      -0.486   5.188  22.161  0.61  9.67           C
ATOM     36 CARG     X   1      -2.305   5.827  18.908  1.00  8.72           C
ATOM     37 CSER     X   1      -1.301   2.409  17.575  1.00 12.32           C
ATOM     38 CLEU     X   1      -2.833   0.905  20.739  0.53 15.72           C
ATOM     39 CGLY     X   1      -6.209   2.583  20.161  1.00 12.21           C
ATOM     40 CGLN     X   1      -5.903   5.903  22.031  1.00 10.24           C
ATOM     41 CASN     X   1      -6.160   9.593  21.159  1.00  7.42           C
ATOM     42 CPRO     X   1      -4.002  11.663  23.565  0.63  8.37           C
ATOM     43 CTHR     X   1      -3.765  15.387  22.792  1.00  9.95           C
ATOM     44 CGLU     X   1      -0.308  16.952  22.435  1.00 10.91           C
ATOM     45 CALA     X   1      -0.817  18.709  25.772  1.00 11.63           C
ATOM     46 CGLU     X   1      -1.756  15.464  27.576  1.00  9.34           C
ATOM     47 CLEU     X   1       1.337  13.790  26.124  1.00  8.88           C
ATOM     48 CGLN     X   1       3.456  16.715  27.375  1.00  9.62           C
ATOM     49 CASP     X   1       1.966  16.377  30.865  1.00 10.37           C
ATOM     50 CMET     X   1       2.975  12.693  30.753  1.00 10.93           C
ATOM     51 CILE     X   1       6.574  13.656  30.002  0.52  9.63           C
ATOM     52 CASN     X   1       6.562  16.476  32.544  1.00 10.19           C
ATOM     53 CGLU     X   1       5.849  14.020  35.382  1.00 17.10           C
ATOM     54 CVAL     X   1       9.185  12.272  34.848  0.44 15.60           C
ATOM     55 CASP     X   1      11.249  14.955  33.063  1.00 15.46           C
ATOM     56 CALA     X   1      13.811  15.394  35.887  1.00 13.59           C
ATOM     57 CASP     X   1      16.321  17.463  33.851  1.00 12.17           C
ATOM     58 CGLY     X   1      13.551  19.640  32.388  1.00 16.07           C
ATOM     59 CASN     X   1      14.486  19.360  28.682  1.00 15.63           C
ATOM     60 CGLY     X   1      10.952  18.421  27.498  1.00 11.82           C
ATOM     61 CTHR     X   1      11.701  14.785  26.502  1.00  8.43           C
ATOM     62 CILE     X   1      12.193  11.398  28.267  1.00  7.21           C
ATOM     63 CASP     X   1      15.691   9.859  28.385  1.00  7.73           C
ATOM     64 CPHE     X   1      16.454   6.278  29.506  1.00  9.05           C
ATOM     65 CPRO     X   1      16.577   6.859  33.324  1.00 11.62           C
ATOM     66 CGLU     X   1      13.477   9.098  33.149  1.00  9.06           C
ATOM     67 CPHE     X   1      11.693   6.226  31.308  0.59  9.62           C
ATOM     68 CLEU     X   1      12.774   3.753  33.997  1.00 13.94           C
ATOM     69 CSER     X   1      11.258   6.162  36.545  0.78 14.51           C
ATOM     70 CLEU     X   1       8.050   6.224  34.467  0.53 12.64           C
ATOM     71 CMET     X   1       7.760   2.416  34.589  0.67 14.57           C
ATOM     72 CALA     X   1       8.339   2.426  38.350  0.54 17.68           C
ATOM     73 CARG     X   1       5.434   4.902  38.844  0.51 16.59           C
ATOM     74 CLYS     X   1       2.920   4.086  36.107  1.00 22.03           C
ATOM     75 CMET     X   1       3.769   0.521  35.143  0.60 22.35           C
ATOM     76 CLYS     X   1       3.245  -0.301  38.832  1.00 25.50           C
ATOM     77 CGLU     X   1       0.855   1.550  41.171  0.58 19.93           C
ATOM     78 CGLN     X   1      -2.618   0.908  39.794  1.00 18.67           C
ATOM     79 CASP     X   1      -3.409  -2.275  37.771  0.31 19.26           C
ATOM     80 CSER     X   1      -5.340  -5.100  39.455  0.46 21.04           C
ATOM     81 CGLU     X   1      -8.727  -5.730  37.803  0.56 18.44           C
ATOM     82 CGLU     X   1     -11.120  -4.161  35.240  1.00 17.69           C
ATOM     83 CGLU     X   1      -7.969  -2.706  33.590  1.00 21.94           C
ATOM     84 CLEU     X   1      -6.055  -5.942  33.031  0.51 14.30           C
ATOM     85 CILE     X   1      -9.322  -6.587  31.172  1.00 13.46           C
ATOM     86 CGLU     X   1      -8.571  -3.441  29.126  0.58 16.18           C
ATOM     87 CALA     X   1      -5.073  -4.775  28.384  1.00 16.77           C
ATOM     88 CPHE     X   1      -6.501  -8.133  27.247  1.00 12.77           C
ATOM     89 CLYS     X   1      -8.990  -6.219  25.076  0.51 11.05           C
ATOM     90 CVAL     X   1      -6.020  -4.731  23.180  0.54 12.30           C
ATOM     91 CPHE     X   1      -4.773  -8.264  22.461  0.61 11.45           C
ATOM     92 CASP     X   1      -8.246  -9.738  21.858  1.00 12.43           C
ATOM     93 CARG     X   1      -8.963  -7.215  19.099  1.00 15.05           C
ATOM     94 CASP     X   1     -12.280  -8.475  17.720  1.00 17.81           C
ATOM     95 CGLY     X   1     -13.556  -9.224  21.236  1.00 21.74           C
ATOM     96 CASN     X   1     -14.385 -12.945  21.062  1.00 21.86           C
ATOM     97 CGLY     X   1     -12.609 -13.945  24.303  1.00 18.47           C
ATOM     98 CLEU     X   1      -9.613 -15.517  22.536  1.00 13.28           C
ATOM     99 CILE     X   1      -6.318 -14.015  21.418  0.90  9.81           C
ATOM    100 CSER     X   1      -5.487 -15.771  18.163  1.00 10.27           C
ATOM    101 CALA     X   1      -1.962 -16.129  16.832  1.00 10.69           C
ATOM    102 CALA     X   1      -2.798 -13.416  14.250  1.00 11.64           C
ATOM    103 CGLU     X   1      -4.202 -10.975  16.834  1.00  9.38           C
ATOM    104 CLEU     X   1      -1.052 -11.368  18.933  1.00  9.41           C
ATOM    105 CARG     X   1       0.930 -10.701  15.741  1.00  9.65           C
ATOM    106 CHIS     X   1      -1.149  -7.540  15.236  0.34 10.82           C
ATOM    107 CVAL     X   1      -0.346  -6.156  18.713  1.00 11.53           C
ATOM    108 CMET     X   1       3.394  -6.787  18.327  1.00 10.52           C
ATOM    109 CTHR     X   1       3.436  -4.957  14.970  1.00 11.80           C
ATOM    110 CASN     X   1       1.553  -1.995  16.476  0.72 10.91           C
ATOM    111 CLEU     X   1       4.062  -1.797  19.340  1.00 12.32           C
ATOM    112 CGLY     X   1       6.970  -1.680  16.871  1.00 11.96           C
ATOM    113 CGLU     X   1       8.304  -5.251  17.096  1.00 10.90           C
ATOM    114 CLYS     X   1       8.019  -6.873  13.638  0.67 10.41           C
ATOM    115 CLEU     X   1       8.769 -10.448  14.773  0.58  8.35           C
ATOM    116 CTHR     X   1       8.470 -13.440  12.410  1.00  8.53           C
ATOM    117 CASP     X   1       5.310 -15.584  12.141  1.00  8.68           C
ATOM    118 CASP     X   1       7.191 -18.542  13.669  0.34  8.53           C
ATOM    119 CGLU     X   1       8.046 -16.492  16.768  1.00  9.37           C
ATOM    120 CVAL     X   1       4.382 -15.482  17.141  1.00  9.39           C
ATOM    121 CASP     X   1       3.336 -19.141  17.418  1.00  9.65           C
ATOM    122 CGLU     X   1       6.120 -19.791  19.959  1.00 10.75           C
ATOM    123 CMET     X   1       4.435 -17.232  22.240  1.00 10.60           C
ATOM    124 CILE     X   1       0.967 -18.758  21.782  0.61 11.16           C
ATOM    125 CARG     X   1       2.086 -22.284  22.661  1.00 11.30           C
ATOM    126 CGLU     X   1       3.847 -20.870  25.734  1.00 13.24           C
ATOM    127 CALA     X   1       0.611 -19.462  27.235  1.00 13.38           C
ATOM    128 CASP     X   1      -1.690 -22.078  25.678  1.00 11.01           C
ATOM    129 CILE     X   1      -2.541 -24.430  28.552  1.00 12.45           C
ATOM    130 CASP     X   1      -5.895 -25.820  27.304  1.00 14.06           C
ATOM    131 CGLY     X   1      -4.659 -26.881  23.857  1.00 14.95           C
ATOM    132 CASP     X   1      -7.010 -24.947  21.531  1.00 14.21           C
ATOM    133 CGLY     X   1      -4.121 -22.978  19.956  1.00 12.69           C
ATOM    134 CHIS     X   1      -5.317 -19.686  21.467  1.00 10.74           C
ATOM    135 CILE     X   1      -5.079 -17.633  24.678  0.71  9.61           C
ATOM    136 CASN     X   1      -8.290 -17.000  26.627  1.00 10.65           C
ATOM    137 CTYR     X   1      -8.484 -14.424  29.441  0.62 11.57           C
ATOM    138 CGLU     X   1      -7.477 -16.873  32.188  1.00 12.62           C
ATOM    139 CGLU     X   1      -4.336 -18.042  30.348  1.00 10.88           C
ATOM    140 CPHE     X   1      -3.403 -14.386  29.828  0.53 10.57           C
ATOM    141 CVAL     X   1      -3.576 -13.759  33.585  1.00 13.02           C
ATOM    142 CARG     X   1      -1.432 -16.824  34.356  0.48 16.92           C
ATOM    143 CMET     X   1       1.146 -15.798  31.742  0.73 17.91           C
ATOM    144 CMET     X   1       1.497 -12.450  33.544  1.00 23.30           C
ATOM    145 CVAL     X   1       2.247 -14.191  36.882  1.00 30.36           C
ATOM    146 CSER     X   1       5.150 -16.416  35.748  1.00 49.83           C
END
ATOM      1 CGLU     X   1      20.436  -6.537  43.770  1.00 54.51           C
ATOM      2 CGLN     X   1      22.336  -4.515  41.242  1.00 43.98           C
ATOM      3 CLEU     X   1      22.457  -6.007  37.658  1.00 29.51           C
ATOM      4 CTHR     X   1      20.189  -8.356  35.753  1.00 23.38           C
ATOM      5 CGLU     X   1      20.766  -8.662  31.980  1.00 23.41           C
ATOM      6 CGLU     X   1      16.985  -9.122  31.549  1.00 18.74           C
ATOM      7 CGLN     X   1      15.875  -5.822  33.061  1.00 15.79           C
ATOM      8 CILE     X   1      18.357  -3.505  31.321  0.60 16.16           C
ATOM      9 CALA     X   1      17.813  -5.179  27.957  1.00 15.86           C
ATOM     10 CGLU     X   1      14.062  -5.140  28.603  0.44 14.66           C
ATOM     11 CPHE     X   1      14.124  -1.501  29.583  0.74 12.86           C
ATOM     12 CLYS     X   1      16.424  -0.409  26.725  0.60 10.51           C
ATOM     13 CGLU     X   1      14.322  -2.477  24.329  1.00 11.86           C
ATOM     14 CALA     X   1      11.173  -0.931  25.836  1.00 11.89           C
ATOM     15 CPHE     X   1      12.838   2.508  25.726  1.00  8.45           C
ATOM     16 CALA     X   1      13.825   1.945  22.094  1.00  9.18           C
ATOM     17 CLEU     X   1      10.254   1.179  21.038  1.00 11.42           C
ATOM     18 CPHE     X   1       9.413   4.732  21.986  1.00  8.68           C
ATOM     19 CASP     X   1      12.695   6.216  20.704  1.00  7.43           C
ATOM     20 CLYS     X   1      11.741   5.656  17.041  1.00 12.02           C
ATOM     21 CASP     X   1      14.882   7.253  15.720  1.00  9.95           C
ATOM     22 CGLY     X   1      17.157   5.760  18.386  1.00  9.50           C
ATOM     23 CASP     X   1      18.295   9.126  19.747  1.00  8.33           C
ATOM     24 CGLY     X   1      18.230   8.346  23.467  1.00  7.50           C
ATOM     25 CTHR     X   1      15.132  10.461  23.990  1.00  7.23           C
ATOM     26 CILE     X   1      11.353  10.089  23.861  1.00  7.78           C
ATOM     27 CTHR     X   1       9.453  13.070  22.418  1.00  9.03           C
ATOM     28 CTHR     X   1       5.812  13.955  22.976  1.00 11.81           C
ATOM     29 CLYS     X   1       5.192  12.949  19.333  1.00 14.05           C
ATOM     30 CGLU     X   1       6.599   9.410  19.484  1.00  9.87           C
ATOM     31 CLEU     X   1       4.666   8.562  22.605  1.00  9.76           C
ATOM     32 CGLY     X   1       1.690  10.038  20.715  1.00  9.58           C
ATOM     33 CTHR     X   1       2.301   7.726  17.757  1.00  9.32           C
ATOM     34 CVAL     X   1       2.070   4.919  20.288  1.00  9.59           C
ATOM     35 CMET     X   1      -0.986   5.759  22.333  0.61  9.67           C
ATOM     36 CARG     X   1      -3.275   6.408  19.395  1.00  8.72           C
ATOM     37 CSER     X   1      -2.122   3.045  18.036  1.00 12.32           C
ATOM     38 CLEU     X   1      -3.181   1.657  21.411  0.53 15.72           C
ATOM     39 CGLY     X   1      -6.717   3.089  21.052  1.00 12.21           C
ATOM     40 CGLN     X   1      -6.175   6.030  23.398  1.00 10.24           C
ATOM     41 CASN     X   1      -6.377   9.448  21.703  1.00  7.42           C
ATOM     42 CPRO     X   1      -4.502  11.906  23.902  0.63  8.37           C
ATOM     43 CTHR     X   1      -3.987  15.409  22.631  1.00  9.95           C
ATOM     44 CGLU     X   1      -0.626  17.097  22.242  1.00 10.91           C
ATOM     45 CALA     X   1      -1.406  18.746  25.620  1.00 11.63           C
ATOM     46 CGLU     X   1      -2.145  15.430  27.290  1.00  9.34           C
ATOM     47 CLEU     X   1       1.228  13.928  26.359  1.00  8.88           C
ATOM     48 CGLN     X   1       3.038  17.068  27.520  1.00  9.62           C
ATOM     49 CASP     X   1       1.565  16.600  30.952  1.00 10.37           C
ATOM     50 CMET     X   1       2.713  12.976  31.055  1.00 10.93           C
ATOM     51 CILE     X   1       6.367  13.763  30.061  0.52  9.63           C
ATOM     52 CASN     X   1       6.552  16.891  32.203  1.00 10.19           C
ATOM     53 CGLU     X   1       5.943  15.207  35.561  1.00 17.10           C
ATOM     54 CVAL     X   1       8.994  12.923  35.156  0.44 15.60           C
ATOM     55 CASP     X   1      11.259  14.216  32.365  1.00 15.46           C
ATOM     56 CALA     X   1      13.672  14.928  35.166  1.00 13.59           C
ATOM     57 CASP     X   1      15.810  17.748  33.688  1.00 12.17           C
ATOM     58 CGLY     X   1      13.067  19.451  31.629  1.00 16.07           C
ATOM     59 CASN     X   1      14.823  19.355  28.224  1.00 15.63           C
ATOM     60 CGLY     X   1      11.444  18.399  26.741  1.00 11.82           C
ATOM     61 CTHR     X   1      12.188  14.677  26.427  1.00  8.43           C
ATOM     62 CILE     X   1      12.595  11.410  28.337  1.00  7.21           C
ATOM     63 CASP     X   1      16.070   9.865  28.586  1.00  7.73           C
ATOM     64 CPHE     X   1      16.656   6.188  29.308  1.00  9.05           C
ATOM     65 CPRO     X   1      17.287   6.356  33.075  1.00 11.62           C
ATOM     66 CGLU     X   1      14.250   8.578  33.660  1.00  9.06           C
ATOM     67 CPHE     X   1      12.147   6.187  31.563  0.59  9.62           C
ATOM     68 CLEU     X   1      13.072   3.019  33.536  1.00 13.94           C
ATOM     69 CSER     X   1      11.515   4.496  36.645  0.78 14.51           C
ATOM     70 CLEU     X   1       8.296   6.310  35.543  0.53 12.64           C
ATOM     71 CMET     X   1       6.664   3.487  33.548  0.67 14.57           C
ATOM     72 CALA     X   1       7.027   0.456  35.694  0.54 17.68           C
ATOM     73 CARG     X   1       6.468   2.323  38.963  0.51 16.59           C
ATOM     74 CLYS     X   1       2.980   3.953  38.159  1.00 22.03           C
ATOM     75 CMET     X   1       2.212   0.596  36.546  0.60 22.35           C
ATOM     76 CLYS     X   1       1.823  -1.178  39.854  1.00 25.50           C
ATOM     77 CGLU     X   1      -1.147   0.850  40.922  0.58 19.93           C
ATOM     78 CGLN     X   1      -2.730   0.999  37.490  1.00 18.67           C
ATOM     79 CASP     X   1      -1.924  -2.189  35.588  0.31 19.26           C
ATOM     80 CSER     X   1      -3.555  -4.680  37.959  0.46 21.04           C
ATOM     81 CGLU     X   1      -6.902  -3.126  38.711  0.56 18.44           C
ATOM     82 CGLU     X   1      -7.927  -1.425  35.437  1.00 17.69           C
ATOM     83 CGLU     X   1      -6.158  -3.617  32.929  1.00 21.94           C
ATOM     84 CLEU     X   1      -7.288  -7.239  33.572  0.51 14.30           C
ATOM     85 CILE     X   1     -10.039  -6.867  31.032  1.00 13.46           C
ATOM     86 CGLU     X   1      -8.465  -4.162  28.899  0.58 16.18           C
ATOM     87 CALA     X   1      -5.083  -5.600  27.941  1.00 16.77           C
ATOM     88 CPHE     X   1      -7.039  -8.623  26.737  1.00 12.77           C
ATOM     89 CLYS     X   1      -9.683  -6.558  24.853  0.51 11.05           C
ATOM     90 CVAL     X   1      -6.741  -5.110  22.990  0.54 12.30           C
ATOM     91 CPHE     X   1      -4.772  -8.278  22.156  0.61 11.45           C
ATOM     92 CASP     X   1      -8.101  -9.534  20.881  1.00 12.43           C
ATOM     93 CARG     X   1      -8.993  -6.755  18.443  1.00 15.05           C
ATOM     94 CASP     X   1     -12.391  -8.288  17.622  1.00 17.81           C
ATOM     95 CGLY     X   1     -13.554  -8.668  21.257  1.00 21.74           C
ATOM     96 CASN     X   1     -14.326 -12.390  21.096  1.00 21.86           C
ATOM     97 CGLY     X   1     -12.486 -12.870  24.407  1.00 18.47           C
ATOM     98 CLEU     X   1      -9.698 -15.050  22.946  1.00 13.28           C
ATOM     99 CILE     X   1      -6.124 -14.019  22.234  0.90  9.81           C
ATOM    100 CSER     X   1      -5.149 -15.661  18.931  1.00 10.27           C
ATOM    101 CALA     X   1      -1.802 -15.999  17.259  1.00 10.69           C
ATOM    102 CALA     X   1      -3.027 -13.938  14.305  1.00 11.64           C
ATOM    103 CGLU     X   1      -4.187 -11.330  16.814  1.00  9.38           C
ATOM    104 CLEU     X   1      -0.938 -11.557  18.714  1.00  9.41           C
ATOM    105 CARG     X   1       0.847 -11.230  15.383  1.00  9.65           C
ATOM    106 CHIS     X   1      -1.026  -8.092  14.429  0.34 10.82           C
ATOM    107 CVAL     X   1      -0.308  -6.555  17.833  1.00 11.53           C
ATOM    108 CMET     X   1       3.419  -7.457  18.091  1.00 10.52           C
ATOM    109 CTHR     X   1       4.023  -5.878  14.652  1.00 11.80           C
ATOM    110 CASN     X   1       1.809  -3.015  15.824  0.72 10.91           C
ATOM    111 CLEU     X   1       4.140  -2.268  18.716  1.00 12.32           C
ATOM    112 CGLY     X   1       6.863  -2.001  16.061  1.00 11.96           C
ATOM    113 CGLU     X   1       8.097  -5.542  16.636  1.00 10.90           C
ATOM    114 CLYS     X   1       8.798  -6.847  13.160  0.67 10.41           C
ATOM    115 CLEU     X   1       8.437 -10.566  13.981  0.58  8.35           C
ATOM    116 CTHR     X   1       7.409 -13.646  12.049  1.00  8.53           C
ATOM    117 CASP     X   1       4.787 -16.362  12.326  1.00  8.68           C
ATOM    118 CASP     X   1       7.633 -18.504  13.714  0.34  8.53           C
ATOM    119 CGLU     X   1       8.023 -15.971  16.552  1.00  9.37           C
ATOM    120 CVAL     X   1       4.381 -15.444  17.385  1.00  9.39           C
ATOM    121 CASP     X   1       3.886 -19.179  17.014  1.00  9.65           C
ATOM    122 CGLU     X   1       6.088 -19.853  20.048  1.00 10.75           C
ATOM    123 CMET     X   1       4.473 -17.187  22.312  1.00 10.60           C
ATOM    124 CILE     X   1       1.207 -18.980  22.013  0.61 11.16           C
ATOM    125 CARG     X   1       2.598 -22.440  22.849  1.00 11.30           C
ATOM    126 CGLU     X   1       4.252 -20.881  25.921  1.00 13.24           C
ATOM    127 CALA     X   1       0.903 -19.508  27.098  1.00 13.38           C
ATOM    128 CASP     X   1      -1.773 -22.049  26.154  1.00 11.01           C
ATOM    129 CILE     X   1      -2.539 -24.702  28.753  1.00 12.45           C
ATOM    130 CASP     X   1      -5.578 -26.347  27.121  1.00 14.06           C
ATOM    131 CGLY     X   1      -3.836 -26.469  23.719  1.00 14.95           C
ATOM    132 CASP     X   1      -6.880 -25.053  21.900  1.00 14.21           C
ATOM    133 CGLY     X   1      -4.671 -22.707  19.818  1.00 12.69           C
ATOM    134 CHIS     X   1      -6.167 -19.667  21.453  1.00 10.74           C
ATOM    135 CILE     X   1      -5.665 -18.041  24.891  0.71  9.61           C
ATOM    136 CASN     X   1      -8.683 -17.261  27.044  1.00 10.65           C
ATOM    137 CTYR     X   1      -8.537 -14.711  29.906  0.62 11.57           C
ATOM    138 CGLU     X   1      -7.185 -16.951  32.674  1.00 12.62           C
ATOM    139 CGLU     X   1      -4.348 -18.061  30.371  1.00 10.88           C
ATOM    140 CPHE     X   1      -3.143 -14.471  30.204  0.53 10.57           C
ATOM    141 CVAL     X   1      -3.336 -13.995  33.973  1.00 13.02           C
ATOM    142 CARG     X   1      -1.280 -17.165  34.504  0.48 16.92           C
ATOM    143 CMET     X   1       1.107 -15.989  31.886  0.73 17.91           C
ATOM    144 CMET     X   1       1.642 -12.434  33.023  1.00 23.30           C
ATOM    145 CVAL     X   1       1.930 -13.786  36.525  1.00 30.36           C
ATOM    146 CSER     X   1       3.868 -16.975  35.663  1.00 49.83           C
END
ATOM      1 CGLU     X   1      20.016  -6.400  44.101  1.00 54.51           C
ATOM      2 CGLN     X   1      21.973  -4.021  41.957  1.00 43.98           C
ATOM      3 CLEU     X   1      21.548  -4.888  38.194  1.00 29.51           C
ATOM      4 CTHR     X   1      19.681  -7.461  36.149  1.00 23.38           C
ATOM      5 CGLU     X   1      20.450  -8.848  32.664  1.00 23.41           C
ATOM      6 CGLU     X   1      16.660  -9.059  32.136  1.00 18.74           C
ATOM      7 CGLN     X   1      16.102  -5.603  33.603  1.00 15.79           C
ATOM      8 CILE     X   1      18.767  -4.069  31.346  0.60 16.16           C
ATOM      9 CALA     X   1      17.499  -5.742  28.182  1.00 15.86           C
ATOM     10 CGLU     X   1      13.935  -4.782  29.109  0.44 14.66           C
ATOM     11 CPHE     X   1      14.706  -1.155  29.782  0.74 12.86           C
ATOM     12 CLYS     X   1      16.745  -0.885  26.554  0.60 10.51           C
ATOM     13 CGLU     X   1      13.934  -2.627  24.682  1.00 11.86           C
ATOM     14 CALA     X   1      11.214  -0.449  26.242  1.00 11.89           C
ATOM     15 CPHE     X   1      13.052   2.854  25.673  1.00  8.45           C
ATOM     16 CALA     X   1      13.527   1.936  22.010  1.00  9.18           C
ATOM     17 CLEU     X   1       9.799   1.427  21.461  1.00 11.42           C
ATOM     18 CPHE     X   1       9.273   5.129  21.957  1.00  8.68           C
ATOM     19 CASP     X   1      12.448   6.696  20.517  1.00  7.43           C
ATOM     20 CLYS     X   1      11.779   5.777  16.863  1.00 12.02           C
ATOM     21 CASP     X   1      14.894   7.553  15.721  1.00  9.95           C
ATOM     22 CGLY     X   1      17.186   6.263  18.477  1.00  9.50           C
ATOM     23 CASP     X   1      18.492   9.593  19.773  1.00  8.33           C
ATOM     24 CGLY     X   1      18.391   8.806  23.490  1.00  7.50           C
ATOM     25 CTHR     X   1      15.260  10.798  24.245  1.00  7.23           C
ATOM     26 CILE     X   1      11.525  10.129  24.048  1.00  7.78           C
ATOM     27 CTHR     X   1       9.578  12.932  22.335  1.00  9.03           C
ATOM     28 CTHR     X   1       5.974  13.777  23.142  1.00 11.81           C
ATOM     29 CLYS     X   1       5.032  12.957  19.522  1.00 14.05           C
ATOM     30 CGLU     X   1       6.276   9.355  19.593  1.00  9.87           C
ATOM     31 CLEU     X   1       4.682   8.907  22.977  1.00  9.76           C
ATOM     32 CGLY     X   1       1.496  10.085  21.227  1.00  9.58           C
ATOM     33 CTHR     X   1       1.872   7.688  18.298  1.00  9.32           C
ATOM     34 CVAL     X   1       1.908   5.022  20.987  1.00  9.59           C
ATOM     35 CMET     X   1      -1.212   5.852  22.936  0.61  9.67           C
ATOM     36 CARG     X   1      -3.449   6.208  19.910  1.00  8.72           C
ATOM     37 CSER     X   1      -2.348   2.697  18.933  1.00 12.32           C
ATOM     38 CLEU     X   1      -3.474   1.418  22.330  0.53 15.72           C
ATOM     39 CGLY     X   1      -7.005   2.889  22.098  1.00 12.21           C
ATOM     40 CGLN     X   1      -6.529   6.369  23.549  1.00 10.24           C
ATOM     41 CASN     X   1      -6.871   9.665  21.647  1.00  7.42           C
ATOM     42 CPRO     X   1      -4.214  11.592  23.552  0.63  8.37           C
ATOM     43 CTHR     X   1      -3.502  15.104  22.409  1.00  9.95           C
ATOM     44 CGLU     X   1      -0.142  16.819  22.147  1.00 10.91           C
ATOM     45 CALA     X   1      -0.732  18.721  25.429  1.00 11.63           C
ATOM     46 CGLU     X   1      -2.117  15.708  27.254  1.00  9.34           C
ATOM     47 CLEU     X   1       0.906  13.477  26.626  1.00  8.88           C
ATOM     48 CGLN     X   1       3.290  16.379  27.235  1.00  9.62           C
ATOM     49 CASP     X   1       2.108  17.162  30.723  1.00 10.37           C
ATOM     50 CMET     X   1       2.826  13.487  31.387  1.00 10.93           C
ATOM     51 CILE     X   1       6.362  13.990  29.904  0.52  9.63           C
ATOM     52 CASN     X   1       6.613  16.908  32.318  1.00 10.19           C
ATOM     53 CGLU     X   1       5.706  14.607  35.210  1.00 17.10           C
ATOM     54 CVAL     X   1       8.887  12.606  34.462  0.44 15.60           C
ATOM     55 CASP     X   1      11.414  14.802  32.621  1.00 15.46           C
ATOM     56 CALA     X   1      13.918  15.524  35.339  1.00 13.59           C
ATOM     57 CASP     X   1      16.404  17.580  33.268  1.00 12.17           C
ATOM     58 CGLY     X   1      13.943  19.860  31.421  1.00 16.07           C
ATOM     59 CASN     X   1      14.914  19.842  27.715  1.00 15.63           C
ATOM     60 CGLY     X   1      11.513  18.412  26.755  1.00 11.82           C
ATOM     61 CTHR     X   1      12.060  14.649  26.546  1.00  8.43           C
ATOM     62 CILE     X   1      12.472  11.599  28.785  1.00  7.21           C
ATOM     63 CASP     X   1      15.980  10.113  28.906  1.00  7.73           C
ATOM     64 CPHE     X   1      16.414   6.364  29.298  1.00  9.05           C
ATOM     65 CPRO     X   1      16.900   6.286  33.090  1.00 11.62           C
ATOM     66 CGLU     X   1      14.048   8.752  33.632  1.00  9.06           C
ATOM     67 CPHE     X   1      11.473   6.659  31.755  0.59  9.62           C
ATOM     68 CLEU     X   1      12.559   3.256  33.177  1.00 13.94           C
ATOM     69 CSER     X   1      12.853   4.599  36.695  0.78 14.51           C
ATOM     70 CLEU     X   1       9.735   6.734  37.462  0.53 12.64           C
ATOM     71 CMET     X   1       7.250   4.545  35.554  0.67 14.57           C
ATOM     72 CALA     X   1       7.840   0.959  36.402  0.54 17.68           C
ATOM     73 CARG     X   1       6.985   1.502  40.070  0.51 16.59           C
ATOM     74 CLYS     X   1       3.833   3.799  39.561  1.00 22.03           C
ATOM     75 CMET     X   1       2.802   1.501  36.712  0.60 22.35           C
ATOM     76 CLYS     X   1       2.514  -1.665  38.749  1.00 25.50           C
ATOM     77 CGLU     X   1      -0.069   0.130  40.795  0.58 19.93           C
ATOM     78 CGLN     X   1      -2.003   1.425  37.814  1.00 18.67           C
ATOM     79 CASP     X   1      -1.665  -1.435  35.338  0.31 19.26           C
ATOM     80 CSER     X   1      -3.252  -3.904  37.762  0.46 21.04           C
ATOM     81 CGLU     X   1      -6.809  -2.707  37.442  0.56 18.44           C
ATOM     82 CGLU     X   1      -6.324  -1.907  33.729  1.00 17.69           C
ATOM     83 CGLU     X   1      -4.528  -5.149  33.027  1.00 21.94           C
ATOM     84 CLEU     X   1      -7.489  -7.603  33.162  0.51 14.30           C
ATOM     85 CILE     X   1      -9.930  -5.840  30.907  1.00 13.46           C
ATOM     86 CGLU     X   1      -7.513  -4.087  28.578  0.58 16.18           C
ATOM     87 CALA     X   1      -4.953  -6.803  27.876  1.00 16.77           C
ATOM     88 CPHE     X   1      -7.563  -9.285  26.676  1.00 12.77           C
ATOM     89 CLYS     X   1      -9.747  -6.906  24.584  0.51 11.05           C
ATOM     90 CVAL     X   1      -6.791  -5.371  22.813  0.54 12.30           C
ATOM     91 CPHE     X   1      -4.870  -8.484  21.705  0.61 11.45           C
ATOM     92 CASP     X   1      -8.125  -9.921  20.428  1.00 12.43           C
ATOM     93 CARG     X   1      -9.199  -7.217  17.979  1.00 15.05           C
ATOM     94 CASP     X   1     -12.597  -8.776  17.211  1.00 17.81           C
ATOM     95 CGLY     X   1     -14.146  -9.474  20.651  1.00 21.74           C
ATOM     96 CASN     X   1     -14.106 -13.210  19.929  1.00 21.86           C
ATOM     97 CGLY     X   1     -13.385 -14.398  23.485  1.00 18.47           C
ATOM     98 CLEU     X   1     -10.091 -16.020  22.398  1.00 13.28           C
ATOM     99 CILE     X   1      -6.834 -14.252  21.615  0.90  9.81           C
ATOM    100 CSER     X   1      -5.737 -16.001  18.406  1.00 10.27           C
ATOM    101 CALA     X   1      -2.276 -16.492  17.031  1.00 10.69           C
ATOM    102 CALA     X   1      -3.252 -14.492  13.944  1.00 11.64           C
ATOM    103 CGLU     X   1      -4.543 -11.514  15.919  1.00  9.38           C
ATOM    104 CLEU     X   1      -1.622 -11.346  18.299  1.00  9.41           C
ATOM    105 CARG     X   1       0.800 -11.403  15.380  1.00  9.65           C
ATOM    106 CHIS     X   1      -0.988  -8.362  14.033  0.34 10.82           C
ATOM    107 CVAL     X   1      -0.236  -6.307  17.144  1.00 11.53           C
ATOM    108 CMET     X   1       3.474  -7.294  17.307  1.00 10.52           C
ATOM    109 CTHR     X   1       4.071  -5.697  13.876  1.00 11.80           C
ATOM    110 CASN     X   1       2.091  -2.714  15.164  0.72 10.91           C
ATOM    111 CLEU     X   1       4.210  -2.273  18.273  1.00 12.32           C
ATOM    112 CGLY     X   1       7.088  -2.230  15.773  1.00 11.96           C
ATOM    113 CGLU     X   1       8.020  -5.900  16.020  1.00 10.90           C
ATOM    114 CLYS     X   1       8.262  -7.324  12.528  0.67 10.41           C
ATOM    115 CLEU     X   1       7.560 -10.916  13.642  0.58  8.35           C
ATOM    116 CTHR     X   1       6.922 -14.106  11.719  1.00  8.53           C
ATOM    117 CASP     X   1       4.135 -16.618  12.222  1.00  8.68           C
ATOM    118 CASP     X   1       6.543 -18.949  14.060  0.34  8.53           C
ATOM    119 CGLU     X   1       7.423 -16.038  16.380  1.00  9.37           C
ATOM    120 CVAL     X   1       3.806 -15.379  17.231  1.00  9.39           C
ATOM    121 CASP     X   1       3.013 -19.047  17.733  1.00  9.65           C
ATOM    122 CGLU     X   1       5.791 -19.378  20.318  1.00 10.75           C
ATOM    123 CMET     X   1       4.116 -16.886  22.731  1.00 10.60           C
ATOM    124 CILE     X   1       1.045 -18.960  22.246  0.61 11.16           C
ATOM    125 CARG     X   1       2.936 -22.235  22.798  1.00 11.30           C
ATOM    126 CGLU     X   1       4.094 -20.687  26.094  1.00 13.24           C
ATOM    127 CALA     X   1       0.589 -19.463  26.933  1.00 13.38           C
ATOM    128 CASP     X   1      -1.782 -22.239  25.849  1.00 11.01           C
ATOM    129 CILE     X   1      -2.665 -24.310  28.901  1.00 12.45           C
ATOM    130 CASP     X   1      -5.606 -26.163  27.312  1.00 14.06           C
ATOM    131 CGLY     X   1      -3.977 -26.946  23.943  1.00 14.95           C
ATOM    132 CASP     X   1      -6.681 -24.860  22.235  1.00 14.21           C
ATOM    133 CGLY     X   1      -4.139 -22.654  20.395  1.00 12.69           C
ATOM    134 CHIS     X   1      -5.533 -19.463  21.822  1.00 10.74           C
ATOM    135 CILE     X   1      -5.361 -17.394  25.046  0.71  9.61           C
ATOM    136 CASN     X   1      -8.498 -16.767  27.075  1.00 10.65           C
ATOM    137 CTYR     X   1      -8.489 -14.636  30.265  0.62 11.57           C
ATOM    138 CGLU     X   1      -7.400 -17.523  32.498  1.00 12.62           C
ATOM    139 CGLU     X   1      -4.353 -18.245  30.311  1.00 10.88           C
ATOM    140 CPHE     X   1      -3.532 -14.556  30.023  0.53 10.57           C
ATOM    141 CVAL     X   1      -3.454 -14.004  33.787  1.00 13.02           C
ATOM    142 CARG     X   1      -1.397 -17.190  34.207  0.48 16.92           C
ATOM    143 CMET     X   1       1.104 -16.184  31.626  0.73 17.91           C
ATOM    144 CMET     X   1       1.762 -12.627  32.690  1.00 23.30           C
ATOM    145 CVAL     X   1       2.157 -13.541  36.321  1.00 30.36           C
ATOM    146 CSER     X   1       4.467 -16.507  35.589  1.00 49.83           C
END
ATOM      1 CGLU     X   1      21.089  -7.388  44.634  1.00 54.51           C
ATOM      2 CGLN     X   1      20.926  -4.383  42.392  1.00 43.98           C
ATOM      3 CLEU     X   1      20.369  -4.959  38.592  1.00 29.51           C
ATOM      4 CTHR     X   1      19.068  -7.741  36.388  1.00 23.38           C
ATOM      5 CGLU     X   1      20.410  -8.319  32.849  1.00 23.41           C
ATOM      6 CGLU     X   1      16.753  -9.215  32.136  1.00 18.74           C
ATOM      7 CGLN     X   1      15.742  -5.805  33.464  1.00 15.79           C
ATOM      8 CILE     X   1      18.251  -4.150  31.115  0.60 16.16           C
ATOM      9 CALA     X   1      17.119  -6.191  28.120  1.00 15.86           C
ATOM     10 CGLU     X   1      13.661  -4.948  29.110  0.44 14.66           C
ATOM     11 CPHE     X   1      14.757  -1.355  29.417  0.74 12.86           C
ATOM     12 CLYS     X   1      16.695  -1.555  26.123  0.60 10.51           C
ATOM     13 CGLU     X   1      13.584  -3.000  24.489  1.00 11.86           C
ATOM     14 CALA     X   1      11.334  -0.592  26.417  1.00 11.89           C
ATOM     15 CPHE     X   1      13.352   2.575  25.705  1.00  8.45           C
ATOM     16 CALA     X   1      13.363   1.521  22.047  1.00  9.18           C
ATOM     17 CLEU     X   1       9.563   1.396  21.974  1.00 11.42           C
ATOM     18 CPHE     X   1       9.434   5.114  22.595  1.00  8.68           C
ATOM     19 CASP     X   1      12.667   6.504  21.101  1.00  7.43           C
ATOM     20 CLYS     X   1      11.519   6.219  17.462  1.00 12.02           C
ATOM     21 CASP     X   1      14.776   7.459  16.042  1.00  9.95           C
ATOM     22 CGLY     X   1      17.495   6.210  18.400  1.00  9.50           C
ATOM     23 CASP     X   1      18.458   9.743  19.433  1.00  8.33           C
ATOM     24 CGLY     X   1      18.462   8.901  23.139  1.00  7.50           C
ATOM     25 CTHR     X   1      15.431  11.019  23.956  1.00  7.23           C
ATOM     26 CILE     X   1      11.659  10.648  23.687  1.00  7.78           C
ATOM     27 CTHR     X   1       9.574  13.461  22.165  1.00  9.03           C
ATOM     28 CTHR     X   1       5.909  14.248  22.716  1.00 11.81           C
ATOM     29 CLYS     X   1       5.237  12.692  19.282  1.00 14.05           C
ATOM     30 CGLU     X   1       6.715   9.250  19.988  1.00  9.87           C
ATOM     31 CLEU     X   1       4.606   8.927  23.094  1.00  9.76           C
ATOM     32 CGLY     X   1       1.586  10.338  21.226  1.00  9.58           C
ATOM     33 CTHR     X   1       2.298   7.718  18.562  1.00  9.32           C
ATOM     34 CVAL     X   1       1.825   5.069  21.227  1.00  9.59           C
ATOM     35 CMET     X   1      -1.221   6.437  22.982  0.61  9.67           C
ATOM     36 CARG     X   1      -3.231   6.719  19.793  1.00  8.72           C
ATOM     37 CSER     X   1      -2.487   3.071  19.002  1.00 12.32           C
ATOM     38 CLEU     X   1      -3.764   2.148  22.460  0.53 15.72           C
ATOM     39 CGLY     X   1      -7.470   3.016  22.021  1.00 12.21           C
ATOM     40 CGLN     X   1      -6.591   6.484  23.303  1.00 10.24           C
ATOM     41 CASN     X   1      -6.879   9.816  21.454  1.00  7.42           C
ATOM     42 CPRO     X   1      -5.122  12.374  23.637  0.63  8.37           C
ATOM     43 CTHR     X   1      -4.025  15.649  22.147  1.00  9.95           C
ATOM     44 CGLU     X   1      -0.505  17.029  22.134  1.00 10.91           C
ATOM     45 CALA     X   1      -1.319  18.883  25.395  1.00 11.63           C
ATOM     46 CGLU     X   1      -1.896  15.585  27.161  1.00  9.34           C
ATOM     47 CLEU     X   1       1.316  14.113  25.742  1.00  8.88           C
ATOM     48 CGLN     X   1       3.315  16.970  27.266  1.00  9.62           C
ATOM     49 CASP     X   1       1.745  16.363  30.633  1.00 10.37           C
ATOM     50 CMET     X   1       2.516  12.640  30.569  1.00 10.93           C
ATOM     51 CILE     X   1       6.265  13.083  29.727  0.52  9.63           C
ATOM     52 CASN     X   1       6.614  16.170  31.908  1.00 10.19           C
ATOM     53 CGLU     X   1       5.696  14.020  34.910  1.00 17.10           C
ATOM     54 CVAL     X   1       9.044  12.282  34.238  0.44 15.60           C
ATOM     55 CASP     X   1      11.498  14.841  32.818  1.00 15.46           C
ATOM     56 CALA     X   1      13.808  15.780  35.640  1.00 13.59           C
ATOM     57 CASP     X   1      16.317  17.776  33.537  1.00 12.17           C
ATOM     58 CGLY     X   1      13.943  20.042  31.563  1.00 16.07           C
ATOM     59 CASN     X   1      15.103  19.725  27.926  1.00 15.63           C
ATOM     60 CGLY     X   1      11.507  18.799  27.065  1.00 11.82           C
ATOM     61 CTHR     X   1      11.943  15.086  26.341  1.00  8.43           C
ATOM     62 CILE     X   1      12.664  11.941  28.362  1.00  7.21           C
ATOM     63 CASP     X   1      15.910   9.952  28.553  1.00  7.73           C
ATOM     64 CPHE     X   1      15.913   6.286  29.530  1.00  9.05           C
ATOM     65 CPRO     X   1      17.504   6.858  32.958  1.00 11.62           C
ATOM     66 CGLU     X   1      14.581   9.117  33.883  1.00  9.06           C
ATOM     67 CPHE     X   1      12.174   6.613  32.310  0.59  9.62           C
ATOM     68 CLEU     X   1      13.524   3.496  34.111  1.00 13.94           C
ATOM     69 CSER     X   1      13.239   4.976  37.574  0.78 14.51           C
ATOM     70 CLEU     X   1       9.850   6.797  37.824  0.53 12.64           C
ATOM     71 CMET     X   1       7.401   4.922  35.567  0.67 14.57           C
ATOM     72 CALA     X   1       7.799   1.257  36.143  0.54 17.68           C
ATOM     73 CARG     X   1       7.147   1.848  39.846  0.51 16.59           C
ATOM     74 CLYS     X   1       4.021   4.198  39.430  1.00 22.03           C
ATOM     75 CMET     X   1       2.989   1.748  36.711  0.60 22.35           C
ATOM     76 CLYS     X   1       2.959  -1.416  38.768  1.00 25.50           C
ATOM     77 CGLU     X   1       0.211  -0.144  40.984  0.58 19.93           C
ATOM     78 CGLN     X   1      -1.855   1.131  38.083  1.00 18.67           C
ATOM     79 CASP     X   1      -1.069  -1.629  35.595  0.31 19.26           C
ATOM     80 CSER     X   1      -2.630  -4.380  37.711  0.46 21.04           C
ATOM     81 CGLU     X   1      -6.115  -2.960  37.569  0.56 18.44           C
ATOM     82 CGLU     X   1      -5.731  -1.765  33.952  1.00 17.69           C
ATOM     83 CGLU     X   1      -4.084  -4.966  32.826  1.00 21.94           C
ATOM     84 CLEU     X   1      -7.248  -7.156  32.859  0.51 14.30           C
ATOM     85 CILE     X   1      -9.189  -4.598  30.898  1.00 13.46           C
ATOM     86 CGLU     X   1      -6.510  -3.533  28.442  0.58 16.18           C
ATOM     87 CALA     X   1      -4.781  -6.767  27.455  1.00 16.77           C
ATOM     88 CPHE     X   1      -7.971  -8.746  26.895  1.00 12.77           C
ATOM     89 CLYS     X   1     -10.084  -6.356  24.744  0.51 11.05           C
ATOM     90 CVAL     X   1      -7.278  -5.353  22.432  0.54 12.30           C
ATOM     91 CPHE     X   1      -5.615  -8.760  21.948  0.61 11.45           C
ATOM     92 CASP     X   1      -8.911 -10.302  20.924  1.00 12.43           C
ATOM     93 CARG     X   1      -9.076  -8.387  17.642  1.00 15.05           C
ATOM     94 CASP     X   1     -12.419  -9.897  16.587  1.00 17.81           C
ATOM     95 CGLY     X   1     -14.007 -10.051  20.075  1.00 21.74           C
ATOM     96 CASN     X   1     -14.512 -13.822  20.056  1.00 21.86           C
ATOM     97 CGLY     X   1     -12.885 -13.838  23.509  1.00 18.47           C
ATOM     98 CLEU     X   1      -9.812 -15.883  22.491  1.00 13.28           C
ATOM     99 CILE     X   1      -6.482 -14.614  21.208  0.90  9.81           C
ATOM    100 CSER     X   1      -5.673 -16.174  17.821  1.00 10.27           C
ATOM    101 CALA     X   1      -2.414 -16.405  15.967  1.00 10.69           C
ATOM    102 CALA     X   1      -3.574 -13.645  13.619  1.00 11.64           C
ATOM    103 CGLU     X   1      -4.736 -11.605  16.607  1.00  9.38           C
ATOM    104 CLEU     X   1      -1.398 -11.430  18.353  1.00  9.41           C
ATOM    105 CARG     X   1       0.430 -11.012  15.055  1.00  9.65           C
ATOM    106 CHIS     X   1      -1.742  -8.129  13.946  0.34 10.82           C
ATOM    107 CVAL     X   1      -1.018  -6.530  17.320  1.00 11.53           C
ATOM    108 CMET     X   1       2.752  -7.238  17.545  1.00 10.52           C
ATOM    109 CTHR     X   1       3.395  -5.544  14.169  1.00 11.80           C
ATOM    110 CASN     X   1       1.276  -2.583  15.273  0.72 10.91           C
ATOM    111 CLEU     X   1       3.800  -2.116  18.060  1.00 12.32           C
ATOM    112 CGLY     X   1       6.465  -1.965  15.337  1.00 11.96           C
ATOM    113 CGLU     X   1       7.540  -5.586  15.680  1.00 10.90           C
ATOM    114 CLYS     X   1       7.451  -7.492  12.418  0.67 10.41           C
ATOM    115 CLEU     X   1       7.978 -10.999  13.854  0.58  8.35           C
ATOM    116 CTHR     X   1       7.479 -14.394  12.270  1.00  8.53           C
ATOM    117 CASP     X   1       4.449 -16.663  12.322  1.00  8.68           C
ATOM    118 CASP     X   1       6.868 -19.229  13.797  0.34  8.53           C
ATOM    119 CGLU     X   1       7.898 -16.668  16.444  1.00  9.37           C
ATOM    120 CVAL     X   1       4.345 -15.767  17.339  1.00  9.39           C
ATOM    121 CASP     X   1       3.413 -19.422  17.659  1.00  9.65           C
ATOM    122 CGLU     X   1       6.073 -19.913  20.342  1.00 10.75           C
ATOM    123 CMET     X   1       4.496 -17.143  22.505  1.00 10.60           C
ATOM    124 CILE     X   1       1.075 -18.612  22.177  0.61 11.16           C
ATOM    125 CARG     X   1       2.499 -22.113  22.744  1.00 11.30           C
ATOM    126 CGLU     X   1       4.325 -20.934  25.887  1.00 13.24           C
ATOM    127 CALA     X   1       1.061 -19.731  27.433  1.00 13.38           C
ATOM    128 CASP     X   1      -1.321 -22.464  26.267  1.00 11.01           C
ATOM    129 CILE     X   1      -2.580 -24.927  28.861  1.00 12.45           C
ATOM    130 CASP     X   1      -5.932 -26.126  27.471  1.00 14.06           C
ATOM    131 CGLY     X   1      -4.094 -26.498  24.139  1.00 14.95           C
ATOM    132 CASP     X   1      -6.544 -24.746  21.791  1.00 14.21           C
ATOM    133 CGLY     X   1      -3.715 -22.722  20.172  1.00 12.69           C
ATOM    134 CHIS     X   1      -5.302 -19.529  21.373  1.00 10.74           C
ATOM    135 CILE     X   1      -5.261 -17.779  24.787  0.71  9.61           C
ATOM    136 CASN     X   1      -8.383 -17.272  26.871  1.00 10.65           C
ATOM    137 CTYR     X   1      -8.165 -14.782  29.782  0.62 11.57           C
ATOM    138 CGLU     X   1      -7.287 -17.317  32.485  1.00 12.62           C
ATOM    139 CGLU     X   1      -4.304 -18.568  30.455  1.00 10.88           C
ATOM    140 CPHE     X   1      -3.737 -14.828  30.207  0.53 10.57           C
ATOM    141 CVAL     X   1      -3.680 -13.980  33.916  1.00 13.02           C
ATOM    142 CARG     X   1      -1.519 -16.972  34.881  0.48 16.92           C
ATOM    143 CMET     X   1       0.855 -16.052  32.152  0.73 17.91           C
ATOM    144 CMET     X   1       1.349 -12.419  33.030  1.00 23.30           C
ATOM    145 CVAL     X   1       2.345 -13.362  36.535  1.00 30.36           C
ATOM    146 CSER     X   1       3.906 -16.733  35.604  1.00 49.83           C
END
ATOM      1 CGLU     X   1      22.363  -7.498  44.562  1.00 54.51           C
ATOM      2 CGLN     X   1      21.033  -4.459  42.806  1.00 43.98           C
ATOM      3 CLEU     X   1      20.083  -5.282  39.131  1.00 29.51           C
ATOM      4 CTHR     X   1      19.454  -8.350  37.014  1.00 23.38           C
ATOM      5 CGLU     X   1      20.748  -8.926  33.457  1.00 23.41           C
ATOM      6 CGLU     X   1      17.134  -9.551  32.344  1.00 18.74           C
ATOM      7 CGLN     X   1      16.268  -6.162  33.817  1.00 15.79           C
ATOM      8 CILE     X   1      18.553  -4.380  31.337  0.60 16.16           C
ATOM      9 CALA     X   1      17.550  -6.174  28.144  1.00 15.86           C
ATOM     10 CGLU     X   1      13.922  -5.567  29.119  0.44 14.66           C
ATOM     11 CPHE     X   1      14.447  -1.867  29.608  0.74 12.86           C
ATOM     12 CLYS     X   1      16.181  -1.644  26.203  0.60 10.51           C
ATOM     13 CGLU     X   1      13.210  -3.089  24.327  1.00 11.86           C
ATOM     14 CALA     X   1      10.921  -0.608  26.112  1.00 11.89           C
ATOM     15 CPHE     X   1      13.238   2.373  25.515  1.00  8.45           C
ATOM     16 CALA     X   1      13.523   1.619  21.795  1.00  9.18           C
ATOM     17 CLEU     X   1       9.765   1.447  21.244  1.00 11.42           C
ATOM     18 CPHE     X   1       9.532   5.034  22.386  1.00  8.68           C
ATOM     19 CASP     X   1      12.766   6.047  20.618  1.00  7.43           C
ATOM     20 CLYS     X   1      11.190   6.426  17.152  1.00 12.02           C
ATOM     21 CASP     X   1      14.321   8.256  16.149  1.00  9.95           C
ATOM     22 CGLY     X   1      16.573   6.148  18.385  1.00  9.50           C
ATOM     23 CASP     X   1      18.075   9.402  19.661  1.00  8.33           C
ATOM     24 CGLY     X   1      18.337   8.700  23.388  1.00  7.50           C
ATOM     25 CTHR     X   1      15.218  10.759  24.002  1.00  7.23           C
ATOM     26 CILE     X   1      11.462  10.253  23.729  1.00  7.78           C
ATOM     27 CTHR     X   1       9.317  13.190  22.566  1.00  9.03           C
ATOM     28 CTHR     X   1       5.639  14.030  22.921  1.00 11.81           C
ATOM     29 CLYS     X   1       5.257  13.251  19.191  1.00 14.05           C
ATOM     30 CGLU     X   1       6.715   9.795  19.871  1.00  9.87           C
ATOM     31 CLEU     X   1       4.714   9.121  22.992  1.00  9.76           C
ATOM     32 CGLY     X   1       1.661   9.959  20.852  1.00  9.58           C
ATOM     33 CTHR     X   1       2.346   7.021  18.536  1.00  9.32           C
ATOM     34 CVAL     X   1       1.861   4.549  21.364  1.00  9.59           C
ATOM     35 CMET     X   1      -1.336   5.615  23.058  0.61  9.67           C
ATOM     36 CARG     X   1      -3.191   6.343  19.846  1.00  8.72           C
ATOM     37 CSER     X   1      -2.265   2.828  18.714  1.00 12.32           C
ATOM     38 CLEU     X   1      -3.883   1.603  21.928  0.53 15.72           C
ATOM     39 CGLY     X   1      -7.047   3.764  21.934  1.00 12.21           C
ATOM     40 CGLN     X   1      -6.512   7.049  23.770  1.00 10.24           C
ATOM     41 CASN     X   1      -6.696  10.142  21.534  1.00  7.42           C
ATOM     42 CPRO     X   1      -4.329  12.238  23.633  0.63  8.37           C
ATOM     43 CTHR     X   1      -4.012  15.932  22.999  1.00  9.95           C
ATOM     44 CGLU     X   1      -0.542  17.345  22.493  1.00 10.91           C
ATOM     45 CALA     X   1      -1.209  19.351  25.697  1.00 11.63           C
ATOM     46 CGLU     X   1      -2.085  16.160  27.535  1.00  9.34           C
ATOM     47 CLEU     X   1       0.981  14.322  26.222  1.00  8.88           C
ATOM     48 CGLN     X   1       3.026  17.361  27.255  1.00  9.62           C
ATOM     49 CASP     X   1       1.840  16.953  30.804  1.00 10.37           C
ATOM     50 CMET     X   1       2.814  13.279  30.923  1.00 10.93           C
ATOM     51 CILE     X   1       6.475  13.770  29.777  0.52  9.63           C
ATOM     52 CASN     X   1       6.767  16.923  31.871  1.00 10.19           C
ATOM     53 CGLU     X   1       5.878  14.849  34.935  1.00 17.10           C
ATOM     54 CVAL     X   1       8.935  12.604  34.384  0.44 15.60           C
ATOM     55 CASP     X   1      11.588  14.772  32.694  1.00 15.46           C
ATOM     56 CALA     X   1      14.144  15.113  35.438  1.00 13.59           C
ATOM     57 CASP     X   1      16.403  17.462  33.418  1.00 12.17           C
ATOM     58 CGLY     X   1      13.491  19.573  32.105  1.00 16.07           C
ATOM     59 CASN     X   1      14.917  19.890  28.564  1.00 15.63           C
ATOM     60 CGLY     X   1      11.508  18.948  27.142  1.00 11.82           C
ATOM     61 CTHR     X   1      12.032  15.308  26.152  1.00  8.43           C
ATOM     62 CILE     X   1      12.379  12.062  28.108  1.00  7.21           C
ATOM     63 CASP     X   1      15.730  10.264  28.373  1.00  7.73           C
ATOM     64 CPHE     X   1      15.946   6.551  29.120  1.00  9.05           C
ATOM     65 CPRO     X   1      17.513   6.569  32.607  1.00 11.62           C
ATOM     66 CGLU     X   1      15.187   9.361  33.745  1.00  9.06           C
ATOM     67 CPHE     X   1      12.149   7.439  32.474  0.59  9.62           C
ATOM     68 CLEU     X   1      13.231   4.046  33.924  1.00 13.94           C
ATOM     69 CSER     X   1      13.049   5.025  37.567  0.78 14.51           C
ATOM     70 CLEU     X   1       9.636   6.799  37.300  0.53 12.64           C
ATOM     71 CMET     X   1       7.730   4.752  34.695  0.67 14.57           C
ATOM     72 CALA     X   1       8.196   1.322  36.087  0.54 17.68           C
ATOM     73 CARG     X   1       7.014   2.250  39.583  0.51 16.59           C
ATOM     74 CLYS     X   1       3.835   4.438  38.826  1.00 22.03           C
ATOM     75 CMET     X   1       3.140   1.626  36.363  0.60 22.35           C
ATOM     76 CLYS     X   1       3.254  -1.242  38.815  1.00 25.50           C
ATOM     77 CGLU     X   1       0.681   0.412  40.988  0.58 19.93           C
ATOM     78 CGLN     X   1      -1.429   1.255  37.965  1.00 18.67           C
ATOM     79 CASP     X   1      -0.706  -1.720  35.717  0.31 19.26           C
ATOM     80 CSER     X   1      -2.669  -4.214  37.818  0.46 21.04           C
ATOM     81 CGLU     X   1      -6.070  -2.783  37.065  0.56 18.44           C
ATOM     82 CGLU     X   1      -5.513  -1.793  33.408  1.00 17.69           C
ATOM     83 CGLU     X   1      -3.661  -4.989  32.644  1.00 21.94           C
ATOM     84 CLEU     X   1      -6.855  -7.123  32.880  0.51 14.30           C
ATOM     85 CILE     X   1      -9.121  -4.657  31.165  1.00 13.46           C
ATOM     86 CGLU     X   1      -6.863  -3.465  28.368  0.58 16.18           C
ATOM     87 CALA     X   1      -5.250  -6.827  27.653  1.00 16.77           C
ATOM     88 CPHE     X   1      -8.507  -8.613  26.870  1.00 12.77           C
ATOM     89 CLYS     X   1     -10.284  -6.301  24.361  0.51 11.05           C
ATOM     90 CVAL     X   1      -7.204  -5.321  22.417  0.54 12.30           C
ATOM     91 CPHE     X   1      -5.512  -8.706  21.872  0.61 11.45           C
ATOM     92 CASP     X   1      -8.896 -10.211  21.118  1.00 12.43           C
ATOM     93 CARG     X   1      -9.668  -8.264  17.944  1.00 15.05           C
ATOM     94 CASP     X   1     -12.544 -10.531  16.869  1.00 17.81           C
ATOM     95 CGLY     X   1     -14.030 -10.640  20.403  1.00 21.74           C
ATOM     96 CASN     X   1     -14.741 -14.359  20.778  1.00 21.86           C
ATOM     97 CGLY     X   1     -12.636 -14.663  23.948  1.00 18.47           C
ATOM     98 CLEU     X   1      -9.684 -16.218  22.069  1.00 13.28           C
ATOM     99 CILE     X   1      -6.542 -14.312  21.150  0.90  9.81           C
ATOM    100 CSER     X   1      -5.574 -16.208  17.984  1.00 10.27           C
ATOM    101 CALA     X   1      -2.191 -16.397  16.362  1.00 10.69           C
ATOM    102 CALA     X   1      -3.684 -14.210  13.629  1.00 11.64           C
ATOM    103 CGLU     X   1      -4.813 -11.537  16.083  1.00  9.38           C
ATOM    104 CLEU     X   1      -1.624 -11.401  18.092  1.00  9.41           C
ATOM    105 CARG     X   1       0.658 -10.947  15.096  1.00  9.65           C
ATOM    106 CHIS     X   1      -1.667  -8.320  13.697  0.34 10.82           C
ATOM    107 CVAL     X   1      -1.134  -6.438  16.960  1.00 11.53           C
ATOM    108 CMET     X   1       2.577  -7.216  17.585  1.00 10.52           C
ATOM    109 CTHR     X   1       3.346  -5.503  14.246  1.00 11.80           C
ATOM    110 CASN     X   1       1.593  -2.358  15.475  0.72 10.91           C
ATOM    111 CLEU     X   1       3.716  -2.551  18.607  1.00 12.32           C
ATOM    112 CGLY     X   1       6.533  -2.298  16.050  1.00 11.96           C
ATOM    113 CGLU     X   1       7.870  -5.848  15.992  1.00 10.90           C
ATOM    114 CLYS     X   1       7.359  -7.554  12.658  0.67 10.41           C
ATOM    115 CLEU     X   1       7.072 -11.235  13.656  0.58  8.35           C
ATOM    116 CTHR     X   1       7.362 -14.629  12.020  1.00  8.53           C
ATOM    117 CASP     X   1       4.582 -17.174  12.372  1.00  8.68           C
ATOM    118 CASP     X   1       7.369 -19.187  14.042  0.34  8.53           C
ATOM    119 CGLU     X   1       7.817 -16.351  16.568  1.00  9.37           C
ATOM    120 CVAL     X   1       4.165 -15.728  17.284  1.00  9.39           C
ATOM    121 CASP     X   1       3.396 -19.413  17.688  1.00  9.65           C
ATOM    122 CGLU     X   1       6.341 -19.728  20.084  1.00 10.75           C
ATOM    123 CMET     X   1       4.775 -16.919  22.204  1.00 10.60           C
ATOM    124 CILE     X   1       1.424 -18.564  22.031  0.61 11.16           C
ATOM    125 CARG     X   1       2.562 -22.123  22.829  1.00 11.30           C
ATOM    126 CGLU     X   1       4.188 -20.860  26.048  1.00 13.24           C
ATOM    127 CALA     X   1       0.956 -19.296  27.310  1.00 13.38           C
ATOM    128 CASP     X   1      -1.201 -22.172  26.051  1.00 11.01           C
ATOM    129 CILE     X   1      -2.483 -24.525  28.734  1.00 12.45           C
ATOM    130 CASP     X   1      -5.753 -25.956  27.369  1.00 14.06           C
ATOM    131 CGLY     X   1      -4.219 -26.647  23.936  1.00 14.95           C
ATOM    132 CASP     X   1      -6.513 -24.754  21.539  1.00 14.21           C
ATOM    133 CGLY     X   1      -3.539 -22.956  19.913  1.00 12.69           C
ATOM    134 CHIS     X   1      -5.062 -19.737  21.128  1.00 10.74           C
ATOM    135 CILE     X   1      -5.033 -17.736  24.400  0.71  9.61           C
ATOM    136 CASN     X   1      -8.190 -17.359  26.459  1.00 10.65           C
ATOM    137 CTYR     X   1      -8.266 -15.051  29.522  0.62 11.57           C
ATOM    138 CGLU     X   1      -7.422 -17.965  31.824  1.00 12.62           C
ATOM    139 CGLU     X   1      -4.132 -18.615  29.997  1.00 10.88           C
ATOM    140 CPHE     X   1      -3.683 -14.851  29.922  0.53 10.57           C
ATOM    141 CVAL     X   1      -4.148 -14.442  33.675  1.00 13.02           C
ATOM    142 CARG     X   1      -1.528 -17.037  34.654  0.48 16.92           C
ATOM    143 CMET     X   1       1.032 -15.604  32.346  0.73 17.91           C
ATOM    144 CMET     X   1       0.283 -12.173  33.716  1.00 23.30           C
ATOM    145 CVAL     X   1       0.631 -13.294  37.294  1.00 30.36           C
ATOM    146 CSER     X   1       3.470 -15.657  36.285  1.00 49.83           C
END
ATOM      1 CGLU     X   1      22.235  -7.577  45.421  1.00 54.51           C
ATOM      2 CGLN     X   1      20.974  -5.261  42.750  1.00 43.98           C
ATOM      3 CLEU     X   1      20.189  -6.265  39.081  1.00 29.51           C
ATOM      4 CTHR     X   1      19.836  -9.036  36.535  1.00 23.38           C
ATOM      5 CGLU     X   1      20.974  -8.846  32.884  1.00 23.41           C
ATOM      6 CGLU     X   1      17.337  -9.552  31.905  1.00 18.74           C
ATOM      7 CGLN     X   1      16.024  -6.607  33.908  1.00 15.79           C
ATOM      8 CILE     X   1      18.665  -4.433  32.221  0.60 16.16           C
ATOM      9 CALA     X   1      17.934  -5.668  28.705  1.00 15.86           C
ATOM     10 CGLU     X   1      14.183  -5.458  29.310  0.44 14.66           C
ATOM     11 CPHE     X   1      14.370  -1.771  30.073  0.74 12.86           C
ATOM     12 CLYS     X   1      16.357  -1.098  26.872  0.60 10.51           C
ATOM     13 CGLU     X   1      13.889  -3.237  24.932  1.00 11.86           C
ATOM     14 CALA     X   1      10.988  -1.120  26.229  1.00 11.89           C
ATOM     15 CPHE     X   1      12.938   2.119  25.670  1.00  8.45           C
ATOM     16 CALA     X   1      13.331   1.471  21.940  1.00  9.18           C
ATOM     17 CLEU     X   1       9.601   1.135  21.283  1.00 11.42           C
ATOM     18 CPHE     X   1       9.230   4.825  21.966  1.00  8.68           C
ATOM     19 CASP     X   1      12.609   6.112  20.724  1.00  7.43           C
ATOM     20 CLYS     X   1      11.918   5.960  16.964  1.00 12.02           C
ATOM     21 CASP     X   1      14.813   8.088  15.843  1.00  9.95           C
ATOM     22 CGLY     X   1      17.369   6.363  18.080  1.00  9.50           C
ATOM     23 CASP     X   1      18.395   9.725  19.535  1.00  8.33           C
ATOM     24 CGLY     X   1      17.907   8.555  23.119  1.00  7.50           C
ATOM     25 CTHR     X   1      15.040  10.861  24.017  1.00  7.23           C
ATOM     26 CILE     X   1      11.252  10.577  23.942  1.00  7.78           C
ATOM     27 CTHR     X   1       9.088  13.457  22.676  1.00  9.03           C
ATOM     28 CTHR     X   1       5.360  13.979  23.105  1.00 11.81           C
ATOM     29 CLYS     X   1       4.990  13.411  19.336  1.00 14.05           C
ATOM     30 CGLU     X   1       6.501   9.957  19.901  1.00  9.87           C
ATOM     31 CLEU     X   1       4.264   9.327  22.867  1.00  9.76           C
ATOM     32 CGLY     X   1       1.327  10.434  20.687  1.00  9.58           C
ATOM     33 CTHR     X   1       2.150   7.718  18.156  1.00  9.32           C
ATOM     34 CVAL     X   1       2.149   5.273  21.048  1.00  9.59           C
ATOM     35 CMET     X   1      -0.962   6.244  22.946  0.61  9.67           C
ATOM     36 CARG     X   1      -2.861   6.241  19.677  1.00  8.72           C
ATOM     37 CSER     X   1      -1.713   2.666  19.047  1.00 12.32           C
ATOM     38 CLEU     X   1      -3.222   1.828  22.432  0.53 15.72           C
ATOM     39 CGLY     X   1      -6.598   3.291  21.361  1.00 12.21           C
ATOM     40 CGLN     X   1      -6.360   6.498  23.388  1.00 10.24           C
ATOM     41 CASN     X   1      -5.519   9.878  21.819  1.00  7.42           C
ATOM     42 CPRO     X   1      -4.837  12.747  24.207  0.63  8.37           C
ATOM     43 CTHR     X   1      -4.295  16.162  22.727  1.00  9.95           C
ATOM     44 CGLU     X   1      -0.869  17.760  22.652  1.00 10.91           C
ATOM     45 CALA     X   1      -1.431  19.457  26.049  1.00 11.63           C
ATOM     46 CGLU     X   1      -2.212  16.185  27.784  1.00  9.34           C
ATOM     47 CLEU     X   1       0.935  14.571  26.371  1.00  8.88           C
ATOM     48 CGLN     X   1       3.040  17.439  27.722  1.00  9.62           C
ATOM     49 CASP     X   1       1.526  17.069  31.149  1.00 10.37           C
ATOM     50 CMET     X   1       2.508  13.415  30.768  1.00 10.93           C
ATOM     51 CILE     X   1       6.168  14.308  29.892  0.52  9.63           C
ATOM     52 CASN     X   1       6.786  17.052  32.441  1.00 10.19           C
ATOM     53 CGLU     X   1       6.389  14.590  35.314  1.00 17.10           C
ATOM     54 CVAL     X   1       9.086  12.351  33.765  0.44 15.60           C
ATOM     55 CASP     X   1      11.351  15.224  32.665  1.00 15.46           C
ATOM     56 CALA     X   1      14.277  15.366  35.031  1.00 13.59           C
ATOM     57 CASP     X   1      16.901  17.418  33.133  1.00 12.17           C
ATOM     58 CGLY     X   1      14.492  20.098  31.840  1.00 16.07           C
ATOM     59 CASN     X   1      15.556  19.360  28.234  1.00 15.63           C
ATOM     60 CGLY     X   1      11.841  18.910  27.505  1.00 11.82           C
ATOM     61 CTHR     X   1      11.748  15.194  26.676  1.00  8.43           C
ATOM     62 CILE     X   1      12.286  11.918  28.538  1.00  7.21           C
ATOM     63 CASP     X   1      15.636  10.100  28.552  1.00  7.73           C
ATOM     64 CPHE     X   1      16.246   6.422  29.254  1.00  9.05           C
ATOM     65 CPRO     X   1      17.064   6.200  32.982  1.00 11.62           C
ATOM     66 CGLU     X   1      14.376   8.654  34.105  1.00  9.06           C
ATOM     67 CPHE     X   1      11.537   6.925  32.237  0.59  9.62           C
ATOM     68 CLEU     X   1      12.742   3.604  33.756  1.00 13.94           C
ATOM     69 CSER     X   1      12.785   4.868  37.316  0.78 14.51           C
ATOM     70 CLEU     X   1       9.795   7.242  37.853  0.53 12.64           C
ATOM     71 CMET     X   1       7.361   5.478  35.492  0.67 14.57           C
ATOM     72 CALA     X   1       8.056   1.921  36.379  0.54 17.68           C
ATOM     73 CARG     X   1       6.547   2.393  39.841  0.51 16.59           C
ATOM     74 CLYS     X   1       3.642   4.595  38.365  1.00 22.03           C
ATOM     75 CMET     X   1       3.102   1.927  35.710  0.60 22.35           C
ATOM     76 CLYS     X   1       3.055  -0.871  38.243  1.00 25.50           C
ATOM     77 CGLU     X   1       0.412   0.745  40.360  0.58 19.93           C
ATOM     78 CGLN     X   1      -1.764   1.373  37.331  1.00 18.67           C
ATOM     79 CASP     X   1      -0.745  -1.741  35.409  0.31 19.26           C
ATOM     80 CSER     X   1      -2.338  -4.213  37.824  0.46 21.04           C
ATOM     81 CGLU     X   1      -5.900  -3.094  37.334  0.56 18.44           C
ATOM     82 CGLU     X   1      -5.249  -2.110  33.691  1.00 17.69           C
ATOM     83 CGLU     X   1      -3.716  -5.390  32.636  1.00 21.94           C
ATOM     84 CLEU     X   1      -6.905  -7.541  32.513  0.51 14.30           C
ATOM     85 CILE     X   1      -8.669  -4.698  30.794  1.00 13.46           C
ATOM     86 CGLU     X   1      -6.057  -3.552  28.303  0.58 16.18           C
ATOM     87 CALA     X   1      -4.375  -6.764  27.174  1.00 16.77           C
ATOM     88 CPHE     X   1      -7.499  -8.817  26.514  1.00 12.77           C
ATOM     89 CLYS     X   1      -9.652  -6.380  24.458  0.51 11.05           C
ATOM     90 CVAL     X   1      -6.784  -5.634  22.125  0.54 12.30           C
ATOM     91 CPHE     X   1      -5.640  -9.242  21.591  0.61 11.45           C
ATOM     92 CASP     X   1      -9.226 -10.284  21.002  1.00 12.43           C
ATOM     93 CARG     X   1      -9.821  -8.410  17.747  1.00 15.05           C
ATOM     94 CASP     X   1     -13.428  -9.626  17.453  1.00 17.81           C
ATOM     95 CGLY     X   1     -14.240 -10.352  21.130  1.00 21.74           C
ATOM     96 CASN     X   1     -14.569 -14.134  20.879  1.00 21.86           C
ATOM     97 CGLY     X   1     -12.696 -14.937  24.108  1.00 18.47           C
ATOM     98 CLEU     X   1      -9.873 -16.721  22.233  1.00 13.28           C
ATOM     99 CILE     X   1      -6.937 -14.895  20.687  0.90  9.81           C
ATOM    100 CSER     X   1      -5.844 -16.631  17.470  1.00 10.27           C
ATOM    101 CALA     X   1      -2.370 -16.504  16.045  1.00 10.69           C
ATOM    102 CALA     X   1      -3.624 -14.217  13.274  1.00 11.64           C
ATOM    103 CGLU     X   1      -4.919 -11.641  15.750  1.00  9.38           C
ATOM    104 CLEU     X   1      -1.916 -11.720  18.030  1.00  9.41           C
ATOM    105 CARG     X   1       0.411 -11.399  15.052  1.00  9.65           C
ATOM    106 CHIS     X   1      -1.727  -8.468  14.003  0.34 10.82           C
ATOM    107 CVAL     X   1      -1.138  -6.585  17.255  1.00 11.53           C
ATOM    108 CMET     X   1       2.613  -7.409  17.392  1.00 10.52           C
ATOM    109 CTHR     X   1       3.023  -6.149  13.796  1.00 11.80           C
ATOM    110 CASN     X   1       1.164  -2.914  14.538  0.72 10.91           C
ATOM    111 CLEU     X   1       3.060  -2.475  17.789  1.00 12.32           C
ATOM    112 CGLY     X   1       6.103  -2.398  15.492  1.00 11.96           C
ATOM    113 CGLU     X   1       7.439  -5.945  15.647  1.00 10.90           C
ATOM    114 CLYS     X   1       7.259  -7.511  12.212  0.67 10.41           C
ATOM    115 CLEU     X   1       7.561 -11.203  13.169  0.58  8.35           C
ATOM    116 CTHR     X   1       6.916 -14.301  11.103  1.00  8.53           C
ATOM    117 CASP     X   1       4.367 -16.920  12.090  1.00  8.68           C
ATOM    118 CASP     X   1       6.887 -19.109  13.951  0.34  8.53           C
ATOM    119 CGLU     X   1       7.768 -16.464  16.569  1.00  9.37           C
ATOM    120 CVAL     X   1       4.052 -16.084  17.102  1.00  9.39           C
ATOM    121 CASP     X   1       3.391 -19.774  17.632  1.00  9.65           C
ATOM    122 CGLU     X   1       6.236 -19.674  20.164  1.00 10.75           C
ATOM    123 CMET     X   1       4.451 -16.777  21.967  1.00 10.60           C
ATOM    124 CILE     X   1       1.462 -19.011  22.173  0.61 11.16           C
ATOM    125 CARG     X   1       3.401 -22.033  23.479  1.00 11.30           C
ATOM    126 CGLU     X   1       4.673 -19.849  26.345  1.00 13.24           C
ATOM    127 CALA     X   1       1.224 -19.266  27.846  1.00 13.38           C
ATOM    128 CASP     X   1      -0.633 -22.266  26.412  1.00 11.01           C
ATOM    129 CILE     X   1      -2.329 -24.587  28.885  1.00 12.45           C
ATOM    130 CASP     X   1      -5.575 -25.643  27.166  1.00 14.06           C
ATOM    131 CGLY     X   1      -3.776 -26.664  23.950  1.00 14.95           C
ATOM    132 CASP     X   1      -5.909 -24.699  21.464  1.00 14.21           C
ATOM    133 CGLY     X   1      -3.027 -22.424  20.350  1.00 12.69           C
ATOM    134 CHIS     X   1      -4.944 -19.415  21.546  1.00 10.74           C
ATOM    135 CILE     X   1      -5.186 -17.325  24.753  0.71  9.61           C
ATOM    136 CASN     X   1      -8.463 -17.571  26.637  1.00 10.65           C
ATOM    137 CTYR     X   1      -8.946 -15.502  29.831  0.62 11.57           C
ATOM    138 CGLU     X   1      -7.534 -18.223  32.091  1.00 12.62           C
ATOM    139 CGLU     X   1      -4.324 -18.070  30.027  1.00 10.88           C
ATOM    140 CPHE     X   1      -4.233 -14.291  30.302  0.53 10.57           C
ATOM    141 CVAL     X   1      -4.245 -14.314  34.106  1.00 13.02           C
ATOM    142 CARG     X   1      -1.483 -16.912  34.527  0.48 16.92           C
ATOM    143 CMET     X   1       0.792 -14.968  32.297  0.73 17.91           C
ATOM    144 CMET     X   1      -0.119 -11.752  34.042  1.00 23.30           C
ATOM    145 CVAL     X   1       0.731 -13.082  37.460  1.00 30.36           C
ATOM    146 CSER     X   1       3.383 -15.547  36.214  1.00 49.83           C
END
ATOM      1 CGLU     X   1      22.623  -7.739  45.025  1.00 54.51           C
ATOM      2 CGLN     X   1      20.209  -5.787  42.916  1.00 43.98           C
ATOM      3 CLEU     X   1      19.339  -6.648  39.230  1.00 29.51           C
ATOM      4 CTHR     X   1      19.714  -9.239  36.503  1.00 23.38           C
ATOM      5 CGLU     X   1      21.100  -8.419  33.029  1.00 23.41           C
ATOM      6 CGLU     X   1      17.772  -9.667  31.594  1.00 18.74           C
ATOM      7 CGLN     X   1      15.787  -7.019  33.454  1.00 15.79           C
ATOM      8 CILE     X   1      18.244  -4.481  32.013  0.60 16.16           C
ATOM      9 CALA     X   1      17.805  -5.945  28.537  1.00 15.86           C
ATOM     10 CGLU     X   1      14.041  -5.659  29.014  0.44 14.66           C
ATOM     11 CPHE     X   1      14.463  -2.074  30.096  0.74 12.86           C
ATOM     12 CLYS     X   1      16.563  -1.055  27.062  0.60 10.51           C
ATOM     13 CGLU     X   1      14.255  -2.936  24.702  1.00 11.86           C
ATOM     14 CALA     X   1      11.362  -1.090  26.375  1.00 11.89           C
ATOM     15 CPHE     X   1      12.952   2.343  25.829  1.00  8.45           C
ATOM     16 CALA     X   1      13.578   1.582  22.153  1.00  9.18           C
ATOM     17 CLEU     X   1       9.879   0.837  21.683  1.00 11.42           C
ATOM     18 CPHE     X   1       9.102   4.463  22.369  1.00  8.68           C
ATOM     19 CASP     X   1      11.886   6.457  20.671  1.00  7.43           C
ATOM     20 CLYS     X   1      10.935   5.798  17.023  1.00 12.02           C
ATOM     21 CASP     X   1      13.724   7.995  15.776  1.00  9.95           C
ATOM     22 CGLY     X   1      16.636   6.629  17.817  1.00  9.50           C
ATOM     23 CASP     X   1      17.590   9.889  19.530  1.00  8.33           C
ATOM     24 CGLY     X   1      17.514   8.588  23.101  1.00  7.50           C
ATOM     25 CTHR     X   1      14.559  10.697  24.179  1.00  7.23           C
ATOM     26 CILE     X   1      10.797  10.172  24.089  1.00  7.78           C
ATOM     27 CTHR     X   1       9.458  13.449  22.657  1.00  9.03           C
ATOM     28 CTHR     X   1       5.870  14.619  22.996  1.00 11.81           C
ATOM     29 CLYS     X   1       5.214  13.601  19.363  1.00 14.05           C
ATOM     30 CGLU     X   1       6.798  10.187  19.969  1.00  9.87           C
ATOM     31 CLEU     X   1       4.677   9.480  23.002  1.00  9.76           C
ATOM     32 CGLY     X   1       1.723  10.495  20.802  1.00  9.58           C
ATOM     33 CTHR     X   1       2.477   7.889  18.135  1.00  9.32           C
ATOM     34 CVAL     X   1       2.494   5.147  20.747  1.00  9.59           C
ATOM     35 CMET     X   1      -0.413   6.358  22.822  0.61  9.67           C
ATOM     36 CARG     X   1      -2.666   6.635  19.799  1.00  8.72           C
ATOM     37 CSER     X   1      -2.017   3.041  18.726  1.00 12.32           C
ATOM     38 CLEU     X   1      -2.980   1.940  22.232  0.53 15.72           C
ATOM     39 CGLY     X   1      -6.421   3.625  22.196  1.00 12.21           C
ATOM     40 CGLN     X   1      -5.825   7.086  23.650  1.00 10.24           C
ATOM     41 CASN     X   1      -6.220  10.182  21.447  1.00  7.42           C
ATOM     42 CPRO     X   1      -3.962  12.492  23.440  0.63  8.37           C
ATOM     43 CTHR     X   1      -3.947  16.219  22.933  1.00  9.95           C
ATOM     44 CGLU     X   1      -0.853  18.388  22.809  1.00 10.91           C
ATOM     45 CALA     X   1      -1.811  19.680  26.294  1.00 11.63           C
ATOM     46 CGLU     X   1      -2.484  16.174  27.553  1.00  9.34           C
ATOM     47 CLEU     X   1       0.751  14.588  26.319  1.00  8.88           C
ATOM     48 CGLN     X   1       2.920  17.431  27.620  1.00  9.62           C
ATOM     49 CASP     X   1       1.708  16.319  31.006  1.00 10.37           C
ATOM     50 CMET     X   1       2.833  12.724  30.483  1.00 10.93           C
ATOM     51 CILE     X   1       6.490  13.860  29.939  0.52  9.63           C
ATOM     52 CASN     X   1       6.401  17.023  32.035  1.00 10.19           C
ATOM     53 CGLU     X   1       6.095  14.969  35.224  1.00 17.10           C
ATOM     54 CVAL     X   1       9.250  13.015  34.266  0.44 15.60           C
ATOM     55 CASP     X   1      12.117  14.876  32.561  1.00 15.46           C
ATOM     56 CALA     X   1      14.918  15.535  34.989  1.00 13.59           C
ATOM     57 CASP     X   1      17.323  17.987  33.284  1.00 12.17           C
ATOM     58 CGLY     X   1      14.506  20.162  31.870  1.00 16.07           C
ATOM     59 CASN     X   1      15.111  19.540  28.139  1.00 15.63           C
ATOM     60 CGLY     X   1      11.459  18.881  27.266  1.00 11.82           C
ATOM     61 CTHR     X   1      12.079  15.197  26.523  1.00  8.43           C
ATOM     62 CILE     X   1      12.433  11.938  28.457  1.00  7.21           C
ATOM     63 CASP     X   1      15.531   9.781  28.987  1.00  7.73           C
ATOM     64 CPHE     X   1      15.988   6.076  29.665  1.00  9.05           C
ATOM     65 CPRO     X   1      17.292   6.190  33.256  1.00 11.62           C
ATOM     66 CGLU     X   1      14.661   8.829  34.046  1.00  9.06           C
ATOM     67 CPHE     X   1      11.789   7.030  32.300  0.59  9.62           C
ATOM     68 CLEU     X   1      12.834   3.776  34.061  1.00 13.94           C
ATOM     69 CSER     X   1      12.518   5.188  37.550  0.78 14.51           C
ATOM     70 CLEU     X   1       9.364   7.375  37.922  0.53 12.64           C
ATOM     71 CMET     X   1       7.238   5.724  35.208  0.67 14.57           C
ATOM     72 CALA     X   1       7.920   2.152  36.041  0.54 17.68           C
ATOM     73 CARG     X   1       6.817   2.895  39.606  0.51 16.59           C
ATOM     74 CLYS     X   1       3.643   5.072  38.800  1.00 22.03           C
ATOM     75 CMET     X   1       2.865   2.499  36.111  0.60 22.35           C
ATOM     76 CLYS     X   1       2.937  -0.699  38.117  1.00 25.50           C
ATOM     77 CGLU     X   1       0.080   0.579  40.187  0.58 19.93           C
ATOM     78 CGLN     X   1      -1.928   1.234  37.049  1.00 18.67           C
ATOM     79 CASP     X   1      -0.675  -1.542  34.780  0.31 19.26           C
ATOM     80 CSER     X   1      -1.976  -4.180  37.195  0.46 21.04           C
ATOM     81 CGLU     X   1      -5.642  -3.314  37.183  0.56 18.44           C
ATOM     82 CGLU     X   1      -5.285  -2.255  33.521  1.00 17.69           C
ATOM     83 CGLU     X   1      -3.434  -5.444  32.726  1.00 21.94           C
ATOM     84 CLEU     X   1      -6.474  -7.802  32.655  0.51 14.30           C
ATOM     85 CILE     X   1      -8.680  -5.371  30.817  1.00 13.46           C
ATOM     86 CGLU     X   1      -6.072  -4.159  28.352  0.58 16.18           C
ATOM     87 CALA     X   1      -4.718  -7.596  27.470  1.00 16.77           C
ATOM     88 CPHE     X   1      -8.157  -8.967  26.631  1.00 12.77           C
ATOM     89 CLYS     X   1      -9.631  -6.460  24.113  0.51 11.05           C
ATOM     90 CVAL     X   1      -6.422  -5.765  22.255  0.54 12.30           C
ATOM     91 CPHE     X   1      -5.402  -9.410  21.720  0.61 11.45           C
ATOM     92 CASP     X   1      -9.003 -10.281  20.971  1.00 12.43           C
ATOM     93 CARG     X   1      -9.310  -8.607  17.570  1.00 15.05           C
ATOM     94 CASP     X   1     -12.924  -9.778  17.192  1.00 17.81           C
ATOM     95 CGLY     X   1     -14.025  -9.933  20.863  1.00 21.74           C
ATOM     96 CASN     X   1     -14.785 -13.660  20.786  1.00 21.86           C
ATOM     97 CGLY     X   1     -12.792 -14.467  23.940  1.00 18.47           C
ATOM     98 CLEU     X   1     -10.026 -16.430  22.162  1.00 13.28           C
ATOM     99 CILE     X   1      -7.139 -14.697  20.426  0.90  9.81           C
ATOM    100 CSER     X   1      -5.759 -16.737  17.513  1.00 10.27           C
ATOM    101 CALA     X   1      -2.172 -16.882  16.406  1.00 10.69           C
ATOM    102 CALA     X   1      -3.014 -14.550  13.520  1.00 11.64           C
ATOM    103 CGLU     X   1      -4.507 -11.942  15.846  1.00  9.38           C
ATOM    104 CLEU     X   1      -1.537 -12.119  18.163  1.00  9.41           C
ATOM    105 CARG     X   1       0.806 -11.525  15.239  1.00  9.65           C
ATOM    106 CHIS     X   1      -1.375  -8.860  13.689  0.34 10.82           C
ATOM    107 CVAL     X   1      -1.548  -6.944  16.971  1.00 11.53           C
ATOM    108 CMET     X   1       2.268  -6.923  17.421  1.00 10.52           C
ATOM    109 CTHR     X   1       2.531  -5.653  13.816  1.00 11.80           C
ATOM    110 CASN     X   1       0.970  -2.339  14.840  0.72 10.91           C
ATOM    111 CLEU     X   1       3.101  -2.448  17.971  1.00 12.32           C
ATOM    112 CGLY     X   1       5.987  -2.384  15.481  1.00 11.96           C
ATOM    113 CGLU     X   1       6.951  -6.050  15.318  1.00 10.90           C
ATOM    114 CLYS     X   1       6.490  -7.491  11.855  0.67 10.41           C
ATOM    115 CLEU     X   1       7.083 -11.039  13.156  0.58  8.35           C
ATOM    116 CTHR     X   1       6.556 -14.501  11.736  1.00  8.53           C
ATOM    117 CASP     X   1       3.992 -17.187  12.472  1.00  8.68           C
ATOM    118 CASP     X   1       6.937 -19.181  13.872  0.34  8.53           C
ATOM    119 CGLU     X   1       7.910 -16.546  16.468  1.00  9.37           C
ATOM    120 CVAL     X   1       4.365 -15.969  17.627  1.00  9.39           C
ATOM    121 CASP     X   1       3.975 -19.732  17.479  1.00  9.65           C
ATOM    122 CGLU     X   1       6.567 -19.682  20.270  1.00 10.75           C
ATOM    123 CMET     X   1       4.653 -16.929  22.167  1.00 10.60           C
ATOM    124 CILE     X   1       1.502 -18.932  22.314  0.61 11.16           C
ATOM    125 CARG     X   1       3.213 -22.120  23.543  1.00 11.30           C
ATOM    126 CGLU     X   1       4.670 -20.045  26.401  1.00 13.24           C
ATOM    127 CALA     X   1       1.194 -19.025  27.571  1.00 13.38           C
ATOM    128 CASP     X   1      -1.301 -21.579  26.247  1.00 11.01           C
ATOM    129 CILE     X   1      -2.088 -24.338  28.727  1.00 12.45           C
ATOM    130 CASP     X   1      -5.090 -26.261  27.351  1.00 14.06           C
ATOM    131 CGLY     X   1      -3.606 -26.292  23.827  1.00 14.95           C
ATOM    132 CASP     X   1      -6.387 -24.616  21.818  1.00 14.21           C
ATOM    133 CGLY     X   1      -3.578 -22.566  20.198  1.00 12.69           C
ATOM    134 CHIS     X   1      -5.487 -19.646  21.609  1.00 10.74           C
ATOM    135 CILE     X   1      -5.023 -17.362  24.655  0.71  9.61           C
ATOM    136 CASN     X   1      -8.285 -17.446  26.580  1.00 10.65           C
ATOM    137 CTYR     X   1      -9.010 -15.734  29.936  0.62 11.57           C
ATOM    138 CGLU     X   1      -7.422 -18.472  32.053  1.00 12.62           C
ATOM    139 CGLU     X   1      -4.160 -18.317  30.073  1.00 10.88           C
ATOM    140 CPHE     X   1      -4.334 -14.545  30.402  0.53 10.57           C
ATOM    141 CVAL     X   1      -4.421 -14.180  34.187  1.00 13.02           C
ATOM    142 CARG     X   1      -1.818 -16.942  34.579  0.48 16.92           C
ATOM    143 CMET     X   1       0.499 -15.012  32.379  0.73 17.91           C
ATOM    144 CMET     X   1       0.470 -11.774  34.310  1.00 23.30           C
ATOM    145 CVAL     X   1       1.355 -13.181  37.688  1.00 30.36           C
ATOM    146 CSER     X   1       3.534 -16.003  36.291  1.00 49.83           C
END
ATOM      1 CGLU     X   1      23.091  -7.293  43.183  1.00 54.51           C
ATOM      2 CGLN     X   1      19.623  -5.938  42.707  1.00 43.98           C
ATOM      3 CLEU     X   1      18.861  -7.066  39.069  1.00 29.51           C
ATOM      4 CTHR     X   1      20.113  -9.742  36.710  1.00 23.38           C
ATOM      5 CGLU     X   1      21.757  -8.621  33.439  1.00 23.41           C
ATOM      6 CGLU     X   1      18.633  -9.966  31.673  1.00 18.74           C
ATOM      7 CGLN     X   1      16.333  -7.454  33.349  1.00 15.79           C
ATOM      8 CILE     X   1      18.356  -4.495  32.045  0.60 16.16           C
ATOM      9 CALA     X   1      18.133  -5.801  28.486  1.00 15.86           C
ATOM     10 CGLU     X   1      14.363  -5.854  29.005  0.44 14.66           C
ATOM     11 CPHE     X   1      14.378  -2.219  29.998  0.74 12.86           C
ATOM     12 CLYS     X   1      16.267  -1.147  26.847  0.60 10.51           C
ATOM     13 CGLU     X   1      13.957  -2.816  24.335  1.00 11.86           C
ATOM     14 CALA     X   1      10.749  -1.311  25.756  1.00 11.89           C
ATOM     15 CPHE     X   1      12.453   2.106  25.577  1.00  8.45           C
ATOM     16 CALA     X   1      13.190   1.988  21.845  1.00  9.18           C
ATOM     17 CLEU     X   1       9.545   1.239  21.065  1.00 11.42           C
ATOM     18 CPHE     X   1       8.750   4.794  22.042  1.00  8.68           C
ATOM     19 CASP     X   1      12.083   6.355  21.011  1.00  7.43           C
ATOM     20 CLYS     X   1      10.780   6.793  17.440  1.00 12.02           C
ATOM     21 CASP     X   1      13.658   8.597  15.819  1.00  9.95           C
ATOM     22 CGLY     X   1      16.448   6.719  17.607  1.00  9.50           C
ATOM     23 CASP     X   1      17.893   9.685  19.500  1.00  8.33           C
ATOM     24 CGLY     X   1      17.981   8.182  22.990  1.00  7.50           C
ATOM     25 CTHR     X   1      15.140  10.481  23.983  1.00  7.23           C
ATOM     26 CILE     X   1      11.341  10.545  23.961  1.00  7.78           C
ATOM     27 CTHR     X   1       9.820  13.795  22.654  1.00  9.03           C
ATOM     28 CTHR     X   1       6.233  14.895  23.180  1.00 11.81           C
ATOM     29 CLYS     X   1       5.532  13.887  19.552  1.00 14.05           C
ATOM     30 CGLU     X   1       6.961  10.440  20.333  1.00  9.87           C
ATOM     31 CLEU     X   1       4.673   9.763  23.249  1.00  9.76           C
ATOM     32 CGLY     X   1       1.865  10.585  20.790  1.00  9.58           C
ATOM     33 CTHR     X   1       2.609   8.055  18.049  1.00  9.32           C
ATOM     34 CVAL     X   1       2.521   5.314  20.661  1.00  9.59           C
ATOM     35 CMET     X   1      -0.159   6.448  23.059  0.61  9.67           C
ATOM     36 CARG     X   1      -2.413   6.725  20.038  1.00  8.72           C
ATOM     37 CSER     X   1      -1.431   3.162  19.129  1.00 12.32           C
ATOM     38 CLEU     X   1      -2.268   2.083  22.675  0.53 15.72           C
ATOM     39 CGLY     X   1      -5.817   3.527  22.671  1.00 12.21           C
ATOM     40 CGLN     X   1      -5.485   7.155  23.756  1.00 10.24           C
ATOM     41 CASN     X   1      -6.118   9.984  21.268  1.00  7.42           C
ATOM     42 CPRO     X   1      -4.548  12.566  23.564  0.63  8.37           C
ATOM     43 CTHR     X   1      -3.857  15.931  22.032  1.00  9.95           C
ATOM     44 CGLU     X   1      -0.649  17.750  22.865  1.00 10.91           C
ATOM     45 CALA     X   1      -1.855  18.739  26.373  1.00 11.63           C
ATOM     46 CGLU     X   1      -1.967  15.227  27.780  1.00  9.34           C
ATOM     47 CLEU     X   1       1.435  14.325  26.326  1.00  8.88           C
ATOM     48 CGLN     X   1       2.679  17.610  27.791  1.00  9.62           C
ATOM     49 CASP     X   1       1.605  16.749  31.295  1.00 10.37           C
ATOM     50 CMET     X   1       3.110  13.261  31.117  1.00 10.93           C
ATOM     51 CILE     X   1       6.535  14.807  30.200  0.52  9.63           C
ATOM     52 CASN     X   1       6.395  17.762  32.579  1.00 10.19           C
ATOM     53 CGLU     X   1       6.054  15.380  35.526  1.00 17.10           C
ATOM     54 CVAL     X   1       9.007  13.274  34.288  0.44 15.60           C
ATOM     55 CASP     X   1      11.433  15.844  32.838  1.00 15.46           C
ATOM     56 CALA     X   1      13.695  16.262  35.819  1.00 13.59           C
ATOM     57 CASP     X   1      16.422  17.830  33.626  1.00 12.17           C
ATOM     58 CGLY     X   1      14.110  20.397  31.974  1.00 16.07           C
ATOM     59 CASN     X   1      15.385  19.931  28.392  1.00 15.63           C
ATOM     60 CGLY     X   1      11.856  18.986  27.305  1.00 11.82           C
ATOM     61 CTHR     X   1      12.494  15.285  26.679  1.00  8.43           C
ATOM     62 CILE     X   1      12.693  12.040  28.659  1.00  7.21           C
ATOM     63 CASP     X   1      15.852   9.918  28.438  1.00  7.73           C
ATOM     64 CPHE     X   1      15.488   6.205  29.128  1.00  9.05           C
ATOM     65 CPRO     X   1      17.056   6.106  32.614  1.00 11.62           C
ATOM     66 CGLU     X   1      14.918   9.014  33.832  1.00  9.06           C
ATOM     67 CPHE     X   1      11.646   7.535  32.550  0.59  9.62           C
ATOM     68 CLEU     X   1      12.377   3.921  33.638  1.00 13.94           C
ATOM     69 CSER     X   1      12.791   4.604  37.330  0.78 14.51           C
ATOM     70 CLEU     X   1       9.761   6.969  37.638  0.53 12.64           C
ATOM     71 CMET     X   1       7.434   5.408  35.038  0.67 14.57           C
ATOM     72 CALA     X   1       7.362   1.719  35.587  0.54 17.68           C
ATOM     73 CARG     X   1       6.398   2.388  39.207  0.51 16.59           C
ATOM     74 CLYS     X   1       3.641   5.126  38.600  1.00 22.03           C
ATOM     75 CMET     X   1       2.449   2.750  35.881  0.60 22.35           C
ATOM     76 CLYS     X   1       2.880  -0.296  38.069  1.00 25.50           C
ATOM     77 CGLU     X   1       0.075   0.929  40.240  0.58 19.93           C
ATOM     78 CGLN     X   1      -2.072   1.432  37.167  1.00 18.67           C
ATOM     79 CASP     X   1      -0.779  -1.583  35.252  0.31 19.26           C
ATOM     80 CSER     X   1      -2.326  -4.151  37.597  0.46 21.04           C
ATOM     81 CGLU     X   1      -5.938  -3.213  37.089  0.56 18.44           C
ATOM     82 CGLU     X   1      -5.201  -2.113  33.496  1.00 17.69           C
ATOM     83 CGLU     X   1      -3.451  -5.397  32.880  1.00 21.94           C
ATOM     84 CLEU     X   1      -6.663  -7.478  32.473  0.51 14.30           C
ATOM     85 CILE     X   1      -8.836  -5.204  30.409  1.00 13.46           C
ATOM     86 CGLU     X   1      -6.315  -3.727  27.999  0.58 16.18           C
ATOM     87 CALA     X   1      -4.263  -6.795  27.108  1.00 16.77           C
ATOM     88 CPHE     X   1      -7.331  -8.971  26.591  1.00 12.77           C
ATOM     89 CLYS     X   1      -9.334  -6.619  24.299  0.51 11.05           C
ATOM     90 CVAL     X   1      -6.614  -5.540  21.919  0.54 12.30           C
ATOM     91 CPHE     X   1      -5.297  -9.126  21.795  0.61 11.45           C
ATOM     92 CASP     X   1      -8.720 -10.493  20.960  1.00 12.43           C
ATOM     93 CARG     X   1      -9.216  -8.304  17.891  1.00 15.05           C
ATOM     94 CASP     X   1     -12.804  -9.264  17.008  1.00 17.81           C
ATOM     95 CGLY     X   1     -14.817  -9.941  20.202  1.00 21.74           C
ATOM     96 CASN     X   1     -14.677 -13.737  20.419  1.00 21.86           C
ATOM     97 CGLY     X   1     -12.928 -13.948  23.806  1.00 18.47           C
ATOM     98 CLEU     X   1     -10.057 -16.134  22.524  1.00 13.28           C
ATOM     99 CILE     X   1      -6.772 -14.816  21.175  0.90  9.81           C
ATOM    100 CSER     X   1      -5.654 -16.605  17.996  1.00 10.27           C
ATOM    101 CALA     X   1      -2.089 -16.574  16.813  1.00 10.69           C
ATOM    102 CALA     X   1      -3.146 -14.920  13.553  1.00 11.64           C
ATOM    103 CGLU     X   1      -4.812 -12.228  15.656  1.00  9.38           C
ATOM    104 CLEU     X   1      -1.946 -11.799  18.068  1.00  9.41           C
ATOM    105 CARG     X   1       0.646 -11.738  15.299  1.00  9.65           C
ATOM    106 CHIS     X   1      -1.475  -9.070  13.672  0.34 10.82           C
ATOM    107 CVAL     X   1      -1.709  -6.942  16.816  1.00 11.53           C
ATOM    108 CMET     X   1       2.048  -7.637  17.229  1.00 10.52           C
ATOM    109 CTHR     X   1       2.617  -5.810  13.910  1.00 11.80           C
ATOM    110 CASN     X   1       0.723  -2.889  15.445  0.72 10.91           C
ATOM    111 CLEU     X   1       3.447  -3.053  18.073  1.00 12.32           C
ATOM    112 CGLY     X   1       5.722  -2.256  15.119  1.00 11.96           C
ATOM    113 CGLU     X   1       7.032  -5.815  15.215  1.00 10.90           C
ATOM    114 CLYS     X   1       6.749  -7.882  12.065  0.67 10.41           C
ATOM    115 CLEU     X   1       6.553 -11.401  13.553  0.58  8.35           C
ATOM    116 CTHR     X   1       5.959 -14.657  11.729  1.00  8.53           C
ATOM    117 CASP     X   1       3.710 -17.454  12.931  1.00  8.68           C
ATOM    118 CASP     X   1       6.849 -19.199  14.240  0.34  8.53           C
ATOM    119 CGLU     X   1       7.709 -16.201  16.454  1.00  9.37           C
ATOM    120 CVAL     X   1       4.145 -15.910  17.659  1.00  9.39           C
ATOM    121 CASP     X   1       4.264 -19.667  18.109  1.00  9.65           C
ATOM    122 CGLU     X   1       7.090 -19.443  20.654  1.00 10.75           C
ATOM    123 CMET     X   1       4.951 -16.696  22.301  1.00 10.60           C
ATOM    124 CILE     X   1       1.696 -18.519  22.532  0.61 11.16           C
ATOM    125 CARG     X   1       3.051 -21.986  23.395  1.00 11.30           C
ATOM    126 CGLU     X   1       4.427 -20.460  26.616  1.00 13.24           C
ATOM    127 CALA     X   1       0.903 -19.354  27.538  1.00 13.38           C
ATOM    128 CASP     X   1      -1.150 -22.208  26.071  1.00 11.01           C
ATOM    129 CILE     X   1      -2.048 -24.568  28.900  1.00 12.45           C
ATOM    130 CASP     X   1      -5.085 -26.492  27.604  1.00 14.06           C
ATOM    131 CGLY     X   1      -3.118 -26.983  24.362  1.00 14.95           C
ATOM    132 CASP     X   1      -5.813 -25.645  22.010  1.00 14.21           C
ATOM    133 CGLY     X   1      -3.587 -23.129  20.158  1.00 12.69           C
ATOM    134 CHIS     X   1      -5.449 -20.164  21.537  1.00 10.74           C
ATOM    135 CILE     X   1      -5.287 -17.703  24.474  0.71  9.61           C
ATOM    136 CASN     X   1      -8.413 -17.553  26.608  1.00 10.65           C
ATOM    137 CTYR     X   1      -9.046 -15.406  29.724  0.62 11.57           C
ATOM    138 CGLU     X   1      -7.639 -18.082  32.041  1.00 12.62           C
ATOM    139 CGLU     X   1      -4.415 -18.035  29.994  1.00 10.88           C
ATOM    140 CPHE     X   1      -4.365 -14.296  30.616  0.53 10.57           C
ATOM    141 CVAL     X   1      -4.543 -14.749  34.389  1.00 13.02           C
ATOM    142 CARG     X   1      -1.878 -17.467  34.137  0.48 16.92           C
ATOM    143 CMET     X   1       0.298 -15.408  31.910  0.73 17.91           C
ATOM    144 CMET     X   1      -0.104 -12.315  34.029  1.00 23.30           C
ATOM    145 CVAL     X   1       0.912 -14.055  37.210  1.00 30.36           C
ATOM    146 CSER     X   1       3.696 -16.276  35.802  1.00 49.83           C
END
ATOM      1 CGLU     X   1      23.540  -6.784  43.655  1.00 54.51           C
ATOM      2 CGLN     X   1      19.963  -6.312  42.621  1.00 43.98           C
ATOM      3 CLEU     X   1      18.713  -7.376  39.101  1.00 29.51           C
ATOM      4 CTHR     X   1      19.894  -9.496  36.203  1.00 23.38           C
ATOM      5 CGLU     X   1      21.622  -7.812  33.231  1.00 23.41           C
ATOM      6 CGLU     X   1      18.643  -9.258  31.303  1.00 18.74           C
ATOM      7 CGLN     X   1      16.147  -7.457  33.524  1.00 15.79           C
ATOM      8 CILE     X   1      17.921  -4.220  32.561  0.60 16.16           C
ATOM      9 CALA     X   1      18.157  -5.285  28.924  1.00 15.86           C
ATOM     10 CGLU     X   1      14.442  -6.108  28.941  0.44 14.66           C
ATOM     11 CPHE     X   1      13.508  -2.643  30.093  0.74 12.86           C
ATOM     12 CLYS     X   1      15.715  -1.033  27.412  0.60 10.51           C
ATOM     13 CGLU     X   1      14.077  -2.822  24.488  1.00 11.86           C
ATOM     14 CALA     X   1      10.550  -1.912  25.632  1.00 11.89           C
ATOM     15 CPHE     X   1      11.706   1.710  26.031  1.00  8.45           C
ATOM     16 CALA     X   1      12.726   1.601  22.366  1.00  9.18           C
ATOM     17 CLEU     X   1       9.011   1.432  21.575  1.00 11.42           C
ATOM     18 CPHE     X   1       8.569   4.994  22.732  1.00  8.68           C
ATOM     19 CASP     X   1      12.006   6.165  21.536  1.00  7.43           C
ATOM     20 CLYS     X   1      10.879   6.002  17.883  1.00 12.02           C
ATOM     21 CASP     X   1      13.499   8.191  16.300  1.00  9.95           C
ATOM     22 CGLY     X   1      16.656   6.825  17.937  1.00  9.50           C
ATOM     23 CASP     X   1      17.957  10.102  19.364  1.00  8.33           C
ATOM     24 CGLY     X   1      18.368   8.923  22.955  1.00  7.50           C
ATOM     25 CTHR     X   1      15.242  10.804  23.969  1.00  7.23           C
ATOM     26 CILE     X   1      11.444  10.720  23.894  1.00  7.78           C
ATOM     27 CTHR     X   1       9.964  14.044  22.735  1.00  9.03           C
ATOM     28 CTHR     X   1       6.444  15.414  23.037  1.00 11.81           C
ATOM     29 CLYS     X   1       6.073  14.467  19.345  1.00 14.05           C
ATOM     30 CGLU     X   1       7.270  10.901  19.969  1.00  9.87           C
ATOM     31 CLEU     X   1       5.230  10.169  23.052  1.00  9.76           C
ATOM     32 CGLY     X   1       2.035  11.383  21.345  1.00  9.58           C
ATOM     33 CTHR     X   1       2.314   8.919  18.461  1.00  9.32           C
ATOM     34 CVAL     X   1       2.832   6.128  20.968  1.00  9.59           C
ATOM     35 CMET     X   1      -0.002   7.044  23.281  0.61  9.67           C
ATOM     36 CARG     X   1      -2.360   6.953  20.328  1.00  8.72           C
ATOM     37 CSER     X   1      -0.988   3.501  19.500  1.00 12.32           C
ATOM     38 CLEU     X   1      -1.949   2.468  23.028  0.53 15.72           C
ATOM     39 CGLY     X   1      -5.610   3.576  23.261  1.00 12.21           C
ATOM     40 CGLN     X   1      -5.683   7.294  24.047  1.00 10.24           C
ATOM     41 CASN     X   1      -6.241  10.089  21.502  1.00  7.42           C
ATOM     42 CPRO     X   1      -4.480  12.640  23.691  0.63  8.37           C
ATOM     43 CTHR     X   1      -4.529  16.260  22.670  1.00  9.95           C
ATOM     44 CGLU     X   1      -1.254  18.148  22.562  1.00 10.91           C
ATOM     45 CALA     X   1      -1.740  19.309  26.188  1.00 11.63           C
ATOM     46 CGLU     X   1      -1.729  15.807  27.625  1.00  9.34           C
ATOM     47 CLEU     X   1       1.497  14.832  25.851  1.00  8.88           C
ATOM     48 CGLN     X   1       3.073  17.737  27.737  1.00  9.62           C
ATOM     49 CASP     X   1       1.333  16.467  30.825  1.00 10.37           C
ATOM     50 CMET     X   1       3.032  13.091  30.403  1.00 10.93           C
ATOM     51 CILE     X   1       6.409  14.733  29.474  0.52  9.63           C
ATOM     52 CASN     X   1       6.320  17.102  32.438  1.00 10.19           C
ATOM     53 CGLU     X   1       5.931  14.065  34.698  1.00 17.10           C
ATOM     54 CVAL     X   1       9.303  12.650  33.553  0.44 15.60           C
ATOM     55 CASP     X   1      11.865  15.180  32.279  1.00 15.46           C
ATOM     56 CALA     X   1      13.877  15.956  35.366  1.00 13.59           C
ATOM     57 CASP     X   1      16.584  18.290  33.979  1.00 12.17           C
ATOM     58 CGLY     X   1      14.033  20.363  32.014  1.00 16.07           C
ATOM     59 CASN     X   1      15.808  19.840  28.659  1.00 15.63           C
ATOM     60 CGLY     X   1      12.462  19.124  26.978  1.00 11.82           C
ATOM     61 CTHR     X   1      12.820  15.360  26.523  1.00  8.43           C
ATOM     62 CILE     X   1      12.881  12.031  28.367  1.00  7.21           C
ATOM     63 CASP     X   1      16.073   9.952  28.462  1.00  7.73           C
ATOM     64 CPHE     X   1      15.984   6.188  28.930  1.00  9.05           C
ATOM     65 CPRO     X   1      17.260   5.902  32.522  1.00 11.62           C
ATOM     66 CGLU     X   1      15.000   8.668  33.845  1.00  9.06           C
ATOM     67 CPHE     X   1      12.054   7.207  31.914  0.59  9.62           C
ATOM     68 CLEU     X   1      12.250   3.699  33.478  1.00 13.94           C
ATOM     69 CSER     X   1      12.718   4.926  37.020  0.78 14.51           C
ATOM     70 CLEU     X   1       9.791   7.427  37.231  0.53 12.64           C
ATOM     71 CMET     X   1       7.108   5.667  35.155  0.67 14.57           C
ATOM     72 CALA     X   1       7.232   2.017  35.918  0.54 17.68           C
ATOM     73 CARG     X   1       6.622   2.781  39.595  0.51 16.59           C
ATOM     74 CLYS     X   1       3.401   5.005  39.219  1.00 22.03           C
ATOM     75 CMET     X   1       2.473   2.601  36.423  0.60 22.35           C
ATOM     76 CLYS     X   1       2.170  -0.380  38.720  1.00 25.50           C
ATOM     77 CGLU     X   1      -0.678   1.279  40.512  0.58 19.93           C
ATOM     78 CGLN     X   1      -2.606   2.081  37.359  1.00 18.67           C
ATOM     79 CASP     X   1      -1.236  -0.992  35.596  0.31 19.26           C
ATOM     80 CSER     X   1      -2.844  -3.667  37.773  0.46 21.04           C
ATOM     81 CGLU     X   1      -6.384  -2.848  36.780  0.56 18.44           C
ATOM     82 CGLU     X   1      -5.144  -1.843  33.300  1.00 17.69           C
ATOM     83 CGLU     X   1      -3.233  -5.068  32.876  1.00 21.94           C
ATOM     84 CLEU     X   1      -6.234  -7.477  32.880  0.51 14.30           C
ATOM     85 CILE     X   1      -8.389  -5.238  30.761  1.00 13.46           C
ATOM     86 CGLU     X   1      -5.775  -4.130  28.255  0.58 16.18           C
ATOM     87 CALA     X   1      -4.124  -7.485  27.594  1.00 16.77           C
ATOM     88 CPHE     X   1      -7.540  -8.833  26.630  1.00 12.77           C
ATOM     89 CLYS     X   1      -9.444  -6.650  24.098  0.51 11.05           C
ATOM     90 CVAL     X   1      -6.347  -5.790  22.123  0.54 12.30           C
ATOM     91 CPHE     X   1      -5.210  -9.421  21.755  0.61 11.45           C
ATOM     92 CASP     X   1      -8.746 -10.269  20.724  1.00 12.43           C
ATOM     93 CARG     X   1      -8.659  -8.125  17.585  1.00 15.05           C
ATOM     94 CASP     X   1     -12.027  -9.656  16.646  1.00 17.81           C
ATOM     95 CGLY     X   1     -13.612 -10.039  20.118  1.00 21.74           C
ATOM     96 CASN     X   1     -14.591 -13.700  20.450  1.00 21.86           C
ATOM     97 CGLY     X   1     -12.953 -13.978  23.887  1.00 18.47           C
ATOM     98 CLEU     X   1     -10.226 -16.259  22.463  1.00 13.28           C
ATOM     99 CILE     X   1      -6.934 -15.062  21.023  0.90  9.81           C
ATOM    100 CSER     X   1      -5.429 -17.041  18.129  1.00 10.27           C
ATOM    101 CALA     X   1      -2.031 -16.723  16.558  1.00 10.69           C
ATOM    102 CALA     X   1      -3.479 -14.706  13.676  1.00 11.64           C
ATOM    103 CGLU     X   1      -4.911 -12.137  16.082  1.00  9.38           C
ATOM    104 CLEU     X   1      -1.766 -12.328  18.153  1.00  9.41           C
ATOM    105 CARG     X   1       0.270 -11.765  15.003  1.00  9.65           C
ATOM    106 CHIS     X   1      -2.073  -8.975  14.006  0.34 10.82           C
ATOM    107 CVAL     X   1      -1.539  -7.246  17.351  1.00 11.53           C
ATOM    108 CMET     X   1       2.271  -7.749  17.366  1.00 10.52           C
ATOM    109 CTHR     X   1       2.396  -6.389  13.786  1.00 11.80           C
ATOM    110 CASN     X   1       0.277  -3.415  14.852  0.72 10.91           C
ATOM    111 CLEU     X   1       2.637  -2.841  17.761  1.00 12.32           C
ATOM    112 CGLY     X   1       5.304  -2.321  15.086  1.00 11.96           C
ATOM    113 CGLU     X   1       6.884  -5.762  14.849  1.00 10.90           C
ATOM    114 CLYS     X   1       6.652  -7.715  11.622  0.67 10.41           C
ATOM    115 CLEU     X   1       6.650 -11.301  12.954  0.58  8.35           C
ATOM    116 CTHR     X   1       5.894 -14.626  11.325  1.00  8.53           C
ATOM    117 CASP     X   1       3.717 -17.515  12.440  1.00  8.68           C
ATOM    118 CASP     X   1       6.675 -19.385  13.976  0.34  8.53           C
ATOM    119 CGLU     X   1       7.695 -16.496  16.265  1.00  9.37           C
ATOM    120 CVAL     X   1       4.154 -15.783  17.356  1.00  9.39           C
ATOM    121 CASP     X   1       3.620 -19.441  18.173  1.00  9.65           C
ATOM    122 CGLU     X   1       6.396 -19.636  20.774  1.00 10.75           C
ATOM    123 CMET     X   1       4.883 -16.725  22.793  1.00 10.60           C
ATOM    124 CILE     X   1       1.691 -18.667  22.865  0.61 11.16           C
ATOM    125 CARG     X   1       3.532 -21.931  23.611  1.00 11.30           C
ATOM    126 CGLU     X   1       4.738 -20.471  26.930  1.00 13.24           C
ATOM    127 CALA     X   1       1.119 -19.751  27.861  1.00 13.38           C
ATOM    128 CASP     X   1      -0.818 -22.602  26.243  1.00 11.01           C
ATOM    129 CILE     X   1      -1.747 -24.931  29.088  1.00 12.45           C
ATOM    130 CASP     X   1      -4.487 -26.941  27.338  1.00 14.06           C
ATOM    131 CGLY     X   1      -2.730 -26.857  23.943  1.00 14.95           C
ATOM    132 CASP     X   1      -5.830 -25.749  22.008  1.00 14.21           C
ATOM    133 CGLY     X   1      -3.778 -23.086  20.160  1.00 12.69           C
ATOM    134 CHIS     X   1      -5.895 -20.332  21.605  1.00 10.74           C
ATOM    135 CILE     X   1      -5.650 -18.117  24.727  0.71  9.61           C
ATOM    136 CASN     X   1      -8.817 -18.031  26.803  1.00 10.65           C
ATOM    137 CTYR     X   1      -8.970 -15.718  29.860  0.62 11.57           C
ATOM    138 CGLU     X   1      -7.435 -18.241  32.266  1.00 12.62           C
ATOM    139 CGLU     X   1      -4.475 -19.046  29.991  1.00 10.88           C
ATOM    140 CPHE     X   1      -3.955 -15.314  29.577  0.53 10.57           C
ATOM    141 CVAL     X   1      -4.344 -14.610  33.295  1.00 13.02           C
ATOM    142 CARG     X   1      -1.878 -17.483  33.763  0.48 16.92           C
ATOM    143 CMET     X   1       0.405 -15.564  31.518  0.73 17.91           C
ATOM    144 CMET     X   1       0.201 -12.383  33.530  1.00 23.30           C
ATOM    145 CVAL     X   1       0.546 -14.094  36.866  1.00 30.36           C
ATOM    146 CSER     X   1       3.020 -16.826  35.827  1.00 49.83           C
END
ATOM      1 CGLU     X   1      23.528  -6.168  43.767  1.00 54.51           C
ATOM      2 CGLN     X   1      20.027  -5.798  42.467  1.00 43.98           C
ATOM      3 CLEU     X   1      18.879  -6.877  38.917  1.00 29.51           C
ATOM      4 CTHR     X   1      20.271  -9.133  36.222  1.00 23.38           C
ATOM      5 CGLU     X   1      21.784  -7.615  33.050  1.00 23.41           C
ATOM      6 CGLU     X   1      18.940  -9.381  31.185  1.00 18.74           C
ATOM      7 CGLN     X   1      16.304  -7.703  33.340  1.00 15.79           C
ATOM      8 CILE     X   1      17.841  -4.350  32.368  0.60 16.16           C
ATOM      9 CALA     X   1      17.962  -5.441  28.733  1.00 15.86           C
ATOM     10 CGLU     X   1      14.214  -6.024  29.040  0.44 14.66           C
ATOM     11 CPHE     X   1      13.957  -2.475  30.282  0.74 12.86           C
ATOM     12 CLYS     X   1      15.606  -0.780  27.273  0.60 10.51           C
ATOM     13 CGLU     X   1      13.144  -2.446  24.908  1.00 11.86           C
ATOM     14 CALA     X   1      10.309  -0.729  26.803  1.00 11.89           C
ATOM     15 CPHE     X   1      12.128   2.548  26.052  1.00  8.45           C
ATOM     16 CALA     X   1      12.762   1.581  22.426  1.00  9.18           C
ATOM     17 CLEU     X   1       9.019   1.268  21.833  1.00 11.42           C
ATOM     18 CPHE     X   1       8.682   4.983  22.387  1.00  8.68           C
ATOM     19 CASP     X   1      11.844   6.400  20.773  1.00  7.43           C
ATOM     20 CLYS     X   1      10.869   5.962  17.099  1.00 12.02           C
ATOM     21 CASP     X   1      14.007   7.773  16.082  1.00  9.95           C
ATOM     22 CGLY     X   1      16.348   5.884  18.420  1.00  9.50           C
ATOM     23 CASP     X   1      18.077   9.179  19.210  1.00  8.33           C
ATOM     24 CGLY     X   1      17.875   8.438  22.933  1.00  7.50           C
ATOM     25 CTHR     X   1      15.239  10.905  24.076  1.00  7.23           C
ATOM     26 CILE     X   1      11.446  10.789  24.277  1.00  7.78           C
ATOM     27 CTHR     X   1       9.779  13.935  22.896  1.00  9.03           C
ATOM     28 CTHR     X   1       6.271  15.125  23.688  1.00 11.81           C
ATOM     29 CLYS     X   1       5.552  14.370  20.003  1.00 14.05           C
ATOM     30 CGLU     X   1       7.108  10.913  20.397  1.00  9.87           C
ATOM     31 CLEU     X   1       5.290   9.970  23.561  1.00  9.76           C
ATOM     32 CGLY     X   1       2.098  11.027  21.746  1.00  9.58           C
ATOM     33 CTHR     X   1       2.642   8.614  18.857  1.00  9.32           C
ATOM     34 CVAL     X   1       2.872   5.908  21.497  1.00  9.59           C
ATOM     35 CMET     X   1      -0.089   6.885  23.618  0.61  9.67           C
ATOM     36 CARG     X   1      -2.353   7.294  20.618  1.00  8.72           C
ATOM     37 CSER     X   1      -1.622   3.729  19.501  1.00 12.32           C
ATOM     38 CLEU     X   1      -2.321   2.447  23.009  0.53 15.72           C
ATOM     39 CGLY     X   1      -5.797   3.952  23.586  1.00 12.21           C
ATOM     40 CGLN     X   1      -5.591   7.721  24.029  1.00 10.24           C
ATOM     41 CASN     X   1      -6.253  10.414  21.401  1.00  7.42           C
ATOM     42 CPRO     X   1      -4.111  12.669  23.574  0.63  8.37           C
ATOM     43 CTHR     X   1      -3.966  16.366  22.893  1.00  9.95           C
ATOM     44 CGLU     X   1      -0.679  18.208  22.580  1.00 10.91           C
ATOM     45 CALA     X   1      -1.366  19.773  26.017  1.00 11.63           C
ATOM     46 CGLU     X   1      -2.084  16.325  27.403  1.00  9.34           C
ATOM     47 CLEU     X   1       1.130  15.213  25.687  1.00  8.88           C
ATOM     48 CGLN     X   1       3.147  17.892  27.487  1.00  9.62           C
ATOM     49 CASP     X   1       1.543  16.896  30.744  1.00 10.37           C
ATOM     50 CMET     X   1       3.076  13.431  30.412  1.00 10.93           C
ATOM     51 CILE     X   1       6.614  14.732  29.546  0.52  9.63           C
ATOM     52 CASN     X   1       6.470  17.290  32.347  1.00 10.19           C
ATOM     53 CGLU     X   1       5.963  14.673  35.062  1.00 17.10           C
ATOM     54 CVAL     X   1       9.032  12.728  33.841  0.44 15.60           C
ATOM     55 CASP     X   1      11.741  15.107  32.579  1.00 15.46           C
ATOM     56 CALA     X   1      14.152  15.284  35.465  1.00 13.59           C
ATOM     57 CASP     X   1      16.811  17.195  33.469  1.00 12.17           C
ATOM     58 CGLY     X   1      14.611  20.174  32.497  1.00 16.07           C
ATOM     59 CASN     X   1      16.138  19.999  28.988  1.00 15.63           C
ATOM     60 CGLY     X   1      12.696  19.222  27.546  1.00 11.82           C
ATOM     61 CTHR     X   1      13.084  15.514  26.773  1.00  8.43           C
ATOM     62 CILE     X   1      13.285  12.231  28.689  1.00  7.21           C
ATOM     63 CASP     X   1      16.089   9.661  28.432  1.00  7.73           C
ATOM     64 CPHE     X   1      15.782   5.939  29.099  1.00  9.05           C
ATOM     65 CPRO     X   1      17.175   5.993  32.659  1.00 11.62           C
ATOM     66 CGLU     X   1      14.601   8.593  33.719  1.00  9.06           C
ATOM     67 CPHE     X   1      11.826   6.687  31.928  0.59  9.62           C
ATOM     68 CLEU     X   1      12.580   3.411  33.793  1.00 13.94           C
ATOM     69 CSER     X   1      12.806   5.245  37.087  0.78 14.51           C
ATOM     70 CLEU     X   1       9.630   7.424  37.258  0.53 12.64           C
ATOM     71 CMET     X   1       7.439   5.335  34.923  0.67 14.57           C
ATOM     72 CALA     X   1       7.466   1.813  36.153  0.54 17.68           C
ATOM     73 CARG     X   1       6.288   3.228  39.484  0.51 16.59           C
ATOM     74 CLYS     X   1       3.599   5.961  38.606  1.00 22.03           C
ATOM     75 CMET     X   1       2.146   3.452  36.146  0.60 22.35           C
ATOM     76 CLYS     X   1       2.332   0.396  38.354  1.00 25.50           C
ATOM     77 CGLU     X   1      -0.504   1.634  40.475  0.58 19.93           C
ATOM     78 CGLN     X   1      -2.569   2.275  37.372  1.00 18.67           C
ATOM     79 CASP     X   1      -1.171  -0.650  35.393  0.31 19.26           C
ATOM     80 CSER     X   1      -2.505  -3.405  37.655  0.46 21.04           C
ATOM     81 CGLU     X   1      -6.093  -2.483  36.978  0.56 18.44           C
ATOM     82 CGLU     X   1      -5.478  -1.630  33.296  1.00 17.69           C
ATOM     83 CGLU     X   1      -3.417  -4.662  32.409  1.00 21.94           C
ATOM     84 CLEU     X   1      -6.263  -7.250  32.524  0.51 14.30           C
ATOM     85 CILE     X   1      -8.437  -5.284  30.165  1.00 13.46           C
ATOM     86 CGLU     X   1      -5.666  -4.421  27.732  0.58 16.18           C
ATOM     87 CALA     X   1      -4.218  -7.922  27.469  1.00 16.77           C
ATOM     88 CPHE     X   1      -7.664  -9.303  26.675  1.00 12.77           C
ATOM     89 CLYS     X   1      -9.271  -6.812  24.223  0.51 11.05           C
ATOM     90 CVAL     X   1      -6.057  -6.349  22.305  0.54 12.30           C
ATOM     91 CPHE     X   1      -5.342 -10.084  21.913  0.61 11.45           C
ATOM     92 CASP     X   1      -8.972 -10.803  21.145  1.00 12.43           C
ATOM     93 CARG     X   1      -9.485  -8.496  18.166  1.00 15.05           C
ATOM     94 CASP     X   1     -12.720 -10.185  17.047  1.00 17.81           C
ATOM     95 CGLY     X   1     -14.458 -10.525  20.450  1.00 21.74           C
ATOM     96 CASN     X   1     -15.069 -14.272  20.207  1.00 21.86           C
ATOM     97 CGLY     X   1     -13.355 -15.043  23.530  1.00 18.47           C
ATOM     98 CLEU     X   1     -10.476 -17.068  22.023  1.00 13.28           C
ATOM     99 CILE     X   1      -7.417 -15.301  20.656  0.90  9.81           C
ATOM    100 CSER     X   1      -5.958 -17.150  17.655  1.00 10.27           C
ATOM    101 CALA     X   1      -2.432 -17.128  16.361  1.00 10.69           C
ATOM    102 CALA     X   1      -3.558 -14.804  13.565  1.00 11.64           C
ATOM    103 CGLU     X   1      -4.888 -12.243  16.038  1.00  9.38           C
ATOM    104 CLEU     X   1      -1.654 -12.486  17.963  1.00  9.41           C
ATOM    105 CARG     X   1       0.415 -11.803  14.858  1.00  9.65           C
ATOM    106 CHIS     X   1      -2.204  -9.198  14.071  0.34 10.82           C
ATOM    107 CVAL     X   1      -1.618  -7.349  17.344  1.00 11.53           C
ATOM    108 CMET     X   1       2.169  -7.951  17.080  1.00 10.52           C
ATOM    109 CTHR     X   1       2.089  -6.073  13.741  1.00 11.80           C
ATOM    110 CASN     X   1       0.335  -3.083  15.309  0.72 10.91           C
ATOM    111 CLEU     X   1       3.168  -2.682  17.793  1.00 12.32           C
ATOM    112 CGLY     X   1       5.586  -2.150  14.893  1.00 11.96           C
ATOM    113 CGLU     X   1       6.720  -5.754  15.231  1.00 10.90           C
ATOM    114 CLYS     X   1       6.712  -7.836  12.077  0.67 10.41           C
ATOM    115 CLEU     X   1       7.115 -11.429  13.326  0.58  8.35           C
ATOM    116 CTHR     X   1       6.610 -14.744  11.583  1.00  8.53           C
ATOM    117 CASP     X   1       4.139 -17.520  12.307  1.00  8.68           C
ATOM    118 CASP     X   1       6.787 -19.636  14.073  0.34  8.53           C
ATOM    119 CGLU     X   1       7.369 -16.566  16.277  1.00  9.37           C
ATOM    120 CVAL     X   1       3.726 -16.010  17.089  1.00  9.39           C
ATOM    121 CASP     X   1       3.400 -19.709  17.830  1.00  9.65           C
ATOM    122 CGLU     X   1       6.083 -19.351  20.510  1.00 10.75           C
ATOM    123 CMET     X   1       3.806 -16.797  22.278  1.00 10.60           C
ATOM    124 CILE     X   1       1.035 -19.301  22.391  0.61 11.16           C
ATOM    125 CARG     X   1       3.324 -22.066  23.701  1.00 11.30           C
ATOM    126 CGLU     X   1       4.512 -19.565  26.334  1.00 13.24           C
ATOM    127 CALA     X   1       0.845 -18.927  27.128  1.00 13.38           C
ATOM    128 CASP     X   1      -0.536 -22.430  26.560  1.00 11.01           C
ATOM    129 CILE     X   1      -0.892 -25.344  28.961  1.00 12.45           C
ATOM    130 CASP     X   1      -3.890 -27.164  27.445  1.00 14.06           C
ATOM    131 CGLY     X   1      -2.222 -27.262  24.006  1.00 14.95           C
ATOM    132 CASP     X   1      -5.454 -26.186  22.279  1.00 14.21           C
ATOM    133 CGLY     X   1      -3.910 -23.554  19.954  1.00 12.69           C
ATOM    134 CHIS     X   1      -6.124 -20.809  21.267  1.00 10.74           C
ATOM    135 CILE     X   1      -5.654 -18.383  24.200  0.71  9.61           C
ATOM    136 CASN     X   1      -8.771 -17.512  26.169  1.00 10.65           C
ATOM    137 CTYR     X   1      -8.731 -15.379  29.357  0.62 11.57           C
ATOM    138 CGLU     X   1      -7.576 -18.169  31.678  1.00 12.62           C
ATOM    139 CGLU     X   1      -4.494 -18.792  29.509  1.00 10.88           C
ATOM    140 CPHE     X   1      -3.805 -15.066  29.434  0.53 10.57           C
ATOM    141 CVAL     X   1      -4.030 -14.661  33.210  1.00 13.02           C
ATOM    142 CARG     X   1      -1.305 -17.164  34.143  0.48 16.92           C
ATOM    143 CMET     X   1       1.275 -15.714  31.868  0.73 17.91           C
ATOM    144 CMET     X   1       0.517 -12.370  33.435  1.00 23.30           C
ATOM    145 CVAL     X   1       0.332 -13.604  36.987  1.00 30.36           C
ATOM    146 CSER     X   1       3.122 -16.227  36.954  1.00 49.83           C
END
ATOM      1 CGLU     X   1      22.925  -6.270  43.704  1.00 54.51           C
ATOM      2 CGLN     X   1      19.449  -5.849  42.352  1.00 43.98           C
ATOM      3 CLEU     X   1      18.764  -6.973  38.698  1.00 29.51           C
ATOM      4 CTHR     X   1      20.727  -9.125  36.290  1.00 23.38           C
ATOM      5 CGLU     X   1      21.811  -7.869  32.839  1.00 23.41           C
ATOM      6 CGLU     X   1      18.545  -9.261  31.394  1.00 18.74           C
ATOM      7 CGLN     X   1      16.381  -7.012  33.554  1.00 15.79           C
ATOM      8 CILE     X   1      18.364  -4.005  32.298  0.60 16.16           C
ATOM      9 CALA     X   1      17.932  -5.429  28.804  1.00 15.86           C
ATOM     10 CGLU     X   1      14.163  -5.383  29.325  0.44 14.66           C
ATOM     11 CPHE     X   1      14.138  -1.856  30.651  0.74 12.86           C
ATOM     12 CLYS     X   1      15.946  -0.520  27.553  0.60 10.51           C
ATOM     13 CGLU     X   1      13.740  -2.414  25.107  1.00 11.86           C
ATOM     14 CALA     X   1      10.589  -0.864  26.604  1.00 11.89           C
ATOM     15 CPHE     X   1      12.476   2.402  25.986  1.00  8.45           C
ATOM     16 CALA     X   1      12.933   1.581  22.297  1.00  9.18           C
ATOM     17 CLEU     X   1       9.145   1.552  21.966  1.00 11.42           C
ATOM     18 CPHE     X   1       8.955   5.229  22.782  1.00  8.68           C
ATOM     19 CASP     X   1      12.224   6.463  21.231  1.00  7.43           C
ATOM     20 CLYS     X   1      10.802   5.822  17.737  1.00 12.02           C
ATOM     21 CASP     X   1      13.728   7.055  15.718  1.00  9.95           C
ATOM     22 CGLY     X   1      16.008   5.683  18.444  1.00  9.50           C
ATOM     23 CASP     X   1      17.591   9.063  19.184  1.00  8.33           C
ATOM     24 CGLY     X   1      17.833   8.354  22.911  1.00  7.50           C
ATOM     25 CTHR     X   1      15.103  10.757  23.965  1.00  7.23           C
ATOM     26 CILE     X   1      11.309  10.790  24.176  1.00  7.78           C
ATOM     27 CTHR     X   1       9.731  14.127  23.199  1.00  9.03           C
ATOM     28 CTHR     X   1       6.045  14.994  23.339  1.00 11.81           C
ATOM     29 CLYS     X   1       5.810  13.849  19.692  1.00 14.05           C
ATOM     30 CGLU     X   1       7.291  10.445  20.559  1.00  9.87           C
ATOM     31 CLEU     X   1       4.976  10.151  23.517  1.00  9.76           C
ATOM     32 CGLY     X   1       2.157  10.914  21.052  1.00  9.58           C
ATOM     33 CTHR     X   1       2.851   7.935  18.792  1.00  9.32           C
ATOM     34 CVAL     X   1       3.182   5.633  21.781  1.00  9.59           C
ATOM     35 CMET     X   1      -0.127   6.650  23.278  0.61  9.67           C
ATOM     36 CARG     X   1      -1.811   6.276  19.914  1.00  8.72           C
ATOM     37 CSER     X   1      -0.668   2.646  20.021  1.00 12.32           C
ATOM     38 CLEU     X   1      -2.319   2.351  23.430  0.53 15.72           C
ATOM     39 CGLY     X   1      -5.812   3.530  22.389  1.00 12.21           C
ATOM     40 CGLN     X   1      -5.643   7.240  23.198  1.00 10.24           C
ATOM     41 CASN     X   1      -5.096  10.176  20.815  1.00  7.42           C
ATOM     42 CPRO     X   1      -3.747  12.751  23.254  0.63  8.37           C
ATOM     43 CTHR     X   1      -4.106  16.481  22.922  1.00  9.95           C
ATOM     44 CGLU     X   1      -1.171  18.851  22.657  1.00 10.91           C
ATOM     45 CALA     X   1      -1.724  19.969  26.287  1.00 11.63           C
ATOM     46 CGLU     X   1      -2.063  16.435  27.600  1.00  9.34           C
ATOM     47 CLEU     X   1       1.203  15.514  25.870  1.00  8.88           C
ATOM     48 CGLN     X   1       2.863  18.337  27.809  1.00  9.62           C
ATOM     49 CASP     X   1       1.345  17.369  31.114  1.00 10.37           C
ATOM     50 CMET     X   1       2.892  13.905  30.858  1.00 10.93           C
ATOM     51 CILE     X   1       6.354  15.369  29.944  0.52  9.63           C
ATOM     52 CASN     X   1       6.174  17.843  32.817  1.00 10.19           C
ATOM     53 CGLU     X   1       5.878  15.011  35.341  1.00 17.10           C
ATOM     54 CVAL     X   1       9.008  13.281  33.964  0.44 15.60           C
ATOM     55 CASP     X   1      11.839  15.638  32.953  1.00 15.46           C
ATOM     56 CALA     X   1      14.250  15.632  35.845  1.00 13.59           C
ATOM     57 CASP     X   1      17.285  17.499  34.431  1.00 12.17           C
ATOM     58 CGLY     X   1      15.057  20.139  32.777  1.00 16.07           C
ATOM     59 CASN     X   1      16.138  19.249  29.211  1.00 15.63           C
ATOM     60 CGLY     X   1      12.558  18.987  27.928  1.00 11.82           C
ATOM     61 CTHR     X   1      12.710  15.330  26.877  1.00  8.43           C
ATOM     62 CILE     X   1      12.558  11.994  28.703  1.00  7.21           C
ATOM     63 CASP     X   1      15.801  10.013  28.422  1.00  7.73           C
ATOM     64 CPHE     X   1      16.156   6.266  28.901  1.00  9.05           C
ATOM     65 CPRO     X   1      17.422   6.092  32.504  1.00 11.62           C
ATOM     66 CGLU     X   1      14.898   8.579  33.902  1.00  9.06           C
ATOM     67 CPHE     X   1      11.985   7.041  31.982  0.59  9.62           C
ATOM     68 CLEU     X   1      12.440   3.591  33.617  1.00 13.94           C
ATOM     69 CSER     X   1      12.696   4.965  37.126  0.78 14.51           C
ATOM     70 CLEU     X   1       9.973   7.651  37.618  0.53 12.64           C
ATOM     71 CMET     X   1       7.408   6.168  35.204  0.67 14.57           C
ATOM     72 CALA     X   1       7.579   2.576  36.199  0.54 17.68           C
ATOM     73 CARG     X   1       6.291   3.591  39.633  0.51 16.59           C
ATOM     74 CLYS     X   1       3.225   5.770  38.486  1.00 22.03           C
ATOM     75 CMET     X   1       2.519   3.083  35.889  0.60 22.35           C
ATOM     76 CLYS     X   1       2.363   0.414  38.554  1.00 25.50           C
ATOM     77 CGLU     X   1      -0.732   2.070  39.880  0.58 19.93           C
ATOM     78 CGLN     X   1      -2.104   2.101  36.356  1.00 18.67           C
ATOM     79 CASP     X   1      -0.535  -1.143  35.155  0.31 19.26           C
ATOM     80 CSER     X   1      -2.152  -3.537  37.632  0.46 21.04           C
ATOM     81 CGLU     X   1      -5.763  -2.798  36.857  0.56 18.44           C
ATOM     82 CGLU     X   1      -4.949  -1.860  33.235  1.00 17.69           C
ATOM     83 CGLU     X   1      -3.155  -5.099  32.521  1.00 21.94           C
ATOM     84 CLEU     X   1      -6.132  -7.490  32.996  0.51 14.30           C
ATOM     85 CILE     X   1      -8.582  -5.391  31.061  1.00 13.46           C
ATOM     86 CGLU     X   1      -6.101  -4.287  28.422  0.58 16.18           C
ATOM     87 CALA     X   1      -4.776  -7.828  28.068  1.00 16.77           C
ATOM     88 CPHE     X   1      -8.176  -9.265  27.181  1.00 12.77           C
ATOM     89 CLYS     X   1      -9.305  -6.511  24.743  0.51 11.05           C
ATOM     90 CVAL     X   1      -6.168  -6.377  22.653  0.54 12.30           C
ATOM     91 CPHE     X   1      -5.500 -10.087  22.019  0.61 11.45           C
ATOM     92 CASP     X   1      -9.134 -10.699  21.180  1.00 12.43           C
ATOM     93 CARG     X   1      -9.501  -8.778  17.919  1.00 15.05           C
ATOM     94 CASP     X   1     -12.992  -9.842  16.801  1.00 17.81           C
ATOM     95 CGLY     X   1     -14.408 -10.562  20.293  1.00 21.74           C
ATOM     96 CASN     X   1     -14.520 -14.365  20.318  1.00 21.86           C
ATOM     97 CGLY     X   1     -13.114 -14.860  23.833  1.00 18.47           C
ATOM     98 CLEU     X   1     -10.361 -17.005  22.257  1.00 13.28           C
ATOM     99 CILE     X   1      -7.237 -15.546  20.687  0.90  9.81           C
ATOM    100 CSER     X   1      -5.676 -17.501  17.807  1.00 10.27           C
ATOM    101 CALA     X   1      -2.288 -17.366  16.188  1.00 10.69           C
ATOM    102 CALA     X   1      -3.745 -15.180  13.435  1.00 11.64           C
ATOM    103 CGLU     X   1      -5.208 -12.543  15.749  1.00  9.38           C
ATOM    104 CLEU     X   1      -2.083 -12.306  17.846  1.00  9.41           C
ATOM    105 CARG     X   1       0.097 -11.536  14.839  1.00  9.65           C
ATOM    106 CHIS     X   1      -2.150  -8.869  13.391  0.34 10.82           C
ATOM    107 CVAL     X   1      -2.142  -6.745  16.547  1.00 11.53           C
ATOM    108 CMET     X   1       1.579  -7.622  16.938  1.00 10.52           C
ATOM    109 CTHR     X   1       2.284  -5.992  13.543  1.00 11.80           C
ATOM    110 CASN     X   1       0.688  -2.662  14.460  0.72 10.91           C
ATOM    111 CLEU     X   1       2.697  -3.026  17.651  1.00 12.32           C
ATOM    112 CGLY     X   1       5.654  -2.576  15.287  1.00 11.96           C
ATOM    113 CGLU     X   1       6.533  -6.258  15.529  1.00 10.90           C
ATOM    114 CLYS     X   1       6.576  -7.766  12.064  0.67 10.41           C
ATOM    115 CLEU     X   1       6.168 -11.437  13.062  0.58  8.35           C
ATOM    116 CTHR     X   1       6.638 -14.817  11.439  1.00  8.53           C
ATOM    117 CASP     X   1       4.291 -17.754  11.878  1.00  8.68           C
ATOM    118 CASP     X   1       7.183 -19.717  13.424  0.34  8.53           C
ATOM    119 CGLU     X   1       7.606 -16.991  16.073  1.00  9.37           C
ATOM    120 CVAL     X   1       3.879 -16.853  16.646  1.00  9.39           C
ATOM    121 CASP     X   1       3.716 -20.584  17.266  1.00  9.65           C
ATOM    122 CGLU     X   1       6.164 -20.047  20.135  1.00 10.75           C
ATOM    123 CMET     X   1       4.227 -17.120  21.722  1.00 10.60           C
ATOM    124 CILE     X   1       1.014 -19.028  21.748  0.61 11.16           C
ATOM    125 CARG     X   1       2.496 -22.364  22.877  1.00 11.30           C
ATOM    126 CGLU     X   1       3.916 -20.548  25.925  1.00 13.24           C
ATOM    127 CALA     X   1       0.506 -19.230  26.981  1.00 13.38           C
ATOM    128 CASP     X   1      -1.377 -22.384  25.975  1.00 11.01           C
ATOM    129 CILE     X   1      -1.288 -25.064  28.656  1.00 12.45           C
ATOM    130 CASP     X   1      -4.168 -27.387  27.704  1.00 14.06           C
ATOM    131 CGLY     X   1      -2.840 -27.449  24.119  1.00 14.95           C
ATOM    132 CASP     X   1      -5.796 -25.766  22.382  1.00 14.21           C
ATOM    133 CGLY     X   1      -3.468 -23.575  20.261  1.00 12.69           C
ATOM    134 CHIS     X   1      -5.540 -20.606  21.287  1.00 10.74           C
ATOM    135 CILE     X   1      -5.551 -18.374  24.405  0.71  9.61           C
ATOM    136 CASN     X   1      -8.611 -17.488  26.454  1.00 10.65           C
ATOM    137 CTYR     X   1      -8.756 -15.101  29.455  0.62 11.57           C
ATOM    138 CGLU     X   1      -7.759 -17.813  31.937  1.00 12.62           C
ATOM    139 CGLU     X   1      -4.577 -18.623  29.986  1.00 10.88           C
ATOM    140 CPHE     X   1      -3.755 -14.929  29.774  0.53 10.57           C
ATOM    141 CVAL     X   1      -4.252 -14.568  33.528  1.00 13.02           C
ATOM    142 CARG     X   1      -1.647 -17.274  34.195  0.48 16.92           C
ATOM    143 CMET     X   1       0.817 -15.187  32.323  0.73 17.91           C
ATOM    144 CMET     X   1       0.622 -11.771  33.904  1.00 23.30           C
ATOM    145 CVAL     X   1       1.339 -13.344  37.249  1.00 30.36           C
ATOM    146 CSER     X   1       3.751 -15.906  35.739  1.00 49.83           C
END
ATOM      1 CGLU     X   1      22.270  -6.084  43.519  1.00 54.51           C
ATOM      2 CGLN     X   1      19.143  -4.696  41.974  1.00 43.98           C
ATOM      3 CLEU     X   1      18.958  -6.306  38.444  1.00 29.51           C
ATOM      4 CTHR     X   1      20.470  -8.903  36.151  1.00 23.38           C
ATOM      5 CGLU     X   1      21.630  -7.994  32.618  1.00 23.41           C
ATOM      6 CGLU     X   1      18.454  -9.709  31.328  1.00 18.74           C
ATOM      7 CGLN     X   1      16.419  -7.391  33.540  1.00 15.79           C
ATOM      8 CILE     X   1      18.333  -4.380  32.191  0.60 16.16           C
ATOM      9 CALA     X   1      17.638  -5.670  28.688  1.00 15.86           C
ATOM     10 CGLU     X   1      13.935  -5.516  29.553  0.44 14.66           C
ATOM     11 CPHE     X   1      13.840  -1.872  30.510  0.74 12.86           C
ATOM     12 CLYS     X   1      15.955  -0.778  27.514  0.60 10.51           C
ATOM     13 CGLU     X   1      13.515  -2.535  25.191  1.00 11.86           C
ATOM     14 CALA     X   1      10.823  -0.351  26.791  1.00 11.89           C
ATOM     15 CPHE     X   1      12.749   2.879  26.110  1.00  8.45           C
ATOM     16 CALA     X   1      13.104   2.022  22.418  1.00  9.18           C
ATOM     17 CLEU     X   1       9.338   1.902  21.914  1.00 11.42           C
ATOM     18 CPHE     X   1       8.941   5.622  22.389  1.00  8.68           C
ATOM     19 CASP     X   1      12.182   6.755  20.709  1.00  7.43           C
ATOM     20 CLYS     X   1      11.009   5.727  17.215  1.00 12.02           C
ATOM     21 CASP     X   1      14.036   6.960  15.350  1.00  9.95           C
ATOM     22 CGLY     X   1      16.283   5.801  18.200  1.00  9.50           C
ATOM     23 CASP     X   1      17.226   9.319  19.299  1.00  8.33           C
ATOM     24 CGLY     X   1      17.780   8.640  22.998  1.00  7.50           C
ATOM     25 CTHR     X   1      15.134  11.155  24.003  1.00  7.23           C
ATOM     26 CILE     X   1      11.357  10.897  24.327  1.00  7.78           C
ATOM     27 CTHR     X   1       9.703  14.111  23.096  1.00  9.03           C
ATOM     28 CTHR     X   1       6.043  14.950  23.603  1.00 11.81           C
ATOM     29 CLYS     X   1       5.445  13.959  19.953  1.00 14.05           C
ATOM     30 CGLU     X   1       7.119  10.545  20.231  1.00  9.87           C
ATOM     31 CLEU     X   1       5.208   9.928  23.420  1.00  9.76           C
ATOM     32 CGLY     X   1       2.275  10.908  21.176  1.00  9.58           C
ATOM     33 CTHR     X   1       2.721   7.905  18.885  1.00  9.32           C
ATOM     34 CVAL     X   1       3.067   5.729  21.965  1.00  9.59           C
ATOM     35 CMET     X   1      -0.235   6.828  23.419  0.61  9.67           C
ATOM     36 CARG     X   1      -1.934   6.616  20.049  1.00  8.72           C
ATOM     37 CSER     X   1      -0.882   2.961  19.885  1.00 12.32           C
ATOM     38 CLEU     X   1      -2.644   2.666  23.238  0.53 15.72           C
ATOM     39 CGLY     X   1      -5.872   4.217  21.875  1.00 12.21           C
ATOM     40 CGLN     X   1      -5.458   7.793  23.095  1.00 10.24           C
ATOM     41 CASN     X   1      -4.631  10.697  20.753  1.00  7.42           C
ATOM     42 CPRO     X   1      -4.356  13.325  23.476  0.63  8.37           C
ATOM     43 CTHR     X   1      -3.787  16.910  22.489  1.00  9.95           C
ATOM     44 CGLU     X   1      -0.423  18.599  22.855  1.00 10.91           C
ATOM     45 CALA     X   1      -1.620  20.237  26.114  1.00 11.63           C
ATOM     46 CGLU     X   1      -2.113  16.802  27.626  1.00  9.34           C
ATOM     47 CLEU     X   1       1.318  15.613  26.478  1.00  8.88           C
ATOM     48 CGLN     X   1       3.178  18.770  27.504  1.00  9.62           C
ATOM     49 CASP     X   1       1.793  18.335  30.977  1.00 10.37           C
ATOM     50 CMET     X   1       2.738  14.653  31.089  1.00 10.93           C
ATOM     51 CILE     X   1       6.420  15.408  30.174  0.52  9.63           C
ATOM     52 CASN     X   1       6.688  18.121  32.815  1.00 10.19           C
ATOM     53 CGLU     X   1       6.030  15.600  35.588  1.00 17.10           C
ATOM     54 CVAL     X   1       8.589  13.030  34.349  0.44 15.60           C
ATOM     55 CASP     X   1      11.225  15.427  32.970  1.00 15.46           C
ATOM     56 CALA     X   1      13.428  15.587  36.019  1.00 13.59           C
ATOM     57 CASP     X   1      16.603  17.379  34.831  1.00 12.17           C
ATOM     58 CGLY     X   1      14.451  19.822  32.815  1.00 16.07           C
ATOM     59 CASN     X   1      16.455  19.795  29.549  1.00 15.63           C
ATOM     60 CGLY     X   1      13.192  19.357  27.627  1.00 11.82           C
ATOM     61 CTHR     X   1      13.276  15.640  26.799  1.00  8.43           C
ATOM     62 CILE     X   1      12.985  12.349  28.688  1.00  7.21           C
ATOM     63 CASP     X   1      15.912   9.907  28.737  1.00  7.73           C
ATOM     64 CPHE     X   1      15.750   6.189  29.467  1.00  9.05           C
ATOM     65 CPRO     X   1      17.208   6.591  32.978  1.00 11.62           C
ATOM     66 CGLU     X   1      14.735   9.323  33.941  1.00  9.06           C
ATOM     67 CPHE     X   1      11.857   7.485  32.246  0.59  9.62           C
ATOM     68 CLEU     X   1      12.551   4.044  33.816  1.00 13.94           C
ATOM     69 CSER     X   1      12.838   5.067  37.441  0.78 14.51           C
ATOM     70 CLEU     X   1       9.745   7.350  37.731  0.53 12.64           C
ATOM     71 CMET     X   1       7.404   5.610  35.260  0.67 14.57           C
ATOM     72 CALA     X   1       7.648   2.277  36.920  0.54 17.68           C
ATOM     73 CARG     X   1       6.479   3.829  40.193  0.51 16.59           C
ATOM     74 CLYS     X   1       3.342   5.845  38.945  1.00 22.03           C
ATOM     75 CMET     X   1       2.441   3.027  36.555  0.60 22.35           C
ATOM     76 CLYS     X   1       2.724   0.259  39.106  1.00 25.50           C
ATOM     77 CGLU     X   1      -0.482   1.584  40.533  0.58 19.93           C
ATOM     78 CGLN     X   1      -2.011   2.128  37.117  1.00 18.67           C
ATOM     79 CASP     X   1      -0.858  -1.051  35.387  0.31 19.26           C
ATOM     80 CSER     X   1      -2.439  -3.448  37.884  0.46 21.04           C
ATOM     81 CGLU     X   1      -5.934  -2.597  36.768  0.56 18.44           C
ATOM     82 CGLU     X   1      -4.995  -1.693  33.168  1.00 17.69           C
ATOM     83 CGLU     X   1      -3.148  -4.933  32.610  1.00 21.94           C
ATOM     84 CLEU     X   1      -6.106  -7.369  32.970  0.51 14.30           C
ATOM     85 CILE     X   1      -8.733  -5.334  31.207  1.00 13.46           C
ATOM     86 CGLU     X   1      -6.436  -4.405  28.343  0.58 16.18           C
ATOM     87 CALA     X   1      -4.481  -7.574  27.597  1.00 16.77           C
ATOM     88 CPHE     X   1      -7.805  -9.331  27.069  1.00 12.77           C
ATOM     89 CLYS     X   1      -9.931  -7.063  24.803  0.51 11.05           C
ATOM     90 CVAL     X   1      -7.013  -5.928  22.700  0.54 12.30           C
ATOM     91 CPHE     X   1      -5.472  -9.303  21.782  0.61 11.45           C
ATOM     92 CASP     X   1      -9.055 -10.394  21.275  1.00 12.43           C
ATOM     93 CARG     X   1      -9.684  -8.100  18.309  1.00 15.05           C
ATOM     94 CASP     X   1     -12.715 -10.163  17.249  1.00 17.81           C
ATOM     95 CGLY     X   1     -13.926 -10.664  20.854  1.00 21.74           C
ATOM     96 CASN     X   1     -14.926 -14.331  20.698  1.00 21.86           C
ATOM     97 CGLY     X   1     -12.744 -15.145  23.723  1.00 18.47           C
ATOM     98 CLEU     X   1      -9.734 -16.927  22.166  1.00 13.28           C
ATOM     99 CILE     X   1      -6.576 -15.147  21.067  0.90  9.81           C
ATOM    100 CSER     X   1      -5.847 -17.176  17.918  1.00 10.27           C
ATOM    101 CALA     X   1      -2.673 -16.992  15.918  1.00 10.69           C
ATOM    102 CALA     X   1      -4.364 -14.674  13.419  1.00 11.64           C
ATOM    103 CGLU     X   1      -5.414 -12.171  16.079  1.00  9.38           C
ATOM    104 CLEU     X   1      -2.013 -12.275  17.704  1.00  9.41           C
ATOM    105 CARG     X   1       0.022 -11.840  14.531  1.00  9.65           C
ATOM    106 CHIS     X   1      -2.223  -9.148  13.125  0.34 10.82           C
ATOM    107 CVAL     X   1      -2.022  -7.075  16.308  1.00 11.53           C
ATOM    108 CMET     X   1       1.698  -7.958  16.684  1.00 10.52           C
ATOM    109 CTHR     X   1       2.291  -6.498  13.192  1.00 11.80           C
ATOM    110 CASN     X   1       0.914  -3.022  13.900  0.72 10.91           C
ATOM    111 CLEU     X   1       3.220  -2.548  16.869  1.00 12.32           C
ATOM    112 CGLY     X   1       6.022  -3.135  14.350  1.00 11.96           C
ATOM    113 CGLU     X   1       6.491  -6.809  15.175  1.00 10.90           C
ATOM    114 CLYS     X   1       6.253  -8.786  11.963  0.67 10.41           C
ATOM    115 CLEU     X   1       6.838 -12.448  12.902  0.58  8.35           C
ATOM    116 CTHR     X   1       6.600 -15.772  11.117  1.00  8.53           C
ATOM    117 CASP     X   1       4.611 -18.962  11.564  1.00  8.68           C
ATOM    118 CASP     X   1       7.220 -20.696  13.753  0.34  8.53           C
ATOM    119 CGLU     X   1       7.675 -17.702  16.090  1.00  9.37           C
ATOM    120 CVAL     X   1       4.030 -16.888  16.629  1.00  9.39           C
ATOM    121 CASP     X   1       3.363 -20.537  17.387  1.00  9.65           C
ATOM    122 CGLU     X   1       5.860 -20.447  20.262  1.00 10.75           C
ATOM    123 CMET     X   1       3.846 -17.506  21.723  1.00 10.60           C
ATOM    124 CILE     X   1       0.751 -19.593  21.537  0.61 11.16           C
ATOM    125 CARG     X   1       2.530 -22.582  23.117  1.00 11.30           C
ATOM    126 CGLU     X   1       3.944 -20.240  25.784  1.00 13.24           C
ATOM    127 CALA     X   1       0.421 -19.355  26.921  1.00 13.38           C
ATOM    128 CASP     X   1      -1.210 -22.590  25.746  1.00 11.01           C
ATOM    129 CILE     X   1      -2.075 -24.720  28.763  1.00 12.45           C
ATOM    130 CASP     X   1      -4.511 -27.491  27.769  1.00 14.06           C
ATOM    131 CGLY     X   1      -2.992 -28.228  24.338  1.00 14.95           C
ATOM    132 CASP     X   1      -5.794 -26.585  22.330  1.00 14.21           C
ATOM    133 CGLY     X   1      -3.662 -24.153  20.265  1.00 12.69           C
ATOM    134 CHIS     X   1      -5.588 -21.093  21.306  1.00 10.74           C
ATOM    135 CILE     X   1      -5.182 -18.596  24.190  0.71  9.61           C
ATOM    136 CASN     X   1      -8.186 -18.052  26.433  1.00 10.65           C
ATOM    137 CTYR     X   1      -8.526 -15.605  29.368  0.62 11.57           C
ATOM    138 CGLU     X   1      -7.394 -18.057  32.054  1.00 12.62           C
ATOM    139 CGLU     X   1      -4.209 -18.731  30.058  1.00 10.88           C
ATOM    140 CPHE     X   1      -3.786 -14.967  29.900  0.53 10.57           C
ATOM    141 CVAL     X   1      -3.967 -14.511  33.673  1.00 13.02           C
ATOM    142 CARG     X   1      -1.502 -17.349  34.322  0.48 16.92           C
ATOM    143 CMET     X   1       0.505 -15.844  31.559  0.73 17.91           C
ATOM    144 CMET     X   1       0.383 -12.460  33.215  1.00 23.30           C
ATOM    145 CVAL     X   1       1.902 -13.659  36.444  1.00 30.36           C
ATOM    146 CSER     X   1       4.382 -16.142  34.912  1.00 49.83           C
END
ATOM      1 CGLU     X   1      22.413  -6.145  44.562  1.00 54.51           C
ATOM      2 CGLN     X   1      19.856  -4.696  42.228  1.00 43.98           C
ATOM      3 CLEU     X   1      19.388  -5.858  38.551  1.00 29.51           C
ATOM      4 CTHR     X   1      19.975  -8.721  36.153  1.00 23.38           C
ATOM      5 CGLU     X   1      21.385  -8.046  32.658  1.00 23.41           C
ATOM      6 CGLU     X   1      18.323  -9.766  31.126  1.00 18.74           C
ATOM      7 CGLN     X   1      16.157  -7.590  33.358  1.00 15.79           C
ATOM      8 CILE     X   1      18.234  -4.679  32.032  0.60 16.16           C
ATOM      9 CALA     X   1      17.770  -5.837  28.445  1.00 15.86           C
ATOM     10 CGLU     X   1      14.009  -5.872  29.030  0.44 14.66           C
ATOM     11 CPHE     X   1      14.054  -2.426  30.554  0.74 12.86           C
ATOM     12 CLYS     X   1      16.036  -1.041  27.587  0.60 10.51           C
ATOM     13 CGLU     X   1      13.446  -2.484  25.211  1.00 11.86           C
ATOM     14 CALA     X   1      10.757  -0.348  26.881  1.00 11.89           C
ATOM     15 CPHE     X   1      12.617   2.903  26.117  1.00  8.45           C
ATOM     16 CALA     X   1      12.820   1.898  22.452  1.00  9.18           C
ATOM     17 CLEU     X   1       9.100   1.189  22.118  1.00 11.42           C
ATOM     18 CPHE     X   1       8.599   4.890  22.649  1.00  8.68           C
ATOM     19 CASP     X   1      11.861   6.340  21.281  1.00  7.43           C
ATOM     20 CLYS     X   1      10.931   6.082  17.578  1.00 12.02           C
ATOM     21 CASP     X   1      13.976   7.896  16.313  1.00  9.95           C
ATOM     22 CGLY     X   1      16.460   6.063  18.544  1.00  9.50           C
ATOM     23 CASP     X   1      18.046   9.394  19.475  1.00  8.33           C
ATOM     24 CGLY     X   1      18.098   8.480  23.164  1.00  7.50           C
ATOM     25 CTHR     X   1      15.335  10.899  24.088  1.00  7.23           C
ATOM     26 CILE     X   1      11.563  10.833  23.631  1.00  7.78           C
ATOM     27 CTHR     X   1       9.838  14.138  22.802  1.00  9.03           C
ATOM     28 CTHR     X   1       6.327  15.442  23.370  1.00 11.81           C
ATOM     29 CLYS     X   1       5.901  14.410  19.707  1.00 14.05           C
ATOM     30 CGLU     X   1       6.873  10.771  20.289  1.00  9.87           C
ATOM     31 CLEU     X   1       4.875  10.144  23.422  1.00  9.76           C
ATOM     32 CGLY     X   1       1.956  11.121  21.159  1.00  9.58           C
ATOM     33 CTHR     X   1       2.573   8.266  18.723  1.00  9.32           C
ATOM     34 CVAL     X   1       2.767   5.733  21.532  1.00  9.59           C
ATOM     35 CMET     X   1      -0.241   6.761  23.560  0.61  9.67           C
ATOM     36 CARG     X   1      -2.098   6.545  20.275  1.00  8.72           C
ATOM     37 CSER     X   1      -1.397   2.810  20.052  1.00 12.32           C
ATOM     38 CLEU     X   1      -3.133   2.723  23.431  0.53 15.72           C
ATOM     39 CGLY     X   1      -6.289   4.508  22.191  1.00 12.21           C
ATOM     40 CGLN     X   1      -5.531   8.054  23.332  1.00 10.24           C
ATOM     41 CASN     X   1      -5.053  10.909  20.839  1.00  7.42           C
ATOM     42 CPRO     X   1      -3.746  13.230  23.541  0.63  8.37           C
ATOM     43 CTHR     X   1      -3.629  16.934  22.895  1.00  9.95           C
ATOM     44 CGLU     X   1      -0.239  18.580  22.585  1.00 10.91           C
ATOM     45 CALA     X   1      -0.950  20.802  25.634  1.00 11.63           C
ATOM     46 CGLU     X   1      -1.876  17.687  27.575  1.00  9.34           C
ATOM     47 CLEU     X   1       1.236  15.879  26.329  1.00  8.88           C
ATOM     48 CGLN     X   1       3.319  18.636  27.924  1.00  9.62           C
ATOM     49 CASP     X   1       1.697  17.946  31.250  1.00 10.37           C
ATOM     50 CMET     X   1       2.983  14.371  31.083  1.00 10.93           C
ATOM     51 CILE     X   1       6.535  15.676  30.281  0.52  9.63           C
ATOM     52 CASN     X   1       6.146  18.291  33.005  1.00 10.19           C
ATOM     53 CGLU     X   1       5.632  15.477  35.514  1.00 17.10           C
ATOM     54 CVAL     X   1       8.800  13.773  34.191  0.44 15.60           C
ATOM     55 CASP     X   1      11.850  15.372  32.538  1.00 15.46           C
ATOM     56 CALA     X   1      13.760  15.719  35.765  1.00 13.59           C
ATOM     57 CASP     X   1      16.554  17.911  34.321  1.00 12.17           C
ATOM     58 CGLY     X   1      14.407  20.281  32.215  1.00 16.07           C
ATOM     59 CASN     X   1      16.263  19.203  29.042  1.00 15.63           C
ATOM     60 CGLY     X   1      13.027  18.784  27.072  1.00 11.82           C
ATOM     61 CTHR     X   1      13.005  15.013  26.543  1.00  8.43           C
ATOM     62 CILE     X   1      12.590  11.852  28.622  1.00  7.21           C
ATOM     63 CASP     X   1      15.683   9.624  28.630  1.00  7.73           C
ATOM     64 CPHE     X   1      15.780   6.029  29.837  1.00  9.05           C
ATOM     65 CPRO     X   1      16.714   6.711  33.480  1.00 11.62           C
ATOM     66 CGLU     X   1      14.006   9.382  33.686  1.00  9.06           C
ATOM     67 CPHE     X   1      11.611   6.953  31.983  0.59  9.62           C
ATOM     68 CLEU     X   1      12.558   3.916  34.142  1.00 13.94           C
ATOM     69 CSER     X   1      12.412   5.679  37.479  0.78 14.51           C
ATOM     70 CLEU     X   1       9.385   7.989  38.085  0.53 12.64           C
ATOM     71 CMET     X   1       6.929   6.398  35.626  0.67 14.57           C
ATOM     72 CALA     X   1       7.624   2.878  36.649  0.54 17.68           C
ATOM     73 CARG     X   1       6.586   3.579  40.243  0.51 16.59           C
ATOM     74 CLYS     X   1       3.347   5.514  39.134  1.00 22.03           C
ATOM     75 CMET     X   1       2.810   2.745  36.583  0.60 22.35           C
ATOM     76 CLYS     X   1       2.586  -0.105  39.049  1.00 25.50           C
ATOM     77 CGLU     X   1      -0.557   1.344  40.499  0.58 19.93           C
ATOM     78 CGLN     X   1      -2.272   1.772  37.156  1.00 18.67           C
ATOM     79 CASP     X   1      -0.658  -1.418  35.871  0.31 19.26           C
ATOM     80 CSER     X   1      -2.443  -4.080  37.924  0.46 21.04           C
ATOM     81 CGLU     X   1      -5.893  -3.218  36.685  0.56 18.44           C
ATOM     82 CGLU     X   1      -4.440  -2.030  33.347  1.00 17.69           C
ATOM     83 CGLU     X   1      -2.775  -5.268  32.362  1.00 21.94           C
ATOM     84 CLEU     X   1      -5.951  -7.429  32.582  0.51 14.30           C
ATOM     85 CILE     X   1      -8.402  -5.070  30.975  1.00 13.46           C
ATOM     86 CGLU     X   1      -6.268  -3.970  28.046  0.58 16.18           C
ATOM     87 CALA     X   1      -4.329  -7.114  27.163  1.00 16.77           C
ATOM     88 CPHE     X   1      -7.322  -9.447  27.081  1.00 12.77           C
ATOM     89 CLYS     X   1      -9.788  -7.557  24.811  0.51 11.05           C
ATOM     90 CVAL     X   1      -7.042  -6.277  22.565  0.54 12.30           C
ATOM     91 CPHE     X   1      -5.609  -9.716  21.707  0.61 11.45           C
ATOM     92 CASP     X   1      -9.150 -10.884  21.086  1.00 12.43           C
ATOM     93 CARG     X   1      -9.500  -8.775  17.941  1.00 15.05           C
ATOM     94 CASP     X   1     -13.151  -9.748  17.400  1.00 17.81           C
ATOM     95 CGLY     X   1     -14.077 -10.344  21.074  1.00 21.74           C
ATOM     96 CASN     X   1     -14.866 -14.024  20.515  1.00 21.86           C
ATOM     97 CGLY     X   1     -13.176 -15.056  23.779  1.00 18.47           C
ATOM     98 CLEU     X   1     -10.057 -16.799  22.402  1.00 13.28           C
ATOM     99 CILE     X   1      -6.814 -15.231  21.232  0.90  9.81           C
ATOM    100 CSER     X   1      -5.546 -16.897  18.043  1.00 10.27           C
ATOM    101 CALA     X   1      -2.152 -17.018  16.437  1.00 10.69           C
ATOM    102 CALA     X   1      -3.354 -14.797  13.591  1.00 11.64           C
ATOM    103 CGLU     X   1      -4.929 -12.537  16.209  1.00  9.38           C
ATOM    104 CLEU     X   1      -1.688 -11.858  18.014  1.00  9.41           C
ATOM    105 CARG     X   1       0.173 -11.473  14.731  1.00  9.65           C
ATOM    106 CHIS     X   1      -2.461  -9.037  13.551  0.34 10.82           C
ATOM    107 CVAL     X   1      -1.720  -6.917  16.621  1.00 11.53           C
ATOM    108 CMET     X   1       2.079  -7.485  16.536  1.00 10.52           C
ATOM    109 CTHR     X   1       2.333  -5.996  13.015  1.00 11.80           C
ATOM    110 CASN     X   1       1.238  -2.612  14.367  0.72 10.91           C
ATOM    111 CLEU     X   1       3.862  -2.831  17.091  1.00 12.32           C
ATOM    112 CGLY     X   1       6.292  -3.351  14.200  1.00 11.96           C
ATOM    113 CGLU     X   1       6.632  -7.121  13.938  1.00 10.90           C
ATOM    114 CLYS     X   1       5.404  -9.277  11.088  0.67 10.41           C
ATOM    115 CLEU     X   1       6.207 -12.760  12.452  0.58  8.35           C
ATOM    116 CTHR     X   1       6.358 -16.222  10.944  1.00  8.53           C
ATOM    117 CASP     X   1       4.411 -19.347  11.824  1.00  8.68           C
ATOM    118 CASP     X   1       7.320 -20.696  13.904  0.34  8.53           C
ATOM    119 CGLU     X   1       7.435 -17.505  16.010  1.00  9.37           C
ATOM    120 CVAL     X   1       3.730 -16.947  16.454  1.00  9.39           C
ATOM    121 CASP     X   1       3.136 -20.582  17.330  1.00  9.65           C
ATOM    122 CGLU     X   1       5.810 -20.239  20.020  1.00 10.75           C
ATOM    123 CMET     X   1       4.075 -17.096  21.417  1.00 10.60           C
ATOM    124 CILE     X   1       1.056 -19.269  21.780  0.61 11.16           C
ATOM    125 CARG     X   1       2.814 -22.417  23.046  1.00 11.30           C
ATOM    126 CGLU     X   1       4.367 -20.429  25.916  1.00 13.24           C
ATOM    127 CALA     X   1       0.908 -19.351  27.081  1.00 13.38           C
ATOM    128 CASP     X   1      -0.965 -22.485  25.998  1.00 11.01           C
ATOM    129 CILE     X   1      -1.814 -24.552  29.062  1.00 12.45           C
ATOM    130 CASP     X   1      -4.671 -26.630  27.604  1.00 14.06           C
ATOM    131 CGLY     X   1      -2.938 -27.136  24.234  1.00 14.95           C
ATOM    132 CASP     X   1      -5.900 -26.092  22.062  1.00 14.21           C
ATOM    133 CGLY     X   1      -3.653 -23.749  20.017  1.00 12.69           C
ATOM    134 CHIS     X   1      -5.708 -20.844  21.243  1.00 10.74           C
ATOM    135 CILE     X   1      -5.327 -18.647  24.363  0.71  9.61           C
ATOM    136 CASN     X   1      -8.307 -18.335  26.681  1.00 10.65           C
ATOM    137 CTYR     X   1      -8.779 -15.973  29.667  0.62 11.57           C
ATOM    138 CGLU     X   1      -7.267 -18.309  32.268  1.00 12.62           C
ATOM    139 CGLU     X   1      -4.541 -19.232  29.757  1.00 10.88           C
ATOM    140 CPHE     X   1      -3.931 -15.496  29.560  0.53 10.57           C
ATOM    141 CVAL     X   1      -3.981 -14.924  33.320  1.00 13.02           C
ATOM    142 CARG     X   1      -1.305 -17.556  34.003  0.48 16.92           C
ATOM    143 CMET     X   1       0.892 -15.924  31.464  0.73 17.91           C
ATOM    144 CMET     X   1       0.769 -12.411  32.828  1.00 23.30           C
ATOM    145 CVAL     X   1       1.091 -13.438  36.436  1.00 30.36           C
ATOM    146 CSER     X   1       3.686 -16.246  36.219  1.00 49.83           C
END
ATOM      1 CGLU     X   1      21.964  -6.468  44.802  1.00 54.51           C
ATOM      2 CGLN     X   1      19.714  -4.505  42.529  1.00 43.98           C
ATOM      3 CLEU     X   1      19.528  -5.664  38.827  1.00 29.51           C
ATOM      4 CTHR     X   1      20.223  -8.627  36.585  1.00 23.38           C
ATOM      5 CGLU     X   1      21.568  -7.868  33.081  1.00 23.41           C
ATOM      6 CGLU     X   1      18.199  -9.142  31.772  1.00 18.74           C
ATOM      7 CGLN     X   1      16.141  -6.687  33.808  1.00 15.79           C
ATOM      8 CILE     X   1      18.116  -3.809  32.268  0.60 16.16           C
ATOM      9 CALA     X   1      17.816  -5.426  28.845  1.00 15.86           C
ATOM     10 CGLU     X   1      14.024  -5.602  29.112  0.44 14.66           C
ATOM     11 CPHE     X   1      13.752  -1.883  29.664  0.74 12.86           C
ATOM     12 CLYS     X   1      16.020  -1.212  26.655  0.60 10.51           C
ATOM     13 CGLU     X   1      13.763  -3.006  24.180  1.00 11.86           C
ATOM     14 CALA     X   1      10.706  -1.307  25.712  1.00 11.89           C
ATOM     15 CPHE     X   1      12.700   1.953  25.795  1.00  8.45           C
ATOM     16 CALA     X   1      12.573   1.788  21.994  1.00  9.18           C
ATOM     17 CLEU     X   1       8.780   2.012  22.141  1.00 11.42           C
ATOM     18 CPHE     X   1       9.309   5.635  23.046  1.00  8.68           C
ATOM     19 CASP     X   1      12.524   6.153  21.043  1.00  7.43           C
ATOM     20 CLYS     X   1      10.877   6.332  17.594  1.00 12.02           C
ATOM     21 CASP     X   1      14.006   7.594  15.927  1.00  9.95           C
ATOM     22 CGLY     X   1      16.189   5.504  18.246  1.00  9.50           C
ATOM     23 CASP     X   1      18.011   8.645  19.378  1.00  8.33           C
ATOM     24 CGLY     X   1      17.830   8.079  23.132  1.00  7.50           C
ATOM     25 CTHR     X   1      15.319  10.756  24.064  1.00  7.23           C
ATOM     26 CILE     X   1      11.528  11.010  24.126  1.00  7.78           C
ATOM     27 CTHR     X   1       9.754  14.119  22.797  1.00  9.03           C
ATOM     28 CTHR     X   1       6.237  15.395  23.396  1.00 11.81           C
ATOM     29 CLYS     X   1       5.670  14.047  19.857  1.00 14.05           C
ATOM     30 CGLU     X   1       7.070  10.559  20.494  1.00  9.87           C
ATOM     31 CLEU     X   1       4.953  10.274  23.599  1.00  9.76           C
ATOM     32 CGLY     X   1       1.933  10.960  21.360  1.00  9.58           C
ATOM     33 CTHR     X   1       2.798   8.221  18.867  1.00  9.32           C
ATOM     34 CVAL     X   1       2.723   5.590  21.591  1.00  9.59           C
ATOM     35 CMET     X   1      -0.319   7.020  23.302  0.61  9.67           C
ATOM     36 CARG     X   1      -2.319   6.780  20.103  1.00  8.72           C
ATOM     37 CSER     X   1      -1.162   3.185  19.624  1.00 12.32           C
ATOM     38 CLEU     X   1      -2.763   2.752  23.043  0.53 15.72           C
ATOM     39 CGLY     X   1      -6.146   4.084  21.832  1.00 12.21           C
ATOM     40 CGLN     X   1      -5.561   7.413  23.570  1.00 10.24           C
ATOM     41 CASN     X   1      -5.041  10.833  21.947  1.00  7.42           C
ATOM     42 CPRO     X   1      -3.531  13.579  24.087  0.63  8.37           C
ATOM     43 CTHR     X   1      -3.445  17.253  23.284  1.00  9.95           C
ATOM     44 CGLU     X   1       0.047  18.699  23.408  1.00 10.91           C
ATOM     45 CALA     X   1      -1.023  20.249  26.754  1.00 11.63           C
ATOM     46 CGLU     X   1      -1.543  16.955  28.545  1.00  9.34           C
ATOM     47 CLEU     X   1       1.516  15.451  26.847  1.00  8.88           C
ATOM     48 CGLN     X   1       3.614  18.499  27.734  1.00  9.62           C
ATOM     49 CASP     X   1       2.267  18.287  31.243  1.00 10.37           C
ATOM     50 CMET     X   1       3.148  14.589  31.324  1.00 10.93           C
ATOM     51 CILE     X   1       6.719  15.123  29.937  0.52  9.63           C
ATOM     52 CASN     X   1       7.540  17.988  32.288  1.00 10.19           C
ATOM     53 CGLU     X   1       6.364  15.592  35.000  1.00 17.10           C
ATOM     54 CVAL     X   1       9.213  13.331  33.790  0.44 15.60           C
ATOM     55 CASP     X   1      11.898  15.775  32.604  1.00 15.46           C
ATOM     56 CALA     X   1      14.082  15.659  35.669  1.00 13.59           C
ATOM     57 CASP     X   1      16.734  17.872  34.004  1.00 12.17           C
ATOM     58 CGLY     X   1      14.205  19.881  31.948  1.00 16.07           C
ATOM     59 CASN     X   1      15.942  19.332  28.577  1.00 15.63           C
ATOM     60 CGLY     X   1      12.480  19.232  26.984  1.00 11.82           C
ATOM     61 CTHR     X   1      13.113  15.519  26.426  1.00  8.43           C
ATOM     62 CILE     X   1      13.062  12.491  28.731  1.00  7.21           C
ATOM     63 CASP     X   1      15.982  10.040  28.741  1.00  7.73           C
ATOM     64 CPHE     X   1      15.415   6.378  29.555  1.00  9.05           C
ATOM     65 CPRO     X   1      16.428   6.450  33.240  1.00 11.62           C
ATOM     66 CGLU     X   1      14.440   9.647  33.817  1.00  9.06           C
ATOM     67 CPHE     X   1      11.440   7.971  32.166  0.59  9.62           C
ATOM     68 CLEU     X   1      11.884   4.568  33.899  1.00 13.94           C
ATOM     69 CSER     X   1      11.959   5.909  37.430  0.78 14.51           C
ATOM     70 CLEU     X   1       9.014   8.317  38.064  0.53 12.64           C
ATOM     71 CMET     X   1       6.300   6.471  36.104  0.67 14.57           C
ATOM     72 CALA     X   1       7.176   2.912  36.801  0.54 17.68           C
ATOM     73 CARG     X   1       6.296   3.515  40.454  0.51 16.59           C
ATOM     74 CLYS     X   1       2.817   5.263  39.903  1.00 22.03           C
ATOM     75 CMET     X   1       2.356   2.918  36.945  0.60 22.35           C
ATOM     76 CLYS     X   1       2.469  -0.479  38.586  1.00 25.50           C
ATOM     77 CGLU     X   1      -0.748   0.161  40.407  0.58 19.93           C
ATOM     78 CGLN     X   1      -2.262   1.450  37.190  1.00 18.67           C
ATOM     79 CASP     X   1      -0.470  -1.192  35.133  0.31 19.26           C
ATOM     80 CSER     X   1      -2.019  -4.074  37.078  0.46 21.04           C
ATOM     81 CGLU     X   1      -5.514  -2.795  36.499  0.56 18.44           C
ATOM     82 CGLU     X   1      -4.575  -1.694  32.954  1.00 17.69           C
ATOM     83 CGLU     X   1      -2.952  -5.000  32.138  1.00 21.94           C
ATOM     84 CLEU     X   1      -6.165  -7.117  32.115  0.51 14.30           C
ATOM     85 CILE     X   1      -8.321  -4.896  29.977  1.00 13.46           C
ATOM     86 CGLU     X   1      -5.579  -3.886  27.568  0.58 16.18           C
ATOM     87 CALA     X   1      -4.142  -7.366  27.077  1.00 16.77           C
ATOM     88 CPHE     X   1      -7.458  -9.155  26.610  1.00 12.77           C
ATOM     89 CLYS     X   1      -9.490  -6.857  24.288  0.51 11.05           C
ATOM     90 CVAL     X   1      -6.634  -6.159  21.926  0.54 12.30           C
ATOM     91 CPHE     X   1      -5.395  -9.767  21.689  0.61 11.45           C
ATOM     92 CASP     X   1      -9.039 -10.741  21.462  1.00 12.43           C
ATOM     93 CARG     X   1      -9.519  -8.880  18.181  1.00 15.05           C
ATOM     94 CASP     X   1     -12.786 -10.397  16.917  1.00 17.81           C
ATOM     95 CGLY     X   1     -14.091 -10.481  20.523  1.00 21.74           C
ATOM     96 CASN     X   1     -15.163 -14.127  20.706  1.00 21.86           C
ATOM     97 CGLY     X   1     -13.230 -14.868  23.914  1.00 18.47           C
ATOM     98 CLEU     X   1     -10.112 -16.670  22.612  1.00 13.28           C
ATOM     99 CILE     X   1      -6.875 -15.468  21.053  0.90  9.81           C
ATOM    100 CSER     X   1      -5.692 -17.662  18.165  1.00 10.27           C
ATOM    101 CALA     X   1      -2.293 -17.536  16.570  1.00 10.69           C
ATOM    102 CALA     X   1      -3.663 -15.142  13.948  1.00 11.64           C
ATOM    103 CGLU     X   1      -4.876 -12.658  16.555  1.00  9.38           C
ATOM    104 CLEU     X   1      -1.707 -12.587  18.597  1.00  9.41           C
ATOM    105 CARG     X   1       0.066 -11.882  15.318  1.00  9.65           C
ATOM    106 CHIS     X   1      -2.335  -9.183  14.219  0.34 10.82           C
ATOM    107 CVAL     X   1      -1.665  -6.991  17.255  1.00 11.53           C
ATOM    108 CMET     X   1       2.140  -7.480  17.027  1.00 10.52           C
ATOM    109 CTHR     X   1       2.196  -6.229  13.406  1.00 11.80           C
ATOM    110 CASN     X   1       0.793  -2.935  14.694  0.72 10.91           C
ATOM    111 CLEU     X   1       3.794  -2.444  16.954  1.00 12.32           C
ATOM    112 CGLY     X   1       5.924  -3.010  13.842  1.00 11.96           C
ATOM    113 CGLU     X   1       6.828  -6.691  13.987  1.00 10.90           C
ATOM    114 CLYS     X   1       5.549  -8.852  11.162  0.67 10.41           C
ATOM    115 CLEU     X   1       6.204 -12.415  12.391  0.58  8.35           C
ATOM    116 CTHR     X   1       5.911 -15.986  11.189  1.00  8.53           C
ATOM    117 CASP     X   1       3.452 -18.634  12.317  1.00  8.68           C
ATOM    118 CASP     X   1       6.313 -20.446  14.088  0.34  8.53           C
ATOM    119 CGLU     X   1       7.315 -17.210  15.863  1.00  9.37           C
ATOM    120 CVAL     X   1       3.750 -16.703  16.990  1.00  9.39           C
ATOM    121 CASP     X   1       3.426 -20.443  17.478  1.00  9.65           C
ATOM    122 CGLU     X   1       6.412 -19.961  19.793  1.00 10.75           C
ATOM    123 CMET     X   1       4.561 -17.151  21.668  1.00 10.60           C
ATOM    124 CILE     X   1       1.419 -19.174  21.718  0.61 11.16           C
ATOM    125 CARG     X   1       3.267 -22.290  22.936  1.00 11.30           C
ATOM    126 CGLU     X   1       4.536 -20.328  25.959  1.00 13.24           C
ATOM    127 CALA     X   1       1.056 -19.173  26.979  1.00 13.38           C
ATOM    128 CASP     X   1      -0.955 -22.229  25.918  1.00 11.01           C
ATOM    129 CILE     X   1      -1.506 -24.916  28.537  1.00 12.45           C
ATOM    130 CASP     X   1      -4.201 -27.398  27.451  1.00 14.06           C
ATOM    131 CGLY     X   1      -2.891 -27.588  23.864  1.00 14.95           C
ATOM    132 CASP     X   1      -6.030 -26.772  21.848  1.00 14.21           C
ATOM    133 CGLY     X   1      -4.297 -23.952  19.907  1.00 12.69           C
ATOM    134 CHIS     X   1      -6.195 -21.114  21.489  1.00 10.74           C
ATOM    135 CILE     X   1      -5.668 -18.829  24.525  0.71  9.61           C
ATOM    136 CASN     X   1      -8.605 -18.160  26.822  1.00 10.65           C
ATOM    137 CTYR     X   1      -9.150 -16.005  29.949  0.62 11.57           C
ATOM    138 CGLU     X   1      -7.262 -18.475  32.150  1.00 12.62           C
ATOM    139 CGLU     X   1      -4.338 -18.769  29.710  1.00 10.88           C
ATOM    140 CPHE     X   1      -3.916 -15.006  29.549  0.53 10.57           C
ATOM    141 CVAL     X   1      -4.118 -14.704  33.336  1.00 13.02           C
ATOM    142 CARG     X   1      -1.792 -17.633  34.088  0.48 16.92           C
ATOM    143 CMET     X   1       0.759 -16.292  31.717  0.73 17.91           C
ATOM    144 CMET     X   1       0.791 -12.685  32.812  1.00 23.30           C
ATOM    145 CVAL     X   1       1.170 -13.913  36.351  1.00 30.36           C
ATOM    146 CSER     X   1       3.251 -17.094  35.893  1.00 49.83           C
END
ATOM      1 CGLU     X   1      21.928  -5.423  44.859  1.00 54.51           C
ATOM      2 CGLN     X   1      19.530  -3.863  42.430  1.00 43.98           C
ATOM      3 CLEU     X   1      19.162  -5.265  38.827  1.00 29.51           C
ATOM      4 CTHR     X   1      20.263  -8.221  36.744  1.00 23.38           C
ATOM      5 CGLU     X   1      21.381  -7.812  33.105  1.00 23.41           C
ATOM      6 CGLU     X   1      17.978  -9.349  32.242  1.00 18.74           C
ATOM      7 CGLN     X   1      16.170  -6.178  33.285  1.00 15.79           C
ATOM      8 CILE     X   1      18.496  -3.808  31.410  0.60 16.16           C
ATOM      9 CALA     X   1      18.161  -5.745  28.160  1.00 15.86           C
ATOM     10 CGLU     X   1      14.414  -5.733  28.828  0.44 14.66           C
ATOM     11 CPHE     X   1      14.283  -2.026  29.498  0.74 12.86           C
ATOM     12 CLYS     X   1      16.045  -0.899  26.293  0.60 10.51           C
ATOM     13 CGLU     X   1      13.502  -2.873  24.275  1.00 11.86           C
ATOM     14 CALA     X   1      10.683  -0.984  26.024  1.00 11.89           C
ATOM     15 CPHE     X   1      12.585   2.308  25.637  1.00  8.45           C
ATOM     16 CALA     X   1      12.480   1.524  21.914  1.00  9.18           C
ATOM     17 CLEU     X   1       8.691   1.259  22.085  1.00 11.42           C
ATOM     18 CPHE     X   1       8.790   4.921  22.982  1.00  8.68           C
ATOM     19 CASP     X   1      11.850   6.407  21.237  1.00  7.43           C
ATOM     20 CLYS     X   1      10.463   5.947  17.701  1.00 12.02           C
ATOM     21 CASP     X   1      13.719   7.104  16.211  1.00  9.95           C
ATOM     22 CGLY     X   1      16.203   5.180  18.366  1.00  9.50           C
ATOM     23 CASP     X   1      17.800   8.480  19.383  1.00  8.33           C
ATOM     24 CGLY     X   1      17.898   8.235  23.175  1.00  7.50           C
ATOM     25 CTHR     X   1      15.242  10.564  24.541  1.00  7.23           C
ATOM     26 CILE     X   1      11.449  10.791  24.565  1.00  7.78           C
ATOM     27 CTHR     X   1       9.682  13.976  23.419  1.00  9.03           C
ATOM     28 CTHR     X   1       6.091  15.180  23.333  1.00 11.81           C
ATOM     29 CLYS     X   1       5.973  13.966  19.703  1.00 14.05           C
ATOM     30 CGLU     X   1       6.912  10.432  20.777  1.00  9.87           C
ATOM     31 CLEU     X   1       4.642  10.511  23.785  1.00  9.76           C
ATOM     32 CGLY     X   1       1.943  11.387  21.225  1.00  9.58           C
ATOM     33 CTHR     X   1       2.672   8.296  19.132  1.00  9.32           C
ATOM     34 CVAL     X   1       2.727   5.583  21.774  1.00  9.59           C
ATOM     35 CMET     X   1      -0.444   6.725  23.465  0.61  9.67           C
ATOM     36 CARG     X   1      -2.216   6.551  20.130  1.00  8.72           C
ATOM     37 CSER     X   1      -1.024   2.952  19.787  1.00 12.32           C
ATOM     38 CLEU     X   1      -2.679   2.442  23.170  0.53 15.72           C
ATOM     39 CGLY     X   1      -6.041   3.936  22.099  1.00 12.21           C
ATOM     40 CGLN     X   1      -5.739   7.330  23.782  1.00 10.24           C
ATOM     41 CASN     X   1      -4.831  10.636  22.096  1.00  7.42           C
ATOM     42 CPRO     X   1      -4.239  13.045  24.967  0.63  8.37           C
ATOM     43 CTHR     X   1      -4.079  16.670  23.975  1.00  9.95           C
ATOM     44 CGLU     X   1      -0.929  18.620  23.219  1.00 10.91           C
ATOM     45 CALA     X   1      -1.308  20.342  26.628  1.00 11.63           C
ATOM     46 CGLU     X   1      -1.563  16.933  28.253  1.00  9.34           C
ATOM     47 CLEU     X   1       1.408  15.666  26.236  1.00  8.88           C
ATOM     48 CGLN     X   1       3.423  18.594  27.598  1.00  9.62           C
ATOM     49 CASP     X   1       2.119  17.856  31.052  1.00 10.37           C
ATOM     50 CMET     X   1       3.171  14.217  30.713  1.00 10.93           C
ATOM     51 CILE     X   1       6.911  14.850  29.955  0.52  9.63           C
ATOM     52 CASN     X   1       7.039  17.846  32.283  1.00 10.19           C
ATOM     53 CGLU     X   1       6.230  15.412  35.093  1.00 17.10           C
ATOM     54 CVAL     X   1       9.295  13.334  34.105  0.44 15.60           C
ATOM     55 CASP     X   1      11.787  15.950  32.866  1.00 15.46           C
ATOM     56 CALA     X   1      14.654  15.606  35.283  1.00 13.59           C
ATOM     57 CASP     X   1      17.263  18.036  33.873  1.00 12.17           C
ATOM     58 CGLY     X   1      14.686  20.668  32.827  1.00 16.07           C
ATOM     59 CASN     X   1      16.314  20.560  29.360  1.00 15.63           C
ATOM     60 CGLY     X   1      13.011  19.493  27.784  1.00 11.82           C
ATOM     61 CTHR     X   1      13.283  15.790  26.939  1.00  8.43           C
ATOM     62 CILE     X   1      13.139  12.494  28.836  1.00  7.21           C
ATOM     63 CASP     X   1      15.960   9.970  29.287  1.00  7.73           C
ATOM     64 CPHE     X   1      15.548   6.247  29.888  1.00  9.05           C
ATOM     65 CPRO     X   1      16.574   6.359  33.569  1.00 11.62           C
ATOM     66 CGLU     X   1      14.258   9.337  34.091  1.00  9.06           C
ATOM     67 CPHE     X   1      11.615   7.387  32.155  0.59  9.62           C
ATOM     68 CLEU     X   1      12.105   4.082  34.057  1.00 13.94           C
ATOM     69 CSER     X   1      11.963   5.518  37.548  0.78 14.51           C
ATOM     70 CLEU     X   1       8.985   7.964  37.663  0.53 12.64           C
ATOM     71 CMET     X   1       6.770   5.971  35.269  0.67 14.57           C
ATOM     72 CALA     X   1       7.605   2.530  36.443  0.54 17.68           C
ATOM     73 CARG     X   1       6.489   3.431  39.968  0.51 16.59           C
ATOM     74 CLYS     X   1       3.126   5.341  39.256  1.00 22.03           C
ATOM     75 CMET     X   1       2.432   2.715  36.595  0.60 22.35           C
ATOM     76 CLYS     X   1       2.853  -0.483  38.555  1.00 25.50           C
ATOM     77 CGLU     X   1      -0.238   0.302  40.532  0.58 19.93           C
ATOM     78 CGLN     X   1      -2.063   1.289  37.369  1.00 18.67           C
ATOM     79 CASP     X   1      -0.539  -1.374  35.131  0.31 19.26           C
ATOM     80 CSER     X   1      -2.413  -4.219  36.828  0.46 21.04           C
ATOM     81 CGLU     X   1      -5.723  -2.616  36.013  0.56 18.44           C
ATOM     82 CGLU     X   1      -4.468  -1.561  32.553  1.00 17.69           C
ATOM     83 CGLU     X   1      -2.941  -4.901  31.690  1.00 21.94           C
ATOM     84 CLEU     X   1      -6.126  -7.053  31.878  0.51 14.30           C
ATOM     85 CILE     X   1      -8.130  -4.573  29.883  1.00 13.46           C
ATOM     86 CGLU     X   1      -5.420  -4.010  27.298  0.58 16.18           C
ATOM     87 CALA     X   1      -4.361  -7.616  26.759  1.00 16.77           C
ATOM     88 CPHE     X   1      -7.863  -9.066  26.555  1.00 12.77           C
ATOM     89 CLYS     X   1      -9.534  -6.655  24.066  0.51 11.05           C
ATOM     90 CVAL     X   1      -6.513  -6.126  21.870  0.54 12.30           C
ATOM     91 CPHE     X   1      -5.458  -9.783  21.517  0.61 11.45           C
ATOM     92 CASP     X   1      -9.082 -10.634  20.864  1.00 12.43           C
ATOM     93 CARG     X   1      -9.577  -8.452  17.789  1.00 15.05           C
ATOM     94 CASP     X   1     -12.916 -10.011  16.793  1.00 17.81           C
ATOM     95 CGLY     X   1     -14.223 -10.245  20.391  1.00 21.74           C
ATOM     96 CASN     X   1     -14.755 -14.007  20.587  1.00 21.86           C
ATOM     97 CGLY     X   1     -13.290 -14.263  24.103  1.00 18.47           C
ATOM     98 CLEU     X   1     -10.487 -16.439  22.663  1.00 13.28           C
ATOM     99 CILE     X   1      -7.163 -15.227  21.310  0.90  9.81           C
ATOM    100 CSER     X   1      -6.046 -17.067  18.160  1.00 10.27           C
ATOM    101 CALA     X   1      -2.529 -17.337  16.868  1.00 10.69           C
ATOM    102 CALA     X   1      -3.575 -15.238  13.871  1.00 11.64           C
ATOM    103 CGLU     X   1      -5.188 -12.611  16.093  1.00  9.38           C
ATOM    104 CLEU     X   1      -1.982 -12.611  18.080  1.00  9.41           C
ATOM    105 CARG     X   1       0.070 -11.979  14.953  1.00  9.65           C
ATOM    106 CHIS     X   1      -2.347  -9.239  13.999  0.34 10.82           C
ATOM    107 CVAL     X   1      -1.468  -6.997  16.944  1.00 11.53           C
ATOM    108 CMET     X   1       2.253  -7.903  16.628  1.00 10.52           C
ATOM    109 CTHR     X   1       2.138  -6.602  13.026  1.00 11.80           C
ATOM    110 CASN     X   1       0.896  -3.247  14.319  0.72 10.91           C
ATOM    111 CLEU     X   1       3.737  -3.284  16.826  1.00 12.32           C
ATOM    112 CGLY     X   1       6.108  -3.399  13.842  1.00 11.96           C
ATOM    113 CGLU     X   1       6.881  -7.103  14.120  1.00 10.90           C
ATOM    114 CLYS     X   1       5.755  -9.099  11.115  0.67 10.41           C
ATOM    115 CLEU     X   1       5.972 -12.729  12.300  0.58  8.35           C
ATOM    116 CTHR     X   1       5.720 -16.062  10.536  1.00  8.53           C
ATOM    117 CASP     X   1       3.690 -18.831  12.130  1.00  8.68           C
ATOM    118 CASP     X   1       6.801 -20.303  13.793  0.34  8.53           C
ATOM    119 CGLU     X   1       7.549 -16.970  15.512  1.00  9.37           C
ATOM    120 CVAL     X   1       4.048 -16.366  16.784  1.00  9.39           C
ATOM    121 CASP     X   1       3.538 -20.049  17.499  1.00  9.65           C
ATOM    122 CGLU     X   1       6.537 -20.043  19.849  1.00 10.75           C
ATOM    123 CMET     X   1       5.014 -17.103  21.818  1.00 10.60           C
ATOM    124 CILE     X   1       1.771 -18.960  21.883  0.61 11.16           C
ATOM    125 CARG     X   1       3.435 -22.170  23.118  1.00 11.30           C
ATOM    126 CGLU     X   1       4.336 -20.539  26.454  1.00 13.24           C
ATOM    127 CALA     X   1       0.717 -19.672  27.254  1.00 13.38           C
ATOM    128 CASP     X   1      -1.105 -22.703  25.841  1.00 11.01           C
ATOM    129 CILE     X   1      -1.188 -24.899  28.931  1.00 12.45           C
ATOM    130 CASP     X   1      -3.870 -27.249  27.556  1.00 14.06           C
ATOM    131 CGLY     X   1      -2.648 -27.162  23.934  1.00 14.95           C
ATOM    132 CASP     X   1      -5.926 -25.983  22.368  1.00 14.21           C
ATOM    133 CGLY     X   1      -4.070 -23.539  20.066  1.00 12.69           C
ATOM    134 CHIS     X   1      -6.035 -20.621  21.402  1.00 10.74           C
ATOM    135 CILE     X   1      -5.617 -18.485  24.560  0.71  9.61           C
ATOM    136 CASN     X   1      -8.627 -18.435  26.859  1.00 10.65           C
ATOM    137 CTYR     X   1      -8.991 -15.717  29.542  0.62 11.57           C
ATOM    138 CGLU     X   1      -7.854 -17.816  32.510  1.00 12.62           C
ATOM    139 CGLU     X   1      -4.900 -19.000  30.399  1.00 10.88           C
ATOM    140 CPHE     X   1      -4.132 -15.358  29.677  0.53 10.57           C
ATOM    141 CVAL     X   1      -4.461 -14.609  33.392  1.00 13.02           C
ATOM    142 CARG     X   1      -2.005 -17.278  34.573  0.48 16.92           C
ATOM    143 CMET     X   1       0.494 -16.243  32.000  0.73 17.91           C
ATOM    144 CMET     X   1       0.682 -12.725  33.343  1.00 23.30           C
ATOM    145 CVAL     X   1       1.801 -13.520  36.848  1.00 30.36           C
ATOM    146 CSER     X   1       3.745 -16.690  35.934  1.00 49.83           C
END
ATOM      1 CGLU     X   1      21.942  -6.019  43.658  1.00 54.51           C
ATOM      2 CGLN     X   1      19.322  -3.803  42.137  1.00 43.98           C
ATOM      3 CLEU     X   1      18.457  -4.945  38.527  1.00 29.51           C
ATOM      4 CTHR     X   1      19.309  -8.055  36.555  1.00 23.38           C
ATOM      5 CGLU     X   1      21.205  -7.791  33.239  1.00 23.41           C
ATOM      6 CGLU     X   1      18.091  -9.389  31.677  1.00 18.74           C
ATOM      7 CGLN     X   1      15.689  -6.950  33.317  1.00 15.79           C
ATOM      8 CILE     X   1      17.660  -3.982  31.955  0.60 16.16           C
ATOM      9 CALA     X   1      17.886  -5.577  28.517  1.00 15.86           C
ATOM     10 CGLU     X   1      14.108  -5.995  28.711  0.44 14.66           C
ATOM     11 CPHE     X   1      13.710  -2.375  29.679  0.74 12.86           C
ATOM     12 CLYS     X   1      16.015  -1.182  26.865  0.60 10.51           C
ATOM     13 CGLU     X   1      13.507  -2.711  24.455  1.00 11.86           C
ATOM     14 CALA     X   1      10.538  -1.122  26.256  1.00 11.89           C
ATOM     15 CPHE     X   1      12.220   2.309  26.343  1.00  8.45           C
ATOM     16 CALA     X   1      12.753   1.837  22.604  1.00  9.18           C
ATOM     17 CLEU     X   1       9.018   1.280  22.161  1.00 11.42           C
ATOM     18 CPHE     X   1       8.429   4.836  23.271  1.00  8.68           C
ATOM     19 CASP     X   1      11.709   6.006  21.694  1.00  7.43           C
ATOM     20 CLYS     X   1      10.177   5.526  18.220  1.00 12.02           C
ATOM     21 CASP     X   1      12.862   7.271  16.244  1.00  9.95           C
ATOM     22 CGLY     X   1      15.725   5.667  18.179  1.00  9.50           C
ATOM     23 CASP     X   1      17.279   9.029  19.048  1.00  8.33           C
ATOM     24 CGLY     X   1      18.173   8.105  22.626  1.00  7.50           C
ATOM     25 CTHR     X   1      15.469  10.332  24.064  1.00  7.23           C
ATOM     26 CILE     X   1      11.682  10.494  24.332  1.00  7.78           C
ATOM     27 CTHR     X   1      10.034  13.848  23.546  1.00  9.03           C
ATOM     28 CTHR     X   1       6.406  14.876  23.908  1.00 11.81           C
ATOM     29 CLYS     X   1       6.103  14.193  20.152  1.00 14.05           C
ATOM     30 CGLU     X   1       7.326  10.616  20.641  1.00  9.87           C
ATOM     31 CLEU     X   1       5.487   9.741  23.811  1.00  9.76           C
ATOM     32 CGLY     X   1       2.307  10.980  22.091  1.00  9.58           C
ATOM     33 CTHR     X   1       2.783   8.683  19.097  1.00  9.32           C
ATOM     34 CVAL     X   1       3.031   5.543  21.200  1.00  9.59           C
ATOM     35 CMET     X   1       0.197   6.253  23.585  0.61  9.67           C
ATOM     36 CARG     X   1      -2.208   6.551  20.685  1.00  8.72           C
ATOM     37 CSER     X   1      -1.516   2.913  19.805  1.00 12.32           C
ATOM     38 CLEU     X   1      -2.227   2.196  23.468  0.53 15.72           C
ATOM     39 CGLY     X   1      -5.760   3.650  23.180  1.00 12.21           C
ATOM     40 CGLN     X   1      -5.013   7.124  24.527  1.00 10.24           C
ATOM     41 CASN     X   1      -5.351  10.040  22.081  1.00  7.42           C
ATOM     42 CPRO     X   1      -3.932  12.785  24.283  0.63  8.37           C
ATOM     43 CTHR     X   1      -4.009  16.418  23.309  1.00  9.95           C
ATOM     44 CGLU     X   1      -1.068  18.785  23.100  1.00 10.91           C
ATOM     45 CALA     X   1      -2.002  19.933  26.642  1.00 11.63           C
ATOM     46 CGLU     X   1      -1.723  16.421  28.024  1.00  9.34           C
ATOM     47 CLEU     X   1       1.555  15.698  26.225  1.00  8.88           C
ATOM     48 CGLN     X   1       3.248  18.750  27.743  1.00  9.62           C
ATOM     49 CASP     X   1       1.990  17.659  31.119  1.00 10.37           C
ATOM     50 CMET     X   1       3.487  14.179  30.783  1.00 10.93           C
ATOM     51 CILE     X   1       7.064  15.539  30.219  0.52  9.63           C
ATOM     52 CASN     X   1       6.733  18.138  32.966  1.00 10.19           C
ATOM     53 CGLU     X   1       5.995  15.217  35.291  1.00 17.10           C
ATOM     54 CVAL     X   1       9.061  13.274  34.060  0.44 15.60           C
ATOM     55 CASP     X   1      12.103  15.417  33.196  1.00 15.46           C
ATOM     56 CALA     X   1      14.395  15.778  36.162  1.00 13.59           C
ATOM     57 CASP     X   1      16.810  18.185  34.409  1.00 12.17           C
ATOM     58 CGLY     X   1      14.274  20.454  32.653  1.00 16.07           C
ATOM     59 CASN     X   1      15.938  19.997  29.232  1.00 15.63           C
ATOM     60 CGLY     X   1      12.695  19.400  27.318  1.00 11.82           C
ATOM     61 CTHR     X   1      13.349  15.678  26.849  1.00  8.43           C
ATOM     62 CILE     X   1      13.381  12.438  28.846  1.00  7.21           C
ATOM     63 CASP     X   1      16.056   9.746  28.490  1.00  7.73           C
ATOM     64 CPHE     X   1      15.534   6.115  29.458  1.00  9.05           C
ATOM     65 CPRO     X   1      16.920   6.226  33.019  1.00 11.62           C
ATOM     66 CGLU     X   1      14.705   9.233  33.766  1.00  9.06           C
ATOM     67 CPHE     X   1      11.484   7.780  32.334  0.59  9.62           C
ATOM     68 CLEU     X   1      12.073   4.353  33.975  1.00 13.94           C
ATOM     69 CSER     X   1      12.370   6.164  37.277  0.78 14.51           C
ATOM     70 CLEU     X   1       9.164   8.306  37.190  0.53 12.64           C
ATOM     71 CMET     X   1       7.183   5.880  34.998  0.67 14.57           C
ATOM     72 CALA     X   1       7.809   2.648  36.753  0.54 17.68           C
ATOM     73 CARG     X   1       6.509   3.910  40.100  0.51 16.59           C
ATOM     74 CLYS     X   1       3.104   5.269  38.677  1.00 22.03           C
ATOM     75 CMET     X   1       3.268   2.125  36.545  0.60 22.35           C
ATOM     76 CLYS     X   1       3.081  -0.510  39.242  1.00 25.50           C
ATOM     77 CGLU     X   1      -0.193   0.822  40.502  0.58 19.93           C
ATOM     78 CGLN     X   1      -1.996   1.175  37.196  1.00 18.67           C
ATOM     79 CASP     X   1      -0.375  -1.615  35.193  0.31 19.26           C
ATOM     80 CSER     X   1      -2.403  -4.216  37.093  0.46 21.04           C
ATOM     81 CGLU     X   1      -5.604  -2.530  36.045  0.56 18.44           C
ATOM     82 CGLU     X   1      -4.313  -1.445  32.607  1.00 17.69           C
ATOM     83 CGLU     X   1      -2.604  -4.657  31.615  1.00 21.94           C
ATOM     84 CLEU     X   1      -5.696  -6.915  32.001  0.51 14.30           C
ATOM     85 CILE     X   1      -7.983  -4.659  30.043  1.00 13.46           C
ATOM     86 CGLU     X   1      -5.413  -3.821  27.390  0.58 16.18           C
ATOM     87 CALA     X   1      -4.303  -7.381  26.672  1.00 16.77           C
ATOM     88 CPHE     X   1      -7.823  -8.767  26.357  1.00 12.77           C
ATOM     89 CLYS     X   1      -9.541  -6.000  24.308  0.51 11.05           C
ATOM     90 CVAL     X   1      -6.699  -5.610  21.860  0.54 12.30           C
ATOM     91 CPHE     X   1      -5.804  -9.239  21.057  0.61 11.45           C
ATOM     92 CASP     X   1      -9.440 -10.258  20.903  1.00 12.43           C
ATOM     93 CARG     X   1     -10.040  -8.318  17.688  1.00 15.05           C
ATOM     94 CASP     X   1     -13.347 -10.122  17.074  1.00 17.81           C
ATOM     95 CGLY     X   1     -14.454 -10.404  20.736  1.00 21.74           C
ATOM     96 CASN     X   1     -14.782 -14.191  20.574  1.00 21.86           C
ATOM     97 CGLY     X   1     -12.760 -14.948  23.722  1.00 18.47           C
ATOM     98 CLEU     X   1      -9.940 -16.924  22.045  1.00 13.28           C
ATOM     99 CILE     X   1      -6.828 -15.259  20.671  0.90  9.81           C
ATOM    100 CSER     X   1      -5.237 -17.299  17.866  1.00 10.27           C
ATOM    101 CALA     X   1      -1.947 -17.027  16.072  1.00 10.69           C
ATOM    102 CALA     X   1      -3.594 -14.883  13.394  1.00 11.64           C
ATOM    103 CGLU     X   1      -5.181 -12.631  16.012  1.00  9.38           C
ATOM    104 CLEU     X   1      -1.933 -12.150  17.866  1.00  9.41           C
ATOM    105 CARG     X   1      -0.028 -11.699  14.616  1.00  9.65           C
ATOM    106 CHIS     X   1      -2.594  -9.192  13.435  0.34 10.82           C
ATOM    107 CVAL     X   1      -1.829  -7.298  16.645  1.00 11.53           C
ATOM    108 CMET     X   1       1.932  -8.078  16.524  1.00 10.52           C
ATOM    109 CTHR     X   1       2.248  -6.231  13.182  1.00 11.80           C
ATOM    110 CASN     X   1       0.788  -3.119  14.813  0.72 10.91           C
ATOM    111 CLEU     X   1       3.677  -3.415  17.247  1.00 12.32           C
ATOM    112 CGLY     X   1       5.803  -3.490  14.082  1.00 11.96           C
ATOM    113 CGLU     X   1       6.893  -7.120  13.926  1.00 10.90           C
ATOM    114 CLYS     X   1       5.566  -9.050  10.960  0.67 10.41           C
ATOM    115 CLEU     X   1       6.153 -12.586  12.295  0.58  8.35           C
ATOM    116 CTHR     X   1       5.814 -15.899  10.508  1.00  8.53           C
ATOM    117 CASP     X   1       3.877 -18.925  11.699  1.00  8.68           C
ATOM    118 CASP     X   1       6.954 -20.576  13.252  0.34  8.53           C
ATOM    119 CGLU     X   1       7.734 -17.542  15.446  1.00  9.37           C
ATOM    120 CVAL     X   1       4.127 -17.079  16.451  1.00  9.39           C
ATOM    121 CASP     X   1       3.506 -20.730  17.236  1.00  9.65           C
ATOM    122 CGLU     X   1       6.237 -20.652  19.890  1.00 10.75           C
ATOM    123 CMET     X   1       4.959 -17.321  21.343  1.00 10.60           C
ATOM    124 CILE     X   1       1.600 -18.793  22.060  0.61 11.16           C
ATOM    125 CARG     X   1       3.243 -22.086  23.088  1.00 11.30           C
ATOM    126 CGLU     X   1       4.883 -20.108  25.917  1.00 13.24           C
ATOM    127 CALA     X   1       1.516 -19.243  27.465  1.00 13.38           C
ATOM    128 CASP     X   1      -0.734 -22.014  26.136  1.00 11.01           C
ATOM    129 CILE     X   1      -1.333 -24.077  29.260  1.00 12.45           C
ATOM    130 CASP     X   1      -4.061 -26.562  28.269  1.00 14.06           C
ATOM    131 CGLY     X   1      -2.513 -27.162  24.825  1.00 14.95           C
ATOM    132 CASP     X   1      -5.522 -26.287  22.642  1.00 14.21           C
ATOM    133 CGLY     X   1      -3.778 -23.803  20.295  1.00 12.69           C
ATOM    134 CHIS     X   1      -5.732 -20.812  21.476  1.00 10.74           C
ATOM    135 CILE     X   1      -5.297 -18.253  24.300  0.71  9.61           C
ATOM    136 CASN     X   1      -8.378 -17.849  26.467  1.00 10.65           C
ATOM    137 CTYR     X   1      -8.873 -15.429  29.403  0.62 11.57           C
ATOM    138 CGLU     X   1      -8.037 -18.015  32.071  1.00 12.62           C
ATOM    139 CGLU     X   1      -4.870 -18.989  30.173  1.00 10.88           C
ATOM    140 CPHE     X   1      -4.167 -15.282  29.808  0.53 10.57           C
ATOM    141 CVAL     X   1      -4.254 -14.205  33.456  1.00 13.02           C
ATOM    142 CARG     X   1      -2.319 -17.175  34.866  0.48 16.92           C
ATOM    143 CMET     X   1       0.617 -16.457  32.676  0.73 17.91           C
ATOM    144 CMET     X   1       0.300 -12.707  32.898  1.00 23.30           C
ATOM    145 CVAL     X   1       0.518 -12.965  36.648  1.00 30.36           C
ATOM    146 CSER     X   1       3.038 -15.836  36.922  1.00 49.83           C
END
ATOM      1 CGLU     X   1      21.730  -5.716  44.018  1.00 54.51           C
ATOM      2 CGLN     X   1      19.432  -3.649  41.889  1.00 43.98           C
ATOM      3 CLEU     X   1      19.188  -5.202  38.338  1.00 29.51           C
ATOM      4 CTHR     X   1      20.024  -8.403  36.509  1.00 23.38           C
ATOM      5 CGLU     X   1      21.311  -8.336  32.904  1.00 23.41           C
ATOM      6 CGLU     X   1      17.989  -9.904  31.812  1.00 18.74           C
ATOM      7 CGLN     X   1      15.915  -7.217  33.511  1.00 15.79           C
ATOM      8 CILE     X   1      17.881  -4.323  31.990  0.60 16.16           C
ATOM      9 CALA     X   1      17.527  -5.752  28.490  1.00 15.86           C
ATOM     10 CGLU     X   1      13.781  -5.937  29.135  0.44 14.66           C
ATOM     11 CPHE     X   1      13.550  -2.344  30.250  0.74 12.86           C
ATOM     12 CLYS     X   1      15.607  -1.359  27.177  0.60 10.51           C
ATOM     13 CGLU     X   1      13.290  -3.295  24.871  1.00 11.86           C
ATOM     14 CALA     X   1      10.296  -1.661  26.588  1.00 11.89           C
ATOM     15 CPHE     X   1      11.720   1.884  26.448  1.00  8.45           C
ATOM     16 CALA     X   1      12.771   1.552  22.805  1.00  9.18           C
ATOM     17 CLEU     X   1       9.178   1.246  21.598  1.00 11.42           C
ATOM     18 CPHE     X   1       8.414   4.710  22.879  1.00  8.68           C
ATOM     19 CASP     X   1      11.607   6.277  21.478  1.00  7.43           C
ATOM     20 CLYS     X   1      10.728   5.230  17.904  1.00 12.02           C
ATOM     21 CASP     X   1      13.335   6.903  15.768  1.00  9.95           C
ATOM     22 CGLY     X   1      15.724   5.976  18.587  1.00  9.50           C
ATOM     23 CASP     X   1      17.304   9.427  18.850  1.00  8.33           C
ATOM     24 CGLY     X   1      18.126   8.848  22.516  1.00  7.50           C
ATOM     25 CTHR     X   1      15.275  10.897  23.935  1.00  7.23           C
ATOM     26 CILE     X   1      11.516  10.733  24.459  1.00  7.78           C
ATOM     27 CTHR     X   1       9.644  13.771  23.099  1.00  9.03           C
ATOM     28 CTHR     X   1       6.114  14.950  23.813  1.00 11.81           C
ATOM     29 CLYS     X   1       5.256  14.082  20.183  1.00 14.05           C
ATOM     30 CGLU     X   1       6.622  10.533  20.451  1.00  9.87           C
ATOM     31 CLEU     X   1       5.183   9.804  23.857  1.00  9.76           C
ATOM     32 CGLY     X   1       1.823  10.672  22.257  1.00  9.58           C
ATOM     33 CTHR     X   1       2.478   8.533  19.181  1.00  9.32           C
ATOM     34 CVAL     X   1       2.857   5.421  21.306  1.00  9.59           C
ATOM     35 CMET     X   1       0.069   5.837  23.812  0.61  9.67           C
ATOM     36 CARG     X   1      -2.170   7.163  21.070  1.00  8.72           C
ATOM     37 CSER     X   1      -1.409   3.853  19.352  1.00 12.32           C
ATOM     38 CLEU     X   1      -2.083   2.248  22.730  0.53 15.72           C
ATOM     39 CGLY     X   1      -5.658   3.596  23.019  1.00 12.21           C
ATOM     40 CGLN     X   1      -5.629   7.097  24.497  1.00 10.24           C
ATOM     41 CASN     X   1      -5.756  10.308  22.430  1.00  7.42           C
ATOM     42 CPRO     X   1      -3.524  12.848  24.150  0.63  8.37           C
ATOM     43 CTHR     X   1      -3.941  16.569  23.784  1.00  9.95           C
ATOM     44 CGLU     X   1      -0.923  18.601  22.757  1.00 10.91           C
ATOM     45 CALA     X   1      -1.403  20.427  26.099  1.00 11.63           C
ATOM     46 CGLU     X   1      -1.660  17.110  27.905  1.00  9.34           C
ATOM     47 CLEU     X   1       1.576  16.086  26.177  1.00  8.88           C
ATOM     48 CGLN     X   1       3.157  19.048  27.967  1.00  9.62           C
ATOM     49 CASP     X   1       1.906  17.726  31.261  1.00 10.37           C
ATOM     50 CMET     X   1       3.305  14.261  30.555  1.00 10.93           C
ATOM     51 CILE     X   1       6.838  15.494  29.575  0.52  9.63           C
ATOM     52 CASN     X   1       7.001  18.006  32.417  1.00 10.19           C
ATOM     53 CGLU     X   1       6.076  15.344  34.974  1.00 17.10           C
ATOM     54 CVAL     X   1       9.116  13.249  33.946  0.44 15.60           C
ATOM     55 CASP     X   1      11.929  15.618  32.914  1.00 15.46           C
ATOM     56 CALA     X   1      13.768  15.935  36.185  1.00 13.59           C
ATOM     57 CASP     X   1      16.658  18.030  34.786  1.00 12.17           C
ATOM     58 CGLY     X   1      14.426  20.200  32.556  1.00 16.07           C
ATOM     59 CASN     X   1      16.567  19.987  29.386  1.00 15.63           C
ATOM     60 CGLY     X   1      13.297  19.721  27.445  1.00 11.82           C
ATOM     61 CTHR     X   1      13.377  16.006  26.610  1.00  8.43           C
ATOM     62 CILE     X   1      13.230  12.767  28.603  1.00  7.21           C
ATOM     63 CASP     X   1      16.076  10.231  28.517  1.00  7.73           C
ATOM     64 CPHE     X   1      16.235   6.542  29.385  1.00  9.05           C
ATOM     65 CPRO     X   1      17.121   7.113  33.060  1.00 11.62           C
ATOM     66 CGLU     X   1      14.194   9.495  33.578  1.00  9.06           C
ATOM     67 CPHE     X   1      11.469   7.379  31.954  0.59  9.62           C
ATOM     68 CLEU     X   1      12.379   4.047  33.644  1.00 13.94           C
ATOM     69 CSER     X   1      12.318   5.570  37.100  0.78 14.51           C
ATOM     70 CLEU     X   1       9.204   7.843  37.145  0.53 12.64           C
ATOM     71 CMET     X   1       7.005   5.686  34.882  0.67 14.57           C
ATOM     72 CALA     X   1       7.371   2.176  36.093  0.54 17.68           C
ATOM     73 CARG     X   1       7.100   3.563  39.627  0.51 16.59           C
ATOM     74 CLYS     X   1       3.522   5.187  39.466  1.00 22.03           C
ATOM     75 CMET     X   1       2.743   2.635  36.756  0.60 22.35           C
ATOM     76 CLYS     X   1       2.963  -0.254  39.176  1.00 25.50           C
ATOM     77 CGLU     X   1      -0.461   0.673  40.397  0.58 19.93           C
ATOM     78 CGLN     X   1      -1.806   1.123  36.891  1.00 18.67           C
ATOM     79 CASP     X   1      -0.167  -2.032  35.555  0.31 19.26           C
ATOM     80 CSER     X   1      -2.295  -4.368  37.675  0.46 21.04           C
ATOM     81 CGLU     X   1      -5.410  -3.004  36.056  0.56 18.44           C
ATOM     82 CGLU     X   1      -3.750  -2.114  32.722  1.00 17.69           C
ATOM     83 CGLU     X   1      -2.522  -5.611  32.022  1.00 21.94           C
ATOM     84 CLEU     X   1      -5.995  -7.263  31.899  0.51 14.30           C
ATOM     85 CILE     X   1      -7.874  -4.542  30.105  1.00 13.46           C
ATOM     86 CGLU     X   1      -5.321  -3.615  27.466  0.58 16.18           C
ATOM     87 CALA     X   1      -4.076  -7.170  26.984  1.00 16.77           C
ATOM     88 CPHE     X   1      -7.423  -8.781  26.197  1.00 12.77           C
ATOM     89 CLYS     X   1      -9.479  -6.357  24.029  0.51 11.05           C
ATOM     90 CVAL     X   1      -6.707  -5.879  21.516  0.54 12.30           C
ATOM     91 CPHE     X   1      -5.501  -9.499  21.289  0.61 11.45           C
ATOM     92 CASP     X   1      -9.132 -10.488  20.934  1.00 12.43           C
ATOM     93 CARG     X   1      -9.585  -8.538  17.701  1.00 15.05           C
ATOM     94 CASP     X   1     -12.543 -10.514  16.317  1.00 17.81           C
ATOM     95 CGLY     X   1     -14.253 -10.371  19.748  1.00 21.74           C
ATOM     96 CASN     X   1     -14.612 -14.114  20.326  1.00 21.86           C
ATOM     97 CGLY     X   1     -12.810 -13.978  23.689  1.00 18.47           C
ATOM     98 CLEU     X   1     -10.140 -16.486  22.574  1.00 13.28           C
ATOM     99 CILE     X   1      -6.856 -15.312  21.097  0.90  9.81           C
ATOM    100 CSER     X   1      -6.140 -16.744  17.633  1.00 10.27           C
ATOM    101 CALA     X   1      -2.702 -17.268  16.214  1.00 10.69           C
ATOM    102 CALA     X   1      -3.717 -14.989  13.341  1.00 11.64           C
ATOM    103 CGLU     X   1      -4.971 -12.271  15.683  1.00  9.38           C
ATOM    104 CLEU     X   1      -1.780 -12.470  17.683  1.00  9.41           C
ATOM    105 CARG     X   1       0.168 -11.899  14.479  1.00  9.65           C
ATOM    106 CHIS     X   1      -2.332  -9.173  13.720  0.34 10.82           C
ATOM    107 CVAL     X   1      -1.602  -7.613  17.112  1.00 11.53           C
ATOM    108 CMET     X   1       2.207  -8.095  16.943  1.00 10.52           C
ATOM    109 CTHR     X   1       2.466  -6.231  13.605  1.00 11.80           C
ATOM    110 CASN     X   1       0.943  -3.208  15.343  0.72 10.91           C
ATOM    111 CLEU     X   1       3.896  -2.921  17.699  1.00 12.32           C
ATOM    112 CGLY     X   1       6.129  -3.093  14.614  1.00 11.96           C
ATOM    113 CGLU     X   1       6.878  -6.780  15.101  1.00 10.90           C
ATOM    114 CLYS     X   1       6.108  -8.790  11.996  0.67 10.41           C
ATOM    115 CLEU     X   1       6.446 -12.471  12.983  0.58  8.35           C
ATOM    116 CTHR     X   1       6.201 -15.631  10.927  1.00  8.53           C
ATOM    117 CASP     X   1       3.774 -18.507  11.339  1.00  8.68           C
ATOM    118 CASP     X   1       6.682 -20.433  12.901  0.34  8.53           C
ATOM    119 CGLU     X   1       7.197 -17.517  15.321  1.00  9.37           C
ATOM    120 CVAL     X   1       3.525 -17.130  16.097  1.00  9.39           C
ATOM    121 CASP     X   1       3.214 -20.843  16.765  1.00  9.65           C
ATOM    122 CGLU     X   1       6.043 -20.645  19.308  1.00 10.75           C
ATOM    123 CMET     X   1       4.398 -17.714  21.189  1.00 10.60           C
ATOM    124 CILE     X   1       1.060 -19.344  21.594  0.61 11.16           C
ATOM    125 CARG     X   1       3.245 -22.133  23.024  1.00 11.30           C
ATOM    126 CGLU     X   1       4.545 -19.563  25.534  1.00 13.24           C
ATOM    127 CALA     X   1       1.018 -18.755  26.715  1.00 13.38           C
ATOM    128 CASP     X   1      -0.463 -22.248  26.388  1.00 11.01           C
ATOM    129 CILE     X   1      -1.081 -24.435  29.425  1.00 12.45           C
ATOM    130 CASP     X   1      -3.950 -26.820  28.594  1.00 14.06           C
ATOM    131 CGLY     X   1      -2.485 -27.168  25.080  1.00 14.95           C
ATOM    132 CASP     X   1      -5.350 -25.748  22.993  1.00 14.21           C
ATOM    133 CGLY     X   1      -3.101 -23.628  20.719  1.00 12.69           C
ATOM    134 CHIS     X   1      -5.245 -20.609  21.390  1.00 10.74           C
ATOM    135 CILE     X   1      -5.193 -18.278  24.436  0.71  9.61           C
ATOM    136 CASN     X   1      -8.317 -18.212  26.576  1.00 10.65           C
ATOM    137 CTYR     X   1      -9.063 -15.792  29.459  0.62 11.57           C
ATOM    138 CGLU     X   1      -7.806 -18.045  32.261  1.00 12.62           C
ATOM    139 CGLU     X   1      -4.554 -18.758  30.391  1.00 10.88           C
ATOM    140 CPHE     X   1      -4.011 -15.083  29.636  0.53 10.57           C
ATOM    141 CVAL     X   1      -4.463 -14.014  33.259  1.00 13.02           C
ATOM    142 CARG     X   1      -2.691 -17.049  34.743  0.48 16.92           C
ATOM    143 CMET     X   1       0.295 -16.535  32.563  0.73 17.91           C
ATOM    144 CMET     X   1       0.692 -12.819  33.063  1.00 23.30           C
ATOM    145 CVAL     X   1       0.425 -12.725  36.817  1.00 30.36           C
ATOM    146 CSER     X   1       1.722 -16.254  37.545  1.00 49.83           C
END
ATOM      1 CGLU     X   1      21.803  -6.111  44.873  1.00 54.51           C
ATOM      2 CGLN     X   1      20.273  -4.122  42.082  1.00 43.98           C
ATOM      3 CLEU     X   1      20.264  -5.212  38.353  1.00 29.51           C
ATOM      4 CTHR     X   1      20.585  -8.222  36.088  1.00 23.38           C
ATOM      5 CGLU     X   1      21.520  -7.922  32.388  1.00 23.41           C
ATOM      6 CGLU     X   1      18.236  -9.750  31.633  1.00 18.74           C
ATOM      7 CGLN     X   1      16.368  -7.178  33.708  1.00 15.79           C
ATOM      8 CILE     X   1      18.237  -4.267  32.100  0.60 16.16           C
ATOM      9 CALA     X   1      17.921  -5.387  28.485  1.00 15.86           C
ATOM     10 CGLU     X   1      14.183  -5.828  29.046  0.44 14.66           C
ATOM     11 CPHE     X   1      13.803  -2.400  30.565  0.74 12.86           C
ATOM     12 CLYS     X   1      15.831  -0.808  27.737  0.60 10.51           C
ATOM     13 CGLU     X   1      13.864  -2.881  25.233  1.00 11.86           C
ATOM     14 CALA     X   1      10.670  -1.146  26.401  1.00 11.89           C
ATOM     15 CPHE     X   1      12.092   2.401  26.334  1.00  8.45           C
ATOM     16 CALA     X   1      12.933   1.648  22.699  1.00  9.18           C
ATOM     17 CLEU     X   1       9.198   1.294  22.083  1.00 11.42           C
ATOM     18 CPHE     X   1       8.966   4.938  23.027  1.00  8.68           C
ATOM     19 CASP     X   1      12.251   5.983  21.376  1.00  7.43           C
ATOM     20 CLYS     X   1      10.547   5.863  17.952  1.00 12.02           C
ATOM     21 CASP     X   1      13.369   7.072  15.775  1.00  9.95           C
ATOM     22 CGLY     X   1      16.199   5.725  17.940  1.00  9.50           C
ATOM     23 CASP     X   1      17.760   8.965  19.180  1.00  8.33           C
ATOM     24 CGLY     X   1      18.446   8.288  22.858  1.00  7.50           C
ATOM     25 CTHR     X   1      15.579  10.366  24.202  1.00  7.23           C
ATOM     26 CILE     X   1      11.787  10.425  23.973  1.00  7.78           C
ATOM     27 CTHR     X   1       9.870  13.625  23.156  1.00  9.03           C
ATOM     28 CTHR     X   1       6.310  14.647  23.955  1.00 11.81           C
ATOM     29 CLYS     X   1       5.314  13.617  20.404  1.00 14.05           C
ATOM     30 CGLU     X   1       6.702  10.117  21.000  1.00  9.87           C
ATOM     31 CLEU     X   1       5.075   9.786  24.383  1.00  9.76           C
ATOM     32 CGLY     X   1       1.833  10.781  22.623  1.00  9.58           C
ATOM     33 CTHR     X   1       2.322   8.626  19.527  1.00  9.32           C
ATOM     34 CVAL     X   1       2.440   5.539  21.719  1.00  9.59           C
ATOM     35 CMET     X   1      -0.533   6.462  23.848  0.61  9.67           C
ATOM     36 CARG     X   1      -2.797   7.008  20.871  1.00  8.72           C
ATOM     37 CSER     X   1      -1.757   3.553  19.656  1.00 12.32           C
ATOM     38 CLEU     X   1      -3.007   2.208  22.982  0.53 15.72           C
ATOM     39 CGLY     X   1      -6.546   3.669  22.828  1.00 12.21           C
ATOM     40 CGLN     X   1      -5.759   6.902  24.665  1.00 10.24           C
ATOM     41 CASN     X   1      -5.686  10.361  23.044  1.00  7.42           C
ATOM     42 CPRO     X   1      -4.023  13.295  24.782  0.63  8.37           C
ATOM     43 CTHR     X   1      -3.850  16.848  23.559  1.00  9.95           C
ATOM     44 CGLU     X   1      -0.619  18.738  23.029  1.00 10.91           C
ATOM     45 CALA     X   1      -1.050  20.323  26.499  1.00 11.63           C
ATOM     46 CGLU     X   1      -1.689  16.999  28.192  1.00  9.34           C
ATOM     47 CLEU     X   1       1.304  15.581  26.313  1.00  8.88           C
ATOM     48 CGLN     X   1       3.127  18.706  27.494  1.00  9.62           C
ATOM     49 CASP     X   1       2.142  18.046  31.067  1.00 10.37           C
ATOM     50 CMET     X   1       3.622  14.583  30.536  1.00 10.93           C
ATOM     51 CILE     X   1       7.165  15.770  29.536  0.52  9.63           C
ATOM     52 CASN     X   1       7.030  18.327  32.339  1.00 10.19           C
ATOM     53 CGLU     X   1       6.388  15.586  34.899  1.00 17.10           C
ATOM     54 CVAL     X   1       9.316  13.512  33.553  0.44 15.60           C
ATOM     55 CASP     X   1      12.024  16.116  32.859  1.00 15.46           C
ATOM     56 CALA     X   1      14.393  16.052  35.786  1.00 13.59           C
ATOM     57 CASP     X   1      17.218  18.039  34.121  1.00 12.17           C
ATOM     58 CGLY     X   1      14.801  20.373  32.285  1.00 16.07           C
ATOM     59 CASN     X   1      16.222  19.764  28.779  1.00 15.63           C
ATOM     60 CGLY     X   1      12.691  19.300  27.419  1.00 11.82           C
ATOM     61 CTHR     X   1      12.909  15.575  26.661  1.00  8.43           C
ATOM     62 CILE     X   1      12.491  12.420  28.749  1.00  7.21           C
ATOM     63 CASP     X   1      15.787  10.508  28.841  1.00  7.73           C
ATOM     64 CPHE     X   1      16.070   6.728  28.991  1.00  9.05           C
ATOM     65 CPRO     X   1      17.115   7.010  32.658  1.00 11.62           C
ATOM     66 CGLU     X   1      14.561   9.745  33.369  1.00  9.06           C
ATOM     67 CPHE     X   1      11.854   7.545  31.830  0.59  9.62           C
ATOM     68 CLEU     X   1      12.402   4.298  33.815  1.00 13.94           C
ATOM     69 CSER     X   1      12.226   5.890  37.236  0.78 14.51           C
ATOM     70 CLEU     X   1       9.117   8.151  36.943  0.53 12.64           C
ATOM     71 CMET     X   1       6.919   5.884  34.789  0.67 14.57           C
ATOM     72 CALA     X   1       7.657   2.486  36.142  0.54 17.68           C
ATOM     73 CARG     X   1       6.784   3.557  39.688  0.51 16.59           C
ATOM     74 CLYS     X   1       3.124   4.792  38.952  1.00 22.03           C
ATOM     75 CMET     X   1       2.926   2.053  36.323  0.60 22.35           C
ATOM     76 CLYS     X   1       2.820  -0.923  38.644  1.00 25.50           C
ATOM     77 CGLU     X   1      -0.193   0.353  40.482  0.58 19.93           C
ATOM     78 CGLN     X   1      -2.136   1.016  37.306  1.00 18.67           C
ATOM     79 CASP     X   1      -0.801  -2.066  35.533  0.31 19.26           C
ATOM     80 CSER     X   1      -2.789  -4.727  37.390  0.46 21.04           C
ATOM     81 CGLU     X   1      -6.126  -3.407  36.248  0.56 18.44           C
ATOM     82 CGLU     X   1      -4.645  -1.962  33.027  1.00 17.69           C
ATOM     83 CGLU     X   1      -3.042  -5.205  31.959  1.00 21.94           C
ATOM     84 CLEU     X   1      -6.213  -7.361  31.641  0.51 14.30           C
ATOM     85 CILE     X   1      -8.274  -4.790  29.826  1.00 13.46           C
ATOM     86 CGLU     X   1      -5.711  -3.646  27.284  0.58 16.18           C
ATOM     87 CALA     X   1      -4.251  -7.101  26.691  1.00 16.77           C
ATOM     88 CPHE     X   1      -7.697  -8.609  26.174  1.00 12.77           C
ATOM     89 CLYS     X   1      -9.459  -6.388  23.573  0.51 11.05           C
ATOM     90 CVAL     X   1      -6.464  -6.064  21.303  0.54 12.30           C
ATOM     91 CPHE     X   1      -5.261  -9.693  21.305  0.61 11.45           C
ATOM     92 CASP     X   1      -8.829 -10.862  20.873  1.00 12.43           C
ATOM     93 CARG     X   1      -9.707  -9.169  17.583  1.00 15.05           C
ATOM     94 CASP     X   1     -12.812 -11.199  16.684  1.00 17.81           C
ATOM     95 CGLY     X   1     -14.539 -11.373  20.105  1.00 21.74           C
ATOM     96 CASN     X   1     -14.930 -15.156  20.204  1.00 21.86           C
ATOM     97 CGLY     X   1     -13.085 -15.361  23.540  1.00 18.47           C
ATOM     98 CLEU     X   1      -9.972 -17.036  22.067  1.00 13.28           C
ATOM     99 CILE     X   1      -6.895 -15.261  20.752  0.90  9.81           C
ATOM    100 CSER     X   1      -5.645 -17.030  17.611  1.00 10.27           C
ATOM    101 CALA     X   1      -2.269 -17.031  15.963  1.00 10.69           C
ATOM    102 CALA     X   1      -3.558 -15.008  13.010  1.00 11.64           C
ATOM    103 CGLU     X   1      -4.935 -12.578  15.587  1.00  9.38           C
ATOM    104 CLEU     X   1      -1.856 -12.639  17.764  1.00  9.41           C
ATOM    105 CARG     X   1       0.380 -11.993  14.769  1.00  9.65           C
ATOM    106 CHIS     X   1      -2.015  -9.275  13.701  0.34 10.82           C
ATOM    107 CVAL     X   1      -1.270  -7.441  16.949  1.00 11.53           C
ATOM    108 CMET     X   1       2.524  -8.032  17.083  1.00 10.52           C
ATOM    109 CTHR     X   1       2.705  -6.354  13.643  1.00 11.80           C
ATOM    110 CASN     X   1       0.844  -3.356  15.065  0.72 10.91           C
ATOM    111 CLEU     X   1       3.226  -3.477  18.009  1.00 12.32           C
ATOM    112 CGLY     X   1       5.893  -3.285  15.291  1.00 11.96           C
ATOM    113 CGLU     X   1       7.176  -6.809  14.717  1.00 10.90           C
ATOM    114 CLYS     X   1       6.264  -8.411  11.417  0.67 10.41           C
ATOM    115 CLEU     X   1       6.251 -12.004  12.729  0.58  8.35           C
ATOM    116 CTHR     X   1       5.877 -15.365  11.042  1.00  8.53           C
ATOM    117 CASP     X   1       3.679 -18.350  11.806  1.00  8.68           C
ATOM    118 CASP     X   1       6.643 -20.191  13.367  0.34  8.53           C
ATOM    119 CGLU     X   1       7.566 -17.216  15.587  1.00  9.37           C
ATOM    120 CVAL     X   1       3.977 -16.581  16.565  1.00  9.39           C
ATOM    121 CASP     X   1       3.183 -20.174  17.457  1.00  9.65           C
ATOM    122 CGLU     X   1       5.844 -20.268  20.182  1.00 10.75           C
ATOM    123 CMET     X   1       4.124 -17.207  21.766  1.00 10.60           C
ATOM    124 CILE     X   1       1.094 -19.377  22.048  0.61 11.16           C
ATOM    125 CARG     X   1       3.018 -22.358  23.467  1.00 11.30           C
ATOM    126 CGLU     X   1       4.154 -20.037  26.282  1.00 13.24           C
ATOM    127 CALA     X   1       0.596 -19.117  27.270  1.00 13.38           C
ATOM    128 CASP     X   1      -0.973 -22.489  26.449  1.00 11.01           C
ATOM    129 CILE     X   1      -0.972 -25.204  29.097  1.00 12.45           C
ATOM    130 CASP     X   1      -4.359 -26.765  28.265  1.00 14.06           C
ATOM    131 CGLY     X   1      -3.258 -27.280  24.639  1.00 14.95           C
ATOM    132 CASP     X   1      -5.963 -25.240  22.877  1.00 14.21           C
ATOM    133 CGLY     X   1      -3.525 -23.363  20.586  1.00 12.69           C
ATOM    134 CHIS     X   1      -5.493 -20.271  21.439  1.00 10.74           C
ATOM    135 CILE     X   1      -5.313 -17.939  24.478  0.71  9.61           C
ATOM    136 CASN     X   1      -8.541 -17.739  26.450  1.00 10.65           C
ATOM    137 CTYR     X   1      -8.984 -15.025  29.125  0.62 11.57           C
ATOM    138 CGLU     X   1      -7.789 -17.344  31.899  1.00 12.62           C
ATOM    139 CGLU     X   1      -4.722 -18.214  29.796  1.00 10.88           C
ATOM    140 CPHE     X   1      -4.099 -14.524  29.198  0.53 10.57           C
ATOM    141 CVAL     X   1      -4.537 -13.656  32.876  1.00 13.02           C
ATOM    142 CARG     X   1      -2.588 -16.724  34.033  0.48 16.92           C
ATOM    143 CMET     X   1       0.604 -16.023  32.230  0.73 17.91           C
ATOM    144 CMET     X   1       1.041 -12.438  33.311  1.00 23.30           C
ATOM    145 CVAL     X   1       0.700 -13.268  36.967  1.00 30.36           C
ATOM    146 CSER     X   1       2.267 -16.756  36.755  1.00 49.83           C
END
ATOM      1 CGLU     X   1      22.529  -6.217  44.678  1.00 54.51           C
ATOM      2 CGLN     X   1      20.322  -4.336  42.296  1.00 43.98           C
ATOM      3 CLEU     X   1      19.923  -5.448  38.596  1.00 29.51           C
ATOM      4 CTHR     X   1      20.788  -8.339  36.319  1.00 23.38           C
ATOM      5 CGLU     X   1      22.139  -7.737  32.788  1.00 23.41           C
ATOM      6 CGLU     X   1      18.874  -9.474  31.782  1.00 18.74           C
ATOM      7 CGLN     X   1      16.833  -6.997  33.809  1.00 15.79           C
ATOM      8 CILE     X   1      18.590  -4.104  32.050  0.60 16.16           C
ATOM      9 CALA     X   1      18.230  -5.827  28.684  1.00 15.86           C
ATOM     10 CGLU     X   1      14.468  -6.013  29.229  0.44 14.66           C
ATOM     11 CPHE     X   1      14.219  -2.453  30.441  0.74 12.86           C
ATOM     12 CLYS     X   1      16.227  -1.140  27.459  0.60 10.51           C
ATOM     13 CGLU     X   1      13.782  -2.903  25.146  1.00 11.86           C
ATOM     14 CALA     X   1      10.765  -1.214  26.767  1.00 11.89           C
ATOM     15 CPHE     X   1      12.414   2.218  26.434  1.00  8.45           C
ATOM     16 CALA     X   1      12.745   1.361  22.740  1.00  9.18           C
ATOM     17 CLEU     X   1       8.996   1.016  22.212  1.00 11.42           C
ATOM     18 CPHE     X   1       8.620   4.684  23.007  1.00  8.68           C
ATOM     19 CASP     X   1      11.618   6.460  21.435  1.00  7.43           C
ATOM     20 CLYS     X   1      10.223   5.759  17.941  1.00 12.02           C
ATOM     21 CASP     X   1      13.075   7.362  16.081  1.00  9.95           C
ATOM     22 CGLY     X   1      15.804   5.801  18.233  1.00  9.50           C
ATOM     23 CASP     X   1      17.395   9.169  19.008  1.00  8.33           C
ATOM     24 CGLY     X   1      17.800   8.333  22.694  1.00  7.50           C
ATOM     25 CTHR     X   1      15.257  10.832  23.973  1.00  7.23           C
ATOM     26 CILE     X   1      11.493  10.886  24.489  1.00  7.78           C
ATOM     27 CTHR     X   1       9.755  13.734  22.631  1.00  9.03           C
ATOM     28 CTHR     X   1       6.260  14.869  23.554  1.00 11.81           C
ATOM     29 CLYS     X   1       5.106  13.750  20.078  1.00 14.05           C
ATOM     30 CGLU     X   1       6.397  10.204  20.618  1.00  9.87           C
ATOM     31 CLEU     X   1       4.779   9.881  24.006  1.00  9.76           C
ATOM     32 CGLY     X   1       1.627  10.707  22.010  1.00  9.58           C
ATOM     33 CTHR     X   1       2.383   7.924  19.531  1.00  9.32           C
ATOM     34 CVAL     X   1       2.379   5.166  22.127  1.00  9.59           C
ATOM     35 CMET     X   1      -0.766   6.105  23.982  0.61  9.67           C
ATOM     36 CARG     X   1      -2.620   6.633  20.731  1.00  8.72           C
ATOM     37 CSER     X   1      -1.472   3.165  19.660  1.00 12.32           C
ATOM     38 CLEU     X   1      -2.997   2.079  22.966  0.53 15.72           C
ATOM     39 CGLY     X   1      -6.286   4.043  22.890  1.00 12.21           C
ATOM     40 CGLN     X   1      -5.887   7.527  24.356  1.00 10.24           C
ATOM     41 CASN     X   1      -5.487  10.580  22.093  1.00  7.42           C
ATOM     42 CPRO     X   1      -4.474  13.220  24.622  0.63  8.37           C
ATOM     43 CTHR     X   1      -4.364  16.854  23.654  1.00  9.95           C
ATOM     44 CGLU     X   1      -1.111  18.644  22.937  1.00 10.91           C
ATOM     45 CALA     X   1      -1.363  20.517  26.278  1.00 11.63           C
ATOM     46 CGLU     X   1      -1.883  17.235  28.091  1.00  9.34           C
ATOM     47 CLEU     X   1       1.152  15.648  26.427  1.00  8.88           C
ATOM     48 CGLN     X   1       3.403  18.531  27.476  1.00  9.62           C
ATOM     49 CASP     X   1       2.212  18.201  31.031  1.00 10.37           C
ATOM     50 CMET     X   1       3.073  14.497  31.065  1.00 10.93           C
ATOM     51 CILE     X   1       6.780  15.112  30.147  0.52  9.63           C
ATOM     52 CASN     X   1       7.131  17.964  32.628  1.00 10.19           C
ATOM     53 CGLU     X   1       6.405  15.437  35.379  1.00 17.10           C
ATOM     54 CVAL     X   1       9.211  13.136  34.148  0.44 15.60           C
ATOM     55 CASP     X   1      11.878  15.523  32.813  1.00 15.46           C
ATOM     56 CALA     X   1      14.413  16.214  35.510  1.00 13.59           C
ATOM     57 CASP     X   1      16.907  18.503  33.708  1.00 12.17           C
ATOM     58 CGLY     X   1      14.239  20.667  32.017  1.00 16.07           C
ATOM     59 CASN     X   1      15.861  20.348  28.560  1.00 15.63           C
ATOM     60 CGLY     X   1      12.463  19.125  27.340  1.00 11.82           C
ATOM     61 CTHR     X   1      12.915  15.422  26.575  1.00  8.43           C
ATOM     62 CILE     X   1      13.193  12.268  28.687  1.00  7.21           C
ATOM     63 CASP     X   1      16.477  10.344  28.485  1.00  7.73           C
ATOM     64 CPHE     X   1      16.586   6.638  29.289  1.00  9.05           C
ATOM     65 CPRO     X   1      17.567   6.975  32.969  1.00 11.62           C
ATOM     66 CGLU     X   1      15.011   9.764  33.413  1.00  9.06           C
ATOM     67 CPHE     X   1      12.140   7.610  32.126  0.59  9.62           C
ATOM     68 CLEU     X   1      12.979   4.430  34.118  1.00 13.94           C
ATOM     69 CSER     X   1      12.872   6.163  37.473  0.78 14.51           C
ATOM     70 CLEU     X   1       9.447   7.889  37.079  0.53 12.64           C
ATOM     71 CMET     X   1       7.633   5.348  34.875  0.67 14.57           C
ATOM     72 CALA     X   1       8.379   2.047  36.446  0.54 17.68           C
ATOM     73 CARG     X   1       7.034   3.055  39.861  0.51 16.59           C
ATOM     74 CLYS     X   1       3.661   4.797  38.836  1.00 22.03           C
ATOM     75 CMET     X   1       3.342   1.875  36.423  0.60 22.35           C
ATOM     76 CLYS     X   1       3.361  -0.976  38.897  1.00 25.50           C
ATOM     77 CGLU     X   1       0.016   0.036  40.263  0.58 19.93           C
ATOM     78 CGLN     X   1      -1.500   0.879  36.902  1.00 18.67           C
ATOM     79 CASP     X   1      -0.422  -2.085  34.785  0.31 19.26           C
ATOM     80 CSER     X   1      -2.619  -4.329  36.935  0.46 21.04           C
ATOM     81 CGLU     X   1      -5.897  -2.723  36.005  0.56 18.44           C
ATOM     82 CGLU     X   1      -4.930  -1.922  32.388  1.00 17.69           C
ATOM     83 CGLU     X   1      -3.366  -5.266  31.612  1.00 21.94           C
ATOM     84 CLEU     X   1      -6.725  -7.143  31.691  0.51 14.30           C
ATOM     85 CILE     X   1      -8.622  -4.666  29.590  1.00 13.46           C
ATOM     86 CGLU     X   1      -6.024  -3.926  26.935  0.58 16.18           C
ATOM     87 CALA     X   1      -4.803  -7.513  26.694  1.00 16.77           C
ATOM     88 CPHE     X   1      -8.243  -8.947  25.971  1.00 12.77           C
ATOM     89 CLYS     X   1     -10.203  -6.850  23.410  0.51 11.05           C
ATOM     90 CVAL     X   1      -7.188  -6.214  21.235  0.54 12.30           C
ATOM     91 CPHE     X   1      -5.977  -9.838  21.347  0.61 11.45           C
ATOM     92 CASP     X   1      -9.514 -10.937  20.594  1.00 12.43           C
ATOM     93 CARG     X   1      -9.811  -9.125  17.264  1.00 15.05           C
ATOM     94 CASP     X   1     -12.877 -11.192  16.317  1.00 17.81           C
ATOM     95 CGLY     X   1     -14.344 -11.022  19.857  1.00 21.74           C
ATOM     96 CASN     X   1     -14.949 -14.776  19.972  1.00 21.86           C
ATOM     97 CGLY     X   1     -13.025 -15.294  23.228  1.00 18.47           C
ATOM     98 CLEU     X   1     -10.022 -17.028  21.603  1.00 13.28           C
ATOM     99 CILE     X   1      -6.887 -15.294  20.375  0.90  9.81           C
ATOM    100 CSER     X   1      -5.235 -17.267  17.558  1.00 10.27           C
ATOM    101 CALA     X   1      -1.732 -16.780  16.292  1.00 10.69           C
ATOM    102 CALA     X   1      -3.266 -14.992  13.303  1.00 11.64           C
ATOM    103 CGLU     X   1      -4.876 -12.407  15.578  1.00  9.38           C
ATOM    104 CLEU     X   1      -1.747 -12.295  17.680  1.00  9.41           C
ATOM    105 CARG     X   1       0.460 -11.671  14.659  1.00  9.65           C
ATOM    106 CHIS     X   1      -1.914  -8.896  13.696  0.34 10.82           C
ATOM    107 CVAL     X   1      -1.441  -7.290  17.111  1.00 11.53           C
ATOM    108 CMET     X   1       2.338  -7.968  16.959  1.00 10.52           C
ATOM    109 CTHR     X   1       2.771  -6.205  13.585  1.00 11.80           C
ATOM    110 CASN     X   1       1.054  -3.106  14.972  0.72 10.91           C
ATOM    111 CLEU     X   1       3.419  -3.069  17.932  1.00 12.32           C
ATOM    112 CGLY     X   1       6.262  -3.188  15.395  1.00 11.96           C
ATOM    113 CGLU     X   1       7.138  -6.867  15.095  1.00 10.90           C
ATOM    114 CLYS     X   1       6.316  -8.641  11.860  0.67 10.41           C
ATOM    115 CLEU     X   1       7.027 -12.384  12.208  0.58  8.35           C
ATOM    116 CTHR     X   1       5.802 -15.612  10.673  1.00  8.53           C
ATOM    117 CASP     X   1       3.241 -17.785  12.418  1.00  8.68           C
ATOM    118 CASP     X   1       5.970 -20.179  13.614  0.34  8.53           C
ATOM    119 CGLU     X   1       7.527 -17.348  15.660  1.00  9.37           C
ATOM    120 CVAL     X   1       4.141 -16.329  16.980  1.00  9.39           C
ATOM    121 CASP     X   1       3.373 -19.960  17.727  1.00  9.65           C
ATOM    122 CGLU     X   1       6.164 -20.001  20.318  1.00 10.75           C
ATOM    123 CMET     X   1       4.571 -17.087  22.270  1.00 10.60           C
ATOM    124 CILE     X   1       1.188 -18.672  22.167  0.61 11.16           C
ATOM    125 CARG     X   1       2.475 -22.061  23.375  1.00 11.30           C
ATOM    126 CGLU     X   1       3.639 -20.336  26.580  1.00 13.24           C
ATOM    127 CALA     X   1       0.246 -18.765  27.289  1.00 13.38           C
ATOM    128 CASP     X   1      -1.602 -21.961  26.357  1.00 11.01           C
ATOM    129 CILE     X   1      -1.948 -24.199  29.399  1.00 12.45           C
ATOM    130 CASP     X   1      -4.716 -26.523  28.157  1.00 14.06           C
ATOM    131 CGLY     X   1      -3.111 -26.569  24.687  1.00 14.95           C
ATOM    132 CASP     X   1      -6.149 -25.377  22.704  1.00 14.21           C
ATOM    133 CGLY     X   1      -3.863 -23.600  20.186  1.00 12.69           C
ATOM    134 CHIS     X   1      -5.525 -20.360  21.134  1.00 10.74           C
ATOM    135 CILE     X   1      -5.035 -18.084  24.183  0.71  9.61           C
ATOM    136 CASN     X   1      -8.150 -17.360  26.213  1.00 10.65           C
ATOM    137 CTYR     X   1      -8.790 -15.039  29.200  0.62 11.57           C
ATOM    138 CGLU     X   1      -8.059 -17.634  31.891  1.00 12.62           C
ATOM    139 CGLU     X   1      -4.734 -18.605  30.283  1.00 10.88           C
ATOM    140 CPHE     X   1      -4.020 -14.926  29.718  0.53 10.57           C
ATOM    141 CVAL     X   1      -4.381 -14.386  33.466  1.00 13.02           C
ATOM    142 CARG     X   1      -2.094 -17.212  34.622  0.48 16.92           C
ATOM    143 CMET     X   1       0.647 -15.933  32.436  0.73 17.91           C
ATOM    144 CMET     X   1       0.359 -12.552  34.080  1.00 23.30           C
ATOM    145 CVAL     X   1       0.729 -13.857  37.592  1.00 30.36           C
ATOM    146 CSER     X   1       3.209 -16.545  36.458  1.00 49.83           C
END
ATOM      1 CGLU     X   1      22.354  -5.435  44.367  1.00 54.51           C
ATOM      2 CGLN     X   1      20.592  -3.145  41.971  1.00 43.98           C
ATOM      3 CLEU     X   1      20.094  -4.522  38.374  1.00 29.51           C
ATOM      4 CTHR     X   1      20.835  -7.806  36.654  1.00 23.38           C
ATOM      5 CGLU     X   1      21.779  -7.795  32.944  1.00 23.41           C
ATOM      6 CGLU     X   1      18.434  -9.535  32.257  1.00 18.74           C
ATOM      7 CGLN     X   1      16.581  -6.726  34.012  1.00 15.79           C
ATOM      8 CILE     X   1      18.540  -4.108  32.047  0.60 16.16           C
ATOM      9 CALA     X   1      18.190  -5.910  28.722  1.00 15.86           C
ATOM     10 CGLU     X   1      14.452  -5.984  29.434  0.44 14.66           C
ATOM     11 CPHE     X   1      14.625  -2.272  30.059  0.74 12.86           C
ATOM     12 CLYS     X   1      16.080  -1.527  26.598  0.60 10.51           C
ATOM     13 CGLU     X   1      13.439  -3.623  24.846  1.00 11.86           C
ATOM     14 CALA     X   1      10.876  -1.879  27.074  1.00 11.89           C
ATOM     15 CPHE     X   1      12.555   1.520  26.581  1.00  8.45           C
ATOM     16 CALA     X   1      12.415   1.018  22.810  1.00  9.18           C
ATOM     17 CLEU     X   1       8.626   1.088  22.506  1.00 11.42           C
ATOM     18 CPHE     X   1       8.768   4.705  23.564  1.00  8.68           C
ATOM     19 CASP     X   1      11.931   5.839  21.741  1.00  7.43           C
ATOM     20 CLYS     X   1      10.527   5.475  18.200  1.00 12.02           C
ATOM     21 CASP     X   1      13.055   7.449  16.232  1.00  9.95           C
ATOM     22 CGLY     X   1      16.198   6.056  17.872  1.00  9.50           C
ATOM     23 CASP     X   1      18.008   9.260  18.838  1.00  8.33           C
ATOM     24 CGLY     X   1      17.997   8.522  22.567  1.00  7.50           C
ATOM     25 CTHR     X   1      15.133  10.683  23.780  1.00  7.23           C
ATOM     26 CILE     X   1      11.412  10.426  24.506  1.00  7.78           C
ATOM     27 CTHR     X   1       9.570  13.566  23.354  1.00  9.03           C
ATOM     28 CTHR     X   1       5.882  14.416  23.168  1.00 11.81           C
ATOM     29 CLYS     X   1       6.039  13.224  19.532  1.00 14.05           C
ATOM     30 CGLU     X   1       6.905   9.757  20.860  1.00  9.87           C
ATOM     31 CLEU     X   1       4.648  10.016  23.867  1.00  9.76           C
ATOM     32 CGLY     X   1       1.866  10.767  21.358  1.00  9.58           C
ATOM     33 CTHR     X   1       2.628   7.645  19.323  1.00  9.32           C
ATOM     34 CVAL     X   1       2.358   5.301  22.285  1.00  9.59           C
ATOM     35 CMET     X   1      -0.579   6.836  24.085  0.61  9.67           C
ATOM     36 CARG     X   1      -2.932   6.877  21.127  1.00  8.72           C
ATOM     37 CSER     X   1      -2.080   3.217  20.522  1.00 12.32           C
ATOM     38 CLEU     X   1      -3.538   2.440  23.943  0.53 15.72           C
ATOM     39 CGLY     X   1      -6.757   4.413  23.285  1.00 12.21           C
ATOM     40 CGLN     X   1      -6.132   7.959  24.502  1.00 10.24           C
ATOM     41 CASN     X   1      -5.792  10.901  22.089  1.00  7.42           C
ATOM     42 CPRO     X   1      -3.656  13.216  24.206  0.63  8.37           C
ATOM     43 CTHR     X   1      -3.606  16.931  23.617  1.00  9.95           C
ATOM     44 CGLU     X   1      -0.395  18.908  23.335  1.00 10.91           C
ATOM     45 CALA     X   1      -1.310  20.626  26.643  1.00 11.63           C
ATOM     46 CGLU     X   1      -1.921  17.314  28.372  1.00  9.34           C
ATOM     47 CLEU     X   1       1.336  15.978  26.919  1.00  8.88           C
ATOM     48 CGLN     X   1       3.608  18.791  28.101  1.00  9.62           C
ATOM     49 CASP     X   1       2.482  18.202  31.644  1.00 10.37           C
ATOM     50 CMET     X   1       3.249  14.486  31.392  1.00 10.93           C
ATOM     51 CILE     X   1       6.659  15.131  29.683  0.52  9.63           C
ATOM     52 CASN     X   1       7.484  17.895  32.151  1.00 10.19           C
ATOM     53 CGLU     X   1       6.723  15.550  35.049  1.00 17.10           C
ATOM     54 CVAL     X   1       9.427  13.098  33.878  0.44 15.60           C
ATOM     55 CASP     X   1      12.025  15.478  32.403  1.00 15.46           C
ATOM     56 CALA     X   1      13.670  16.606  35.596  1.00 13.59           C
ATOM     57 CASP     X   1      15.920  19.411  34.264  1.00 12.17           C
ATOM     58 CGLY     X   1      13.406  21.202  31.998  1.00 16.07           C
ATOM     59 CASN     X   1      15.316  20.066  28.876  1.00 15.63           C
ATOM     60 CGLY     X   1      12.002  19.142  27.233  1.00 11.82           C
ATOM     61 CTHR     X   1      12.841  15.489  26.559  1.00  8.43           C
ATOM     62 CILE     X   1      13.320  12.305  28.589  1.00  7.21           C
ATOM     63 CASP     X   1      16.635  10.424  28.531  1.00  7.73           C
ATOM     64 CPHE     X   1      17.194   6.732  29.204  1.00  9.05           C
ATOM     65 CPRO     X   1      17.740   6.848  32.986  1.00 11.62           C
ATOM     66 CGLU     X   1      14.827   9.261  33.429  1.00  9.06           C
ATOM     67 CPHE     X   1      12.107   7.024  31.968  0.59  9.62           C
ATOM     68 CLEU     X   1      12.832   3.905  34.096  1.00 13.94           C
ATOM     69 CSER     X   1      12.870   5.906  37.300  0.78 14.51           C
ATOM     70 CLEU     X   1       9.547   7.859  37.198  0.53 12.64           C
ATOM     71 CMET     X   1       7.618   5.445  34.949  0.67 14.57           C
ATOM     72 CALA     X   1       8.383   2.076  36.358  0.54 17.68           C
ATOM     73 CARG     X   1       6.924   3.172  39.697  0.51 16.59           C
ATOM     74 CLYS     X   1       3.605   4.615  38.159  1.00 22.03           C
ATOM     75 CMET     X   1       3.437   1.494  35.994  0.60 22.35           C
ATOM     76 CLYS     X   1       3.225  -1.181  38.649  1.00 25.50           C
ATOM     77 CGLU     X   1      -0.073   0.291  39.665  0.58 19.93           C
ATOM     78 CGLN     X   1      -1.359   0.944  36.169  1.00 18.67           C
ATOM     79 CASP     X   1      -0.370  -2.196  34.275  0.31 19.26           C
ATOM     80 CSER     X   1      -2.369  -4.493  36.558  0.46 21.04           C
ATOM     81 CGLU     X   1      -5.801  -3.189  35.720  0.56 18.44           C
ATOM     82 CGLU     X   1      -4.924  -2.140  32.143  1.00 17.69           C
ATOM     83 CGLU     X   1      -3.397  -5.554  31.659  1.00 21.94           C
ATOM     84 CLEU     X   1      -6.649  -7.599  31.886  0.51 14.30           C
ATOM     85 CILE     X   1      -8.492  -5.167  29.687  1.00 13.46           C
ATOM     86 CGLU     X   1      -5.826  -4.380  27.114  0.58 16.18           C
ATOM     87 CALA     X   1      -4.580  -7.919  26.529  1.00 16.77           C
ATOM     88 CPHE     X   1      -8.082  -9.333  26.144  1.00 12.77           C
ATOM     89 CLYS     X   1      -9.592  -6.802  23.670  0.51 11.05           C
ATOM     90 CVAL     X   1      -6.416  -6.312  21.696  0.54 12.30           C
ATOM     91 CPHE     X   1      -5.682  -9.938  20.733  0.61 11.45           C
ATOM     92 CASP     X   1      -9.325 -10.910  20.469  1.00 12.43           C
ATOM     93 CARG     X   1      -9.989  -9.170  17.154  1.00 15.05           C
ATOM     94 CASP     X   1     -13.121 -11.075  16.090  1.00 17.81           C
ATOM     95 CGLY     X   1     -14.473 -11.245  19.676  1.00 21.74           C
ATOM     96 CASN     X   1     -14.915 -15.018  19.892  1.00 21.86           C
ATOM     97 CGLY     X   1     -13.488 -15.002  23.432  1.00 18.47           C
ATOM     98 CLEU     X   1     -10.401 -17.003  22.366  1.00 13.28           C
ATOM     99 CILE     X   1      -7.332 -15.526  20.709  0.90  9.81           C
ATOM    100 CSER     X   1      -6.048 -17.277  17.571  1.00 10.27           C
ATOM    101 CALA     X   1      -2.528 -17.293  16.261  1.00 10.69           C
ATOM    102 CALA     X   1      -3.605 -14.940  13.471  1.00 11.64           C
ATOM    103 CGLU     X   1      -4.985 -12.397  15.935  1.00  9.38           C
ATOM    104 CLEU     X   1      -1.684 -12.441  17.757  1.00  9.41           C
ATOM    105 CARG     X   1       0.495 -11.749  14.731  1.00  9.65           C
ATOM    106 CHIS     X   1      -1.611  -8.782  13.719  0.34 10.82           C
ATOM    107 CVAL     X   1      -1.197  -6.889  16.993  1.00 11.53           C
ATOM    108 CMET     X   1       2.585  -7.548  17.169  1.00 10.52           C
ATOM    109 CTHR     X   1       2.828  -6.143  13.613  1.00 11.80           C
ATOM    110 CASN     X   1       1.442  -2.852  14.926  0.72 10.91           C
ATOM    111 CLEU     X   1       3.756  -2.978  17.924  1.00 12.32           C
ATOM    112 CGLY     X   1       6.648  -3.050  15.439  1.00 11.96           C
ATOM    113 CGLU     X   1       7.064  -6.803  15.071  1.00 10.90           C
ATOM    114 CLYS     X   1       6.498  -8.419  11.702  0.67 10.41           C
ATOM    115 CLEU     X   1       6.285 -11.922  13.224  0.58  8.35           C
ATOM    116 CTHR     X   1       6.133 -15.274  11.485  1.00  8.53           C
ATOM    117 CASP     X   1       3.545 -17.983  12.034  1.00  8.68           C
ATOM    118 CASP     X   1       6.323 -19.978  13.740  0.34  8.53           C
ATOM    119 CGLU     X   1       7.201 -17.146  16.154  1.00  9.37           C
ATOM    120 CVAL     X   1       3.535 -16.656  16.904  1.00  9.39           C
ATOM    121 CASP     X   1       2.932 -20.363  17.380  1.00  9.65           C
ATOM    122 CGLU     X   1       5.786 -20.334  19.903  1.00 10.75           C
ATOM    123 CMET     X   1       4.575 -17.147  21.695  1.00 10.60           C
ATOM    124 CILE     X   1       1.175 -18.673  21.975  0.61 11.16           C
ATOM    125 CARG     X   1       2.352 -22.100  23.187  1.00 11.30           C
ATOM    126 CGLU     X   1       4.217 -20.239  25.954  1.00 13.24           C
ATOM    127 CALA     X   1       0.846 -18.700  26.823  1.00 13.38           C
ATOM    128 CASP     X   1      -1.047 -21.902  26.006  1.00 11.01           C
ATOM    129 CILE     X   1      -2.160 -23.676  29.167  1.00 12.45           C
ATOM    130 CASP     X   1      -5.006 -25.954  28.019  1.00 14.06           C
ATOM    131 CGLY     X   1      -3.002 -26.547  24.817  1.00 14.95           C
ATOM    132 CASP     X   1      -5.659 -26.125  22.107  1.00 14.21           C
ATOM    133 CGLY     X   1      -3.737 -23.619  19.928  1.00 12.69           C
ATOM    134 CHIS     X   1      -5.651 -20.689  21.311  1.00 10.74           C
ATOM    135 CILE     X   1      -5.504 -18.636  24.547  0.71  9.61           C
ATOM    136 CASN     X   1      -8.741 -18.298  26.485  1.00 10.65           C
ATOM    137 CTYR     X   1      -9.597 -15.659  29.135  0.62 11.57           C
ATOM    138 CGLU     X   1      -7.945 -17.453  32.060  1.00 12.62           C
ATOM    139 CGLU     X   1      -4.810 -18.000  29.947  1.00 10.88           C
ATOM    140 CPHE     X   1      -4.088 -14.280  30.018  0.53 10.57           C
ATOM    141 CVAL     X   1      -4.249 -13.889  33.798  1.00 13.02           C
ATOM    142 CARG     X   1      -2.140 -16.959  34.625  0.48 16.92           C
ATOM    143 CMET     X   1       0.529 -15.728  32.325  0.73 17.91           C
ATOM    144 CMET     X   1       0.882 -12.252  33.740  1.00 23.30           C
ATOM    145 CVAL     X   1       0.817 -13.339  37.344  1.00 30.36           C
ATOM    146 CSER     X   1       2.668 -16.687  37.162  1.00 49.83           C
END
ATOM      1 CGLU     X   1      22.294  -4.641  44.145  1.00 54.51           C
ATOM      2 CGLN     X   1      20.588  -2.647  41.462  1.00 43.98           C
ATOM      3 CLEU     X   1      20.210  -4.493  38.066  1.00 29.51           C
ATOM      4 CTHR     X   1      20.803  -7.936  36.622  1.00 23.38           C
ATOM      5 CGLU     X   1      22.069  -8.360  33.034  1.00 23.41           C
ATOM      6 CGLU     X   1      18.594  -9.655  32.065  1.00 18.74           C
ATOM      7 CGLN     X   1      16.685  -7.128  34.156  1.00 15.79           C
ATOM      8 CILE     X   1      18.407  -4.286  32.282  0.60 16.16           C
ATOM      9 CALA     X   1      17.852  -6.008  28.943  1.00 15.86           C
ATOM     10 CGLU     X   1      14.139  -6.214  29.753  0.44 14.66           C
ATOM     11 CPHE     X   1      14.106  -2.515  30.478  0.74 12.86           C
ATOM     12 CLYS     X   1      15.847  -1.671  27.176  0.60 10.51           C
ATOM     13 CGLU     X   1      13.241  -3.479  25.084  1.00 11.86           C
ATOM     14 CALA     X   1      10.703  -1.137  26.713  1.00 11.89           C
ATOM     15 CPHE     X   1      13.173   1.659  25.883  1.00  8.45           C
ATOM     16 CALA     X   1      12.701   0.935  22.176  1.00  9.18           C
ATOM     17 CLEU     X   1       8.912   1.199  22.347  1.00 11.42           C
ATOM     18 CPHE     X   1       9.306   4.770  23.496  1.00  8.68           C
ATOM     19 CASP     X   1      12.472   6.042  21.773  1.00  7.43           C
ATOM     20 CLYS     X   1      10.923   5.604  18.302  1.00 12.02           C
ATOM     21 CASP     X   1      14.018   6.906  16.600  1.00  9.95           C
ATOM     22 CGLY     X   1      16.769   5.899  19.036  1.00  9.50           C
ATOM     23 CASP     X   1      17.647   9.573  19.491  1.00  8.33           C
ATOM     24 CGLY     X   1      18.546   9.045  23.147  1.00  7.50           C
ATOM     25 CTHR     X   1      15.491  10.991  24.253  1.00  7.23           C
ATOM     26 CILE     X   1      11.721  10.520  24.247  1.00  7.78           C
ATOM     27 CTHR     X   1       9.650  13.607  23.372  1.00  9.03           C
ATOM     28 CTHR     X   1       5.993  14.342  24.036  1.00 11.81           C
ATOM     29 CLYS     X   1       5.188  13.129  20.494  1.00 14.05           C
ATOM     30 CGLU     X   1       6.957   9.797  21.041  1.00  9.87           C
ATOM     31 CLEU     X   1       5.252   9.278  24.361  1.00  9.76           C
ATOM     32 CGLY     X   1       1.991  10.007  22.506  1.00  9.58           C
ATOM     33 CTHR     X   1       2.381   7.273  19.891  1.00  9.32           C
ATOM     34 CVAL     X   1       2.569   4.884  22.823  1.00  9.59           C
ATOM     35 CMET     X   1      -0.442   6.429  24.488  0.61  9.67           C
ATOM     36 CARG     X   1      -2.229   6.493  21.158  1.00  8.72           C
ATOM     37 CSER     X   1      -1.591   2.748  20.911  1.00 12.32           C
ATOM     38 CLEU     X   1      -3.116   2.694  24.391  0.53 15.72           C
ATOM     39 CGLY     X   1      -6.138   4.564  22.959  1.00 12.21           C
ATOM     40 CGLN     X   1      -5.778   8.093  24.324  1.00 10.24           C
ATOM     41 CASN     X   1      -5.130  10.932  21.850  1.00  7.42           C
ATOM     42 CPRO     X   1      -3.894  13.815  23.986  0.63  8.37           C
ATOM     43 CTHR     X   1      -3.465  17.349  22.769  1.00  9.95           C
ATOM     44 CGLU     X   1      -0.145  19.153  22.917  1.00 10.91           C
ATOM     45 CALA     X   1      -1.232  20.727  26.245  1.00 11.63           C
ATOM     46 CGLU     X   1      -1.747  17.259  27.673  1.00  9.34           C
ATOM     47 CLEU     X   1       1.544  16.000  26.228  1.00  8.88           C
ATOM     48 CGLN     X   1       3.537  18.816  27.833  1.00  9.62           C
ATOM     49 CASP     X   1       1.929  18.399  31.211  1.00 10.37           C
ATOM     50 CMET     X   1       2.874  14.716  31.300  1.00 10.93           C
ATOM     51 CILE     X   1       6.480  15.339  30.046  0.52  9.63           C
ATOM     52 CASN     X   1       6.646  17.876  32.865  1.00 10.19           C
ATOM     53 CGLU     X   1       5.868  15.139  35.392  1.00 17.10           C
ATOM     54 CVAL     X   1       8.832  13.298  33.807  0.44 15.60           C
ATOM     55 CASP     X   1      11.213  15.993  32.519  1.00 15.46           C
ATOM     56 CALA     X   1      12.704  17.108  35.792  1.00 13.59           C
ATOM     57 CASP     X   1      15.466  19.273  34.248  1.00 12.17           C
ATOM     58 CGLY     X   1      12.919  21.026  31.988  1.00 16.07           C
ATOM     59 CASN     X   1      15.135  20.732  28.877  1.00 15.63           C
ATOM     60 CGLY     X   1      12.305  19.306  26.759  1.00 11.82           C
ATOM     61 CTHR     X   1      13.123  15.589  26.634  1.00  8.43           C
ATOM     62 CILE     X   1      13.446  12.654  29.035  1.00  7.21           C
ATOM     63 CASP     X   1      16.552  10.466  28.732  1.00  7.73           C
ATOM     64 CPHE     X   1      16.596   6.704  29.224  1.00  9.05           C
ATOM     65 CPRO     X   1      17.963   7.051  32.777  1.00 11.62           C
ATOM     66 CGLU     X   1      15.198   9.517  33.660  1.00  9.06           C
ATOM     67 CPHE     X   1      12.520   7.541  31.800  0.59  9.62           C
ATOM     68 CLEU     X   1      13.616   4.201  33.358  1.00 13.94           C
ATOM     69 CSER     X   1      13.042   5.396  36.895  0.78 14.51           C
ATOM     70 CLEU     X   1       9.733   7.354  36.599  0.53 12.64           C
ATOM     71 CMET     X   1       7.901   5.171  34.052  0.67 14.57           C
ATOM     72 CALA     X   1       8.451   1.848  35.658  0.54 17.68           C
ATOM     73 CARG     X   1       7.363   3.105  39.081  0.51 16.59           C
ATOM     74 CLYS     X   1       3.752   4.404  38.219  1.00 22.03           C
ATOM     75 CMET     X   1       3.169   1.597  35.720  0.60 22.35           C
ATOM     76 CLYS     X   1       3.290  -1.114  38.344  1.00 25.50           C
ATOM     77 CGLU     X   1       0.012   0.263  39.543  0.58 19.93           C
ATOM     78 CGLN     X   1      -1.221   0.562  35.980  1.00 18.67           C
ATOM     79 CASP     X   1       0.196  -2.762  34.811  0.31 19.26           C
ATOM     80 CSER     X   1      -2.019  -4.737  37.194  0.46 21.04           C
ATOM     81 CGLU     X   1      -5.229  -3.391  35.757  0.56 18.44           C
ATOM     82 CGLU     X   1      -4.226  -2.547  32.160  1.00 17.69           C
ATOM     83 CGLU     X   1      -2.668  -5.799  31.054  1.00 21.94           C
ATOM     84 CLEU     X   1      -5.845  -7.968  31.132  0.51 14.30           C
ATOM     85 CILE     X   1      -8.262  -5.357  29.909  1.00 13.46           C
ATOM     86 CGLU     X   1      -6.153  -4.348  26.929  0.58 16.18           C
ATOM     87 CALA     X   1      -4.565  -7.671  26.005  1.00 16.77           C
ATOM     88 CPHE     X   1      -7.843  -9.577  25.813  1.00 12.77           C
ATOM     89 CLYS     X   1     -10.202  -7.250  23.857  0.51 11.05           C
ATOM     90 CVAL     X   1      -7.666  -6.207  21.266  0.54 12.30           C
ATOM     91 CPHE     X   1      -6.162  -9.706  20.934  0.61 11.45           C
ATOM     92 CASP     X   1      -9.665 -11.037  20.443  1.00 12.43           C
ATOM     93 CARG     X   1     -10.049  -9.136  17.172  1.00 15.05           C
ATOM     94 CASP     X   1     -13.046 -11.264  16.144  1.00 17.81           C
ATOM     95 CGLY     X   1     -14.505 -11.139  19.690  1.00 21.74           C
ATOM     96 CASN     X   1     -14.848 -14.919  19.964  1.00 21.86           C
ATOM     97 CGLY     X   1     -13.045 -14.914  23.330  1.00 18.47           C
ATOM     98 CLEU     X   1     -10.107 -17.091  22.193  1.00 13.28           C
ATOM     99 CILE     X   1      -7.021 -15.294  20.928  0.90  9.81           C
ATOM    100 CSER     X   1      -5.922 -17.349  17.907  1.00 10.27           C
ATOM    101 CALA     X   1      -2.514 -17.120  16.343  1.00 10.69           C
ATOM    102 CALA     X   1      -3.911 -15.096  13.440  1.00 11.64           C
ATOM    103 CGLU     X   1      -5.207 -12.327  15.697  1.00  9.38           C
ATOM    104 CLEU     X   1      -1.961 -12.218  17.614  1.00  9.41           C
ATOM    105 CARG     X   1       0.032 -11.696  14.429  1.00  9.65           C
ATOM    106 CHIS     X   1      -2.232  -8.776  13.649  0.34 10.82           C
ATOM    107 CVAL     X   1      -1.481  -6.904  16.874  1.00 11.53           C
ATOM    108 CMET     X   1       2.281  -7.662  16.663  1.00 10.52           C
ATOM    109 CTHR     X   1       2.551  -5.690  13.389  1.00 11.80           C
ATOM    110 CASN     X   1       1.325  -2.425  14.908  0.72 10.91           C
ATOM    111 CLEU     X   1       3.751  -2.844  17.788  1.00 12.32           C
ATOM    112 CGLY     X   1       6.324  -2.780  14.974  1.00 11.96           C
ATOM    113 CGLU     X   1       7.016  -6.509  14.900  1.00 10.90           C
ATOM    114 CLYS     X   1       6.404  -8.593  11.807  0.67 10.41           C
ATOM    115 CLEU     X   1       6.417 -12.232  12.987  0.58  8.35           C
ATOM    116 CTHR     X   1       5.644 -15.419  11.109  1.00  8.53           C
ATOM    117 CASP     X   1       2.954 -17.900  12.076  1.00  8.68           C
ATOM    118 CASP     X   1       5.717 -20.192  13.389  0.34  8.53           C
ATOM    119 CGLU     X   1       6.974 -17.386  15.663  1.00  9.37           C
ATOM    120 CVAL     X   1       3.524 -16.502  16.912  1.00  9.39           C
ATOM    121 CASP     X   1       2.762 -20.139  17.637  1.00  9.65           C
ATOM    122 CGLU     X   1       5.649 -19.995  20.119  1.00 10.75           C
ATOM    123 CMET     X   1       3.987 -17.015  21.906  1.00 10.60           C
ATOM    124 CILE     X   1       0.838 -19.000  22.240  0.61 11.16           C
ATOM    125 CARG     X   1       2.577 -22.124  23.587  1.00 11.30           C
ATOM    126 CGLU     X   1       4.189 -19.756  26.115  1.00 13.24           C
ATOM    127 CALA     X   1       0.725 -18.777  27.350  1.00 13.38           C
ATOM    128 CASP     X   1      -1.241 -21.928  26.509  1.00 11.01           C
ATOM    129 CILE     X   1      -2.665 -24.241  29.155  1.00 12.45           C
ATOM    130 CASP     X   1      -5.358 -26.393  27.507  1.00 14.06           C
ATOM    131 CGLY     X   1      -3.283 -26.813  24.323  1.00 14.95           C
ATOM    132 CASP     X   1      -5.974 -25.787  21.816  1.00 14.21           C
ATOM    133 CGLY     X   1      -3.403 -23.329  20.379  1.00 12.69           C
ATOM    134 CHIS     X   1      -5.658 -20.495  21.401  1.00 10.74           C
ATOM    135 CILE     X   1      -5.362 -18.050  24.342  0.71  9.61           C
ATOM    136 CASN     X   1      -8.367 -17.857  26.640  1.00 10.65           C
ATOM    137 CTYR     X   1      -9.007 -15.463  29.570  0.62 11.57           C
ATOM    138 CGLU     X   1      -7.985 -17.851  32.355  1.00 12.62           C
ATOM    139 CGLU     X   1      -4.559 -18.824  30.974  1.00 10.88           C
ATOM    140 CPHE     X   1      -3.833 -15.258  29.912  0.53 10.57           C
ATOM    141 CVAL     X   1      -4.667 -13.868  33.353  1.00 13.02           C
ATOM    142 CARG     X   1      -2.412 -16.398  35.105  0.48 16.92           C
ATOM    143 CMET     X   1       0.448 -15.801  32.782  0.73 17.91           C
ATOM    144 CMET     X   1       0.829 -12.219  33.894  1.00 23.30           C
ATOM    145 CVAL     X   1       0.533 -13.360  37.469  1.00 30.36           C
ATOM    146 CSER     X   1       2.798 -16.385  36.851  1.00 49.83           C
END
ATOM      1 CGLU     X   1      22.814  -4.166  43.854  1.00 54.51           C
ATOM      2 CGLN     X   1      20.349  -2.395  41.647  1.00 43.98           C
ATOM      3 CLEU     X   1      20.210  -4.068  38.144  1.00 29.51           C
ATOM      4 CTHR     X   1      21.272  -7.246  36.395  1.00 23.38           C
ATOM      5 CGLU     X   1      22.222  -7.542  32.698  1.00 23.41           C
ATOM      6 CGLU     X   1      18.969  -9.548  32.410  1.00 18.74           C
ATOM      7 CGLN     X   1      16.815  -7.084  34.334  1.00 15.79           C
ATOM      8 CILE     X   1      18.099  -4.108  32.322  0.60 16.16           C
ATOM      9 CALA     X   1      17.826  -5.936  29.004  1.00 15.86           C
ATOM     10 CGLU     X   1      14.168  -6.213  30.014  0.44 14.66           C
ATOM     11 CPHE     X   1      13.997  -2.543  30.853  0.74 12.86           C
ATOM     12 CLYS     X   1      15.837  -1.606  27.630  0.60 10.51           C
ATOM     13 CGLU     X   1      13.208  -3.309  25.480  1.00 11.86           C
ATOM     14 CALA     X   1      10.533  -1.280  27.299  1.00 11.89           C
ATOM     15 CPHE     X   1      12.644   1.844  26.667  1.00  8.45           C
ATOM     16 CALA     X   1      13.147   1.154  22.957  1.00  9.18           C
ATOM     17 CLEU     X   1       9.393   1.003  22.369  1.00 11.42           C
ATOM     18 CPHE     X   1       9.243   4.613  23.451  1.00  8.68           C
ATOM     19 CASP     X   1      12.612   5.654  21.976  1.00  7.43           C
ATOM     20 CLYS     X   1      11.286   5.332  18.401  1.00 12.02           C
ATOM     21 CASP     X   1      13.980   7.425  16.815  1.00  9.95           C
ATOM     22 CGLY     X   1      17.034   6.098  18.665  1.00  9.50           C
ATOM     23 CASP     X   1      18.378   9.609  19.243  1.00  8.33           C
ATOM     24 CGLY     X   1      18.562   9.186  23.016  1.00  7.50           C
ATOM     25 CTHR     X   1      15.506  11.218  23.952  1.00  7.23           C
ATOM     26 CILE     X   1      11.788  10.818  24.629  1.00  7.78           C
ATOM     27 CTHR     X   1       9.471  13.592  23.395  1.00  9.03           C
ATOM     28 CTHR     X   1       5.857  14.356  24.235  1.00 11.81           C
ATOM     29 CLYS     X   1       5.088  13.156  20.681  1.00 14.05           C
ATOM     30 CGLU     X   1       7.213  10.019  21.103  1.00  9.87           C
ATOM     31 CLEU     X   1       5.360   9.526  24.347  1.00  9.76           C
ATOM     32 CGLY     X   1       2.239  10.257  22.268  1.00  9.58           C
ATOM     33 CTHR     X   1       2.927   7.373  19.884  1.00  9.32           C
ATOM     34 CVAL     X   1       2.777   4.828  22.685  1.00  9.59           C
ATOM     35 CMET     X   1      -0.482   6.189  24.007  0.61  9.67           C
ATOM     36 CARG     X   1      -1.937   6.298  20.520  1.00  8.72           C
ATOM     37 CSER     X   1      -1.250   2.554  20.456  1.00 12.32           C
ATOM     38 CLEU     X   1      -3.114   2.377  23.762  0.53 15.72           C
ATOM     39 CGLY     X   1      -5.914   4.382  22.082  1.00 12.21           C
ATOM     40 CGLN     X   1      -5.499   7.615  24.036  1.00 10.24           C
ATOM     41 CASN     X   1      -4.321  10.739  22.179  1.00  7.42           C
ATOM     42 CPRO     X   1      -3.959  13.729  24.487  0.63  8.37           C
ATOM     43 CTHR     X   1      -3.377  17.013  22.745  1.00  9.95           C
ATOM     44 CGLU     X   1      -0.111  18.918  22.712  1.00 10.91           C
ATOM     45 CALA     X   1      -1.260  20.911  25.786  1.00 11.63           C
ATOM     46 CGLU     X   1      -2.247  17.701  27.533  1.00  9.34           C
ATOM     47 CLEU     X   1       1.005  16.176  26.268  1.00  8.88           C
ATOM     48 CGLN     X   1       2.970  19.008  27.881  1.00  9.62           C
ATOM     49 CASP     X   1       1.708  18.353  31.366  1.00 10.37           C
ATOM     50 CMET     X   1       2.680  14.679  31.212  1.00 10.93           C
ATOM     51 CILE     X   1       6.383  15.189  30.217  0.52  9.63           C
ATOM     52 CASN     X   1       6.593  18.013  32.744  1.00 10.19           C
ATOM     53 CGLU     X   1       6.195  15.531  35.601  1.00 17.10           C
ATOM     54 CVAL     X   1       9.376  13.750  34.422  0.44 15.60           C
ATOM     55 CASP     X   1      11.895  16.187  32.902  1.00 15.46           C
ATOM     56 CALA     X   1      14.031  16.950  35.907  1.00 13.59           C
ATOM     57 CASP     X   1      16.410  19.552  34.400  1.00 12.17           C
ATOM     58 CGLY     X   1      13.461  21.006  32.438  1.00 16.07           C
ATOM     59 CASN     X   1      15.077  20.642  28.983  1.00 15.63           C
ATOM     60 CGLY     X   1      11.825  19.375  27.450  1.00 11.82           C
ATOM     61 CTHR     X   1      12.494  15.697  26.722  1.00  8.43           C
ATOM     62 CILE     X   1      13.255  12.635  28.850  1.00  7.21           C
ATOM     63 CASP     X   1      16.556  10.803  28.321  1.00  7.73           C
ATOM     64 CPHE     X   1      16.660   7.063  28.948  1.00  9.05           C
ATOM     65 CPRO     X   1      17.720   7.094  32.621  1.00 11.62           C
ATOM     66 CGLU     X   1      14.762   9.396  33.298  1.00  9.06           C
ATOM     67 CPHE     X   1      12.183   7.347  31.378  0.59  9.62           C
ATOM     68 CLEU     X   1      13.014   4.075  33.218  1.00 13.94           C
ATOM     69 CSER     X   1      13.119   5.568  36.686  0.78 14.51           C
ATOM     70 CLEU     X   1       9.736   7.410  36.529  0.53 12.64           C
ATOM     71 CMET     X   1       7.957   4.806  34.370  0.67 14.57           C
ATOM     72 CALA     X   1       8.472   1.400  35.805  0.54 17.68           C
ATOM     73 CARG     X   1       6.995   2.498  39.136  0.51 16.59           C
ATOM     74 CLYS     X   1       3.861   4.387  37.696  1.00 22.03           C
ATOM     75 CMET     X   1       3.289   1.419  35.389  0.60 22.35           C
ATOM     76 CLYS     X   1       3.411  -1.156  38.146  1.00 25.50           C
ATOM     77 CGLU     X   1       0.376   0.418  39.693  0.58 19.93           C
ATOM     78 CGLN     X   1      -1.309   0.513  36.309  1.00 18.67           C
ATOM     79 CASP     X   1       0.176  -2.557  34.638  0.31 19.26           C
ATOM     80 CSER     X   1      -1.271  -5.115  37.056  0.46 21.04           C
ATOM     81 CGLU     X   1      -4.761  -3.971  36.221  0.56 18.44           C
ATOM     82 CGLU     X   1      -3.996  -2.826  32.648  1.00 17.69           C
ATOM     83 CGLU     X   1      -2.458  -5.918  31.133  1.00 21.94           C
ATOM     84 CLEU     X   1      -5.647  -8.068  31.251  0.51 14.30           C
ATOM     85 CILE     X   1      -8.024  -5.402  30.071  1.00 13.46           C
ATOM     86 CGLU     X   1      -5.860  -4.278  27.173  0.58 16.18           C
ATOM     87 CALA     X   1      -4.734  -7.586  25.687  1.00 16.77           C
ATOM     88 CPHE     X   1      -8.070  -9.390  25.860  1.00 12.77           C
ATOM     89 CLYS     X   1     -10.057  -6.532  24.221  0.51 11.05           C
ATOM     90 CVAL     X   1      -7.482  -5.763  21.574  0.54 12.30           C
ATOM     91 CPHE     X   1      -6.062  -9.111  20.396  0.61 11.45           C
ATOM     92 CASP     X   1      -9.496 -10.681  20.230  1.00 12.43           C
ATOM     93 CARG     X   1     -10.333  -8.974  16.936  1.00 15.05           C
ATOM     94 CASP     X   1     -13.102 -11.393  15.912  1.00 17.81           C
ATOM     95 CGLY     X   1     -14.807 -11.482  19.348  1.00 21.74           C
ATOM     96 CASN     X   1     -14.897 -15.259  19.802  1.00 21.86           C
ATOM     97 CGLY     X   1     -13.411 -15.409  23.315  1.00 18.47           C
ATOM     98 CLEU     X   1     -10.132 -16.760  21.870  1.00 13.28           C
ATOM     99 CILE     X   1      -7.033 -15.068  20.498  0.90  9.81           C
ATOM    100 CSER     X   1      -5.724 -17.001  17.480  1.00 10.27           C
ATOM    101 CALA     X   1      -2.452 -16.587  15.680  1.00 10.69           C
ATOM    102 CALA     X   1      -4.337 -14.793  12.903  1.00 11.64           C
ATOM    103 CGLU     X   1      -5.528 -12.013  15.204  1.00  9.38           C
ATOM    104 CLEU     X   1      -2.312 -11.764  17.158  1.00  9.41           C
ATOM    105 CARG     X   1      -0.336 -11.405  13.940  1.00  9.65           C
ATOM    106 CHIS     X   1      -2.305  -8.430  12.702  0.34 10.82           C
ATOM    107 CVAL     X   1      -1.938  -6.703  16.071  1.00 11.53           C
ATOM    108 CMET     X   1       1.757  -7.727  16.340  1.00 10.52           C
ATOM    109 CTHR     X   1       2.169  -5.570  13.200  1.00 11.80           C
ATOM    110 CASN     X   1       0.746  -2.613  15.124  0.72 10.91           C
ATOM    111 CLEU     X   1       3.203  -3.111  17.965  1.00 12.32           C
ATOM    112 CGLY     X   1       5.880  -3.095  15.250  1.00 11.96           C
ATOM    113 CGLU     X   1       6.540  -6.822  14.981  1.00 10.90           C
ATOM    114 CLYS     X   1       6.904  -8.620  11.678  0.67 10.41           C
ATOM    115 CLEU     X   1       6.017 -12.128  12.920  0.58  8.35           C
ATOM    116 CTHR     X   1       5.353 -15.508  11.366  1.00  8.53           C
ATOM    117 CASP     X   1       2.627 -17.971  12.278  1.00  8.68           C
ATOM    118 CASP     X   1       5.461 -20.309  13.328  0.34  8.53           C
ATOM    119 CGLU     X   1       6.816 -17.443  15.467  1.00  9.37           C
ATOM    120 CVAL     X   1       3.539 -16.765  17.212  1.00  9.39           C
ATOM    121 CASP     X   1       3.223 -20.443  18.052  1.00  9.65           C
ATOM    122 CGLU     X   1       5.984 -20.280  20.672  1.00 10.75           C
ATOM    123 CMET     X   1       4.159 -17.235  22.166  1.00 10.60           C
ATOM    124 CILE     X   1       0.858 -18.963  22.466  0.61 11.16           C
ATOM    125 CARG     X   1       2.468 -22.137  23.857  1.00 11.30           C
ATOM    126 CGLU     X   1       4.022 -20.145  26.724  1.00 13.24           C
ATOM    127 CALA     X   1       0.503 -19.148  27.779  1.00 13.38           C
ATOM    128 CASP     X   1      -1.649 -22.110  26.730  1.00 11.01           C
ATOM    129 CILE     X   1      -1.879 -24.937  29.247  1.00 12.45           C
ATOM    130 CASP     X   1      -5.201 -26.595  28.342  1.00 14.06           C
ATOM    131 CGLY     X   1      -3.794 -27.232  24.844  1.00 14.95           C
ATOM    132 CASP     X   1      -6.406 -25.085  23.068  1.00 14.21           C
ATOM    133 CGLY     X   1      -4.275 -23.647  20.220  1.00 12.69           C
ATOM    134 CHIS     X   1      -5.139 -20.087  21.079  1.00 10.74           C
ATOM    135 CILE     X   1      -5.041 -18.077  24.345  0.71  9.61           C
ATOM    136 CASN     X   1      -8.297 -17.938  26.276  1.00 10.65           C
ATOM    137 CTYR     X   1      -8.962 -15.578  29.227  0.62 11.57           C
ATOM    138 CGLU     X   1      -7.950 -18.007  31.981  1.00 12.62           C
ATOM    139 CGLU     X   1      -4.674 -18.600  30.110  1.00 10.88           C
ATOM    140 CPHE     X   1      -4.207 -14.840  30.212  0.53 10.57           C
ATOM    141 CVAL     X   1      -4.713 -14.715  33.980  1.00 13.02           C
ATOM    142 CARG     X   1      -2.447 -17.600  35.028  0.48 16.92           C
ATOM    143 CMET     X   1       0.225 -16.494  32.668  0.73 17.91           C
ATOM    144 CMET     X   1       0.396 -12.829  33.538  1.00 23.30           C
ATOM    145 CVAL     X   1       0.407 -13.311  37.272  1.00 30.36           C
ATOM    146 CSER     X   1       2.827 -16.262  37.595  1.00 49.83           C
END
ATOM      1 CGLU     X   1      22.730  -3.684  44.301  1.00 54.51           C
ATOM      2 CGLN     X   1      20.267  -2.223  41.875  1.00 43.98           C
ATOM      3 CLEU     X   1      20.233  -3.687  38.278  1.00 29.51           C
ATOM      4 CTHR     X   1      21.427  -6.828  36.546  1.00 23.38           C
ATOM      5 CGLU     X   1      22.572  -6.915  32.894  1.00 23.41           C
ATOM      6 CGLU     X   1      19.495  -9.163  32.485  1.00 18.74           C
ATOM      7 CGLN     X   1      17.239  -6.500  33.977  1.00 15.79           C
ATOM      8 CILE     X   1      18.612  -3.829  31.625  0.60 16.16           C
ATOM      9 CALA     X   1      17.765  -6.071  28.680  1.00 15.86           C
ATOM     10 CGLU     X   1      14.156  -6.109  29.889  0.44 14.66           C
ATOM     11 CPHE     X   1      13.931  -2.452  30.772  0.74 12.86           C
ATOM     12 CLYS     X   1      15.652  -1.504  27.487  0.60 10.51           C
ATOM     13 CGLU     X   1      13.087  -3.500  25.520  1.00 11.86           C
ATOM     14 CALA     X   1      10.343  -1.361  27.093  1.00 11.89           C
ATOM     15 CPHE     X   1      12.446   1.786  26.561  1.00  8.45           C
ATOM     16 CALA     X   1      12.766   1.109  22.830  1.00  9.18           C
ATOM     17 CLEU     X   1       9.025   1.123  22.152  1.00 11.42           C
ATOM     18 CPHE     X   1       9.106   4.683  23.397  1.00  8.68           C
ATOM     19 CASP     X   1      12.368   5.950  21.858  1.00  7.43           C
ATOM     20 CLYS     X   1      11.015   5.319  18.335  1.00 12.02           C
ATOM     21 CASP     X   1      13.703   7.169  16.460  1.00  9.95           C
ATOM     22 CGLY     X   1      16.903   5.922  18.109  1.00  9.50           C
ATOM     23 CASP     X   1      17.823   9.312  19.569  1.00  8.33           C
ATOM     24 CGLY     X   1      18.161   8.099  23.155  1.00  7.50           C
ATOM     25 CTHR     X   1      15.549  10.544  24.397  1.00  7.23           C
ATOM     26 CILE     X   1      11.751  10.494  24.282  1.00  7.78           C
ATOM     27 CTHR     X   1       9.743  13.673  23.617  1.00  9.03           C
ATOM     28 CTHR     X   1       6.022  14.234  24.062  1.00 11.81           C
ATOM     29 CLYS     X   1       5.735  13.745  20.275  1.00 14.05           C
ATOM     30 CGLU     X   1       7.295  10.316  20.860  1.00  9.87           C
ATOM     31 CLEU     X   1       5.230   9.494  23.904  1.00  9.76           C
ATOM     32 CGLY     X   1       2.175  10.468  21.825  1.00  9.58           C
ATOM     33 CTHR     X   1       3.027   7.621  19.451  1.00  9.32           C
ATOM     34 CVAL     X   1       3.004   5.068  22.249  1.00  9.59           C
ATOM     35 CMET     X   1      -0.135   6.288  23.945  0.61  9.67           C
ATOM     36 CARG     X   1      -2.041   6.380  20.682  1.00  8.72           C
ATOM     37 CSER     X   1      -1.185   2.685  20.357  1.00 12.32           C
ATOM     38 CLEU     X   1      -2.868   2.250  23.736  0.53 15.72           C
ATOM     39 CGLY     X   1      -6.062   4.014  22.566  1.00 12.21           C
ATOM     40 CGLN     X   1      -5.309   7.511  23.849  1.00 10.24           C
ATOM     41 CASN     X   1      -4.668  10.620  21.722  1.00  7.42           C
ATOM     42 CPRO     X   1      -3.580  13.400  24.064  0.63  8.37           C
ATOM     43 CTHR     X   1      -3.209  16.931  22.820  1.00  9.95           C
ATOM     44 CGLU     X   1       0.301  18.336  22.806  1.00 10.91           C
ATOM     45 CALA     X   1      -0.846  20.681  25.621  1.00 11.63           C
ATOM     46 CGLU     X   1      -2.062  17.693  27.602  1.00  9.34           C
ATOM     47 CLEU     X   1       1.192  15.756  27.201  1.00  8.88           C
ATOM     48 CGLN     X   1       3.498  18.603  28.231  1.00  9.62           C
ATOM     49 CASP     X   1       2.234  18.719  31.775  1.00 10.37           C
ATOM     50 CMET     X   1       3.044  15.011  32.028  1.00 10.93           C
ATOM     51 CILE     X   1       6.573  15.648  30.579  0.52  9.63           C
ATOM     52 CASN     X   1       7.031  18.487  33.058  1.00 10.19           C
ATOM     53 CGLU     X   1       6.457  16.095  35.961  1.00 17.10           C
ATOM     54 CVAL     X   1       9.310  13.829  34.774  0.44 15.60           C
ATOM     55 CASP     X   1      11.766  15.922  32.729  1.00 15.46           C
ATOM     56 CALA     X   1      13.100  17.248  35.991  1.00 13.59           C
ATOM     57 CASP     X   1      15.002  20.341  34.759  1.00 12.17           C
ATOM     58 CGLY     X   1      12.667  21.414  31.920  1.00 16.07           C
ATOM     59 CASN     X   1      15.142  20.590  29.114  1.00 15.63           C
ATOM     60 CGLY     X   1      12.097  19.338  27.192  1.00 11.82           C
ATOM     61 CTHR     X   1      12.954  15.667  26.653  1.00  8.43           C
ATOM     62 CILE     X   1      12.872  12.414  28.627  1.00  7.21           C
ATOM     63 CASP     X   1      16.147  10.474  28.817  1.00  7.73           C
ATOM     64 CPHE     X   1      16.840   6.765  29.214  1.00  9.05           C
ATOM     65 CPRO     X   1      17.744   7.294  32.891  1.00 11.62           C
ATOM     66 CGLU     X   1      14.726   9.580  33.305  1.00  9.06           C
ATOM     67 CPHE     X   1      12.271   7.072  31.814  0.59  9.62           C
ATOM     68 CLEU     X   1      13.807   4.272  33.954  1.00 13.94           C
ATOM     69 CSER     X   1      13.446   6.130  37.223  0.78 14.51           C
ATOM     70 CLEU     X   1       9.820   7.439  37.299  0.53 12.64           C
ATOM     71 CMET     X   1       8.061   5.196  34.752  0.67 14.57           C
ATOM     72 CALA     X   1       8.608   1.713  35.972  0.54 17.68           C
ATOM     73 CARG     X   1       7.166   2.688  39.356  0.51 16.59           C
ATOM     74 CLYS     X   1       4.257   4.638  37.566  1.00 22.03           C
ATOM     75 CMET     X   1       3.735   1.574  35.375  0.60 22.35           C
ATOM     76 CLYS     X   1       3.749  -1.212  37.922  1.00 25.50           C
ATOM     77 CGLU     X   1       0.691   0.086  39.665  0.58 19.93           C
ATOM     78 CGLN     X   1      -1.085   0.604  36.366  1.00 18.67           C
ATOM     79 CASP     X   1       0.264  -2.276  34.289  0.31 19.26           C
ATOM     80 CSER     X   1      -1.128  -5.048  36.493  0.46 21.04           C
ATOM     81 CGLU     X   1      -4.680  -3.830  36.202  0.56 18.44           C
ATOM     82 CGLU     X   1      -3.906  -2.742  32.613  1.00 17.69           C
ATOM     83 CGLU     X   1      -2.349  -5.997  31.515  1.00 21.94           C
ATOM     84 CLEU     X   1      -5.645  -7.979  31.634  0.51 14.30           C
ATOM     85 CILE     X   1      -8.118  -5.485  30.286  1.00 13.46           C
ATOM     86 CGLU     X   1      -6.143  -4.395  27.245  0.58 16.18           C
ATOM     87 CALA     X   1      -4.483  -7.694  26.359  1.00 16.77           C
ATOM     88 CPHE     X   1      -7.837  -9.423  25.945  1.00 12.77           C
ATOM     89 CLYS     X   1      -9.711  -6.580  24.155  0.51 11.05           C
ATOM     90 CVAL     X   1      -7.083  -5.971  21.519  0.54 12.30           C
ATOM     91 CPHE     X   1      -6.034  -9.573  20.789  0.61 11.45           C
ATOM     92 CASP     X   1      -9.643 -10.697  20.769  1.00 12.43           C
ATOM     93 CARG     X   1     -10.100  -8.542  17.670  1.00 15.05           C
ATOM     94 CASP     X   1     -12.709 -10.777  16.008  1.00 17.81           C
ATOM     95 CGLY     X   1     -14.764 -11.514  19.162  1.00 21.74           C
ATOM     96 CASN     X   1     -14.463 -15.281  18.720  1.00 21.86           C
ATOM     97 CGLY     X   1     -14.015 -15.802  22.476  1.00 18.47           C
ATOM     98 CLEU     X   1     -10.484 -17.139  21.837  1.00 13.28           C
ATOM     99 CILE     X   1      -7.505 -15.215  20.505  0.90  9.81           C
ATOM    100 CSER     X   1      -5.815 -17.152  17.685  1.00 10.27           C
ATOM    101 CALA     X   1      -2.396 -16.581  16.239  1.00 10.69           C
ATOM    102 CALA     X   1      -3.965 -14.711  13.320  1.00 11.64           C
ATOM    103 CGLU     X   1      -5.548 -12.188  15.681  1.00  9.38           C
ATOM    104 CLEU     X   1      -2.180 -12.065  17.373  1.00  9.41           C
ATOM    105 CARG     X   1      -0.416 -11.388  14.083  1.00  9.65           C
ATOM    106 CHIS     X   1      -2.786  -8.548  13.321  0.34 10.82           C
ATOM    107 CVAL     X   1      -1.999  -6.760  16.586  1.00 11.53           C
ATOM    108 CMET     X   1       1.648  -7.941  16.325  1.00 10.52           C
ATOM    109 CTHR     X   1       2.056  -6.240  12.915  1.00 11.80           C
ATOM    110 CASN     X   1       0.713  -3.005  14.401  0.72 10.91           C
ATOM    111 CLEU     X   1       3.078  -3.381  17.336  1.00 12.32           C
ATOM    112 CGLY     X   1       5.975  -3.231  14.861  1.00 11.96           C
ATOM    113 CGLU     X   1       6.793  -6.935  14.811  1.00 10.90           C
ATOM    114 CLYS     X   1       6.132  -8.712  11.542  0.67 10.41           C
ATOM    115 CLEU     X   1       5.858 -12.338  12.730  0.58  8.35           C
ATOM    116 CTHR     X   1       4.946 -15.568  10.994  1.00  8.53           C
ATOM    117 CASP     X   1       2.670 -18.437  11.954  1.00  8.68           C
ATOM    118 CASP     X   1       5.581 -20.270  13.618  0.34  8.53           C
ATOM    119 CGLU     X   1       6.696 -17.187  15.587  1.00  9.37           C
ATOM    120 CVAL     X   1       3.208 -16.342  16.753  1.00  9.39           C
ATOM    121 CASP     X   1       2.726 -20.017  17.523  1.00  9.65           C
ATOM    122 CGLU     X   1       5.898 -19.839  19.625  1.00 10.75           C
ATOM    123 CMET     X   1       4.413 -16.914  21.646  1.00 10.60           C
ATOM    124 CILE     X   1       1.303 -18.766  22.579  0.61 11.16           C
ATOM    125 CARG     X   1       3.171 -22.043  23.187  1.00 11.30           C
ATOM    126 CGLU     X   1       4.720 -20.535  26.338  1.00 13.24           C
ATOM    127 CALA     X   1       1.325 -19.668  27.826  1.00 13.38           C
ATOM    128 CASP     X   1      -1.118 -22.254  26.467  1.00 11.01           C
ATOM    129 CILE     X   1      -1.770 -24.533  29.426  1.00 12.45           C
ATOM    130 CASP     X   1      -4.944 -26.447  28.495  1.00 14.06           C
ATOM    131 CGLY     X   1      -3.893 -27.216  24.900  1.00 14.95           C
ATOM    132 CASP     X   1      -6.851 -25.373  23.338  1.00 14.21           C
ATOM    133 CGLY     X   1      -4.387 -23.905  20.789  1.00 12.69           C
ATOM    134 CHIS     X   1      -5.638 -20.452  21.606  1.00 10.74           C
ATOM    135 CILE     X   1      -5.187 -17.668  24.206  0.71  9.61           C
ATOM    136 CASN     X   1      -8.542 -17.479  25.953  1.00 10.65           C
ATOM    137 CTYR     X   1      -9.061 -15.394  29.131  0.62 11.57           C
ATOM    138 CGLU     X   1      -8.168 -18.044  31.717  1.00 12.62           C
ATOM    139 CGLU     X   1      -5.141 -19.012  29.599  1.00 10.88           C
ATOM    140 CPHE     X   1      -4.358 -15.306  29.448  0.53 10.57           C
ATOM    141 CVAL     X   1      -4.696 -14.761  33.198  1.00 13.02           C
ATOM    142 CARG     X   1      -2.892 -17.921  34.345  0.48 16.92           C
ATOM    143 CMET     X   1       0.068 -16.247  32.806  0.73 17.91           C
ATOM    144 CMET     X   1      -0.163 -12.921  34.566  1.00 23.30           C
ATOM    145 CVAL     X   1      -1.007 -13.937  38.091  1.00 30.36           C
ATOM    146 CSER     X   1       1.437 -16.875  37.862  1.00 49.83           C
END
ATOM      1 CGLU     X   1      24.102  -3.837  43.539  1.00 54.51           C
ATOM      2 CGLN     X   1      21.199  -2.588  41.515  1.00 43.98           C
ATOM      3 CLEU     X   1      20.719  -4.347  38.085  1.00 29.51           C
ATOM      4 CTHR     X   1      21.578  -7.516  36.210  1.00 23.38           C
ATOM      5 CGLU     X   1      22.558  -7.527  32.509  1.00 23.41           C
ATOM      6 CGLU     X   1      19.266  -9.297  31.661  1.00 18.74           C
ATOM      7 CGLN     X   1      17.326  -6.706  33.644  1.00 15.79           C
ATOM      8 CILE     X   1      18.880  -3.655  31.964  0.60 16.16           C
ATOM      9 CALA     X   1      18.352  -5.161  28.519  1.00 15.86           C
ATOM     10 CGLU     X   1      14.707  -5.729  29.454  0.44 14.66           C
ATOM     11 CPHE     X   1      14.436  -2.108  30.461  0.74 12.86           C
ATOM     12 CLYS     X   1      15.823  -1.001  27.070  0.60 10.51           C
ATOM     13 CGLU     X   1      13.344  -3.188  25.196  1.00 11.86           C
ATOM     14 CALA     X   1      10.471  -1.275  26.831  1.00 11.89           C
ATOM     15 CPHE     X   1      12.049   2.119  26.056  1.00  8.45           C
ATOM     16 CALA     X   1      12.402   1.078  22.412  1.00  9.18           C
ATOM     17 CLEU     X   1       8.606   0.936  22.236  1.00 11.42           C
ATOM     18 CPHE     X   1       8.573   4.573  23.233  1.00  8.68           C
ATOM     19 CASP     X   1      11.764   6.052  21.736  1.00  7.43           C
ATOM     20 CLYS     X   1      10.760   5.290  18.123  1.00 12.02           C
ATOM     21 CASP     X   1      13.948   6.240  16.362  1.00  9.95           C
ATOM     22 CGLY     X   1      16.258   5.345  19.256  1.00  9.50           C
ATOM     23 CASP     X   1      17.784   8.790  19.783  1.00  8.33           C
ATOM     24 CGLY     X   1      18.236   8.748  23.557  1.00  7.50           C
ATOM     25 CTHR     X   1      15.259  10.928  24.411  1.00  7.23           C
ATOM     26 CILE     X   1      11.487  10.582  24.710  1.00  7.78           C
ATOM     27 CTHR     X   1       9.496  13.439  23.144  1.00  9.03           C
ATOM     28 CTHR     X   1       5.892  14.584  23.379  1.00 11.81           C
ATOM     29 CLYS     X   1       5.194  13.200  19.877  1.00 14.05           C
ATOM     30 CGLU     X   1       6.711   9.807  20.722  1.00  9.87           C
ATOM     31 CLEU     X   1       4.732   9.130  23.857  1.00  9.76           C
ATOM     32 CGLY     X   1       1.708  10.279  21.823  1.00  9.58           C
ATOM     33 CTHR     X   1       2.387   7.581  19.230  1.00  9.32           C
ATOM     34 CVAL     X   1       2.739   5.145  22.108  1.00  9.59           C
ATOM     35 CMET     X   1      -0.465   6.627  23.435  0.61  9.67           C
ATOM     36 CARG     X   1      -2.070   6.497  20.015  1.00  8.72           C
ATOM     37 CSER     X   1      -1.342   2.767  20.230  1.00 12.32           C
ATOM     38 CLEU     X   1      -2.974   2.703  23.661  0.53 15.72           C
ATOM     39 CGLY     X   1      -6.088   4.347  22.150  1.00 12.21           C
ATOM     40 CGLN     X   1      -5.684   7.769  23.753  1.00 10.24           C
ATOM     41 CASN     X   1      -5.227  10.620  21.249  1.00  7.42           C
ATOM     42 CPRO     X   1      -3.924  13.044  23.861  0.63  8.37           C
ATOM     43 CTHR     X   1      -2.500  16.330  22.709  1.00  9.95           C
ATOM     44 CGLU     X   1       0.962  17.850  22.689  1.00 10.91           C
ATOM     45 CALA     X   1      -0.441  20.097  25.466  1.00 11.63           C
ATOM     46 CGLU     X   1      -1.420  17.025  27.449  1.00  9.34           C
ATOM     47 CLEU     X   1       2.118  15.707  26.947  1.00  8.88           C
ATOM     48 CGLN     X   1       3.862  18.941  27.936  1.00  9.62           C
ATOM     49 CASP     X   1       2.170  18.958  31.298  1.00 10.37           C
ATOM     50 CMET     X   1       2.898  15.237  31.591  1.00 10.93           C
ATOM     51 CILE     X   1       6.649  15.666  30.749  0.52  9.63           C
ATOM     52 CASN     X   1       7.135  18.730  32.936  1.00 10.19           C
ATOM     53 CGLU     X   1       6.001  16.461  35.773  1.00 17.10           C
ATOM     54 CVAL     X   1       8.860  14.001  35.094  0.44 15.60           C
ATOM     55 CASP     X   1      11.467  16.127  33.284  1.00 15.46           C
ATOM     56 CALA     X   1      12.769  17.810  36.390  1.00 13.59           C
ATOM     57 CASP     X   1      15.129  20.304  34.684  1.00 12.17           C
ATOM     58 CGLY     X   1      12.675  21.217  31.890  1.00 16.07           C
ATOM     59 CASN     X   1      15.063  20.359  29.020  1.00 15.63           C
ATOM     60 CGLY     X   1      12.066  19.066  27.050  1.00 11.82           C
ATOM     61 CTHR     X   1      12.793  15.334  26.840  1.00  8.43           C
ATOM     62 CILE     X   1      12.977  12.296  29.126  1.00  7.21           C
ATOM     63 CASP     X   1      16.142  10.185  28.898  1.00  7.73           C
ATOM     64 CPHE     X   1      16.431   6.592  30.083  1.00  9.05           C
ATOM     65 CPRO     X   1      17.714   7.067  33.653  1.00 11.62           C
ATOM     66 CGLU     X   1      15.280   9.835  34.613  1.00  9.06           C
ATOM     67 CPHE     X   1      12.290   8.092  33.014  0.59  9.62           C
ATOM     68 CLEU     X   1      13.202   4.614  34.377  1.00 13.94           C
ATOM     69 CSER     X   1      13.177   5.739  37.982  0.78 14.51           C
ATOM     70 CLEU     X   1       9.981   7.866  37.631  0.53 12.64           C
ATOM     71 CMET     X   1       8.137   5.564  35.200  0.67 14.57           C
ATOM     72 CALA     X   1       8.730   2.094  36.438  0.54 17.68           C
ATOM     73 CARG     X   1       7.296   3.022  39.838  0.51 16.59           C
ATOM     74 CLYS     X   1       4.053   4.604  38.275  1.00 22.03           C
ATOM     75 CMET     X   1       3.941   1.644  35.890  0.60 22.35           C
ATOM     76 CLYS     X   1       3.941  -1.389  38.136  1.00 25.50           C
ATOM     77 CGLU     X   1       0.632  -0.318  39.543  0.58 19.93           C
ATOM     78 CGLN     X   1      -0.656   0.714  36.140  1.00 18.67           C
ATOM     79 CASP     X   1       0.513  -2.386  34.282  0.31 19.26           C
ATOM     80 CSER     X   1      -1.188  -4.772  36.711  0.46 21.04           C
ATOM     81 CGLU     X   1      -4.679  -3.452  36.211  0.56 18.44           C
ATOM     82 CGLU     X   1      -4.288  -2.612  32.495  1.00 17.69           C
ATOM     83 CGLU     X   1      -2.527  -5.763  31.402  1.00 21.94           C
ATOM     84 CLEU     X   1      -5.816  -7.698  31.905  0.51 14.30           C
ATOM     85 CILE     X   1      -7.854  -4.973  30.301  1.00 13.46           C
ATOM     86 CGLU     X   1      -5.816  -4.067  27.240  0.58 16.18           C
ATOM     87 CALA     X   1      -4.731  -7.611  26.412  1.00 16.77           C
ATOM     88 CPHE     X   1      -8.160  -9.229  26.215  1.00 12.77           C
ATOM     89 CLYS     X   1     -10.031  -6.485  24.273  0.51 11.05           C
ATOM     90 CVAL     X   1      -7.210  -6.167  21.790  0.54 12.30           C
ATOM     91 CPHE     X   1      -6.107  -9.787  21.249  0.61 11.45           C
ATOM     92 CASP     X   1      -9.644 -10.837  20.424  1.00 12.43           C
ATOM     93 CARG     X   1      -9.997  -8.481  17.460  1.00 15.05           C
ATOM     94 CASP     X   1     -12.844 -10.300  15.683  1.00 17.81           C
ATOM     95 CGLY     X   1     -14.660 -11.283  18.916  1.00 21.74           C
ATOM     96 CASN     X   1     -14.849 -15.069  18.585  1.00 21.86           C
ATOM     97 CGLY     X   1     -13.760 -15.692  22.190  1.00 18.47           C
ATOM     98 CLEU     X   1     -10.323 -17.250  21.541  1.00 13.28           C
ATOM     99 CILE     X   1      -7.370 -15.193  20.360  0.90  9.81           C
ATOM    100 CSER     X   1      -6.229 -17.186  17.312  1.00 10.27           C
ATOM    101 CALA     X   1      -2.919 -17.273  15.538  1.00 10.69           C
ATOM    102 CALA     X   1      -4.377 -15.046  12.819  1.00 11.64           C
ATOM    103 CGLU     X   1      -5.371 -12.535  15.493  1.00  9.38           C
ATOM    104 CLEU     X   1      -2.232 -12.300  17.568  1.00  9.41           C
ATOM    105 CARG     X   1       0.126 -11.960  14.616  1.00  9.65           C
ATOM    106 CHIS     X   1      -2.199  -9.298  13.285  0.34 10.82           C
ATOM    107 CVAL     X   1      -1.800  -7.324  16.513  1.00 11.53           C
ATOM    108 CMET     X   1       2.012  -7.782  16.671  1.00 10.52           C
ATOM    109 CTHR     X   1       2.337  -5.992  13.299  1.00 11.80           C
ATOM    110 CASN     X   1       1.043  -2.835  14.982  0.72 10.91           C
ATOM    111 CLEU     X   1       3.533  -3.365  17.789  1.00 12.32           C
ATOM    112 CGLY     X   1       6.089  -3.302  14.960  1.00 11.96           C
ATOM    113 CGLU     X   1       6.473  -7.015  14.284  1.00 10.90           C
ATOM    114 CLYS     X   1       5.823  -8.819  11.028  0.67 10.41           C
ATOM    115 CLEU     X   1       5.961 -12.302  12.603  0.58  8.35           C
ATOM    116 CTHR     X   1       5.280 -15.668  11.027  1.00  8.53           C
ATOM    117 CASP     X   1       2.503 -18.000  12.114  1.00  8.68           C
ATOM    118 CASP     X   1       5.054 -20.305  13.784  0.34  8.53           C
ATOM    119 CGLU     X   1       6.606 -17.486  15.850  1.00  9.37           C
ATOM    120 CVAL     X   1       3.239 -16.506  17.245  1.00  9.39           C
ATOM    121 CASP     X   1       2.421 -20.165  17.767  1.00  9.65           C
ATOM    122 CGLU     X   1       5.575 -20.284  19.899  1.00 10.75           C
ATOM    123 CMET     X   1       4.342 -17.230  21.896  1.00 10.60           C
ATOM    124 CILE     X   1       0.978 -18.756  22.458  0.61 11.16           C
ATOM    125 CARG     X   1       2.551 -22.045  23.603  1.00 11.30           C
ATOM    126 CGLU     X   1       4.390 -20.320  26.474  1.00 13.24           C
ATOM    127 CALA     X   1       1.092 -18.878  27.713  1.00 13.38           C
ATOM    128 CASP     X   1      -0.866 -21.954  26.614  1.00 11.01           C
ATOM    129 CILE     X   1      -1.187 -24.701  29.209  1.00 12.45           C
ATOM    130 CASP     X   1      -4.336 -26.700  28.376  1.00 14.06           C
ATOM    131 CGLY     X   1      -3.447 -27.210  24.692  1.00 14.95           C
ATOM    132 CASP     X   1      -6.009 -25.050  22.861  1.00 14.21           C
ATOM    133 CGLY     X   1      -3.336 -23.248  20.781  1.00 12.69           C
ATOM    134 CHIS     X   1      -5.223 -20.022  21.221  1.00 10.74           C
ATOM    135 CILE     X   1      -5.494 -17.423  24.029  0.71  9.61           C
ATOM    136 CASN     X   1      -8.661 -16.839  26.023  1.00 10.65           C
ATOM    137 CTYR     X   1      -9.270 -14.680  29.136  0.62 11.57           C
ATOM    138 CGLU     X   1      -8.354 -17.690  31.282  1.00 12.62           C
ATOM    139 CGLU     X   1      -5.151 -18.468  29.354  1.00 10.88           C
ATOM    140 CPHE     X   1      -4.049 -14.889  29.942  0.53 10.57           C
ATOM    141 CVAL     X   1      -4.919 -15.174  33.635  1.00 13.02           C
ATOM    142 CARG     X   1      -2.807 -18.287  34.273  0.48 16.92           C
ATOM    143 CMET     X   1       0.314 -16.640  33.057  0.73 17.91           C
ATOM    144 CMET     X   1      -0.604 -13.398  34.747  1.00 23.30           C
ATOM    145 CVAL     X   1      -0.917 -14.614  38.296  1.00 30.36           C
ATOM    146 CSER     X   1       1.429 -17.639  38.176  1.00 49.83           C
END
ATOM      1 CGLU     X   1      24.951  -4.836  42.615  1.00 54.51           C
ATOM      2 CGLN     X   1      21.877  -3.217  41.194  1.00 43.98           C
ATOM      3 CLEU     X   1      20.538  -4.578  37.812  1.00 29.51           C
ATOM      4 CTHR     X   1      21.380  -7.604  35.708  1.00 23.38           C
ATOM      5 CGLU     X   1      22.813  -7.508  32.159  1.00 23.41           C
ATOM      6 CGLU     X   1      19.501  -9.118  31.095  1.00 18.74           C
ATOM      7 CGLN     X   1      17.387  -6.761  33.189  1.00 15.79           C
ATOM      8 CILE     X   1      18.961  -3.742  31.469  0.60 16.16           C
ATOM      9 CALA     X   1      18.367  -5.083  27.966  1.00 15.86           C
ATOM     10 CGLU     X   1      14.776  -5.969  28.864  0.44 14.66           C
ATOM     11 CPHE     X   1      14.387  -2.532  30.362  0.74 12.86           C
ATOM     12 CLYS     X   1      15.991  -0.827  27.334  0.60 10.51           C
ATOM     13 CGLU     X   1      13.829  -2.774  24.891  1.00 11.86           C
ATOM     14 CALA     X   1      10.669  -1.474  26.596  1.00 11.89           C
ATOM     15 CPHE     X   1      11.960   2.112  26.307  1.00  8.45           C
ATOM     16 CALA     X   1      12.772   1.244  22.691  1.00  9.18           C
ATOM     17 CLEU     X   1       8.997   1.088  22.270  1.00 11.42           C
ATOM     18 CPHE     X   1       8.683   4.807  22.816  1.00  8.68           C
ATOM     19 CASP     X   1      12.023   5.982  21.375  1.00  7.43           C
ATOM     20 CLYS     X   1      10.969   5.273  17.765  1.00 12.02           C
ATOM     21 CASP     X   1      14.277   6.251  16.262  1.00  9.95           C
ATOM     22 CGLY     X   1      16.600   5.136  19.069  1.00  9.50           C
ATOM     23 CASP     X   1      17.997   8.475  20.240  1.00  8.33           C
ATOM     24 CGLY     X   1      17.697   7.777  23.964  1.00  7.50           C
ATOM     25 CTHR     X   1      15.226  10.573  24.614  1.00  7.23           C
ATOM     26 CILE     X   1      11.438  10.707  24.868  1.00  7.78           C
ATOM     27 CTHR     X   1       9.842  13.715  23.139  1.00  9.03           C
ATOM     28 CTHR     X   1       6.276  14.978  23.346  1.00 11.81           C
ATOM     29 CLYS     X   1       5.665  13.353  19.933  1.00 14.05           C
ATOM     30 CGLU     X   1       6.999   9.976  21.092  1.00  9.87           C
ATOM     31 CLEU     X   1       4.787   9.777  24.137  1.00  9.76           C
ATOM     32 CGLY     X   1       1.911  10.626  21.768  1.00  9.58           C
ATOM     33 CTHR     X   1       2.683   7.730  19.426  1.00  9.32           C
ATOM     34 CVAL     X   1       2.876   5.425  22.425  1.00  9.59           C
ATOM     35 CMET     X   1      -0.539   6.152  23.850  0.61  9.67           C
ATOM     36 CARG     X   1      -2.100   6.338  20.412  1.00  8.72           C
ATOM     37 CSER     X   1      -1.077   2.682  20.131  1.00 12.32           C
ATOM     38 CLEU     X   1      -3.412   1.993  23.049  0.53 15.72           C
ATOM     39 CGLY     X   1      -6.555   3.774  21.771  1.00 12.21           C
ATOM     40 CGLN     X   1      -6.231   7.218  23.346  1.00 10.24           C
ATOM     41 CASN     X   1      -5.364  10.471  21.539  1.00  7.42           C
ATOM     42 CPRO     X   1      -3.703  12.991  23.837  0.63  8.37           C
ATOM     43 CTHR     X   1      -3.034  16.465  22.556  1.00  9.95           C
ATOM     44 CGLU     X   1       0.407  17.954  22.071  1.00 10.91           C
ATOM     45 CALA     X   1      -0.283  20.261  25.060  1.00 11.63           C
ATOM     46 CGLU     X   1      -1.532  17.566  27.407  1.00  9.34           C
ATOM     47 CLEU     X   1       1.602  15.469  26.872  1.00  8.88           C
ATOM     48 CGLN     X   1       3.972  18.290  27.825  1.00  9.62           C
ATOM     49 CASP     X   1       2.456  18.854  31.224  1.00 10.37           C
ATOM     50 CMET     X   1       2.948  15.163  31.996  1.00 10.93           C
ATOM     51 CILE     X   1       6.680  15.369  30.998  0.52  9.63           C
ATOM     52 CASN     X   1       6.806  18.729  32.759  1.00 10.19           C
ATOM     53 CGLU     X   1       6.333  16.908  36.066  1.00 17.10           C
ATOM     54 CVAL     X   1       9.300  14.640  35.206  0.44 15.60           C
ATOM     55 CASP     X   1      11.833  16.796  33.328  1.00 15.46           C
ATOM     56 CALA     X   1      13.815  18.269  36.170  1.00 13.59           C
ATOM     57 CASP     X   1      15.902  20.619  33.973  1.00 12.17           C
ATOM     58 CGLY     X   1      13.095  22.080  31.816  1.00 16.07           C
ATOM     59 CASN     X   1      14.572  20.411  28.700  1.00 15.63           C
ATOM     60 CGLY     X   1      11.045  19.372  27.692  1.00 11.82           C
ATOM     61 CTHR     X   1      12.152  15.780  27.078  1.00  8.43           C
ATOM     62 CILE     X   1      13.105  12.836  29.295  1.00  7.21           C
ATOM     63 CASP     X   1      16.251  10.696  29.515  1.00  7.73           C
ATOM     64 CPHE     X   1      16.310   6.978  30.267  1.00  9.05           C
ATOM     65 CPRO     X   1      17.741   7.089  33.810  1.00 11.62           C
ATOM     66 CGLU     X   1      15.174   9.758  34.701  1.00  9.06           C
ATOM     67 CPHE     X   1      12.285   7.856  33.095  0.59  9.62           C
ATOM     68 CLEU     X   1      13.117   4.452  34.677  1.00 13.94           C
ATOM     69 CSER     X   1      12.676   5.357  38.318  0.78 14.51           C
ATOM     70 CLEU     X   1       9.590   7.663  38.487  0.53 12.64           C
ATOM     71 CMET     X   1       7.577   6.057  35.663  0.67 14.57           C
ATOM     72 CALA     X   1       8.157   2.434  36.342  0.54 17.68           C
ATOM     73 CARG     X   1       7.006   2.865  39.944  0.51 16.59           C
ATOM     74 CLYS     X   1       4.035   5.044  38.568  1.00 22.03           C
ATOM     75 CMET     X   1       3.574   2.544  35.740  0.60 22.35           C
ATOM     76 CLYS     X   1       3.991  -0.525  37.899  1.00 25.50           C
ATOM     77 CGLU     X   1       0.895   0.242  39.875  0.58 19.93           C
ATOM     78 CGLN     X   1      -1.120   1.206  36.823  1.00 18.67           C
ATOM     79 CASP     X   1       0.079  -1.709  34.705  0.31 19.26           C
ATOM     80 CSER     X   1      -1.466  -4.412  36.894  0.46 21.04           C
ATOM     81 CGLU     X   1      -4.967  -3.380  35.966  0.56 18.44           C
ATOM     82 CGLU     X   1      -4.139  -2.256  32.400  1.00 17.69           C
ATOM     83 CGLU     X   1      -2.334  -5.405  31.376  1.00 21.94           C
ATOM     84 CLEU     X   1      -5.246  -7.899  31.698  0.51 14.30           C
ATOM     85 CILE     X   1      -7.888  -5.466  30.577  1.00 13.46           C
ATOM     86 CGLU     X   1      -6.396  -4.172  27.345  0.58 16.18           C
ATOM     87 CALA     X   1      -4.756  -7.386  26.161  1.00 16.77           C
ATOM     88 CPHE     X   1      -7.953  -9.428  26.303  1.00 12.77           C
ATOM     89 CLYS     X   1     -10.085  -7.163  24.039  0.51 11.05           C
ATOM     90 CVAL     X   1      -7.320  -6.311  21.619  0.54 12.30           C
ATOM     91 CPHE     X   1      -5.996  -9.870  21.186  0.61 11.45           C
ATOM     92 CASP     X   1      -9.582 -10.784  20.417  1.00 12.43           C
ATOM     93 CARG     X   1     -10.185  -8.728  17.276  1.00 15.05           C
ATOM     94 CASP     X   1     -13.038 -11.047  16.249  1.00 17.81           C
ATOM     95 CGLY     X   1     -14.951 -11.581  19.530  1.00 21.74           C
ATOM     96 CASN     X   1     -15.322 -15.368  19.571  1.00 21.86           C
ATOM     97 CGLY     X   1     -13.633 -15.866  22.958  1.00 18.47           C
ATOM     98 CLEU     X   1     -10.392 -17.390  21.602  1.00 13.28           C
ATOM     99 CILE     X   1      -7.593 -15.089  20.498  0.90  9.81           C
ATOM    100 CSER     X   1      -6.114 -17.174  17.665  1.00 10.27           C
ATOM    101 CALA     X   1      -2.752 -17.352  15.998  1.00 10.69           C
ATOM    102 CALA     X   1      -4.085 -15.283  13.096  1.00 11.64           C
ATOM    103 CGLU     X   1      -5.486 -12.554  15.340  1.00  9.38           C
ATOM    104 CLEU     X   1      -2.198 -12.273  17.165  1.00  9.41           C
ATOM    105 CARG     X   1      -0.077 -12.154  14.023  1.00  9.65           C
ATOM    106 CHIS     X   1      -1.967  -9.106  12.841  0.34 10.82           C
ATOM    107 CVAL     X   1      -1.629  -7.435  16.242  1.00 11.53           C
ATOM    108 CMET     X   1       2.125  -8.114  16.709  1.00 10.52           C
ATOM    109 CTHR     X   1       2.644  -6.398  13.323  1.00 11.80           C
ATOM    110 CASN     X   1       1.179  -3.256  14.891  0.72 10.91           C
ATOM    111 CLEU     X   1       3.567  -3.710  17.797  1.00 12.32           C
ATOM    112 CGLY     X   1       6.293  -3.301  15.163  1.00 11.96           C
ATOM    113 CGLU     X   1       7.007  -7.010  14.815  1.00 10.90           C
ATOM    114 CLYS     X   1       6.546  -8.984  11.625  0.67 10.41           C
ATOM    115 CLEU     X   1       6.146 -12.505  13.068  0.58  8.35           C
ATOM    116 CTHR     X   1       5.597 -15.670  11.080  1.00  8.53           C
ATOM    117 CASP     X   1       3.019 -18.158  12.304  1.00  8.68           C
ATOM    118 CASP     X   1       5.859 -20.236  13.794  0.34  8.53           C
ATOM    119 CGLU     X   1       6.842 -17.393  16.155  1.00  9.37           C
ATOM    120 CVAL     X   1       3.261 -16.531  16.973  1.00  9.39           C
ATOM    121 CASP     X   1       2.637 -20.144  17.916  1.00  9.65           C
ATOM    122 CGLU     X   1       5.458 -19.799  20.452  1.00 10.75           C
ATOM    123 CMET     X   1       3.867 -16.529  21.721  1.00 10.60           C
ATOM    124 CILE     X   1       0.839 -18.718  21.827  0.61 11.16           C
ATOM    125 CARG     X   1       2.248 -21.722  23.722  1.00 11.30           C
ATOM    126 CGLU     X   1       3.642 -19.279  26.309  1.00 13.24           C
ATOM    127 CALA     X   1       0.186 -18.547  27.726  1.00 13.38           C
ATOM    128 CASP     X   1      -1.105 -21.991  26.735  1.00 11.01           C
ATOM    129 CILE     X   1      -2.037 -24.560  29.364  1.00 12.45           C
ATOM    130 CASP     X   1      -4.699 -26.719  27.673  1.00 14.06           C
ATOM    131 CGLY     X   1      -2.804 -26.889  24.356  1.00 14.95           C
ATOM    132 CASP     X   1      -5.713 -25.639  22.221  1.00 14.21           C
ATOM    133 CGLY     X   1      -3.462 -23.225  20.265  1.00 12.69           C
ATOM    134 CHIS     X   1      -5.536 -20.215  21.160  1.00 10.74           C
ATOM    135 CILE     X   1      -5.445 -17.753  24.100  0.71  9.61           C
ATOM    136 CASN     X   1      -8.631 -17.442  26.125  1.00 10.65           C
ATOM    137 CTYR     X   1      -9.295 -15.030  29.033  0.62 11.57           C
ATOM    138 CGLU     X   1      -8.662 -17.972  31.367  1.00 12.62           C
ATOM    139 CGLU     X   1      -5.368 -18.653  29.558  1.00 10.88           C
ATOM    140 CPHE     X   1      -4.251 -15.047  29.901  0.53 10.57           C
ATOM    141 CVAL     X   1      -5.076 -14.641  33.593  1.00 13.02           C
ATOM    142 CARG     X   1      -3.273 -17.935  34.263  0.48 16.92           C
ATOM    143 CMET     X   1      -0.110 -16.479  32.916  0.73 17.91           C
ATOM    144 CMET     X   1      -0.589 -13.565  35.260  1.00 23.30           C
ATOM    145 CVAL     X   1      -0.904 -15.845  38.240  1.00 30.36           C
ATOM    146 CSER     X   1       1.484 -18.494  36.846  1.00 49.83           C
END
ATOM      1 CGLU     X   1      24.958  -5.244  42.397  1.00 54.51           C
ATOM      2 CGLN     X   1      21.511  -4.360  41.205  1.00 43.98           C
ATOM      3 CLEU     X   1      20.490  -5.797  37.744  1.00 29.51           C
ATOM      4 CTHR     X   1      21.427  -8.598  35.384  1.00 23.38           C
ATOM      5 CGLU     X   1      22.791  -8.157  31.834  1.00 23.41           C
ATOM      6 CGLU     X   1      19.472  -9.741  30.756  1.00 18.74           C
ATOM      7 CGLN     X   1      17.200  -7.607  32.923  1.00 15.79           C
ATOM      8 CILE     X   1      18.616  -4.254  31.780  0.60 16.16           C
ATOM      9 CALA     X   1      18.538  -5.211  28.107  1.00 15.86           C
ATOM     10 CGLU     X   1      14.856  -6.017  28.635  0.44 14.66           C
ATOM     11 CPHE     X   1      14.167  -2.660  30.203  0.74 12.86           C
ATOM     12 CLYS     X   1      15.725  -0.830  27.224  0.60 10.51           C
ATOM     13 CGLU     X   1      13.704  -3.131  24.976  1.00 11.86           C
ATOM     14 CALA     X   1      10.444  -1.821  26.470  1.00 11.89           C
ATOM     15 CPHE     X   1      11.951   1.687  26.283  1.00  8.45           C
ATOM     16 CALA     X   1      12.804   1.322  22.591  1.00  9.18           C
ATOM     17 CLEU     X   1       9.067   1.059  21.943  1.00 11.42           C
ATOM     18 CPHE     X   1       8.490   4.570  23.193  1.00  8.68           C
ATOM     19 CASP     X   1      11.670   6.195  21.830  1.00  7.43           C
ATOM     20 CLYS     X   1      10.660   5.836  18.157  1.00 12.02           C
ATOM     21 CASP     X   1      13.480   7.805  16.630  1.00  9.95           C
ATOM     22 CGLY     X   1      16.215   6.548  18.965  1.00  9.50           C
ATOM     23 CASP     X   1      17.503   9.891  20.244  1.00  8.33           C
ATOM     24 CGLY     X   1      17.618   8.309  23.699  1.00  7.50           C
ATOM     25 CTHR     X   1      14.814  10.475  25.035  1.00  7.23           C
ATOM     26 CILE     X   1      11.034  10.288  25.363  1.00  7.78           C
ATOM     27 CTHR     X   1       9.842  13.428  23.546  1.00  9.03           C
ATOM     28 CTHR     X   1       6.395  15.002  23.546  1.00 11.81           C
ATOM     29 CLYS     X   1       5.892  13.459  20.078  1.00 14.05           C
ATOM     30 CGLU     X   1       6.911   9.911  21.029  1.00  9.87           C
ATOM     31 CLEU     X   1       4.972   9.916  24.260  1.00  9.76           C
ATOM     32 CGLY     X   1       1.996  10.870  22.061  1.00  9.58           C
ATOM     33 CTHR     X   1       2.686   8.094  19.555  1.00  9.32           C
ATOM     34 CVAL     X   1       2.681   5.558  22.368  1.00  9.59           C
ATOM     35 CMET     X   1      -0.699   6.574  23.698  0.61  9.67           C
ATOM     36 CARG     X   1      -2.223   6.608  20.240  1.00  8.72           C
ATOM     37 CSER     X   1      -1.015   3.012  19.924  1.00 12.32           C
ATOM     38 CLEU     X   1      -2.928   2.191  23.103  0.53 15.72           C
ATOM     39 CGLY     X   1      -6.149   3.894  21.915  1.00 12.21           C
ATOM     40 CGLN     X   1      -6.025   7.337  23.521  1.00 10.24           C
ATOM     41 CASN     X   1      -5.283  10.505  21.518  1.00  7.42           C
ATOM     42 CPRO     X   1      -3.991  13.214  23.839  0.63  8.37           C
ATOM     43 CTHR     X   1      -3.236  16.515  22.199  1.00  9.95           C
ATOM     44 CGLU     X   1       0.104  18.259  21.894  1.00 10.91           C
ATOM     45 CALA     X   1      -0.868  20.370  24.949  1.00 11.63           C
ATOM     46 CGLU     X   1      -1.727  17.405  27.138  1.00  9.34           C
ATOM     47 CLEU     X   1       1.441  15.422  26.409  1.00  8.88           C
ATOM     48 CGLN     X   1       3.706  18.292  27.466  1.00  9.62           C
ATOM     49 CASP     X   1       2.182  18.568  30.896  1.00 10.37           C
ATOM     50 CMET     X   1       2.818  14.871  31.525  1.00 10.93           C
ATOM     51 CILE     X   1       6.545  15.468  30.678  0.52  9.63           C
ATOM     52 CASN     X   1       6.571  18.714  32.647  1.00 10.19           C
ATOM     53 CGLU     X   1       6.429  16.916  35.997  1.00 17.10           C
ATOM     54 CVAL     X   1       9.413  14.816  34.825  0.44 15.60           C
ATOM     55 CASP     X   1      12.391  16.192  32.868  1.00 15.46           C
ATOM     56 CALA     X   1      14.381  18.016  35.494  1.00 13.59           C
ATOM     57 CASP     X   1      16.806  20.077  33.357  1.00 12.17           C
ATOM     58 CGLY     X   1      13.806  21.739  31.655  1.00 16.07           C
ATOM     59 CASN     X   1      14.693  20.958  28.011  1.00 15.63           C
ATOM     60 CGLY     X   1      11.402  19.064  27.678  1.00 11.82           C
ATOM     61 CTHR     X   1      12.326  15.408  27.146  1.00  8.43           C
ATOM     62 CILE     X   1      13.138  12.473  29.431  1.00  7.21           C
ATOM     63 CASP     X   1      16.356  10.430  29.399  1.00  7.73           C
ATOM     64 CPHE     X   1      16.737   6.772  30.327  1.00  9.05           C
ATOM     65 CPRO     X   1      17.764   7.407  33.955  1.00 11.62           C
ATOM     66 CGLU     X   1      15.101  10.100  34.360  1.00  9.06           C
ATOM     67 CPHE     X   1      12.370   7.787  33.044  0.59  9.62           C
ATOM     68 CLEU     X   1      13.333   4.702  35.127  1.00 13.94           C
ATOM     69 CSER     X   1      12.777   6.522  38.390  0.78 14.51           C
ATOM     70 CLEU     X   1       9.493   8.422  37.701  0.53 12.64           C
ATOM     71 CMET     X   1       7.523   6.004  35.492  0.67 14.57           C
ATOM     72 CALA     X   1       8.001   2.644  37.043  0.54 17.68           C
ATOM     73 CARG     X   1       6.394   3.715  40.322  0.51 16.59           C
ATOM     74 CLYS     X   1       3.063   5.339  39.005  1.00 22.03           C
ATOM     75 CMET     X   1       3.109   2.612  36.356  0.60 22.35           C
ATOM     76 CLYS     X   1       3.238  -0.333  38.714  1.00 25.50           C
ATOM     77 CGLU     X   1      -0.198   0.334  40.064  0.58 19.93           C
ATOM     78 CGLN     X   1      -1.529   1.069  36.601  1.00 18.67           C
ATOM     79 CASP     X   1       0.199  -1.656  34.598  0.31 19.26           C
ATOM     80 CSER     X   1      -1.026  -4.543  36.753  0.46 21.04           C
ATOM     81 CGLU     X   1      -4.655  -3.647  36.297  0.56 18.44           C
ATOM     82 CGLU     X   1      -4.352  -2.418  32.683  1.00 17.69           C
ATOM     83 CGLU     X   1      -2.477  -5.504  31.593  1.00 21.94           C
ATOM     84 CLEU     X   1      -5.451  -7.930  31.871  0.51 14.30           C
ATOM     85 CILE     X   1      -7.936  -5.646  30.211  1.00 13.46           C
ATOM     86 CGLU     X   1      -5.759  -4.350  27.396  0.58 16.18           C
ATOM     87 CALA     X   1      -4.179  -7.664  26.427  1.00 16.77           C
ATOM     88 CPHE     X   1      -7.486  -9.465  25.945  1.00 12.77           C
ATOM     89 CLYS     X   1      -9.630  -6.976  23.942  0.51 11.05           C
ATOM     90 CVAL     X   1      -7.018  -6.037  21.388  0.54 12.30           C
ATOM     91 CPHE     X   1      -5.965  -9.675  20.871  0.61 11.45           C
ATOM     92 CASP     X   1      -9.483 -11.000  20.477  1.00 12.43           C
ATOM     93 CARG     X   1     -10.036  -9.289  17.127  1.00 15.05           C
ATOM     94 CASP     X   1     -13.596 -10.449  16.384  1.00 17.81           C
ATOM     95 CGLY     X   1     -15.025 -11.319  19.835  1.00 21.74           C
ATOM     96 CASN     X   1     -14.949 -15.065  19.170  1.00 21.86           C
ATOM     97 CGLY     X   1     -13.239 -15.903  22.479  1.00 18.47           C
ATOM     98 CLEU     X   1     -10.123 -17.555  20.988  1.00 13.28           C
ATOM     99 CILE     X   1      -7.097 -15.376  20.322  0.90  9.81           C
ATOM    100 CSER     X   1      -5.886 -17.354  17.293  1.00 10.27           C
ATOM    101 CALA     X   1      -2.590 -17.185  15.499  1.00 10.69           C
ATOM    102 CALA     X   1      -3.999 -14.711  12.975  1.00 11.64           C
ATOM    103 CGLU     X   1      -5.031 -12.435  15.837  1.00  9.38           C
ATOM    104 CLEU     X   1      -1.603 -12.772  17.370  1.00  9.41           C
ATOM    105 CARG     X   1      -0.261 -12.035  13.899  1.00  9.65           C
ATOM    106 CHIS     X   1      -2.403  -8.956  13.457  0.34 10.82           C
ATOM    107 CVAL     X   1      -1.689  -7.011  16.647  1.00 11.53           C
ATOM    108 CMET     X   1       1.996  -8.094  16.772  1.00 10.52           C
ATOM    109 CTHR     X   1       2.498  -6.784  13.206  1.00 11.80           C
ATOM    110 CASN     X   1       1.464  -3.295  14.316  0.72 10.91           C
ATOM    111 CLEU     X   1       3.632  -3.705  17.397  1.00 12.32           C
ATOM    112 CGLY     X   1       6.606  -3.601  15.013  1.00 11.96           C
ATOM    113 CGLU     X   1       6.946  -7.379  15.079  1.00 10.90           C
ATOM    114 CLYS     X   1       6.412  -8.910  11.666  0.67 10.41           C
ATOM    115 CLEU     X   1       5.727 -12.441  12.966  0.58  8.35           C
ATOM    116 CTHR     X   1       5.548 -15.861  11.368  1.00  8.53           C
ATOM    117 CASP     X   1       3.524 -18.958  12.165  1.00  8.68           C
ATOM    118 CASP     X   1       6.582 -20.402  13.945  0.34  8.53           C
ATOM    119 CGLU     X   1       6.866 -17.277  16.132  1.00  9.37           C
ATOM    120 CVAL     X   1       3.302 -16.545  17.132  1.00  9.39           C
ATOM    121 CASP     X   1       2.916 -20.154  18.209  1.00  9.65           C
ATOM    122 CGLU     X   1       5.812 -19.651  20.632  1.00 10.75           C
ATOM    123 CMET     X   1       3.934 -16.577  21.995  1.00 10.60           C
ATOM    124 CILE     X   1       0.833 -18.656  22.165  0.61 11.16           C
ATOM    125 CARG     X   1       2.837 -21.559  23.632  1.00 11.30           C
ATOM    126 CGLU     X   1       3.681 -19.430  26.691  1.00 13.24           C
ATOM    127 CALA     X   1       0.068 -18.692  27.633  1.00 13.38           C
ATOM    128 CASP     X   1      -1.484 -21.838  26.149  1.00 11.01           C
ATOM    129 CILE     X   1      -2.203 -24.369  28.880  1.00 12.45           C
ATOM    130 CASP     X   1      -4.393 -27.172  27.481  1.00 14.06           C
ATOM    131 CGLY     X   1      -2.704 -26.686  24.085  1.00 14.95           C
ATOM    132 CASP     X   1      -5.899 -25.559  22.323  1.00 14.21           C
ATOM    133 CGLY     X   1      -3.794 -23.268  20.078  1.00 12.69           C
ATOM    134 CHIS     X   1      -5.829 -20.362  21.331  1.00 10.74           C
ATOM    135 CILE     X   1      -5.783 -17.979  24.336  0.71  9.61           C
ATOM    136 CASN     X   1      -9.057 -17.444  26.164  1.00 10.65           C
ATOM    137 CTYR     X   1      -9.618 -15.107  29.155  0.62 11.57           C
ATOM    138 CGLU     X   1      -8.774 -17.758  31.757  1.00 12.62           C
ATOM    139 CGLU     X   1      -5.449 -18.449  30.010  1.00 10.88           C
ATOM    140 CPHE     X   1      -4.721 -14.757  30.463  0.53 10.57           C
ATOM    141 CVAL     X   1      -5.087 -14.791  34.250  1.00 13.02           C
ATOM    142 CARG     X   1      -2.955 -17.943  34.524  0.48 16.92           C
ATOM    143 CMET     X   1      -0.057 -16.051  33.124  0.73 17.91           C
ATOM    144 CMET     X   1      -0.149 -13.368  35.772  1.00 23.30           C
ATOM    145 CVAL     X   1      -0.235 -15.859  38.594  1.00 30.36           C
ATOM    146 CSER     X   1       2.205 -18.531  37.341  1.00 49.83           C
END
ATOM      1 CGLU     X   1      25.271  -4.798  42.155  1.00 54.51           C
ATOM      2 CGLN     X   1      21.554  -5.239  41.882  1.00 43.98           C
ATOM      3 CLEU     X   1      19.857  -6.806  38.759  1.00 29.51           C
ATOM      4 CTHR     X   1      20.898  -9.127  35.963  1.00 23.38           C
ATOM      5 CGLU     X   1      22.179  -7.718  32.642  1.00 23.41           C
ATOM      6 CGLU     X   1      19.336  -9.488  30.780  1.00 18.74           C
ATOM      7 CGLN     X   1      16.867  -7.563  32.926  1.00 15.79           C
ATOM      8 CILE     X   1      18.388  -4.211  31.926  0.60 16.16           C
ATOM      9 CALA     X   1      18.281  -5.145  28.247  1.00 15.86           C
ATOM     10 CGLU     X   1      14.651  -5.996  29.009  0.44 14.66           C
ATOM     11 CPHE     X   1      14.112  -2.584  30.517  0.74 12.86           C
ATOM     12 CLYS     X   1      15.855  -1.100  27.450  0.60 10.51           C
ATOM     13 CGLU     X   1      13.512  -3.037  25.172  1.00 11.86           C
ATOM     14 CALA     X   1      10.454  -1.428  26.795  1.00 11.89           C
ATOM     15 CPHE     X   1      11.896   2.089  26.392  1.00  8.45           C
ATOM     16 CALA     X   1      12.398   1.716  22.637  1.00  9.18           C
ATOM     17 CLEU     X   1       8.657   1.478  22.000  1.00 11.42           C
ATOM     18 CPHE     X   1       8.580   5.023  23.287  1.00  8.68           C
ATOM     19 CASP     X   1      11.914   6.226  21.855  1.00  7.43           C
ATOM     20 CLYS     X   1      10.514   6.395  18.298  1.00 12.02           C
ATOM     21 CASP     X   1      13.354   8.342  16.779  1.00  9.95           C
ATOM     22 CGLY     X   1      15.959   6.629  18.968  1.00  9.50           C
ATOM     23 CASP     X   1      18.107   9.494  20.253  1.00  8.33           C
ATOM     24 CGLY     X   1      18.180   8.359  23.881  1.00  7.50           C
ATOM     25 CTHR     X   1      15.271  10.642  24.698  1.00  7.23           C
ATOM     26 CILE     X   1      11.474  10.563  24.793  1.00  7.78           C
ATOM     27 CTHR     X   1       9.774  13.618  23.258  1.00  9.03           C
ATOM     28 CTHR     X   1       6.131  14.608  23.585  1.00 11.81           C
ATOM     29 CLYS     X   1       5.582  13.484  19.965  1.00 14.05           C
ATOM     30 CGLU     X   1       6.908   9.968  20.602  1.00  9.87           C
ATOM     31 CLEU     X   1       5.277   9.624  23.981  1.00  9.76           C
ATOM     32 CGLY     X   1       2.120  10.810  22.185  1.00  9.58           C
ATOM     33 CTHR     X   1       2.426   7.945  19.703  1.00  9.32           C
ATOM     34 CVAL     X   1       2.219   5.502  22.589  1.00  9.59           C
ATOM     35 CMET     X   1      -0.932   6.727  24.261  0.61  9.67           C
ATOM     36 CARG     X   1      -2.455   7.023  20.814  1.00  8.72           C
ATOM     37 CSER     X   1      -1.610   3.389  20.058  1.00 12.32           C
ATOM     38 CLEU     X   1      -3.234   2.564  23.393  0.53 15.72           C
ATOM     39 CGLY     X   1      -6.576   4.081  22.293  1.00 12.21           C
ATOM     40 CGLN     X   1      -6.132   7.497  23.901  1.00 10.24           C
ATOM     41 CASN     X   1      -5.600  10.764  21.993  1.00  7.42           C
ATOM     42 CPRO     X   1      -4.035  13.415  24.212  0.63  8.37           C
ATOM     43 CTHR     X   1      -2.865  16.433  22.296  1.00  9.95           C
ATOM     44 CGLU     X   1       0.523  18.112  22.277  1.00 10.91           C
ATOM     45 CALA     X   1      -0.762  20.456  25.031  1.00 11.63           C
ATOM     46 CGLU     X   1      -1.502  17.537  27.324  1.00  9.34           C
ATOM     47 CLEU     X   1       1.801  15.830  26.498  1.00  8.88           C
ATOM     48 CGLN     X   1       4.000  18.764  27.515  1.00  9.62           C
ATOM     49 CASP     X   1       2.354  18.516  30.892  1.00 10.37           C
ATOM     50 CMET     X   1       3.151  14.797  30.882  1.00 10.93           C
ATOM     51 CILE     X   1       6.900  15.566  30.325  0.52  9.63           C
ATOM     52 CASN     X   1       6.815  18.726  32.428  1.00 10.19           C
ATOM     53 CGLU     X   1       6.013  16.587  35.471  1.00 17.10           C
ATOM     54 CVAL     X   1       9.257  14.678  34.752  0.44 15.60           C
ATOM     55 CASP     X   1      12.117  16.092  32.652  1.00 15.46           C
ATOM     56 CALA     X   1      14.198  17.265  35.563  1.00 13.59           C
ATOM     57 CASP     X   1      16.692  19.418  33.602  1.00 12.17           C
ATOM     58 CGLY     X   1      13.719  20.779  31.609  1.00 16.07           C
ATOM     59 CASN     X   1      14.810  20.156  27.990  1.00 15.63           C
ATOM     60 CGLY     X   1      11.196  19.089  27.418  1.00 11.82           C
ATOM     61 CTHR     X   1      12.142  15.414  27.098  1.00  8.43           C
ATOM     62 CILE     X   1      13.356  12.535  29.271  1.00  7.21           C
ATOM     63 CASP     X   1      16.431  10.286  29.396  1.00  7.73           C
ATOM     64 CPHE     X   1      16.069   6.615  30.284  1.00  9.05           C
ATOM     65 CPRO     X   1      17.165   7.071  33.918  1.00 11.62           C
ATOM     66 CGLU     X   1      14.478   9.737  34.342  1.00  9.06           C
ATOM     67 CPHE     X   1      11.795   7.608  32.667  0.59  9.62           C
ATOM     68 CLEU     X   1      12.706   4.542  34.800  1.00 13.94           C
ATOM     69 CSER     X   1      12.763   6.649  37.935  0.78 14.51           C
ATOM     70 CLEU     X   1       9.664   8.937  37.761  0.53 12.64           C
ATOM     71 CMET     X   1       7.636   6.284  35.902  0.67 14.57           C
ATOM     72 CALA     X   1       8.232   3.008  37.586  0.54 17.68           C
ATOM     73 CARG     X   1       6.249   4.103  40.644  0.51 16.59           C
ATOM     74 CLYS     X   1       3.015   5.406  38.825  1.00 22.03           C
ATOM     75 CMET     X   1       3.339   2.591  36.290  0.60 22.35           C
ATOM     76 CLYS     X   1       3.050  -0.282  38.722  1.00 25.50           C
ATOM     77 CGLU     X   1      -0.384   0.741  39.835  0.58 19.93           C
ATOM     78 CGLN     X   1      -1.829   1.269  36.380  1.00 18.67           C
ATOM     79 CASP     X   1      -0.094  -1.428  34.345  0.31 19.26           C
ATOM     80 CSER     X   1      -1.380  -4.347  36.422  0.46 21.04           C
ATOM     81 CGLU     X   1      -4.991  -3.647  35.613  0.56 18.44           C
ATOM     82 CGLU     X   1      -4.107  -2.270  32.151  1.00 17.69           C
ATOM     83 CGLU     X   1      -2.136  -5.335  31.181  1.00 21.94           C
ATOM     84 CLEU     X   1      -4.976  -7.855  31.806  0.51 14.30           C
ATOM     85 CILE     X   1      -7.578  -5.932  29.887  1.00 13.46           C
ATOM     86 CGLU     X   1      -5.317  -4.753  27.088  0.58 16.18           C
ATOM     87 CALA     X   1      -3.941  -8.190  26.242  1.00 16.77           C
ATOM     88 CPHE     X   1      -7.374  -9.806  26.111  1.00 12.77           C
ATOM     89 CLYS     X   1      -9.704  -7.361  24.269  0.51 11.05           C
ATOM     90 CVAL     X   1      -7.110  -6.037  21.873  0.54 12.30           C
ATOM     91 CPHE     X   1      -5.682  -9.399  20.745  0.61 11.45           C
ATOM     92 CASP     X   1      -9.188 -10.808  20.820  1.00 12.43           C
ATOM     93 CARG     X   1     -10.077  -8.450  17.973  1.00 15.05           C
ATOM     94 CASP     X   1     -12.947 -10.428  16.417  1.00 17.81           C
ATOM     95 CGLY     X   1     -14.450 -11.072  19.886  1.00 21.74           C
ATOM     96 CASN     X   1     -14.456 -14.846  19.406  1.00 21.86           C
ATOM     97 CGLY     X   1     -13.356 -15.552  22.993  1.00 18.47           C
ATOM     98 CLEU     X   1     -10.054 -17.138  21.877  1.00 13.28           C
ATOM     99 CILE     X   1      -7.280 -15.111  20.282  0.90  9.81           C
ATOM    100 CSER     X   1      -6.266 -17.355  17.368  1.00 10.27           C
ATOM    101 CALA     X   1      -2.940 -17.059  15.646  1.00 10.69           C
ATOM    102 CALA     X   1      -4.398 -15.115  12.718  1.00 11.64           C
ATOM    103 CGLU     X   1      -5.493 -12.375  15.113  1.00  9.38           C
ATOM    104 CLEU     X   1      -2.362 -12.699  17.188  1.00  9.41           C
ATOM    105 CARG     X   1      -0.017 -11.923  14.309  1.00  9.65           C
ATOM    106 CHIS     X   1      -2.155  -8.959  13.359  0.34 10.82           C
ATOM    107 CVAL     X   1      -1.481  -7.331  16.730  1.00 11.53           C
ATOM    108 CMET     X   1       2.234  -8.315  16.681  1.00 10.52           C
ATOM    109 CTHR     X   1       2.324  -6.815  13.156  1.00 11.80           C
ATOM    110 CASN     X   1       0.860  -3.559  14.471  0.72 10.91           C
ATOM    111 CLEU     X   1       3.447  -3.638  17.239  1.00 12.32           C
ATOM    112 CGLY     X   1       6.033  -3.829  14.443  1.00 11.96           C
ATOM    113 CGLU     X   1       6.866  -7.526  14.284  1.00 10.90           C
ATOM    114 CLYS     X   1       5.727  -9.329  11.164  0.67 10.41           C
ATOM    115 CLEU     X   1       6.434 -12.866  12.440  0.58  8.35           C
ATOM    116 CTHR     X   1       6.186 -16.301  10.886  1.00  8.53           C
ATOM    117 CASP     X   1       3.775 -19.040  11.896  1.00  8.68           C
ATOM    118 CASP     X   1       6.512 -20.625  14.042  0.34  8.53           C
ATOM    119 CGLU     X   1       6.628 -17.531  16.286  1.00  9.37           C
ATOM    120 CVAL     X   1       2.865 -17.254  16.291  1.00  9.39           C
ATOM    121 CASP     X   1       2.919 -20.748  17.746  1.00  9.65           C
ATOM    122 CGLU     X   1       5.605 -19.825  20.284  1.00 10.75           C
ATOM    123 CMET     X   1       3.647 -16.732  21.481  1.00 10.60           C
ATOM    124 CILE     X   1       0.574 -18.768  22.096  0.61 11.16           C
ATOM    125 CARG     X   1       2.445 -21.681  23.714  1.00 11.30           C
ATOM    126 CGLU     X   1       3.639 -19.365  26.509  1.00 13.24           C
ATOM    127 CALA     X   1       0.003 -18.669  27.393  1.00 13.38           C
ATOM    128 CASP     X   1      -1.256 -22.128  26.415  1.00 11.01           C
ATOM    129 CILE     X   1      -2.130 -24.475  29.263  1.00 12.45           C
ATOM    130 CASP     X   1      -4.631 -26.701  27.421  1.00 14.06           C
ATOM    131 CGLY     X   1      -2.497 -26.876  24.254  1.00 14.95           C
ATOM    132 CASP     X   1      -5.138 -25.743  21.739  1.00 14.21           C
ATOM    133 CGLY     X   1      -2.950 -22.886  20.410  1.00 12.69           C
ATOM    134 CHIS     X   1      -5.106 -19.950  21.356  1.00 10.74           C
ATOM    135 CILE     X   1      -5.361 -17.676  24.434  0.71  9.61           C
ATOM    136 CASN     X   1      -8.540 -17.097  26.410  1.00 10.65           C
ATOM    137 CTYR     X   1      -8.676 -14.985  29.611  0.62 11.57           C
ATOM    138 CGLU     X   1      -8.284 -18.170  31.661  1.00 12.62           C
ATOM    139 CGLU     X   1      -4.864 -18.743  30.061  1.00 10.88           C
ATOM    140 CPHE     X   1      -4.172 -15.027  30.341  0.53 10.57           C
ATOM    141 CVAL     X   1      -4.803 -15.052  34.093  1.00 13.02           C
ATOM    142 CARG     X   1      -2.505 -18.044  34.662  0.48 16.92           C
ATOM    143 CMET     X   1       0.238 -16.224  32.902  0.73 17.91           C
ATOM    144 CMET     X   1      -0.385 -13.403  35.323  1.00 23.30           C
ATOM    145 CVAL     X   1      -0.182 -15.340  38.545  1.00 30.36           C
ATOM    146 CSER     X   1       2.723 -17.527  37.344  1.00 49.83           C
END
ATOM      1 CGLU     X   1      24.855  -4.786  42.599  1.00 54.51           C
ATOM      2 CGLN     X   1      21.149  -4.979  42.037  1.00 43.98           C
ATOM      3 CLEU     X   1      19.958  -6.791  38.814  1.00 29.51           C
ATOM      4 CTHR     X   1      21.044  -9.300  36.203  1.00 23.38           C
ATOM      5 CGLU     X   1      22.276  -7.687  32.956  1.00 23.41           C
ATOM      6 CGLU     X   1      19.360  -9.190  30.976  1.00 18.74           C
ATOM      7 CGLN     X   1      16.852  -7.345  33.147  1.00 15.79           C
ATOM      8 CILE     X   1      18.474  -4.088  32.001  0.60 16.16           C
ATOM      9 CALA     X   1      18.737  -5.210  28.382  1.00 15.86           C
ATOM     10 CGLU     X   1      15.002  -5.914  28.570  0.44 14.66           C
ATOM     11 CPHE     X   1      14.259  -2.468  29.905  0.74 12.86           C
ATOM     12 CLYS     X   1      15.908  -0.805  26.878  0.60 10.51           C
ATOM     13 CGLU     X   1      13.235  -2.641  24.898  1.00 11.86           C
ATOM     14 CALA     X   1      10.527  -0.993  27.027  1.00 11.89           C
ATOM     15 CPHE     X   1      12.384   2.288  26.395  1.00  8.45           C
ATOM     16 CALA     X   1      12.301   1.500  22.672  1.00  9.18           C
ATOM     17 CLEU     X   1       8.509   1.691  22.475  1.00 11.42           C
ATOM     18 CPHE     X   1       8.666   5.278  23.630  1.00  8.68           C
ATOM     19 CASP     X   1      11.988   6.403  22.108  1.00  7.43           C
ATOM     20 CLYS     X   1      10.759   5.993  18.507  1.00 12.02           C
ATOM     21 CASP     X   1      13.665   7.907  17.075  1.00  9.95           C
ATOM     22 CGLY     X   1      16.541   6.535  19.163  1.00  9.50           C
ATOM     23 CASP     X   1      18.416   9.583  20.453  1.00  8.33           C
ATOM     24 CGLY     X   1      18.452   8.554  24.113  1.00  7.50           C
ATOM     25 CTHR     X   1      15.427  10.760  24.680  1.00  7.23           C
ATOM     26 CILE     X   1      11.627  10.724  24.647  1.00  7.78           C
ATOM     27 CTHR     X   1       9.881  13.752  23.108  1.00  9.03           C
ATOM     28 CTHR     X   1       6.334  15.046  23.425  1.00 11.81           C
ATOM     29 CLYS     X   1       5.723  13.536  19.959  1.00 14.05           C
ATOM     30 CGLU     X   1       6.715  10.004  20.995  1.00  9.87           C
ATOM     31 CLEU     X   1       4.408   9.906  23.974  1.00  9.76           C
ATOM     32 CGLY     X   1       1.766  10.768  21.351  1.00  9.58           C
ATOM     33 CTHR     X   1       2.719   7.808  19.161  1.00  9.32           C
ATOM     34 CVAL     X   1       2.204   5.541  22.151  1.00  9.59           C
ATOM     35 CMET     X   1      -0.943   6.829  23.782  0.61  9.67           C
ATOM     36 CARG     X   1      -2.904   6.729  20.552  1.00  8.72           C
ATOM     37 CSER     X   1      -1.804   3.094  20.293  1.00 12.32           C
ATOM     38 CLEU     X   1      -3.219   2.529  23.774  0.53 15.72           C
ATOM     39 CGLY     X   1      -6.525   4.335  23.078  1.00 12.21           C
ATOM     40 CGLN     X   1      -5.933   7.778  24.576  1.00 10.24           C
ATOM     41 CASN     X   1      -5.513  10.782  22.253  1.00  7.42           C
ATOM     42 CPRO     X   1      -3.709  13.573  24.085  0.63  8.37           C
ATOM     43 CTHR     X   1      -3.362  17.013  22.602  1.00  9.95           C
ATOM     44 CGLU     X   1       0.092  18.549  22.539  1.00 10.91           C
ATOM     45 CALA     X   1      -0.436  20.746  25.642  1.00 11.63           C
ATOM     46 CGLU     X   1      -1.761  17.725  27.498  1.00  9.34           C
ATOM     47 CLEU     X   1       1.304  15.759  26.383  1.00  8.88           C
ATOM     48 CGLN     X   1       3.503  18.606  27.623  1.00  9.62           C
ATOM     49 CASP     X   1       1.932  18.834  31.036  1.00 10.37           C
ATOM     50 CMET     X   1       2.613  15.115  31.453  1.00 10.93           C
ATOM     51 CILE     X   1       6.245  15.328  30.140  0.52  9.63           C
ATOM     52 CASN     X   1       7.072  18.649  31.782  1.00 10.19           C
ATOM     53 CGLU     X   1       6.317  17.009  35.132  1.00 17.10           C
ATOM     54 CVAL     X   1       8.570  14.053  34.197  0.44 15.60           C
ATOM     55 CASP     X   1      11.419  15.996  32.554  1.00 15.46           C
ATOM     56 CALA     X   1      13.746  16.472  35.476  1.00 13.59           C
ATOM     57 CASP     X   1      16.329  18.789  33.845  1.00 12.17           C
ATOM     58 CGLY     X   1      13.744  20.605  31.682  1.00 16.07           C
ATOM     59 CASN     X   1      15.433  20.579  28.243  1.00 15.63           C
ATOM     60 CGLY     X   1      12.367  19.024  26.596  1.00 11.82           C
ATOM     61 CTHR     X   1      13.279  15.327  26.654  1.00  8.43           C
ATOM     62 CILE     X   1      13.346  12.564  29.269  1.00  7.21           C
ATOM     63 CASP     X   1      16.394  10.286  29.503  1.00  7.73           C
ATOM     64 CPHE     X   1      16.227   6.596  30.366  1.00  9.05           C
ATOM     65 CPRO     X   1      17.474   6.545  33.980  1.00 11.62           C
ATOM     66 CGLU     X   1      15.219   9.471  34.908  1.00  9.06           C
ATOM     67 CPHE     X   1      12.391   7.900  32.891  0.59  9.62           C
ATOM     68 CLEU     X   1      12.808   4.553  34.737  1.00 13.94           C
ATOM     69 CSER     X   1      12.436   6.006  38.204  0.78 14.51           C
ATOM     70 CLEU     X   1       9.320   8.270  38.020  0.53 12.64           C
ATOM     71 CMET     X   1       7.339   6.370  35.361  0.67 14.57           C
ATOM     72 CALA     X   1       7.498   2.769  36.323  0.54 17.68           C
ATOM     73 CARG     X   1       6.282   3.717  39.802  0.51 16.59           C
ATOM     74 CLYS     X   1       2.947   5.503  38.730  1.00 22.03           C
ATOM     75 CMET     X   1       2.842   2.901  35.959  0.60 22.35           C
ATOM     76 CLYS     X   1       2.940  -0.051  38.309  1.00 25.50           C
ATOM     77 CGLU     X   1      -0.232   0.991  40.021  0.58 19.93           C
ATOM     78 CGLN     X   1      -2.051   1.308  36.720  1.00 18.67           C
ATOM     79 CASP     X   1      -0.261  -1.479  34.862  0.31 19.26           C
ATOM     80 CSER     X   1      -1.594  -4.136  37.239  0.46 21.04           C
ATOM     81 CGLU     X   1      -5.132  -3.897  35.969  0.56 18.44           C
ATOM     82 CGLU     X   1      -4.143  -2.445  32.567  1.00 17.69           C
ATOM     83 CGLU     X   1      -1.907  -5.141  31.168  1.00 21.94           C
ATOM     84 CLEU     X   1      -4.370  -8.080  31.501  0.51 14.30           C
ATOM     85 CILE     X   1      -7.258  -5.949  30.372  1.00 13.46           C
ATOM     86 CGLU     X   1      -5.604  -4.619  27.235  0.58 16.18           C
ATOM     87 CALA     X   1      -3.636  -7.655  26.082  1.00 16.77           C
ATOM     88 CPHE     X   1      -6.614 -10.008  26.001  1.00 12.77           C
ATOM     89 CLYS     X   1      -9.254  -7.817  24.259  0.51 11.05           C
ATOM     90 CVAL     X   1      -6.860  -6.102  21.901  0.54 12.30           C
ATOM     91 CPHE     X   1      -5.468  -9.483  20.788  0.61 11.45           C
ATOM     92 CASP     X   1      -8.976 -10.766  20.211  1.00 12.43           C
ATOM     93 CARG     X   1      -9.909  -8.411  17.375  1.00 15.05           C
ATOM     94 CASP     X   1     -12.809 -10.553  16.122  1.00 17.81           C
ATOM     95 CGLY     X   1     -14.224 -11.110  19.643  1.00 21.74           C
ATOM     96 CASN     X   1     -14.417 -14.875  19.130  1.00 21.86           C
ATOM     97 CGLY     X   1     -13.624 -15.526  22.807  1.00 18.47           C
ATOM     98 CLEU     X   1     -10.251 -17.178  22.061  1.00 13.28           C
ATOM     99 CILE     X   1      -7.332 -15.148  20.753  0.90  9.81           C
ATOM    100 CSER     X   1      -6.284 -17.148  17.678  1.00 10.27           C
ATOM    101 CALA     X   1      -2.991 -17.222  15.870  1.00 10.69           C
ATOM    102 CALA     X   1      -4.253 -15.247  12.873  1.00 11.64           C
ATOM    103 CGLU     X   1      -5.571 -12.807  15.472  1.00  9.38           C
ATOM    104 CLEU     X   1      -2.335 -12.724  17.407  1.00  9.41           C
ATOM    105 CARG     X   1      -0.255 -12.247  14.271  1.00  9.65           C
ATOM    106 CHIS     X   1      -2.454  -9.431  13.047  0.34 10.82           C
ATOM    107 CVAL     X   1      -2.056  -7.174  16.083  1.00 11.53           C
ATOM    108 CMET     X   1       1.659  -8.130  16.308  1.00 10.52           C
ATOM    109 CTHR     X   1       2.203  -6.368  12.949  1.00 11.80           C
ATOM    110 CASN     X   1       0.976  -3.211  14.681  0.72 10.91           C
ATOM    111 CLEU     X   1       3.615  -3.449  17.389  1.00 12.32           C
ATOM    112 CGLY     X   1       6.056  -3.481  14.461  1.00 11.96           C
ATOM    113 CGLU     X   1       6.969  -7.162  14.340  1.00 10.90           C
ATOM    114 CLYS     X   1       5.768  -9.289  11.456  0.67 10.41           C
ATOM    115 CLEU     X   1       6.467 -12.878  12.579  0.58  8.35           C
ATOM    116 CTHR     X   1       6.219 -16.238  10.868  1.00  8.53           C
ATOM    117 CASP     X   1       3.769 -19.000  11.704  1.00  8.68           C
ATOM    118 CASP     X   1       6.457 -20.784  13.753  0.34  8.53           C
ATOM    119 CGLU     X   1       6.908 -17.694  15.960  1.00  9.37           C
ATOM    120 CVAL     X   1       3.271 -16.797  16.413  1.00  9.39           C
ATOM    121 CASP     X   1       2.245 -20.311  17.376  1.00  9.65           C
ATOM    122 CGLU     X   1       5.169 -20.387  19.817  1.00 10.75           C
ATOM    123 CMET     X   1       3.980 -17.098  21.431  1.00 10.60           C
ATOM    124 CILE     X   1       0.658 -18.659  22.137  0.61 11.16           C
ATOM    125 CARG     X   1       2.386 -21.729  23.616  1.00 11.30           C
ATOM    126 CGLU     X   1       4.137 -19.758  26.382  1.00 13.24           C
ATOM    127 CALA     X   1       0.644 -18.833  27.575  1.00 13.38           C
ATOM    128 CASP     X   1      -1.101 -21.942  26.234  1.00 11.01           C
ATOM    129 CILE     X   1      -1.377 -24.519  29.003  1.00 12.45           C
ATOM    130 CASP     X   1      -4.387 -26.664  28.030  1.00 14.06           C
ATOM    131 CGLY     X   1      -2.990 -26.943  24.482  1.00 14.95           C
ATOM    132 CASP     X   1      -5.942 -25.519  22.521  1.00 14.21           C
ATOM    133 CGLY     X   1      -3.804 -23.342  20.196  1.00 12.69           C
ATOM    134 CHIS     X   1      -5.557 -20.234  21.392  1.00 10.74           C
ATOM    135 CILE     X   1      -5.526 -18.095  24.576  0.71  9.61           C
ATOM    136 CASN     X   1      -8.632 -17.844  26.730  1.00 10.65           C
ATOM    137 CTYR     X   1      -8.904 -15.186  29.484  0.62 11.57           C
ATOM    138 CGLU     X   1      -8.016 -17.755  32.153  1.00 12.62           C
ATOM    139 CGLU     X   1      -4.903 -18.993  30.320  1.00 10.88           C
ATOM    140 CPHE     X   1      -3.751 -15.390  30.075  0.53 10.57           C
ATOM    141 CVAL     X   1      -4.566 -15.012  33.772  1.00 13.02           C
ATOM    142 CARG     X   1      -2.609 -18.121  34.801  0.48 16.92           C
ATOM    143 CMET     X   1       0.292 -16.545  33.060  0.73 17.91           C
ATOM    144 CMET     X   1      -0.465 -13.166  34.549  1.00 23.30           C
ATOM    145 CVAL     X   1      -0.287 -14.601  38.025  1.00 30.36           C
ATOM    146 CSER     X   1       2.223 -17.387  37.250  1.00 49.83           C
END
ATOM      1 CGLU     X   1      24.963  -5.485  43.018  1.00 54.51           C
ATOM      2 CGLN     X   1      21.306  -4.795  42.533  1.00 43.98           C
ATOM      3 CLEU     X   1      20.126  -6.323  39.163  1.00 29.51           C
ATOM      4 CTHR     X   1      21.218  -8.767  36.493  1.00 23.38           C
ATOM      5 CGLU     X   1      21.998  -7.541  32.951  1.00 23.41           C
ATOM      6 CGLU     X   1      18.890  -9.334  31.601  1.00 18.74           C
ATOM      7 CGLN     X   1      16.612  -6.965  33.501  1.00 15.79           C
ATOM      8 CILE     X   1      18.690  -4.051  32.181  0.60 16.16           C
ATOM      9 CALA     X   1      18.370  -5.230  28.585  1.00 15.86           C
ATOM     10 CGLU     X   1      14.651  -5.595  29.305  0.44 14.66           C
ATOM     11 CPHE     X   1      14.216  -2.021  30.418  0.74 12.86           C
ATOM     12 CLYS     X   1      15.914  -0.546  27.322  0.60 10.51           C
ATOM     13 CGLU     X   1      13.646  -2.501  24.982  1.00 11.86           C
ATOM     14 CALA     X   1      10.407  -1.273  26.587  1.00 11.89           C
ATOM     15 CPHE     X   1      11.661   2.333  26.764  1.00  8.45           C
ATOM     16 CALA     X   1      12.628   2.251  23.084  1.00  9.18           C
ATOM     17 CLEU     X   1       9.073   1.482  21.976  1.00 11.42           C
ATOM     18 CPHE     X   1       8.310   5.020  23.036  1.00  8.68           C
ATOM     19 CASP     X   1      11.664   6.350  21.774  1.00  7.43           C
ATOM     20 CLYS     X   1      10.638   6.252  18.089  1.00 12.02           C
ATOM     21 CASP     X   1      13.998   6.869  16.510  1.00  9.95           C
ATOM     22 CGLY     X   1      16.500   5.321  18.931  1.00  9.50           C
ATOM     23 CASP     X   1      17.828   8.679  20.127  1.00  8.33           C
ATOM     24 CGLY     X   1      17.432   8.187  23.875  1.00  7.50           C
ATOM     25 CTHR     X   1      14.679  10.703  24.530  1.00  7.23           C
ATOM     26 CILE     X   1      10.884  10.608  24.696  1.00  7.78           C
ATOM     27 CTHR     X   1       9.436  13.780  23.138  1.00  9.03           C
ATOM     28 CTHR     X   1       5.833  14.886  23.521  1.00 11.81           C
ATOM     29 CLYS     X   1       5.346  13.756  19.895  1.00 14.05           C
ATOM     30 CGLU     X   1       6.638  10.222  20.505  1.00  9.87           C
ATOM     31 CLEU     X   1       4.857   9.839  23.804  1.00  9.76           C
ATOM     32 CGLY     X   1       1.716  10.837  21.869  1.00  9.58           C
ATOM     33 CTHR     X   1       2.355   8.053  19.359  1.00  9.32           C
ATOM     34 CVAL     X   1       2.527   5.640  22.272  1.00  9.59           C
ATOM     35 CMET     X   1      -0.610   6.826  23.995  0.61  9.67           C
ATOM     36 CARG     X   1      -2.632   6.700  20.804  1.00  8.72           C
ATOM     37 CSER     X   1      -1.618   3.033  20.919  1.00 12.32           C
ATOM     38 CLEU     X   1      -3.131   2.833  24.398  0.53 15.72           C
ATOM     39 CGLY     X   1      -6.374   4.622  23.416  1.00 12.21           C
ATOM     40 CGLN     X   1      -5.909   8.269  24.380  1.00 10.24           C
ATOM     41 CASN     X   1      -5.156  10.964  21.778  1.00  7.42           C
ATOM     42 CPRO     X   1      -4.072  13.851  23.990  0.63  8.37           C
ATOM     43 CTHR     X   1      -3.188  17.118  22.348  1.00  9.95           C
ATOM     44 CGLU     X   1       0.196  18.805  22.365  1.00 10.91           C
ATOM     45 CALA     X   1      -0.607  20.912  25.472  1.00 11.63           C
ATOM     46 CGLU     X   1      -1.590  17.793  27.377  1.00  9.34           C
ATOM     47 CLEU     X   1       1.581  16.001  26.265  1.00  8.88           C
ATOM     48 CGLN     X   1       3.674  18.944  27.465  1.00  9.62           C
ATOM     49 CASP     X   1       2.115  18.683  30.881  1.00 10.37           C
ATOM     50 CMET     X   1       2.944  14.973  30.959  1.00 10.93           C
ATOM     51 CILE     X   1       6.632  15.528  29.933  0.52  9.63           C
ATOM     52 CASN     X   1       7.157  18.448  32.301  1.00 10.19           C
ATOM     53 CGLU     X   1       6.069  16.179  35.156  1.00 17.10           C
ATOM     54 CVAL     X   1       9.152  13.995  34.513  0.44 15.60           C
ATOM     55 CASP     X   1      11.517  16.628  33.076  1.00 15.46           C
ATOM     56 CALA     X   1      14.138  17.199  35.718  1.00 13.59           C
ATOM     57 CASP     X   1      16.808  18.752  33.447  1.00 12.17           C
ATOM     58 CGLY     X   1      14.251  20.986  31.678  1.00 16.07           C
ATOM     59 CASN     X   1      15.609  20.311  28.160  1.00 15.63           C
ATOM     60 CGLY     X   1      12.030  19.415  27.198  1.00 11.82           C
ATOM     61 CTHR     X   1      12.506  15.652  26.863  1.00  8.43           C
ATOM     62 CILE     X   1      12.894  12.516  28.985  1.00  7.21           C
ATOM     63 CASP     X   1      16.143  10.523  28.983  1.00  7.73           C
ATOM     64 CPHE     X   1      16.789   7.068  30.410  1.00  9.05           C
ATOM     65 CPRO     X   1      17.579   7.910  34.054  1.00 11.62           C
ATOM     66 CGLU     X   1      14.526  10.151  34.462  1.00  9.06           C
ATOM     67 CPHE     X   1      12.145   7.769  32.674  0.59  9.62           C
ATOM     68 CLEU     X   1      13.041   4.705  34.818  1.00 13.94           C
ATOM     69 CSER     X   1      12.956   6.509  38.135  0.78 14.51           C
ATOM     70 CLEU     X   1       9.521   8.237  38.422  0.53 12.64           C
ATOM     71 CMET     X   1       7.486   6.249  35.871  0.67 14.57           C
ATOM     72 CALA     X   1       8.002   2.561  36.106  0.54 17.68           C
ATOM     73 CARG     X   1       6.976   2.702  39.768  0.51 16.59           C
ATOM     74 CLYS     X   1       3.821   5.017  39.383  1.00 22.03           C
ATOM     75 CMET     X   1       2.979   3.051  36.238  0.60 22.35           C
ATOM     76 CLYS     X   1       3.306  -0.420  37.685  1.00 25.50           C
ATOM     77 CGLU     X   1       0.030  -0.049  39.475  0.58 19.93           C
ATOM     78 CGLN     X   1      -1.940   0.674  36.328  1.00 18.67           C
ATOM     79 CASP     X   1       0.044  -1.707  34.134  0.31 19.26           C
ATOM     80 CSER     X   1      -0.838  -4.449  36.621  0.46 21.04           C
ATOM     81 CGLU     X   1      -4.551  -4.080  36.109  0.56 18.44           C
ATOM     82 CGLU     X   1      -4.197  -3.001  32.452  1.00 17.69           C
ATOM     83 CGLU     X   1      -2.243  -6.051  31.401  1.00 21.94           C
ATOM     84 CLEU     X   1      -5.316  -8.366  31.506  0.51 14.30           C
ATOM     85 CILE     X   1      -7.808  -6.009  29.961  1.00 13.46           C
ATOM     86 CGLU     X   1      -5.903  -4.476  27.068  0.58 16.18           C
ATOM     87 CALA     X   1      -4.324  -7.854  26.352  1.00 16.77           C
ATOM     88 CPHE     X   1      -7.661  -9.617  25.944  1.00 12.77           C
ATOM     89 CLYS     X   1      -9.638  -7.129  23.776  0.51 11.05           C
ATOM     90 CVAL     X   1      -6.499  -6.302  21.855  0.54 12.30           C
ATOM     91 CPHE     X   1      -5.441  -9.878  21.014  0.61 11.45           C
ATOM     92 CASP     X   1      -8.990 -10.994  20.346  1.00 12.43           C
ATOM     93 CARG     X   1      -9.668  -8.880  17.259  1.00 15.05           C
ATOM     94 CASP     X   1     -12.720 -10.684  15.844  1.00 17.81           C
ATOM     95 CGLY     X   1     -14.408 -10.960  19.277  1.00 21.74           C
ATOM     96 CASN     X   1     -14.477 -14.763  19.362  1.00 21.86           C
ATOM     97 CGLY     X   1     -13.471 -14.799  23.045  1.00 18.47           C
ATOM     98 CLEU     X   1     -10.263 -16.769  22.344  1.00 13.28           C
ATOM     99 CILE     X   1      -7.171 -15.259  20.762  0.90  9.81           C
ATOM    100 CSER     X   1      -6.165 -17.213  17.643  1.00 10.27           C
ATOM    101 CALA     X   1      -2.943 -17.456  15.727  1.00 10.69           C
ATOM    102 CALA     X   1      -4.300 -15.222  12.962  1.00 11.64           C
ATOM    103 CGLU     X   1      -5.305 -12.498  15.414  1.00  9.38           C
ATOM    104 CLEU     X   1      -1.979 -12.434  17.189  1.00  9.41           C
ATOM    105 CARG     X   1      -0.090 -12.194  13.908  1.00  9.65           C
ATOM    106 CHIS     X   1      -2.304  -9.287  12.952  0.34 10.82           C
ATOM    107 CVAL     X   1      -1.432  -7.546  16.219  1.00 11.53           C
ATOM    108 CMET     X   1       2.339  -8.249  16.438  1.00 10.52           C
ATOM    109 CTHR     X   1       2.816  -6.640  12.993  1.00 11.80           C
ATOM    110 CASN     X   1       1.274  -3.460  14.403  0.72 10.91           C
ATOM    111 CLEU     X   1       3.613  -3.916  17.349  1.00 12.32           C
ATOM    112 CGLY     X   1       6.126  -3.689  14.490  1.00 11.96           C
ATOM    113 CGLU     X   1       7.394  -7.263  14.398  1.00 10.90           C
ATOM    114 CLYS     X   1       6.656  -8.995  11.121  0.67 10.41           C
ATOM    115 CLEU     X   1       6.891 -12.424  12.801  0.58  8.35           C
ATOM    116 CTHR     X   1       6.006 -15.729  11.196  1.00  8.53           C
ATOM    117 CASP     X   1       3.295 -18.204  12.119  1.00  8.68           C
ATOM    118 CASP     X   1       6.095 -20.053  13.949  0.34  8.53           C
ATOM    119 CGLU     X   1       6.731 -17.080  16.270  1.00  9.37           C
ATOM    120 CVAL     X   1       3.054 -16.408  16.787  1.00  9.39           C
ATOM    121 CASP     X   1       2.709 -20.173  16.995  1.00  9.65           C
ATOM    122 CGLU     X   1       5.200 -20.243  19.876  1.00 10.75           C
ATOM    123 CMET     X   1       3.617 -17.166  21.569  1.00 10.60           C
ATOM    124 CILE     X   1       0.309 -18.903  21.677  0.61 11.16           C
ATOM    125 CARG     X   1       1.677 -22.228  22.973  1.00 11.30           C
ATOM    126 CGLU     X   1       3.424 -20.165  25.675  1.00 13.24           C
ATOM    127 CALA     X   1       0.163 -18.864  27.146  1.00 13.38           C
ATOM    128 CASP     X   1      -1.676 -22.016  26.055  1.00 11.01           C
ATOM    129 CILE     X   1      -1.483 -24.401  28.998  1.00 12.45           C
ATOM    130 CASP     X   1      -4.344 -26.885  28.498  1.00 14.06           C
ATOM    131 CGLY     X   1      -3.058 -27.412  24.936  1.00 14.95           C
ATOM    132 CASP     X   1      -6.027 -26.028  22.973  1.00 14.21           C
ATOM    133 CGLY     X   1      -3.878 -23.645  20.870  1.00 12.69           C
ATOM    134 CHIS     X   1      -5.889 -20.576  21.706  1.00 10.74           C
ATOM    135 CILE     X   1      -5.410 -17.897  24.409  0.71  9.61           C
ATOM    136 CASN     X   1      -8.545 -17.989  26.532  1.00 10.65           C
ATOM    137 CTYR     X   1      -9.248 -15.634  29.478  0.62 11.57           C
ATOM    138 CGLU     X   1      -8.345 -18.094  32.242  1.00 12.62           C
ATOM    139 CGLU     X   1      -5.041 -19.015  30.562  1.00 10.88           C
ATOM    140 CPHE     X   1      -4.153 -15.335  30.368  0.53 10.57           C
ATOM    141 CVAL     X   1      -4.658 -14.923  34.116  1.00 13.02           C
ATOM    142 CARG     X   1      -2.579 -18.076  34.652  0.48 16.92           C
ATOM    143 CMET     X   1       0.211 -16.598  32.660  0.73 17.91           C
ATOM    144 CMET     X   1      -0.155 -13.191  34.233  1.00 23.30           C
ATOM    145 CVAL     X   1       0.167 -14.482  37.755  1.00 30.36           C
ATOM    146 CSER     X   1       2.598 -17.295  36.837  1.00 49.83           C
END
ATOM      1 CGLU     X   1      24.937  -6.576  44.100  1.00 54.51           C
ATOM      2 CGLN     X   1      21.637  -5.343  42.807  1.00 43.98           C
ATOM      3 CLEU     X   1      20.408  -6.271  39.242  1.00 29.51           C
ATOM      4 CTHR     X   1      21.382  -8.587  36.417  1.00 23.38           C
ATOM      5 CGLU     X   1      21.881  -7.439  32.799  1.00 23.41           C
ATOM      6 CGLU     X   1      18.469  -9.020  32.060  1.00 18.74           C
ATOM      7 CGLN     X   1      16.714  -6.345  34.104  1.00 15.79           C
ATOM      8 CILE     X   1      18.729  -3.632  32.334  0.60 16.16           C
ATOM      9 CALA     X   1      18.116  -5.143  28.905  1.00 15.86           C
ATOM     10 CGLU     X   1      14.448  -5.473  29.864  0.44 14.66           C
ATOM     11 CPHE     X   1      14.342  -1.781  30.613  0.74 12.86           C
ATOM     12 CLYS     X   1      16.241  -0.658  27.485  0.60 10.51           C
ATOM     13 CGLU     X   1      13.693  -2.302  25.197  1.00 11.86           C
ATOM     14 CALA     X   1      10.870  -0.530  27.060  1.00 11.89           C
ATOM     15 CPHE     X   1      12.527   2.872  26.522  1.00  8.45           C
ATOM     16 CALA     X   1      13.088   2.090  22.839  1.00  9.18           C
ATOM     17 CLEU     X   1       9.396   1.279  22.435  1.00 11.42           C
ATOM     18 CPHE     X   1       8.775   4.947  23.054  1.00  8.68           C
ATOM     19 CASP     X   1      11.763   6.500  21.244  1.00  7.43           C
ATOM     20 CLYS     X   1      10.662   5.609  17.690  1.00 12.02           C
ATOM     21 CASP     X   1      13.929   6.895  16.333  1.00  9.95           C
ATOM     22 CGLY     X   1      16.094   6.019  19.342  1.00  9.50           C
ATOM     23 CASP     X   1      17.344   9.537  20.075  1.00  8.33           C
ATOM     24 CGLY     X   1      17.798   8.793  23.775  1.00  7.50           C
ATOM     25 CTHR     X   1      14.892  10.976  24.840  1.00  7.23           C
ATOM     26 CILE     X   1      11.127  10.559  24.550  1.00  7.78           C
ATOM     27 CTHR     X   1       9.754  13.634  22.751  1.00  9.03           C
ATOM     28 CTHR     X   1       6.440  15.422  23.169  1.00 11.81           C
ATOM     29 CLYS     X   1       5.478  13.886  19.796  1.00 14.05           C
ATOM     30 CGLU     X   1       6.795  10.471  20.861  1.00  9.87           C
ATOM     31 CLEU     X   1       4.890  10.393  24.111  1.00  9.76           C
ATOM     32 CGLY     X   1       1.802  10.950  21.930  1.00  9.58           C
ATOM     33 CTHR     X   1       2.657   7.801  19.978  1.00  9.32           C
ATOM     34 CVAL     X   1       2.357   5.613  23.054  1.00  9.59           C
ATOM     35 CMET     X   1      -0.940   7.180  24.001  0.61  9.67           C
ATOM     36 CARG     X   1      -2.466   6.643  20.585  1.00  8.72           C
ATOM     37 CSER     X   1      -1.697   2.926  20.874  1.00 12.32           C
ATOM     38 CLEU     X   1      -3.652   2.866  24.131  0.53 15.72           C
ATOM     39 CGLY     X   1      -6.784   4.512  22.659  1.00 12.21           C
ATOM     40 CGLN     X   1      -6.287   8.142  23.668  1.00 10.24           C
ATOM     41 CASN     X   1      -5.299  10.917  21.235  1.00  7.42           C
ATOM     42 CPRO     X   1      -3.356  13.234  23.527  0.63  8.37           C
ATOM     43 CTHR     X   1      -2.758  16.741  22.305  1.00  9.95           C
ATOM     44 CGLU     X   1       0.515  18.629  22.457  1.00 10.91           C
ATOM     45 CALA     X   1      -0.546  20.798  25.441  1.00 11.63           C
ATOM     46 CGLU     X   1      -1.523  17.749  27.461  1.00  9.34           C
ATOM     47 CLEU     X   1       1.539  15.751  26.396  1.00  8.88           C
ATOM     48 CGLN     X   1       3.600  18.786  27.407  1.00  9.62           C
ATOM     49 CASP     X   1       2.355  18.770  30.959  1.00 10.37           C
ATOM     50 CMET     X   1       3.097  15.085  31.532  1.00 10.93           C
ATOM     51 CILE     X   1       6.656  15.426  30.056  0.52  9.63           C
ATOM     52 CASN     X   1       7.177  18.532  32.174  1.00 10.19           C
ATOM     53 CGLU     X   1       6.117  16.555  35.247  1.00 17.10           C
ATOM     54 CVAL     X   1       9.110  14.203  34.806  0.44 15.60           C
ATOM     55 CASP     X   1      11.607  16.328  32.845  1.00 15.46           C
ATOM     56 CALA     X   1      14.484  17.094  35.150  1.00 13.59           C
ATOM     57 CASP     X   1      16.879  19.260  33.082  1.00 12.17           C
ATOM     58 CGLY     X   1      14.132  21.469  31.587  1.00 16.07           C
ATOM     59 CASN     X   1      15.297  20.943  27.976  1.00 15.63           C
ATOM     60 CGLY     X   1      11.849  19.652  26.987  1.00 11.82           C
ATOM     61 CTHR     X   1      12.158  15.867  26.705  1.00  8.43           C
ATOM     62 CILE     X   1      12.725  12.867  28.978  1.00  7.21           C
ATOM     63 CASP     X   1      16.109  11.134  29.264  1.00  7.73           C
ATOM     64 CPHE     X   1      16.789   7.547  30.294  1.00  9.05           C
ATOM     65 CPRO     X   1      17.581   7.807  34.025  1.00 11.62           C
ATOM     66 CGLU     X   1      14.563  10.060  34.591  1.00  9.06           C
ATOM     67 CPHE     X   1      12.322   7.612  32.714  0.59  9.62           C
ATOM     68 CLEU     X   1      13.672   4.543  34.597  1.00 13.94           C
ATOM     69 CSER     X   1      13.174   6.071  38.015  0.78 14.51           C
ATOM     70 CLEU     X   1       9.893   8.095  37.961  0.53 12.64           C
ATOM     71 CMET     X   1       7.999   5.853  35.512  0.67 14.57           C
ATOM     72 CALA     X   1       8.595   2.275  36.387  0.54 17.68           C
ATOM     73 CARG     X   1       6.961   2.623  39.807  0.51 16.59           C
ATOM     74 CLYS     X   1       3.783   4.638  38.664  1.00 22.03           C
ATOM     75 CMET     X   1       3.674   2.287  35.676  0.60 22.35           C
ATOM     76 CLYS     X   1       4.056  -0.945  37.589  1.00 25.50           C
ATOM     77 CGLU     X   1       0.863  -0.506  39.509  0.58 19.93           C
ATOM     78 CGLN     X   1      -1.113   0.800  36.560  1.00 18.67           C
ATOM     79 CASP     X   1      -0.025  -1.721  33.936  0.31 19.26           C
ATOM     80 CSER     X   1      -0.779  -4.701  36.179  0.46 21.04           C
ATOM     81 CGLU     X   1      -4.495  -4.098  36.082  0.56 18.44           C
ATOM     82 CGLU     X   1      -4.511  -2.727  32.507  1.00 17.69           C
ATOM     83 CGLU     X   1      -2.517  -5.588  31.072  1.00 21.94           C
ATOM     84 CLEU     X   1      -5.102  -8.406  31.507  0.51 14.30           C
ATOM     85 CILE     X   1      -7.944  -6.384  30.098  1.00 13.46           C
ATOM     86 CGLU     X   1      -5.940  -5.003  27.196  0.58 16.18           C
ATOM     87 CALA     X   1      -4.290  -8.310  26.323  1.00 16.77           C
ATOM     88 CPHE     X   1      -7.577 -10.189  26.036  1.00 12.77           C
ATOM     89 CLYS     X   1      -9.706  -7.682  24.040  0.51 11.05           C
ATOM     90 CVAL     X   1      -6.884  -6.569  21.798  0.54 12.30           C
ATOM     91 CPHE     X   1      -5.852 -10.136  20.890  0.61 11.45           C
ATOM     92 CASP     X   1      -9.439 -11.278  20.553  1.00 12.43           C
ATOM     93 CARG     X   1     -10.181  -9.232  17.435  1.00 15.05           C
ATOM     94 CASP     X   1     -13.297 -11.121  16.300  1.00 17.81           C
ATOM     95 CGLY     X   1     -14.424 -11.392  19.957  1.00 21.74           C
ATOM     96 CASN     X   1     -15.342 -15.078  20.166  1.00 21.86           C
ATOM     97 CGLY     X   1     -13.218 -15.630  23.290  1.00 18.47           C
ATOM     98 CLEU     X   1     -10.197 -17.238  21.573  1.00 13.28           C
ATOM     99 CILE     X   1      -6.932 -15.634  20.516  0.90  9.81           C
ATOM    100 CSER     X   1      -6.255 -17.104  17.061  1.00 10.27           C
ATOM    101 CALA     X   1      -2.783 -17.525  15.689  1.00 10.69           C
ATOM    102 CALA     X   1      -4.019 -15.276  12.880  1.00 11.64           C
ATOM    103 CGLU     X   1      -5.150 -12.660  15.394  1.00  9.38           C
ATOM    104 CLEU     X   1      -1.754 -12.584  17.031  1.00  9.41           C
ATOM    105 CARG     X   1      -0.223 -12.046  13.602  1.00  9.65           C
ATOM    106 CHIS     X   1      -2.536  -9.141  12.917  0.34 10.82           C
ATOM    107 CVAL     X   1      -1.820  -7.263  16.147  1.00 11.53           C
ATOM    108 CMET     X   1       1.950  -7.985  16.339  1.00 10.52           C
ATOM    109 CTHR     X   1       2.577  -6.225  12.994  1.00 11.80           C
ATOM    110 CASN     X   1       1.286  -3.020  14.587  0.72 10.91           C
ATOM    111 CLEU     X   1       3.363  -3.482  17.722  1.00 12.32           C
ATOM    112 CGLY     X   1       6.237  -3.648  15.221  1.00 11.96           C
ATOM    113 CGLU     X   1       6.764  -7.347  14.565  1.00 10.90           C
ATOM    114 CLYS     X   1       6.312  -8.771  11.094  0.67 10.41           C
ATOM    115 CLEU     X   1       5.996 -12.126  12.905  0.58  8.35           C
ATOM    116 CTHR     X   1       6.062 -15.564  11.339  1.00  8.53           C
ATOM    117 CASP     X   1       3.675 -18.480  11.704  1.00  8.68           C
ATOM    118 CASP     X   1       6.240 -20.143  13.998  0.34  8.53           C
ATOM    119 CGLU     X   1       6.786 -17.032  16.154  1.00  9.37           C
ATOM    120 CVAL     X   1       3.100 -16.439  16.701  1.00  9.39           C
ATOM    121 CASP     X   1       2.490 -20.133  17.263  1.00  9.65           C
ATOM    122 CGLU     X   1       5.177 -20.074  19.963  1.00 10.75           C
ATOM    123 CMET     X   1       3.519 -17.079  21.728  1.00 10.60           C
ATOM    124 CILE     X   1       0.337 -18.922  22.396  0.61 11.16           C
ATOM    125 CARG     X   1       2.352 -21.980  23.489  1.00 11.30           C
ATOM    126 CGLU     X   1       4.023 -19.951  26.262  1.00 13.24           C
ATOM    127 CALA     X   1       0.604 -18.881  27.547  1.00 13.38           C
ATOM    128 CASP     X   1      -1.674 -21.829  26.756  1.00 11.01           C
ATOM    129 CILE     X   1      -2.356 -24.399  29.459  1.00 12.45           C
ATOM    130 CASP     X   1      -5.122 -26.667  28.113  1.00 14.06           C
ATOM    131 CGLY     X   1      -3.390 -27.170  24.741  1.00 14.95           C
ATOM    132 CASP     X   1      -5.969 -25.972  22.192  1.00 14.21           C
ATOM    133 CGLY     X   1      -3.327 -23.657  20.650  1.00 12.69           C
ATOM    134 CHIS     X   1      -5.524 -20.673  21.302  1.00 10.74           C
ATOM    135 CILE     X   1      -5.908 -18.455  24.408  0.71  9.61           C
ATOM    136 CASN     X   1      -9.118 -18.082  26.384  1.00 10.65           C
ATOM    137 CTYR     X   1      -9.892 -15.776  29.351  0.62 11.57           C
ATOM    138 CGLU     X   1      -8.675 -18.132  32.086  1.00 12.62           C
ATOM    139 CGLU     X   1      -5.507 -18.835  30.071  1.00 10.88           C
ATOM    140 CPHE     X   1      -4.587 -15.160  29.942  0.53 10.57           C
ATOM    141 CVAL     X   1      -4.931 -14.587  33.688  1.00 13.02           C
ATOM    142 CARG     X   1      -3.325 -17.941  34.543  0.48 16.92           C
ATOM    143 CMET     X   1      -0.245 -16.905  32.706  0.73 17.91           C
ATOM    144 CMET     X   1       0.051 -13.297  33.758  1.00 23.30           C
ATOM    145 CVAL     X   1       0.005 -14.102  37.436  1.00 30.36           C
ATOM    146 CSER     X   1       2.068 -17.314  37.128  1.00 49.83           C
END
ATOM      1 CGLU     X   1      24.946  -6.363  44.043  1.00 54.51           C
ATOM      2 CGLN     X   1      21.746  -4.902  42.733  1.00 43.98           C
ATOM      3 CLEU     X   1      20.439  -5.825  39.193  1.00 29.51           C
ATOM      4 CTHR     X   1      20.863  -8.489  36.545  1.00 23.38           C
ATOM      5 CGLU     X   1      21.767  -7.690  32.911  1.00 23.41           C
ATOM      6 CGLU     X   1      18.269  -8.980  32.026  1.00 18.74           C
ATOM      7 CGLN     X   1      16.456  -6.670  34.432  1.00 15.79           C
ATOM      8 CILE     X   1      18.398  -3.643  33.160  0.60 16.16           C
ATOM      9 CALA     X   1      18.426  -4.877  29.568  1.00 15.86           C
ATOM     10 CGLU     X   1      14.643  -5.271  29.717  0.44 14.66           C
ATOM     11 CPHE     X   1      14.245  -1.708  30.880  0.74 12.86           C
ATOM     12 CLYS     X   1      16.195  -0.591  27.781  0.60 10.51           C
ATOM     13 CGLU     X   1      14.252  -2.741  25.323  1.00 11.86           C
ATOM     14 CALA     X   1      11.035  -1.186  26.668  1.00 11.89           C
ATOM     15 CPHE     X   1      12.482   2.351  26.722  1.00  8.45           C
ATOM     16 CALA     X   1      13.597   2.112  23.091  1.00  9.18           C
ATOM     17 CLEU     X   1      10.110   1.141  21.929  1.00 11.42           C
ATOM     18 CPHE     X   1       9.289   4.595  23.204  1.00  8.68           C
ATOM     19 CASP     X   1      12.528   6.174  21.927  1.00  7.43           C
ATOM     20 CLYS     X   1      11.185   6.042  18.347  1.00 12.02           C
ATOM     21 CASP     X   1      13.959   7.667  16.390  1.00  9.95           C
ATOM     22 CGLY     X   1      16.703   6.248  18.619  1.00  9.50           C
ATOM     23 CASP     X   1      17.953   9.641  19.802  1.00  8.33           C
ATOM     24 CGLY     X   1      18.193   8.446  23.403  1.00  7.50           C
ATOM     25 CTHR     X   1      15.288  10.662  24.399  1.00  7.23           C
ATOM     26 CILE     X   1      11.521  10.533  24.873  1.00  7.78           C
ATOM     27 CTHR     X   1       9.823  13.556  23.272  1.00  9.03           C
ATOM     28 CTHR     X   1       6.217  14.684  23.557  1.00 11.81           C
ATOM     29 CLYS     X   1       5.652  13.301  20.031  1.00 14.05           C
ATOM     30 CGLU     X   1       6.948   9.852  21.010  1.00  9.87           C
ATOM     31 CLEU     X   1       4.663   9.895  24.006  1.00  9.76           C
ATOM     32 CGLY     X   1       1.910  10.953  21.576  1.00  9.58           C
ATOM     33 CTHR     X   1       2.635   7.845  19.506  1.00  9.32           C
ATOM     34 CVAL     X   1       2.616   5.545  22.515  1.00  9.59           C
ATOM     35 CMET     X   1      -0.323   7.073  24.318  0.61  9.67           C
ATOM     36 CARG     X   1      -2.372   6.873  21.148  1.00  8.72           C
ATOM     37 CSER     X   1      -1.779   3.114  21.078  1.00 12.32           C
ATOM     38 CLEU     X   1      -3.767   3.344  24.308  0.53 15.72           C
ATOM     39 CGLY     X   1      -6.966   5.089  23.124  1.00 12.21           C
ATOM     40 CGLN     X   1      -6.158   8.791  23.423  1.00 10.24           C
ATOM     41 CASN     X   1      -4.723  11.065  20.709  1.00  7.42           C
ATOM     42 CPRO     X   1      -3.516  13.457  23.396  0.63  8.37           C
ATOM     43 CTHR     X   1      -3.066  17.061  22.417  1.00  9.95           C
ATOM     44 CGLU     X   1       0.472  18.369  22.165  1.00 10.91           C
ATOM     45 CALA     X   1      -0.146  20.664  25.179  1.00 11.63           C
ATOM     46 CGLU     X   1      -1.515  17.755  27.176  1.00  9.34           C
ATOM     47 CLEU     X   1       1.674  15.721  26.731  1.00  8.88           C
ATOM     48 CGLN     X   1       3.683  18.780  27.774  1.00  9.62           C
ATOM     49 CASP     X   1       2.324  18.984  31.279  1.00 10.37           C
ATOM     50 CMET     X   1       2.712  15.216  31.617  1.00 10.93           C
ATOM     51 CILE     X   1       6.393  15.235  30.430  0.52  9.63           C
ATOM     52 CASN     X   1       7.046  18.360  32.483  1.00 10.19           C
ATOM     53 CGLU     X   1       6.419  16.337  35.645  1.00 17.10           C
ATOM     54 CVAL     X   1       9.231  14.057  34.387  0.44 15.60           C
ATOM     55 CASP     X   1      11.510  16.550  32.603  1.00 15.46           C
ATOM     56 CALA     X   1      13.925  18.024  35.088  1.00 13.59           C
ATOM     57 CASP     X   1      15.934  20.647  33.142  1.00 12.17           C
ATOM     58 CGLY     X   1      12.975  21.788  30.996  1.00 16.07           C
ATOM     59 CASN     X   1      14.734  20.766  27.750  1.00 15.63           C
ATOM     60 CGLY     X   1      11.547  19.385  26.179  1.00 11.82           C
ATOM     61 CTHR     X   1      12.647  15.751  26.473  1.00  8.43           C
ATOM     62 CILE     X   1      13.470  12.986  28.956  1.00  7.21           C
ATOM     63 CASP     X   1      16.548  10.746  28.757  1.00  7.73           C
ATOM     64 CPHE     X   1      16.479   7.188  30.072  1.00  9.05           C
ATOM     65 CPRO     X   1      17.629   7.686  33.684  1.00 11.62           C
ATOM     66 CGLU     X   1      14.968  10.341  34.297  1.00  9.06           C
ATOM     67 CPHE     X   1      12.304   8.097  32.748  0.59  9.62           C
ATOM     68 CLEU     X   1      13.360   5.033  34.816  1.00 13.94           C
ATOM     69 CSER     X   1      13.005   6.657  38.208  0.78 14.51           C
ATOM     70 CLEU     X   1       9.370   7.894  37.856  0.53 12.64           C
ATOM     71 CMET     X   1       7.756   5.517  35.335  0.67 14.57           C
ATOM     72 CALA     X   1       8.783   2.039  36.209  0.54 17.68           C
ATOM     73 CARG     X   1       7.593   2.507  39.793  0.51 16.59           C
ATOM     74 CLYS     X   1       4.190   4.205  38.789  1.00 22.03           C
ATOM     75 CMET     X   1       3.938   1.639  35.994  0.60 22.35           C
ATOM     76 CLYS     X   1       3.916  -1.402  38.230  1.00 25.50           C
ATOM     77 CGLU     X   1       0.605  -0.564  39.782  0.58 19.93           C
ATOM     78 CGLN     X   1      -0.843   0.535  36.466  1.00 18.67           C
ATOM     79 CASP     X   1       0.496  -2.016  33.991  0.31 19.26           C
ATOM     80 CSER     X   1      -0.520  -5.038  36.070  0.46 21.04           C
ATOM     81 CGLU     X   1      -4.188  -4.184  36.011  0.56 18.44           C
ATOM     82 CGLU     X   1      -4.101  -2.585  32.533  1.00 17.69           C
ATOM     83 CGLU     X   1      -2.322  -5.583  31.094  1.00 21.94           C
ATOM     84 CLEU     X   1      -4.977  -8.259  31.867  0.51 14.30           C
ATOM     85 CILE     X   1      -7.569  -6.026  30.302  1.00 13.46           C
ATOM     86 CGLU     X   1      -5.610  -4.723  27.333  0.58 16.18           C
ATOM     87 CALA     X   1      -4.067  -8.077  26.444  1.00 16.77           C
ATOM     88 CPHE     X   1      -7.394  -9.896  26.247  1.00 12.77           C
ATOM     89 CLYS     X   1      -9.543  -7.352  24.320  0.51 11.05           C
ATOM     90 CVAL     X   1      -6.922  -6.873  21.650  0.54 12.30           C
ATOM     91 CPHE     X   1      -5.917 -10.517  21.084  0.61 11.45           C
ATOM     92 CASP     X   1      -9.528 -11.583  20.749  1.00 12.43           C
ATOM     93 CARG     X   1     -10.491  -9.390  17.795  1.00 15.05           C
ATOM     94 CASP     X   1     -13.647 -11.198  16.636  1.00 17.81           C
ATOM     95 CGLY     X   1     -15.100 -11.586  20.165  1.00 21.74           C
ATOM     96 CASN     X   1     -15.180 -15.389  20.094  1.00 21.86           C
ATOM     97 CGLY     X   1     -13.538 -16.318  23.414  1.00 18.47           C
ATOM     98 CLEU     X   1     -10.349 -17.653  21.767  1.00 13.28           C
ATOM     99 CILE     X   1      -7.449 -15.861  20.116  0.90  9.81           C
ATOM    100 CSER     X   1      -5.904 -17.482  17.026  1.00 10.27           C
ATOM    101 CALA     X   1      -2.656 -17.093  15.179  1.00 10.69           C
ATOM    102 CALA     X   1      -4.576 -14.940  12.698  1.00 11.64           C
ATOM    103 CGLU     X   1      -5.976 -12.498  15.252  1.00  9.38           C
ATOM    104 CLEU     X   1      -2.616 -12.539  16.964  1.00  9.41           C
ATOM    105 CARG     X   1      -0.780 -11.893  13.709  1.00  9.65           C
ATOM    106 CHIS     X   1      -3.042  -8.977  12.908  0.34 10.82           C
ATOM    107 CVAL     X   1      -2.331  -7.027  16.096  1.00 11.53           C
ATOM    108 CMET     X   1       1.300  -8.267  16.312  1.00 10.52           C
ATOM    109 CTHR     X   1       1.903  -6.235  13.120  1.00 11.80           C
ATOM    110 CASN     X   1       0.359  -3.153  14.729  0.72 10.91           C
ATOM    111 CLEU     X   1       2.695  -3.641  17.671  1.00 12.32           C
ATOM    112 CGLY     X   1       5.624  -3.252  15.260  1.00 11.96           C
ATOM    113 CGLU     X   1       6.137  -6.999  14.960  1.00 10.90           C
ATOM    114 CLYS     X   1       5.761  -8.657  11.585  0.67 10.41           C
ATOM    115 CLEU     X   1       5.985 -12.299  12.733  0.58  8.35           C
ATOM    116 CTHR     X   1       5.861 -15.708  11.106  1.00  8.53           C
ATOM    117 CASP     X   1       3.329 -18.278  12.250  1.00  8.68           C
ATOM    118 CASP     X   1       6.324 -20.229  13.603  0.34  8.53           C
ATOM    119 CGLU     X   1       6.917 -17.458  16.171  1.00  9.37           C
ATOM    120 CVAL     X   1       3.219 -17.017  16.778  1.00  9.39           C
ATOM    121 CASP     X   1       2.949 -20.636  17.857  1.00  9.65           C
ATOM    122 CGLU     X   1       5.729 -20.069  20.398  1.00 10.75           C
ATOM    123 CMET     X   1       3.735 -17.141  21.911  1.00 10.60           C
ATOM    124 CILE     X   1       0.603 -19.080  22.542  0.61 11.16           C
ATOM    125 CARG     X   1       2.252 -22.325  23.706  1.00 11.30           C
ATOM    126 CGLU     X   1       4.065 -20.435  26.489  1.00 13.24           C
ATOM    127 CALA     X   1       0.625 -19.280  27.635  1.00 13.38           C
ATOM    128 CASP     X   1      -1.530 -22.197  26.474  1.00 11.01           C
ATOM    129 CILE     X   1      -2.829 -24.496  29.195  1.00 12.45           C
ATOM    130 CASP     X   1      -5.745 -25.860  27.136  1.00 14.06           C
ATOM    131 CGLY     X   1      -3.281 -26.972  24.433  1.00 14.95           C
ATOM    132 CASP     X   1      -5.516 -25.672  21.623  1.00 14.21           C
ATOM    133 CGLY     X   1      -2.992 -23.347  19.908  1.00 12.69           C
ATOM    134 CHIS     X   1      -5.069 -20.406  21.001  1.00 10.74           C
ATOM    135 CILE     X   1      -5.163 -17.945  23.941  0.71  9.61           C
ATOM    136 CASN     X   1      -8.364 -18.200  25.950  1.00 10.65           C
ATOM    137 CTYR     X   1      -9.337 -15.700  28.693  0.62 11.57           C
ATOM    138 CGLU     X   1      -8.635 -18.115  31.553  1.00 12.62           C
ATOM    139 CGLU     X   1      -5.228 -18.895  30.012  1.00 10.88           C
ATOM    140 CPHE     X   1      -4.445 -15.201  29.681  0.53 10.57           C
ATOM    141 CVAL     X   1      -5.199 -14.326  33.306  1.00 13.02           C
ATOM    142 CARG     X   1      -3.377 -17.410  34.617  0.48 16.92           C
ATOM    143 CMET     X   1      -0.249 -16.665  32.722  0.73 17.91           C
ATOM    144 CMET     X   1      -0.001 -13.025  33.674  1.00 23.30           C
ATOM    145 CVAL     X   1      -0.300 -13.534  37.393  1.00 30.36           C
ATOM    146 CSER     X   1       1.340 -16.973  37.780  1.00 49.83           C
END
ATOM      1 CGLU     X   1      24.101  -5.598  43.722  1.00 54.51           C
ATOM      2 CGLN     X   1      21.112  -3.566  42.709  1.00 43.98           C
ATOM      3 CLEU     X   1      19.755  -5.011  39.369  1.00 29.51           C
ATOM      4 CTHR     X   1      20.664  -8.016  37.263  1.00 23.38           C
ATOM      5 CGLU     X   1      22.052  -7.478  33.736  1.00 23.41           C
ATOM      6 CGLU     X   1      18.725  -8.890  32.461  1.00 18.74           C
ATOM      7 CGLN     X   1      16.953  -6.283  34.576  1.00 15.79           C
ATOM      8 CILE     X   1      18.888  -3.453  32.904  0.60 16.16           C
ATOM      9 CALA     X   1      18.383  -5.100  29.519  1.00 15.86           C
ATOM     10 CGLU     X   1      14.633  -5.168  30.160  0.44 14.66           C
ATOM     11 CPHE     X   1      14.422  -1.619  31.408  0.74 12.86           C
ATOM     12 CLYS     X   1      16.470  -0.468  28.387  0.60 10.51           C
ATOM     13 CGLU     X   1      14.120  -2.217  25.968  1.00 11.86           C
ATOM     14 CALA     X   1      10.997  -0.422  27.234  1.00 11.89           C
ATOM     15 CPHE     X   1      12.702   2.965  26.748  1.00  8.45           C
ATOM     16 CALA     X   1      13.393   2.136  23.098  1.00  9.18           C
ATOM     17 CLEU     X   1       9.654   1.488  22.852  1.00 11.42           C
ATOM     18 CPHE     X   1       9.301   5.197  23.435  1.00  8.68           C
ATOM     19 CASP     X   1      12.376   6.359  21.483  1.00  7.43           C
ATOM     20 CLYS     X   1      11.053   5.732  17.948  1.00 12.02           C
ATOM     21 CASP     X   1      13.719   7.505  15.971  1.00  9.95           C
ATOM     22 CGLY     X   1      16.374   6.304  18.425  1.00  9.50           C
ATOM     23 CASP     X   1      17.628   9.707  19.573  1.00  8.33           C
ATOM     24 CGLY     X   1      18.502   8.448  23.051  1.00  7.50           C
ATOM     25 CTHR     X   1      15.671  10.617  24.327  1.00  7.23           C
ATOM     26 CILE     X   1      11.881  10.776  24.547  1.00  7.78           C
ATOM     27 CTHR     X   1      10.268  13.893  23.042  1.00  9.03           C
ATOM     28 CTHR     X   1       6.603  14.802  23.354  1.00 11.81           C
ATOM     29 CLYS     X   1       6.048  13.303  19.874  1.00 14.05           C
ATOM     30 CGLU     X   1       7.398   9.905  20.953  1.00  9.87           C
ATOM     31 CLEU     X   1       5.147  10.070  23.970  1.00  9.76           C
ATOM     32 CGLY     X   1       2.279  10.719  21.531  1.00  9.58           C
ATOM     33 CTHR     X   1       2.658   7.434  19.652  1.00  9.32           C
ATOM     34 CVAL     X   1       2.715   5.662  22.999  1.00  9.59           C
ATOM     35 CMET     X   1      -0.593   7.104  24.095  0.61  9.67           C
ATOM     36 CARG     X   1      -2.185   6.833  20.678  1.00  8.72           C
ATOM     37 CSER     X   1      -1.448   3.099  20.728  1.00 12.32           C
ATOM     38 CLEU     X   1      -3.643   3.343  23.820  0.53 15.72           C
ATOM     39 CGLY     X   1      -6.758   4.854  22.177  1.00 12.21           C
ATOM     40 CGLN     X   1      -5.819   8.175  23.769  1.00 10.24           C
ATOM     41 CASN     X   1      -4.926  11.269  21.713  1.00  7.42           C
ATOM     42 CPRO     X   1      -3.093  13.893  23.750  0.63  8.37           C
ATOM     43 CTHR     X   1      -2.466  17.264  22.204  1.00  9.95           C
ATOM     44 CGLU     X   1       1.104  18.510  22.254  1.00 10.91           C
ATOM     45 CALA     X   1       0.051  20.774  25.170  1.00 11.63           C
ATOM     46 CGLU     X   1      -1.112  17.797  27.198  1.00  9.34           C
ATOM     47 CLEU     X   1       1.910  15.778  26.057  1.00  8.88           C
ATOM     48 CGLN     X   1       3.944  18.595  27.609  1.00  9.62           C
ATOM     49 CASP     X   1       2.208  18.154  30.920  1.00 10.37           C
ATOM     50 CMET     X   1       3.112  14.460  30.940  1.00 10.93           C
ATOM     51 CILE     X   1       6.753  15.507  30.157  0.52  9.63           C
ATOM     52 CASN     X   1       6.362  18.305  32.692  1.00 10.19           C
ATOM     53 CGLU     X   1       6.399  15.680  35.447  1.00 17.10           C
ATOM     54 CVAL     X   1       9.645  14.234  34.012  0.44 15.60           C
ATOM     55 CASP     X   1      11.611  17.037  32.318  1.00 15.46           C
ATOM     56 CALA     X   1      12.984  18.338  35.573  1.00 13.59           C
ATOM     57 CASP     X   1      15.367  20.813  33.871  1.00 12.17           C
ATOM     58 CGLY     X   1      12.660  21.725  31.320  1.00 16.07           C
ATOM     59 CASN     X   1      14.838  20.950  28.265  1.00 15.63           C
ATOM     60 CGLY     X   1      12.131  19.197  26.233  1.00 11.82           C
ATOM     61 CTHR     X   1      13.153  15.542  26.552  1.00  8.43           C
ATOM     62 CILE     X   1      13.233  12.692  29.074  1.00  7.21           C
ATOM     63 CASP     X   1      15.952  10.026  28.896  1.00  7.73           C
ATOM     64 CPHE     X   1      16.311   6.514  30.284  1.00  9.05           C
ATOM     65 CPRO     X   1      17.850   7.361  33.680  1.00 11.62           C
ATOM     66 CGLU     X   1      15.340  10.132  34.409  1.00  9.06           C
ATOM     67 CPHE     X   1      12.325   8.185  33.120  0.59  9.62           C
ATOM     68 CLEU     X   1      13.651   5.015  34.846  1.00 13.94           C
ATOM     69 CSER     X   1      13.470   6.386  38.361  0.78 14.51           C
ATOM     70 CLEU     X   1       9.956   7.970  38.457  0.53 12.64           C
ATOM     71 CMET     X   1       7.979   5.923  35.906  0.67 14.57           C
ATOM     72 CALA     X   1       8.805   2.317  36.391  0.54 17.68           C
ATOM     73 CARG     X   1       7.772   2.692  40.035  0.51 16.59           C
ATOM     74 CLYS     X   1       4.250   4.039  38.920  1.00 22.03           C
ATOM     75 CMET     X   1       4.262   1.600  36.004  0.60 22.35           C
ATOM     76 CLYS     X   1       4.163  -1.562  38.064  1.00 25.50           C
ATOM     77 CGLU     X   1       0.894  -0.682  39.681  0.58 19.93           C
ATOM     78 CGLN     X   1      -0.250   0.529  36.286  1.00 18.67           C
ATOM     79 CASP     X   1       0.919  -2.419  34.195  0.31 19.26           C
ATOM     80 CSER     X   1      -1.039  -5.030  36.153  0.46 21.04           C
ATOM     81 CGLU     X   1      -4.555  -3.773  35.664  0.56 18.44           C
ATOM     82 CGLU     X   1      -4.177  -2.448  32.091  1.00 17.69           C
ATOM     83 CGLU     X   1      -2.269  -5.442  30.816  1.00 21.94           C
ATOM     84 CLEU     X   1      -4.791  -8.158  31.853  0.51 14.30           C
ATOM     85 CILE     X   1      -7.691  -6.140  30.559  1.00 13.46           C
ATOM     86 CGLU     X   1      -5.907  -4.937  27.442  0.58 16.18           C
ATOM     87 CALA     X   1      -4.458  -8.333  26.555  1.00 16.77           C
ATOM     88 CPHE     X   1      -7.829 -10.078  26.493  1.00 12.77           C
ATOM     89 CLYS     X   1      -9.860  -7.544  24.428  0.51 11.05           C
ATOM     90 CVAL     X   1      -7.152  -6.899  21.882  0.54 12.30           C
ATOM     91 CPHE     X   1      -6.040 -10.431  20.934  0.61 11.45           C
ATOM     92 CASP     X   1      -9.661 -11.480  20.674  1.00 12.43           C
ATOM     93 CARG     X   1     -10.808  -8.936  18.091  1.00 15.05           C
ATOM     94 CASP     X   1     -14.205 -10.534  17.398  1.00 17.81           C
ATOM     95 CGLY     X   1     -14.832 -11.969  20.900  1.00 21.74           C
ATOM     96 CASN     X   1     -15.499 -15.669  20.318  1.00 21.86           C
ATOM     97 CGLY     X   1     -13.607 -16.824  23.427  1.00 18.47           C
ATOM     98 CLEU     X   1     -10.416 -17.892  21.599  1.00 13.28           C
ATOM     99 CILE     X   1      -7.529 -15.896  20.174  0.90  9.81           C
ATOM    100 CSER     X   1      -6.772 -17.602  16.847  1.00 10.27           C
ATOM    101 CALA     X   1      -3.690 -17.801  14.707  1.00 10.69           C
ATOM    102 CALA     X   1      -5.230 -15.162  12.439  1.00 11.64           C
ATOM    103 CGLU     X   1      -5.970 -12.991  15.469  1.00  9.38           C
ATOM    104 CLEU     X   1      -2.466 -13.432  16.790  1.00  9.41           C
ATOM    105 CARG     X   1      -0.949 -12.304  13.501  1.00  9.65           C
ATOM    106 CHIS     X   1      -3.344  -9.385  13.397  0.34 10.82           C
ATOM    107 CVAL     X   1      -2.322  -7.812  16.707  1.00 11.53           C
ATOM    108 CMET     X   1       1.437  -8.574  16.476  1.00 10.52           C
ATOM    109 CTHR     X   1       1.346  -6.683  13.145  1.00 11.80           C
ATOM    110 CASN     X   1      -0.206  -3.857  15.164  0.72 10.91           C
ATOM    111 CLEU     X   1       2.773  -4.109  17.492  1.00 12.32           C
ATOM    112 CGLY     X   1       4.787  -3.166  14.394  1.00 11.96           C
ATOM    113 CGLU     X   1       5.878  -6.800  14.367  1.00 10.90           C
ATOM    114 CLYS     X   1       5.495  -8.535  11.031  0.67 10.41           C
ATOM    115 CLEU     X   1       5.999 -12.121  12.263  0.58  8.35           C
ATOM    116 CTHR     X   1       5.519 -15.594  10.852  1.00  8.53           C
ATOM    117 CASP     X   1       3.335 -18.503  11.900  1.00  8.68           C
ATOM    118 CASP     X   1       6.409 -19.918  13.676  0.34  8.53           C
ATOM    119 CGLU     X   1       6.771 -16.908  16.007  1.00  9.37           C
ATOM    120 CVAL     X   1       3.106 -16.696  16.879  1.00  9.39           C
ATOM    121 CASP     X   1       2.908 -20.374  17.757  1.00  9.65           C
ATOM    122 CGLU     X   1       5.854 -20.056  20.150  1.00 10.75           C
ATOM    123 CMET     X   1       4.215 -16.881  21.589  1.00 10.60           C
ATOM    124 CILE     X   1       1.007 -18.748  22.026  0.61 11.16           C
ATOM    125 CARG     X   1       2.942 -21.804  23.259  1.00 11.30           C
ATOM    126 CGLU     X   1       3.969 -19.718  26.292  1.00 13.24           C
ATOM    127 CALA     X   1       0.315 -19.270  27.258  1.00 13.38           C
ATOM    128 CASP     X   1      -1.760 -22.299  26.245  1.00 11.01           C
ATOM    129 CILE     X   1      -2.141 -25.009  28.870  1.00 12.45           C
ATOM    130 CASP     X   1      -5.052 -26.774  27.133  1.00 14.06           C
ATOM    131 CGLY     X   1      -3.168 -27.034  23.816  1.00 14.95           C
ATOM    132 CASP     X   1      -5.847 -25.827  21.378  1.00 14.21           C
ATOM    133 CGLY     X   1      -3.544 -23.355  19.561  1.00 12.69           C
ATOM    134 CHIS     X   1      -5.414 -20.314  20.753  1.00 10.74           C
ATOM    135 CILE     X   1      -5.192 -18.299  24.009  0.71  9.61           C
ATOM    136 CASN     X   1      -8.392 -17.827  25.979  1.00 10.65           C
ATOM    137 CTYR     X   1      -8.856 -15.170  28.707  0.62 11.57           C
ATOM    138 CGLU     X   1      -8.726 -17.597  31.639  1.00 12.62           C
ATOM    139 CGLU     X   1      -5.472 -19.076  30.293  1.00 10.88           C
ATOM    140 CPHE     X   1      -4.142 -15.550  29.888  0.53 10.57           C
ATOM    141 CVAL     X   1      -5.161 -14.575  33.421  1.00 13.02           C
ATOM    142 CARG     X   1      -3.243 -17.460  35.020  0.48 16.92           C
ATOM    143 CMET     X   1      -0.379 -16.834  32.710  0.73 17.91           C
ATOM    144 CMET     X   1      -0.210 -13.171  33.582  1.00 23.30           C
ATOM    145 CVAL     X   1      -0.672 -13.552  37.299  1.00 30.36           C
ATOM    146 CSER     X   1       1.437 -16.733  37.619  1.00 49.83           C
END
ATOM      1 CGLU     X   1      24.530  -4.540  44.486  1.00 54.51           C
ATOM      2 CGLN     X   1      21.274  -3.680  42.828  1.00 43.98           C
ATOM      3 CLEU     X   1      19.957  -5.218  39.514  1.00 29.51           C
ATOM      4 CTHR     X   1      20.720  -8.054  37.133  1.00 23.38           C
ATOM      5 CGLU     X   1      21.717  -7.284  33.518  1.00 23.41           C
ATOM      6 CGLU     X   1      18.537  -9.137  32.450  1.00 18.74           C
ATOM      7 CGLN     X   1      16.518  -6.875  34.734  1.00 15.79           C
ATOM      8 CILE     X   1      18.507  -3.997  33.215  0.60 16.16           C
ATOM      9 CALA     X   1      17.798  -5.297  29.718  1.00 15.86           C
ATOM     10 CGLU     X   1      14.137  -5.188  30.753  0.44 14.66           C
ATOM     11 CPHE     X   1      14.142  -1.570  31.807  0.74 12.86           C
ATOM     12 CLYS     X   1      16.373  -0.669  28.830  0.60 10.51           C
ATOM     13 CGLU     X   1      13.907  -2.290  26.438  1.00 11.86           C
ATOM     14 CALA     X   1      11.164  -0.227  28.111  1.00 11.89           C
ATOM     15 CPHE     X   1      13.226   2.867  27.225  1.00  8.45           C
ATOM     16 CALA     X   1      13.329   1.905  23.544  1.00  9.18           C
ATOM     17 CLEU     X   1       9.534   1.691  23.454  1.00 11.42           C
ATOM     18 CPHE     X   1       9.265   5.410  24.016  1.00  8.68           C
ATOM     19 CASP     X   1      12.397   6.454  22.088  1.00  7.43           C
ATOM     20 CLYS     X   1      11.307   5.662  18.507  1.00 12.02           C
ATOM     21 CASP     X   1      13.893   7.778  16.776  1.00  9.95           C
ATOM     22 CGLY     X   1      16.712   6.361  18.911  1.00  9.50           C
ATOM     23 CASP     X   1      18.080   9.804  19.774  1.00  8.33           C
ATOM     24 CGLY     X   1      18.293   8.625  23.382  1.00  7.50           C
ATOM     25 CTHR     X   1      15.486  10.874  24.567  1.00  7.23           C
ATOM     26 CILE     X   1      11.692  10.729  24.722  1.00  7.78           C
ATOM     27 CTHR     X   1      10.153  13.795  23.046  1.00  9.03           C
ATOM     28 CTHR     X   1       6.662  15.183  23.535  1.00 11.81           C
ATOM     29 CLYS     X   1       5.908  13.755  20.063  1.00 14.05           C
ATOM     30 CGLU     X   1       7.251  10.259  20.774  1.00  9.87           C
ATOM     31 CLEU     X   1       5.370   9.937  24.023  1.00  9.76           C
ATOM     32 CGLY     X   1       2.139  10.512  22.067  1.00  9.58           C
ATOM     33 CTHR     X   1       2.906   7.507  19.866  1.00  9.32           C
ATOM     34 CVAL     X   1       2.680   5.013  22.707  1.00  9.59           C
ATOM     35 CMET     X   1      -0.422   6.363  24.375  0.61  9.67           C
ATOM     36 CARG     X   1      -2.000   6.910  20.984  1.00  8.72           C
ATOM     37 CSER     X   1      -1.494   3.254  20.052  1.00 12.32           C
ATOM     38 CLEU     X   1      -3.302   2.401  23.284  0.53 15.72           C
ATOM     39 CGLY     X   1      -6.420   4.525  22.617  1.00 12.21           C
ATOM     40 CGLN     X   1      -5.671   8.059  23.801  1.00 10.24           C
ATOM     41 CASN     X   1      -5.097  10.910  21.323  1.00  7.42           C
ATOM     42 CPRO     X   1      -3.341  13.626  23.308  0.63  8.37           C
ATOM     43 CTHR     X   1      -2.551  17.052  21.968  1.00  9.95           C
ATOM     44 CGLU     X   1       0.697  18.986  21.868  1.00 10.91           C
ATOM     45 CALA     X   1      -0.509  20.826  25.014  1.00 11.63           C
ATOM     46 CGLU     X   1      -1.206  17.592  26.853  1.00  9.34           C
ATOM     47 CLEU     X   1       2.027  16.069  25.537  1.00  8.88           C
ATOM     48 CGLN     X   1       4.071  18.934  26.982  1.00  9.62           C
ATOM     49 CASP     X   1       2.706  18.532  30.467  1.00 10.37           C
ATOM     50 CMET     X   1       3.443  14.801  30.529  1.00 10.93           C
ATOM     51 CILE     X   1       7.162  15.253  29.566  0.52  9.63           C
ATOM     52 CASN     X   1       7.227  18.347  31.764  1.00 10.19           C
ATOM     53 CGLU     X   1       6.017  16.332  34.756  1.00 17.10           C
ATOM     54 CVAL     X   1       9.149  14.127  34.642  0.44 15.60           C
ATOM     55 CASP     X   1      12.089  15.879  32.944  1.00 15.46           C
ATOM     56 CALA     X   1      13.174  18.346  35.574  1.00 13.59           C
ATOM     57 CASP     X   1      15.223  20.995  33.708  1.00 12.17           C
ATOM     58 CGLY     X   1      12.793  22.124  30.972  1.00 16.07           C
ATOM     59 CASN     X   1      15.248  20.947  28.277  1.00 15.63           C
ATOM     60 CGLY     X   1      12.369  19.522  26.224  1.00 11.82           C
ATOM     61 CTHR     X   1      13.081  15.786  26.422  1.00  8.43           C
ATOM     62 CILE     X   1      13.206  12.872  28.867  1.00  7.21           C
ATOM     63 CASP     X   1      16.390  10.780  28.992  1.00  7.73           C
ATOM     64 CPHE     X   1      16.570   7.161  30.117  1.00  9.05           C
ATOM     65 CPRO     X   1      18.038   7.554  33.625  1.00 11.62           C
ATOM     66 CGLU     X   1      15.588  10.274  34.674  1.00  9.06           C
ATOM     67 CPHE     X   1      12.656   8.421  33.090  0.59  9.62           C
ATOM     68 CLEU     X   1      13.623   5.116  34.801  1.00 13.94           C
ATOM     69 CSER     X   1      13.571   6.566  38.289  0.78 14.51           C
ATOM     70 CLEU     X   1       9.993   8.003  38.315  0.53 12.64           C
ATOM     71 CMET     X   1       8.352   5.390  36.060  0.67 14.57           C
ATOM     72 CALA     X   1       9.625   2.056  37.148  0.54 17.68           C
ATOM     73 CARG     X   1       7.610   2.589  40.332  0.51 16.59           C
ATOM     74 CLYS     X   1       4.464   4.131  38.546  1.00 22.03           C
ATOM     75 CMET     X   1       4.576   1.467  35.835  0.60 22.35           C
ATOM     76 CLYS     X   1       4.242  -1.589  38.027  1.00 25.50           C
ATOM     77 CGLU     X   1       0.972  -0.418  39.447  0.58 19.93           C
ATOM     78 CGLN     X   1      -0.157   0.592  35.982  1.00 18.67           C
ATOM     79 CASP     X   1       1.031  -2.117  33.600  0.31 19.26           C
ATOM     80 CSER     X   1      -0.499  -4.845  35.768  0.46 21.04           C
ATOM     81 CGLU     X   1      -3.946  -3.375  35.392  0.56 18.44           C
ATOM     82 CGLU     X   1      -3.619  -2.449  31.691  1.00 17.69           C
ATOM     83 CGLU     X   1      -2.362  -5.892  30.800  1.00 21.94           C
ATOM     84 CLEU     X   1      -5.488  -7.888  31.827  0.51 14.30           C
ATOM     85 CILE     X   1      -7.827  -5.479  30.130  1.00 13.46           C
ATOM     86 CGLU     X   1      -6.155  -4.561  26.858  0.58 16.18           C
ATOM     87 CALA     X   1      -4.541  -7.955  26.312  1.00 16.77           C
ATOM     88 CPHE     X   1      -7.703 -10.028  26.643  1.00 12.77           C
ATOM     89 CLYS     X   1      -9.939  -7.808  24.436  0.51 11.05           C
ATOM     90 CVAL     X   1      -7.047  -7.019  22.146  0.54 12.30           C
ATOM     91 CPHE     X   1      -6.154 -10.656  21.378  0.61 11.45           C
ATOM     92 CASP     X   1      -9.835 -11.498  21.211  1.00 12.43           C
ATOM     93 CARG     X   1     -10.823  -9.301  18.269  1.00 15.05           C
ATOM     94 CASP     X   1     -14.087 -11.122  17.494  1.00 17.81           C
ATOM     95 CGLY     X   1     -15.191 -11.607  21.135  1.00 21.74           C
ATOM     96 CASN     X   1     -16.092 -15.303  21.087  1.00 21.86           C
ATOM     97 CGLY     X   1     -13.719 -15.659  24.057  1.00 18.47           C
ATOM     98 CLEU     X   1     -10.745 -17.396  22.384  1.00 13.28           C
ATOM     99 CILE     X   1      -8.130 -15.862  20.111  0.90  9.81           C
ATOM    100 CSER     X   1      -7.252 -17.577  16.818  1.00 10.27           C
ATOM    101 CALA     X   1      -4.119 -17.647  14.746  1.00 10.69           C
ATOM    102 CALA     X   1      -5.626 -14.993  12.473  1.00 11.64           C
ATOM    103 CGLU     X   1      -6.741 -13.103  15.576  1.00  9.38           C
ATOM    104 CLEU     X   1      -3.331 -13.407  17.157  1.00  9.41           C
ATOM    105 CARG     X   1      -1.624 -12.363  13.934  1.00  9.65           C
ATOM    106 CHIS     X   1      -3.710  -9.218  14.066  0.34 10.82           C
ATOM    107 CVAL     X   1      -2.280  -8.031  17.385  1.00 11.53           C
ATOM    108 CMET     X   1       1.373  -8.584  16.329  1.00 10.52           C
ATOM    109 CTHR     X   1       0.748  -6.685  13.060  1.00 11.80           C
ATOM    110 CASN     X   1      -0.645  -3.764  15.061  0.72 10.91           C
ATOM    111 CLEU     X   1       2.354  -3.808  17.376  1.00 12.32           C
ATOM    112 CGLY     X   1       4.446  -3.031  14.284  1.00 11.96           C
ATOM    113 CGLU     X   1       5.658  -6.586  13.756  1.00 10.90           C
ATOM    114 CLYS     X   1       4.686  -8.838  10.881  0.67 10.41           C
ATOM    115 CLEU     X   1       6.106 -12.226  11.948  0.58  8.35           C
ATOM    116 CTHR     X   1       5.882 -15.706  10.492  1.00  8.53           C
ATOM    117 CASP     X   1       3.956 -18.714  11.746  1.00  8.68           C
ATOM    118 CASP     X   1       7.144 -19.768  13.572  0.34  8.53           C
ATOM    119 CGLU     X   1       7.032 -16.607  15.721  1.00  9.37           C
ATOM    120 CVAL     X   1       3.327 -16.499  16.427  1.00  9.39           C
ATOM    121 CASP     X   1       3.263 -20.192  17.260  1.00  9.65           C
ATOM    122 CGLU     X   1       5.958 -19.429  19.842  1.00 10.75           C
ATOM    123 CMET     X   1       3.711 -16.613  21.206  1.00 10.60           C
ATOM    124 CILE     X   1       0.868 -18.960  21.822  0.61 11.16           C
ATOM    125 CARG     X   1       2.889 -21.993  22.970  1.00 11.30           C
ATOM    126 CGLU     X   1       4.092 -20.180  26.111  1.00 13.24           C
ATOM    127 CALA     X   1       0.526 -19.304  27.114  1.00 13.38           C
ATOM    128 CASP     X   1      -1.492 -22.296  25.897  1.00 11.01           C
ATOM    129 CILE     X   1      -1.712 -25.164  28.369  1.00 12.45           C
ATOM    130 CASP     X   1      -4.453 -27.471  27.039  1.00 14.06           C
ATOM    131 CGLY     X   1      -2.931 -27.408  23.532  1.00 14.95           C
ATOM    132 CASP     X   1      -5.748 -25.835  21.488  1.00 14.21           C
ATOM    133 CGLY     X   1      -3.127 -23.606  19.791  1.00 12.69           C
ATOM    134 CHIS     X   1      -5.389 -20.712  20.610  1.00 10.74           C
ATOM    135 CILE     X   1      -5.684 -18.585  23.788  0.71  9.61           C
ATOM    136 CASN     X   1      -8.568 -18.811  26.234  1.00 10.65           C
ATOM    137 CTYR     X   1      -9.355 -15.946  28.662  0.62 11.57           C
ATOM    138 CGLU     X   1      -8.419 -18.331  31.480  1.00 12.62           C
ATOM    139 CGLU     X   1      -5.092 -19.080  29.760  1.00 10.88           C
ATOM    140 CPHE     X   1      -4.470 -15.349  29.517  0.53 10.57           C
ATOM    141 CVAL     X   1      -5.144 -14.734  33.210  1.00 13.02           C
ATOM    142 CARG     X   1      -3.248 -17.765  34.540  0.48 16.92           C
ATOM    143 CMET     X   1      -0.258 -16.581  32.646  0.73 17.91           C
ATOM    144 CMET     X   1      -0.670 -13.024  33.825  1.00 23.30           C
ATOM    145 CVAL     X   1      -0.876 -14.363  37.338  1.00 30.36           C
ATOM    146 CSER     X   1       2.042 -16.839  37.467  1.00 49.83           C
END
ATOM      1 CGLU     X   1      24.499  -5.244  44.119  1.00 54.51           C
ATOM      2 CGLN     X   1      21.404  -3.821  42.543  1.00 43.98           C
ATOM      3 CLEU     X   1      20.550  -5.193  39.010  1.00 29.51           C
ATOM      4 CTHR     X   1      21.429  -8.188  36.879  1.00 23.38           C
ATOM      5 CGLU     X   1      21.824  -7.672  33.106  1.00 23.41           C
ATOM      6 CGLU     X   1      18.271  -9.086  32.851  1.00 18.74           C
ATOM      7 CGLN     X   1      16.577  -6.619  35.186  1.00 15.79           C
ATOM      8 CILE     X   1      18.524  -3.908  33.340  0.60 16.16           C
ATOM      9 CALA     X   1      17.566  -5.253  29.920  1.00 15.86           C
ATOM     10 CGLU     X   1      13.947  -5.090  31.088  0.44 14.66           C
ATOM     11 CPHE     X   1      14.181  -1.360  31.570  0.74 12.86           C
ATOM     12 CLYS     X   1      15.916  -0.780  28.208  0.60 10.51           C
ATOM     13 CGLU     X   1      12.958  -2.317  26.385  1.00 11.86           C
ATOM     14 CALA     X   1      10.297  -0.348  28.288  1.00 11.89           C
ATOM     15 CPHE     X   1      12.445   2.710  27.484  1.00  8.45           C
ATOM     16 CALA     X   1      13.098   1.784  23.850  1.00  9.18           C
ATOM     17 CLEU     X   1       9.437   1.500  22.864  1.00 11.42           C
ATOM     18 CPHE     X   1       8.952   5.209  23.350  1.00  8.68           C
ATOM     19 CASP     X   1      12.308   6.469  22.023  1.00  7.43           C
ATOM     20 CLYS     X   1      11.631   5.702  18.336  1.00 12.02           C
ATOM     21 CASP     X   1      14.513   7.616  16.855  1.00  9.95           C
ATOM     22 CGLY     X   1      17.274   6.354  19.156  1.00  9.50           C
ATOM     23 CASP     X   1      18.345   9.899  20.029  1.00  8.33           C
ATOM     24 CGLY     X   1      18.436   9.147  23.754  1.00  7.50           C
ATOM     25 CTHR     X   1      15.466  11.367  24.520  1.00  7.23           C
ATOM     26 CILE     X   1      11.688  11.005  24.694  1.00  7.78           C
ATOM     27 CTHR     X   1       9.945  13.983  23.060  1.00  9.03           C
ATOM     28 CTHR     X   1       6.285  14.869  23.476  1.00 11.81           C
ATOM     29 CLYS     X   1       5.659  13.150  20.112  1.00 14.05           C
ATOM     30 CGLU     X   1       7.059   9.796  21.261  1.00  9.87           C
ATOM     31 CLEU     X   1       5.170   9.882  24.520  1.00  9.76           C
ATOM     32 CGLY     X   1       2.316  10.786  22.145  1.00  9.58           C
ATOM     33 CTHR     X   1       3.216   7.851  19.900  1.00  9.32           C
ATOM     34 CVAL     X   1       2.860   5.136  22.516  1.00  9.59           C
ATOM     35 CMET     X   1      -0.148   6.800  24.068  0.61  9.67           C
ATOM     36 CARG     X   1      -1.920   7.058  20.739  1.00  8.72           C
ATOM     37 CSER     X   1      -1.200   3.351  20.266  1.00 12.32           C
ATOM     38 CLEU     X   1      -2.657   2.866  23.742  0.53 15.72           C
ATOM     39 CGLY     X   1      -6.024   4.542  23.013  1.00 12.21           C
ATOM     40 CGLN     X   1      -5.264   8.039  24.294  1.00 10.24           C
ATOM     41 CASN     X   1      -5.472  10.992  21.878  1.00  7.42           C
ATOM     42 CPRO     X   1      -3.720  13.872  23.621  0.63  8.37           C
ATOM     43 CTHR     X   1      -2.741  16.978  21.739  1.00  9.95           C
ATOM     44 CGLU     X   1       0.808  18.258  21.485  1.00 10.91           C
ATOM     45 CALA     X   1      -0.369  20.921  23.987  1.00 11.63           C
ATOM     46 CGLU     X   1      -1.462  18.311  26.500  1.00  9.34           C
ATOM     47 CLEU     X   1       1.624  16.176  25.849  1.00  8.88           C
ATOM     48 CGLN     X   1       3.864  18.984  27.104  1.00  9.62           C
ATOM     49 CASP     X   1       2.194  18.721  30.467  1.00 10.37           C
ATOM     50 CMET     X   1       2.975  14.999  30.435  1.00 10.93           C
ATOM     51 CILE     X   1       6.718  15.679  29.736  0.52  9.63           C
ATOM     52 CASN     X   1       6.745  18.443  32.337  1.00 10.19           C
ATOM     53 CGLU     X   1       5.863  15.939  35.063  1.00 17.10           C
ATOM     54 CVAL     X   1       9.123  14.090  34.265  0.44 15.60           C
ATOM     55 CASP     X   1      11.454  16.738  32.800  1.00 15.46           C
ATOM     56 CALA     X   1      14.203  17.524  35.250  1.00 13.59           C
ATOM     57 CASP     X   1      16.610  19.762  33.276  1.00 12.17           C
ATOM     58 CGLY     X   1      13.943  21.758  31.388  1.00 16.07           C
ATOM     59 CASN     X   1      15.393  20.962  27.932  1.00 15.63           C
ATOM     60 CGLY     X   1      12.083  19.581  26.641  1.00 11.82           C
ATOM     61 CTHR     X   1      12.792  15.841  26.737  1.00  8.43           C
ATOM     62 CILE     X   1      13.295  12.760  28.916  1.00  7.21           C
ATOM     63 CASP     X   1      16.586  10.868  29.262  1.00  7.73           C
ATOM     64 CPHE     X   1      16.673   7.195  30.208  1.00  9.05           C
ATOM     65 CPRO     X   1      17.802   7.695  33.826  1.00 11.62           C
ATOM     66 CGLU     X   1      15.237  10.471  34.301  1.00  9.06           C
ATOM     67 CPHE     X   1      12.774   7.982  32.793  0.59  9.62           C
ATOM     68 CLEU     X   1      14.060   5.096  34.985  1.00 13.94           C
ATOM     69 CSER     X   1      13.633   7.022  38.207  0.78 14.51           C
ATOM     70 CLEU     X   1       9.963   8.163  37.898  0.53 12.64           C
ATOM     71 CMET     X   1       8.642   5.335  35.692  0.67 14.57           C
ATOM     72 CALA     X   1       9.616   2.123  37.321  0.54 17.68           C
ATOM     73 CARG     X   1       7.309   2.931  40.237  0.51 16.59           C
ATOM     74 CLYS     X   1       4.124   4.269  38.358  1.00 22.03           C
ATOM     75 CMET     X   1       4.515   1.269  36.055  0.60 22.35           C
ATOM     76 CLYS     X   1       4.083  -1.307  38.780  1.00 25.50           C
ATOM     77 CGLU     X   1       0.707   0.193  39.438  0.58 19.93           C
ATOM     78 CGLN     X   1      -0.353   0.649  35.836  1.00 18.67           C
ATOM     79 CASP     X   1       1.316  -2.143  33.875  0.31 19.26           C
ATOM     80 CSER     X   1      -0.527  -4.879  35.772  0.46 21.04           C
ATOM     81 CGLU     X   1      -3.991  -3.419  35.530  0.56 18.44           C
ATOM     82 CGLU     X   1      -3.580  -2.271  31.901  1.00 17.69           C
ATOM     83 CGLU     X   1      -1.931  -5.500  30.860  1.00 21.94           C
ATOM     84 CLEU     X   1      -4.825  -7.938  31.561  0.51 14.30           C
ATOM     85 CILE     X   1      -7.342  -5.702  29.884  1.00 13.46           C
ATOM     86 CGLU     X   1      -5.152  -4.681  26.968  0.58 16.18           C
ATOM     87 CALA     X   1      -3.980  -8.198  26.147  1.00 16.77           C
ATOM     88 CPHE     X   1      -7.328  -9.987  26.186  1.00 12.77           C
ATOM     89 CLYS     X   1      -9.844  -7.728  24.351  0.51 11.05           C
ATOM     90 CVAL     X   1      -7.598  -6.971  21.416  0.54 12.30           C
ATOM     91 CPHE     X   1      -6.309 -10.565  21.230  0.61 11.45           C
ATOM     92 CASP     X   1      -9.896 -11.754  21.160  1.00 12.43           C
ATOM     93 CARG     X   1     -10.750  -9.916  17.942  1.00 15.05           C
ATOM     94 CASP     X   1     -14.189 -11.536  17.604  1.00 17.81           C
ATOM     95 CGLY     X   1     -15.013 -11.627  21.349  1.00 21.74           C
ATOM     96 CASN     X   1     -16.393 -15.173  21.326  1.00 21.86           C
ATOM     97 CGLY     X   1     -13.862 -16.235  23.981  1.00 18.47           C
ATOM     98 CLEU     X   1     -10.969 -17.693  21.940  1.00 13.28           C
ATOM     99 CILE     X   1      -8.054 -15.989  20.222  0.90  9.81           C
ATOM    100 CSER     X   1      -6.944 -17.727  17.012  1.00 10.27           C
ATOM    101 CALA     X   1      -3.594 -18.012  15.336  1.00 10.69           C
ATOM    102 CALA     X   1      -4.640 -15.344  12.833  1.00 11.64           C
ATOM    103 CGLU     X   1      -5.967 -12.882  15.405  1.00  9.38           C
ATOM    104 CLEU     X   1      -2.624 -13.196  17.120  1.00  9.41           C
ATOM    105 CARG     X   1      -1.010 -12.194  13.837  1.00  9.65           C
ATOM    106 CHIS     X   1      -3.463  -9.380  13.267  0.34 10.82           C
ATOM    107 CVAL     X   1      -2.863  -7.550  16.547  1.00 11.53           C
ATOM    108 CMET     X   1       0.963  -7.904  16.485  1.00 10.52           C
ATOM    109 CTHR     X   1       0.943  -6.316  12.998  1.00 11.80           C
ATOM    110 CASN     X   1      -0.885  -3.428  14.669  0.72 10.91           C
ATOM    111 CLEU     X   1       1.747  -3.294  17.391  1.00 12.32           C
ATOM    112 CGLY     X   1       4.227  -2.896  14.523  1.00 11.96           C
ATOM    113 CGLU     X   1       5.303  -6.492  13.977  1.00 10.90           C
ATOM    114 CLYS     X   1       4.734  -8.863  11.089  0.67 10.41           C
ATOM    115 CLEU     X   1       5.641 -12.276  12.559  0.58  8.35           C
ATOM    116 CTHR     X   1       6.263 -15.692  11.069  1.00  8.53           C
ATOM    117 CASP     X   1       3.817 -18.518  11.668  1.00  8.68           C
ATOM    118 CASP     X   1       6.503 -19.992  13.953  0.34  8.53           C
ATOM    119 CGLU     X   1       6.978 -16.712  15.860  1.00  9.37           C
ATOM    120 CVAL     X   1       3.270 -16.350  16.461  1.00  9.39           C
ATOM    121 CASP     X   1       2.932 -19.981  17.477  1.00  9.65           C
ATOM    122 CGLU     X   1       5.736 -19.626  20.031  1.00 10.75           C
ATOM    123 CMET     X   1       3.872 -16.700  21.704  1.00 10.60           C
ATOM    124 CILE     X   1       0.766 -18.741  22.097  0.61 11.16           C
ATOM    125 CARG     X   1       2.495 -22.052  22.901  1.00 11.30           C
ATOM    126 CGLU     X   1       3.911 -20.390  26.037  1.00 13.24           C
ATOM    127 CALA     X   1       0.367 -19.810  27.297  1.00 13.38           C
ATOM    128 CASP     X   1      -1.491 -22.711  25.672  1.00 11.01           C
ATOM    129 CILE     X   1      -2.227 -24.977  28.622  1.00 12.45           C
ATOM    130 CASP     X   1      -4.563 -27.420  26.838  1.00 14.06           C
ATOM    131 CGLY     X   1      -2.371 -27.067  23.725  1.00 14.95           C
ATOM    132 CASP     X   1      -5.285 -26.246  21.398  1.00 14.21           C
ATOM    133 CGLY     X   1      -3.533 -23.449  19.442  1.00 12.69           C
ATOM    134 CHIS     X   1      -6.003 -20.830  20.538  1.00 10.74           C
ATOM    135 CILE     X   1      -6.011 -18.764  23.770  0.71  9.61           C
ATOM    136 CASN     X   1      -8.987 -18.671  26.112  1.00 10.65           C
ATOM    137 CTYR     X   1      -9.281 -16.201  29.033  0.62 11.57           C
ATOM    138 CGLU     X   1      -8.210 -18.855  31.546  1.00 12.62           C
ATOM    139 CGLU     X   1      -4.885 -19.467  29.769  1.00 10.88           C
ATOM    140 CPHE     X   1      -4.437 -15.726  29.354  0.53 10.57           C
ATOM    141 CVAL     X   1      -5.232 -15.031  33.009  1.00 13.02           C
ATOM    142 CARG     X   1      -2.980 -17.780  34.397  0.48 16.92           C
ATOM    143 CMET     X   1      -0.055 -16.453  32.495  0.73 17.91           C
ATOM    144 CMET     X   1      -0.632 -12.906  33.636  1.00 23.30           C
ATOM    145 CVAL     X   1      -1.097 -13.803  37.263  1.00 30.36           C
ATOM    146 CSER     X   1       1.457 -16.648  37.045  1.00 49.83           C
END
ATOM      1 CGLU     X   1      24.188  -5.448  44.038  1.00 54.51           C
ATOM      2 CGLN     X   1      21.583  -3.531  42.134  1.00 43.98           C
ATOM      3 CLEU     X   1      20.516  -5.241  38.814  1.00 29.51           C
ATOM      4 CTHR     X   1      20.900  -8.307  36.637  1.00 23.38           C
ATOM      5 CGLU     X   1      21.605  -7.735  32.917  1.00 23.41           C
ATOM      6 CGLU     X   1      18.101  -9.124  32.224  1.00 18.74           C
ATOM      7 CGLN     X   1      16.362  -6.829  34.698  1.00 15.79           C
ATOM      8 CILE     X   1      17.910  -3.965  32.711  0.60 16.16           C
ATOM      9 CALA     X   1      16.728  -5.197  29.319  1.00 15.86           C
ATOM     10 CGLU     X   1      13.242  -5.162  30.846  0.44 14.66           C
ATOM     11 CPHE     X   1      13.492  -1.464  31.529  0.74 12.86           C
ATOM     12 CLYS     X   1      15.358  -0.724  28.270  0.60 10.51           C
ATOM     13 CGLU     X   1      12.816  -2.410  26.005  1.00 11.86           C
ATOM     14 CALA     X   1      10.342  -0.052  27.706  1.00 11.89           C
ATOM     15 CPHE     X   1      12.793   2.729  26.775  1.00  8.45           C
ATOM     16 CALA     X   1      12.832   1.403  23.207  1.00  9.18           C
ATOM     17 CLEU     X   1       9.068   1.637  22.726  1.00 11.42           C
ATOM     18 CPHE     X   1       9.389   5.365  23.203  1.00  8.68           C
ATOM     19 CASP     X   1      12.858   6.238  21.855  1.00  7.43           C
ATOM     20 CLYS     X   1      11.827   5.280  18.297  1.00 12.02           C
ATOM     21 CASP     X   1      14.709   7.329  17.009  1.00  9.95           C
ATOM     22 CGLY     X   1      17.316   6.675  19.708  1.00  9.50           C
ATOM     23 CASP     X   1      18.767  10.167  20.119  1.00  8.33           C
ATOM     24 CGLY     X   1      19.129   9.816  23.887  1.00  7.50           C
ATOM     25 CTHR     X   1      15.833  11.552  24.567  1.00  7.23           C
ATOM     26 CILE     X   1      12.150  10.689  24.931  1.00  7.78           C
ATOM     27 CTHR     X   1      10.204  13.561  23.336  1.00  9.03           C
ATOM     28 CTHR     X   1       6.586  14.649  23.618  1.00 11.81           C
ATOM     29 CLYS     X   1       6.048  13.657  19.959  1.00 14.05           C
ATOM     30 CGLU     X   1       7.121  10.019  20.337  1.00  9.87           C
ATOM     31 CLEU     X   1       5.618   9.706  23.778  1.00  9.76           C
ATOM     32 CGLY     X   1       2.327  10.908  22.252  1.00  9.58           C
ATOM     33 CTHR     X   1       2.762   8.291  19.528  1.00  9.32           C
ATOM     34 CVAL     X   1       3.087   5.477  22.042  1.00  9.59           C
ATOM     35 CMET     X   1       0.183   6.717  24.104  0.61  9.67           C
ATOM     36 CARG     X   1      -2.052   6.724  21.055  1.00  8.72           C
ATOM     37 CSER     X   1      -1.166   3.049  20.603  1.00 12.32           C
ATOM     38 CLEU     X   1      -2.918   2.662  23.952  0.53 15.72           C
ATOM     39 CGLY     X   1      -6.155   4.562  23.178  1.00 12.21           C
ATOM     40 CGLN     X   1      -5.596   8.236  23.977  1.00 10.24           C
ATOM     41 CASN     X   1      -4.841  10.889  21.333  1.00  7.42           C
ATOM     42 CPRO     X   1      -3.777  14.029  23.179  0.63  8.37           C
ATOM     43 CTHR     X   1      -2.734  17.290  21.620  1.00  9.95           C
ATOM     44 CGLU     X   1       0.855  18.479  21.632  1.00 10.91           C
ATOM     45 CALA     X   1       0.011  20.931  24.462  1.00 11.63           C
ATOM     46 CGLU     X   1      -1.550  18.034  26.333  1.00  9.34           C
ATOM     47 CLEU     X   1       1.697  16.120  25.787  1.00  8.88           C
ATOM     48 CGLN     X   1       3.759  19.012  27.153  1.00  9.62           C
ATOM     49 CASP     X   1       1.792  19.086  30.362  1.00 10.37           C
ATOM     50 CMET     X   1       2.701  15.406  30.671  1.00 10.93           C
ATOM     51 CILE     X   1       6.363  16.394  29.915  0.52  9.63           C
ATOM     52 CASN     X   1       6.139  18.998  32.667  1.00 10.19           C
ATOM     53 CGLU     X   1       5.808  16.230  35.257  1.00 17.10           C
ATOM     54 CVAL     X   1       8.676  14.191  33.737  0.44 15.60           C
ATOM     55 CASP     X   1      11.192  16.830  32.597  1.00 15.46           C
ATOM     56 CALA     X   1      13.965  16.801  35.143  1.00 13.59           C
ATOM     57 CASP     X   1      16.694  18.800  33.337  1.00 12.17           C
ATOM     58 CGLY     X   1      14.326  21.369  31.770  1.00 16.07           C
ATOM     59 CASN     X   1      15.624  20.748  28.219  1.00 15.63           C
ATOM     60 CGLY     X   1      12.199  19.665  26.944  1.00 11.82           C
ATOM     61 CTHR     X   1      12.807  15.910  26.763  1.00  8.43           C
ATOM     62 CILE     X   1      13.134  13.148  29.362  1.00  7.21           C
ATOM     63 CASP     X   1      16.067  10.733  29.055  1.00  7.73           C
ATOM     64 CPHE     X   1      16.380   7.260  30.549  1.00  9.05           C
ATOM     65 CPRO     X   1      17.673   7.947  34.080  1.00 11.62           C
ATOM     66 CGLU     X   1      15.109  10.667  34.813  1.00  9.06           C
ATOM     67 CPHE     X   1      12.397   8.510  33.224  0.59  9.62           C
ATOM     68 CLEU     X   1      13.490   5.342  35.107  1.00 13.94           C
ATOM     69 CSER     X   1      13.027   6.655  38.619  0.78 14.51           C
ATOM     70 CLEU     X   1       9.522   8.196  38.163  0.53 12.64           C
ATOM     71 CMET     X   1       8.439   5.631  35.544  0.67 14.57           C
ATOM     72 CALA     X   1       9.420   2.274  36.844  0.54 17.68           C
ATOM     73 CARG     X   1       7.529   2.910  40.084  0.51 16.59           C
ATOM     74 CLYS     X   1       4.252   4.452  38.550  1.00 22.03           C
ATOM     75 CMET     X   1       4.783   1.762  35.916  0.60 22.35           C
ATOM     76 CLYS     X   1       4.910  -0.885  38.604  1.00 25.50           C
ATOM     77 CGLU     X   1       1.509   0.274  39.683  0.58 19.93           C
ATOM     78 CGLN     X   1      -0.043   0.717  36.262  1.00 18.67           C
ATOM     79 CASP     X   1       1.162  -2.503  34.648  0.31 19.26           C
ATOM     80 CSER     X   1      -1.017  -4.722  36.842  0.46 21.04           C
ATOM     81 CGLU     X   1      -4.294  -3.280  35.675  0.56 18.44           C
ATOM     82 CGLU     X   1      -3.300  -2.344  32.097  1.00 17.69           C
ATOM     83 CGLU     X   1      -1.879  -5.693  31.104  1.00 21.94           C
ATOM     84 CLEU     X   1      -5.099  -7.796  31.232  0.51 14.30           C
ATOM     85 CILE     X   1      -7.311  -5.192  29.657  1.00 13.46           C
ATOM     86 CGLU     X   1      -5.090  -4.348  26.707  0.58 16.18           C
ATOM     87 CALA     X   1      -3.740  -7.767  25.752  1.00 16.77           C
ATOM     88 CPHE     X   1      -7.092  -9.548  25.753  1.00 12.77           C
ATOM     89 CLYS     X   1      -9.641  -7.247  24.017  0.51 11.05           C
ATOM     90 CVAL     X   1      -7.152  -6.486  21.288  0.54 12.30           C
ATOM     91 CPHE     X   1      -6.035 -10.133  21.037  0.61 11.45           C
ATOM     92 CASP     X   1      -9.521 -11.569  20.778  1.00 12.43           C
ATOM     93 CARG     X   1     -10.814  -9.718  17.718  1.00 15.05           C
ATOM     94 CASP     X   1     -14.210 -11.439  17.438  1.00 17.81           C
ATOM     95 CGLY     X   1     -15.163 -11.507  21.152  1.00 21.74           C
ATOM     96 CASN     X   1     -15.768 -15.263  21.238  1.00 21.86           C
[truncated: 22,699,201 more chars]
