# Supplementary material for: Structural Transition States Explored With Minimalist Coarse Grained Models: Applications to Calmodulin
Source: Front Mol Biosci. 2019 Oct 15;6:104. doi: 10.3389/fmolb.2019.00104 (PMC6843051; doi:10.3389/fmolb.2019.00104)
Supplement: Supplementary file 1 [file Data_Sheet_1.ZIP › MD_full_trajectories/closed2openT300g8.pdb]

CRYST1   78.406   65.260  102.280  90.00  90.00  90.00 P 1           1
ATOM      1 CGLU     X   1      22.899  -4.582  40.079  0.00  0.00            
ATOM      2 CGLN     X   1      25.491  -2.816  38.018  0.00  0.00            
ATOM      3 CLEU     X   1      24.620  -0.822  34.800  0.00  0.00            
ATOM      4 CTHR     X   1      27.243  -0.774  32.078  0.00  0.00            
ATOM      5 CGLU     X   1      28.781   2.392  30.571  0.00  0.00            
ATOM      6 CGLU     X   1      27.402   1.627  27.077  0.00  0.00            
ATOM      7 CGLN     X   1      23.955   1.277  28.627  0.00  0.00            
ATOM      8 CILE     X   1      24.503   4.687  30.246  0.00  0.00            
ATOM      9 CALA     X   1      25.743   5.941  26.883  0.00  0.00            
ATOM     10 CGLU     X   1      22.621   4.638  25.141  0.00  0.00            
ATOM     11 CPHE     X   1      20.352   6.462  27.534  0.00  0.00            
ATOM     12 CLYS     X   1      22.493   9.617  27.198  0.00  0.00            
ATOM     13 CGLU     X   1      22.218   9.502  23.410  0.00  0.00            
ATOM     14 CALA     X   1      18.428   9.054  23.503  0.00  0.00            
ATOM     15 CPHE     X   1      18.036  11.804  26.128  0.00  0.00            
ATOM     16 CALA     X   1      20.252  14.129  24.085  0.00  0.00            
ATOM     17 CLEU     X   1      18.115  13.636  20.979  0.00  0.00            
ATOM     18 CPHE     X   1      15.164  15.113  22.804  0.00  0.00            
ATOM     19 CASP     X   1      17.205  17.675  24.775  0.00  0.00            
ATOM     20 CLYS     X   1      18.286  19.648  21.679  0.00  0.00            
ATOM     21 CASP     X   1      19.771  22.602  23.477  0.00  0.00            
ATOM     22 CGLY     X   1      21.794  20.473  25.904  0.00  0.00            
ATOM     23 CASP     X   1      20.576  22.120  29.110  0.00  0.00            
ATOM     24 CGLY     X   1      19.662  18.852  30.823  0.00  0.00            
ATOM     25 CTHR     X   1      15.893  19.153  30.603  0.00  0.00            
ATOM     26 CILE     X   1      13.337  18.202  27.958  0.00  0.00            
ATOM     27 CTHR     X   1      10.550  20.764  27.460  0.00  0.00            
ATOM     28 CTHR     X   1       7.279  20.355  25.592  0.00  0.00            
ATOM     29 CLYS     X   1       8.886  22.253  22.681  0.00  0.00            
ATOM     30 CGLU     X   1      11.659  19.641  22.530  0.00  0.00            
ATOM     31 CLEU     X   1       9.499  16.582  22.950  0.00  0.00            
ATOM     32 CGLY     X   1       7.122  17.944  20.287  0.00  0.00            
ATOM     33 CTHR     X   1      10.039  18.560  17.925  0.00  0.00            
ATOM     34 CVAL     X   1      10.983  14.893  17.978  0.00  0.00            
ATOM     35 CMET     X   1       7.466  13.574  17.642  0.00  0.00            
ATOM     36 CARG     X   1       6.727  15.947  14.794  0.00  0.00            
ATOM     37 CSER     X   1       9.813  14.769  12.902  0.00  0.00            
ATOM     38 CLEU     X   1       8.489  11.225  13.263  0.00  0.00            
ATOM     39 CGLY     X   1       5.125  12.118  11.660  0.00  0.00            
ATOM     40 CGLN     X   1       2.935  13.057  14.622  0.00  0.00            
ATOM     41 CASN     X   1       0.962  16.139  15.720  0.00  0.00            
ATOM     42 CPRO     X   1       0.692  16.273  19.503  0.00  0.00            
ATOM     43 CTHR     X   1      -0.899  19.352  20.967  0.00  0.00            
ATOM     44 CGLU     X   1       0.955  21.363  23.578  0.00  0.00            
ATOM     45 CALA     X   1      -1.470  20.083  26.265  0.00  0.00            
ATOM     46 CGLU     X   1      -0.943  16.470  25.269  0.00  0.00            
ATOM     47 CLEU     X   1       2.834  16.938  25.428  0.00  0.00            
ATOM     48 CGLN     X   1       2.440  18.446  28.899  0.00  0.00            
ATOM     49 CASP     X   1       0.409  15.491  30.046  0.00  0.00            
ATOM     50 CMET     X   1       3.222  13.273  28.769  0.00  0.00            
ATOM     51 CILE     X   1       5.757  15.189  30.974  0.00  0.00            
ATOM     52 CASN     X   1       3.375  15.273  33.928  0.00  0.00            
ATOM     53 CGLU     X   1       3.264  11.474  34.114  0.00  0.00            
ATOM     54 CVAL     X   1       7.003  11.324  34.938  0.00  0.00            
ATOM     55 CASP     X   1       7.678  14.791  36.394  0.00  0.00            
ATOM     56 CALA     X   1       8.486  13.636  39.886  0.00  0.00            
ATOM     57 CASP     X   1       9.937  16.962  41.126  0.00  0.00            
ATOM     58 CGLY     X   1       7.045  18.926  39.562  0.00  0.00            
ATOM     59 CASN     X   1       9.069  21.556  37.649  0.00  0.00            
ATOM     60 CGLY     X   1       7.292  21.046  34.315  0.00  0.00            
ATOM     61 CTHR     X   1      10.167  19.420  32.419  0.00  0.00            
ATOM     62 CILE     X   1      11.849  16.014  32.180  0.00  0.00            
ATOM     63 CASP     X   1      15.351  15.541  33.610  0.00  0.00            
ATOM     64 CPHE     X   1      17.571  12.508  33.097  0.00  0.00            
ATOM     65 CPRO     X   1      16.189  10.224  35.833  0.00  0.00            
ATOM     66 CGLU     X   1      12.626  11.222  34.929  0.00  0.00            
ATOM     67 CPHE     X   1      13.390  10.258  31.321  0.00  0.00            
ATOM     68 CLEU     X   1      14.751   6.853  32.479  0.00  0.00            
ATOM     69 CSER     X   1      11.489   6.379  34.324  0.00  0.00            
ATOM     70 CLEU     X   1       9.600   7.284  31.087  0.00  0.00            
ATOM     71 CMET     X   1      11.454   4.540  29.179  0.00  0.00            
ATOM     72 CALA     X   1      10.689   2.043  31.844  0.00  0.00            
ATOM     73 CARG     X   1       6.950   2.740  31.710  0.00  0.00            
ATOM     74 CLYS     X   1       6.300   3.656  27.941  0.00  0.00            
ATOM     75 CMET     X   1       9.260   2.033  26.191  0.00  0.00            
ATOM     76 CLYS     X   1       8.114  -1.191  27.786  0.00  0.00            
ATOM     77 CGLU     X   1       4.581  -2.085  28.680  0.00  0.00            
ATOM     78 CGLN     X   1       2.689  -2.249  25.410  0.00  0.00            
ATOM     79 CASP     X   1       4.450  -3.121  22.159  0.00  0.00            
ATOM     80 CSER     X   1       3.968  -6.580  20.647  0.00  0.00            
ATOM     81 CGLU     X   1       2.260  -6.543  17.290  0.00  0.00            
ATOM     82 CGLU     X   1       0.376  -4.124  14.997  0.00  0.00            
ATOM     83 CGLU     X   1       2.453  -1.368  16.519  0.00  0.00            
ATOM     84 CLEU     X   1       5.945  -2.792  15.750  0.00  0.00            
ATOM     85 CILE     X   1       4.332  -2.526  12.361  0.00  0.00            
ATOM     86 CGLU     X   1       3.833   1.179  12.969  0.00  0.00            
ATOM     87 CALA     X   1       7.486   1.485  13.961  0.00  0.00            
ATOM     88 CPHE     X   1       8.635  -0.262  10.793  0.00  0.00            
ATOM     89 CLYS     X   1       6.319   2.117   8.850  0.00  0.00            
ATOM     90 CVAL     X   1       8.370   5.003  10.152  0.00  0.00            
ATOM     91 CPHE     X   1      11.521   3.361   8.740  0.00  0.00            
ATOM     92 CASP     X   1       9.852   2.158   5.570  0.00  0.00            
ATOM     93 CARG     X   1       8.766   5.667   4.586  0.00  0.00            
ATOM     94 CASP     X   1       7.342   5.112   1.088  0.00  0.00            
ATOM     95 CGLY     X   1       5.656   1.841   2.173  0.00  0.00            
ATOM     96 CASN     X   1       7.170  -0.704  -0.216  0.00  0.00            
ATOM     97 CGLY     X   1       8.038  -3.310   2.436  0.00  0.00            
ATOM     98 CLEU     X   1      11.786  -2.528   2.359  0.00  0.00            
ATOM     99 CILE     X   1      13.831  -0.053   4.369  0.00  0.00            
ATOM    100 CSER     X   1      16.505   1.216   1.962  0.00  0.00            
ATOM    101 CALA     X   1      19.805   2.618   3.083  0.00  0.00            
ATOM    102 CALA     X   1      18.484   6.099   2.299  0.00  0.00            
ATOM    103 CGLU     X   1      15.240   5.670   4.231  0.00  0.00            
ATOM    104 CLEU     X   1      17.206   4.576   7.257  0.00  0.00            
ATOM    105 CARG     X   1      19.361   7.658   6.758  0.00  0.00            
ATOM    106 CHIS     X   1      16.189   9.708   6.716  0.00  0.00            
ATOM    107 CVAL     X   1      14.909   8.378  10.042  0.00  0.00            
ATOM    108 CMET     X   1      18.294   8.951  11.769  0.00  0.00            
ATOM    109 CTHR     X   1      18.355  12.585  10.555  0.00  0.00            
ATOM    110 CASN     X   1      14.804  13.111  11.815  0.00  0.00            
ATOM    111 CLEU     X   1      15.712  11.749  15.232  0.00  0.00            
ATOM    112 CGLY     X   1      18.675  14.139  15.461  0.00  0.00            
ATOM    113 CGLU     X   1      21.599  11.845  14.698  0.00  0.00            
ATOM    114 CLYS     X   1      23.359  13.116  11.605  0.00  0.00            
ATOM    115 CLEU     X   1      25.588  10.064  11.011  0.00  0.00            
ATOM    116 CTHR     X   1      27.706   9.651   7.908  0.00  0.00            
ATOM    117 CASP     X   1      26.612   7.794   4.796  0.00  0.00            
ATOM    118 CASP     X   1      29.187   5.046   5.444  0.00  0.00            
ATOM    119 CGLU     X   1      27.731   4.430   8.926  0.00  0.00            
ATOM    120 CVAL     X   1      24.280   4.069   7.441  0.00  0.00            
ATOM    121 CASP     X   1      25.400   1.210   5.226  0.00  0.00            
ATOM    122 CGLU     X   1      27.132  -0.482   8.167  0.00  0.00            
ATOM    123 CMET     X   1      23.647  -0.686   9.797  0.00  0.00            
ATOM    124 CILE     X   1      21.973  -2.091   6.765  0.00  0.00            
ATOM    125 CARG     X   1      24.539  -4.875   6.247  0.00  0.00            
ATOM    126 CGLU     X   1      24.123  -5.739   9.946  0.00  0.00            
ATOM    127 CALA     X   1      20.407  -6.496   9.626  0.00  0.00            
ATOM    128 CASP     X   1      20.533  -7.620   5.989  0.00  0.00            
ATOM    129 CILE     X   1      20.319 -11.403   6.136  0.00  0.00            
ATOM    130 CASP     X   1      18.902 -12.157   2.668  0.00  0.00            
ATOM    131 CGLY     X   1      21.533 -10.162   0.740  0.00  0.00            
ATOM    132 CASP     X   1      19.383  -7.714  -1.252  0.00  0.00            
ATOM    133 CGLY     X   1      20.945  -4.661   0.467  0.00  0.00            
ATOM    134 CHIS     X   1      17.758  -3.760   2.254  0.00  0.00            
ATOM    135 CILE     X   1      15.784  -4.620   5.428  0.00  0.00            
ATOM    136 CASN     X   1      12.367  -6.204   5.025  0.00  0.00            
ATOM    137 CTYR     X   1       9.900  -6.480   7.950  0.00  0.00            
ATOM    138 CGLU     X   1      11.175  -9.873   9.121  0.00  0.00            
ATOM    139 CGLU     X   1      14.813  -8.721   9.283  0.00  0.00            
ATOM    140 CPHE     X   1      13.666  -5.705  11.273  0.00  0.00            
ATOM    141 CVAL     X   1      12.026  -7.983  13.841  0.00  0.00            
ATOM    142 CARG     X   1      15.152 -10.145  14.160  0.00  0.00            
ATOM    143 CMET     X   1      17.322  -7.136  14.571  0.00  0.00            
ATOM    144 CMET     X   1      15.223  -6.071  17.516  0.00  0.00            
ATOM    145 CVAL     X   1      15.705  -9.390  19.227  0.00  0.00            
ATOM    146 CSER     X   1      19.529  -9.578  19.213  0.00  0.00            
END
ATOM      1 CGLU     X   1      25.448  -6.948  39.428  0.00  0.00            
ATOM      2 CGLN     X   1      23.352  -4.266  37.849  0.00  0.00            
ATOM      3 CLEU     X   1      24.333  -2.311  34.640  0.00  0.00            
ATOM      4 CTHR     X   1      27.427  -2.775  32.518  0.00  0.00            
ATOM      5 CGLU     X   1      29.073   0.247  30.839  0.00  0.00            
ATOM      6 CGLU     X   1      26.782  -0.061  27.781  0.00  0.00            
ATOM      7 CGLN     X   1      23.621   0.851  29.675  0.00  0.00            
ATOM      8 CILE     X   1      25.290   4.120  30.714  0.00  0.00            
ATOM      9 CALA     X   1      26.281   5.020  27.161  0.00  0.00            
ATOM     10 CGLU     X   1      22.745   4.266  25.974  0.00  0.00            
ATOM     11 CPHE     X   1      21.028   6.060  28.809  0.00  0.00            
ATOM     12 CLYS     X   1      22.884   9.343  28.155  0.00  0.00            
ATOM     13 CGLU     X   1      22.405   9.049  24.398  0.00  0.00            
ATOM     14 CALA     X   1      18.625   8.550  24.592  0.00  0.00            
ATOM     15 CPHE     X   1      18.687  11.793  26.614  0.00  0.00            
ATOM     16 CALA     X   1      20.501  13.730  23.886  0.00  0.00            
ATOM     17 CLEU     X   1      17.582  13.269  21.494  0.00  0.00            
ATOM     18 CPHE     X   1      14.931  15.116  23.440  0.00  0.00            
ATOM     19 CASP     X   1      17.373  17.563  25.070  0.00  0.00            
ATOM     20 CLYS     X   1      17.653  19.470  21.764  0.00  0.00            
ATOM     21 CASP     X   1      18.980  22.694  23.179  0.00  0.00            
ATOM     22 CGLY     X   1      20.389  20.284  25.771  0.00  0.00            
ATOM     23 CASP     X   1      19.996  21.882  29.200  0.00  0.00            
ATOM     24 CGLY     X   1      19.638  18.539  30.974  0.00  0.00            
ATOM     25 CTHR     X   1      15.869  18.867  31.151  0.00  0.00            
ATOM     26 CILE     X   1      12.912  18.129  28.882  0.00  0.00            
ATOM     27 CTHR     X   1      10.131  20.740  29.054  0.00  0.00            
ATOM     28 CTHR     X   1       6.974  20.510  26.972  0.00  0.00            
ATOM     29 CLYS     X   1       8.661  22.806  24.414  0.00  0.00            
ATOM     30 CGLU     X   1      11.450  20.235  24.044  0.00  0.00            
ATOM     31 CLEU     X   1       9.002  17.370  24.079  0.00  0.00            
ATOM     32 CGLY     X   1       7.066  19.124  21.290  0.00  0.00            
ATOM     33 CTHR     X   1       9.770  19.102  18.615  0.00  0.00            
ATOM     34 CVAL     X   1      10.762  15.520  19.346  0.00  0.00            
ATOM     35 CMET     X   1       7.382  13.891  18.968  0.00  0.00            
ATOM     36 CARG     X   1       6.582  15.739  15.769  0.00  0.00            
ATOM     37 CSER     X   1       9.100  13.370  14.176  0.00  0.00            
ATOM     38 CLEU     X   1       7.409  10.494  15.994  0.00  0.00            
ATOM     39 CGLY     X   1       3.932  10.799  14.412  0.00  0.00            
ATOM     40 CGLN     X   1       2.087  13.329  16.567  0.00  0.00            
ATOM     41 CASN     X   1       1.489  17.006  15.718  0.00  0.00            
ATOM     42 CPRO     X   1       1.146  17.146  19.494  0.00  0.00            
ATOM     43 CTHR     X   1      -1.475  19.374  21.016  0.00  0.00            
ATOM     44 CGLU     X   1      -0.534  22.123  23.436  0.00  0.00            
ATOM     45 CALA     X   1      -2.388  20.166  26.170  0.00  0.00            
ATOM     46 CGLU     X   1      -1.176  16.816  24.890  0.00  0.00            
ATOM     47 CLEU     X   1       2.449  17.877  25.384  0.00  0.00            
ATOM     48 CGLN     X   1       1.397  18.396  29.004  0.00  0.00            
ATOM     49 CASP     X   1      -0.134  14.990  29.475  0.00  0.00            
ATOM     50 CMET     X   1       3.155  13.250  28.691  0.00  0.00            
ATOM     51 CILE     X   1       5.290  15.411  31.085  0.00  0.00            
ATOM     52 CASN     X   1       2.789  15.307  33.939  0.00  0.00            
ATOM     53 CGLU     X   1       3.149  11.524  34.139  0.00  0.00            
ATOM     54 CVAL     X   1       6.918  11.904  34.716  0.00  0.00            
ATOM     55 CASP     X   1       7.931  14.656  37.163  0.00  0.00            
ATOM     56 CALA     X   1       9.667  13.221  40.181  0.00  0.00            
ATOM     57 CASP     X   1      11.505  16.130  41.872  0.00  0.00            
ATOM     58 CGLY     X   1       8.459  18.296  41.040  0.00  0.00            
ATOM     59 CASN     X   1      10.516  20.838  39.043  0.00  0.00            
ATOM     60 CGLY     X   1       7.979  20.756  36.199  0.00  0.00            
ATOM     61 CTHR     X   1      10.358  19.036  33.774  0.00  0.00            
ATOM     62 CILE     X   1      11.691  15.560  32.981  0.00  0.00            
ATOM     63 CASP     X   1      15.389  15.092  33.774  0.00  0.00            
ATOM     64 CPHE     X   1      17.829  12.678  32.159  0.00  0.00            
ATOM     65 CPRO     X   1      18.089   9.889  34.761  0.00  0.00            
ATOM     66 CGLU     X   1      14.324   9.541  35.217  0.00  0.00            
ATOM     67 CPHE     X   1      13.387   9.693  31.524  0.00  0.00            
ATOM     68 CLEU     X   1      15.048   6.277  30.925  0.00  0.00            
ATOM     69 CSER     X   1      13.436   4.700  33.955  0.00  0.00            
ATOM     70 CLEU     X   1       9.699   5.638  34.105  0.00  0.00            
ATOM     71 CMET     X   1       9.012   6.016  30.364  0.00  0.00            
ATOM     72 CALA     X   1      10.776   3.062  28.919  0.00  0.00            
ATOM     73 CARG     X   1       8.326   0.945  30.918  0.00  0.00            
ATOM     74 CLYS     X   1       4.884   2.637  30.050  0.00  0.00            
ATOM     75 CMET     X   1       5.999   2.902  26.424  0.00  0.00            
ATOM     76 CLYS     X   1       6.925  -0.743  26.748  0.00  0.00            
ATOM     77 CGLU     X   1       3.363  -1.777  27.311  0.00  0.00            
ATOM     78 CGLN     X   1       2.471   0.276  24.262  0.00  0.00            
ATOM     79 CASP     X   1       5.643  -0.492  22.318  0.00  0.00            
ATOM     80 CSER     X   1       5.401  -4.278  22.017  0.00  0.00            
ATOM     81 CGLU     X   1       2.472  -4.574  19.669  0.00  0.00            
ATOM     82 CGLU     X   1       2.958  -1.113  18.105  0.00  0.00            
ATOM     83 CGLU     X   1       6.608  -1.395  17.196  0.00  0.00            
ATOM     84 CLEU     X   1       6.677  -4.339  14.718  0.00  0.00            
ATOM     85 CILE     X   1       4.136  -2.536  12.609  0.00  0.00            
ATOM     86 CGLU     X   1       5.589   0.848  13.493  0.00  0.00            
ATOM     87 CALA     X   1       9.025  -0.460  12.542  0.00  0.00            
ATOM     88 CPHE     X   1       7.541  -0.858   9.071  0.00  0.00            
ATOM     89 CLYS     X   1       5.887   2.587   8.628  0.00  0.00            
ATOM     90 CVAL     X   1       8.816   4.788   9.523  0.00  0.00            
ATOM     91 CPHE     X   1      11.414   2.829   7.518  0.00  0.00            
ATOM     92 CASP     X   1       9.036   2.858   4.580  0.00  0.00            
ATOM     93 CARG     X   1       9.080   6.503   3.500  0.00  0.00            
ATOM     94 CASP     X   1       7.486   5.595   0.152  0.00  0.00            
ATOM     95 CGLY     X   1       5.385   2.487   0.951  0.00  0.00            
ATOM     96 CASN     X   1       7.073  -0.239  -1.096  0.00  0.00            
ATOM     97 CGLY     X   1       7.522  -2.671   1.813  0.00  0.00            
ATOM     98 CLEU     X   1      11.319  -2.735   1.320  0.00  0.00            
ATOM     99 CILE     X   1      13.641  -0.339   3.113  0.00  0.00            
ATOM    100 CSER     X   1      16.907   0.439   1.300  0.00  0.00            
ATOM    101 CALA     X   1      19.847   2.224   2.810  0.00  0.00            
ATOM    102 CALA     X   1      18.877   5.553   1.244  0.00  0.00            
ATOM    103 CGLU     X   1      15.372   5.567   2.713  0.00  0.00            
ATOM    104 CLEU     X   1      16.620   4.676   6.159  0.00  0.00            
ATOM    105 CARG     X   1      19.128   7.517   6.343  0.00  0.00            
ATOM    106 CHIS     X   1      16.612  10.131   5.296  0.00  0.00            
ATOM    107 CVAL     X   1      14.340   9.379   8.253  0.00  0.00            
ATOM    108 CMET     X   1      17.358   9.239  10.628  0.00  0.00            
ATOM    109 CTHR     X   1      18.553  12.661   9.386  0.00  0.00            
ATOM    110 CASN     X   1      15.203  14.198  10.331  0.00  0.00            
ATOM    111 CLEU     X   1      15.745  12.665  13.754  0.00  0.00            
ATOM    112 CGLY     X   1      18.386  15.404  14.001  0.00  0.00            
ATOM    113 CGLU     X   1      21.020  12.799  13.181  0.00  0.00            
ATOM    114 CLYS     X   1      23.640  14.238  10.869  0.00  0.00            
ATOM    115 CLEU     X   1      24.821  11.093   9.038  0.00  0.00            
ATOM    116 CTHR     X   1      27.273  10.102   6.339  0.00  0.00            
ATOM    117 CASP     X   1      26.721   7.645   3.513  0.00  0.00            
ATOM    118 CASP     X   1      29.655   5.574   4.819  0.00  0.00            
ATOM    119 CGLU     X   1      28.079   5.159   8.279  0.00  0.00            
ATOM    120 CVAL     X   1      24.821   4.025   6.751  0.00  0.00            
ATOM    121 CASP     X   1      26.636   1.161   5.067  0.00  0.00            
ATOM    122 CGLU     X   1      27.402  -0.284   8.507  0.00  0.00            
ATOM    123 CMET     X   1      23.745  -0.121   9.705  0.00  0.00            
ATOM    124 CILE     X   1      22.374  -2.083   6.834  0.00  0.00            
ATOM    125 CARG     X   1      24.981  -4.872   6.669  0.00  0.00            
ATOM    126 CGLU     X   1      24.115  -5.680  10.302  0.00  0.00            
ATOM    127 CALA     X   1      20.404  -6.149   9.598  0.00  0.00            
ATOM    128 CASP     X   1      20.935  -7.593   6.114  0.00  0.00            
ATOM    129 CILE     X   1      21.142 -11.362   6.472  0.00  0.00            
ATOM    130 CASP     X   1      19.886 -12.516   3.052  0.00  0.00            
ATOM    131 CGLY     X   1      21.982  -9.762   1.426  0.00  0.00            
ATOM    132 CASP     X   1      19.645  -8.339  -1.238  0.00  0.00            
ATOM    133 CGLY     X   1      20.327  -4.736  -0.110  0.00  0.00            
ATOM    134 CHIS     X   1      16.815  -4.212   1.136  0.00  0.00            
ATOM    135 CILE     X   1      15.028  -4.762   4.485  0.00  0.00            
ATOM    136 CASN     X   1      11.417  -5.884   4.705  0.00  0.00            
ATOM    137 CTYR     X   1       9.506  -7.177   7.770  0.00  0.00            
ATOM    138 CGLU     X   1      11.725 -10.249   8.151  0.00  0.00            
ATOM    139 CGLU     X   1      14.960  -8.255   8.532  0.00  0.00            
ATOM    140 CPHE     X   1      13.383  -5.705  10.850  0.00  0.00            
ATOM    141 CVAL     X   1      12.129  -8.705  12.825  0.00  0.00            
ATOM    142 CARG     X   1      15.718  -9.859  13.406  0.00  0.00            
ATOM    143 CMET     X   1      16.519  -6.604  15.047  0.00  0.00            
ATOM    144 CMET     X   1      14.229  -6.143  18.007  0.00  0.00            
ATOM    145 CVAL     X   1      15.308  -9.501  19.324  0.00  0.00            
ATOM    146 CSER     X   1      18.760  -8.452  18.042  0.00  0.00            
END
ATOM      1 CGLU     X   1      24.355  -6.041  39.494  0.00  0.00            
ATOM      2 CGLN     X   1      23.027  -2.610  38.752  0.00  0.00            
ATOM      3 CLEU     X   1      24.508  -1.009  35.538  0.00  0.00            
ATOM      4 CTHR     X   1      26.905  -2.418  32.977  0.00  0.00            
ATOM      5 CGLU     X   1      29.377  -0.044  31.271  0.00  0.00            
ATOM      6 CGLU     X   1      27.694  -0.455  27.852  0.00  0.00            
ATOM      7 CGLN     X   1      24.018  -0.495  28.797  0.00  0.00            
ATOM      8 CILE     X   1      24.169   2.760  30.780  0.00  0.00            
ATOM      9 CALA     X   1      26.468   4.234  28.141  0.00  0.00            
ATOM     10 CGLU     X   1      23.895   3.244  25.517  0.00  0.00            
ATOM     11 CPHE     X   1      21.312   5.082  27.555  0.00  0.00            
ATOM     12 CLYS     X   1      23.432   8.269  27.537  0.00  0.00            
ATOM     13 CGLU     X   1      23.565   8.478  23.746  0.00  0.00            
ATOM     14 CALA     X   1      19.765   8.143  23.895  0.00  0.00            
ATOM     15 CPHE     X   1      20.034  11.163  26.224  0.00  0.00            
ATOM     16 CALA     X   1      20.983  13.489  23.364  0.00  0.00            
ATOM     17 CLEU     X   1      17.919  12.385  21.401  0.00  0.00            
ATOM     18 CPHE     X   1      15.720  13.842  24.097  0.00  0.00            
ATOM     19 CASP     X   1      17.724  16.788  25.481  0.00  0.00            
ATOM     20 CLYS     X   1      17.676  18.580  22.101  0.00  0.00            
ATOM     21 CASP     X   1      19.458  21.538  23.594  0.00  0.00            
ATOM     22 CGLY     X   1      21.423  19.861  26.394  0.00  0.00            
ATOM     23 CASP     X   1      19.724  22.209  28.858  0.00  0.00            
ATOM     24 CGLY     X   1      20.100  19.565  31.563  0.00  0.00            
ATOM     25 CTHR     X   1      16.362  18.971  31.448  0.00  0.00            
ATOM     26 CILE     X   1      13.610  17.565  29.237  0.00  0.00            
ATOM     27 CTHR     X   1      10.542  19.839  29.287  0.00  0.00            
ATOM     28 CTHR     X   1       7.285  19.266  27.438  0.00  0.00            
ATOM     29 CLYS     X   1       8.682  21.192  24.438  0.00  0.00            
ATOM     30 CGLU     X   1      11.580  18.743  24.067  0.00  0.00            
ATOM     31 CLEU     X   1       9.352  15.723  24.406  0.00  0.00            
ATOM     32 CGLY     X   1       7.521  17.092  21.344  0.00  0.00            
ATOM     33 CTHR     X   1      10.339  17.268  18.795  0.00  0.00            
ATOM     34 CVAL     X   1      10.479  13.588  19.681  0.00  0.00            
ATOM     35 CMET     X   1       6.813  12.705  19.649  0.00  0.00            
ATOM     36 CARG     X   1       6.229  14.877  16.611  0.00  0.00            
ATOM     37 CSER     X   1       8.725  12.632  14.817  0.00  0.00            
ATOM     38 CLEU     X   1       6.637   9.823  16.294  0.00  0.00            
ATOM     39 CGLY     X   1       3.653  11.590  14.665  0.00  0.00            
ATOM     40 CGLN     X   1       1.527  13.007  17.479  0.00  0.00            
ATOM     41 CASN     X   1       1.197  16.811  17.322  0.00  0.00            
ATOM     42 CPRO     X   1       0.184  17.553  20.902  0.00  0.00            
ATOM     43 CTHR     X   1      -2.065  20.273  22.203  0.00  0.00            
ATOM     44 CGLU     X   1      -0.987  22.219  25.261  0.00  0.00            
ATOM     45 CALA     X   1      -3.466  20.076  27.261  0.00  0.00            
ATOM     46 CGLU     X   1      -1.734  16.937  26.045  0.00  0.00            
ATOM     47 CLEU     X   1       1.793  18.233  26.665  0.00  0.00            
ATOM     48 CGLN     X   1       0.725  18.771  30.277  0.00  0.00            
ATOM     49 CASP     X   1      -0.658  15.280  30.544  0.00  0.00            
ATOM     50 CMET     X   1       2.597  13.596  29.527  0.00  0.00            
ATOM     51 CILE     X   1       4.855  15.640  31.911  0.00  0.00            
ATOM     52 CASN     X   1       2.497  14.531  34.672  0.00  0.00            
ATOM     53 CGLU     X   1       3.085  10.920  33.625  0.00  0.00            
ATOM     54 CVAL     X   1       6.730  12.086  33.816  0.00  0.00            
ATOM     55 CASP     X   1       7.025  14.843  36.443  0.00  0.00            
ATOM     56 CALA     X   1       6.892  12.600  39.465  0.00  0.00            
ATOM     57 CASP     X   1       8.515  15.056  41.922  0.00  0.00            
ATOM     58 CGLY     X   1       6.182  17.757  40.535  0.00  0.00            
ATOM     59 CASN     X   1       8.950  20.396  40.305  0.00  0.00            
ATOM     60 CGLY     X   1       8.256  21.035  36.612  0.00  0.00            
ATOM     61 CTHR     X   1      11.050  19.330  34.665  0.00  0.00            
ATOM     62 CILE     X   1      12.597  15.892  34.145  0.00  0.00            
ATOM     63 CASP     X   1      16.284  15.497  35.031  0.00  0.00            
ATOM     64 CPHE     X   1      18.221  12.966  32.973  0.00  0.00            
ATOM     65 CPRO     X   1      17.912  10.054  35.431  0.00  0.00            
ATOM     66 CGLU     X   1      14.164  10.656  35.734  0.00  0.00            
ATOM     67 CPHE     X   1      13.698  10.861  31.955  0.00  0.00            
ATOM     68 CLEU     X   1      15.502   7.505  31.444  0.00  0.00            
ATOM     69 CSER     X   1      13.351   5.363  33.693  0.00  0.00            
ATOM     70 CLEU     X   1       9.577   6.050  33.309  0.00  0.00            
ATOM     71 CMET     X   1       9.070   6.382  29.535  0.00  0.00            
ATOM     72 CALA     X   1      11.068   3.462  28.350  0.00  0.00            
ATOM     73 CARG     X   1       9.698   1.227  31.110  0.00  0.00            
ATOM     74 CLYS     X   1       5.861   0.899  30.313  0.00  0.00            
ATOM     75 CMET     X   1       6.183   1.170  26.534  0.00  0.00            
ATOM     76 CLYS     X   1       7.993  -2.121  26.156  0.00  0.00            
ATOM     77 CGLU     X   1       4.722  -3.948  26.347  0.00  0.00            
ATOM     78 CGLN     X   1       3.021  -1.522  23.997  0.00  0.00            
ATOM     79 CASP     X   1       6.001  -0.865  21.735  0.00  0.00            
ATOM     80 CSER     X   1       5.950  -4.467  20.505  0.00  0.00            
ATOM     81 CGLU     X   1       2.776  -3.828  18.581  0.00  0.00            
ATOM     82 CGLU     X   1       3.809  -0.328  17.422  0.00  0.00            
ATOM     83 CGLU     X   1       7.445  -0.801  16.537  0.00  0.00            
ATOM     84 CLEU     X   1       6.688  -2.861  13.376  0.00  0.00            
ATOM     85 CILE     X   1       3.832  -0.663  12.299  0.00  0.00            
ATOM     86 CGLU     X   1       5.812   2.552  12.598  0.00  0.00            
ATOM     87 CALA     X   1       9.312   1.333  11.773  0.00  0.00            
ATOM     88 CPHE     X   1       8.427   0.072   8.303  0.00  0.00            
ATOM     89 CLYS     X   1       5.808   2.706   7.301  0.00  0.00            
ATOM     90 CVAL     X   1       7.878   5.718   8.233  0.00  0.00            
ATOM     91 CPHE     X   1      11.057   4.089   6.875  0.00  0.00            
ATOM     92 CASP     X   1       9.055   3.125   3.818  0.00  0.00            
ATOM     93 CARG     X   1       8.869   6.690   2.509  0.00  0.00            
ATOM     94 CASP     X   1       7.991   5.506  -1.011  0.00  0.00            
ATOM     95 CGLY     X   1       5.654   2.791   0.360  0.00  0.00            
ATOM     96 CASN     X   1       7.818   0.259  -1.479  0.00  0.00            
ATOM     97 CGLY     X   1       7.859  -1.948   1.636  0.00  0.00            
ATOM     98 CLEU     X   1      11.670  -2.216   1.379  0.00  0.00            
ATOM     99 CILE     X   1      13.593   0.086   3.692  0.00  0.00            
ATOM    100 CSER     X   1      16.895   0.994   2.011  0.00  0.00            
ATOM    101 CALA     X   1      19.615   3.068   3.565  0.00  0.00            
ATOM    102 CALA     X   1      18.536   6.179   1.658  0.00  0.00            
ATOM    103 CGLU     X   1      15.163   6.482   3.381  0.00  0.00            
ATOM    104 CLEU     X   1      16.807   5.740   6.693  0.00  0.00            
ATOM    105 CARG     X   1      19.278   8.608   6.447  0.00  0.00            
ATOM    106 CHIS     X   1      16.199  10.746   5.992  0.00  0.00            
ATOM    107 CVAL     X   1      14.472  10.154   9.329  0.00  0.00            
ATOM    108 CMET     X   1      17.867  10.650  11.060  0.00  0.00            
ATOM    109 CTHR     X   1      18.183  14.120   9.464  0.00  0.00            
ATOM    110 CASN     X   1      15.312  15.526  11.526  0.00  0.00            
ATOM    111 CLEU     X   1      16.679  13.972  14.700  0.00  0.00            
ATOM    112 CGLY     X   1      19.697  16.125  13.809  0.00  0.00            
ATOM    113 CGLU     X   1      21.996  13.490  12.340  0.00  0.00            
ATOM    114 CLYS     X   1      23.431  13.887   8.867  0.00  0.00            
ATOM    115 CLEU     X   1      25.231  10.681   7.812  0.00  0.00            
ATOM    116 CTHR     X   1      27.020   9.706   4.629  0.00  0.00            
ATOM    117 CASP     X   1      26.064   6.671   2.578  0.00  0.00            
ATOM    118 CASP     X   1      29.184   4.772   3.702  0.00  0.00            
ATOM    119 CGLU     X   1      28.150   5.345   7.339  0.00  0.00            
ATOM    120 CVAL     X   1      24.574   4.297   6.745  0.00  0.00            
ATOM    121 CASP     X   1      25.652   1.164   4.912  0.00  0.00            
ATOM    122 CGLU     X   1      27.228   0.003   8.180  0.00  0.00            
ATOM    123 CMET     X   1      23.718   0.368   9.724  0.00  0.00            
ATOM    124 CILE     X   1      22.201  -1.339   6.765  0.00  0.00            
ATOM    125 CARG     X   1      24.433  -4.422   7.104  0.00  0.00            
ATOM    126 CGLU     X   1      23.636  -4.491  10.841  0.00  0.00            
ATOM    127 CALA     X   1      19.948  -5.099  10.119  0.00  0.00            
ATOM    128 CASP     X   1      20.202  -6.629   6.640  0.00  0.00            
ATOM    129 CILE     X   1      20.013 -10.416   6.615  0.00  0.00            
ATOM    130 CASP     X   1      19.179 -11.734   3.126  0.00  0.00            
ATOM    131 CGLY     X   1      21.879  -9.480   1.625  0.00  0.00            
ATOM    132 CASP     X   1      19.710  -7.926  -1.107  0.00  0.00            
ATOM    133 CGLY     X   1      20.899  -4.540   0.250  0.00  0.00            
ATOM    134 CHIS     X   1      17.297  -3.771   1.020  0.00  0.00            
ATOM    135 CILE     X   1      15.452  -4.123   4.364  0.00  0.00            
ATOM    136 CASN     X   1      12.600  -6.599   4.073  0.00  0.00            
ATOM    137 CTYR     X   1       9.612  -7.490   6.308  0.00  0.00            
ATOM    138 CGLU     X   1      11.234 -10.620   7.750  0.00  0.00            
ATOM    139 CGLU     X   1      14.556  -9.165   8.948  0.00  0.00            
ATOM    140 CPHE     X   1      12.721  -6.116  10.254  0.00  0.00            
ATOM    141 CVAL     X   1      10.897  -8.338  12.746  0.00  0.00            
ATOM    142 CARG     X   1      14.166 -10.051  13.710  0.00  0.00            
ATOM    143 CMET     X   1      16.281  -7.086  14.527  0.00  0.00            
ATOM    144 CMET     X   1      14.711  -6.510  17.905  0.00  0.00            
ATOM    145 CVAL     X   1      15.148 -10.186  18.591  0.00  0.00            
ATOM    146 CSER     X   1      18.657 -10.399  17.072  0.00  0.00            
END
ATOM      1 CGLU     X   1      26.461  -6.160  41.184  0.00  0.00            
ATOM      2 CGLN     X   1      23.663  -5.606  38.745  0.00  0.00            
ATOM      3 CLEU     X   1      24.277  -3.857  35.331  0.00  0.00            
ATOM      4 CTHR     X   1      26.865  -3.118  32.677  0.00  0.00            
ATOM      5 CGLU     X   1      28.610   0.124  31.626  0.00  0.00            
ATOM      6 CGLU     X   1      27.430  -0.614  28.055  0.00  0.00            
ATOM      7 CGLN     X   1      23.777  -0.348  29.049  0.00  0.00            
ATOM      8 CILE     X   1      24.288   2.742  31.225  0.00  0.00            
ATOM      9 CALA     X   1      26.715   4.528  28.914  0.00  0.00            
ATOM     10 CGLU     X   1      24.514   3.922  25.869  0.00  0.00            
ATOM     11 CPHE     X   1      21.598   5.112  27.939  0.00  0.00            
ATOM     12 CLYS     X   1      23.098   8.630  27.794  0.00  0.00            
ATOM     13 CGLU     X   1      23.756   8.663  24.052  0.00  0.00            
ATOM     14 CALA     X   1      20.028   7.965  23.610  0.00  0.00            
ATOM     15 CPHE     X   1      18.883  10.282  26.427  0.00  0.00            
ATOM     16 CALA     X   1      20.507  13.461  25.108  0.00  0.00            
ATOM     17 CLEU     X   1      18.802  13.127  21.726  0.00  0.00            
ATOM     18 CPHE     X   1      15.652  14.113  23.552  0.00  0.00            
ATOM     19 CASP     X   1      17.845  16.490  25.589  0.00  0.00            
ATOM     20 CLYS     X   1      17.830  18.738  22.492  0.00  0.00            
ATOM     21 CASP     X   1      19.550  21.932  23.494  0.00  0.00            
ATOM     22 CGLY     X   1      21.533  19.998  26.109  0.00  0.00            
ATOM     23 CASP     X   1      19.747  21.341  29.188  0.00  0.00            
ATOM     24 CGLY     X   1      20.034  18.160  31.249  0.00  0.00            
ATOM     25 CTHR     X   1      16.303  17.513  31.223  0.00  0.00            
ATOM     26 CILE     X   1      13.326  16.907  28.941  0.00  0.00            
ATOM     27 CTHR     X   1      10.903  19.858  28.889  0.00  0.00            
ATOM     28 CTHR     X   1       7.370  19.966  27.524  0.00  0.00            
ATOM     29 CLYS     X   1       8.757  21.566  24.333  0.00  0.00            
ATOM     30 CGLU     X   1      11.496  19.008  23.640  0.00  0.00            
ATOM     31 CLEU     X   1       8.940  16.262  23.994  0.00  0.00            
ATOM     32 CGLY     X   1       6.922  18.362  21.520  0.00  0.00            
ATOM     33 CTHR     X   1       9.907  18.218  19.168  0.00  0.00            
ATOM     34 CVAL     X   1      10.521  14.502  19.562  0.00  0.00            
ATOM     35 CMET     X   1       6.930  13.356  19.689  0.00  0.00            
ATOM     36 CARG     X   1       6.369  15.076  16.370  0.00  0.00            
ATOM     37 CSER     X   1       8.638  12.478  14.760  0.00  0.00            
ATOM     38 CLEU     X   1       5.629  10.296  15.550  0.00  0.00            
ATOM     39 CGLY     X   1       2.606  12.105  14.043  0.00  0.00            
ATOM     40 CGLN     X   1       1.541  14.555  16.747  0.00  0.00            
ATOM     41 CASN     X   1       2.605  18.219  16.944  0.00  0.00            
ATOM     42 CPRO     X   1       1.531  17.554  20.522  0.00  0.00            
ATOM     43 CTHR     X   1      -0.457  20.309  22.136  0.00  0.00            
ATOM     44 CGLU     X   1       1.420  22.485  24.593  0.00  0.00            
ATOM     45 CALA     X   1      -1.413  21.953  27.128  0.00  0.00            
ATOM     46 CGLU     X   1      -1.474  18.311  26.097  0.00  0.00            
ATOM     47 CLEU     X   1       2.128  17.613  27.119  0.00  0.00            
ATOM     48 CGLN     X   1       1.363  19.271  30.458  0.00  0.00            
ATOM     49 CASP     X   1      -0.942  16.538  31.639  0.00  0.00            
ATOM     50 CMET     X   1       1.301  14.021  29.878  0.00  0.00            
ATOM     51 CILE     X   1       4.634  14.985  31.589  0.00  0.00            
ATOM     52 CASN     X   1       2.808  15.556  34.868  0.00  0.00            
ATOM     53 CGLU     X   1       2.032  11.854  35.282  0.00  0.00            
ATOM     54 CVAL     X   1       5.818  11.434  34.867  0.00  0.00            
ATOM     55 CASP     X   1       6.644  14.660  36.739  0.00  0.00            
ATOM     56 CALA     X   1       6.751  14.529  40.501  0.00  0.00            
ATOM     57 CASP     X   1       7.456  17.869  42.246  0.00  0.00            
ATOM     58 CGLY     X   1       5.426  20.217  40.002  0.00  0.00            
ATOM     59 CASN     X   1       8.765  21.782  38.962  0.00  0.00            
ATOM     60 CGLY     X   1       8.130  21.044  35.276  0.00  0.00            
ATOM     61 CTHR     X   1      11.028  18.786  34.271  0.00  0.00            
ATOM     62 CILE     X   1      12.575  15.399  35.057  0.00  0.00            
ATOM     63 CASP     X   1      16.314  14.741  34.711  0.00  0.00            
ATOM     64 CPHE     X   1      17.614  11.629  32.975  0.00  0.00            
ATOM     65 CPRO     X   1      17.449   8.742  35.475  0.00  0.00            
ATOM     66 CGLU     X   1      13.788   9.512  36.190  0.00  0.00            
ATOM     67 CPHE     X   1      13.172   9.390  32.430  0.00  0.00            
ATOM     68 CLEU     X   1      14.461   5.782  32.102  0.00  0.00            
ATOM     69 CSER     X   1      12.600   4.298  35.036  0.00  0.00            
ATOM     70 CLEU     X   1       8.979   5.313  34.188  0.00  0.00            
ATOM     71 CMET     X   1       8.632   5.785  30.411  0.00  0.00            
ATOM     72 CALA     X   1      10.722   3.267  28.618  0.00  0.00            
ATOM     73 CARG     X   1       9.551   0.606  31.074  0.00  0.00            
ATOM     74 CLYS     X   1       5.716   1.455  30.876  0.00  0.00            
ATOM     75 CMET     X   1       6.111   1.932  27.124  0.00  0.00            
ATOM     76 CLYS     X   1       7.690  -1.351  26.134  0.00  0.00            
ATOM     77 CGLU     X   1       4.563  -3.414  26.349  0.00  0.00            
ATOM     78 CGLN     X   1       2.969  -1.001  23.911  0.00  0.00            
ATOM     79 CASP     X   1       5.859   0.089  21.701  0.00  0.00            
ATOM     80 CSER     X   1       7.150  -3.403  20.910  0.00  0.00            
ATOM     81 CGLU     X   1       4.019  -4.407  19.073  0.00  0.00            
ATOM     82 CGLU     X   1       3.702  -0.847  17.700  0.00  0.00            
ATOM     83 CGLU     X   1       7.344  -0.991  16.731  0.00  0.00            
ATOM     84 CLEU     X   1       7.529  -3.929  14.251  0.00  0.00            
ATOM     85 CILE     X   1       4.772  -1.880  12.717  0.00  0.00            
ATOM     86 CGLU     X   1       6.054   1.668  13.047  0.00  0.00            
ATOM     87 CALA     X   1       9.590   1.000  11.834  0.00  0.00            
ATOM     88 CPHE     X   1       8.430  -0.487   8.539  0.00  0.00            
ATOM     89 CLYS     X   1       5.951   2.203   7.347  0.00  0.00            
ATOM     90 CVAL     X   1       8.397   4.913   8.300  0.00  0.00            
ATOM     91 CPHE     X   1      11.378   3.301   6.532  0.00  0.00            
ATOM     92 CASP     X   1       9.477   2.525   3.359  0.00  0.00            
ATOM     93 CARG     X   1       8.494   6.090   2.472  0.00  0.00            
ATOM     94 CASP     X   1       8.284   5.753  -1.324  0.00  0.00            
ATOM     95 CGLY     X   1       6.223   2.549  -0.874  0.00  0.00            
ATOM     96 CASN     X   1       8.736   0.344  -2.691  0.00  0.00            
ATOM     97 CGLY     X   1       8.863  -2.690  -0.377  0.00  0.00            
ATOM     98 CLEU     X   1      12.476  -2.206   0.798  0.00  0.00            
ATOM     99 CILE     X   1      14.198   0.391   2.951  0.00  0.00            
ATOM    100 CSER     X   1      17.147   2.172   1.311  0.00  0.00            
ATOM    101 CALA     X   1      19.774   4.684   2.263  0.00  0.00            
ATOM    102 CALA     X   1      17.602   7.301   0.556  0.00  0.00            
ATOM    103 CGLU     X   1      14.607   6.989   2.874  0.00  0.00            
ATOM    104 CLEU     X   1      16.706   6.019   5.854  0.00  0.00            
ATOM    105 CARG     X   1      18.980   8.995   5.252  0.00  0.00            
ATOM    106 CHIS     X   1      16.064  11.333   4.716  0.00  0.00            
ATOM    107 CVAL     X   1      14.551  11.491   8.203  0.00  0.00            
ATOM    108 CMET     X   1      18.033  10.620   9.575  0.00  0.00            
ATOM    109 CTHR     X   1      19.009  14.153   8.459  0.00  0.00            
ATOM    110 CASN     X   1      16.052  15.850  10.147  0.00  0.00            
ATOM    111 CLEU     X   1      17.131  14.109  13.334  0.00  0.00            
ATOM    112 CGLY     X   1      20.379  16.106  13.359  0.00  0.00            
ATOM    113 CGLU     X   1      22.254  13.382  11.500  0.00  0.00            
ATOM    114 CLYS     X   1      23.949  14.418   8.285  0.00  0.00            
ATOM    115 CLEU     X   1      25.082  10.861   7.446  0.00  0.00            
ATOM    116 CTHR     X   1      27.672   9.386   5.123  0.00  0.00            
ATOM    117 CASP     X   1      26.684   6.408   3.005  0.00  0.00            
ATOM    118 CASP     X   1      29.624   4.395   4.389  0.00  0.00            
ATOM    119 CGLU     X   1      27.600   4.206   7.628  0.00  0.00            
ATOM    120 CVAL     X   1      24.187   4.072   6.023  0.00  0.00            
ATOM    121 CASP     X   1      25.224   0.723   4.595  0.00  0.00            
ATOM    122 CGLU     X   1      26.367  -0.408   8.048  0.00  0.00            
ATOM    123 CMET     X   1      22.882   0.272   9.542  0.00  0.00            
ATOM    124 CILE     X   1      20.835  -1.948   7.340  0.00  0.00            
ATOM    125 CARG     X   1      23.447  -4.736   7.275  0.00  0.00            
ATOM    126 CGLU     X   1      23.698  -4.740  11.088  0.00  0.00            
ATOM    127 CALA     X   1      19.936  -5.247  10.810  0.00  0.00            
ATOM    128 CASP     X   1      20.182  -7.283   7.600  0.00  0.00            
ATOM    129 CILE     X   1      19.884 -11.037   7.158  0.00  0.00            
ATOM    130 CASP     X   1      18.969 -11.100   3.448  0.00  0.00            
ATOM    131 CGLY     X   1      22.324  -9.431   2.689  0.00  0.00            
ATOM    132 CASP     X   1      20.393  -7.174   0.289  0.00  0.00            
ATOM    133 CGLY     X   1      21.560  -3.810   1.716  0.00  0.00            
ATOM    134 CHIS     X   1      17.888  -3.159   2.224  0.00  0.00            
ATOM    135 CILE     X   1      15.437  -3.718   5.121  0.00  0.00            
ATOM    136 CASN     X   1      12.389  -5.719   4.095  0.00  0.00            
ATOM    137 CTYR     X   1       9.570  -6.791   6.466  0.00  0.00            
ATOM    138 CGLU     X   1      11.176 -10.182   7.120  0.00  0.00            
ATOM    139 CGLU     X   1      14.306  -8.430   8.431  0.00  0.00            
ATOM    140 CPHE     X   1      12.387  -6.067  10.690  0.00  0.00            
ATOM    141 CVAL     X   1      11.018  -8.931  12.786  0.00  0.00            
ATOM    142 CARG     X   1      14.322 -10.837  12.782  0.00  0.00            
ATOM    143 CMET     X   1      16.237  -7.919  14.105  0.00  0.00            
ATOM    144 CMET     X   1      14.014  -6.998  17.007  0.00  0.00            
ATOM    145 CVAL     X   1      14.131 -10.530  18.304  0.00  0.00            
ATOM    146 CSER     X   1      17.623 -11.898  17.531  0.00  0.00            
END
ATOM      1 CGLU     X   1      23.266  -7.613  38.988  0.00  0.00            
ATOM      2 CGLN     X   1      21.480  -4.896  37.114  0.00  0.00            
ATOM      3 CLEU     X   1      23.026  -3.317  33.920  0.00  0.00            
ATOM      4 CTHR     X   1      25.876  -3.893  31.503  0.00  0.00            
ATOM      5 CGLU     X   1      28.215  -1.496  29.647  0.00  0.00            
ATOM      6 CGLU     X   1      25.702  -2.426  26.907  0.00  0.00            
ATOM      7 CGLN     X   1      22.767  -0.772  28.656  0.00  0.00            
ATOM      8 CILE     X   1      24.819   2.216  29.844  0.00  0.00            
ATOM      9 CALA     X   1      26.045   3.212  26.391  0.00  0.00            
ATOM     10 CGLU     X   1      22.431   2.792  25.274  0.00  0.00            
ATOM     11 CPHE     X   1      20.975   4.651  28.211  0.00  0.00            
ATOM     12 CLYS     X   1      23.248   7.711  27.863  0.00  0.00            
ATOM     13 CGLU     X   1      22.801   8.252  24.129  0.00  0.00            
ATOM     14 CALA     X   1      19.072   7.625  24.661  0.00  0.00            
ATOM     15 CPHE     X   1      18.700  10.013  27.622  0.00  0.00            
ATOM     16 CALA     X   1      20.526  12.605  25.517  0.00  0.00            
ATOM     17 CLEU     X   1      18.186  11.935  22.596  0.00  0.00            
ATOM     18 CPHE     X   1      15.846  14.061  24.651  0.00  0.00            
ATOM     19 CASP     X   1      18.289  16.626  26.088  0.00  0.00            
ATOM     20 CLYS     X   1      19.078  18.897  23.112  0.00  0.00            
ATOM     21 CASP     X   1      21.271  21.510  24.701  0.00  0.00            
ATOM     22 CGLY     X   1      22.839  18.990  27.090  0.00  0.00            
ATOM     23 CASP     X   1      21.209  20.490  30.183  0.00  0.00            
ATOM     24 CGLY     X   1      20.653  17.149  31.909  0.00  0.00            
ATOM     25 CTHR     X   1      16.883  17.465  31.743  0.00  0.00            
ATOM     26 CILE     X   1      13.802  17.274  29.527  0.00  0.00            
ATOM     27 CTHR     X   1      11.125  19.981  29.225  0.00  0.00            
ATOM     28 CTHR     X   1       7.772  19.883  27.463  0.00  0.00            
ATOM     29 CLYS     X   1       9.818  21.709  24.790  0.00  0.00            
ATOM     30 CGLU     X   1      12.292  18.878  24.163  0.00  0.00            
ATOM     31 CLEU     X   1       9.872  15.990  24.173  0.00  0.00            
ATOM     32 CGLY     X   1       7.568  17.910  21.805  0.00  0.00            
ATOM     33 CTHR     X   1      10.412  17.737  19.287  0.00  0.00            
ATOM     34 CVAL     X   1      10.661  13.994  19.804  0.00  0.00            
ATOM     35 CMET     X   1       6.990  13.150  19.619  0.00  0.00            
ATOM     36 CARG     X   1       6.524  15.473  16.673  0.00  0.00            
ATOM     37 CSER     X   1       9.272  13.588  14.834  0.00  0.00            
ATOM     38 CLEU     X   1       7.412  10.369  15.617  0.00  0.00            
ATOM     39 CGLY     X   1       3.985  11.584  14.409  0.00  0.00            
ATOM     40 CGLN     X   1       2.305  13.486  17.239  0.00  0.00            
ATOM     41 CASN     X   1       1.646  17.208  16.686  0.00  0.00            
ATOM     42 CPRO     X   1       0.672  18.193  20.219  0.00  0.00            
ATOM     43 CTHR     X   1      -0.386  21.531  21.594  0.00  0.00            
ATOM     44 CGLU     X   1       1.130  23.312  24.564  0.00  0.00            
ATOM     45 CALA     X   1      -2.171  22.352  26.272  0.00  0.00            
ATOM     46 CGLU     X   1      -1.332  18.774  25.365  0.00  0.00            
ATOM     47 CLEU     X   1       2.330  19.147  26.342  0.00  0.00            
ATOM     48 CGLN     X   1       1.219  20.569  29.692  0.00  0.00            
ATOM     49 CASP     X   1      -0.610  17.491  30.854  0.00  0.00            
ATOM     50 CMET     X   1       2.171  15.214  29.613  0.00  0.00            
ATOM     51 CILE     X   1       5.040  16.869  31.611  0.00  0.00            
ATOM     52 CASN     X   1       3.036  17.321  34.804  0.00  0.00            
ATOM     53 CGLU     X   1       2.600  13.569  34.342  0.00  0.00            
ATOM     54 CVAL     X   1       6.378  12.929  34.390  0.00  0.00            
ATOM     55 CASP     X   1       8.142  15.489  36.610  0.00  0.00            
ATOM     56 CALA     X   1       8.279  13.706  39.923  0.00  0.00            
ATOM     57 CASP     X   1      10.178  16.330  41.974  0.00  0.00            
ATOM     58 CGLY     X   1       8.099  19.302  40.745  0.00  0.00            
ATOM     59 CASN     X   1      11.183  21.193  39.484  0.00  0.00            
ATOM     60 CGLY     X   1       9.576  21.783  36.078  0.00  0.00            
ATOM     61 CTHR     X   1      11.625  19.432  33.894  0.00  0.00            
ATOM     62 CILE     X   1      12.326  15.705  33.561  0.00  0.00            
ATOM     63 CASP     X   1      15.452  14.305  35.233  0.00  0.00            
ATOM     64 CPHE     X   1      17.099  11.307  33.592  0.00  0.00            
ATOM     65 CPRO     X   1      16.595   9.077  36.656  0.00  0.00            
ATOM     66 CGLU     X   1      12.930   9.912  37.275  0.00  0.00            
ATOM     67 CPHE     X   1      12.118   9.060  33.648  0.00  0.00            
ATOM     68 CLEU     X   1      14.328   5.998  32.923  0.00  0.00            
ATOM     69 CSER     X   1      12.826   4.019  35.769  0.00  0.00            
ATOM     70 CLEU     X   1       8.976   4.075  35.977  0.00  0.00            
ATOM     71 CMET     X   1       7.962   4.910  32.388  0.00  0.00            
ATOM     72 CALA     X   1      10.405   3.029  30.288  0.00  0.00            
ATOM     73 CARG     X   1       9.444  -0.353  31.746  0.00  0.00            
ATOM     74 CLYS     X   1       5.579   0.314  31.464  0.00  0.00            
ATOM     75 CMET     X   1       6.282   1.453  27.904  0.00  0.00            
ATOM     76 CLYS     X   1       7.886  -1.683  26.548  0.00  0.00            
ATOM     77 CGLU     X   1       4.694  -3.637  26.286  0.00  0.00            
ATOM     78 CGLN     X   1       3.279  -0.508  24.702  0.00  0.00            
ATOM     79 CASP     X   1       6.268  -0.349  22.364  0.00  0.00            
ATOM     80 CSER     X   1       6.618  -3.910  21.067  0.00  0.00            
ATOM     81 CGLU     X   1       3.319  -3.640  19.271  0.00  0.00            
ATOM     82 CGLU     X   1       3.999   0.025  18.393  0.00  0.00            
ATOM     83 CGLU     X   1       7.625  -0.210  17.383  0.00  0.00            
ATOM     84 CLEU     X   1       6.944  -2.028  14.061  0.00  0.00            
ATOM     85 CILE     X   1       4.189   0.191  12.779  0.00  0.00            
ATOM     86 CGLU     X   1       6.483   3.120  13.487  0.00  0.00            
ATOM     87 CALA     X   1       9.731   1.682  12.145  0.00  0.00            
ATOM     88 CPHE     X   1       8.487   0.105   8.924  0.00  0.00            
ATOM     89 CLYS     X   1       5.723   2.523   7.777  0.00  0.00            
ATOM     90 CVAL     X   1       7.624   5.765   8.100  0.00  0.00            
ATOM     91 CPHE     X   1      11.283   5.061   7.246  0.00  0.00            
ATOM     92 CASP     X   1      10.380   3.514   3.918  0.00  0.00            
ATOM     93 CARG     X   1       9.410   6.867   2.409  0.00  0.00            
ATOM     94 CASP     X   1       8.467   5.018  -0.795  0.00  0.00            
ATOM     95 CGLY     X   1       5.681   2.792   0.619  0.00  0.00            
ATOM     96 CASN     X   1       6.909  -0.072  -1.564  0.00  0.00            
ATOM     97 CGLY     X   1       7.786  -2.472   1.273  0.00  0.00            
ATOM     98 CLEU     X   1      11.575  -2.146   0.823  0.00  0.00            
ATOM     99 CILE     X   1      13.890   0.253   2.622  0.00  0.00            
ATOM    100 CSER     X   1      17.009   1.533   0.836  0.00  0.00            
ATOM    101 CALA     X   1      19.926   3.476   2.186  0.00  0.00            
ATOM    102 CALA     X   1      18.998   6.854   0.700  0.00  0.00            
ATOM    103 CGLU     X   1      15.518   6.715   2.220  0.00  0.00            
ATOM    104 CLEU     X   1      17.207   5.809   5.467  0.00  0.00            
ATOM    105 CARG     X   1      19.804   8.469   4.714  0.00  0.00            
ATOM    106 CHIS     X   1      17.056  11.024   4.283  0.00  0.00            
ATOM    107 CVAL     X   1      15.166  10.456   7.535  0.00  0.00            
ATOM    108 CMET     X   1      18.206  10.563   9.883  0.00  0.00            
ATOM    109 CTHR     X   1      19.208  14.162   9.033  0.00  0.00            
ATOM    110 CASN     X   1      15.731  14.946  10.366  0.00  0.00            
ATOM    111 CLEU     X   1      16.472  12.782  13.387  0.00  0.00            
ATOM    112 CGLY     X   1      19.386  15.164  13.997  0.00  0.00            
ATOM    113 CGLU     X   1      22.647  13.545  12.933  0.00  0.00            
ATOM    114 CLYS     X   1      23.979  14.700   9.590  0.00  0.00            
ATOM    115 CLEU     X   1      24.790  11.141   8.445  0.00  0.00            
ATOM    116 CTHR     X   1      26.936  10.224   5.473  0.00  0.00            
ATOM    117 CASP     X   1      26.736   7.679   2.678  0.00  0.00            
ATOM    118 CASP     X   1      29.628   5.611   4.080  0.00  0.00            
ATOM    119 CGLU     X   1      28.055   5.633   7.565  0.00  0.00            
ATOM    120 CVAL     X   1      24.486   4.893   6.586  0.00  0.00            
ATOM    121 CASP     X   1      25.426   1.690   4.799  0.00  0.00            
ATOM    122 CGLU     X   1      27.040   0.205   7.914  0.00  0.00            
ATOM    123 CMET     X   1      23.713   0.284   9.853  0.00  0.00            
ATOM    124 CILE     X   1      22.044  -1.076   6.799  0.00  0.00            
ATOM    125 CARG     X   1      24.282  -4.143   7.236  0.00  0.00            
ATOM    126 CGLU     X   1      23.205  -4.836  10.836  0.00  0.00            
ATOM    127 CALA     X   1      19.726  -5.593   9.494  0.00  0.00            
ATOM    128 CASP     X   1      20.151  -7.207   6.070  0.00  0.00            
ATOM    129 CILE     X   1      20.099 -10.992   5.840  0.00  0.00            
ATOM    130 CASP     X   1      19.440 -10.984   2.076  0.00  0.00            
ATOM    131 CGLY     X   1      22.542  -8.805   1.579  0.00  0.00            
ATOM    132 CASP     X   1      20.781  -6.374  -0.782  0.00  0.00            
ATOM    133 CGLY     X   1      21.453  -3.224   1.302  0.00  0.00            
ATOM    134 CHIS     X   1      17.797  -2.900   2.135  0.00  0.00            
ATOM    135 CILE     X   1      15.241  -4.172   4.697  0.00  0.00            
ATOM    136 CASN     X   1      12.264  -6.257   3.631  0.00  0.00            
ATOM    137 CTYR     X   1       9.642  -7.831   5.948  0.00  0.00            
ATOM    138 CGLU     X   1      11.671 -10.920   6.866  0.00  0.00            
ATOM    139 CGLU     X   1      14.180  -8.337   8.139  0.00  0.00            
ATOM    140 CPHE     X   1      11.453  -6.592  10.110  0.00  0.00            
ATOM    141 CVAL     X   1      10.280  -9.813  11.760  0.00  0.00            
ATOM    142 CARG     X   1      13.674 -11.497  12.211  0.00  0.00            
ATOM    143 CMET     X   1      15.404  -8.626  13.853  0.00  0.00            
ATOM    144 CMET     X   1      12.192  -7.635  15.560  0.00  0.00            
ATOM    145 CVAL     X   1      11.712 -11.146  16.832  0.00  0.00            
ATOM    146 CSER     X   1      15.398 -11.560  17.783  0.00  0.00            
END
ATOM      1 CGLU     X   1      22.675  -5.902  39.311  0.00  0.00            
ATOM      2 CGLN     X   1      20.508  -3.770  37.109  0.00  0.00            
ATOM      3 CLEU     X   1      22.606  -3.016  33.929  0.00  0.00            
ATOM      4 CTHR     X   1      25.631  -4.532  32.243  0.00  0.00            
ATOM      5 CGLU     X   1      28.283  -2.056  31.021  0.00  0.00            
ATOM      6 CGLU     X   1      27.325  -2.778  27.380  0.00  0.00            
ATOM      7 CGLN     X   1      23.769  -1.671  28.113  0.00  0.00            
ATOM      8 CILE     X   1      24.857   1.574  29.797  0.00  0.00            
ATOM      9 CALA     X   1      27.005   2.572  26.829  0.00  0.00            
ATOM     10 CGLU     X   1      23.640   2.097  25.116  0.00  0.00            
ATOM     11 CPHE     X   1      21.582   4.288  27.390  0.00  0.00            
ATOM     12 CLYS     X   1      24.097   7.152  27.045  0.00  0.00            
ATOM     13 CGLU     X   1      23.635   7.191  23.274  0.00  0.00            
ATOM     14 CALA     X   1      19.839   7.045  23.665  0.00  0.00            
ATOM     15 CPHE     X   1      19.390   9.748  26.330  0.00  0.00            
ATOM     16 CALA     X   1      21.201  12.435  24.333  0.00  0.00            
ATOM     17 CLEU     X   1      18.688  12.179  21.491  0.00  0.00            
ATOM     18 CPHE     X   1      16.014  13.416  23.846  0.00  0.00            
ATOM     19 CASP     X   1      18.329  15.536  26.027  0.00  0.00            
ATOM     20 CLYS     X   1      19.064  18.316  23.502  0.00  0.00            
ATOM     21 CASP     X   1      20.562  20.978  25.700  0.00  0.00            
ATOM     22 CGLY     X   1      22.847  19.148  28.138  0.00  0.00            
ATOM     23 CASP     X   1      20.798  19.946  31.243  0.00  0.00            
ATOM     24 CGLY     X   1      20.450  16.207  31.831  0.00  0.00            
ATOM     25 CTHR     X   1      16.828  17.311  31.876  0.00  0.00            
ATOM     26 CILE     X   1      14.125  17.325  29.205  0.00  0.00            
ATOM     27 CTHR     X   1      12.540  20.794  29.024  0.00  0.00            
ATOM     28 CTHR     X   1       8.992  21.168  27.748  0.00  0.00            
ATOM     29 CLYS     X   1      10.483  22.025  24.327  0.00  0.00            
ATOM     30 CGLU     X   1      12.478  18.800  23.934  0.00  0.00            
ATOM     31 CLEU     X   1       9.690  16.412  24.787  0.00  0.00            
ATOM     32 CGLY     X   1       7.641  18.507  22.335  0.00  0.00            
ATOM     33 CTHR     X   1      10.439  17.938  19.823  0.00  0.00            
ATOM     34 CVAL     X   1      10.500  14.273  20.775  0.00  0.00            
ATOM     35 CMET     X   1       6.898  13.490  19.976  0.00  0.00            
ATOM     36 CARG     X   1       7.026  13.964  16.228  0.00  0.00            
ATOM     37 CSER     X   1       9.257  10.880  16.269  0.00  0.00            
ATOM     38 CLEU     X   1       6.343   8.713  17.386  0.00  0.00            
ATOM     39 CGLY     X   1       4.148  10.299  14.676  0.00  0.00            
ATOM     40 CGLN     X   1       2.313  13.020  16.594  0.00  0.00            
ATOM     41 CASN     X   1       2.279  16.815  17.031  0.00  0.00            
ATOM     42 CPRO     X   1       0.926  18.083  20.342  0.00  0.00            
ATOM     43 CTHR     X   1       1.276  21.681  21.381  0.00  0.00            
ATOM     44 CGLU     X   1       2.923  23.276  24.389  0.00  0.00            
ATOM     45 CALA     X   1      -0.510  23.297  26.108  0.00  0.00            
ATOM     46 CGLU     X   1      -0.863  19.550  25.702  0.00  0.00            
ATOM     47 CLEU     X   1       2.927  19.457  26.063  0.00  0.00            
ATOM     48 CGLN     X   1       2.263  21.115  29.423  0.00  0.00            
ATOM     49 CASP     X   1       0.353  18.014  30.375  0.00  0.00            
ATOM     50 CMET     X   1       3.191  16.006  28.832  0.00  0.00            
ATOM     51 CILE     X   1       5.583  17.520  31.468  0.00  0.00            
ATOM     52 CASN     X   1       2.909  16.960  34.103  0.00  0.00            
ATOM     53 CGLU     X   1       3.149  13.243  33.328  0.00  0.00            
ATOM     54 CVAL     X   1       6.931  13.564  33.862  0.00  0.00            
ATOM     55 CASP     X   1       7.511  15.823  36.888  0.00  0.00            
ATOM     56 CALA     X   1       8.099  14.350  40.303  0.00  0.00            
ATOM     57 CASP     X   1       9.755  17.143  42.342  0.00  0.00            
ATOM     58 CGLY     X   1       7.538  19.134  39.937  0.00  0.00            
ATOM     59 CASN     X   1      10.268  21.676  39.065  0.00  0.00            
ATOM     60 CGLY     X   1       8.961  22.002  35.499  0.00  0.00            
ATOM     61 CTHR     X   1      11.557  19.731  33.884  0.00  0.00            
ATOM     62 CILE     X   1      11.832  15.947  33.590  0.00  0.00            
ATOM     63 CASP     X   1      14.832  14.014  34.929  0.00  0.00            
ATOM     64 CPHE     X   1      16.540  10.956  33.471  0.00  0.00            
ATOM     65 CPRO     X   1      16.108   9.049  36.756  0.00  0.00            
ATOM     66 CGLU     X   1      12.597  10.487  37.092  0.00  0.00            
ATOM     67 CPHE     X   1      11.826   9.211  33.584  0.00  0.00            
ATOM     68 CLEU     X   1      13.892   5.987  33.935  0.00  0.00            
ATOM     69 CSER     X   1      11.993   4.324  36.745  0.00  0.00            
ATOM     70 CLEU     X   1       8.471   5.592  35.820  0.00  0.00            
ATOM     71 CMET     X   1       8.571   4.887  32.065  0.00  0.00            
ATOM     72 CALA     X   1      10.639   1.833  31.503  0.00  0.00            
ATOM     73 CARG     X   1       8.110  -0.329  33.351  0.00  0.00            
ATOM     74 CLYS     X   1       4.767   0.617  31.508  0.00  0.00            
ATOM     75 CMET     X   1       6.615   1.543  28.316  0.00  0.00            
ATOM     76 CLYS     X   1       8.199  -1.784  27.493  0.00  0.00            
ATOM     77 CGLU     X   1       4.771  -3.305  27.365  0.00  0.00            
ATOM     78 CGLN     X   1       3.568  -0.658  24.946  0.00  0.00            
ATOM     79 CASP     X   1       6.803  -0.631  22.955  0.00  0.00            
ATOM     80 CSER     X   1       6.073  -3.959  21.258  0.00  0.00            
ATOM     81 CGLU     X   1       3.203  -3.123  18.966  0.00  0.00            
ATOM     82 CGLU     X   1       3.866   0.578  18.245  0.00  0.00            
ATOM     83 CGLU     X   1       7.524   0.614  17.325  0.00  0.00            
ATOM     84 CLEU     X   1       7.626  -1.729  14.273  0.00  0.00            
ATOM     85 CILE     X   1       4.475  -0.497  12.629  0.00  0.00            
ATOM     86 CGLU     X   1       5.702   3.080  12.844  0.00  0.00            
ATOM     87 CALA     X   1       9.405   2.454  12.281  0.00  0.00            
ATOM     88 CPHE     X   1       9.062   0.612   8.980  0.00  0.00            
ATOM     89 CLYS     X   1       6.104   2.308   7.198  0.00  0.00            
ATOM     90 CVAL     X   1       7.383   5.762   8.011  0.00  0.00            
ATOM     91 CPHE     X   1      11.024   5.544   6.868  0.00  0.00            
ATOM     92 CASP     X   1       9.728   3.872   3.736  0.00  0.00            
ATOM     93 CARG     X   1       7.729   6.863   2.503  0.00  0.00            
ATOM     94 CASP     X   1       5.462   5.427  -0.211  0.00  0.00            
ATOM     95 CGLY     X   1       5.239   1.945   1.384  0.00  0.00            
ATOM     96 CASN     X   1       6.979  -0.020  -1.370  0.00  0.00            
ATOM     97 CGLY     X   1       7.890  -2.932   0.924  0.00  0.00            
ATOM     98 CLEU     X   1      11.533  -1.858   1.410  0.00  0.00            
ATOM     99 CILE     X   1      13.643   0.566   3.415  0.00  0.00            
ATOM    100 CSER     X   1      16.221   1.725   0.853  0.00  0.00            
ATOM    101 CALA     X   1      19.442   3.445   1.735  0.00  0.00            
ATOM    102 CALA     X   1      18.010   6.667   0.303  0.00  0.00            
ATOM    103 CGLU     X   1      15.199   6.740   2.859  0.00  0.00            
ATOM    104 CLEU     X   1      17.087   5.477   5.869  0.00  0.00            
ATOM    105 CARG     X   1      19.471   8.398   5.453  0.00  0.00            
ATOM    106 CHIS     X   1      16.898  11.014   4.558  0.00  0.00            
ATOM    107 CVAL     X   1      15.041  10.658   7.859  0.00  0.00            
ATOM    108 CMET     X   1      18.204  10.705  10.040  0.00  0.00            
ATOM    109 CTHR     X   1      19.633  13.590   7.963  0.00  0.00            
ATOM    110 CASN     X   1      16.406  15.409   8.834  0.00  0.00            
ATOM    111 CLEU     X   1      16.763  14.867  12.567  0.00  0.00            
ATOM    112 CGLY     X   1      20.007  16.853  12.304  0.00  0.00            
ATOM    113 CGLU     X   1      22.029  13.646  12.164  0.00  0.00            
ATOM    114 CLYS     X   1      24.341  13.993   9.195  0.00  0.00            
ATOM    115 CLEU     X   1      25.923  10.518   8.954  0.00  0.00            
ATOM    116 CTHR     X   1      27.026   9.115   5.623  0.00  0.00            
ATOM    117 CASP     X   1      25.243   6.878   3.144  0.00  0.00            
ATOM    118 CASP     X   1      28.284   4.677   3.857  0.00  0.00            
ATOM    119 CGLU     X   1      27.085   4.722   7.488  0.00  0.00            
ATOM    120 CVAL     X   1      23.584   3.773   6.448  0.00  0.00            
ATOM    121 CASP     X   1      24.588   1.036   4.033  0.00  0.00            
ATOM    122 CGLU     X   1      26.532  -0.350   7.001  0.00  0.00            
ATOM    123 CMET     X   1      23.534   0.064   9.384  0.00  0.00            
ATOM    124 CILE     X   1      21.364  -2.047   7.192  0.00  0.00            
ATOM    125 CARG     X   1      24.171  -4.633   6.996  0.00  0.00            
ATOM    126 CGLU     X   1      23.555  -4.588  10.767  0.00  0.00            
ATOM    127 CALA     X   1      19.939  -5.625  10.191  0.00  0.00            
ATOM    128 CASP     X   1      21.188  -7.553   7.153  0.00  0.00            
ATOM    129 CILE     X   1      20.192 -10.928   5.740  0.00  0.00            
ATOM    130 CASP     X   1      19.169 -11.486   2.100  0.00  0.00            
ATOM    131 CGLY     X   1      22.016  -9.661   0.315  0.00  0.00            
ATOM    132 CASP     X   1      19.536  -7.316  -1.397  0.00  0.00            
ATOM    133 CGLY     X   1      20.824  -4.079   0.210  0.00  0.00            
ATOM    134 CHIS     X   1      17.580  -2.698   1.526  0.00  0.00            
ATOM    135 CILE     X   1      15.316  -3.889   4.384  0.00  0.00            
ATOM    136 CASN     X   1      12.333  -5.946   3.278  0.00  0.00            
ATOM    137 CTYR     X   1       9.717  -7.508   5.609  0.00  0.00            
ATOM    138 CGLU     X   1      11.816 -10.399   6.932  0.00  0.00            
ATOM    139 CGLU     X   1      14.334  -7.924   8.387  0.00  0.00            
ATOM    140 CPHE     X   1      11.491  -6.221  10.227  0.00  0.00            
ATOM    141 CVAL     X   1      10.631  -9.620  11.703  0.00  0.00            
ATOM    142 CARG     X   1      14.239 -10.628  12.423  0.00  0.00            
ATOM    143 CMET     X   1      14.812  -7.628  14.569  0.00  0.00            
ATOM    144 CMET     X   1      12.220  -7.989  17.283  0.00  0.00            
ATOM    145 CVAL     X   1      12.612 -11.733  17.279  0.00  0.00            
ATOM    146 CSER     X   1      16.415 -12.160  17.151  0.00  0.00            
END
ATOM      1 CGLU     X   1      19.920  -4.952  38.309  0.00  0.00            
ATOM      2 CGLN     X   1      19.838  -2.624  35.367  0.00  0.00            
ATOM      3 CLEU     X   1      22.605  -2.085  32.694  0.00  0.00            
ATOM      4 CTHR     X   1      25.676  -3.833  31.351  0.00  0.00            
ATOM      5 CGLU     X   1      28.629  -1.550  30.497  0.00  0.00            
ATOM      6 CGLU     X   1      27.573  -1.335  26.818  0.00  0.00            
ATOM      7 CGLN     X   1      23.930  -0.740  27.705  0.00  0.00            
ATOM      8 CILE     X   1      24.885   2.395  29.656  0.00  0.00            
ATOM      9 CALA     X   1      26.920   4.123  26.955  0.00  0.00            
ATOM     10 CGLU     X   1      23.899   3.017  24.921  0.00  0.00            
ATOM     11 CPHE     X   1      21.762   4.747  27.498  0.00  0.00            
ATOM     12 CLYS     X   1      23.828   7.961  27.266  0.00  0.00            
ATOM     13 CGLU     X   1      23.002   8.573  23.609  0.00  0.00            
ATOM     14 CALA     X   1      19.308   7.680  23.968  0.00  0.00            
ATOM     15 CPHE     X   1      19.159  10.150  26.881  0.00  0.00            
ATOM     16 CALA     X   1      20.848  12.861  24.812  0.00  0.00            
ATOM     17 CLEU     X   1      18.557  12.356  21.820  0.00  0.00            
ATOM     18 CPHE     X   1      15.795  13.973  23.816  0.00  0.00            
ATOM     19 CASP     X   1      17.910  16.191  26.100  0.00  0.00            
ATOM     20 CLYS     X   1      19.104  18.752  23.520  0.00  0.00            
ATOM     21 CASP     X   1      21.775  20.184  25.750  0.00  0.00            
ATOM     22 CGLY     X   1      23.171  17.310  27.825  0.00  0.00            
ATOM     23 CASP     X   1      22.684  18.416  31.432  0.00  0.00            
ATOM     24 CGLY     X   1      20.512  15.494  32.524  0.00  0.00            
ATOM     25 CTHR     X   1      17.138  17.142  32.029  0.00  0.00            
ATOM     26 CILE     X   1      14.347  17.270  29.454  0.00  0.00            
ATOM     27 CTHR     X   1      12.297  20.490  29.563  0.00  0.00            
ATOM     28 CTHR     X   1       9.177  21.346  27.590  0.00  0.00            
ATOM     29 CLYS     X   1      11.481  22.699  24.847  0.00  0.00            
ATOM     30 CGLU     X   1      13.172  19.397  23.968  0.00  0.00            
ATOM     31 CLEU     X   1      10.162  17.376  24.996  0.00  0.00            
ATOM     32 CGLY     X   1       8.704  18.527  21.656  0.00  0.00            
ATOM     33 CTHR     X   1      11.430  17.163  19.382  0.00  0.00            
ATOM     34 CVAL     X   1      10.934  13.793  21.037  0.00  0.00            
ATOM     35 CMET     X   1       7.186  13.981  20.660  0.00  0.00            
ATOM     36 CARG     X   1       7.319  15.081  17.046  0.00  0.00            
ATOM     37 CSER     X   1       9.926  12.373  16.443  0.00  0.00            
ATOM     38 CLEU     X   1       7.244   9.806  17.254  0.00  0.00            
ATOM     39 CGLY     X   1       4.760  11.142  14.661  0.00  0.00            
ATOM     40 CGLN     X   1       2.794  13.836  16.484  0.00  0.00            
ATOM     41 CASN     X   1       2.851  17.653  16.640  0.00  0.00            
ATOM     42 CPRO     X   1       2.530  18.696  20.274  0.00  0.00            
ATOM     43 CTHR     X   1       2.302  22.365  21.073  0.00  0.00            
ATOM     44 CGLU     X   1       3.554  24.106  24.187  0.00  0.00            
ATOM     45 CALA     X   1       0.142  23.360  25.780  0.00  0.00            
ATOM     46 CGLU     X   1       0.251  19.658  24.997  0.00  0.00            
ATOM     47 CLEU     X   1       3.850  19.228  26.165  0.00  0.00            
ATOM     48 CGLN     X   1       3.011  20.231  29.739  0.00  0.00            
ATOM     49 CASP     X   1       0.274  17.696  30.243  0.00  0.00            
ATOM     50 CMET     X   1       2.877  14.969  29.739  0.00  0.00            
ATOM     51 CILE     X   1       5.575  16.012  32.307  0.00  0.00            
ATOM     52 CASN     X   1       3.165  16.841  35.121  0.00  0.00            
ATOM     53 CGLU     X   1       2.180  13.169  35.274  0.00  0.00            
ATOM     54 CVAL     X   1       5.836  12.406  36.134  0.00  0.00            
ATOM     55 CASP     X   1       8.205  14.993  37.646  0.00  0.00            
ATOM     56 CALA     X   1       9.600  14.103  41.028  0.00  0.00            
ATOM     57 CASP     X   1      10.416  17.600  42.374  0.00  0.00            
ATOM     58 CGLY     X   1       7.985  19.483  40.092  0.00  0.00            
ATOM     59 CASN     X   1      10.710  21.996  39.125  0.00  0.00            
ATOM     60 CGLY     X   1       9.555  21.836  35.496  0.00  0.00            
ATOM     61 CTHR     X   1      11.549  18.903  34.108  0.00  0.00            
ATOM     62 CILE     X   1      11.921  15.117  33.994  0.00  0.00            
ATOM     63 CASP     X   1      15.039  13.239  35.127  0.00  0.00            
ATOM     64 CPHE     X   1      16.069  10.153  33.175  0.00  0.00            
ATOM     65 CPRO     X   1      15.939   8.226  36.474  0.00  0.00            
ATOM     66 CGLU     X   1      12.435   9.419  37.374  0.00  0.00            
ATOM     67 CPHE     X   1      11.383   9.210  33.715  0.00  0.00            
ATOM     68 CLEU     X   1      12.863   5.745  32.945  0.00  0.00            
ATOM     69 CSER     X   1      11.348   3.952  35.904  0.00  0.00            
ATOM     70 CLEU     X   1       7.728   5.274  36.018  0.00  0.00            
ATOM     71 CMET     X   1       7.419   5.355  32.209  0.00  0.00            
ATOM     72 CALA     X   1       9.181   2.103  31.720  0.00  0.00            
ATOM     73 CARG     X   1       6.171   0.180  33.036  0.00  0.00            
ATOM     74 CLYS     X   1       3.187   1.714  30.983  0.00  0.00            
ATOM     75 CMET     X   1       5.702   2.204  28.174  0.00  0.00            
ATOM     76 CLYS     X   1       7.265  -1.188  27.626  0.00  0.00            
ATOM     77 CGLU     X   1       3.731  -2.071  26.725  0.00  0.00            
ATOM     78 CGLN     X   1       3.518   0.718  24.179  0.00  0.00            
ATOM     79 CASP     X   1       7.159   0.596  23.104  0.00  0.00            
ATOM     80 CSER     X   1       6.777  -2.961  21.806  0.00  0.00            
ATOM     81 CGLU     X   1       3.869  -1.602  19.836  0.00  0.00            
ATOM     82 CGLU     X   1       5.541   1.799  19.288  0.00  0.00            
ATOM     83 CGLU     X   1       8.566   0.179  17.723  0.00  0.00            
ATOM     84 CLEU     X   1       6.893  -2.026  15.049  0.00  0.00            
ATOM     85 CILE     X   1       4.102   0.128  13.737  0.00  0.00            
ATOM     86 CGLU     X   1       6.031   3.371  13.408  0.00  0.00            
ATOM     87 CALA     X   1       9.206   1.730  12.125  0.00  0.00            
ATOM     88 CPHE     X   1       7.723   0.253   8.958  0.00  0.00            
ATOM     89 CLYS     X   1       5.361   3.168   8.101  0.00  0.00            
ATOM     90 CVAL     X   1       8.098   5.738   8.470  0.00  0.00            
ATOM     91 CPHE     X   1      11.185   4.613   6.517  0.00  0.00            
ATOM     92 CASP     X   1       8.623   3.650   3.910  0.00  0.00            
ATOM     93 CARG     X   1       8.451   7.201   2.561  0.00  0.00            
ATOM     94 CASP     X   1       7.115   6.234  -0.881  0.00  0.00            
ATOM     95 CGLY     X   1       4.805   3.512   0.523  0.00  0.00            
ATOM     96 CASN     X   1       6.332   0.824  -1.695  0.00  0.00            
ATOM     97 CGLY     X   1       6.744  -1.642   1.191  0.00  0.00            
ATOM     98 CLEU     X   1      10.571  -1.688   1.304  0.00  0.00            
ATOM     99 CILE     X   1      12.887   0.577   3.268  0.00  0.00            
ATOM    100 CSER     X   1      15.826   2.191   1.447  0.00  0.00            
ATOM    101 CALA     X   1      19.222   3.147   2.736  0.00  0.00            
ATOM    102 CALA     X   1      18.451   6.379   0.880  0.00  0.00            
ATOM    103 CGLU     X   1      15.241   6.666   2.893  0.00  0.00            
ATOM    104 CLEU     X   1      16.805   5.892   6.236  0.00  0.00            
ATOM    105 CARG     X   1      19.580   8.422   5.700  0.00  0.00            
ATOM    106 CHIS     X   1      16.953  10.907   4.610  0.00  0.00            
ATOM    107 CVAL     X   1      15.000  10.170   7.791  0.00  0.00            
ATOM    108 CMET     X   1      18.299  10.046   9.758  0.00  0.00            
ATOM    109 CTHR     X   1      19.554  13.358   8.295  0.00  0.00            
ATOM    110 CASN     X   1      16.635  15.046  10.055  0.00  0.00            
ATOM    111 CLEU     X   1      17.231  13.271  13.349  0.00  0.00            
ATOM    112 CGLY     X   1      20.726  14.765  13.043  0.00  0.00            
ATOM    113 CGLU     X   1      22.806  11.813  11.881  0.00  0.00            
ATOM    114 CLYS     X   1      25.048  13.223   9.184  0.00  0.00            
ATOM    115 CLEU     X   1      26.582   9.896   8.084  0.00  0.00            
ATOM    116 CTHR     X   1      28.453   8.474   5.124  0.00  0.00            
ATOM    117 CASP     X   1      27.333   5.653   2.862  0.00  0.00            
ATOM    118 CASP     X   1      30.135   3.452   4.246  0.00  0.00            
ATOM    119 CGLU     X   1      28.815   3.798   7.818  0.00  0.00            
ATOM    120 CVAL     X   1      25.075   3.459   7.443  0.00  0.00            
ATOM    121 CASP     X   1      25.459   0.335   5.340  0.00  0.00            
ATOM    122 CGLU     X   1      26.752  -1.509   8.414  0.00  0.00            
ATOM    123 CMET     X   1      23.358  -0.614  10.002  0.00  0.00            
ATOM    124 CILE     X   1      21.274  -2.217   7.346  0.00  0.00            
ATOM    125 CARG     X   1      23.726  -4.979   6.366  0.00  0.00            
ATOM    126 CGLU     X   1      23.417  -6.607   9.809  0.00  0.00            
ATOM    127 CALA     X   1      19.803  -7.648   9.222  0.00  0.00            
ATOM    128 CASP     X   1      19.427  -8.126   5.462  0.00  0.00            
ATOM    129 CILE     X   1      20.090 -11.852   5.220  0.00  0.00            
ATOM    130 CASP     X   1      19.050 -11.577   1.553  0.00  0.00            
ATOM    131 CGLY     X   1      21.269  -8.599   0.645  0.00  0.00            
ATOM    132 CASP     X   1      18.576  -6.510  -1.079  0.00  0.00            
ATOM    133 CGLY     X   1      20.006  -3.352   0.563  0.00  0.00            
ATOM    134 CHIS     X   1      16.392  -3.101   1.580  0.00  0.00            
ATOM    135 CILE     X   1      14.561  -3.738   4.890  0.00  0.00            
ATOM    136 CASN     X   1      11.295  -5.348   3.846  0.00  0.00            
ATOM    137 CTYR     X   1       9.106  -7.169   6.417  0.00  0.00            
ATOM    138 CGLU     X   1      10.216 -10.785   5.970  0.00  0.00            
ATOM    139 CGLU     X   1      13.704  -9.509   6.858  0.00  0.00            
ATOM    140 CPHE     X   1      12.039  -7.248   9.404  0.00  0.00            
ATOM    141 CVAL     X   1      10.015 -10.021  11.042  0.00  0.00            
ATOM    142 CARG     X   1      13.310 -11.896  11.464  0.00  0.00            
ATOM    143 CMET     X   1      15.011  -8.980  13.056  0.00  0.00            
ATOM    144 CMET     X   1      12.204  -8.147  15.431  0.00  0.00            
ATOM    145 CVAL     X   1      11.679 -11.729  16.465  0.00  0.00            
ATOM    146 CSER     X   1      15.228 -13.166  16.460  0.00  0.00            
END
ATOM      1 CGLU     X   1      19.067  -3.899  39.717  0.00  0.00            
ATOM      2 CGLN     X   1      18.466  -2.242  36.403  0.00  0.00            
ATOM      3 CLEU     X   1      21.346  -1.995  33.809  0.00  0.00            
ATOM      4 CTHR     X   1      24.186  -3.784  32.070  0.00  0.00            
ATOM      5 CGLU     X   1      27.342  -1.943  30.928  0.00  0.00            
ATOM      6 CGLU     X   1      26.302  -2.547  27.289  0.00  0.00            
ATOM      7 CGLN     X   1      22.750  -1.400  27.976  0.00  0.00            
ATOM      8 CILE     X   1      24.166   1.908  29.243  0.00  0.00            
ATOM      9 CALA     X   1      26.701   2.273  26.439  0.00  0.00            
ATOM     10 CGLU     X   1      23.863   1.550  24.008  0.00  0.00            
ATOM     11 CPHE     X   1      21.762   3.902  26.071  0.00  0.00            
ATOM     12 CLYS     X   1      23.832   7.107  25.769  0.00  0.00            
ATOM     13 CGLU     X   1      22.725   7.421  22.148  0.00  0.00            
ATOM     14 CALA     X   1      19.022   7.489  23.078  0.00  0.00            
ATOM     15 CPHE     X   1      20.165   9.603  26.049  0.00  0.00            
ATOM     16 CALA     X   1      21.320  12.444  23.794  0.00  0.00            
ATOM     17 CLEU     X   1      18.036  12.843  21.920  0.00  0.00            
ATOM     18 CPHE     X   1      16.391  13.820  25.171  0.00  0.00            
ATOM     19 CASP     X   1      18.587  16.214  27.186  0.00  0.00            
ATOM     20 CLYS     X   1      19.359  18.648  24.337  0.00  0.00            
ATOM     21 CASP     X   1      21.542  20.924  26.391  0.00  0.00            
ATOM     22 CGLY     X   1      23.329  17.902  27.870  0.00  0.00            
ATOM     23 CASP     X   1      22.573  19.533  31.222  0.00  0.00            
ATOM     24 CGLY     X   1      20.881  16.767  33.206  0.00  0.00            
ATOM     25 CTHR     X   1      17.345  18.114  33.053  0.00  0.00            
ATOM     26 CILE     X   1      14.620  18.090  30.405  0.00  0.00            
ATOM     27 CTHR     X   1      13.309  21.273  28.752  0.00  0.00            
ATOM     28 CTHR     X   1       9.701  21.213  27.597  0.00  0.00            
ATOM     29 CLYS     X   1      10.913  21.604  23.985  0.00  0.00            
ATOM     30 CGLU     X   1      13.256  18.626  24.397  0.00  0.00            
ATOM     31 CLEU     X   1      10.042  16.852  25.244  0.00  0.00            
ATOM     32 CGLY     X   1       8.595  18.340  22.036  0.00  0.00            
ATOM     33 CTHR     X   1      11.481  16.834  20.067  0.00  0.00            
ATOM     34 CVAL     X   1      10.976  13.339  21.435  0.00  0.00            
ATOM     35 CMET     X   1       7.315  13.873  20.705  0.00  0.00            
ATOM     36 CARG     X   1       8.292  15.174  17.293  0.00  0.00            
ATOM     37 CSER     X   1       9.354  11.588  16.586  0.00  0.00            
ATOM     38 CLEU     X   1       5.658  10.819  17.014  0.00  0.00            
ATOM     39 CGLY     X   1       4.676  13.598  14.565  0.00  0.00            
ATOM     40 CGLN     X   1       3.252  15.936  17.203  0.00  0.00            
ATOM     41 CASN     X   1       4.106  19.646  17.522  0.00  0.00            
ATOM     42 CPRO     X   1       2.816  20.556  20.973  0.00  0.00            
ATOM     43 CTHR     X   1       2.500  23.861  22.740  0.00  0.00            
ATOM     44 CGLU     X   1       4.390  24.906  25.844  0.00  0.00            
ATOM     45 CALA     X   1       1.206  24.529  27.955  0.00  0.00            
ATOM     46 CGLU     X   1       0.601  21.197  26.263  0.00  0.00            
ATOM     47 CLEU     X   1       4.251  20.229  26.756  0.00  0.00            
ATOM     48 CGLN     X   1       3.640  21.127  30.403  0.00  0.00            
ATOM     49 CASP     X   1       1.213  18.250  30.377  0.00  0.00            
ATOM     50 CMET     X   1       3.934  15.705  29.615  0.00  0.00            
ATOM     51 CILE     X   1       6.420  17.019  32.271  0.00  0.00            
ATOM     52 CASN     X   1       3.391  17.335  34.538  0.00  0.00            
ATOM     53 CGLU     X   1       3.037  13.599  33.905  0.00  0.00            
ATOM     54 CVAL     X   1       6.629  12.817  34.989  0.00  0.00            
ATOM     55 CASP     X   1       8.128  15.434  37.333  0.00  0.00            
ATOM     56 CALA     X   1       7.669  14.691  40.995  0.00  0.00            
ATOM     57 CASP     X   1       9.516  17.733  42.421  0.00  0.00            
ATOM     58 CGLY     X   1       7.690  20.252  40.189  0.00  0.00            
ATOM     59 CASN     X   1      10.843  21.671  38.539  0.00  0.00            
ATOM     60 CGLY     X   1       8.887  22.054  35.290  0.00  0.00            
ATOM     61 CTHR     X   1      11.591  19.648  34.105  0.00  0.00            
ATOM     62 CILE     X   1      12.764  16.076  34.700  0.00  0.00            
ATOM     63 CASP     X   1      15.960  14.104  35.353  0.00  0.00            
ATOM     64 CPHE     X   1      16.622  10.629  33.981  0.00  0.00            
ATOM     65 CPRO     X   1      16.009   8.846  37.306  0.00  0.00            
ATOM     66 CGLU     X   1      12.304   9.710  37.493  0.00  0.00            
ATOM     67 CPHE     X   1      12.047   9.155  33.730  0.00  0.00            
ATOM     68 CLEU     X   1      13.524   5.613  33.952  0.00  0.00            
ATOM     69 CSER     X   1      10.957   4.573  36.521  0.00  0.00            
ATOM     70 CLEU     X   1       7.346   5.299  35.382  0.00  0.00            
ATOM     71 CMET     X   1       8.224   5.467  31.666  0.00  0.00            
ATOM     72 CALA     X   1      10.074   2.290  31.025  0.00  0.00            
ATOM     73 CARG     X   1       7.311   0.460  32.897  0.00  0.00            
ATOM     74 CLYS     X   1       4.772   2.036  30.341  0.00  0.00            
ATOM     75 CMET     X   1       7.390   1.369  27.664  0.00  0.00            
ATOM     76 CLYS     X   1       6.751  -2.351  27.648  0.00  0.00            
ATOM     77 CGLU     X   1       3.413  -2.116  25.950  0.00  0.00            
ATOM     78 CGLN     X   1       4.473   0.908  23.941  0.00  0.00            
ATOM     79 CASP     X   1       7.993   0.414  22.602  0.00  0.00            
ATOM     80 CSER     X   1       7.453  -2.983  20.974  0.00  0.00            
ATOM     81 CGLU     X   1       4.225  -2.091  19.251  0.00  0.00            
ATOM     82 CGLU     X   1       5.195   1.447  18.154  0.00  0.00            
ATOM     83 CGLU     X   1       8.408   0.275  16.563  0.00  0.00            
ATOM     84 CLEU     X   1       7.087  -2.131  13.865  0.00  0.00            
ATOM     85 CILE     X   1       4.415   0.264  12.735  0.00  0.00            
ATOM     86 CGLU     X   1       6.080   3.666  12.743  0.00  0.00            
ATOM     87 CALA     X   1       9.537   2.869  11.391  0.00  0.00            
ATOM     88 CPHE     X   1       8.707   0.604   8.459  0.00  0.00            
ATOM     89 CLYS     X   1       5.729   2.406   6.818  0.00  0.00            
ATOM     90 CVAL     X   1       6.757   5.950   7.601  0.00  0.00            
ATOM     91 CPHE     X   1      10.195   5.885   5.934  0.00  0.00            
ATOM     92 CASP     X   1       8.422   4.026   3.162  0.00  0.00            
ATOM     93 CARG     X   1       7.954   7.368   1.408  0.00  0.00            
ATOM     94 CASP     X   1       8.115   5.694  -2.019  0.00  0.00            
ATOM     95 CGLY     X   1       5.117   3.433  -1.234  0.00  0.00            
ATOM     96 CASN     X   1       6.674   0.520  -3.123  0.00  0.00            
ATOM     97 CGLY     X   1       6.698  -1.515   0.107  0.00  0.00            
ATOM     98 CLEU     X   1      10.479  -1.610   0.707  0.00  0.00            
ATOM     99 CILE     X   1      12.410   1.069   2.563  0.00  0.00            
ATOM    100 CSER     X   1      15.673   1.857   0.748  0.00  0.00            
ATOM    101 CALA     X   1      18.957   2.705   2.363  0.00  0.00            
ATOM    102 CALA     X   1      18.779   6.243   0.975  0.00  0.00            
ATOM    103 CGLU     X   1      15.235   6.693   2.271  0.00  0.00            
ATOM    104 CLEU     X   1      16.348   5.679   5.728  0.00  0.00            
ATOM    105 CARG     X   1      19.702   7.426   6.024  0.00  0.00            
ATOM    106 CHIS     X   1      18.334  10.748   4.859  0.00  0.00            
ATOM    107 CVAL     X   1      15.602  10.849   7.503  0.00  0.00            
ATOM    108 CMET     X   1      18.249   9.802  10.084  0.00  0.00            
ATOM    109 CTHR     X   1      20.311  12.834   8.972  0.00  0.00            
ATOM    110 CASN     X   1      17.148  14.680  10.002  0.00  0.00            
ATOM    111 CLEU     X   1      16.736  12.693  13.202  0.00  0.00            
ATOM    112 CGLY     X   1      20.073  14.311  14.087  0.00  0.00            
ATOM    113 CGLU     X   1      22.333  11.493  12.928  0.00  0.00            
ATOM    114 CLYS     X   1      24.934  12.202  10.280  0.00  0.00            
ATOM    115 CLEU     X   1      25.405   8.794   8.608  0.00  0.00            
ATOM    116 CTHR     X   1      27.880   7.808   5.927  0.00  0.00            
ATOM    117 CASP     X   1      27.240   5.215   3.244  0.00  0.00            
ATOM    118 CASP     X   1      29.092   2.343   4.954  0.00  0.00            
ATOM    119 CGLU     X   1      27.290   2.884   8.284  0.00  0.00            
ATOM    120 CVAL     X   1      23.603   2.977   7.488  0.00  0.00            
ATOM    121 CASP     X   1      24.707   0.102   5.287  0.00  0.00            
ATOM    122 CGLU     X   1      25.891  -1.675   8.442  0.00  0.00            
ATOM    123 CMET     X   1      22.337  -1.300   9.881  0.00  0.00            
ATOM    124 CILE     X   1      20.970  -2.917   6.801  0.00  0.00            
ATOM    125 CARG     X   1      23.827  -5.434   7.129  0.00  0.00            
ATOM    126 CGLU     X   1      22.451  -6.383  10.565  0.00  0.00            
ATOM    127 CALA     X   1      18.991  -7.320   9.288  0.00  0.00            
ATOM    128 CASP     X   1      20.084  -8.006   5.705  0.00  0.00            
ATOM    129 CILE     X   1      19.468 -11.731   5.345  0.00  0.00            
ATOM    130 CASP     X   1      18.296 -12.399   1.769  0.00  0.00            
ATOM    131 CGLY     X   1      20.531  -9.599   0.434  0.00  0.00            
ATOM    132 CASP     X   1      18.304  -6.837  -0.977  0.00  0.00            
ATOM    133 CGLY     X   1      19.589  -3.624   0.679  0.00  0.00            
ATOM    134 CHIS     X   1      16.179  -2.767   2.018  0.00  0.00            
ATOM    135 CILE     X   1      14.009  -3.650   5.055  0.00  0.00            
ATOM    136 CASN     X   1      10.989  -5.491   3.698  0.00  0.00            
ATOM    137 CTYR     X   1       8.585  -6.848   6.362  0.00  0.00            
ATOM    138 CGLU     X   1      10.632 -10.055   6.544  0.00  0.00            
ATOM    139 CGLU     X   1      13.925  -8.424   7.584  0.00  0.00            
ATOM    140 CPHE     X   1      11.996  -7.014  10.526  0.00  0.00            
ATOM    141 CVAL     X   1      10.479 -10.482  10.909  0.00  0.00            
ATOM    142 CARG     X   1      13.889 -12.162  11.223  0.00  0.00            
ATOM    143 CMET     X   1      15.087  -9.799  13.852  0.00  0.00            
ATOM    144 CMET     X   1      11.960  -9.447  15.928  0.00  0.00            
ATOM    145 CVAL     X   1      11.222 -13.136  16.068  0.00  0.00            
ATOM    146 CSER     X   1      14.670 -14.752  15.667  0.00  0.00            
END
ATOM      1 CGLU     X   1      20.908  -7.631  38.932  0.00  0.00            
ATOM      2 CGLN     X   1      20.925  -3.985  38.044  0.00  0.00            
ATOM      3 CLEU     X   1      23.442  -2.702  35.378  0.00  0.00            
ATOM      4 CTHR     X   1      25.859  -3.296  32.532  0.00  0.00            
ATOM      5 CGLU     X   1      28.450  -0.831  31.165  0.00  0.00            
ATOM      6 CGLU     X   1      27.148  -1.495  27.622  0.00  0.00            
ATOM      7 CGLN     X   1      23.436  -1.118  28.321  0.00  0.00            
ATOM      8 CILE     X   1      24.458   2.122  30.054  0.00  0.00            
ATOM      9 CALA     X   1      25.804   3.163  26.659  0.00  0.00            
ATOM     10 CGLU     X   1      22.434   2.383  25.073  0.00  0.00            
ATOM     11 CPHE     X   1      21.023   4.533  27.828  0.00  0.00            
ATOM     12 CLYS     X   1      23.748   7.141  27.179  0.00  0.00            
ATOM     13 CGLU     X   1      22.788   7.594  23.532  0.00  0.00            
ATOM     14 CALA     X   1      19.066   7.741  24.371  0.00  0.00            
ATOM     15 CPHE     X   1      19.582   9.685  27.622  0.00  0.00            
ATOM     16 CALA     X   1      21.660  12.154  25.604  0.00  0.00            
ATOM     17 CLEU     X   1      19.163  12.068  22.738  0.00  0.00            
ATOM     18 CPHE     X   1      16.848  13.574  25.308  0.00  0.00            
ATOM     19 CASP     X   1      18.905  16.058  27.360  0.00  0.00            
ATOM     20 CLYS     X   1      20.038  18.373  24.532  0.00  0.00            
ATOM     21 CASP     X   1      21.981  20.803  26.649  0.00  0.00            
ATOM     22 CGLY     X   1      23.809  18.721  29.264  0.00  0.00            
ATOM     23 CASP     X   1      22.753  20.767  32.293  0.00  0.00            
ATOM     24 CGLY     X   1      20.954  17.729  33.704  0.00  0.00            
ATOM     25 CTHR     X   1      17.280  18.489  33.196  0.00  0.00            
ATOM     26 CILE     X   1      14.929  17.948  30.260  0.00  0.00            
ATOM     27 CTHR     X   1      12.984  20.932  28.884  0.00  0.00            
ATOM     28 CTHR     X   1       9.763  20.902  26.890  0.00  0.00            
ATOM     29 CLYS     X   1      11.955  21.363  23.785  0.00  0.00            
ATOM     30 CGLU     X   1      13.819  18.063  24.200  0.00  0.00            
ATOM     31 CLEU     X   1      10.539  16.386  24.997  0.00  0.00            
ATOM     32 CGLY     X   1       9.687  17.324  21.391  0.00  0.00            
ATOM     33 CTHR     X   1      12.480  15.405  19.664  0.00  0.00            
ATOM     34 CVAL     X   1      11.231  12.407  21.613  0.00  0.00            
ATOM     35 CMET     X   1       7.486  12.411  21.164  0.00  0.00            
ATOM     36 CARG     X   1       7.967  13.695  17.641  0.00  0.00            
ATOM     37 CSER     X   1       9.695  10.397  16.848  0.00  0.00            
ATOM     38 CLEU     X   1       6.504   8.657  17.957  0.00  0.00            
ATOM     39 CGLY     X   1       4.276  11.149  16.085  0.00  0.00            
ATOM     40 CGLN     X   1       3.141  13.985  18.347  0.00  0.00            
ATOM     41 CASN     X   1       2.593  17.561  17.117  0.00  0.00            
ATOM     42 CPRO     X   1       2.916  18.834  20.676  0.00  0.00            
ATOM     43 CTHR     X   1       2.129  22.351  21.755  0.00  0.00            
ATOM     44 CGLU     X   1       4.234  24.086  24.374  0.00  0.00            
ATOM     45 CALA     X   1       0.983  24.412  26.389  0.00  0.00            
ATOM     46 CGLU     X   1       0.583  20.660  26.090  0.00  0.00            
ATOM     47 CLEU     X   1       4.202  20.306  27.223  0.00  0.00            
ATOM     48 CGLN     X   1       3.367  21.441  30.758  0.00  0.00            
ATOM     49 CASP     X   1       0.787  18.706  30.935  0.00  0.00            
ATOM     50 CMET     X   1       3.329  16.218  29.590  0.00  0.00            
ATOM     51 CILE     X   1       6.322  17.233  31.821  0.00  0.00            
ATOM     52 CASN     X   1       4.418  17.779  35.059  0.00  0.00            
ATOM     53 CGLU     X   1       2.965  14.314  34.456  0.00  0.00            
ATOM     54 CVAL     X   1       6.644  13.283  34.157  0.00  0.00            
ATOM     55 CASP     X   1       7.851  15.737  36.824  0.00  0.00            
ATOM     56 CALA     X   1       7.484  13.569  39.880  0.00  0.00            
ATOM     57 CASP     X   1       9.336  16.567  41.391  0.00  0.00            
ATOM     58 CGLY     X   1       7.242  19.528  40.163  0.00  0.00            
ATOM     59 CASN     X   1      10.068  21.968  39.302  0.00  0.00            
ATOM     60 CGLY     X   1       9.004  22.019  35.642  0.00  0.00            
ATOM     61 CTHR     X   1      11.550  19.946  33.711  0.00  0.00            
ATOM     62 CILE     X   1      12.547  16.276  33.864  0.00  0.00            
ATOM     63 CASP     X   1      15.157  14.657  36.122  0.00  0.00            
ATOM     64 CPHE     X   1      16.857  11.393  35.201  0.00  0.00            
ATOM     65 CPRO     X   1      14.848   9.685  37.970  0.00  0.00            
ATOM     66 CGLU     X   1      11.761  10.700  35.984  0.00  0.00            
ATOM     67 CPHE     X   1      13.198   9.599  32.629  0.00  0.00            
ATOM     68 CLEU     X   1      14.148   6.034  33.714  0.00  0.00            
ATOM     69 CSER     X   1      11.128   5.266  35.849  0.00  0.00            
ATOM     70 CLEU     X   1       7.991   6.044  33.748  0.00  0.00            
ATOM     71 CMET     X   1      10.089   5.294  30.643  0.00  0.00            
ATOM     72 CALA     X   1      11.399   1.816  30.977  0.00  0.00            
ATOM     73 CARG     X   1       7.964   0.650  32.128  0.00  0.00            
ATOM     74 CLYS     X   1       5.513   2.323  29.547  0.00  0.00            
ATOM     75 CMET     X   1       7.835   2.068  26.547  0.00  0.00            
ATOM     76 CLYS     X   1       8.851  -1.562  26.738  0.00  0.00            
ATOM     77 CGLU     X   1       5.413  -2.689  25.743  0.00  0.00            
ATOM     78 CGLN     X   1       4.736   0.099  23.279  0.00  0.00            
ATOM     79 CASP     X   1       8.120  -0.370  21.617  0.00  0.00            
ATOM     80 CSER     X   1       7.619  -3.972  20.496  0.00  0.00            
ATOM     81 CGLU     X   1       4.317  -3.353  18.793  0.00  0.00            
ATOM     82 CGLU     X   1       5.240   0.246  17.867  0.00  0.00            
ATOM     83 CGLU     X   1       8.280  -1.018  16.027  0.00  0.00            
ATOM     84 CLEU     X   1       6.376  -2.275  12.928  0.00  0.00            
ATOM     85 CILE     X   1       4.095   0.711  13.114  0.00  0.00            
ATOM     86 CGLU     X   1       6.946   3.152  13.624  0.00  0.00            
ATOM     87 CALA     X   1       9.551   1.677  11.287  0.00  0.00            
ATOM     88 CPHE     X   1       7.406   0.971   8.236  0.00  0.00            
ATOM     89 CLYS     X   1       5.402   4.029   7.035  0.00  0.00            
ATOM     90 CVAL     X   1       8.488   6.163   7.415  0.00  0.00            
ATOM     91 CPHE     X   1      11.335   4.110   5.901  0.00  0.00            
ATOM     92 CASP     X   1       9.293   3.382   2.805  0.00  0.00            
ATOM     93 CARG     X   1       8.769   6.636   0.909  0.00  0.00            
ATOM     94 CASP     X   1       6.925   5.018  -2.015  0.00  0.00            
ATOM     95 CGLY     X   1       4.809   2.659   0.146  0.00  0.00            
ATOM     96 CASN     X   1       5.800  -0.135  -2.239  0.00  0.00            
ATOM     97 CGLY     X   1       6.738  -2.668   0.459  0.00  0.00            
ATOM     98 CLEU     X   1      10.542  -2.331   0.168  0.00  0.00            
ATOM     99 CILE     X   1      12.474   0.693   1.380  0.00  0.00            
ATOM    100 CSER     X   1      15.535   2.183  -0.341  0.00  0.00            
ATOM    101 CALA     X   1      18.951   3.283   0.768  0.00  0.00            
ATOM    102 CALA     X   1      18.149   6.900  -0.101  0.00  0.00            
ATOM    103 CGLU     X   1      14.913   6.759   1.887  0.00  0.00            
ATOM    104 CLEU     X   1      16.575   4.975   4.764  0.00  0.00            
ATOM    105 CARG     X   1      19.254   7.658   4.855  0.00  0.00            
ATOM    106 CHIS     X   1      17.029  10.657   4.290  0.00  0.00            
ATOM    107 CVAL     X   1      14.745   9.355   7.039  0.00  0.00            
ATOM    108 CMET     X   1      17.479   8.449   9.583  0.00  0.00            
ATOM    109 CTHR     X   1      19.293  11.824   9.498  0.00  0.00            
ATOM    110 CASN     X   1      16.074  13.522  10.608  0.00  0.00            
ATOM    111 CLEU     X   1      16.396  11.399  13.730  0.00  0.00            
ATOM    112 CGLY     X   1      19.393  13.646  14.446  0.00  0.00            
ATOM    113 CGLU     X   1      22.531  12.129  12.947  0.00  0.00            
ATOM    114 CLYS     X   1      24.250  13.774  10.011  0.00  0.00            
ATOM    115 CLEU     X   1      25.552  10.280   9.156  0.00  0.00            
ATOM    116 CTHR     X   1      28.214   8.840   6.893  0.00  0.00            
ATOM    117 CASP     X   1      27.482   6.544   3.973  0.00  0.00            
ATOM    118 CASP     X   1      29.068   3.593   5.812  0.00  0.00            
ATOM    119 CGLU     X   1      27.153   4.504   8.994  0.00  0.00            
ATOM    120 CVAL     X   1      23.819   4.261   7.244  0.00  0.00            
ATOM    121 CASP     X   1      24.883   0.799   6.142  0.00  0.00            
ATOM    122 CGLU     X   1      25.117  -0.376   9.758  0.00  0.00            
ATOM    123 CMET     X   1      21.301   0.140   9.874  0.00  0.00            
ATOM    124 CILE     X   1      21.044  -1.958   6.792  0.00  0.00            
ATOM    125 CARG     X   1      23.040  -5.017   7.916  0.00  0.00            
ATOM    126 CGLU     X   1      20.937  -5.268  11.097  0.00  0.00            
ATOM    127 CALA     X   1      17.742  -5.612   9.057  0.00  0.00            
ATOM    128 CASP     X   1      18.776  -7.336   5.822  0.00  0.00            
ATOM    129 CILE     X   1      17.979 -10.983   5.159  0.00  0.00            
ATOM    130 CASP     X   1      17.532 -11.868   1.468  0.00  0.00            
ATOM    131 CGLY     X   1      20.325  -9.364   0.726  0.00  0.00            
ATOM    132 CASP     X   1      17.992  -7.092  -1.270  0.00  0.00            
ATOM    133 CGLY     X   1      19.584  -3.914   0.174  0.00  0.00            
ATOM    134 CHIS     X   1      16.155  -2.987   1.416  0.00  0.00            
ATOM    135 CILE     X   1      14.056  -3.362   4.604  0.00  0.00            
ATOM    136 CASN     X   1      10.829  -5.018   3.511  0.00  0.00            
ATOM    137 CTYR     X   1       8.127  -6.232   5.949  0.00  0.00            
ATOM    138 CGLU     X   1       9.506  -9.767   6.271  0.00  0.00            
ATOM    139 CGLU     X   1      12.823  -8.127   7.216  0.00  0.00            
ATOM    140 CPHE     X   1      10.698  -6.415   9.847  0.00  0.00            
ATOM    141 CVAL     X   1       9.464  -9.478  11.735  0.00  0.00            
ATOM    142 CARG     X   1      12.737 -11.403  11.368  0.00  0.00            
ATOM    143 CMET     X   1      14.729  -8.712  13.019  0.00  0.00            
ATOM    144 CMET     X   1      12.710  -7.683  16.032  0.00  0.00            
ATOM    145 CVAL     X   1      12.373 -11.355  16.792  0.00  0.00            
ATOM    146 CSER     X   1      15.873 -12.182  15.479  0.00  0.00            
END
ATOM      1 CGLU     X   1      22.387  -6.227  40.510  0.00  0.00            
ATOM      2 CGLN     X   1      20.065  -5.930  37.576  0.00  0.00            
ATOM      3 CLEU     X   1      21.268  -5.072  33.983  0.00  0.00            
ATOM      4 CTHR     X   1      24.607  -4.637  32.267  0.00  0.00            
ATOM      5 CGLU     X   1      27.060  -1.747  31.724  0.00  0.00            
ATOM      6 CGLU     X   1      26.098  -2.124  28.033  0.00  0.00            
ATOM      7 CGLN     X   1      22.431  -1.470  28.768  0.00  0.00            
ATOM      8 CILE     X   1      23.605   1.697  30.540  0.00  0.00            
ATOM      9 CALA     X   1      25.648   2.625  27.477  0.00  0.00            
ATOM     10 CGLU     X   1      22.735   2.190  25.067  0.00  0.00            
ATOM     11 CPHE     X   1      20.222   3.892  27.302  0.00  0.00            
ATOM     12 CLYS     X   1      22.677   6.816  27.569  0.00  0.00            
ATOM     13 CGLU     X   1      22.906   6.899  23.778  0.00  0.00            
ATOM     14 CALA     X   1      19.188   7.749  23.956  0.00  0.00            
ATOM     15 CPHE     X   1      19.635  10.254  26.808  0.00  0.00            
ATOM     16 CALA     X   1      21.929  12.373  24.632  0.00  0.00            
ATOM     17 CLEU     X   1      19.106  12.745  22.112  0.00  0.00            
ATOM     18 CPHE     X   1      17.052  14.216  24.913  0.00  0.00            
ATOM     19 CASP     X   1      19.479  16.272  27.031  0.00  0.00            
ATOM     20 CLYS     X   1      19.387  19.037  24.388  0.00  0.00            
ATOM     21 CASP     X   1      20.461  21.396  27.116  0.00  0.00            
ATOM     22 CGLY     X   1      23.038  19.430  29.117  0.00  0.00            
ATOM     23 CASP     X   1      22.285  20.593  32.660  0.00  0.00            
ATOM     24 CGLY     X   1      20.380  17.462  33.669  0.00  0.00            
ATOM     25 CTHR     X   1      16.821  18.583  33.019  0.00  0.00            
ATOM     26 CILE     X   1      14.327  17.978  30.217  0.00  0.00            
ATOM     27 CTHR     X   1      12.008  20.920  29.476  0.00  0.00            
ATOM     28 CTHR     X   1       8.933  20.816  27.266  0.00  0.00            
ATOM     29 CLYS     X   1      10.949  21.707  24.134  0.00  0.00            
ATOM     30 CGLU     X   1      13.112  18.588  24.485  0.00  0.00            
ATOM     31 CLEU     X   1      10.178  16.492  25.579  0.00  0.00            
ATOM     32 CGLY     X   1       8.550  17.545  22.286  0.00  0.00            
ATOM     33 CTHR     X   1      11.564  16.644  20.148  0.00  0.00            
ATOM     34 CVAL     X   1      11.343  12.980  21.081  0.00  0.00            
ATOM     35 CMET     X   1       7.620  12.418  21.284  0.00  0.00            
ATOM     36 CARG     X   1       7.239  13.379  17.648  0.00  0.00            
ATOM     37 CSER     X   1       8.966  10.121  16.702  0.00  0.00            
ATOM     38 CLEU     X   1       6.299   8.404  18.793  0.00  0.00            
ATOM     39 CGLY     X   1       3.647  10.260  16.743  0.00  0.00            
ATOM     40 CGLN     X   1       2.602  13.183  18.936  0.00  0.00            
ATOM     41 CASN     X   1       3.055  16.909  18.222  0.00  0.00            
ATOM     42 CPRO     X   1       1.384  18.024  21.441  0.00  0.00            
ATOM     43 CTHR     X   1       1.201  21.749  21.938  0.00  0.00            
ATOM     44 CGLU     X   1       4.057  23.848  23.254  0.00  0.00            
ATOM     45 CALA     X   1       2.000  24.883  26.325  0.00  0.00            
ATOM     46 CGLU     X   1       0.425  21.443  26.432  0.00  0.00            
ATOM     47 CLEU     X   1       3.836  19.755  26.572  0.00  0.00            
ATOM     48 CGLN     X   1       4.165  21.783  29.775  0.00  0.00            
ATOM     49 CASP     X   1       1.279  19.561  30.725  0.00  0.00            
ATOM     50 CMET     X   1       3.376  16.513  29.841  0.00  0.00            
ATOM     51 CILE     X   1       6.376  17.631  32.012  0.00  0.00            
ATOM     52 CASN     X   1       3.981  18.604  34.791  0.00  0.00            
ATOM     53 CGLU     X   1       2.400  15.156  35.103  0.00  0.00            
ATOM     54 CVAL     X   1       5.777  13.370  35.414  0.00  0.00            
ATOM     55 CASP     X   1       7.973  15.977  37.139  0.00  0.00            
ATOM     56 CALA     X   1       7.397  14.656  40.618  0.00  0.00            
ATOM     57 CASP     X   1       8.230  17.874  42.529  0.00  0.00            
ATOM     58 CGLY     X   1       6.583  20.371  40.138  0.00  0.00            
ATOM     59 CASN     X   1       9.923  22.061  39.323  0.00  0.00            
ATOM     60 CGLY     X   1       9.162  22.745  35.651  0.00  0.00            
ATOM     61 CTHR     X   1      11.614  20.042  34.563  0.00  0.00            
ATOM     62 CILE     X   1      12.370  16.313  34.465  0.00  0.00            
ATOM     63 CASP     X   1      15.478  14.843  36.111  0.00  0.00            
ATOM     64 CPHE     X   1      17.280  11.650  35.136  0.00  0.00            
ATOM     65 CPRO     X   1      16.292   9.570  38.187  0.00  0.00            
ATOM     66 CGLU     X   1      12.630  10.615  38.127  0.00  0.00            
ATOM     67 CPHE     X   1      12.608  10.179  34.339  0.00  0.00            
ATOM     68 CLEU     X   1      14.290   6.764  33.799  0.00  0.00            
ATOM     69 CSER     X   1      11.855   5.322  36.301  0.00  0.00            
ATOM     70 CLEU     X   1       8.881   6.767  34.319  0.00  0.00            
ATOM     71 CMET     X   1       9.868   6.525  30.634  0.00  0.00            
ATOM     72 CALA     X   1      11.849   3.413  30.074  0.00  0.00            
ATOM     73 CARG     X   1       9.106   1.196  31.504  0.00  0.00            
ATOM     74 CLYS     X   1       6.088   2.912  29.657  0.00  0.00            
ATOM     75 CMET     X   1       8.443   2.859  26.672  0.00  0.00            
ATOM     76 CLYS     X   1       9.460  -0.744  27.154  0.00  0.00            
ATOM     77 CGLU     X   1       5.959  -2.043  26.793  0.00  0.00            
ATOM     78 CGLN     X   1       4.997  -0.039  23.732  0.00  0.00            
ATOM     79 CASP     X   1       8.466  -0.698  22.333  0.00  0.00            
ATOM     80 CSER     X   1       8.024  -4.284  21.136  0.00  0.00            
ATOM     81 CGLU     X   1       5.626  -3.326  18.395  0.00  0.00            
ATOM     82 CGLU     X   1       6.784   0.300  17.989  0.00  0.00            
ATOM     83 CGLU     X   1       9.826  -1.026  16.197  0.00  0.00            
ATOM     84 CLEU     X   1       8.021  -2.581  13.175  0.00  0.00            
ATOM     85 CILE     X   1       5.246  -0.115  12.567  0.00  0.00            
ATOM     86 CGLU     X   1       7.571   2.773  13.345  0.00  0.00            
ATOM     87 CALA     X   1      10.415   2.523  10.840  0.00  0.00            
ATOM     88 CPHE     X   1       8.238   1.224   8.015  0.00  0.00            
ATOM     89 CLYS     X   1       5.510   3.844   7.311  0.00  0.00            
ATOM     90 CVAL     X   1       7.706   6.899   7.578  0.00  0.00            
ATOM     91 CPHE     X   1      10.487   5.203   5.577  0.00  0.00            
ATOM     92 CASP     X   1       7.791   3.864   3.292  0.00  0.00            
ATOM     93 CARG     X   1       6.674   6.940   1.355  0.00  0.00            
ATOM     94 CASP     X   1       6.701   5.838  -2.299  0.00  0.00            
ATOM     95 CGLY     X   1       4.363   2.887  -1.564  0.00  0.00            
ATOM     96 CASN     X   1       6.625   0.049  -2.707  0.00  0.00            
ATOM     97 CGLY     X   1       6.993  -1.601   0.716  0.00  0.00            
ATOM     98 CLEU     X   1      10.777  -2.176   0.594  0.00  0.00            
ATOM     99 CILE     X   1      12.704   0.661   2.202  0.00  0.00            
ATOM    100 CSER     X   1      15.202   1.455  -0.571  0.00  0.00            
ATOM    101 CALA     X   1      18.758   2.379   0.211  0.00  0.00            
ATOM    102 CALA     X   1      17.923   6.016  -0.537  0.00  0.00            
ATOM    103 CGLU     X   1      14.814   6.248   1.636  0.00  0.00            
ATOM    104 CLEU     X   1      16.802   4.757   4.473  0.00  0.00            
ATOM    105 CARG     X   1      19.231   7.667   4.323  0.00  0.00            
ATOM    106 CHIS     X   1      16.432  10.202   4.387  0.00  0.00            
ATOM    107 CVAL     X   1      15.219   8.501   7.566  0.00  0.00            
ATOM    108 CMET     X   1      18.815   8.718   8.903  0.00  0.00            
ATOM    109 CTHR     X   1      19.177  12.473   8.229  0.00  0.00            
ATOM    110 CASN     X   1      15.769  12.915   9.862  0.00  0.00            
ATOM    111 CLEU     X   1      16.626  10.905  12.958  0.00  0.00            
ATOM    112 CGLY     X   1      18.747  13.962  13.793  0.00  0.00            
ATOM    113 CGLU     X   1      21.692  11.708  12.993  0.00  0.00            
ATOM    114 CLYS     X   1      23.681  12.823   9.979  0.00  0.00            
ATOM    115 CLEU     X   1      25.739   9.631   9.520  0.00  0.00            
ATOM    116 CTHR     X   1      28.384   8.779   6.959  0.00  0.00            
ATOM    117 CASP     X   1      28.025   6.245   4.171  0.00  0.00            
ATOM    118 CASP     X   1      29.917   3.526   6.078  0.00  0.00            
ATOM    119 CGLU     X   1      27.601   4.227   9.040  0.00  0.00            
ATOM    120 CVAL     X   1      24.166   4.110   7.484  0.00  0.00            
ATOM    121 CASP     X   1      25.377   1.179   5.417  0.00  0.00            
ATOM    122 CGLU     X   1      25.667  -0.818   8.648  0.00  0.00            
ATOM    123 CMET     X   1      21.979  -0.013   9.411  0.00  0.00            
ATOM    124 CILE     X   1      20.815  -1.503   6.187  0.00  0.00            
ATOM    125 CARG     X   1      23.132  -4.500   6.688  0.00  0.00            
ATOM    126 CGLU     X   1      21.356  -4.978  10.038  0.00  0.00            
ATOM    127 CALA     X   1      17.843  -5.578   8.704  0.00  0.00            
ATOM    128 CASP     X   1      19.379  -7.317   5.684  0.00  0.00            
ATOM    129 CILE     X   1      19.207 -11.103   5.551  0.00  0.00            
ATOM    130 CASP     X   1      18.916 -11.492   1.760  0.00  0.00            
ATOM    131 CGLY     X   1      21.813  -9.030   1.355  0.00  0.00            
ATOM    132 CASP     X   1      19.950  -7.063  -1.337  0.00  0.00            
ATOM    133 CGLY     X   1      20.144  -3.757   0.600  0.00  0.00            
ATOM    134 CHIS     X   1      16.414  -3.367   0.910  0.00  0.00            
ATOM    135 CILE     X   1      14.230  -4.122   3.971  0.00  0.00            
ATOM    136 CASN     X   1      11.407  -6.418   2.919  0.00  0.00            
ATOM    137 CTYR     X   1       8.540  -6.223   5.460  0.00  0.00            
ATOM    138 CGLU     X   1       9.136  -9.908   6.213  0.00  0.00            
ATOM    139 CGLU     X   1      12.802  -9.365   7.136  0.00  0.00            
ATOM    140 CPHE     X   1      11.603  -6.643   9.487  0.00  0.00            
ATOM    141 CVAL     X   1       9.615  -9.449  11.115  0.00  0.00            
ATOM    142 CARG     X   1      12.667 -11.673  10.577  0.00  0.00            
ATOM    143 CMET     X   1      14.561  -9.048  12.436  0.00  0.00            
ATOM    144 CMET     X   1      12.630  -9.410  15.654  0.00  0.00            
ATOM    145 CVAL     X   1      12.639 -13.059  16.580  0.00  0.00            
ATOM    146 CSER     X   1      15.915 -14.121  14.905  0.00  0.00            
END
ATOM      1 CGLU     X   1      21.857  -4.027  39.309  0.00  0.00            
ATOM      2 CGLN     X   1      19.038  -4.979  37.022  0.00  0.00            
ATOM      3 CLEU     X   1      20.473  -4.745  33.420  0.00  0.00            
ATOM      4 CTHR     X   1      23.991  -5.151  32.096  0.00  0.00            
ATOM      5 CGLU     X   1      26.820  -2.788  31.060  0.00  0.00            
ATOM      6 CGLU     X   1      25.995  -3.348  27.359  0.00  0.00            
ATOM      7 CGLN     X   1      22.334  -2.740  28.158  0.00  0.00            
ATOM      8 CILE     X   1      23.351   0.456  29.975  0.00  0.00            
ATOM      9 CALA     X   1      25.123   1.428  26.760  0.00  0.00            
ATOM     10 CGLU     X   1      21.652   1.242  25.208  0.00  0.00            
ATOM     11 CPHE     X   1      19.363   2.865  27.724  0.00  0.00            
ATOM     12 CLYS     X   1      21.574   5.961  28.138  0.00  0.00            
ATOM     13 CGLU     X   1      21.810   6.434  24.375  0.00  0.00            
ATOM     14 CALA     X   1      18.032   6.687  23.885  0.00  0.00            
ATOM     15 CPHE     X   1      17.596   8.999  26.898  0.00  0.00            
ATOM     16 CALA     X   1      20.414  11.364  25.922  0.00  0.00            
ATOM     17 CLEU     X   1      18.690  12.479  22.722  0.00  0.00            
ATOM     18 CPHE     X   1      16.375  14.196  25.154  0.00  0.00            
ATOM     19 CASP     X   1      18.591  16.079  27.635  0.00  0.00            
ATOM     20 CLYS     X   1      19.273  18.419  24.685  0.00  0.00            
ATOM     21 CASP     X   1      20.830  21.431  26.316  0.00  0.00            
ATOM     22 CGLY     X   1      22.672  19.089  28.689  0.00  0.00            
ATOM     23 CASP     X   1      21.260  21.240  31.490  0.00  0.00            
ATOM     24 CGLY     X   1      20.806  18.178  33.697  0.00  0.00            
ATOM     25 CTHR     X   1      17.044  18.276  33.274  0.00  0.00            
ATOM     26 CILE     X   1      14.422  17.344  30.686  0.00  0.00            
ATOM     27 CTHR     X   1      12.598  20.625  29.988  0.00  0.00            
ATOM     28 CTHR     X   1       9.289  21.508  28.365  0.00  0.00            
ATOM     29 CLYS     X   1      11.375  22.284  25.249  0.00  0.00            
ATOM     30 CGLU     X   1      13.174  18.931  25.477  0.00  0.00            
ATOM     31 CLEU     X   1      10.179  16.858  26.442  0.00  0.00            
ATOM     32 CGLY     X   1       9.050  17.790  22.912  0.00  0.00            
ATOM     33 CTHR     X   1      11.957  16.081  21.153  0.00  0.00            
ATOM     34 CVAL     X   1      11.087  13.079  23.292  0.00  0.00            
ATOM     35 CMET     X   1       7.380  12.914  22.619  0.00  0.00            
ATOM     36 CARG     X   1       8.105  13.355  18.936  0.00  0.00            
ATOM     37 CSER     X   1      10.771  10.642  19.073  0.00  0.00            
ATOM     38 CLEU     X   1       7.828   8.597  20.336  0.00  0.00            
ATOM     39 CGLY     X   1       5.182   9.543  17.732  0.00  0.00            
ATOM     40 CGLN     X   1       3.449  12.829  18.535  0.00  0.00            
ATOM     41 CASN     X   1       4.469  16.439  17.811  0.00  0.00            
ATOM     42 CPRO     X   1       3.454  17.954  21.139  0.00  0.00            
ATOM     43 CTHR     X   1       2.549  21.587  21.499  0.00  0.00            
ATOM     44 CGLU     X   1       3.857  23.622  24.404  0.00  0.00            
ATOM     45 CALA     X   1       0.389  23.150  25.980  0.00  0.00            
ATOM     46 CGLU     X   1       0.244  19.405  25.451  0.00  0.00            
ATOM     47 CLEU     X   1       3.797  18.776  26.668  0.00  0.00            
ATOM     48 CGLN     X   1       3.564  20.374  30.113  0.00  0.00            
ATOM     49 CASP     X   1       0.616  18.170  30.899  0.00  0.00            
ATOM     50 CMET     X   1       2.654  14.998  30.398  0.00  0.00            
ATOM     51 CILE     X   1       5.931  16.141  32.107  0.00  0.00            
ATOM     52 CASN     X   1       4.064  17.798  34.966  0.00  0.00            
ATOM     53 CGLU     X   1       2.104  14.744  36.111  0.00  0.00            
ATOM     54 CVAL     X   1       5.496  12.969  36.295  0.00  0.00            
ATOM     55 CASP     X   1       7.932  15.620  37.571  0.00  0.00            
ATOM     56 CALA     X   1       7.948  14.366  41.122  0.00  0.00            
ATOM     57 CASP     X   1       9.321  17.466  42.914  0.00  0.00            
ATOM     58 CGLY     X   1       6.913  19.558  40.796  0.00  0.00            
ATOM     59 CASN     X   1       9.630  22.162  40.078  0.00  0.00            
ATOM     60 CGLY     X   1       8.916  21.908  36.342  0.00  0.00            
ATOM     61 CTHR     X   1      11.413  19.468  34.823  0.00  0.00            
ATOM     62 CILE     X   1      12.136  15.732  34.768  0.00  0.00            
ATOM     63 CASP     X   1      15.688  15.010  35.948  0.00  0.00            
ATOM     64 CPHE     X   1      17.647  11.883  35.066  0.00  0.00            
ATOM     65 CPRO     X   1      16.787   9.708  38.091  0.00  0.00            
ATOM     66 CGLU     X   1      13.126  10.525  37.429  0.00  0.00            
ATOM     67 CPHE     X   1      13.439   9.831  33.693  0.00  0.00            
ATOM     68 CLEU     X   1      14.954   6.308  33.961  0.00  0.00            
ATOM     69 CSER     X   1      11.979   5.368  36.090  0.00  0.00            
ATOM     70 CLEU     X   1       9.060   7.108  34.267  0.00  0.00            
ATOM     71 CMET     X   1      10.159   6.249  30.709  0.00  0.00            
ATOM     72 CALA     X   1      11.971   2.997  30.453  0.00  0.00            
ATOM     73 CARG     X   1       8.865   1.450  32.015  0.00  0.00            
ATOM     74 CLYS     X   1       6.628   2.706  29.034  0.00  0.00            
ATOM     75 CMET     X   1       9.460   2.321  26.525  0.00  0.00            
ATOM     76 CLYS     X   1       9.568  -1.450  26.655  0.00  0.00            
ATOM     77 CGLU     X   1       5.908  -1.407  25.826  0.00  0.00            
ATOM     78 CGLN     X   1       6.052   1.006  22.918  0.00  0.00            
ATOM     79 CASP     X   1       9.416  -0.122  21.561  0.00  0.00            
ATOM     80 CSER     X   1       8.401  -3.627  20.481  0.00  0.00            
ATOM     81 CGLU     X   1       5.275  -2.523  18.694  0.00  0.00            
ATOM     82 CGLU     X   1       6.381   0.913  17.415  0.00  0.00            
ATOM     83 CGLU     X   1       9.714  -0.211  16.052  0.00  0.00            
ATOM     84 CLEU     X   1       8.420  -2.646  13.369  0.00  0.00            
ATOM     85 CILE     X   1       5.221  -0.824  12.597  0.00  0.00            
ATOM     86 CGLU     X   1       6.388   2.771  12.362  0.00  0.00            
ATOM     87 CALA     X   1       9.787   2.043  10.834  0.00  0.00            
ATOM     88 CPHE     X   1       8.433   0.700   7.551  0.00  0.00            
ATOM     89 CLYS     X   1       5.752   3.290   6.600  0.00  0.00            
ATOM     90 CVAL     X   1       7.851   6.347   7.295  0.00  0.00            
ATOM     91 CPHE     X   1      11.022   4.820   5.803  0.00  0.00            
ATOM     92 CASP     X   1       9.240   3.819   2.624  0.00  0.00            
ATOM     93 CARG     X   1       8.541   7.435   1.674  0.00  0.00            
ATOM     94 CASP     X   1       8.011   6.693  -2.032  0.00  0.00            
ATOM     95 CGLY     X   1       5.484   3.873  -1.419  0.00  0.00            
ATOM     96 CASN     X   1       7.186   1.329  -3.679  0.00  0.00            
ATOM     97 CGLY     X   1       7.059  -1.379  -0.990  0.00  0.00            
ATOM     98 CLEU     X   1      10.852  -1.481  -0.470  0.00  0.00            
ATOM     99 CILE     X   1      12.766   1.165   1.449  0.00  0.00            
ATOM    100 CSER     X   1      16.173   1.255  -0.265  0.00  0.00            
ATOM    101 CALA     X   1      19.298   2.844   1.086  0.00  0.00            
ATOM    102 CALA     X   1      18.716   5.991  -0.972  0.00  0.00            
ATOM    103 CGLU     X   1      15.375   6.711   0.691  0.00  0.00            
ATOM    104 CLEU     X   1      16.631   5.224   3.921  0.00  0.00            
ATOM    105 CARG     X   1      19.349   7.739   4.743  0.00  0.00            
ATOM    106 CHIS     X   1      17.146  10.803   4.614  0.00  0.00            
ATOM    107 CVAL     X   1      15.075   9.490   7.522  0.00  0.00            
ATOM    108 CMET     X   1      17.827   8.689  10.083  0.00  0.00            
ATOM    109 CTHR     X   1      19.038  12.283   9.543  0.00  0.00            
ATOM    110 CASN     X   1      15.510  13.518  10.251  0.00  0.00            
ATOM    111 CLEU     X   1      15.553  11.891  13.672  0.00  0.00            
ATOM    112 CGLY     X   1      18.810  13.680  14.526  0.00  0.00            
ATOM    113 CGLU     X   1      21.730  11.707  13.119  0.00  0.00            
ATOM    114 CLYS     X   1      23.740  12.836  10.125  0.00  0.00            
ATOM    115 CLEU     X   1      25.289   9.560   8.900  0.00  0.00            
ATOM    116 CTHR     X   1      27.436   8.647   5.927  0.00  0.00            
ATOM    117 CASP     X   1      26.768   5.981   3.323  0.00  0.00            
ATOM    118 CASP     X   1      29.422   3.774   4.965  0.00  0.00            
ATOM    119 CGLU     X   1      27.689   4.330   8.329  0.00  0.00            
ATOM    120 CVAL     X   1      24.346   3.866   6.642  0.00  0.00            
ATOM    121 CASP     X   1      25.585   0.445   5.596  0.00  0.00            
ATOM    122 CGLU     X   1      25.618  -0.660   9.242  0.00  0.00            
ATOM    123 CMET     X   1      22.067   0.831   9.189  0.00  0.00            
ATOM    124 CILE     X   1      21.133  -1.137   6.152  0.00  0.00            
ATOM    125 CARG     X   1      22.898  -4.438   6.917  0.00  0.00            
ATOM    126 CGLU     X   1      20.872  -4.845  10.131  0.00  0.00            
ATOM    127 CALA     X   1      17.527  -4.658   8.324  0.00  0.00            
ATOM    128 CASP     X   1      18.743  -6.765   5.394  0.00  0.00            
ATOM    129 CILE     X   1      18.770 -10.543   5.722  0.00  0.00            
ATOM    130 CASP     X   1      18.860 -12.157   2.259  0.00  0.00            
ATOM    131 CGLY     X   1      21.634  -9.663   1.423  0.00  0.00            
ATOM    132 CASP     X   1      20.168  -7.098  -0.997  0.00  0.00            
ATOM    133 CGLY     X   1      20.476  -3.513   0.332  0.00  0.00            
ATOM    134 CHIS     X   1      16.769  -3.102   0.830  0.00  0.00            
ATOM    135 CILE     X   1      14.005  -3.797   3.397  0.00  0.00            
ATOM    136 CASN     X   1      10.734  -5.416   2.387  0.00  0.00            
ATOM    137 CTYR     X   1       7.621  -5.058   4.601  0.00  0.00            
ATOM    138 CGLU     X   1       7.638  -8.653   5.858  0.00  0.00            
ATOM    139 CGLU     X   1      11.451  -8.616   6.085  0.00  0.00            
ATOM    140 CPHE     X   1      11.460  -5.989   8.817  0.00  0.00            
ATOM    141 CVAL     X   1       9.703  -8.005  11.523  0.00  0.00            
ATOM    142 CARG     X   1      11.932 -11.101  11.565  0.00  0.00            
ATOM    143 CMET     X   1      14.861  -8.811  11.897  0.00  0.00            
ATOM    144 CMET     X   1      14.005  -7.366  15.272  0.00  0.00            
ATOM    145 CVAL     X   1      13.663 -10.931  16.431  0.00  0.00            
ATOM    146 CSER     X   1      16.600 -12.257  14.362  0.00  0.00            
END
ATOM      1 CGLU     X   1      21.409  -1.960  41.151  0.00  0.00            
ATOM      2 CGLN     X   1      19.421  -3.381  38.302  0.00  0.00            
ATOM      3 CLEU     X   1      20.999  -4.615  34.974  0.00  0.00            
ATOM      4 CTHR     X   1      23.919  -5.457  32.727  0.00  0.00            
ATOM      5 CGLU     X   1      25.821  -2.923  30.577  0.00  0.00            
ATOM      6 CGLU     X   1      23.344  -4.098  27.899  0.00  0.00            
ATOM      7 CGLN     X   1      20.463  -2.569  29.841  0.00  0.00            
ATOM      8 CILE     X   1      22.222   0.650  30.885  0.00  0.00            
ATOM      9 CALA     X   1      23.723   1.268  27.452  0.00  0.00            
ATOM     10 CGLU     X   1      20.188   1.183  26.043  0.00  0.00            
ATOM     11 CPHE     X   1      19.142   4.041  28.266  0.00  0.00            
ATOM     12 CLYS     X   1      22.392   5.988  27.719  0.00  0.00            
ATOM     13 CGLU     X   1      21.381   6.262  24.067  0.00  0.00            
ATOM     14 CALA     X   1      17.716   6.945  24.893  0.00  0.00            
ATOM     15 CPHE     X   1      19.077   9.826  27.005  0.00  0.00            
ATOM     16 CALA     X   1      21.369  11.572  24.519  0.00  0.00            
ATOM     17 CLEU     X   1      18.640  12.071  21.919  0.00  0.00            
ATOM     18 CPHE     X   1      16.467  14.063  24.273  0.00  0.00            
ATOM     19 CASP     X   1      18.673  16.419  26.321  0.00  0.00            
ATOM     20 CLYS     X   1      19.480  18.883  23.507  0.00  0.00            
ATOM     21 CASP     X   1      21.432  21.334  25.591  0.00  0.00            
ATOM     22 CGLY     X   1      23.257  18.330  27.060  0.00  0.00            
ATOM     23 CASP     X   1      23.626  19.348  30.707  0.00  0.00            
ATOM     24 CGLY     X   1      21.469  16.498  32.002  0.00  0.00            
ATOM     25 CTHR     X   1      18.021  18.064  31.999  0.00  0.00            
ATOM     26 CILE     X   1      15.105  17.967  29.565  0.00  0.00            
ATOM     27 CTHR     X   1      12.189  20.431  29.473  0.00  0.00            
ATOM     28 CTHR     X   1       9.220  20.788  27.147  0.00  0.00            
ATOM     29 CLYS     X   1      11.388  21.915  24.199  0.00  0.00            
ATOM     30 CGLU     X   1      13.119  18.531  24.484  0.00  0.00            
ATOM     31 CLEU     X   1      10.379  16.226  25.661  0.00  0.00            
ATOM     32 CGLY     X   1       8.247  17.478  22.747  0.00  0.00            
ATOM     33 CTHR     X   1      11.075  16.974  20.255  0.00  0.00            
ATOM     34 CVAL     X   1      11.750  13.525  21.665  0.00  0.00            
ATOM     35 CMET     X   1       8.067  12.730  21.827  0.00  0.00            
ATOM     36 CARG     X   1       7.113  13.715  18.305  0.00  0.00            
ATOM     37 CSER     X   1       9.482  11.097  16.882  0.00  0.00            
ATOM     38 CLEU     X   1       8.112   8.433  19.219  0.00  0.00            
ATOM     39 CGLY     X   1       4.491   9.008  18.106  0.00  0.00            
ATOM     40 CGLN     X   1       2.791  11.964  19.787  0.00  0.00            
ATOM     41 CASN     X   1       2.804  15.737  19.184  0.00  0.00            
ATOM     42 CPRO     X   1       1.592  18.317  21.688  0.00  0.00            
ATOM     43 CTHR     X   1       2.117  22.042  21.764  0.00  0.00            
ATOM     44 CGLU     X   1       4.239  23.680  24.430  0.00  0.00            
ATOM     45 CALA     X   1       1.194  24.165  26.716  0.00  0.00            
ATOM     46 CGLU     X   1       0.213  20.510  26.722  0.00  0.00            
ATOM     47 CLEU     X   1       3.759  19.168  27.082  0.00  0.00            
ATOM     48 CGLN     X   1       4.050  20.919  30.447  0.00  0.00            
ATOM     49 CASP     X   1       0.787  19.840  31.982  0.00  0.00            
ATOM     50 CMET     X   1       2.088  16.399  31.019  0.00  0.00            
ATOM     51 CILE     X   1       5.660  16.668  32.481  0.00  0.00            
ATOM     52 CASN     X   1       3.777  17.991  35.500  0.00  0.00            
ATOM     53 CGLU     X   1       1.957  14.690  34.979  0.00  0.00            
ATOM     54 CVAL     X   1       5.212  12.669  35.081  0.00  0.00            
ATOM     55 CASP     X   1       7.861  14.559  37.081  0.00  0.00            
ATOM     56 CALA     X   1       7.429  12.883  40.426  0.00  0.00            
ATOM     57 CASP     X   1       8.667  15.626  42.802  0.00  0.00            
ATOM     58 CGLY     X   1       7.291  18.664  40.919  0.00  0.00            
ATOM     59 CASN     X   1      10.546  20.409  39.901  0.00  0.00            
ATOM     60 CGLY     X   1       8.883  21.456  36.635  0.00  0.00            
ATOM     61 CTHR     X   1      11.812  19.942  34.729  0.00  0.00            
ATOM     62 CILE     X   1      13.313  16.557  33.849  0.00  0.00            
ATOM     63 CASP     X   1      16.236  14.908  35.656  0.00  0.00            
ATOM     64 CPHE     X   1      18.065  11.888  34.269  0.00  0.00            
ATOM     65 CPRO     X   1      16.587   9.823  37.127  0.00  0.00            
ATOM     66 CGLU     X   1      13.268  11.520  36.346  0.00  0.00            
ATOM     67 CPHE     X   1      13.442  10.406  32.704  0.00  0.00            
ATOM     68 CLEU     X   1      14.784   6.930  33.654  0.00  0.00            
ATOM     69 CSER     X   1      11.947   6.115  36.011  0.00  0.00            
ATOM     70 CLEU     X   1       8.672   7.210  34.295  0.00  0.00            
ATOM     71 CMET     X   1      10.131   6.647  30.807  0.00  0.00            
ATOM     72 CALA     X   1      11.360   3.158  31.292  0.00  0.00            
ATOM     73 CARG     X   1       8.054   1.275  31.373  0.00  0.00            
ATOM     74 CLYS     X   1       6.290   3.681  28.812  0.00  0.00            
ATOM     75 CMET     X   1       8.944   2.575  26.324  0.00  0.00            
ATOM     76 CLYS     X   1       8.677  -1.147  26.894  0.00  0.00            
ATOM     77 CGLU     X   1       4.968  -1.176  26.327  0.00  0.00            
ATOM     78 CGLN     X   1       5.307   1.381  23.561  0.00  0.00            
ATOM     79 CASP     X   1       8.470   0.451  21.674  0.00  0.00            
ATOM     80 CSER     X   1       7.335  -3.078  20.814  0.00  0.00            
ATOM     81 CGLU     X   1       4.125  -2.054  19.130  0.00  0.00            
ATOM     82 CGLU     X   1       5.334   1.223  17.562  0.00  0.00            
ATOM     83 CGLU     X   1       8.542  -0.020  16.017  0.00  0.00            
ATOM     84 CLEU     X   1       6.876  -2.329  13.428  0.00  0.00            
ATOM     85 CILE     X   1       4.448   0.336  12.353  0.00  0.00            
ATOM     86 CGLU     X   1       6.190   3.659  12.870  0.00  0.00            
ATOM     87 CALA     X   1       9.603   3.046  11.323  0.00  0.00            
ATOM     88 CPHE     X   1       8.709   0.629   8.536  0.00  0.00            
ATOM     89 CLYS     X   1       6.191   3.103   7.005  0.00  0.00            
ATOM     90 CVAL     X   1       8.747   5.852   7.386  0.00  0.00            
ATOM     91 CPHE     X   1      11.782   4.155   5.797  0.00  0.00            
ATOM     92 CASP     X   1       9.549   2.954   2.995  0.00  0.00            
ATOM     93 CARG     X   1       9.005   6.536   1.841  0.00  0.00            
ATOM     94 CASP     X   1       7.120   5.517  -1.317  0.00  0.00            
ATOM     95 CGLY     X   1       4.745   3.001   0.341  0.00  0.00            
ATOM     96 CASN     X   1       6.127   0.702  -2.357  0.00  0.00            
ATOM     97 CGLY     X   1       7.463  -1.888   0.109  0.00  0.00            
ATOM     98 CLEU     X   1      11.233  -1.341  -0.277  0.00  0.00            
ATOM     99 CILE     X   1      13.694   0.646   1.808  0.00  0.00            
ATOM    100 CSER     X   1      16.216   1.850  -0.790  0.00  0.00            
ATOM    101 CALA     X   1      19.790   2.777  -0.099  0.00  0.00            
ATOM    102 CALA     X   1      19.229   6.534  -0.322  0.00  0.00            
ATOM    103 CGLU     X   1      15.839   6.351   1.386  0.00  0.00            
ATOM    104 CLEU     X   1      17.363   4.688   4.407  0.00  0.00            
ATOM    105 CARG     X   1      20.163   7.214   4.816  0.00  0.00            
ATOM    106 CHIS     X   1      17.890  10.198   4.381  0.00  0.00            
ATOM    107 CVAL     X   1      15.191   9.164   6.855  0.00  0.00            
ATOM    108 CMET     X   1      17.347   8.903  10.025  0.00  0.00            
ATOM    109 CTHR     X   1      19.177  12.130   9.063  0.00  0.00            
ATOM    110 CASN     X   1      15.957  14.076   9.629  0.00  0.00            
ATOM    111 CLEU     X   1      15.381  12.013  12.754  0.00  0.00            
ATOM    112 CGLY     X   1      18.575  13.753  13.897  0.00  0.00            
ATOM    113 CGLU     X   1      20.941  10.896  13.100  0.00  0.00            
ATOM    114 CLYS     X   1      23.466  12.592  10.857  0.00  0.00            
ATOM    115 CLEU     X   1      25.509   9.577   9.686  0.00  0.00            
ATOM    116 CTHR     X   1      27.729   8.853   6.714  0.00  0.00            
ATOM    117 CASP     X   1      27.760   6.030   4.192  0.00  0.00            
ATOM    118 CASP     X   1      30.201   3.901   6.220  0.00  0.00            
ATOM    119 CGLU     X   1      27.730   3.498   9.112  0.00  0.00            
ATOM    120 CVAL     X   1      24.450   3.355   7.253  0.00  0.00            
ATOM    121 CASP     X   1      25.785   0.345   5.385  0.00  0.00            
ATOM    122 CGLU     X   1      26.583  -1.488   8.627  0.00  0.00            
ATOM    123 CMET     X   1      22.956  -0.688   9.647  0.00  0.00            
ATOM    124 CILE     X   1      21.851  -2.414   6.522  0.00  0.00            
ATOM    125 CARG     X   1      23.665  -5.642   7.467  0.00  0.00            
ATOM    126 CGLU     X   1      21.991  -5.909  10.892  0.00  0.00            
ATOM    127 CALA     X   1      18.722  -6.500   9.035  0.00  0.00            
ATOM    128 CASP     X   1      19.165  -7.573   5.408  0.00  0.00            
ATOM    129 CILE     X   1      17.947 -10.814   3.862  0.00  0.00            
ATOM    130 CASP     X   1      18.171 -10.744   0.048  0.00  0.00            
ATOM    131 CGLY     X   1      21.541  -9.011   0.560  0.00  0.00            
ATOM    132 CASP     X   1      20.550  -6.593  -2.224  0.00  0.00            
ATOM    133 CGLY     X   1      21.130  -3.555   0.046  0.00  0.00            
ATOM    134 CHIS     X   1      17.446  -2.874   0.403  0.00  0.00            
ATOM    135 CILE     X   1      15.222  -3.628   3.435  0.00  0.00            
ATOM    136 CASN     X   1      11.850  -5.244   2.827  0.00  0.00            
ATOM    137 CTYR     X   1       9.097  -5.238   5.499  0.00  0.00            
ATOM    138 CGLU     X   1       9.173  -9.023   5.915  0.00  0.00            
ATOM    139 CGLU     X   1      12.885  -8.740   6.765  0.00  0.00            
ATOM    140 CPHE     X   1      12.337  -5.954   9.276  0.00  0.00            
ATOM    141 CVAL     X   1       9.780  -7.884  11.328  0.00  0.00            
ATOM    142 CARG     X   1      12.008 -10.980  11.336  0.00  0.00            
ATOM    143 CMET     X   1      15.202  -9.320  12.323  0.00  0.00            
ATOM    144 CMET     X   1      13.621  -6.692  14.516  0.00  0.00            
ATOM    145 CVAL     X   1      11.586  -9.188  16.467  0.00  0.00            
ATOM    146 CSER     X   1      14.157 -11.929  17.203  0.00  0.00            
END
ATOM      1 CGLU     X   1      22.581  -3.104  40.652  0.00  0.00            
ATOM      2 CGLN     X   1      19.734  -3.188  38.209  0.00  0.00            
ATOM      3 CLEU     X   1      20.579  -3.749  34.460  0.00  0.00            
ATOM      4 CTHR     X   1      23.142  -4.862  31.914  0.00  0.00            
ATOM      5 CGLU     X   1      25.217  -2.242  30.047  0.00  0.00            
ATOM      6 CGLU     X   1      22.858  -2.623  27.051  0.00  0.00            
ATOM      7 CGLN     X   1      19.863  -1.731  29.206  0.00  0.00            
ATOM      8 CILE     X   1      21.549   1.253  30.879  0.00  0.00            
ATOM      9 CALA     X   1      22.823   2.576  27.556  0.00  0.00            
ATOM     10 CGLU     X   1      19.388   2.140  25.977  0.00  0.00            
ATOM     11 CPHE     X   1      17.660   4.362  28.483  0.00  0.00            
ATOM     12 CLYS     X   1      20.529   6.891  28.362  0.00  0.00            
ATOM     13 CGLU     X   1      20.110   6.845  24.586  0.00  0.00            
ATOM     14 CALA     X   1      16.467   7.922  24.970  0.00  0.00            
ATOM     15 CPHE     X   1      17.682  10.505  27.512  0.00  0.00            
ATOM     16 CALA     X   1      20.038  11.947  24.894  0.00  0.00            
ATOM     17 CLEU     X   1      17.062  12.255  22.548  0.00  0.00            
ATOM     18 CPHE     X   1      15.672  14.890  24.861  0.00  0.00            
ATOM     19 CASP     X   1      18.865  16.431  26.290  0.00  0.00            
ATOM     20 CLYS     X   1      19.584  18.551  23.186  0.00  0.00            
ATOM     21 CASP     X   1      22.275  20.860  24.445  0.00  0.00            
ATOM     22 CGLY     X   1      23.761  18.398  26.943  0.00  0.00            
ATOM     23 CASP     X   1      22.032  20.278  29.762  0.00  0.00            
ATOM     24 CGLY     X   1      21.089  17.270  31.888  0.00  0.00            
ATOM     25 CTHR     X   1      17.362  17.939  31.908  0.00  0.00            
ATOM     26 CILE     X   1      14.620  17.817  29.280  0.00  0.00            
ATOM     27 CTHR     X   1      12.890  21.219  29.392  0.00  0.00            
ATOM     28 CTHR     X   1       9.411  21.707  27.972  0.00  0.00            
ATOM     29 CLYS     X   1      10.953  22.921  24.683  0.00  0.00            
ATOM     30 CGLU     X   1      12.703  19.692  23.662  0.00  0.00            
ATOM     31 CLEU     X   1       9.955  17.579  25.139  0.00  0.00            
ATOM     32 CGLY     X   1       7.971  18.681  22.065  0.00  0.00            
ATOM     33 CTHR     X   1      10.648  17.442  19.664  0.00  0.00            
ATOM     34 CVAL     X   1      10.250  14.439  21.937  0.00  0.00            
ATOM     35 CMET     X   1       6.569  13.618  21.977  0.00  0.00            
ATOM     36 CARG     X   1       5.974  13.936  18.258  0.00  0.00            
ATOM     37 CSER     X   1       9.006  11.795  17.413  0.00  0.00            
ATOM     38 CLEU     X   1       7.506   9.396  19.949  0.00  0.00            
ATOM     39 CGLY     X   1       3.815   9.601  18.940  0.00  0.00            
ATOM     40 CGLN     X   1       1.572  12.466  20.037  0.00  0.00            
ATOM     41 CASN     X   1       1.624  15.929  18.423  0.00  0.00            
ATOM     42 CPRO     X   1       1.140  17.459  21.862  0.00  0.00            
ATOM     43 CTHR     X   1       1.121  21.221  21.890  0.00  0.00            
ATOM     44 CGLU     X   1       3.677  22.781  24.199  0.00  0.00            
ATOM     45 CALA     X   1       1.120  23.946  26.815  0.00  0.00            
ATOM     46 CGLU     X   1       0.315  20.248  26.904  0.00  0.00            
ATOM     47 CLEU     X   1       3.978  19.206  26.889  0.00  0.00            
ATOM     48 CGLN     X   1       3.949  21.106  30.186  0.00  0.00            
ATOM     49 CASP     X   1       1.464  18.612  31.517  0.00  0.00            
ATOM     50 CMET     X   1       3.683  15.895  30.048  0.00  0.00            
ATOM     51 CILE     X   1       6.733  17.279  31.983  0.00  0.00            
ATOM     52 CASN     X   1       4.266  17.630  34.846  0.00  0.00            
ATOM     53 CGLU     X   1       3.315  13.979  34.349  0.00  0.00            
ATOM     54 CVAL     X   1       6.950  13.111  35.199  0.00  0.00            
ATOM     55 CASP     X   1       8.382  15.838  37.457  0.00  0.00            
ATOM     56 CALA     X   1       7.418  14.465  40.828  0.00  0.00            
ATOM     57 CASP     X   1       8.824  17.283  43.015  0.00  0.00            
ATOM     58 CGLY     X   1       7.860  20.099  40.605  0.00  0.00            
ATOM     59 CASN     X   1      11.171  21.280  39.081  0.00  0.00            
ATOM     60 CGLY     X   1       9.619  22.200  35.723  0.00  0.00            
ATOM     61 CTHR     X   1      12.029  19.618  34.299  0.00  0.00            
ATOM     62 CILE     X   1      12.672  15.887  33.898  0.00  0.00            
ATOM     63 CASP     X   1      16.202  14.663  34.653  0.00  0.00            
ATOM     64 CPHE     X   1      17.600  11.165  34.206  0.00  0.00            
ATOM     65 CPRO     X   1      16.205   9.505  37.354  0.00  0.00            
ATOM     66 CGLU     X   1      12.725  10.965  36.838  0.00  0.00            
ATOM     67 CPHE     X   1      12.873   9.942  33.168  0.00  0.00            
ATOM     68 CLEU     X   1      13.549   6.201  33.746  0.00  0.00            
ATOM     69 CSER     X   1      10.965   5.310  36.353  0.00  0.00            
ATOM     70 CLEU     X   1       8.051   7.150  34.625  0.00  0.00            
ATOM     71 CMET     X   1       9.350   5.618  31.373  0.00  0.00            
ATOM     72 CALA     X   1      10.532   2.115  31.881  0.00  0.00            
ATOM     73 CARG     X   1       6.831   1.399  32.405  0.00  0.00            
ATOM     74 CLYS     X   1       5.420   3.516  29.406  0.00  0.00            
ATOM     75 CMET     X   1       8.229   2.127  27.253  0.00  0.00            
ATOM     76 CLYS     X   1       7.277  -1.523  27.402  0.00  0.00            
ATOM     77 CGLU     X   1       3.752  -0.921  26.264  0.00  0.00            
ATOM     78 CGLN     X   1       4.404   1.783  23.701  0.00  0.00            
ATOM     79 CASP     X   1       7.630   0.461  22.195  0.00  0.00            
ATOM     80 CSER     X   1       6.605  -3.014  21.030  0.00  0.00            
ATOM     81 CGLU     X   1       3.574  -1.937  19.072  0.00  0.00            
ATOM     82 CGLU     X   1       5.307   1.088  17.488  0.00  0.00            
ATOM     83 CGLU     X   1       8.302  -1.045  16.649  0.00  0.00            
ATOM     84 CLEU     X   1       6.815  -2.406  13.371  0.00  0.00            
ATOM     85 CILE     X   1       5.050   0.741  12.308  0.00  0.00            
ATOM     86 CGLU     X   1       7.960   3.077  12.955  0.00  0.00            
ATOM     87 CALA     X   1      10.902   1.220  11.431  0.00  0.00            
ATOM     88 CPHE     X   1       9.319   0.755   8.012  0.00  0.00            
ATOM     89 CLYS     X   1       7.463   4.111   7.697  0.00  0.00            
ATOM     90 CVAL     X   1      10.273   6.621   7.881  0.00  0.00            
ATOM     91 CPHE     X   1      12.785   4.411   6.032  0.00  0.00            
ATOM     92 CASP     X   1      10.279   3.733   3.285  0.00  0.00            
ATOM     93 CARG     X   1       9.958   7.134   1.613  0.00  0.00            
ATOM     94 CASP     X   1       9.501   6.529  -2.128  0.00  0.00            
ATOM     95 CGLY     X   1       6.826   3.931  -1.229  0.00  0.00            
ATOM     96 CASN     X   1       7.868   0.626  -2.800  0.00  0.00            
ATOM     97 CGLY     X   1       7.855  -1.234   0.534  0.00  0.00            
ATOM     98 CLEU     X   1      11.603  -2.022   0.571  0.00  0.00            
ATOM     99 CILE     X   1      14.011   0.842   1.158  0.00  0.00            
ATOM    100 CSER     X   1      17.347   1.572  -0.543  0.00  0.00            
ATOM    101 CALA     X   1      20.399   2.676   1.349  0.00  0.00            
ATOM    102 CALA     X   1      20.393   6.160  -0.182  0.00  0.00            
ATOM    103 CGLU     X   1      16.759   6.749   0.759  0.00  0.00            
ATOM    104 CLEU     X   1      17.716   5.725   4.260  0.00  0.00            
ATOM    105 CARG     X   1      20.992   7.633   4.363  0.00  0.00            
ATOM    106 CHIS     X   1      19.284  10.995   4.156  0.00  0.00            
ATOM    107 CVAL     X   1      16.649   9.793   6.623  0.00  0.00            
ATOM    108 CMET     X   1      19.329   8.887   9.225  0.00  0.00            
ATOM    109 CTHR     X   1      20.503  12.506   9.683  0.00  0.00            
ATOM    110 CASN     X   1      16.878  13.600  10.054  0.00  0.00            
ATOM    111 CLEU     X   1      16.376  10.769  12.522  0.00  0.00            
ATOM    112 CGLY     X   1      19.325  12.050  14.572  0.00  0.00            
ATOM    113 CGLU     X   1      22.407  10.226  13.320  0.00  0.00            
ATOM    114 CLYS     X   1      25.256  11.445  11.157  0.00  0.00            
ATOM    115 CLEU     X   1      26.402   8.278   9.342  0.00  0.00            
ATOM    116 CTHR     X   1      28.526   7.446   6.329  0.00  0.00            
ATOM    117 CASP     X   1      27.579   5.469   3.243  0.00  0.00            
ATOM    118 CASP     X   1      29.925   2.639   4.293  0.00  0.00            
ATOM    119 CGLU     X   1      28.384   2.784   7.790  0.00  0.00            
ATOM    120 CVAL     X   1      24.737   2.471   6.874  0.00  0.00            
ATOM    121 CASP     X   1      25.387  -0.722   4.946  0.00  0.00            
ATOM    122 CGLU     X   1      26.535  -2.452   8.140  0.00  0.00            
ATOM    123 CMET     X   1      23.179  -1.469   9.755  0.00  0.00            
ATOM    124 CILE     X   1      21.271  -2.995   6.926  0.00  0.00            
ATOM    125 CARG     X   1      23.369  -6.182   6.716  0.00  0.00            
ATOM    126 CGLU     X   1      22.175  -6.973  10.259  0.00  0.00            
ATOM    127 CALA     X   1      18.650  -6.864   8.826  0.00  0.00            
ATOM    128 CASP     X   1      20.103  -8.295   5.610  0.00  0.00            
ATOM    129 CILE     X   1      19.319 -12.006   5.583  0.00  0.00            
ATOM    130 CASP     X   1      17.599 -12.125   2.173  0.00  0.00            
ATOM    131 CGLY     X   1      20.411 -10.133   0.516  0.00  0.00            
ATOM    132 CASP     X   1      18.433  -7.262  -1.042  0.00  0.00            
ATOM    133 CGLY     X   1      20.836  -4.766   0.606  0.00  0.00            
ATOM    134 CHIS     X   1      17.639  -2.884   1.232  0.00  0.00            
ATOM    135 CILE     X   1      15.137  -3.068   4.134  0.00  0.00            
ATOM    136 CASN     X   1      12.098  -5.274   3.639  0.00  0.00            
ATOM    137 CTYR     X   1       8.924  -5.421   5.789  0.00  0.00            
ATOM    138 CGLU     X   1       9.644  -9.088   6.523  0.00  0.00            
ATOM    139 CGLU     X   1      13.292  -7.994   6.793  0.00  0.00            
ATOM    140 CPHE     X   1      12.611  -5.373   9.446  0.00  0.00            
ATOM    141 CVAL     X   1      10.302  -7.671  11.411  0.00  0.00            
ATOM    142 CARG     X   1      12.740 -10.584  11.055  0.00  0.00            
ATOM    143 CMET     X   1      15.163  -8.560  13.045  0.00  0.00            
ATOM    144 CMET     X   1      12.635  -7.306  15.545  0.00  0.00            
ATOM    145 CVAL     X   1      11.671 -10.799  16.565  0.00  0.00            
ATOM    146 CSER     X   1      15.181 -12.297  16.239  0.00  0.00            
END
ATOM      1 CGLU     X   1      19.667  -7.220  38.197  0.00  0.00            
ATOM      2 CGLN     X   1      21.676  -4.050  38.157  0.00  0.00            
ATOM      3 CLEU     X   1      23.666  -3.435  34.879  0.00  0.00            
ATOM      4 CTHR     X   1      24.329  -4.566  31.333  0.00  0.00            
ATOM      5 CGLU     X   1      27.516  -3.375  29.577  0.00  0.00            
ATOM      6 CGLU     X   1      25.365  -3.015  26.425  0.00  0.00            
ATOM      7 CGLN     X   1      22.227  -2.399  28.470  0.00  0.00            
ATOM      8 CILE     X   1      23.871   0.767  29.821  0.00  0.00            
ATOM      9 CALA     X   1      24.769   2.208  26.424  0.00  0.00            
ATOM     10 CGLU     X   1      21.120   1.864  25.401  0.00  0.00            
ATOM     11 CPHE     X   1      19.640   4.005  28.126  0.00  0.00            
ATOM     12 CLYS     X   1      21.635   7.191  27.408  0.00  0.00            
ATOM     13 CGLU     X   1      20.832   6.977  23.700  0.00  0.00            
ATOM     14 CALA     X   1      17.092   7.229  24.431  0.00  0.00            
ATOM     15 CPHE     X   1      17.412  10.144  26.882  0.00  0.00            
ATOM     16 CALA     X   1      20.077  12.117  25.013  0.00  0.00            
ATOM     17 CLEU     X   1      17.784  12.694  22.036  0.00  0.00            
ATOM     18 CPHE     X   1      15.649  14.664  24.441  0.00  0.00            
ATOM     19 CASP     X   1      18.701  16.035  26.289  0.00  0.00            
ATOM     20 CLYS     X   1      19.543  18.378  23.383  0.00  0.00            
ATOM     21 CASP     X   1      22.651  19.901  24.860  0.00  0.00            
ATOM     22 CGLY     X   1      23.011  17.371  27.685  0.00  0.00            
ATOM     23 CASP     X   1      21.990  20.086  30.146  0.00  0.00            
ATOM     24 CGLY     X   1      20.873  17.595  32.791  0.00  0.00            
ATOM     25 CTHR     X   1      17.248  18.464  32.123  0.00  0.00            
ATOM     26 CILE     X   1      14.645  17.901  29.412  0.00  0.00            
ATOM     27 CTHR     X   1      12.315  20.902  29.031  0.00  0.00            
ATOM     28 CTHR     X   1       8.685  21.009  27.947  0.00  0.00            
ATOM     29 CLYS     X   1       9.870  22.105  24.475  0.00  0.00            
ATOM     30 CGLU     X   1      12.428  19.312  24.042  0.00  0.00            
ATOM     31 CLEU     X   1      10.127  16.573  25.228  0.00  0.00            
ATOM     32 CGLY     X   1       7.574  17.680  22.609  0.00  0.00            
ATOM     33 CTHR     X   1      10.333  17.493  19.998  0.00  0.00            
ATOM     34 CVAL     X   1      10.408  13.937  21.301  0.00  0.00            
ATOM     35 CMET     X   1       6.845  12.716  21.105  0.00  0.00            
ATOM     36 CARG     X   1       6.250  14.437  17.793  0.00  0.00            
ATOM     37 CSER     X   1       9.058  12.372  16.263  0.00  0.00            
ATOM     38 CLEU     X   1       7.163   9.485  17.850  0.00  0.00            
ATOM     39 CGLY     X   1       3.614  10.262  16.634  0.00  0.00            
ATOM     40 CGLN     X   1       1.683  12.702  18.817  0.00  0.00            
ATOM     41 CASN     X   1       1.587  16.511  18.532  0.00  0.00            
ATOM     42 CPRO     X   1       0.469  17.996  21.840  0.00  0.00            
ATOM     43 CTHR     X   1      -0.332  21.609  22.516  0.00  0.00            
ATOM     44 CGLU     X   1       1.679  23.984  24.664  0.00  0.00            
ATOM     45 CALA     X   1      -0.756  23.272  27.545  0.00  0.00            
ATOM     46 CGLU     X   1      -0.502  19.547  26.922  0.00  0.00            
ATOM     47 CLEU     X   1       3.284  19.503  27.335  0.00  0.00            
ATOM     48 CGLN     X   1       3.671  21.580  30.500  0.00  0.00            
ATOM     49 CASP     X   1       0.893  19.734  32.245  0.00  0.00            
ATOM     50 CMET     X   1       2.749  16.621  31.093  0.00  0.00            
ATOM     51 CILE     X   1       6.276  17.508  32.412  0.00  0.00            
ATOM     52 CASN     X   1       5.059  18.382  35.900  0.00  0.00            
ATOM     53 CGLU     X   1       3.580  14.907  36.367  0.00  0.00            
ATOM     54 CVAL     X   1       6.845  13.217  35.286  0.00  0.00            
ATOM     55 CASP     X   1       7.924  15.703  37.978  0.00  0.00            
ATOM     56 CALA     X   1       8.006  13.747  41.195  0.00  0.00            
ATOM     57 CASP     X   1       9.886  16.549  43.016  0.00  0.00            
ATOM     58 CGLY     X   1       8.070  18.996  40.697  0.00  0.00            
ATOM     59 CASN     X   1      10.981  21.428  40.159  0.00  0.00            
ATOM     60 CGLY     X   1       9.634  22.194  36.676  0.00  0.00            
ATOM     61 CTHR     X   1      12.114  20.068  34.718  0.00  0.00            
ATOM     62 CILE     X   1      12.832  16.419  33.912  0.00  0.00            
ATOM     63 CASP     X   1      16.116  14.934  35.155  0.00  0.00            
ATOM     64 CPHE     X   1      17.786  11.594  34.490  0.00  0.00            
ATOM     65 CPRO     X   1      16.238   9.950  37.575  0.00  0.00            
ATOM     66 CGLU     X   1      12.717  11.165  36.779  0.00  0.00            
ATOM     67 CPHE     X   1      13.267   9.878  33.232  0.00  0.00            
ATOM     68 CLEU     X   1      14.851   6.545  34.311  0.00  0.00            
ATOM     69 CSER     X   1      11.837   5.368  36.259  0.00  0.00            
ATOM     70 CLEU     X   1       8.770   7.059  34.645  0.00  0.00            
ATOM     71 CMET     X   1       9.884   6.198  31.092  0.00  0.00            
ATOM     72 CALA     X   1      11.157   2.714  31.502  0.00  0.00            
ATOM     73 CARG     X   1       7.581   1.634  32.230  0.00  0.00            
ATOM     74 CLYS     X   1       6.063   3.911  29.406  0.00  0.00            
ATOM     75 CMET     X   1       8.691   2.602  26.989  0.00  0.00            
ATOM     76 CLYS     X   1       7.721  -0.973  27.719  0.00  0.00            
ATOM     77 CGLU     X   1       4.448  -0.351  25.994  0.00  0.00            
ATOM     78 CGLN     X   1       5.896   1.846  23.276  0.00  0.00            
ATOM     79 CASP     X   1       9.092   0.202  22.047  0.00  0.00            
ATOM     80 CSER     X   1       7.206  -2.905  20.921  0.00  0.00            
ATOM     81 CGLU     X   1       4.509  -1.401  18.764  0.00  0.00            
ATOM     82 CGLU     X   1       6.117   1.916  17.729  0.00  0.00            
ATOM     83 CGLU     X   1       8.952  -0.260  16.524  0.00  0.00            
ATOM     84 CLEU     X   1       6.788  -1.818  13.750  0.00  0.00            
ATOM     85 CILE     X   1       4.622   1.173  13.029  0.00  0.00            
ATOM     86 CGLU     X   1       7.551   3.521  12.528  0.00  0.00            
ATOM     87 CALA     X   1       9.450   0.809  10.667  0.00  0.00            
ATOM     88 CPHE     X   1       7.058   0.713   7.721  0.00  0.00            
ATOM     89 CLYS     X   1       6.438   4.460   7.106  0.00  0.00            
ATOM     90 CVAL     X   1       9.916   5.572   8.053  0.00  0.00            
ATOM     91 CPHE     X   1      12.356   3.218   6.289  0.00  0.00            
ATOM     92 CASP     X   1      10.078   3.409   3.279  0.00  0.00            
ATOM     93 CARG     X   1      10.698   7.109   2.661  0.00  0.00            
ATOM     94 CASP     X   1       9.547   6.613  -0.945  0.00  0.00            
ATOM     95 CGLY     X   1       6.947   3.891  -0.206  0.00  0.00            
ATOM     96 CASN     X   1       8.245   1.644  -2.988  0.00  0.00            
ATOM     97 CGLY     X   1       7.962  -1.421  -0.730  0.00  0.00            
ATOM     98 CLEU     X   1      11.762  -1.628  -0.302  0.00  0.00            
ATOM     99 CILE     X   1      13.922   0.694   1.769  0.00  0.00            
ATOM    100 CSER     X   1      17.372   1.057   0.180  0.00  0.00            
ATOM    101 CALA     X   1      20.792   2.343   1.053  0.00  0.00            
ATOM    102 CALA     X   1      19.908   5.911   0.072  0.00  0.00            
ATOM    103 CGLU     X   1      16.537   5.515   1.782  0.00  0.00            
ATOM    104 CLEU     X   1      17.778   4.793   5.269  0.00  0.00            
ATOM    105 CARG     X   1      20.435   7.498   5.380  0.00  0.00            
ATOM    106 CHIS     X   1      17.806   9.908   4.139  0.00  0.00            
ATOM    107 CVAL     X   1      15.589   8.454   6.867  0.00  0.00            
ATOM    108 CMET     X   1      18.646   8.594   9.192  0.00  0.00            
ATOM    109 CTHR     X   1      18.784  12.394   8.722  0.00  0.00            
ATOM    110 CASN     X   1      14.993  12.521   9.010  0.00  0.00            
ATOM    111 CLEU     X   1      15.473  10.868  12.385  0.00  0.00            
ATOM    112 CGLY     X   1      18.124  13.529  13.044  0.00  0.00            
ATOM    113 CGLU     X   1      21.203  11.343  13.410  0.00  0.00            
ATOM    114 CLYS     X   1      23.754  12.480  10.864  0.00  0.00            
ATOM    115 CLEU     X   1      25.156   9.154   9.597  0.00  0.00            
ATOM    116 CTHR     X   1      27.643   8.015   6.989  0.00  0.00            
ATOM    117 CASP     X   1      27.007   5.367   4.359  0.00  0.00            
ATOM    118 CASP     X   1      29.506   2.857   5.795  0.00  0.00            
ATOM    119 CGLU     X   1      27.678   2.972   9.153  0.00  0.00            
ATOM    120 CVAL     X   1      24.158   3.141   7.805  0.00  0.00            
ATOM    121 CASP     X   1      24.358   0.405   5.196  0.00  0.00            
ATOM    122 CGLU     X   1      25.411  -1.871   8.063  0.00  0.00            
ATOM    123 CMET     X   1      22.045  -1.296   9.845  0.00  0.00            
ATOM    124 CILE     X   1      20.515  -2.820   6.795  0.00  0.00            
ATOM    125 CARG     X   1      23.409  -5.310   6.636  0.00  0.00            
ATOM    126 CGLU     X   1      22.198  -6.559  10.038  0.00  0.00            
ATOM    127 CALA     X   1      18.695  -7.483   8.872  0.00  0.00            
ATOM    128 CASP     X   1      19.157  -7.939   5.119  0.00  0.00            
ATOM    129 CILE     X   1      17.769 -11.369   4.287  0.00  0.00            
ATOM    130 CASP     X   1      17.758 -11.928   0.507  0.00  0.00            
ATOM    131 CGLY     X   1      20.970  -9.858   0.387  0.00  0.00            
ATOM    132 CASP     X   1      20.449  -6.907  -1.980  0.00  0.00            
ATOM    133 CGLY     X   1      21.425  -4.353   0.712  0.00  0.00            
ATOM    134 CHIS     X   1      17.805  -3.327   0.803  0.00  0.00            
ATOM    135 CILE     X   1      15.159  -3.656   3.560  0.00  0.00            
ATOM    136 CASN     X   1      11.646  -5.052   3.320  0.00  0.00            
ATOM    137 CTYR     X   1       9.049  -6.019   5.973  0.00  0.00            
ATOM    138 CGLU     X   1       9.803  -9.656   6.814  0.00  0.00            
ATOM    139 CGLU     X   1      13.379  -8.467   7.434  0.00  0.00            
ATOM    140 CPHE     X   1      11.900  -5.785   9.667  0.00  0.00            
ATOM    141 CVAL     X   1      10.005  -8.466  11.589  0.00  0.00            
ATOM    142 CARG     X   1      12.937 -10.905  11.644  0.00  0.00            
ATOM    143 CMET     X   1      15.003  -8.169  13.120  0.00  0.00            
ATOM    144 CMET     X   1      12.406  -6.986  15.583  0.00  0.00            
ATOM    145 CVAL     X   1      11.471 -10.466  16.675  0.00  0.00            
ATOM    146 CSER     X   1      15.044 -11.842  16.699  0.00  0.00            
END
ATOM      1 CGLU     X   1      19.571  -8.902  38.928  0.00  0.00            
ATOM      2 CGLN     X   1      19.399  -5.328  37.797  0.00  0.00            
ATOM      3 CLEU     X   1      20.877  -4.424  34.320  0.00  0.00            
ATOM      4 CTHR     X   1      22.419  -5.672  31.102  0.00  0.00            
ATOM      5 CGLU     X   1      25.459  -3.965  29.521  0.00  0.00            
ATOM      6 CGLU     X   1      23.295  -3.178  26.457  0.00  0.00            
ATOM      7 CGLN     X   1      20.262  -1.763  28.249  0.00  0.00            
ATOM      8 CILE     X   1      22.025   0.900  30.335  0.00  0.00            
ATOM      9 CALA     X   1      23.679   1.817  27.042  0.00  0.00            
ATOM     10 CGLU     X   1      20.274   1.980  25.350  0.00  0.00            
ATOM     11 CPHE     X   1      18.554   4.451  27.617  0.00  0.00            
ATOM     12 CLYS     X   1      21.434   6.965  27.427  0.00  0.00            
ATOM     13 CGLU     X   1      20.958   6.960  23.658  0.00  0.00            
ATOM     14 CALA     X   1      17.197   7.518  24.017  0.00  0.00            
ATOM     15 CPHE     X   1      17.449  10.103  26.821  0.00  0.00            
ATOM     16 CALA     X   1      20.002  12.040  24.768  0.00  0.00            
ATOM     17 CLEU     X   1      17.616  12.910  21.938  0.00  0.00            
ATOM     18 CPHE     X   1      15.580  15.076  24.259  0.00  0.00            
ATOM     19 CASP     X   1      18.514  16.935  25.855  0.00  0.00            
ATOM     20 CLYS     X   1      19.351  19.418  23.067  0.00  0.00            
ATOM     21 CASP     X   1      21.925  21.197  25.158  0.00  0.00            
ATOM     22 CGLY     X   1      23.064  17.978  26.848  0.00  0.00            
ATOM     23 CASP     X   1      22.963  19.489  30.338  0.00  0.00            
ATOM     24 CGLY     X   1      20.962  16.627  31.839  0.00  0.00            
ATOM     25 CTHR     X   1      17.554  18.262  32.071  0.00  0.00            
ATOM     26 CILE     X   1      14.317  18.014  30.097  0.00  0.00            
ATOM     27 CTHR     X   1      12.509  21.142  28.859  0.00  0.00            
ATOM     28 CTHR     X   1       8.805  20.850  28.118  0.00  0.00            
ATOM     29 CLYS     X   1       9.527  22.493  24.735  0.00  0.00            
ATOM     30 CGLU     X   1      11.808  19.488  24.189  0.00  0.00            
ATOM     31 CLEU     X   1       9.749  16.711  25.688  0.00  0.00            
ATOM     32 CGLY     X   1       7.138  17.821  23.128  0.00  0.00            
ATOM     33 CTHR     X   1       9.461  17.444  20.139  0.00  0.00            
ATOM     34 CVAL     X   1       9.510  13.736  20.907  0.00  0.00            
ATOM     35 CMET     X   1       5.804  13.350  21.487  0.00  0.00            
ATOM     36 CARG     X   1       5.290  14.980  18.115  0.00  0.00            
ATOM     37 CSER     X   1       7.661  12.207  17.026  0.00  0.00            
ATOM     38 CLEU     X   1       5.473   9.914  19.122  0.00  0.00            
ATOM     39 CGLY     X   1       2.460  10.370  16.800  0.00  0.00            
ATOM     40 CGLN     X   1       0.922  13.070  18.989  0.00  0.00            
ATOM     41 CASN     X   1       0.277  16.640  17.791  0.00  0.00            
ATOM     42 CPRO     X   1       0.686  18.126  21.259  0.00  0.00            
ATOM     43 CTHR     X   1       0.391  21.746  22.240  0.00  0.00            
ATOM     44 CGLU     X   1       3.180  23.532  24.064  0.00  0.00            
ATOM     45 CALA     X   1       0.808  24.490  26.926  0.00  0.00            
ATOM     46 CGLU     X   1      -0.207  20.857  27.233  0.00  0.00            
ATOM     47 CLEU     X   1       3.408  19.681  27.452  0.00  0.00            
ATOM     48 CGLN     X   1       3.681  21.374  30.848  0.00  0.00            
ATOM     49 CASP     X   1       1.176  18.976  32.312  0.00  0.00            
ATOM     50 CMET     X   1       3.284  16.178  30.831  0.00  0.00            
ATOM     51 CILE     X   1       6.411  17.475  32.702  0.00  0.00            
ATOM     52 CASN     X   1       4.443  18.265  35.851  0.00  0.00            
ATOM     53 CGLU     X   1       3.806  14.514  35.757  0.00  0.00            
ATOM     54 CVAL     X   1       7.572  13.901  35.396  0.00  0.00            
ATOM     55 CASP     X   1       8.890  16.614  37.739  0.00  0.00            
ATOM     56 CALA     X   1       9.404  14.940  41.072  0.00  0.00            
ATOM     57 CASP     X   1      11.328  17.894  42.580  0.00  0.00            
ATOM     58 CGLY     X   1       8.984  20.699  41.441  0.00  0.00            
ATOM     59 CASN     X   1      12.100  22.726  40.516  0.00  0.00            
ATOM     60 CGLY     X   1      10.675  22.811  36.982  0.00  0.00            
ATOM     61 CTHR     X   1      12.690  20.359  34.877  0.00  0.00            
ATOM     62 CILE     X   1      13.166  16.594  34.586  0.00  0.00            
ATOM     63 CASP     X   1      16.252  14.703  35.784  0.00  0.00            
ATOM     64 CPHE     X   1      18.010  11.406  35.131  0.00  0.00            
ATOM     65 CPRO     X   1      16.708   9.580  38.227  0.00  0.00            
ATOM     66 CGLU     X   1      13.242  10.835  37.265  0.00  0.00            
ATOM     67 CPHE     X   1      13.491  10.034  33.546  0.00  0.00            
ATOM     68 CLEU     X   1      14.168   6.268  33.928  0.00  0.00            
ATOM     69 CSER     X   1      11.158   5.391  36.036  0.00  0.00            
ATOM     70 CLEU     X   1       8.520   7.574  34.263  0.00  0.00            
ATOM     71 CMET     X   1       9.768   6.438  30.834  0.00  0.00            
ATOM     72 CALA     X   1      10.271   2.786  31.404  0.00  0.00            
ATOM     73 CARG     X   1       6.675   2.284  32.546  0.00  0.00            
ATOM     74 CLYS     X   1       5.359   4.330  29.456  0.00  0.00            
ATOM     75 CMET     X   1       7.846   2.284  27.434  0.00  0.00            
ATOM     76 CLYS     X   1       6.208  -1.114  27.569  0.00  0.00            
ATOM     77 CGLU     X   1       3.237   0.423  25.869  0.00  0.00            
ATOM     78 CGLN     X   1       5.407   2.232  23.354  0.00  0.00            
ATOM     79 CASP     X   1       7.831  -0.444  22.176  0.00  0.00            
ATOM     80 CSER     X   1       5.280  -2.741  20.533  0.00  0.00            
ATOM     81 CGLU     X   1       3.759   0.137  18.639  0.00  0.00            
ATOM     82 CGLU     X   1       7.006   2.068  18.012  0.00  0.00            
ATOM     83 CGLU     X   1       9.234  -0.596  16.541  0.00  0.00            
ATOM     84 CLEU     X   1       7.423  -1.679  13.323  0.00  0.00            
ATOM     85 CILE     X   1       5.932   1.699  12.603  0.00  0.00            
ATOM     86 CGLU     X   1       8.962   3.873  13.263  0.00  0.00            
ATOM     87 CALA     X   1      11.151   1.564  11.191  0.00  0.00            
ATOM     88 CPHE     X   1       8.592   1.683   8.389  0.00  0.00            
ATOM     89 CLYS     X   1       7.197   5.124   7.384  0.00  0.00            
ATOM     90 CVAL     X   1      10.668   6.499   6.851  0.00  0.00            
ATOM     91 CPHE     X   1      12.574   3.661   5.140  0.00  0.00            
ATOM     92 CASP     X   1       9.920   3.301   2.473  0.00  0.00            
ATOM     93 CARG     X   1      10.420   6.686   0.814  0.00  0.00            
ATOM     94 CASP     X   1       9.716   5.561  -2.765  0.00  0.00            
ATOM     95 CGLY     X   1       7.231   2.950  -1.454  0.00  0.00            
ATOM     96 CASN     X   1       8.301   0.265  -3.927  0.00  0.00            
ATOM     97 CGLY     X   1       8.511  -1.850  -0.755  0.00  0.00            
ATOM     98 CLEU     X   1      12.322  -2.218  -0.710  0.00  0.00            
ATOM     99 CILE     X   1      14.418   0.531   0.840  0.00  0.00            
ATOM    100 CSER     X   1      17.584   1.059  -1.223  0.00  0.00            
ATOM    101 CALA     X   1      20.710   2.564   0.218  0.00  0.00            
ATOM    102 CALA     X   1      20.084   6.047  -1.179  0.00  0.00            
ATOM    103 CGLU     X   1      16.944   6.101   0.962  0.00  0.00            
ATOM    104 CLEU     X   1      18.876   4.665   3.865  0.00  0.00            
ATOM    105 CARG     X   1      21.330   7.536   4.208  0.00  0.00            
ATOM    106 CHIS     X   1      18.675  10.216   4.038  0.00  0.00            
ATOM    107 CVAL     X   1      15.901   9.074   6.377  0.00  0.00            
ATOM    108 CMET     X   1      18.074   7.975   9.350  0.00  0.00            
ATOM    109 CTHR     X   1      19.877  11.353   9.511  0.00  0.00            
ATOM    110 CASN     X   1      16.439  12.966   9.742  0.00  0.00            
ATOM    111 CLEU     X   1      15.818  10.957  12.895  0.00  0.00            
ATOM    112 CGLY     X   1      18.871  12.869  14.145  0.00  0.00            
ATOM    113 CGLU     X   1      20.988   9.786  13.513  0.00  0.00            
ATOM    114 CLYS     X   1      24.014  11.140  11.698  0.00  0.00            
ATOM    115 CLEU     X   1      25.246   8.102   9.727  0.00  0.00            
ATOM    116 CTHR     X   1      27.852   8.124   6.990  0.00  0.00            
ATOM    117 CASP     X   1      27.127   5.844   4.058  0.00  0.00            
ATOM    118 CASP     X   1      30.223   3.774   4.914  0.00  0.00            
ATOM    119 CGLU     X   1      28.638   3.202   8.347  0.00  0.00            
ATOM    120 CVAL     X   1      25.130   2.742   7.035  0.00  0.00            
ATOM    121 CASP     X   1      25.826  -0.274   4.855  0.00  0.00            
ATOM    122 CGLU     X   1      26.795  -2.370   7.885  0.00  0.00            
ATOM    123 CMET     X   1      23.614  -0.969   9.546  0.00  0.00            
ATOM    124 CILE     X   1      21.397  -2.421   6.911  0.00  0.00            
ATOM    125 CARG     X   1      23.515  -5.554   7.461  0.00  0.00            
ATOM    126 CGLU     X   1      22.230  -5.415  11.057  0.00  0.00            
ATOM    127 CALA     X   1      18.686  -6.232   9.934  0.00  0.00            
ATOM    128 CASP     X   1      19.518  -7.815   6.571  0.00  0.00            
ATOM    129 CILE     X   1      18.498 -11.417   5.965  0.00  0.00            
ATOM    130 CASP     X   1      17.629 -11.605   2.249  0.00  0.00            
ATOM    131 CGLY     X   1      21.227 -10.583   1.454  0.00  0.00            
ATOM    132 CASP     X   1      20.109  -8.034  -1.161  0.00  0.00            
ATOM    133 CGLY     X   1      21.490  -5.077   0.854  0.00  0.00            
ATOM    134 CHIS     X   1      18.073  -3.511   0.674  0.00  0.00            
ATOM    135 CILE     X   1      15.777  -3.350   3.742  0.00  0.00            
ATOM    136 CASN     X   1      12.418  -5.101   3.721  0.00  0.00            
ATOM    137 CTYR     X   1       9.277  -5.553   5.876  0.00  0.00            
ATOM    138 CGLU     X   1      10.184  -9.213   6.415  0.00  0.00            
ATOM    139 CGLU     X   1      13.676  -8.130   7.522  0.00  0.00            
ATOM    140 CPHE     X   1      12.163  -6.161  10.386  0.00  0.00            
ATOM    141 CVAL     X   1       9.839  -8.859  11.727  0.00  0.00            
ATOM    142 CARG     X   1      12.381 -11.703  11.650  0.00  0.00            
ATOM    143 CMET     X   1      15.000 -10.200  13.843  0.00  0.00            
ATOM    144 CMET     X   1      12.756  -9.282  16.730  0.00  0.00            
ATOM    145 CVAL     X   1      11.306 -12.747  16.986  0.00  0.00            
ATOM    146 CSER     X   1      14.524 -14.574  16.001  0.00  0.00            
END
ATOM      1 CGLU     X   1      20.190 -10.574  39.043  0.00  0.00            
ATOM      2 CGLN     X   1      18.242  -7.498  38.132  0.00  0.00            
ATOM      3 CLEU     X   1      19.894  -5.424  35.295  0.00  0.00            
ATOM      4 CTHR     X   1      22.460  -5.577  32.522  0.00  0.00            
ATOM      5 CGLU     X   1      25.316  -3.435  31.141  0.00  0.00            
ATOM      6 CGLU     X   1      23.746  -3.914  27.678  0.00  0.00            
ATOM      7 CGLN     X   1      20.171  -2.746  28.189  0.00  0.00            
ATOM      8 CILE     X   1      21.300   0.112  30.449  0.00  0.00            
ATOM      9 CALA     X   1      23.545   1.848  27.926  0.00  0.00            
ATOM     10 CGLU     X   1      20.635   1.619  25.484  0.00  0.00            
ATOM     11 CPHE     X   1      18.398   3.229  28.054  0.00  0.00            
ATOM     12 CLYS     X   1      20.877   6.021  28.892  0.00  0.00            
ATOM     13 CGLU     X   1      21.273   6.813  25.197  0.00  0.00            
ATOM     14 CALA     X   1      17.507   7.350  24.870  0.00  0.00            
ATOM     15 CPHE     X   1      17.797  10.161  27.443  0.00  0.00            
ATOM     16 CALA     X   1      20.120  12.008  25.059  0.00  0.00            
ATOM     17 CLEU     X   1      17.167  11.719  22.682  0.00  0.00            
ATOM     18 CPHE     X   1      15.148  14.054  24.850  0.00  0.00            
ATOM     19 CASP     X   1      18.042  15.830  26.606  0.00  0.00            
ATOM     20 CLYS     X   1      19.029  18.053  23.652  0.00  0.00            
ATOM     21 CASP     X   1      21.110  20.856  25.056  0.00  0.00            
ATOM     22 CGLY     X   1      22.966  18.327  27.218  0.00  0.00            
ATOM     23 CASP     X   1      22.047  19.919  30.549  0.00  0.00            
ATOM     24 CGLY     X   1      20.938  16.670  32.181  0.00  0.00            
ATOM     25 CTHR     X   1      17.367  17.800  31.622  0.00  0.00            
ATOM     26 CILE     X   1      14.342  17.940  29.326  0.00  0.00            
ATOM     27 CTHR     X   1      12.251  21.044  28.571  0.00  0.00            
ATOM     28 CTHR     X   1       8.625  21.962  27.966  0.00  0.00            
ATOM     29 CLYS     X   1       9.617  22.770  24.357  0.00  0.00            
ATOM     30 CGLU     X   1      11.761  19.656  23.865  0.00  0.00            
ATOM     31 CLEU     X   1       9.060  17.620  25.525  0.00  0.00            
ATOM     32 CGLY     X   1       6.648  19.026  22.916  0.00  0.00            
ATOM     33 CTHR     X   1       9.049  18.071  20.126  0.00  0.00            
ATOM     34 CVAL     X   1       9.407  14.460  21.210  0.00  0.00            
ATOM     35 CMET     X   1       5.776  13.618  21.789  0.00  0.00            
ATOM     36 CARG     X   1       4.987  15.452  18.580  0.00  0.00            
ATOM     37 CSER     X   1       7.627  13.230  16.972  0.00  0.00            
ATOM     38 CLEU     X   1       5.460  10.338  18.146  0.00  0.00            
ATOM     39 CGLY     X   1       2.419  11.561  16.161  0.00  0.00            
ATOM     40 CGLN     X   1       0.594  13.988  18.447  0.00  0.00            
ATOM     41 CASN     X   1       0.456  17.743  17.752  0.00  0.00            
ATOM     42 CPRO     X   1       0.911  18.699  21.396  0.00  0.00            
ATOM     43 CTHR     X   1       1.021  22.341  22.329  0.00  0.00            
ATOM     44 CGLU     X   1       2.904  23.684  25.321  0.00  0.00            
ATOM     45 CALA     X   1      -0.270  23.584  27.477  0.00  0.00            
ATOM     46 CGLU     X   1      -0.040  19.852  26.887  0.00  0.00            
ATOM     47 CLEU     X   1       3.736  19.843  27.386  0.00  0.00            
ATOM     48 CGLN     X   1       3.495  21.471  30.817  0.00  0.00            
ATOM     49 CASP     X   1       1.056  18.829  31.933  0.00  0.00            
ATOM     50 CMET     X   1       3.394  15.971  31.021  0.00  0.00            
ATOM     51 CILE     X   1       6.244  17.193  33.333  0.00  0.00            
ATOM     52 CASN     X   1       3.887  18.646  35.930  0.00  0.00            
ATOM     53 CGLU     X   1       2.261  15.244  36.440  0.00  0.00            
ATOM     54 CVAL     X   1       5.895  14.245  37.138  0.00  0.00            
ATOM     55 CASP     X   1       8.404  16.921  38.204  0.00  0.00            
ATOM     56 CALA     X   1       8.505  16.494  41.943  0.00  0.00            
ATOM     57 CASP     X   1      10.530  19.611  42.881  0.00  0.00            
ATOM     58 CGLY     X   1       8.746  21.451  40.036  0.00  0.00            
ATOM     59 CASN     X   1      12.110  22.551  38.567  0.00  0.00            
ATOM     60 CGLY     X   1      10.374  23.113  35.220  0.00  0.00            
ATOM     61 CTHR     X   1      12.636  20.443  33.718  0.00  0.00            
ATOM     62 CILE     X   1      12.790  16.648  33.968  0.00  0.00            
ATOM     63 CASP     X   1      16.164  15.482  35.306  0.00  0.00            
ATOM     64 CPHE     X   1      17.580  12.015  34.697  0.00  0.00            
ATOM     65 CPRO     X   1      16.059  10.149  37.667  0.00  0.00            
ATOM     66 CGLU     X   1      12.460  11.341  37.300  0.00  0.00            
ATOM     67 CPHE     X   1      12.415  10.479  33.586  0.00  0.00            
ATOM     68 CLEU     X   1      13.635   6.846  33.895  0.00  0.00            
ATOM     69 CSER     X   1      10.848   5.775  36.208  0.00  0.00            
ATOM     70 CLEU     X   1       7.948   7.142  34.067  0.00  0.00            
ATOM     71 CMET     X   1       9.790   5.693  31.048  0.00  0.00            
ATOM     72 CALA     X   1      10.409   2.297  32.466  0.00  0.00            
ATOM     73 CARG     X   1       6.734   1.353  32.178  0.00  0.00            
ATOM     74 CLYS     X   1       6.134   3.485  28.929  0.00  0.00            
ATOM     75 CMET     X   1       8.973   1.659  27.177  0.00  0.00            
ATOM     76 CLYS     X   1       7.313  -1.729  27.045  0.00  0.00            
ATOM     77 CGLU     X   1       4.574  -0.567  24.760  0.00  0.00            
ATOM     78 CGLN     X   1       6.947   1.921  23.185  0.00  0.00            
ATOM     79 CASP     X   1       9.631  -0.560  22.150  0.00  0.00            
ATOM     80 CSER     X   1       7.105  -2.808  20.405  0.00  0.00            
ATOM     81 CGLU     X   1       4.741  -0.458  18.653  0.00  0.00            
ATOM     82 CGLU     X   1       7.202   2.337  17.764  0.00  0.00            
ATOM     83 CGLU     X   1       9.719   0.302  15.827  0.00  0.00            
ATOM     84 CLEU     X   1       7.673  -1.448  13.078  0.00  0.00            
ATOM     85 CILE     X   1       5.483   1.578  12.628  0.00  0.00            
ATOM     86 CGLU     X   1       8.498   3.833  12.225  0.00  0.00            
ATOM     87 CALA     X   1      10.614   1.321  10.319  0.00  0.00            
ATOM     88 CPHE     X   1       8.113   1.500   7.469  0.00  0.00            
ATOM     89 CLYS     X   1       6.507   4.984   7.174  0.00  0.00            
ATOM     90 CVAL     X   1       9.923   6.539   7.551  0.00  0.00            
ATOM     91 CPHE     X   1      12.037   4.075   5.532  0.00  0.00            
ATOM     92 CASP     X   1       9.715   4.029   2.551  0.00  0.00            
ATOM     93 CARG     X   1      10.128   7.458   0.960  0.00  0.00            
ATOM     94 CASP     X   1       9.356   5.936  -2.454  0.00  0.00            
ATOM     95 CGLY     X   1       7.019   3.123  -1.295  0.00  0.00            
ATOM     96 CASN     X   1       8.270   0.189  -3.370  0.00  0.00            
ATOM     97 CGLY     X   1       8.286  -1.936  -0.198  0.00  0.00            
ATOM     98 CLEU     X   1      12.066  -2.539  -0.118  0.00  0.00            
ATOM     99 CILE     X   1      14.216   0.030   1.651  0.00  0.00            
ATOM    100 CSER     X   1      17.400   1.048  -0.188  0.00  0.00            
ATOM    101 CALA     X   1      20.602   2.068   1.489  0.00  0.00            
ATOM    102 CALA     X   1      20.021   5.640   0.312  0.00  0.00            
ATOM    103 CGLU     X   1      16.358   5.991   1.261  0.00  0.00            
ATOM    104 CLEU     X   1      17.492   4.568   4.564  0.00  0.00            
ATOM    105 CARG     X   1      20.540   6.827   4.585  0.00  0.00            
ATOM    106 CHIS     X   1      18.062   9.660   4.283  0.00  0.00            
ATOM    107 CVAL     X   1      15.733   8.506   7.060  0.00  0.00            
ATOM    108 CMET     X   1      18.799   8.225   9.360  0.00  0.00            
ATOM    109 CTHR     X   1      19.459  11.957   8.794  0.00  0.00            
ATOM    110 CASN     X   1      16.077  13.097  10.111  0.00  0.00            
ATOM    111 CLEU     X   1      17.237  10.978  13.030  0.00  0.00            
ATOM    112 CGLY     X   1      20.097  13.474  13.391  0.00  0.00            
ATOM    113 CGLU     X   1      22.864  11.109  12.321  0.00  0.00            
ATOM    114 CLYS     X   1      24.045  11.393   8.742  0.00  0.00            
ATOM    115 CLEU     X   1      26.016   8.172   8.135  0.00  0.00            
ATOM    116 CTHR     X   1      28.483   7.065   5.495  0.00  0.00            
ATOM    117 CASP     X   1      28.210   4.091   3.170  0.00  0.00            
ATOM    118 CASP     X   1      31.020   2.091   4.817  0.00  0.00            
ATOM    119 CGLU     X   1      29.202   2.482   8.159  0.00  0.00            
ATOM    120 CVAL     X   1      25.864   2.157   6.430  0.00  0.00            
ATOM    121 CASP     X   1      26.693  -1.350   5.271  0.00  0.00            
ATOM    122 CGLU     X   1      27.148  -2.298   8.932  0.00  0.00            
ATOM    123 CMET     X   1      23.640  -1.057   9.929  0.00  0.00            
ATOM    124 CILE     X   1      21.946  -2.740   7.054  0.00  0.00            
ATOM    125 CARG     X   1      23.986  -5.920   7.627  0.00  0.00            
ATOM    126 CGLU     X   1      22.420  -6.053  11.110  0.00  0.00            
ATOM    127 CALA     X   1      18.865  -5.895   9.759  0.00  0.00            
ATOM    128 CASP     X   1      19.547  -7.652   6.449  0.00  0.00            
ATOM    129 CILE     X   1      18.948 -11.269   5.479  0.00  0.00            
ATOM    130 CASP     X   1      19.357 -11.413   1.682  0.00  0.00            
ATOM    131 CGLY     X   1      22.530  -9.283   1.796  0.00  0.00            
ATOM    132 CASP     X   1      21.406  -6.830  -0.906  0.00  0.00            
ATOM    133 CGLY     X   1      22.083  -3.839   1.400  0.00  0.00            
ATOM    134 CHIS     X   1      18.482  -2.885   1.928  0.00  0.00            
ATOM    135 CILE     X   1      15.769  -3.534   4.561  0.00  0.00            
ATOM    136 CASN     X   1      12.631  -5.280   3.355  0.00  0.00            
ATOM    137 CTYR     X   1       9.460  -5.026   5.501  0.00  0.00            
ATOM    138 CGLU     X   1       9.818  -8.736   6.284  0.00  0.00            
ATOM    139 CGLU     X   1      13.391  -7.960   7.386  0.00  0.00            
ATOM    140 CPHE     X   1      11.645  -5.801   9.966  0.00  0.00            
ATOM    141 CVAL     X   1       9.494  -8.682  11.210  0.00  0.00            
ATOM    142 CARG     X   1      12.413 -11.092  10.736  0.00  0.00            
ATOM    143 CMET     X   1      14.824  -8.813  12.446  0.00  0.00            
ATOM    144 CMET     X   1      12.597  -7.923  15.355  0.00  0.00            
ATOM    145 CVAL     X   1      11.994 -11.498  16.371  0.00  0.00            
ATOM    146 CSER     X   1      15.351 -12.817  15.084  0.00  0.00            
END
ATOM      1 CGLU     X   1      19.995 -10.330  39.260  0.00  0.00            
ATOM      2 CGLN     X   1      18.460  -7.047  38.285  0.00  0.00            
ATOM      3 CLEU     X   1      19.432  -5.376  34.916  0.00  0.00            
ATOM      4 CTHR     X   1      21.440  -6.003  31.775  0.00  0.00            
ATOM      5 CGLU     X   1      23.943  -3.497  30.320  0.00  0.00            
ATOM      6 CGLU     X   1      22.043  -3.879  27.014  0.00  0.00            
ATOM      7 CGLN     X   1      19.253  -2.062  28.837  0.00  0.00            
ATOM      8 CILE     X   1      21.831   0.412  30.174  0.00  0.00            
ATOM      9 CALA     X   1      23.379   1.379  26.844  0.00  0.00            
ATOM     10 CGLU     X   1      19.783   1.767  25.661  0.00  0.00            
ATOM     11 CPHE     X   1      18.469   4.117  28.299  0.00  0.00            
ATOM     12 CLYS     X   1      21.401   6.384  27.343  0.00  0.00            
ATOM     13 CGLU     X   1      19.671   6.189  23.966  0.00  0.00            
ATOM     14 CALA     X   1      16.252   7.371  25.187  0.00  0.00            
ATOM     15 CPHE     X   1      17.614  10.203  27.364  0.00  0.00            
ATOM     16 CALA     X   1      19.924  11.347  24.563  0.00  0.00            
ATOM     17 CLEU     X   1      17.104  12.388  22.234  0.00  0.00            
ATOM     18 CPHE     X   1      15.676  14.765  24.790  0.00  0.00            
ATOM     19 CASP     X   1      18.364  16.541  26.849  0.00  0.00            
ATOM     20 CLYS     X   1      19.114  18.425  23.604  0.00  0.00            
ATOM     21 CASP     X   1      21.040  21.242  25.192  0.00  0.00            
ATOM     22 CGLY     X   1      22.609  19.191  27.993  0.00  0.00            
ATOM     23 CASP     X   1      21.555  21.607  30.736  0.00  0.00            
ATOM     24 CGLY     X   1      20.336  18.908  33.119  0.00  0.00            
ATOM     25 CTHR     X   1      16.668  19.464  32.357  0.00  0.00            
ATOM     26 CILE     X   1      14.144  19.002  29.555  0.00  0.00            
ATOM     27 CTHR     X   1      11.847  21.935  28.715  0.00  0.00            
ATOM     28 CTHR     X   1       8.674  21.825  26.648  0.00  0.00            
ATOM     29 CLYS     X   1      10.992  22.643  23.712  0.00  0.00            
ATOM     30 CGLU     X   1      12.486  19.136  23.771  0.00  0.00            
ATOM     31 CLEU     X   1       9.950  16.477  24.607  0.00  0.00            
ATOM     32 CGLY     X   1       8.037  18.134  21.743  0.00  0.00            
ATOM     33 CTHR     X   1      10.533  16.241  19.587  0.00  0.00            
ATOM     34 CVAL     X   1       9.349  13.018  21.186  0.00  0.00            
ATOM     35 CMET     X   1       5.620  13.561  21.031  0.00  0.00            
ATOM     36 CARG     X   1       5.810  14.838  17.479  0.00  0.00            
ATOM     37 CSER     X   1       8.291  12.042  16.759  0.00  0.00            
ATOM     38 CLEU     X   1       5.510   9.657  17.768  0.00  0.00            
ATOM     39 CGLY     X   1       2.859  11.341  15.573  0.00  0.00            
ATOM     40 CGLN     X   1       1.144  13.911  17.788  0.00  0.00            
ATOM     41 CASN     X   1       1.267  17.615  16.858  0.00  0.00            
ATOM     42 CPRO     X   1       1.523  19.089  20.345  0.00  0.00            
ATOM     43 CTHR     X   1       1.223  22.637  21.559  0.00  0.00            
ATOM     44 CGLU     X   1       3.330  24.091  24.342  0.00  0.00            
ATOM     45 CALA     X   1       0.496  23.939  26.927  0.00  0.00            
ATOM     46 CGLU     X   1       0.099  20.288  26.011  0.00  0.00            
ATOM     47 CLEU     X   1       3.735  19.583  26.897  0.00  0.00            
ATOM     48 CGLN     X   1       3.391  21.532  30.147  0.00  0.00            
ATOM     49 CASP     X   1       1.014  18.841  31.278  0.00  0.00            
ATOM     50 CMET     X   1       3.189  16.245  29.549  0.00  0.00            
ATOM     51 CILE     X   1       6.203  17.248  31.756  0.00  0.00            
ATOM     52 CASN     X   1       3.910  17.614  34.759  0.00  0.00            
ATOM     53 CGLU     X   1       3.351  13.859  34.496  0.00  0.00            
ATOM     54 CVAL     X   1       7.089  13.286  35.113  0.00  0.00            
ATOM     55 CASP     X   1       7.868  16.402  37.180  0.00  0.00            
ATOM     56 CALA     X   1       8.073  15.460  40.820  0.00  0.00            
ATOM     57 CASP     X   1       9.131  18.964  41.964  0.00  0.00            
ATOM     58 CGLY     X   1       6.345  20.997  40.300  0.00  0.00            
ATOM     59 CASN     X   1       9.018  23.390  38.957  0.00  0.00            
ATOM     60 CGLY     X   1       7.756  22.838  35.403  0.00  0.00            
ATOM     61 CTHR     X   1      10.768  21.178  33.767  0.00  0.00            
ATOM     62 CILE     X   1      12.111  17.617  33.677  0.00  0.00            
ATOM     63 CASP     X   1      15.328  15.705  34.403  0.00  0.00            
ATOM     64 CPHE     X   1      17.035  12.324  34.184  0.00  0.00            
ATOM     65 CPRO     X   1      16.266  10.460  37.432  0.00  0.00            
ATOM     66 CGLU     X   1      12.589  11.360  37.014  0.00  0.00            
ATOM     67 CPHE     X   1      13.032  10.483  33.330  0.00  0.00            
ATOM     68 CLEU     X   1      14.223   6.939  34.223  0.00  0.00            
ATOM     69 CSER     X   1      11.078   6.311  36.218  0.00  0.00            
ATOM     70 CLEU     X   1       7.874   7.233  34.282  0.00  0.00            
ATOM     71 CMET     X   1       9.377   6.508  30.844  0.00  0.00            
ATOM     72 CALA     X   1      10.790   3.095  31.368  0.00  0.00            
ATOM     73 CARG     X   1       7.356   1.939  32.532  0.00  0.00            
ATOM     74 CLYS     X   1       5.960   3.339  29.133  0.00  0.00            
ATOM     75 CMET     X   1       9.042   2.043  27.321  0.00  0.00            
ATOM     76 CLYS     X   1       8.136  -1.585  27.842  0.00  0.00            
ATOM     77 CGLU     X   1       5.129  -0.932  25.695  0.00  0.00            
ATOM     78 CGLN     X   1       6.523   1.821  23.508  0.00  0.00            
ATOM     79 CASP     X   1       9.808   0.229  22.458  0.00  0.00            
ATOM     80 CSER     X   1       8.505  -3.076  21.092  0.00  0.00            
ATOM     81 CGLU     X   1       5.632  -1.524  19.216  0.00  0.00            
ATOM     82 CGLU     X   1       6.839   1.935  18.101  0.00  0.00            
ATOM     83 CGLU     X   1      10.213   1.149  16.609  0.00  0.00            
ATOM     84 CLEU     X   1       8.206  -1.120  14.236  0.00  0.00            
ATOM     85 CILE     X   1       5.841   1.610  13.186  0.00  0.00            
ATOM     86 CGLU     X   1       8.469   4.272  12.592  0.00  0.00            
ATOM     87 CALA     X   1      10.898   2.130  10.609  0.00  0.00            
ATOM     88 CPHE     X   1       7.877   1.382   8.434  0.00  0.00            
ATOM     89 CLYS     X   1       6.677   4.713   6.928  0.00  0.00            
ATOM     90 CVAL     X   1      10.003   6.484   6.745  0.00  0.00            
ATOM     91 CPHE     X   1      12.438   3.688   5.813  0.00  0.00            
ATOM     92 CASP     X   1      10.282   2.605   2.903  0.00  0.00            
ATOM     93 CARG     X   1      10.444   5.941   1.086  0.00  0.00            
ATOM     94 CASP     X   1      10.692   5.128  -2.635  0.00  0.00            
ATOM     95 CGLY     X   1       7.915   2.499  -2.331  0.00  0.00            
ATOM     96 CASN     X   1      10.458   0.052  -3.754  0.00  0.00            
ATOM     97 CGLY     X   1       9.325  -2.938  -1.668  0.00  0.00            
ATOM     98 CLEU     X   1      12.818  -3.027  -0.103  0.00  0.00            
ATOM     99 CILE     X   1      14.450  -0.049   1.576  0.00  0.00            
ATOM    100 CSER     X   1      17.587   0.869  -0.393  0.00  0.00            
ATOM    101 CALA     X   1      20.859   2.381   0.662  0.00  0.00            
ATOM    102 CALA     X   1      20.092   5.728  -0.978  0.00  0.00            
ATOM    103 CGLU     X   1      16.642   5.620   0.612  0.00  0.00            
ATOM    104 CLEU     X   1      17.587   4.890   4.189  0.00  0.00            
ATOM    105 CARG     X   1      20.695   7.063   4.082  0.00  0.00            
ATOM    106 CHIS     X   1      18.352   9.988   3.608  0.00  0.00            
ATOM    107 CVAL     X   1      16.109   9.275   6.596  0.00  0.00            
ATOM    108 CMET     X   1      18.790   7.934   9.002  0.00  0.00            
ATOM    109 CTHR     X   1      20.531  11.346   8.930  0.00  0.00            
ATOM    110 CASN     X   1      17.048  12.786   9.449  0.00  0.00            
ATOM    111 CLEU     X   1      16.903  10.318  12.320  0.00  0.00            
ATOM    112 CGLY     X   1      19.400  12.593  14.088  0.00  0.00            
ATOM    113 CGLU     X   1      21.823   9.830  13.147  0.00  0.00            
ATOM    114 CLYS     X   1      24.828  11.439  11.515  0.00  0.00            
ATOM    115 CLEU     X   1      26.256   8.116  10.268  0.00  0.00            
ATOM    116 CTHR     X   1      28.626   7.189   7.474  0.00  0.00            
ATOM    117 CASP     X   1      28.330   4.783   4.566  0.00  0.00            
ATOM    118 CASP     X   1      29.858   1.951   6.628  0.00  0.00            
ATOM    119 CGLU     X   1      27.062   2.536   9.172  0.00  0.00            
ATOM    120 CVAL     X   1      23.860   2.855   7.201  0.00  0.00            
ATOM    121 CASP     X   1      25.146  -0.513   6.047  0.00  0.00            
ATOM    122 CGLU     X   1      25.479  -1.948   9.560  0.00  0.00            
ATOM    123 CMET     X   1      22.039  -0.972  10.992  0.00  0.00            
ATOM    124 CILE     X   1      20.906  -2.826   7.952  0.00  0.00            
ATOM    125 CARG     X   1      23.783  -5.307   8.361  0.00  0.00            
ATOM    126 CGLU     X   1      22.476  -7.022  11.515  0.00  0.00            
ATOM    127 CALA     X   1      19.108  -7.952  10.004  0.00  0.00            
ATOM    128 CASP     X   1      19.662  -7.689   6.245  0.00  0.00            
ATOM    129 CILE     X   1      18.880 -11.205   5.058  0.00  0.00            
ATOM    130 CASP     X   1      19.897 -11.717   1.410  0.00  0.00            
ATOM    131 CGLY     X   1      22.879  -9.336   1.654  0.00  0.00            
ATOM    132 CASP     X   1      21.728  -6.390  -0.486  0.00  0.00            
ATOM    133 CGLY     X   1      22.205  -3.999   2.477  0.00  0.00            
ATOM    134 CHIS     X   1      18.555  -3.162   2.097  0.00  0.00            
ATOM    135 CILE     X   1      15.590  -3.966   4.394  0.00  0.00            
ATOM    136 CASN     X   1      12.607  -6.191   3.688  0.00  0.00            
ATOM    137 CTYR     X   1       9.442  -6.319   5.852  0.00  0.00            
ATOM    138 CGLU     X   1      10.323  -9.849   6.979  0.00  0.00            
ATOM    139 CGLU     X   1      13.521  -8.106   8.129  0.00  0.00            
ATOM    140 CPHE     X   1      11.410  -5.884  10.359  0.00  0.00            
ATOM    141 CVAL     X   1      10.175  -8.941  12.256  0.00  0.00            
ATOM    142 CARG     X   1      13.728 -10.318  12.423  0.00  0.00            
ATOM    143 CMET     X   1      15.338  -7.456  14.198  0.00  0.00            
ATOM    144 CMET     X   1      12.206  -7.163  16.276  0.00  0.00            
ATOM    145 CVAL     X   1      12.622 -10.777  17.245  0.00  0.00            
ATOM    146 CSER     X   1      16.249  -9.663  17.762  0.00  0.00            
END
ATOM      1 CGLU     X   1      19.318 -11.250  37.350  0.00  0.00            
ATOM      2 CGLN     X   1      17.862  -7.872  36.603  0.00  0.00            
ATOM      3 CLEU     X   1      19.591  -5.818  33.796  0.00  0.00            
ATOM      4 CTHR     X   1      22.055  -6.171  30.951  0.00  0.00            
ATOM      5 CGLU     X   1      24.882  -3.670  30.313  0.00  0.00            
ATOM      6 CGLU     X   1      23.697  -3.866  26.673  0.00  0.00            
ATOM      7 CGLN     X   1      20.196  -2.827  27.710  0.00  0.00            
ATOM      8 CILE     X   1      21.504   0.012  29.896  0.00  0.00            
ATOM      9 CALA     X   1      23.414   1.676  27.066  0.00  0.00            
ATOM     10 CGLU     X   1      20.224   0.914  25.136  0.00  0.00            
ATOM     11 CPHE     X   1      18.173   2.773  27.695  0.00  0.00            
ATOM     12 CLYS     X   1      20.647   5.690  27.829  0.00  0.00            
ATOM     13 CGLU     X   1      20.196   5.998  24.069  0.00  0.00            
ATOM     14 CALA     X   1      16.588   7.090  24.674  0.00  0.00            
ATOM     15 CPHE     X   1      17.521   9.478  27.509  0.00  0.00            
ATOM     16 CALA     X   1      20.099  11.255  25.345  0.00  0.00            
ATOM     17 CLEU     X   1      17.211  11.402  22.876  0.00  0.00            
ATOM     18 CPHE     X   1      15.333  13.523  25.366  0.00  0.00            
ATOM     19 CASP     X   1      17.692  15.955  27.137  0.00  0.00            
ATOM     20 CLYS     X   1      18.482  17.738  23.845  0.00  0.00            
ATOM     21 CASP     X   1      20.534  20.641  25.079  0.00  0.00            
ATOM     22 CGLY     X   1      22.246  19.074  28.099  0.00  0.00            
ATOM     23 CASP     X   1      21.265  21.314  31.013  0.00  0.00            
ATOM     24 CGLY     X   1      19.828  18.490  33.114  0.00  0.00            
ATOM     25 CTHR     X   1      16.289  19.444  32.164  0.00  0.00            
ATOM     26 CILE     X   1      13.689  18.837  29.460  0.00  0.00            
ATOM     27 CTHR     X   1      11.741  21.835  28.121  0.00  0.00            
ATOM     28 CTHR     X   1       8.486  22.116  26.202  0.00  0.00            
ATOM     29 CLYS     X   1      10.518  22.442  22.972  0.00  0.00            
ATOM     30 CGLU     X   1      12.368  19.179  23.651  0.00  0.00            
ATOM     31 CLEU     X   1       9.340  17.268  24.825  0.00  0.00            
ATOM     32 CGLY     X   1       8.368  18.279  21.270  0.00  0.00            
ATOM     33 CTHR     X   1      11.222  16.095  20.025  0.00  0.00            
ATOM     34 CVAL     X   1      10.315  12.855  21.764  0.00  0.00            
ATOM     35 CMET     X   1       6.633  13.399  21.159  0.00  0.00            
ATOM     36 CARG     X   1       7.252  13.974  17.475  0.00  0.00            
ATOM     37 CSER     X   1       8.591  10.413  17.358  0.00  0.00            
ATOM     38 CLEU     X   1       5.346   9.342  19.019  0.00  0.00            
ATOM     39 CGLY     X   1       2.751  10.783  16.596  0.00  0.00            
ATOM     40 CGLN     X   1       2.054  14.238  18.019  0.00  0.00            
ATOM     41 CASN     X   1       3.683  17.491  16.853  0.00  0.00            
ATOM     42 CPRO     X   1       1.875  19.222  19.706  0.00  0.00            
ATOM     43 CTHR     X   1       1.179  22.826  20.526  0.00  0.00            
ATOM     44 CGLU     X   1       2.246  24.441  23.774  0.00  0.00            
ATOM     45 CALA     X   1      -0.920  24.022  25.905  0.00  0.00            
ATOM     46 CGLU     X   1      -1.006  20.320  25.120  0.00  0.00            
ATOM     47 CLEU     X   1       2.757  19.969  25.585  0.00  0.00            
ATOM     48 CGLN     X   1       3.053  21.581  29.019  0.00  0.00            
ATOM     49 CASP     X   1      -0.001  19.881  30.417  0.00  0.00            
ATOM     50 CMET     X   1       2.006  16.673  30.033  0.00  0.00            
ATOM     51 CILE     X   1       5.107  18.104  31.849  0.00  0.00            
ATOM     52 CASN     X   1       2.637  18.768  34.654  0.00  0.00            
ATOM     53 CGLU     X   1       2.089  15.025  35.060  0.00  0.00            
ATOM     54 CVAL     X   1       5.851  14.318  35.240  0.00  0.00            
ATOM     55 CASP     X   1       7.566  17.117  37.193  0.00  0.00            
ATOM     56 CALA     X   1       7.871  16.061  40.795  0.00  0.00            
ATOM     57 CASP     X   1       9.233  19.519  41.739  0.00  0.00            
ATOM     58 CGLY     X   1       6.573  21.209  39.564  0.00  0.00            
ATOM     59 CASN     X   1       8.926  23.852  38.096  0.00  0.00            
ATOM     60 CGLY     X   1       8.014  23.795  34.395  0.00  0.00            
ATOM     61 CTHR     X   1      10.754  21.385  33.307  0.00  0.00            
ATOM     62 CILE     X   1      11.304  17.640  33.712  0.00  0.00            
ATOM     63 CASP     X   1      14.679  16.122  34.626  0.00  0.00            
ATOM     64 CPHE     X   1      15.683  12.692  33.352  0.00  0.00            
ATOM     65 CPRO     X   1      16.045  10.619  36.544  0.00  0.00            
ATOM     66 CGLU     X   1      12.718  11.788  37.983  0.00  0.00            
ATOM     67 CPHE     X   1      11.477  11.237  34.421  0.00  0.00            
ATOM     68 CLEU     X   1      13.105   7.786  33.950  0.00  0.00            
ATOM     69 CSER     X   1      10.885   6.203  36.564  0.00  0.00            
ATOM     70 CLEU     X   1       7.473   6.746  34.852  0.00  0.00            
ATOM     71 CMET     X   1       8.244   6.403  31.124  0.00  0.00            
ATOM     72 CALA     X   1      10.390   3.351  31.174  0.00  0.00            
ATOM     73 CARG     X   1       7.498   1.345  32.622  0.00  0.00            
ATOM     74 CLYS     X   1       5.077   2.528  29.758  0.00  0.00            
ATOM     75 CMET     X   1       7.955   2.787  27.286  0.00  0.00            
ATOM     76 CLYS     X   1       8.843  -0.882  27.270  0.00  0.00            
ATOM     77 CGLU     X   1       5.744  -1.665  25.305  0.00  0.00            
ATOM     78 CGLN     X   1       5.581   1.577  23.365  0.00  0.00            
ATOM     79 CASP     X   1       9.124   1.146  22.066  0.00  0.00            
ATOM     80 CSER     X   1       8.424  -2.403  20.884  0.00  0.00            
ATOM     81 CGLU     X   1       5.190  -1.706  19.084  0.00  0.00            
ATOM     82 CGLU     X   1       6.431   1.713  17.886  0.00  0.00            
ATOM     83 CGLU     X   1       9.604   0.558  16.206  0.00  0.00            
ATOM     84 CLEU     X   1       7.509  -1.438  13.669  0.00  0.00            
ATOM     85 CILE     X   1       5.229   1.461  12.929  0.00  0.00            
ATOM     86 CGLU     X   1       7.793   4.243  12.748  0.00  0.00            
ATOM     87 CALA     X   1      10.044   2.109  10.558  0.00  0.00            
ATOM     88 CPHE     X   1       7.877   1.445   7.512  0.00  0.00            
ATOM     89 CLYS     X   1       6.830   4.914   6.217  0.00  0.00            
ATOM     90 CVAL     X   1      10.006   6.806   6.965  0.00  0.00            
ATOM     91 CPHE     X   1      12.224   4.276   5.150  0.00  0.00            
ATOM     92 CASP     X   1       9.288   3.867   2.805  0.00  0.00            
ATOM     93 CARG     X   1       9.591   7.268   1.131  0.00  0.00            
ATOM     94 CASP     X   1      10.139   6.085  -2.456  0.00  0.00            
ATOM     95 CGLY     X   1       7.849   3.010  -2.330  0.00  0.00            
ATOM     96 CASN     X   1      10.126   0.589  -4.182  0.00  0.00            
ATOM     97 CGLY     X   1       9.394  -1.907  -1.387  0.00  0.00            
ATOM     98 CLEU     X   1      13.074  -2.326  -0.415  0.00  0.00            
ATOM     99 CILE     X   1      15.164   0.051   1.665  0.00  0.00            
ATOM    100 CSER     X   1      18.531   1.143   0.241  0.00  0.00            
ATOM    101 CALA     X   1      21.265   2.480   2.443  0.00  0.00            
ATOM    102 CALA     X   1      20.627   6.020   1.203  0.00  0.00            
ATOM    103 CGLU     X   1      17.045   5.202   2.175  0.00  0.00            
ATOM    104 CLEU     X   1      18.522   4.098   5.464  0.00  0.00            
ATOM    105 CARG     X   1      20.473   7.349   5.548  0.00  0.00            
ATOM    106 CHIS     X   1      17.338   9.438   5.282  0.00  0.00            
ATOM    107 CVAL     X   1      14.982   9.036   8.242  0.00  0.00            
ATOM    108 CMET     X   1      17.897   8.440  10.674  0.00  0.00            
ATOM    109 CTHR     X   1      19.417  11.822   9.708  0.00  0.00            
ATOM    110 CASN     X   1      16.217  13.222  11.216  0.00  0.00            
ATOM    111 CLEU     X   1      16.497  10.465  13.799  0.00  0.00            
ATOM    112 CGLY     X   1      19.459  12.410  15.205  0.00  0.00            
ATOM    113 CGLU     X   1      22.367  11.154  13.116  0.00  0.00            
ATOM    114 CLYS     X   1      24.003  11.910   9.795  0.00  0.00            
ATOM    115 CLEU     X   1      25.995   8.645   9.831  0.00  0.00            
ATOM    116 CTHR     X   1      28.487   7.334   7.310  0.00  0.00            
ATOM    117 CASP     X   1      28.045   4.765   4.565  0.00  0.00            
ATOM    118 CASP     X   1      30.582   2.469   6.268  0.00  0.00            
ATOM    119 CGLU     X   1      28.329   2.603   9.356  0.00  0.00            
ATOM    120 CVAL     X   1      25.232   2.630   7.201  0.00  0.00            
ATOM    121 CASP     X   1      26.470  -0.572   5.605  0.00  0.00            
ATOM    122 CGLU     X   1      27.709  -2.089   8.872  0.00  0.00            
ATOM    123 CMET     X   1      24.137  -1.301  10.079  0.00  0.00            
ATOM    124 CILE     X   1      22.756  -3.089   7.102  0.00  0.00            
ATOM    125 CARG     X   1      24.876  -6.250   7.431  0.00  0.00            
ATOM    126 CGLU     X   1      23.751  -6.708  11.054  0.00  0.00            
ATOM    127 CALA     X   1      20.068  -7.305  10.301  0.00  0.00            
ATOM    128 CASP     X   1      20.990  -8.375   6.764  0.00  0.00            
ATOM    129 CILE     X   1      21.352 -12.051   5.905  0.00  0.00            
ATOM    130 CASP     X   1      20.370 -12.751   2.279  0.00  0.00            
ATOM    131 CGLY     X   1      22.730  -9.932   1.231  0.00  0.00            
ATOM    132 CASP     X   1      20.584  -7.743  -1.047  0.00  0.00            
ATOM    133 CGLY     X   1      21.961  -4.657   0.769  0.00  0.00            
ATOM    134 CHIS     X   1      18.590  -3.548   2.020  0.00  0.00            
ATOM    135 CILE     X   1      16.146  -3.909   4.954  0.00  0.00            
ATOM    136 CASN     X   1      12.472  -4.403   4.177  0.00  0.00            
ATOM    137 CTYR     X   1       9.869  -5.452   6.793  0.00  0.00            
ATOM    138 CGLU     X   1      10.894  -9.100   7.177  0.00  0.00            
ATOM    139 CGLU     X   1      14.461  -8.141   8.151  0.00  0.00            
ATOM    140 CPHE     X   1      13.028  -5.429  10.378  0.00  0.00            
ATOM    141 CVAL     X   1      11.211  -8.094  12.395  0.00  0.00            
ATOM    142 CARG     X   1      14.137 -10.538  12.537  0.00  0.00            
ATOM    143 CMET     X   1      16.085  -8.209  14.708  0.00  0.00            
ATOM    144 CMET     X   1      13.475  -7.914  17.412  0.00  0.00            
ATOM    145 CVAL     X   1      13.640 -11.583  18.242  0.00  0.00            
ATOM    146 CSER     X   1      17.364 -12.306  17.721  0.00  0.00            
END
ATOM      1 CGLU     X   1      19.335 -10.403  37.822  0.00  0.00            
ATOM      2 CGLN     X   1      17.698  -7.741  35.744  0.00  0.00            
ATOM      3 CLEU     X   1      19.690  -5.631  33.162  0.00  0.00            
ATOM      4 CTHR     X   1      22.874  -6.256  31.222  0.00  0.00            
ATOM      5 CGLU     X   1      25.448  -3.490  30.605  0.00  0.00            
ATOM      6 CGLU     X   1      24.782  -4.048  26.873  0.00  0.00            
ATOM      7 CGLN     X   1      21.120  -3.660  27.793  0.00  0.00            
ATOM      8 CILE     X   1      22.059  -0.686  29.990  0.00  0.00            
ATOM      9 CALA     X   1      23.759   1.036  27.064  0.00  0.00            
ATOM     10 CGLU     X   1      20.507   0.600  25.135  0.00  0.00            
ATOM     11 CPHE     X   1      18.529   2.236  27.895  0.00  0.00            
ATOM     12 CLYS     X   1      21.127   5.035  28.153  0.00  0.00            
ATOM     13 CGLU     X   1      20.349   5.594  24.477  0.00  0.00            
ATOM     14 CALA     X   1      16.614   6.123  25.070  0.00  0.00            
ATOM     15 CPHE     X   1      17.296   8.574  27.923  0.00  0.00            
ATOM     16 CALA     X   1      19.590  10.591  25.652  0.00  0.00            
ATOM     17 CLEU     X   1      16.926  11.427  23.071  0.00  0.00            
ATOM     18 CPHE     X   1      14.961  13.158  25.784  0.00  0.00            
ATOM     19 CASP     X   1      17.467  15.467  27.517  0.00  0.00            
ATOM     20 CLYS     X   1      18.377  17.253  24.258  0.00  0.00            
ATOM     21 CASP     X   1      20.291  20.099  25.807  0.00  0.00            
ATOM     22 CGLY     X   1      22.366  18.815  28.734  0.00  0.00            
ATOM     23 CASP     X   1      20.688  21.115  31.257  0.00  0.00            
ATOM     24 CGLY     X   1      20.231  17.965  33.336  0.00  0.00            
ATOM     25 CTHR     X   1      16.494  18.385  32.898  0.00  0.00            
ATOM     26 CILE     X   1      13.849  17.712  30.254  0.00  0.00            
ATOM     27 CTHR     X   1      11.928  20.772  29.019  0.00  0.00            
ATOM     28 CTHR     X   1       9.121  21.552  26.596  0.00  0.00            
ATOM     29 CLYS     X   1      11.702  21.906  23.789  0.00  0.00            
ATOM     30 CGLU     X   1      12.619  18.235  24.253  0.00  0.00            
ATOM     31 CLEU     X   1       9.168  16.847  24.859  0.00  0.00            
ATOM     32 CGLY     X   1       8.487  18.450  21.457  0.00  0.00            
ATOM     33 CTHR     X   1      11.269  16.413  19.852  0.00  0.00            
ATOM     34 CVAL     X   1      10.040  13.281  21.592  0.00  0.00            
ATOM     35 CMET     X   1       6.321  13.310  20.970  0.00  0.00            
ATOM     36 CARG     X   1       6.909  14.198  17.343  0.00  0.00            
ATOM     37 CSER     X   1       8.779  10.886  17.504  0.00  0.00            
ATOM     38 CLEU     X   1       5.420   9.249  18.194  0.00  0.00            
ATOM     39 CGLY     X   1       3.594  11.296  15.519  0.00  0.00            
ATOM     40 CGLN     X   1       1.884  14.025  17.537  0.00  0.00            
ATOM     41 CASN     X   1       2.477  17.799  17.594  0.00  0.00            
ATOM     42 CPRO     X   1       1.650  19.623  20.817  0.00  0.00            
ATOM     43 CTHR     X   1       1.529  23.334  21.422  0.00  0.00            
ATOM     44 CGLU     X   1       3.676  24.830  24.151  0.00  0.00            
ATOM     45 CALA     X   1       0.738  25.485  26.534  0.00  0.00            
ATOM     46 CGLU     X   1      -0.110  21.814  26.167  0.00  0.00            
ATOM     47 CLEU     X   1       3.515  20.769  26.684  0.00  0.00            
ATOM     48 CGLN     X   1       3.946  22.513  30.039  0.00  0.00            
ATOM     49 CASP     X   1       1.173  20.396  31.454  0.00  0.00            
ATOM     50 CMET     X   1       3.040  17.224  30.497  0.00  0.00            
ATOM     51 CILE     X   1       5.969  18.449  32.705  0.00  0.00            
ATOM     52 CASN     X   1       3.592  19.717  35.380  0.00  0.00            
ATOM     53 CGLU     X   1       1.940  16.385  36.184  0.00  0.00            
ATOM     54 CVAL     X   1       5.462  15.142  37.040  0.00  0.00            
ATOM     55 CASP     X   1       8.044  17.471  38.623  0.00  0.00            
ATOM     56 CALA     X   1       5.942  17.623  41.743  0.00  0.00            
ATOM     57 CASP     X   1       6.552  21.120  43.193  0.00  0.00            
ATOM     58 CGLY     X   1       6.301  22.722  39.725  0.00  0.00            
ATOM     59 CASN     X   1       9.780  24.228  39.175  0.00  0.00            
ATOM     60 CGLY     X   1       9.761  23.547  35.425  0.00  0.00            
ATOM     61 CTHR     X   1      11.440  20.286  34.401  0.00  0.00            
ATOM     62 CILE     X   1      11.411  16.481  34.279  0.00  0.00            
ATOM     63 CASP     X   1      14.683  15.304  35.840  0.00  0.00            
ATOM     64 CPHE     X   1      16.745  12.240  34.972  0.00  0.00            
ATOM     65 CPRO     X   1      15.006  10.151  37.661  0.00  0.00            
ATOM     66 CGLU     X   1      11.468  11.289  36.824  0.00  0.00            
ATOM     67 CPHE     X   1      12.541  10.651  33.222  0.00  0.00            
ATOM     68 CLEU     X   1      13.670   7.000  33.645  0.00  0.00            
ATOM     69 CSER     X   1      10.918   5.795  35.934  0.00  0.00            
ATOM     70 CLEU     X   1       7.867   7.528  34.336  0.00  0.00            
ATOM     71 CMET     X   1       9.214   7.001  30.799  0.00  0.00            
ATOM     72 CALA     X   1      10.859   3.659  30.585  0.00  0.00            
ATOM     73 CARG     X   1       8.073   1.847  32.439  0.00  0.00            
ATOM     74 CLYS     X   1       5.142   3.175  30.179  0.00  0.00            
ATOM     75 CMET     X   1       7.548   2.979  27.240  0.00  0.00            
ATOM     76 CLYS     X   1       8.331  -0.711  27.103  0.00  0.00            
ATOM     77 CGLU     X   1       4.785  -1.501  26.165  0.00  0.00            
ATOM     78 CGLN     X   1       4.615   1.087  23.413  0.00  0.00            
ATOM     79 CASP     X   1       8.180   0.947  22.109  0.00  0.00            
ATOM     80 CSER     X   1       7.975  -2.526  20.565  0.00  0.00            
ATOM     81 CGLU     X   1       5.099  -1.771  18.252  0.00  0.00            
ATOM     82 CGLU     X   1       6.162   1.813  17.425  0.00  0.00            
ATOM     83 CGLU     X   1       9.714   0.694  16.829  0.00  0.00            
ATOM     84 CLEU     X   1       8.232  -1.360  13.932  0.00  0.00            
ATOM     85 CILE     X   1       5.353   0.676  12.619  0.00  0.00            
ATOM     86 CGLU     X   1       7.141   4.014  12.682  0.00  0.00            
ATOM     87 CALA     X   1      10.258   2.509  11.121  0.00  0.00            
ATOM     88 CPHE     X   1       9.045   0.604   8.069  0.00  0.00            
ATOM     89 CLYS     X   1       6.700   3.415   6.886  0.00  0.00            
ATOM     90 CVAL     X   1       9.622   5.796   7.017  0.00  0.00            
ATOM     91 CPHE     X   1      12.399   3.714   5.416  0.00  0.00            
ATOM     92 CASP     X   1      10.293   2.765   2.425  0.00  0.00            
ATOM     93 CARG     X   1      10.419   6.246   0.900  0.00  0.00            
ATOM     94 CASP     X   1       9.657   5.758  -2.808  0.00  0.00            
ATOM     95 CGLY     X   1       6.865   3.151  -2.458  0.00  0.00            
ATOM     96 CASN     X   1       7.928   0.056  -4.398  0.00  0.00            
ATOM     97 CGLY     X   1       8.338  -2.256  -1.388  0.00  0.00            
ATOM     98 CLEU     X   1      12.123  -2.189  -0.812  0.00  0.00            
ATOM     99 CILE     X   1      14.385   0.226   1.032  0.00  0.00            
ATOM    100 CSER     X   1      17.364   1.613  -0.907  0.00  0.00            
ATOM    101 CALA     X   1      20.721   3.049  -0.024  0.00  0.00            
ATOM    102 CALA     X   1      19.641   6.697  -0.090  0.00  0.00            
ATOM    103 CGLU     X   1      16.725   6.156   2.287  0.00  0.00            
ATOM    104 CLEU     X   1      19.088   4.513   4.723  0.00  0.00            
ATOM    105 CARG     X   1      21.269   7.608   4.957  0.00  0.00            
ATOM    106 CHIS     X   1      18.530  10.206   4.853  0.00  0.00            
ATOM    107 CVAL     X   1      16.310   8.649   7.520  0.00  0.00            
ATOM    108 CMET     X   1      19.020   8.226  10.211  0.00  0.00            
ATOM    109 CTHR     X   1      20.023  11.834   9.399  0.00  0.00            
ATOM    110 CASN     X   1      16.583  13.252  10.190  0.00  0.00            
ATOM    111 CLEU     X   1      16.847  11.651  13.614  0.00  0.00            
ATOM    112 CGLY     X   1      19.981  13.708  14.308  0.00  0.00            
ATOM    113 CGLU     X   1      22.654  11.115  13.586  0.00  0.00            
ATOM    114 CLYS     X   1      25.304  11.975  11.032  0.00  0.00            
ATOM    115 CLEU     X   1      26.269   8.657   9.390  0.00  0.00            
ATOM    116 CTHR     X   1      28.291   7.666   6.355  0.00  0.00            
ATOM    117 CASP     X   1      28.019   4.965   3.716  0.00  0.00            
ATOM    118 CASP     X   1      29.667   2.448   6.073  0.00  0.00            
ATOM    119 CGLU     X   1      27.301   3.377   8.930  0.00  0.00            
ATOM    120 CVAL     X   1      24.201   2.522   6.954  0.00  0.00            
ATOM    121 CASP     X   1      26.118  -0.260   5.244  0.00  0.00            
ATOM    122 CGLU     X   1      27.024  -1.975   8.523  0.00  0.00            
ATOM    123 CMET     X   1      23.404  -1.538   9.766  0.00  0.00            
ATOM    124 CILE     X   1      22.610  -3.455   6.658  0.00  0.00            
ATOM    125 CARG     X   1      25.118  -6.248   7.371  0.00  0.00            
ATOM    126 CGLU     X   1      23.182  -6.964  10.586  0.00  0.00            
ATOM    127 CALA     X   1      19.765  -6.553   8.962  0.00  0.00            
ATOM    128 CASP     X   1      20.337  -8.427   5.696  0.00  0.00            
ATOM    129 CILE     X   1      19.703 -12.136   6.164  0.00  0.00            
ATOM    130 CASP     X   1      19.385 -12.882   2.429  0.00  0.00            
ATOM    131 CGLY     X   1      22.442 -10.712   1.678  0.00  0.00            
ATOM    132 CASP     X   1      20.364  -8.371  -0.510  0.00  0.00            
ATOM    133 CGLY     X   1      21.836  -5.193   1.055  0.00  0.00            
ATOM    134 CHIS     X   1      18.589  -3.328   1.427  0.00  0.00            
ATOM    135 CILE     X   1      15.630  -3.681   3.843  0.00  0.00            
ATOM    136 CASN     X   1      12.262  -5.107   2.858  0.00  0.00            
ATOM    137 CTYR     X   1       9.546  -5.878   5.455  0.00  0.00            
ATOM    138 CGLU     X   1      11.010  -9.175   6.679  0.00  0.00            
ATOM    139 CGLU     X   1      14.591  -7.967   7.232  0.00  0.00            
ATOM    140 CPHE     X   1      13.143  -5.485   9.705  0.00  0.00            
ATOM    141 CVAL     X   1      10.938  -8.137  11.310  0.00  0.00            
ATOM    142 CARG     X   1      13.694 -10.627  12.182  0.00  0.00            
ATOM    143 CMET     X   1      15.700  -7.992  13.904  0.00  0.00            
ATOM    144 CMET     X   1      12.689  -6.545  15.650  0.00  0.00            
ATOM    145 CVAL     X   1      11.844  -9.997  16.892  0.00  0.00            
ATOM    146 CSER     X   1      15.528 -10.663  17.698  0.00  0.00            
END
ATOM      1 CGLU     X   1      21.245  -9.865  37.494  0.00  0.00            
ATOM      2 CGLN     X   1      19.834  -6.582  36.348  0.00  0.00            
ATOM      3 CLEU     X   1      21.067  -5.695  32.773  0.00  0.00            
ATOM      4 CTHR     X   1      23.661  -6.759  30.236  0.00  0.00            
ATOM      5 CGLU     X   1      25.945  -3.981  28.923  0.00  0.00            
ATOM      6 CGLU     X   1      23.557  -3.887  25.927  0.00  0.00            
ATOM      7 CGLN     X   1      20.805  -2.779  28.295  0.00  0.00            
ATOM      8 CILE     X   1      22.884  -0.175  30.150  0.00  0.00            
ATOM      9 CALA     X   1      24.152   0.835  26.716  0.00  0.00            
ATOM     10 CGLU     X   1      20.485   1.148  25.748  0.00  0.00            
ATOM     11 CPHE     X   1      19.224   3.058  28.742  0.00  0.00            
ATOM     12 CLYS     X   1      22.040   5.616  28.325  0.00  0.00            
ATOM     13 CGLU     X   1      21.339   6.181  24.634  0.00  0.00            
ATOM     14 CALA     X   1      17.670   6.869  25.439  0.00  0.00            
ATOM     15 CPHE     X   1      18.479   9.304  28.271  0.00  0.00            
ATOM     16 CALA     X   1      20.283  11.552  25.786  0.00  0.00            
ATOM     17 CLEU     X   1      17.669  11.176  23.051  0.00  0.00            
ATOM     18 CPHE     X   1      15.268  13.182  25.157  0.00  0.00            
ATOM     19 CASP     X   1      17.948  15.153  27.039  0.00  0.00            
ATOM     20 CLYS     X   1      18.552  17.223  23.878  0.00  0.00            
ATOM     21 CASP     X   1      21.552  19.174  25.043  0.00  0.00            
ATOM     22 CGLY     X   1      22.863  16.904  27.808  0.00  0.00            
ATOM     23 CASP     X   1      22.183  19.235  30.737  0.00  0.00            
ATOM     24 CGLY     X   1      20.211  16.831  32.923  0.00  0.00            
ATOM     25 CTHR     X   1      16.848  18.403  32.175  0.00  0.00            
ATOM     26 CILE     X   1      14.062  17.930  29.635  0.00  0.00            
ATOM     27 CTHR     X   1      12.532  21.102  28.159  0.00  0.00            
ATOM     28 CTHR     X   1       9.159  21.501  26.481  0.00  0.00            
ATOM     29 CLYS     X   1      11.039  21.642  23.147  0.00  0.00            
ATOM     30 CGLU     X   1      12.629  18.336  24.182  0.00  0.00            
ATOM     31 CLEU     X   1       9.256  16.976  25.168  0.00  0.00            
ATOM     32 CGLY     X   1       8.061  18.161  21.737  0.00  0.00            
ATOM     33 CTHR     X   1      10.745  16.025  20.095  0.00  0.00            
ATOM     34 CVAL     X   1       9.249  12.665  20.996  0.00  0.00            
ATOM     35 CMET     X   1       5.615  13.564  20.545  0.00  0.00            
ATOM     36 CARG     X   1       6.328  14.679  17.005  0.00  0.00            
ATOM     37 CSER     X   1       8.109  11.370  16.396  0.00  0.00            
ATOM     38 CLEU     X   1       4.620   9.908  16.755  0.00  0.00            
ATOM     39 CGLY     X   1       3.055  12.311  14.213  0.00  0.00            
ATOM     40 CGLN     X   1       1.411  14.545  16.811  0.00  0.00            
ATOM     41 CASN     X   1       2.253  18.227  17.390  0.00  0.00            
ATOM     42 CPRO     X   1       0.191  19.673  20.227  0.00  0.00            
ATOM     43 CTHR     X   1       1.058  23.238  21.061  0.00  0.00            
ATOM     44 CGLU     X   1       3.770  24.760  23.211  0.00  0.00            
ATOM     45 CALA     X   1       1.247  25.064  26.087  0.00  0.00            
ATOM     46 CGLU     X   1       0.305  21.400  25.983  0.00  0.00            
ATOM     47 CLEU     X   1       3.972  20.517  26.511  0.00  0.00            
ATOM     48 CGLN     X   1       3.915  22.395  29.819  0.00  0.00            
ATOM     49 CASP     X   1       0.909  20.458  30.994  0.00  0.00            
ATOM     50 CMET     X   1       2.174  17.134  29.648  0.00  0.00            
ATOM     51 CILE     X   1       5.471  18.070  31.441  0.00  0.00            
ATOM     52 CASN     X   1       3.530  18.722  34.637  0.00  0.00            
ATOM     53 CGLU     X   1       2.739  15.022  35.041  0.00  0.00            
ATOM     54 CVAL     X   1       6.531  14.514  35.255  0.00  0.00            
ATOM     55 CASP     X   1       7.667  17.708  37.016  0.00  0.00            
ATOM     56 CALA     X   1       7.531  16.347  40.524  0.00  0.00            
ATOM     57 CASP     X   1       8.352  19.770  42.043  0.00  0.00            
ATOM     58 CGLY     X   1       6.931  21.917  39.208  0.00  0.00            
ATOM     59 CASN     X   1      10.236  23.587  38.224  0.00  0.00            
ATOM     60 CGLY     X   1       9.294  23.867  34.540  0.00  0.00            
ATOM     61 CTHR     X   1      11.748  21.007  33.991  0.00  0.00            
ATOM     62 CILE     X   1      11.944  17.225  34.375  0.00  0.00            
ATOM     63 CASP     X   1      14.974  16.118  36.405  0.00  0.00            
ATOM     64 CPHE     X   1      16.506  12.689  35.863  0.00  0.00            
ATOM     65 CPRO     X   1      15.351  10.499  38.776  0.00  0.00            
ATOM     66 CGLU     X   1      11.739  11.610  38.299  0.00  0.00            
ATOM     67 CPHE     X   1      11.811  11.303  34.500  0.00  0.00            
ATOM     68 CLEU     X   1      13.526   7.862  34.448  0.00  0.00            
ATOM     69 CSER     X   1      10.587   6.448  36.355  0.00  0.00            
ATOM     70 CLEU     X   1       7.190   7.466  34.840  0.00  0.00            
ATOM     71 CMET     X   1       7.881   7.639  31.085  0.00  0.00            
ATOM     72 CALA     X   1      10.164   4.766  30.409  0.00  0.00            
ATOM     73 CARG     X   1       8.030   2.407  32.497  0.00  0.00            
ATOM     74 CLYS     X   1       4.659   3.394  30.729  0.00  0.00            
ATOM     75 CMET     X   1       6.587   3.354  27.451  0.00  0.00            
ATOM     76 CLYS     X   1       7.671  -0.254  27.690  0.00  0.00            
ATOM     77 CGLU     X   1       4.015  -1.081  27.538  0.00  0.00            
ATOM     78 CGLN     X   1       3.357   0.772  24.308  0.00  0.00            
ATOM     79 CASP     X   1       6.628   0.350  22.423  0.00  0.00            
ATOM     80 CSER     X   1       5.809  -3.352  22.102  0.00  0.00            
ATOM     81 CGLU     X   1       3.116  -2.278  19.698  0.00  0.00            
ATOM     82 CGLU     X   1       4.910   0.907  18.557  0.00  0.00            
ATOM     83 CGLU     X   1       8.133  -0.639  17.355  0.00  0.00            
ATOM     84 CLEU     X   1       6.695  -2.593  14.368  0.00  0.00            
ATOM     85 CILE     X   1       4.220   0.121  13.554  0.00  0.00            
ATOM     86 CGLU     X   1       7.084   2.597  13.670  0.00  0.00            
ATOM     87 CALA     X   1       9.141  -0.091  11.948  0.00  0.00            
ATOM     88 CPHE     X   1       7.312   0.283   8.643  0.00  0.00            
ATOM     89 CLYS     X   1       6.304   3.931   7.948  0.00  0.00            
ATOM     90 CVAL     X   1       9.817   5.246   8.338  0.00  0.00            
ATOM     91 CPHE     X   1      11.801   2.675   6.323  0.00  0.00            
ATOM     92 CASP     X   1       9.211   2.795   3.573  0.00  0.00            
ATOM     93 CARG     X   1       9.644   6.304   2.173  0.00  0.00            
ATOM     94 CASP     X   1       8.530   5.796  -1.442  0.00  0.00            
ATOM     95 CGLY     X   1       5.741   3.232  -0.842  0.00  0.00            
ATOM     96 CASN     X   1       7.779   0.556  -2.620  0.00  0.00            
ATOM     97 CGLY     X   1       8.278  -1.581   0.505  0.00  0.00            
ATOM     98 CLEU     X   1      12.013  -2.353   0.153  0.00  0.00            
ATOM     99 CILE     X   1      14.803  -0.225   1.577  0.00  0.00            
ATOM    100 CSER     X   1      18.183   0.855   0.174  0.00  0.00            
ATOM    101 CALA     X   1      21.017   2.501   2.011  0.00  0.00            
ATOM    102 CALA     X   1      19.466   5.697   0.646  0.00  0.00            
ATOM    103 CGLU     X   1      16.674   5.211   3.177  0.00  0.00            
ATOM    104 CLEU     X   1      18.529   4.528   6.388  0.00  0.00            
ATOM    105 CARG     X   1      20.928   7.451   6.087  0.00  0.00            
ATOM    106 CHIS     X   1      18.463  10.049   4.888  0.00  0.00            
ATOM    107 CVAL     X   1      15.965   9.605   7.723  0.00  0.00            
ATOM    108 CMET     X   1      18.452   9.253  10.631  0.00  0.00            
ATOM    109 CTHR     X   1      20.081  12.448   9.284  0.00  0.00            
ATOM    110 CASN     X   1      16.847  14.300  10.049  0.00  0.00            
ATOM    111 CLEU     X   1      17.367  13.005  13.572  0.00  0.00            
ATOM    112 CGLY     X   1      20.582  15.055  13.562  0.00  0.00            
ATOM    113 CGLU     X   1      22.949  12.143  13.009  0.00  0.00            
ATOM    114 CLYS     X   1      24.743  13.267   9.878  0.00  0.00            
ATOM    115 CLEU     X   1      26.492  10.000   8.929  0.00  0.00            
ATOM    116 CTHR     X   1      29.340   8.633   6.854  0.00  0.00            
ATOM    117 CASP     X   1      29.244   5.563   4.642  0.00  0.00            
ATOM    118 CASP     X   1      31.260   3.729   7.322  0.00  0.00            
ATOM    119 CGLU     X   1      28.257   3.941   9.682  0.00  0.00            
ATOM    120 CVAL     X   1      25.599   2.974   7.184  0.00  0.00            
ATOM    121 CASP     X   1      27.286  -0.024   5.602  0.00  0.00            
ATOM    122 CGLU     X   1      27.159  -1.371   9.164  0.00  0.00            
ATOM    123 CMET     X   1      23.402  -0.589   9.500  0.00  0.00            
ATOM    124 CILE     X   1      22.642  -2.273   6.251  0.00  0.00            
ATOM    125 CARG     X   1      24.783  -5.395   6.775  0.00  0.00            
ATOM    126 CGLU     X   1      23.088  -5.815  10.174  0.00  0.00            
ATOM    127 CALA     X   1      19.888  -6.659   8.294  0.00  0.00            
ATOM    128 CASP     X   1      21.101  -8.284   5.070  0.00  0.00            
ATOM    129 CILE     X   1      21.129 -12.076   5.008  0.00  0.00            
ATOM    130 CASP     X   1      20.599 -12.759   1.285  0.00  0.00            
ATOM    131 CGLY     X   1      23.198 -10.066   0.500  0.00  0.00            
ATOM    132 CASP     X   1      20.840  -8.263  -1.903  0.00  0.00            
ATOM    133 CGLY     X   1      21.179  -4.735  -0.434  0.00  0.00            
ATOM    134 CHIS     X   1      17.554  -4.012   0.272  0.00  0.00            
ATOM    135 CILE     X   1      15.305  -5.208   3.140  0.00  0.00            
ATOM    136 CASN     X   1      11.846  -6.432   2.198  0.00  0.00            
ATOM    137 CTYR     X   1       9.600  -6.788   5.288  0.00  0.00            
ATOM    138 CGLU     X   1      10.825 -10.195   6.471  0.00  0.00            
ATOM    139 CGLU     X   1      14.562  -9.484   6.806  0.00  0.00            
ATOM    140 CPHE     X   1      13.708  -6.247   8.582  0.00  0.00            
ATOM    141 CVAL     X   1      11.443  -7.968  11.108  0.00  0.00            
ATOM    142 CARG     X   1      13.737 -11.008  11.339  0.00  0.00            
ATOM    143 CMET     X   1      16.109  -8.475  12.714  0.00  0.00            
ATOM    144 CMET     X   1      13.353  -7.287  14.995  0.00  0.00            
ATOM    145 CVAL     X   1      12.414 -10.673  16.345  0.00  0.00            
ATOM    146 CSER     X   1      15.959 -12.110  16.529  0.00  0.00            
END
ATOM      1 CGLU     X   1      21.729  -8.721  37.510  0.00  0.00            
ATOM      2 CGLN     X   1      20.117  -6.671  34.810  0.00  0.00            
ATOM      3 CLEU     X   1      21.301  -5.631  31.260  0.00  0.00            
ATOM      4 CTHR     X   1      23.666  -6.616  28.480  0.00  0.00            
ATOM      5 CGLU     X   1      26.357  -4.015  27.671  0.00  0.00            
ATOM      6 CGLU     X   1      24.552  -3.280  24.371  0.00  0.00            
ATOM      7 CGLN     X   1      21.323  -2.910  26.331  0.00  0.00            
ATOM      8 CILE     X   1      22.604  -0.244  28.739  0.00  0.00            
ATOM      9 CALA     X   1      24.358   1.758  26.031  0.00  0.00            
ATOM     10 CGLU     X   1      20.984   1.676  24.272  0.00  0.00            
ATOM     11 CPHE     X   1      19.338   2.829  27.461  0.00  0.00            
ATOM     12 CLYS     X   1      21.700   5.743  28.222  0.00  0.00            
ATOM     13 CGLU     X   1      21.095   7.022  24.695  0.00  0.00            
ATOM     14 CALA     X   1      17.315   6.718  25.137  0.00  0.00            
ATOM     15 CPHE     X   1      17.670   8.525  28.487  0.00  0.00            
ATOM     16 CALA     X   1      19.766  11.009  26.506  0.00  0.00            
ATOM     17 CLEU     X   1      17.241  11.219  23.671  0.00  0.00            
ATOM     18 CPHE     X   1      14.661  13.176  25.604  0.00  0.00            
ATOM     19 CASP     X   1      17.609  14.857  27.363  0.00  0.00            
ATOM     20 CLYS     X   1      19.017  16.373  24.144  0.00  0.00            
ATOM     21 CASP     X   1      21.358  18.488  26.195  0.00  0.00            
ATOM     22 CGLY     X   1      22.091  15.831  28.825  0.00  0.00            
ATOM     23 CASP     X   1      21.788  18.849  31.122  0.00  0.00            
ATOM     24 CGLY     X   1      19.875  16.742  33.642  0.00  0.00            
ATOM     25 CTHR     X   1      16.510  18.211  32.717  0.00  0.00            
ATOM     26 CILE     X   1      14.125  18.117  29.761  0.00  0.00            
ATOM     27 CTHR     X   1      12.264  21.287  28.727  0.00  0.00            
ATOM     28 CTHR     X   1       9.248  21.913  26.521  0.00  0.00            
ATOM     29 CLYS     X   1      11.865  22.506  23.789  0.00  0.00            
ATOM     30 CGLU     X   1      13.246  18.960  24.006  0.00  0.00            
ATOM     31 CLEU     X   1      10.079  17.160  24.968  0.00  0.00            
ATOM     32 CGLY     X   1       8.444  18.210  21.679  0.00  0.00            
ATOM     33 CTHR     X   1      11.338  17.032  19.511  0.00  0.00            
ATOM     34 CVAL     X   1      10.093  13.841  21.125  0.00  0.00            
ATOM     35 CMET     X   1       6.343  14.059  20.792  0.00  0.00            
ATOM     36 CARG     X   1       6.518  15.355  17.245  0.00  0.00            
ATOM     37 CSER     X   1       8.414  12.251  16.121  0.00  0.00            
ATOM     38 CLEU     X   1       5.598   9.860  17.010  0.00  0.00            
ATOM     39 CGLY     X   1       3.320  11.959  14.754  0.00  0.00            
ATOM     40 CGLN     X   1       1.895  14.836  16.789  0.00  0.00            
ATOM     41 CASN     X   1       2.708  18.469  15.932  0.00  0.00            
ATOM     42 CPRO     X   1       1.787  19.604  19.434  0.00  0.00            
ATOM     43 CTHR     X   1       1.372  23.157  20.600  0.00  0.00            
ATOM     44 CGLU     X   1       2.217  25.146  23.703  0.00  0.00            
ATOM     45 CALA     X   1      -1.075  23.879  25.217  0.00  0.00            
ATOM     46 CGLU     X   1       0.125  20.368  24.469  0.00  0.00            
ATOM     47 CLEU     X   1       3.752  20.890  25.505  0.00  0.00            
ATOM     48 CGLN     X   1       2.866  22.538  28.818  0.00  0.00            
ATOM     49 CASP     X   1       0.643  19.569  29.460  0.00  0.00            
ATOM     50 CMET     X   1       3.289  16.943  28.709  0.00  0.00            
ATOM     51 CILE     X   1       5.734  18.340  31.362  0.00  0.00            
ATOM     52 CASN     X   1       3.110  18.995  34.026  0.00  0.00            
ATOM     53 CGLU     X   1       1.763  15.469  34.506  0.00  0.00            
ATOM     54 CVAL     X   1       5.382  14.481  35.289  0.00  0.00            
ATOM     55 CASP     X   1       7.268  17.319  37.016  0.00  0.00            
ATOM     56 CALA     X   1       7.792  15.946  40.482  0.00  0.00            
ATOM     57 CASP     X   1       9.506  18.987  42.070  0.00  0.00            
ATOM     58 CGLY     X   1       6.936  21.513  40.775  0.00  0.00            
ATOM     59 CASN     X   1      10.040  22.944  39.045  0.00  0.00            
ATOM     60 CGLY     X   1       8.399  23.199  35.614  0.00  0.00            
ATOM     61 CTHR     X   1      10.887  20.862  33.925  0.00  0.00            
ATOM     62 CILE     X   1      11.842  17.187  34.178  0.00  0.00            
ATOM     63 CASP     X   1      14.658  16.109  36.510  0.00  0.00            
ATOM     64 CPHE     X   1      16.222  12.698  35.948  0.00  0.00            
ATOM     65 CPRO     X   1      14.632  10.294  38.459  0.00  0.00            
ATOM     66 CGLU     X   1      11.125  11.527  37.631  0.00  0.00            
ATOM     67 CPHE     X   1      11.875  10.637  34.000  0.00  0.00            
ATOM     68 CLEU     X   1      13.099   7.090  34.840  0.00  0.00            
ATOM     69 CSER     X   1      10.107   5.904  36.817  0.00  0.00            
ATOM     70 CLEU     X   1       7.316   7.600  34.768  0.00  0.00            
ATOM     71 CMET     X   1       8.758   6.559  31.385  0.00  0.00            
ATOM     72 CALA     X   1      10.247   3.138  31.434  0.00  0.00            
ATOM     73 CARG     X   1       6.849   1.911  32.633  0.00  0.00            
ATOM     74 CLYS     X   1       4.140   3.063  30.025  0.00  0.00            
ATOM     75 CMET     X   1       6.958   3.057  27.472  0.00  0.00            
ATOM     76 CLYS     X   1       7.658  -0.649  27.632  0.00  0.00            
ATOM     77 CGLU     X   1       4.159  -1.507  26.581  0.00  0.00            
ATOM     78 CGLN     X   1       4.099   1.486  24.270  0.00  0.00            
ATOM     79 CASP     X   1       7.088   0.737  22.050  0.00  0.00            
ATOM     80 CSER     X   1       6.065  -2.801  21.094  0.00  0.00            
ATOM     81 CGLU     X   1       3.010  -1.796  19.134  0.00  0.00            
ATOM     82 CGLU     X   1       4.211   1.650  17.973  0.00  0.00            
ATOM     83 CGLU     X   1       7.513   0.166  16.917  0.00  0.00            
ATOM     84 CLEU     X   1       5.774  -2.164  14.396  0.00  0.00            
ATOM     85 CILE     X   1       3.575   0.539  12.979  0.00  0.00            
ATOM     86 CGLU     X   1       6.509   2.931  13.092  0.00  0.00            
ATOM     87 CALA     X   1       8.967   0.210  12.104  0.00  0.00            
ATOM     88 CPHE     X   1       7.467  -0.536   8.697  0.00  0.00            
ATOM     89 CLYS     X   1       6.697   3.051   7.540  0.00  0.00            
ATOM     90 CVAL     X   1       9.970   4.597   8.601  0.00  0.00            
ATOM     91 CPHE     X   1      12.456   2.259   6.880  0.00  0.00            
ATOM     92 CASP     X   1      10.551   2.428   3.619  0.00  0.00            
ATOM     93 CARG     X   1       9.729   6.135   3.824  0.00  0.00            
ATOM     94 CASP     X   1       8.525   6.071   0.202  0.00  0.00            
ATOM     95 CGLY     X   1       7.049   2.571   0.734  0.00  0.00            
ATOM     96 CASN     X   1       8.910   0.908  -2.138  0.00  0.00            
ATOM     97 CGLY     X   1       8.748  -2.476  -0.378  0.00  0.00            
ATOM     98 CLEU     X   1      12.502  -2.543   0.377  0.00  0.00            
ATOM     99 CILE     X   1      14.450   0.101   2.265  0.00  0.00            
ATOM    100 CSER     X   1      17.792   1.389   0.949  0.00  0.00            
ATOM    101 CALA     X   1      20.627   2.959   2.849  0.00  0.00            
ATOM    102 CALA     X   1      19.326   6.459   2.117  0.00  0.00            
ATOM    103 CGLU     X   1      16.042   5.738   3.887  0.00  0.00            
ATOM    104 CLEU     X   1      17.830   4.360   6.908  0.00  0.00            
ATOM    105 CARG     X   1      19.737   7.615   6.502  0.00  0.00            
ATOM    106 CHIS     X   1      16.629   9.737   6.188  0.00  0.00            
ATOM    107 CVAL     X   1      15.369   8.778   9.647  0.00  0.00            
ATOM    108 CMET     X   1      18.918   8.927  11.114  0.00  0.00            
ATOM    109 CTHR     X   1      19.610  12.329   9.492  0.00  0.00            
ATOM    110 CASN     X   1      16.283  13.255  11.088  0.00  0.00            
ATOM    111 CLEU     X   1      17.780  11.538  14.116  0.00  0.00            
ATOM    112 CGLY     X   1      19.967  14.658  14.260  0.00  0.00            
ATOM    113 CGLU     X   1      22.505  12.105  13.062  0.00  0.00            
ATOM    114 CLYS     X   1      24.473  12.712   9.894  0.00  0.00            
ATOM    115 CLEU     X   1      26.420   9.464   9.349  0.00  0.00            
ATOM    116 CTHR     X   1      29.270   8.769   6.967  0.00  0.00            
ATOM    117 CASP     X   1      29.330   6.751   3.764  0.00  0.00            
ATOM    118 CASP     X   1      31.397   4.248   5.782  0.00  0.00            
ATOM    119 CGLU     X   1      29.044   4.123   8.794  0.00  0.00            
ATOM    120 CVAL     X   1      25.564   4.014   7.339  0.00  0.00            
ATOM    121 CASP     X   1      26.532   1.424   4.753  0.00  0.00            
ATOM    122 CGLU     X   1      27.520  -1.123   7.409  0.00  0.00            
ATOM    123 CMET     X   1      24.350  -0.860   9.582  0.00  0.00            
ATOM    124 CILE     X   1      22.312  -2.176   6.739  0.00  0.00            
ATOM    125 CARG     X   1      25.271  -4.571   6.412  0.00  0.00            
ATOM    126 CGLU     X   1      23.972  -5.861   9.766  0.00  0.00            
ATOM    127 CALA     X   1      20.332  -6.144   8.691  0.00  0.00            
ATOM    128 CASP     X   1      20.038  -7.451   5.126  0.00  0.00            
ATOM    129 CILE     X   1      19.787 -11.232   5.268  0.00  0.00            
ATOM    130 CASP     X   1      20.932 -12.207   1.755  0.00  0.00            
ATOM    131 CGLY     X   1      22.867  -8.912   1.864  0.00  0.00            
ATOM    132 CASP     X   1      21.191  -7.149  -1.079  0.00  0.00            
ATOM    133 CGLY     X   1      21.398  -3.470  -0.011  0.00  0.00            
ATOM    134 CHIS     X   1      17.867  -3.790   1.251  0.00  0.00            
ATOM    135 CILE     X   1      15.420  -4.832   4.015  0.00  0.00            
ATOM    136 CASN     X   1      12.080  -6.406   3.171  0.00  0.00            
ATOM    137 CTYR     X   1       9.843  -7.825   5.946  0.00  0.00            
ATOM    138 CGLU     X   1      11.821 -11.030   6.511  0.00  0.00            
ATOM    139 CGLU     X   1      15.073  -9.220   7.365  0.00  0.00            
ATOM    140 CPHE     X   1      13.133  -6.745   9.482  0.00  0.00            
ATOM    141 CVAL     X   1      11.168  -9.367  11.417  0.00  0.00            
ATOM    142 CARG     X   1      14.366 -11.287  12.216  0.00  0.00            
ATOM    143 CMET     X   1      16.083  -8.134  13.237  0.00  0.00            
ATOM    144 CMET     X   1      13.525  -7.473  15.927  0.00  0.00            
ATOM    145 CVAL     X   1      13.494 -11.057  17.078  0.00  0.00            
ATOM    146 CSER     X   1      17.316 -11.278  16.992  0.00  0.00            
END
ATOM      1 CGLU     X   1      21.803  -8.566  37.765  0.00  0.00            
ATOM      2 CGLN     X   1      19.421  -6.231  36.044  0.00  0.00            
ATOM      3 CLEU     X   1      20.994  -5.105  32.677  0.00  0.00            
ATOM      4 CTHR     X   1      23.847  -5.785  30.291  0.00  0.00            
ATOM      5 CGLU     X   1      25.889  -2.684  29.358  0.00  0.00            
ATOM      6 CGLU     X   1      24.576  -3.234  25.799  0.00  0.00            
ATOM      7 CGLN     X   1      21.170  -3.493  27.454  0.00  0.00            
ATOM      8 CILE     X   1      21.980  -0.254  29.298  0.00  0.00            
ATOM      9 CALA     X   1      23.050   1.619  26.173  0.00  0.00            
ATOM     10 CGLU     X   1      19.420   1.224  25.102  0.00  0.00            
ATOM     11 CPHE     X   1      18.147   2.681  28.336  0.00  0.00            
ATOM     12 CLYS     X   1      20.858   5.377  28.514  0.00  0.00            
ATOM     13 CGLU     X   1      19.984   6.216  24.913  0.00  0.00            
ATOM     14 CALA     X   1      16.281   6.258  25.844  0.00  0.00            
ATOM     15 CPHE     X   1      17.027   8.808  28.592  0.00  0.00            
ATOM     16 CALA     X   1      19.020  10.722  25.974  0.00  0.00            
ATOM     17 CLEU     X   1      16.102  10.476  23.549  0.00  0.00            
ATOM     18 CPHE     X   1      14.496  13.326  25.426  0.00  0.00            
ATOM     19 CASP     X   1      17.463  15.344  26.743  0.00  0.00            
ATOM     20 CLYS     X   1      18.933  16.026  23.277  0.00  0.00            
ATOM     21 CASP     X   1      21.190  18.847  24.329  0.00  0.00            
ATOM     22 CGLY     X   1      22.607  17.386  27.549  0.00  0.00            
ATOM     23 CASP     X   1      20.900  19.416  30.278  0.00  0.00            
ATOM     24 CGLY     X   1      19.856  16.644  32.661  0.00  0.00            
ATOM     25 CTHR     X   1      16.369  17.827  31.777  0.00  0.00            
ATOM     26 CILE     X   1      13.228  17.731  29.641  0.00  0.00            
ATOM     27 CTHR     X   1      12.024  21.182  28.537  0.00  0.00            
ATOM     28 CTHR     X   1       8.886  22.253  26.703  0.00  0.00            
ATOM     29 CLYS     X   1      11.322  22.661  23.776  0.00  0.00            
ATOM     30 CGLU     X   1      12.919  19.229  24.230  0.00  0.00            
ATOM     31 CLEU     X   1       9.824  17.157  24.800  0.00  0.00            
ATOM     32 CGLY     X   1       8.329  19.004  21.807  0.00  0.00            
ATOM     33 CTHR     X   1      10.893  17.228  19.631  0.00  0.00            
ATOM     34 CVAL     X   1       9.404  13.989  20.910  0.00  0.00            
ATOM     35 CMET     X   1       6.073  15.529  20.042  0.00  0.00            
ATOM     36 CARG     X   1       7.125  15.891  16.430  0.00  0.00            
ATOM     37 CSER     X   1       7.962  12.181  16.586  0.00  0.00            
ATOM     38 CLEU     X   1       4.402  11.671  17.815  0.00  0.00            
ATOM     39 CGLY     X   1       3.151  12.839  14.387  0.00  0.00            
ATOM     40 CGLN     X   1       2.519  16.088  16.256  0.00  0.00            
ATOM     41 CASN     X   1       3.788  19.567  15.316  0.00  0.00            
ATOM     42 CPRO     X   1       2.547  19.934  18.882  0.00  0.00            
ATOM     43 CTHR     X   1       2.007  23.214  20.643  0.00  0.00            
ATOM     44 CGLU     X   1       3.174  24.580  23.969  0.00  0.00            
ATOM     45 CALA     X   1      -0.517  24.511  25.021  0.00  0.00            
ATOM     46 CGLU     X   1      -0.853  20.972  23.721  0.00  0.00            
ATOM     47 CLEU     X   1       2.481  20.165  25.374  0.00  0.00            
ATOM     48 CGLN     X   1       1.601  21.401  28.864  0.00  0.00            
ATOM     49 CASP     X   1      -0.522  18.356  29.490  0.00  0.00            
ATOM     50 CMET     X   1       2.480  16.107  28.860  0.00  0.00            
ATOM     51 CILE     X   1       4.608  18.226  31.299  0.00  0.00            
ATOM     52 CASN     X   1       1.882  18.463  33.930  0.00  0.00            
ATOM     53 CGLU     X   1       1.636  14.669  34.091  0.00  0.00            
ATOM     54 CVAL     X   1       5.421  14.325  34.583  0.00  0.00            
ATOM     55 CASP     X   1       7.184  16.958  36.717  0.00  0.00            
ATOM     56 CALA     X   1       7.038  15.748  40.280  0.00  0.00            
ATOM     57 CASP     X   1       9.675  18.097  41.772  0.00  0.00            
ATOM     58 CGLY     X   1       8.005  21.231  40.340  0.00  0.00            
ATOM     59 CASN     X   1      11.082  22.709  38.600  0.00  0.00            
ATOM     60 CGLY     X   1       8.974  22.820  35.425  0.00  0.00            
ATOM     61 CTHR     X   1      11.211  20.334  33.604  0.00  0.00            
ATOM     62 CILE     X   1      11.475  16.537  33.664  0.00  0.00            
ATOM     63 CASP     X   1      14.798  15.084  34.834  0.00  0.00            
ATOM     64 CPHE     X   1      16.460  11.674  34.872  0.00  0.00            
ATOM     65 CPRO     X   1      15.290  10.406  38.283  0.00  0.00            
ATOM     66 CGLU     X   1      11.774  11.155  37.025  0.00  0.00            
ATOM     67 CPHE     X   1      12.691   9.919  33.537  0.00  0.00            
ATOM     68 CLEU     X   1      13.466   6.603  35.323  0.00  0.00            
ATOM     69 CSER     X   1      10.144   6.900  37.096  0.00  0.00            
ATOM     70 CLEU     X   1       7.813   8.066  34.255  0.00  0.00            
ATOM     71 CMET     X   1       9.245   6.240  31.218  0.00  0.00            
ATOM     72 CALA     X   1      10.012   2.710  32.152  0.00  0.00            
ATOM     73 CARG     X   1       6.331   2.050  32.853  0.00  0.00            
ATOM     74 CLYS     X   1       5.876   3.859  29.391  0.00  0.00            
ATOM     75 CMET     X   1       8.696   1.640  28.135  0.00  0.00            
ATOM     76 CLYS     X   1       6.932  -1.697  28.148  0.00  0.00            
ATOM     77 CGLU     X   1       4.086   0.058  26.444  0.00  0.00            
ATOM     78 CGLN     X   1       5.408   2.667  24.046  0.00  0.00            
ATOM     79 CASP     X   1       8.256   1.010  22.156  0.00  0.00            
ATOM     80 CSER     X   1       6.408  -2.301  21.823  0.00  0.00            
ATOM     81 CGLU     X   1       3.316  -1.208  19.971  0.00  0.00            
ATOM     82 CGLU     X   1       4.802   1.732  18.020  0.00  0.00            
ATOM     83 CGLU     X   1       7.744  -0.462  17.151  0.00  0.00            
ATOM     84 CLEU     X   1       5.488  -2.233  14.585  0.00  0.00            
ATOM     85 CILE     X   1       4.467   1.141  13.273  0.00  0.00            
ATOM     86 CGLU     X   1       7.829   2.774  13.882  0.00  0.00            
ATOM     87 CALA     X   1       9.911   0.098  12.172  0.00  0.00            
ATOM     88 CPHE     X   1       8.197  -0.033   8.787  0.00  0.00            
ATOM     89 CLYS     X   1       6.969   3.564   8.196  0.00  0.00            
ATOM     90 CVAL     X   1      10.118   5.323   9.299  0.00  0.00            
ATOM     91 CPHE     X   1      12.864   3.279   7.598  0.00  0.00            
ATOM     92 CASP     X   1      10.861   2.678   4.449  0.00  0.00            
ATOM     93 CARG     X   1      11.038   6.258   3.179  0.00  0.00            
ATOM     94 CASP     X   1       9.332   5.731  -0.195  0.00  0.00            
ATOM     95 CGLY     X   1       6.628   3.323   1.072  0.00  0.00            
ATOM     96 CASN     X   1       8.175   0.352  -0.733  0.00  0.00            
ATOM     97 CGLY     X   1       8.593  -2.212   2.064  0.00  0.00            
ATOM     98 CLEU     X   1      12.356  -2.644   1.504  0.00  0.00            
ATOM     99 CILE     X   1      14.743  -0.201   3.142  0.00  0.00            
ATOM    100 CSER     X   1      17.534   1.371   1.069  0.00  0.00            
ATOM    101 CALA     X   1      20.852   2.385   2.508  0.00  0.00            
ATOM    102 CALA     X   1      20.060   6.045   1.829  0.00  0.00            
ATOM    103 CGLU     X   1      16.740   5.341   3.538  0.00  0.00            
ATOM    104 CLEU     X   1      18.190   4.824   6.980  0.00  0.00            
ATOM    105 CARG     X   1      20.235   7.865   6.000  0.00  0.00            
ATOM    106 CHIS     X   1      17.286  10.029   5.059  0.00  0.00            
ATOM    107 CVAL     X   1      15.802   8.995   8.405  0.00  0.00            
ATOM    108 CMET     X   1      19.045   9.276  10.448  0.00  0.00            
ATOM    109 CTHR     X   1      19.756  12.964   9.692  0.00  0.00            
ATOM    110 CASN     X   1      16.201  13.880  10.693  0.00  0.00            
ATOM    111 CLEU     X   1      16.860  12.097  13.970  0.00  0.00            
ATOM    112 CGLY     X   1      19.994  14.246  14.280  0.00  0.00            
ATOM    113 CGLU     X   1      22.881  11.856  13.696  0.00  0.00            
ATOM    114 CLYS     X   1      24.450  12.628  10.345  0.00  0.00            
ATOM    115 CLEU     X   1      25.565   9.265   8.903  0.00  0.00            
ATOM    116 CTHR     X   1      27.321   7.927   5.836  0.00  0.00            
ATOM    117 CASP     X   1      27.712   4.898   3.600  0.00  0.00            
ATOM    118 CASP     X   1      30.329   3.751   6.138  0.00  0.00            
ATOM    119 CGLU     X   1      27.847   3.907   9.044  0.00  0.00            
ATOM    120 CVAL     X   1      24.981   2.767   6.870  0.00  0.00            
ATOM    121 CASP     X   1      26.574  -0.389   5.515  0.00  0.00            
ATOM    122 CGLU     X   1      27.217  -1.576   9.077  0.00  0.00            
ATOM    123 CMET     X   1      23.392  -1.245   9.387  0.00  0.00            
ATOM    124 CILE     X   1      22.989  -3.232   6.248  0.00  0.00            
ATOM    125 CARG     X   1      25.508  -6.098   6.451  0.00  0.00            
ATOM    126 CGLU     X   1      23.820  -7.001   9.757  0.00  0.00            
ATOM    127 CALA     X   1      20.380  -7.139   8.135  0.00  0.00            
ATOM    128 CASP     X   1      21.300  -8.308   4.629  0.00  0.00            
ATOM    129 CILE     X   1      20.240 -11.646   3.175  0.00  0.00            
ATOM    130 CASP     X   1      19.436 -10.549  -0.397  0.00  0.00            
ATOM    131 CGLY     X   1      22.958  -9.274  -1.164  0.00  0.00            
ATOM    132 CASP     X   1      21.497  -6.014  -2.512  0.00  0.00            
ATOM    133 CGLY     X   1      22.813  -3.907   0.411  0.00  0.00            
ATOM    134 CHIS     X   1      19.431  -3.165   1.886  0.00  0.00            
ATOM    135 CILE     X   1      16.681  -4.607   4.137  0.00  0.00            
ATOM    136 CASN     X   1      13.585  -6.706   3.534  0.00  0.00            
ATOM    137 CTYR     X   1      10.782  -7.564   6.010  0.00  0.00            
ATOM    138 CGLU     X   1      11.856 -11.155   6.686  0.00  0.00            
ATOM    139 CGLU     X   1      15.298  -9.868   7.727  0.00  0.00            
ATOM    140 CPHE     X   1      14.095  -6.757   9.528  0.00  0.00            
ATOM    141 CVAL     X   1      11.163  -8.087  11.554  0.00  0.00            
ATOM    142 CARG     X   1      13.461 -10.854  12.824  0.00  0.00            
ATOM    143 CMET     X   1      16.291  -8.517  13.503  0.00  0.00            
ATOM    144 CMET     X   1      14.308  -5.723  15.077  0.00  0.00            
ATOM    145 CVAL     X   1      12.624  -7.807  17.722  0.00  0.00            
ATOM    146 CSER     X   1      15.560 -10.086  18.646  0.00  0.00            
END
ATOM      1 CGLU     X   1      22.201  -7.065  39.722  0.00  0.00            
ATOM      2 CGLN     X   1      19.803  -5.854  37.102  0.00  0.00            
ATOM      3 CLEU     X   1      21.040  -5.678  33.425  0.00  0.00            
ATOM      4 CTHR     X   1      23.410  -6.739  30.678  0.00  0.00            
ATOM      5 CGLU     X   1      25.858  -3.943  29.757  0.00  0.00            
ATOM      6 CGLU     X   1      23.940  -3.341  26.494  0.00  0.00            
ATOM      7 CGLN     X   1      20.376  -3.181  27.790  0.00  0.00            
ATOM      8 CILE     X   1      20.932  -0.066  29.921  0.00  0.00            
ATOM      9 CALA     X   1      22.989   1.347  27.059  0.00  0.00            
ATOM     10 CGLU     X   1      19.999   1.087  24.719  0.00  0.00            
ATOM     11 CPHE     X   1      17.878   2.312  27.583  0.00  0.00            
ATOM     12 CLYS     X   1      20.144   5.328  28.228  0.00  0.00            
ATOM     13 CGLU     X   1      19.422   6.044  24.567  0.00  0.00            
ATOM     14 CALA     X   1      15.716   6.121  25.482  0.00  0.00            
ATOM     15 CPHE     X   1      16.483   8.903  27.988  0.00  0.00            
ATOM     16 CALA     X   1      18.416  10.785  25.303  0.00  0.00            
ATOM     17 CLEU     X   1      15.158  11.277  23.405  0.00  0.00            
ATOM     18 CPHE     X   1      14.098  13.985  25.807  0.00  0.00            
ATOM     19 CASP     X   1      17.064  15.976  27.168  0.00  0.00            
ATOM     20 CLYS     X   1      18.089  17.268  23.715  0.00  0.00            
ATOM     21 CASP     X   1      20.632  19.647  25.142  0.00  0.00            
ATOM     22 CGLY     X   1      21.213  17.344  28.120  0.00  0.00            
ATOM     23 CASP     X   1      21.936  20.295  30.411  0.00  0.00            
ATOM     24 CGLY     X   1      19.997  19.199  33.491  0.00  0.00            
ATOM     25 CTHR     X   1      16.283  19.501  32.817  0.00  0.00            
ATOM     26 CILE     X   1      13.505  18.848  30.308  0.00  0.00            
ATOM     27 CTHR     X   1      11.544  22.002  29.420  0.00  0.00            
ATOM     28 CTHR     X   1       8.094  22.216  27.869  0.00  0.00            
ATOM     29 CLYS     X   1       9.621  23.334  24.541  0.00  0.00            
ATOM     30 CGLU     X   1      12.140  20.476  24.671  0.00  0.00            
ATOM     31 CLEU     X   1       9.339  18.184  25.719  0.00  0.00            
ATOM     32 CGLY     X   1       7.550  19.427  22.579  0.00  0.00            
ATOM     33 CTHR     X   1      10.240  18.094  20.244  0.00  0.00            
ATOM     34 CVAL     X   1       9.638  14.780  21.975  0.00  0.00            
ATOM     35 CMET     X   1       6.049  14.737  20.815  0.00  0.00            
ATOM     36 CARG     X   1       7.079  15.883  17.364  0.00  0.00            
ATOM     37 CSER     X   1       9.331  12.827  17.074  0.00  0.00            
ATOM     38 CLEU     X   1       6.206  10.693  17.423  0.00  0.00            
ATOM     39 CGLY     X   1       4.231  12.541  14.709  0.00  0.00            
ATOM     40 CGLN     X   1       2.357  14.987  16.935  0.00  0.00            
ATOM     41 CASN     X   1       2.314  18.696  16.021  0.00  0.00            
ATOM     42 CPRO     X   1       1.155  19.533  19.535  0.00  0.00            
ATOM     43 CTHR     X   1       0.263  23.045  20.548  0.00  0.00            
ATOM     44 CGLU     X   1       1.423  24.702  23.743  0.00  0.00            
ATOM     45 CALA     X   1      -1.940  23.996  25.456  0.00  0.00            
ATOM     46 CGLU     X   1      -1.251  20.330  24.811  0.00  0.00            
ATOM     47 CLEU     X   1       2.497  20.537  25.453  0.00  0.00            
ATOM     48 CGLN     X   1       1.619  21.902  28.895  0.00  0.00            
ATOM     49 CASP     X   1      -0.515  18.970  29.901  0.00  0.00            
ATOM     50 CMET     X   1       2.317  16.626  28.926  0.00  0.00            
ATOM     51 CILE     X   1       4.608  18.276  31.570  0.00  0.00            
ATOM     52 CASN     X   1       1.719  18.744  33.987  0.00  0.00            
ATOM     53 CGLU     X   1       0.816  15.059  34.271  0.00  0.00            
ATOM     54 CVAL     X   1       4.471  14.005  34.737  0.00  0.00            
ATOM     55 CASP     X   1       6.692  16.560  36.506  0.00  0.00            
ATOM     56 CALA     X   1       6.772  15.311  40.057  0.00  0.00            
ATOM     57 CASP     X   1       8.508  18.445  41.425  0.00  0.00            
ATOM     58 CGLY     X   1       6.314  21.194  39.911  0.00  0.00            
ATOM     59 CASN     X   1       9.441  23.264  39.129  0.00  0.00            
ATOM     60 CGLY     X   1       8.500  23.274  35.435  0.00  0.00            
ATOM     61 CTHR     X   1      11.171  20.702  34.571  0.00  0.00            
ATOM     62 CILE     X   1      11.839  16.958  34.721  0.00  0.00            
ATOM     63 CASP     X   1      15.417  16.122  35.735  0.00  0.00            
ATOM     64 CPHE     X   1      16.958  12.714  35.103  0.00  0.00            
ATOM     65 CPRO     X   1      15.574  11.357  38.399  0.00  0.00            
ATOM     66 CGLU     X   1      11.906  11.885  37.522  0.00  0.00            
ATOM     67 CPHE     X   1      12.384  10.906  33.868  0.00  0.00            
ATOM     68 CLEU     X   1      13.863   7.487  34.819  0.00  0.00            
ATOM     69 CSER     X   1      10.740   6.525  36.714  0.00  0.00            
ATOM     70 CLEU     X   1       8.384   7.482  33.816  0.00  0.00            
ATOM     71 CMET     X   1      10.586   6.330  30.912  0.00  0.00            
ATOM     72 CALA     X   1      11.440   2.796  31.751  0.00  0.00            
ATOM     73 CARG     X   1       7.813   1.839  32.395  0.00  0.00            
ATOM     74 CLYS     X   1       6.763   3.993  29.276  0.00  0.00            
ATOM     75 CMET     X   1       9.227   2.125  27.063  0.00  0.00            
ATOM     76 CLYS     X   1       7.517  -1.212  27.500  0.00  0.00            
ATOM     77 CGLU     X   1       4.277   0.376  26.471  0.00  0.00            
ATOM     78 CGLN     X   1       5.753   2.578  23.774  0.00  0.00            
ATOM     79 CASP     X   1       8.325   0.738  21.669  0.00  0.00            
ATOM     80 CSER     X   1       6.760  -2.710  21.282  0.00  0.00            
ATOM     81 CGLU     X   1       3.497  -1.960  19.557  0.00  0.00            
ATOM     82 CGLU     X   1       5.525   1.026  18.280  0.00  0.00            
ATOM     83 CGLU     X   1       8.087  -1.272  16.739  0.00  0.00            
ATOM     84 CLEU     X   1       5.893  -2.265  13.737  0.00  0.00            
ATOM     85 CILE     X   1       4.695   1.275  13.307  0.00  0.00            
ATOM     86 CGLU     X   1       7.993   3.060  13.836  0.00  0.00            
ATOM     87 CALA     X   1       9.732   0.652  11.470  0.00  0.00            
ATOM     88 CPHE     X   1       6.923   0.395   8.929  0.00  0.00            
ATOM     89 CLYS     X   1       6.576   4.162   8.229  0.00  0.00            
ATOM     90 CVAL     X   1      10.184   5.068   8.851  0.00  0.00            
ATOM     91 CPHE     X   1      12.783   2.820   7.176  0.00  0.00            
ATOM     92 CASP     X   1      10.778   2.405   3.999  0.00  0.00            
ATOM     93 CARG     X   1      11.027   6.096   3.121  0.00  0.00            
ATOM     94 CASP     X   1      10.282   5.571  -0.586  0.00  0.00            
ATOM     95 CGLY     X   1       8.508   2.172  -0.475  0.00  0.00            
ATOM     96 CASN     X   1       9.966  -0.233  -3.038  0.00  0.00            
ATOM     97 CGLY     X   1      10.055  -3.234  -0.680  0.00  0.00            
ATOM     98 CLEU     X   1      13.723  -2.681   0.270  0.00  0.00            
ATOM     99 CILE     X   1      15.387  -0.664   3.011  0.00  0.00            
ATOM    100 CSER     X   1      18.220   0.569   0.772  0.00  0.00            
ATOM    101 CALA     X   1      21.159   2.608   1.920  0.00  0.00            
ATOM    102 CALA     X   1      19.734   5.694   0.210  0.00  0.00            
ATOM    103 CGLU     X   1      16.694   5.320   2.459  0.00  0.00            
ATOM    104 CLEU     X   1      18.875   4.760   5.484  0.00  0.00            
ATOM    105 CARG     X   1      20.694   8.032   4.868  0.00  0.00            
ATOM    106 CHIS     X   1      17.370   9.823   4.802  0.00  0.00            
ATOM    107 CVAL     X   1      15.658   8.547   7.950  0.00  0.00            
ATOM    108 CMET     X   1      18.542   8.369  10.484  0.00  0.00            
ATOM    109 CTHR     X   1      19.298  11.942   9.324  0.00  0.00            
ATOM    110 CASN     X   1      15.914  13.047  10.665  0.00  0.00            
ATOM    111 CLEU     X   1      16.828  11.587  14.039  0.00  0.00            
ATOM    112 CGLY     X   1      20.024  13.607  13.545  0.00  0.00            
ATOM    113 CGLU     X   1      22.674  11.271  12.163  0.00  0.00            
ATOM    114 CLYS     X   1      24.422  12.275   8.966  0.00  0.00            
ATOM    115 CLEU     X   1      27.420   9.920   8.652  0.00  0.00            
ATOM    116 CTHR     X   1      28.909   8.065   5.716  0.00  0.00            
ATOM    117 CASP     X   1      27.732   4.814   4.174  0.00  0.00            
ATOM    118 CASP     X   1      30.269   2.958   6.347  0.00  0.00            
ATOM    119 CGLU     X   1      27.574   3.696   8.958  0.00  0.00            
ATOM    120 CVAL     X   1      24.846   2.618   6.585  0.00  0.00            
ATOM    121 CASP     X   1      26.952  -0.379   5.629  0.00  0.00            
ATOM    122 CGLU     X   1      27.175  -1.800   9.156  0.00  0.00            
ATOM    123 CMET     X   1      23.354  -2.171   9.471  0.00  0.00            
ATOM    124 CILE     X   1      23.044  -3.549   6.011  0.00  0.00            
ATOM    125 CARG     X   1      25.681  -6.301   6.283  0.00  0.00            
ATOM    126 CGLU     X   1      24.036  -7.619   9.471  0.00  0.00            
ATOM    127 CALA     X   1      20.422  -8.068   8.366  0.00  0.00            
ATOM    128 CASP     X   1      21.497  -8.846   4.796  0.00  0.00            
ATOM    129 CILE     X   1      21.650 -12.616   4.409  0.00  0.00            
ATOM    130 CASP     X   1      21.402 -13.493   0.698  0.00  0.00            
ATOM    131 CGLY     X   1      23.901 -10.769  -0.279  0.00  0.00            
ATOM    132 CASP     X   1      20.854  -8.741  -1.370  0.00  0.00            
ATOM    133 CGLY     X   1      22.324  -5.398  -0.196  0.00  0.00            
ATOM    134 CHIS     X   1      18.792  -4.761   0.936  0.00  0.00            
ATOM    135 CILE     X   1      16.730  -5.335   4.119  0.00  0.00            
ATOM    136 CASN     X   1      13.605  -7.420   3.635  0.00  0.00            
ATOM    137 CTYR     X   1      10.252  -6.902   5.427  0.00  0.00            
ATOM    138 CGLU     X   1      11.337 -10.094   7.198  0.00  0.00            
ATOM    139 CGLU     X   1      15.046  -9.246   7.527  0.00  0.00            
ATOM    140 CPHE     X   1      14.022  -6.160   9.475  0.00  0.00            
ATOM    141 CVAL     X   1      11.369  -7.429  11.888  0.00  0.00            
ATOM    142 CARG     X   1      13.879 -10.174  12.736  0.00  0.00            
ATOM    143 CMET     X   1      16.263  -7.341  13.210  0.00  0.00            
ATOM    144 CMET     X   1      13.632  -5.536  15.217  0.00  0.00            
ATOM    145 CVAL     X   1      12.823  -8.583  17.275  0.00  0.00            
ATOM    146 CSER     X   1      16.423  -9.890  17.326  0.00  0.00            
END
ATOM      1 CGLU     X   1      22.673  -4.814  40.648  0.00  0.00            
ATOM      2 CGLN     X   1      19.862  -5.375  38.225  0.00  0.00            
ATOM      3 CLEU     X   1      20.619  -5.899  34.452  0.00  0.00            
ATOM      4 CTHR     X   1      23.467  -6.359  32.009  0.00  0.00            
ATOM      5 CGLU     X   1      25.499  -3.935  29.851  0.00  0.00            
ATOM      6 CGLU     X   1      22.839  -4.390  27.130  0.00  0.00            
ATOM      7 CGLN     X   1      19.925  -2.901  29.052  0.00  0.00            
ATOM      8 CILE     X   1      22.096   0.017  30.201  0.00  0.00            
ATOM      9 CALA     X   1      23.235   0.553  26.618  0.00  0.00            
ATOM     10 CGLU     X   1      19.740   0.786  25.129  0.00  0.00            
ATOM     11 CPHE     X   1      18.661   3.063  27.932  0.00  0.00            
ATOM     12 CLYS     X   1      21.666   5.364  27.362  0.00  0.00            
ATOM     13 CGLU     X   1      20.089   6.439  24.076  0.00  0.00            
ATOM     14 CALA     X   1      16.607   6.745  25.612  0.00  0.00            
ATOM     15 CPHE     X   1      17.600   9.490  28.079  0.00  0.00            
ATOM     16 CALA     X   1      19.363  11.088  25.108  0.00  0.00            
ATOM     17 CLEU     X   1      16.199  11.304  23.011  0.00  0.00            
ATOM     18 CPHE     X   1      14.483  13.465  25.583  0.00  0.00            
ATOM     19 CASP     X   1      17.543  15.364  26.865  0.00  0.00            
ATOM     20 CLYS     X   1      18.637  16.951  23.560  0.00  0.00            
ATOM     21 CASP     X   1      21.878  18.415  24.791  0.00  0.00            
ATOM     22 CGLY     X   1      22.003  15.912  27.661  0.00  0.00            
ATOM     23 CASP     X   1      21.505  18.542  30.364  0.00  0.00            
ATOM     24 CGLY     X   1      19.801  16.725  33.235  0.00  0.00            
ATOM     25 CTHR     X   1      16.372  18.195  32.587  0.00  0.00            
ATOM     26 CILE     X   1      13.858  17.888  29.754  0.00  0.00            
ATOM     27 CTHR     X   1      12.198  21.317  29.502  0.00  0.00            
ATOM     28 CTHR     X   1       8.749  21.897  28.045  0.00  0.00            
ATOM     29 CLYS     X   1      10.711  22.655  24.844  0.00  0.00            
ATOM     30 CGLU     X   1      12.521  19.309  24.610  0.00  0.00            
ATOM     31 CLEU     X   1       9.516  17.167  25.372  0.00  0.00            
ATOM     32 CGLY     X   1       8.047  19.035  22.380  0.00  0.00            
ATOM     33 CTHR     X   1      10.965  18.016  20.164  0.00  0.00            
ATOM     34 CVAL     X   1      10.129  14.465  21.181  0.00  0.00            
ATOM     35 CMET     X   1       6.433  14.847  20.531  0.00  0.00            
ATOM     36 CARG     X   1       6.819  16.211  17.027  0.00  0.00            
ATOM     37 CSER     X   1       8.999  13.276  15.965  0.00  0.00            
ATOM     38 CLEU     X   1       5.935  11.108  16.557  0.00  0.00            
ATOM     39 CGLY     X   1       3.613  12.948  14.128  0.00  0.00            
ATOM     40 CGLN     X   1       2.045  14.810  17.047  0.00  0.00            
ATOM     41 CASN     X   1       2.361  18.455  18.149  0.00  0.00            
ATOM     42 CPRO     X   1       0.843  19.045  21.576  0.00  0.00            
ATOM     43 CTHR     X   1       0.270  22.685  22.332  0.00  0.00            
ATOM     44 CGLU     X   1       2.850  24.613  24.311  0.00  0.00            
ATOM     45 CALA     X   1      -0.058  25.153  26.759  0.00  0.00            
ATOM     46 CGLU     X   1      -0.662  21.446  26.286  0.00  0.00            
ATOM     47 CLEU     X   1       2.992  20.517  26.822  0.00  0.00            
ATOM     48 CGLN     X   1       2.815  22.107  30.274  0.00  0.00            
ATOM     49 CASP     X   1       0.102  19.657  31.171  0.00  0.00            
ATOM     50 CMET     X   1       2.059  16.660  29.888  0.00  0.00            
ATOM     51 CILE     X   1       5.338  17.442  31.786  0.00  0.00            
ATOM     52 CASN     X   1       3.284  18.547  34.781  0.00  0.00            
ATOM     53 CGLU     X   1       1.767  15.061  34.618  0.00  0.00            
ATOM     54 CVAL     X   1       5.315  13.902  35.487  0.00  0.00            
ATOM     55 CASP     X   1       7.229  16.426  37.623  0.00  0.00            
ATOM     56 CALA     X   1       6.955  15.554  41.275  0.00  0.00            
ATOM     57 CASP     X   1       8.800  18.541  42.816  0.00  0.00            
ATOM     58 CGLY     X   1       7.082  21.380  40.905  0.00  0.00            
ATOM     59 CASN     X   1      10.195  22.951  39.316  0.00  0.00            
ATOM     60 CGLY     X   1       8.250  22.537  36.064  0.00  0.00            
ATOM     61 CTHR     X   1      10.500  20.352  33.904  0.00  0.00            
ATOM     62 CILE     X   1      11.677  16.734  34.006  0.00  0.00            
ATOM     63 CASP     X   1      14.806  15.228  35.578  0.00  0.00            
ATOM     64 CPHE     X   1      16.142  11.968  34.171  0.00  0.00            
ATOM     65 CPRO     X   1      14.786   9.825  37.032  0.00  0.00            
ATOM     66 CGLU     X   1      11.451  11.662  36.937  0.00  0.00            
ATOM     67 CPHE     X   1      11.737  10.589  33.289  0.00  0.00            
ATOM     68 CLEU     X   1      12.565   7.046  34.532  0.00  0.00            
ATOM     69 CSER     X   1       9.679   6.551  36.919  0.00  0.00            
ATOM     70 CLEU     X   1       6.655   6.778  34.539  0.00  0.00            
ATOM     71 CMET     X   1       8.915   5.728  31.641  0.00  0.00            
ATOM     72 CALA     X   1      10.021   2.290  32.579  0.00  0.00            
ATOM     73 CARG     X   1       6.295   1.527  32.431  0.00  0.00            
ATOM     74 CLYS     X   1       5.310   3.656  29.275  0.00  0.00            
ATOM     75 CMET     X   1       8.207   2.052  27.406  0.00  0.00            
ATOM     76 CLYS     X   1       7.326  -1.610  27.655  0.00  0.00            
ATOM     77 CGLU     X   1       4.026  -1.009  25.973  0.00  0.00            
ATOM     78 CGLN     X   1       5.521   1.532  23.604  0.00  0.00            
ATOM     79 CASP     X   1       8.398   0.115  21.569  0.00  0.00            
ATOM     80 CSER     X   1       6.562  -3.081  20.622  0.00  0.00            
ATOM     81 CGLU     X   1       3.583  -1.533  18.914  0.00  0.00            
ATOM     82 CGLU     X   1       5.785   1.337  17.659  0.00  0.00            
ATOM     83 CGLU     X   1       8.510  -0.945  16.399  0.00  0.00            
ATOM     84 CLEU     X   1       6.563  -2.540  13.488  0.00  0.00            
ATOM     85 CILE     X   1       5.071   0.693  12.276  0.00  0.00            
ATOM     86 CGLU     X   1       8.062   2.903  12.991  0.00  0.00            
ATOM     87 CALA     X   1      11.037   1.165  11.392  0.00  0.00            
ATOM     88 CPHE     X   1       9.388   0.136   8.131  0.00  0.00            
ATOM     89 CLYS     X   1       6.661   2.634   7.071  0.00  0.00            
ATOM     90 CVAL     X   1       8.799   5.735   7.267  0.00  0.00            
ATOM     91 CPHE     X   1      11.888   3.874   6.003  0.00  0.00            
ATOM     92 CASP     X   1      10.086   2.403   3.023  0.00  0.00            
ATOM     93 CARG     X   1       9.728   5.968   1.750  0.00  0.00            
ATOM     94 CASP     X   1       7.865   5.318  -1.518  0.00  0.00            
ATOM     95 CGLY     X   1       5.900   2.363  -0.062  0.00  0.00            
ATOM     96 CASN     X   1       8.004   0.230  -2.408  0.00  0.00            
ATOM     97 CGLY     X   1       8.853  -2.769  -0.203  0.00  0.00            
ATOM     98 CLEU     X   1      12.667  -2.488   0.003  0.00  0.00            
ATOM     99 CILE     X   1      14.552  -0.022   2.173  0.00  0.00            
ATOM    100 CSER     X   1      17.895   1.309   0.904  0.00  0.00            
ATOM    101 CALA     X   1      20.782   2.946   2.663  0.00  0.00            
ATOM    102 CALA     X   1      19.926   6.318   1.121  0.00  0.00            
ATOM    103 CGLU     X   1      16.288   5.990   2.167  0.00  0.00            
ATOM    104 CLEU     X   1      17.389   4.851   5.589  0.00  0.00            
ATOM    105 CARG     X   1      20.070   7.534   5.528  0.00  0.00            
ATOM    106 CHIS     X   1      17.432  10.084   4.634  0.00  0.00            
ATOM    107 CVAL     X   1      15.689   9.293   7.921  0.00  0.00            
ATOM    108 CMET     X   1      18.855   9.223  10.098  0.00  0.00            
ATOM    109 CTHR     X   1      19.858  12.673   8.766  0.00  0.00            
ATOM    110 CASN     X   1      16.506  14.059   9.914  0.00  0.00            
ATOM    111 CLEU     X   1      16.936  12.633  13.399  0.00  0.00            
ATOM    112 CGLY     X   1      20.291  14.443  13.480  0.00  0.00            
ATOM    113 CGLU     X   1      22.905  11.943  12.335  0.00  0.00            
ATOM    114 CLYS     X   1      24.601  12.863   9.085  0.00  0.00            
ATOM    115 CLEU     X   1      25.684   9.372   7.956  0.00  0.00            
ATOM    116 CTHR     X   1      27.718   8.614   4.863  0.00  0.00            
ATOM    117 CASP     X   1      27.992   5.960   2.178  0.00  0.00            
ATOM    118 CASP     X   1      30.778   4.464   4.324  0.00  0.00            
ATOM    119 CGLU     X   1      28.504   4.276   7.393  0.00  0.00            
ATOM    120 CVAL     X   1      25.655   2.458   5.715  0.00  0.00            
ATOM    121 CASP     X   1      27.699  -0.461   4.437  0.00  0.00            
ATOM    122 CGLU     X   1      28.277  -1.452   8.070  0.00  0.00            
ATOM    123 CMET     X   1      24.581  -0.735   8.886  0.00  0.00            
ATOM    124 CILE     X   1      23.548  -3.055   6.144  0.00  0.00            
ATOM    125 CARG     X   1      26.120  -5.744   7.013  0.00  0.00            
ATOM    126 CGLU     X   1      24.294  -6.158  10.345  0.00  0.00            
ATOM    127 CALA     X   1      20.760  -6.752   9.063  0.00  0.00            
ATOM    128 CASP     X   1      21.647  -8.740   5.939  0.00  0.00            
ATOM    129 CILE     X   1      21.957 -12.496   5.511  0.00  0.00            
ATOM    130 CASP     X   1      21.379 -12.524   1.733  0.00  0.00            
ATOM    131 CGLY     X   1      23.381  -9.478   0.577  0.00  0.00            
ATOM    132 CASP     X   1      20.699  -7.679  -1.461  0.00  0.00            
ATOM    133 CGLY     X   1      21.533  -4.443   0.424  0.00  0.00            
ATOM    134 CHIS     X   1      17.911  -3.838   1.248  0.00  0.00            
ATOM    135 CILE     X   1      15.718  -4.227   4.370  0.00  0.00            
ATOM    136 CASN     X   1      12.472  -5.997   3.546  0.00  0.00            
ATOM    137 CTYR     X   1       9.579  -6.715   5.962  0.00  0.00            
ATOM    138 CGLU     X   1      11.067 -10.156   6.634  0.00  0.00            
ATOM    139 CGLU     X   1      14.641  -8.913   7.148  0.00  0.00            
ATOM    140 CPHE     X   1      13.635  -6.136   9.523  0.00  0.00            
ATOM    141 CVAL     X   1      11.422  -8.433  11.596  0.00  0.00            
ATOM    142 CARG     X   1      14.410 -10.762  12.047  0.00  0.00            
ATOM    143 CMET     X   1      16.257  -7.767  13.293  0.00  0.00            
ATOM    144 CMET     X   1      13.423  -6.891  15.621  0.00  0.00            
ATOM    145 CVAL     X   1      13.440 -10.291  17.236  0.00  0.00            
ATOM    146 CSER     X   1      17.208 -10.969  17.292  0.00  0.00            
END
ATOM      1 CGLU     X   1      22.091  -6.293  40.558  0.00  0.00            
ATOM      2 CGLN     X   1      20.354  -4.673  37.652  0.00  0.00            
ATOM      3 CLEU     X   1      21.242  -4.639  33.871  0.00  0.00            
ATOM      4 CTHR     X   1      23.903  -5.963  31.534  0.00  0.00            
ATOM      5 CGLU     X   1      26.058  -3.203  29.985  0.00  0.00            
ATOM      6 CGLU     X   1      23.981  -3.448  26.774  0.00  0.00            
ATOM      7 CGLN     X   1      20.696  -3.014  28.626  0.00  0.00            
ATOM      8 CILE     X   1      22.008   0.237  30.131  0.00  0.00            
ATOM      9 CALA     X   1      23.282   1.682  26.858  0.00  0.00            
ATOM     10 CGLU     X   1      19.788   0.992  25.518  0.00  0.00            
ATOM     11 CPHE     X   1      18.211   2.211  28.717  0.00  0.00            
ATOM     12 CLYS     X   1      20.352   5.366  28.389  0.00  0.00            
ATOM     13 CGLU     X   1      18.703   6.327  25.104  0.00  0.00            
ATOM     14 CALA     X   1      15.341   7.240  26.665  0.00  0.00            
ATOM     15 CPHE     X   1      17.533   9.518  28.814  0.00  0.00            
ATOM     16 CALA     X   1      19.763  10.413  25.862  0.00  0.00            
ATOM     17 CLEU     X   1      16.816  11.198  23.592  0.00  0.00            
ATOM     18 CPHE     X   1      15.245  13.744  25.889  0.00  0.00            
ATOM     19 CASP     X   1      18.470  15.201  27.336  0.00  0.00            
ATOM     20 CLYS     X   1      19.730  16.982  24.192  0.00  0.00            
ATOM     21 CASP     X   1      21.730  19.321  26.358  0.00  0.00            
ATOM     22 CGLY     X   1      23.220  16.541  28.494  0.00  0.00            
ATOM     23 CASP     X   1      22.293  18.566  31.578  0.00  0.00            
ATOM     24 CGLY     X   1      20.535  15.920  33.665  0.00  0.00            
ATOM     25 CTHR     X   1      17.150  17.298  32.672  0.00  0.00            
ATOM     26 CILE     X   1      14.918  17.888  29.654  0.00  0.00            
ATOM     27 CTHR     X   1      13.219  21.181  28.731  0.00  0.00            
ATOM     28 CTHR     X   1       9.617  21.421  27.580  0.00  0.00            
ATOM     29 CLYS     X   1      10.785  22.710  24.169  0.00  0.00            
ATOM     30 CGLU     X   1      13.195  19.756  24.170  0.00  0.00            
ATOM     31 CLEU     X   1      10.557  17.343  25.362  0.00  0.00            
ATOM     32 CGLY     X   1       8.316  18.359  22.438  0.00  0.00            
ATOM     33 CTHR     X   1      11.023  17.093  20.084  0.00  0.00            
ATOM     34 CVAL     X   1      10.428  13.760  21.781  0.00  0.00            
ATOM     35 CMET     X   1       6.721  14.019  21.140  0.00  0.00            
ATOM     36 CARG     X   1       7.423  14.919  17.536  0.00  0.00            
ATOM     37 CSER     X   1       9.480  11.753  17.054  0.00  0.00            
ATOM     38 CLEU     X   1       6.520   9.634  18.142  0.00  0.00            
ATOM     39 CGLY     X   1       4.019  11.083  15.627  0.00  0.00            
ATOM     40 CGLN     X   1       2.393  13.817  17.709  0.00  0.00            
ATOM     41 CASN     X   1       2.731  17.592  17.232  0.00  0.00            
ATOM     42 CPRO     X   1       2.432  18.824  20.808  0.00  0.00            
ATOM     43 CTHR     X   1       1.880  22.488  21.460  0.00  0.00            
ATOM     44 CGLU     X   1       4.251  24.445  23.661  0.00  0.00            
ATOM     45 CALA     X   1       1.469  24.903  26.265  0.00  0.00            
ATOM     46 CGLU     X   1      -0.014  21.425  26.080  0.00  0.00            
ATOM     47 CLEU     X   1       3.601  20.238  26.258  0.00  0.00            
ATOM     48 CGLN     X   1       4.109  22.084  29.547  0.00  0.00            
ATOM     49 CASP     X   1       0.841  20.608  30.690  0.00  0.00            
ATOM     50 CMET     X   1       2.162  17.261  29.461  0.00  0.00            
ATOM     51 CILE     X   1       5.674  17.570  31.053  0.00  0.00            
ATOM     52 CASN     X   1       4.428  18.544  34.504  0.00  0.00            
ATOM     53 CGLU     X   1       2.511  15.285  34.930  0.00  0.00            
ATOM     54 CVAL     X   1       5.912  13.519  34.914  0.00  0.00            
ATOM     55 CASP     X   1       7.080  16.790  36.503  0.00  0.00            
ATOM     56 CALA     X   1       5.927  16.378  40.064  0.00  0.00            
ATOM     57 CASP     X   1       6.085  19.838  41.709  0.00  0.00            
ATOM     58 CGLY     X   1       5.816  22.094  38.626  0.00  0.00            
ATOM     59 CASN     X   1       9.486  23.175  38.425  0.00  0.00            
ATOM     60 CGLY     X   1       9.463  22.672  34.646  0.00  0.00            
ATOM     61 CTHR     X   1      11.791  19.822  33.669  0.00  0.00            
ATOM     62 CILE     X   1      12.015  16.123  34.539  0.00  0.00            
ATOM     63 CASP     X   1      15.018  14.688  36.399  0.00  0.00            
ATOM     64 CPHE     X   1      16.100  11.070  36.043  0.00  0.00            
ATOM     65 CPRO     X   1      14.545  10.102  39.398  0.00  0.00            
ATOM     66 CGLU     X   1      11.201  11.253  37.986  0.00  0.00            
ATOM     67 CPHE     X   1      11.584  10.314  34.311  0.00  0.00            
ATOM     68 CLEU     X   1      12.303   6.667  35.296  0.00  0.00            
ATOM     69 CSER     X   1       9.235   6.101  37.427  0.00  0.00            
ATOM     70 CLEU     X   1       6.575   7.475  34.997  0.00  0.00            
ATOM     71 CMET     X   1       8.503   6.589  31.818  0.00  0.00            
ATOM     72 CALA     X   1       9.700   3.067  31.532  0.00  0.00            
ATOM     73 CARG     X   1       6.094   1.850  31.484  0.00  0.00            
ATOM     74 CLYS     X   1       5.375   4.501  28.670  0.00  0.00            
ATOM     75 CMET     X   1       8.341   2.902  26.908  0.00  0.00            
ATOM     76 CLYS     X   1       7.283  -0.720  27.011  0.00  0.00            
ATOM     77 CGLU     X   1       3.950   0.376  25.680  0.00  0.00            
ATOM     78 CGLN     X   1       5.022   2.970  23.145  0.00  0.00            
ATOM     79 CASP     X   1       7.924   0.785  22.035  0.00  0.00            
ATOM     80 CSER     X   1       5.768  -2.252  21.256  0.00  0.00            
ATOM     81 CGLU     X   1       3.438  -0.488  18.881  0.00  0.00            
ATOM     82 CGLU     X   1       6.308   1.889  18.001  0.00  0.00            
ATOM     83 CGLU     X   1       8.692  -0.646  16.548  0.00  0.00            
ATOM     84 CLEU     X   1       7.053  -2.649  13.700  0.00  0.00            
ATOM     85 CILE     X   1       4.936   0.141  12.328  0.00  0.00            
ATOM     86 CGLU     X   1       7.383   3.031  12.359  0.00  0.00            
ATOM     87 CALA     X   1      10.451   1.075  11.271  0.00  0.00            
ATOM     88 CPHE     X   1       8.847  -0.490   8.207  0.00  0.00            
ATOM     89 CLYS     X   1       6.593   2.282   6.781  0.00  0.00            
ATOM     90 CVAL     X   1       8.947   5.207   7.145  0.00  0.00            
ATOM     91 CPHE     X   1      12.138   3.190   6.544  0.00  0.00            
ATOM     92 CASP     X   1      10.550   1.969   3.339  0.00  0.00            
ATOM     93 CARG     X   1       9.543   5.541   2.509  0.00  0.00            
ATOM     94 CASP     X   1       9.306   5.718  -1.297  0.00  0.00            
ATOM     95 CGLY     X   1       7.460   2.355  -1.270  0.00  0.00            
ATOM     96 CASN     X   1       9.565   0.391  -3.758  0.00  0.00            
ATOM     97 CGLY     X   1       9.262  -2.904  -1.853  0.00  0.00            
ATOM     98 CLEU     X   1      12.823  -2.930  -0.443  0.00  0.00            
ATOM     99 CILE     X   1      14.349  -0.137   1.610  0.00  0.00            
ATOM    100 CSER     X   1      17.147   1.108  -0.665  0.00  0.00            
ATOM    101 CALA     X   1      20.475   2.543   0.324  0.00  0.00            
ATOM    102 CALA     X   1      18.520   5.719  -0.428  0.00  0.00            
ATOM    103 CGLU     X   1      15.825   5.262   2.213  0.00  0.00            
ATOM    104 CLEU     X   1      18.128   4.694   5.145  0.00  0.00            
ATOM    105 CARG     X   1      19.994   7.946   4.572  0.00  0.00            
ATOM    106 CHIS     X   1      16.695   9.776   4.385  0.00  0.00            
ATOM    107 CVAL     X   1      14.662   8.659   7.400  0.00  0.00            
ATOM    108 CMET     X   1      17.779   8.603   9.647  0.00  0.00            
ATOM    109 CTHR     X   1      18.207  12.267   8.611  0.00  0.00            
ATOM    110 CASN     X   1      14.834  12.831  10.278  0.00  0.00            
ATOM    111 CLEU     X   1      16.181  10.913  13.255  0.00  0.00            
ATOM    112 CGLY     X   1      19.037  13.438  13.198  0.00  0.00            
ATOM    113 CGLU     X   1      21.561  11.170  11.502  0.00  0.00            
ATOM    114 CLYS     X   1      23.942  12.658   8.972  0.00  0.00            
ATOM    115 CLEU     X   1      25.911   9.548   7.930  0.00  0.00            
ATOM    116 CTHR     X   1      27.915   8.659   4.852  0.00  0.00            
ATOM    117 CASP     X   1      27.318   5.800   2.443  0.00  0.00            
ATOM    118 CASP     X   1      29.718   3.795   4.640  0.00  0.00            
ATOM    119 CGLU     X   1      27.650   4.504   7.779  0.00  0.00            
ATOM    120 CVAL     X   1      24.387   3.671   6.076  0.00  0.00            
ATOM    121 CASP     X   1      25.852   0.448   4.735  0.00  0.00            
ATOM    122 CGLU     X   1      27.015  -0.501   8.236  0.00  0.00            
ATOM    123 CMET     X   1      23.343   0.047   9.263  0.00  0.00            
ATOM    124 CILE     X   1      22.164  -2.156   6.483  0.00  0.00            
ATOM    125 CARG     X   1      24.719  -4.875   7.307  0.00  0.00            
ATOM    126 CGLU     X   1      23.079  -5.245  10.739  0.00  0.00            
ATOM    127 CALA     X   1      20.096  -6.470   8.717  0.00  0.00            
ATOM    128 CASP     X   1      21.919  -7.848   5.670  0.00  0.00            
ATOM    129 CILE     X   1      21.731 -11.600   6.189  0.00  0.00            
ATOM    130 CASP     X   1      20.632 -11.883   2.540  0.00  0.00            
ATOM    131 CGLY     X   1      23.471  -9.620   1.340  0.00  0.00            
ATOM    132 CASP     X   1      21.522  -7.804  -1.396  0.00  0.00            
ATOM    133 CGLY     X   1      22.023  -4.668   0.756  0.00  0.00            
ATOM    134 CHIS     X   1      18.338  -3.940   0.972  0.00  0.00            
ATOM    135 CILE     X   1      16.057  -4.276   4.037  0.00  0.00            
ATOM    136 CASN     X   1      12.731  -6.017   3.523  0.00  0.00            
ATOM    137 CTYR     X   1      10.205  -6.370   6.389  0.00  0.00            
ATOM    138 CGLU     X   1      10.948 -10.034   7.119  0.00  0.00            
ATOM    139 CGLU     X   1      14.659  -9.155   6.921  0.00  0.00            
ATOM    140 CPHE     X   1      13.777  -6.401   9.372  0.00  0.00            
ATOM    141 CVAL     X   1      11.861  -8.735  11.687  0.00  0.00            
ATOM    142 CARG     X   1      14.934 -10.996  11.712  0.00  0.00            
ATOM    143 CMET     X   1      17.084  -8.659  13.673  0.00  0.00            
ATOM    144 CMET     X   1      14.438  -6.855  15.660  0.00  0.00            
ATOM    145 CVAL     X   1      12.650  -9.849  17.080  0.00  0.00            
ATOM    146 CSER     X   1      15.305 -12.590  17.391  0.00  0.00            
END
ATOM      1 CGLU     X   1      23.403  -6.015  40.285  0.00  0.00            
ATOM      2 CGLN     X   1      20.665  -6.408  37.749  0.00  0.00            
ATOM      3 CLEU     X   1      21.646  -6.070  34.007  0.00  0.00            
ATOM      4 CTHR     X   1      24.614  -5.954  31.668  0.00  0.00            
ATOM      5 CGLU     X   1      26.390  -2.943  30.106  0.00  0.00            
ATOM      6 CGLU     X   1      24.763  -4.512  27.012  0.00  0.00            
ATOM      7 CGLN     X   1      21.338  -3.835  28.503  0.00  0.00            
ATOM      8 CILE     X   1      22.109  -0.421  30.019  0.00  0.00            
ATOM      9 CALA     X   1      23.271   0.894  26.651  0.00  0.00            
ATOM     10 CGLU     X   1      19.685   0.360  25.493  0.00  0.00            
ATOM     11 CPHE     X   1      17.913   2.274  28.213  0.00  0.00            
ATOM     12 CLYS     X   1      20.698   4.898  28.171  0.00  0.00            
ATOM     13 CGLU     X   1      19.636   4.900  24.524  0.00  0.00            
ATOM     14 CALA     X   1      16.124   5.752  25.756  0.00  0.00            
ATOM     15 CPHE     X   1      17.218   8.507  28.169  0.00  0.00            
ATOM     16 CALA     X   1      19.325  10.115  25.437  0.00  0.00            
ATOM     17 CLEU     X   1      16.504  10.692  22.954  0.00  0.00            
ATOM     18 CPHE     X   1      14.745  13.128  25.234  0.00  0.00            
ATOM     19 CASP     X   1      17.457  15.531  26.450  0.00  0.00            
ATOM     20 CLYS     X   1      18.388  17.592  23.364  0.00  0.00            
ATOM     21 CASP     X   1      20.970  19.701  25.111  0.00  0.00            
ATOM     22 CGLY     X   1      22.798  17.132  27.249  0.00  0.00            
ATOM     23 CASP     X   1      21.692  19.010  30.368  0.00  0.00            
ATOM     24 CGLY     X   1      20.221  15.842  31.867  0.00  0.00            
ATOM     25 CTHR     X   1      16.756  17.291  32.355  0.00  0.00            
ATOM     26 CILE     X   1      13.720  17.702  30.107  0.00  0.00            
ATOM     27 CTHR     X   1      12.331  21.137  29.185  0.00  0.00            
ATOM     28 CTHR     X   1       9.062  21.797  27.386  0.00  0.00            
ATOM     29 CLYS     X   1      11.285  22.470  24.342  0.00  0.00            
ATOM     30 CGLU     X   1      13.036  19.089  24.165  0.00  0.00            
ATOM     31 CLEU     X   1       9.821  17.178  24.625  0.00  0.00            
ATOM     32 CGLY     X   1       8.298  19.170  21.741  0.00  0.00            
ATOM     33 CTHR     X   1      10.933  17.946  19.286  0.00  0.00            
ATOM     34 CVAL     X   1      10.347  14.411  20.514  0.00  0.00            
ATOM     35 CMET     X   1       6.593  14.109  20.334  0.00  0.00            
ATOM     36 CARG     X   1       6.495  15.663  16.889  0.00  0.00            
ATOM     37 CSER     X   1       8.398  12.543  15.823  0.00  0.00            
ATOM     38 CLEU     X   1       5.567  10.323  17.044  0.00  0.00            
ATOM     39 CGLY     X   1       2.963  12.083  14.853  0.00  0.00            
ATOM     40 CGLN     X   1       1.996  14.032  17.969  0.00  0.00            
ATOM     41 CASN     X   1       2.132  17.849  18.073  0.00  0.00            
ATOM     42 CPRO     X   1       1.687  19.921  21.220  0.00  0.00            
ATOM     43 CTHR     X   1       2.012  23.476  22.408  0.00  0.00            
ATOM     44 CGLU     X   1       4.595  25.393  24.396  0.00  0.00            
ATOM     45 CALA     X   1       1.992  25.890  27.173  0.00  0.00            
ATOM     46 CGLU     X   1       0.405  22.548  26.376  0.00  0.00            
ATOM     47 CLEU     X   1       3.652  20.600  26.790  0.00  0.00            
ATOM     48 CGLN     X   1       4.149  22.249  30.183  0.00  0.00            
ATOM     49 CASP     X   1       0.729  20.977  31.107  0.00  0.00            
ATOM     50 CMET     X   1       1.606  17.332  30.469  0.00  0.00            
ATOM     51 CILE     X   1       4.999  17.267  32.325  0.00  0.00            
ATOM     52 CASN     X   1       3.813  19.472  35.178  0.00  0.00            
ATOM     53 CGLU     X   1       1.506  16.605  36.148  0.00  0.00            
ATOM     54 CVAL     X   1       4.694  14.488  35.952  0.00  0.00            
ATOM     55 CASP     X   1       7.466  16.402  37.754  0.00  0.00            
ATOM     56 CALA     X   1       7.780  14.894  41.190  0.00  0.00            
ATOM     57 CASP     X   1       9.773  18.024  42.156  0.00  0.00            
ATOM     58 CGLY     X   1       7.615  20.767  40.583  0.00  0.00            
ATOM     59 CASN     X   1      10.427  22.757  38.905  0.00  0.00            
ATOM     60 CGLY     X   1       8.521  22.718  35.604  0.00  0.00            
ATOM     61 CTHR     X   1      11.239  20.527  34.084  0.00  0.00            
ATOM     62 CILE     X   1      12.185  16.860  34.463  0.00  0.00            
ATOM     63 CASP     X   1      14.977  15.486  36.664  0.00  0.00            
ATOM     64 CPHE     X   1      17.109  12.414  36.026  0.00  0.00            
ATOM     65 CPRO     X   1      15.365  10.010  38.434  0.00  0.00            
ATOM     66 CGLU     X   1      11.950  11.596  37.862  0.00  0.00            
ATOM     67 CPHE     X   1      12.321  10.974  34.119  0.00  0.00            
ATOM     68 CLEU     X   1      12.550   7.148  34.421  0.00  0.00            
ATOM     69 CSER     X   1       9.889   6.889  37.090  0.00  0.00            
ATOM     70 CLEU     X   1       7.408   8.324  34.511  0.00  0.00            
ATOM     71 CMET     X   1       9.275   6.589  31.663  0.00  0.00            
ATOM     72 CALA     X   1       9.070   3.008  32.687  0.00  0.00            
ATOM     73 CARG     X   1       5.318   2.810  32.079  0.00  0.00            
ATOM     74 CLYS     X   1       5.508   4.383  28.480  0.00  0.00            
ATOM     75 CMET     X   1       8.246   1.990  27.367  0.00  0.00            
ATOM     76 CLYS     X   1       6.471  -1.200  28.327  0.00  0.00            
ATOM     77 CGLU     X   1       3.674  -0.645  25.888  0.00  0.00            
ATOM     78 CGLN     X   1       5.810   1.394  23.526  0.00  0.00            
ATOM     79 CASP     X   1       9.256   0.016  22.720  0.00  0.00            
ATOM     80 CSER     X   1       8.040  -3.150  20.994  0.00  0.00            
ATOM     81 CGLU     X   1       5.520  -2.086  18.405  0.00  0.00            
ATOM     82 CGLU     X   1       7.137   1.262  17.489  0.00  0.00            
ATOM     83 CGLU     X   1      10.646   0.045  16.837  0.00  0.00            
ATOM     84 CLEU     X   1       9.302  -2.066  13.914  0.00  0.00            
ATOM     85 CILE     X   1       6.499   0.386  13.387  0.00  0.00            
ATOM     86 CGLU     X   1       8.756   3.391  12.922  0.00  0.00            
ATOM     87 CALA     X   1      11.261   1.530  10.758  0.00  0.00            
ATOM     88 CPHE     X   1       8.831  -0.183   8.398  0.00  0.00            
ATOM     89 CLYS     X   1       6.090   2.318   7.379  0.00  0.00            
ATOM     90 CVAL     X   1       8.583   5.148   7.450  0.00  0.00            
ATOM     91 CPHE     X   1      11.552   4.044   5.311  0.00  0.00            
ATOM     92 CASP     X   1       9.219   2.529   2.753  0.00  0.00            
ATOM     93 CARG     X   1       7.578   5.780   1.661  0.00  0.00            
ATOM     94 CASP     X   1       6.819   4.390  -1.812  0.00  0.00            
ATOM     95 CGLY     X   1       6.387   0.854  -0.390  0.00  0.00            
ATOM     96 CASN     X   1       7.982  -1.179  -3.182  0.00  0.00            
ATOM     97 CGLY     X   1       9.893  -3.870  -1.264  0.00  0.00            
ATOM     98 CLEU     X   1      13.304  -2.142  -1.478  0.00  0.00            
ATOM     99 CILE     X   1      14.520   0.078   1.340  0.00  0.00            
ATOM    100 CSER     X   1      17.367   1.442  -0.804  0.00  0.00            
ATOM    101 CALA     X   1      20.191   3.412   0.699  0.00  0.00            
ATOM    102 CALA     X   1      18.746   6.684  -0.599  0.00  0.00            
ATOM    103 CGLU     X   1      15.475   5.940   1.186  0.00  0.00            
ATOM    104 CLEU     X   1      17.285   4.663   4.238  0.00  0.00            
ATOM    105 CARG     X   1      19.550   7.702   4.396  0.00  0.00            
ATOM    106 CHIS     X   1      16.700  10.175   4.254  0.00  0.00            
ATOM    107 CVAL     X   1      14.677   8.605   7.067  0.00  0.00            
ATOM    108 CMET     X   1      17.845   7.932   9.137  0.00  0.00            
ATOM    109 CTHR     X   1      18.527  11.702   9.094  0.00  0.00            
ATOM    110 CASN     X   1      15.036  12.285  10.489  0.00  0.00            
ATOM    111 CLEU     X   1      15.794   9.558  13.008  0.00  0.00            
ATOM    112 CGLY     X   1      18.595  11.899  14.108  0.00  0.00            
ATOM    113 CGLU     X   1      21.767  10.485  12.581  0.00  0.00            
ATOM    114 CLYS     X   1      23.520  12.543   9.939  0.00  0.00            
ATOM    115 CLEU     X   1      25.124   9.289   8.725  0.00  0.00            
ATOM    116 CTHR     X   1      26.967   8.677   5.483  0.00  0.00            
ATOM    117 CASP     X   1      26.368   6.310   2.590  0.00  0.00            
ATOM    118 CASP     X   1      29.341   4.287   3.883  0.00  0.00            
ATOM    119 CGLU     X   1      27.575   4.536   7.266  0.00  0.00            
ATOM    120 CVAL     X   1      24.095   3.399   6.348  0.00  0.00            
ATOM    121 CASP     X   1      25.263   0.432   4.307  0.00  0.00            
ATOM    122 CGLU     X   1      26.607  -1.217   7.468  0.00  0.00            
ATOM    123 CMET     X   1      23.489  -0.192   9.484  0.00  0.00            
ATOM    124 CILE     X   1      21.838  -1.931   6.618  0.00  0.00            
ATOM    125 CARG     X   1      24.443  -4.717   6.852  0.00  0.00            
ATOM    126 CGLU     X   1      23.757  -4.871  10.607  0.00  0.00            
ATOM    127 CALA     X   1      20.361  -6.166   9.478  0.00  0.00            
ATOM    128 CASP     X   1      20.799  -7.989   6.163  0.00  0.00            
ATOM    129 CILE     X   1      21.450 -11.724   6.080  0.00  0.00            
ATOM    130 CASP     X   1      20.187 -12.366   2.531  0.00  0.00            
ATOM    131 CGLY     X   1      22.617  -9.912   0.892  0.00  0.00            
ATOM    132 CASP     X   1      20.654  -7.371  -1.174  0.00  0.00            
ATOM    133 CGLY     X   1      22.018  -4.123   0.345  0.00  0.00            
ATOM    134 CHIS     X   1      18.541  -3.019   1.266  0.00  0.00            
ATOM    135 CILE     X   1      16.310  -3.687   4.314  0.00  0.00            
ATOM    136 CASN     X   1      13.452  -5.879   3.140  0.00  0.00            
ATOM    137 CTYR     X   1      10.680  -6.740   5.648  0.00  0.00            
ATOM    138 CGLU     X   1      12.046 -10.082   6.863  0.00  0.00            
ATOM    139 CGLU     X   1      15.593  -8.883   7.616  0.00  0.00            
ATOM    140 CPHE     X   1      13.856  -5.953   9.279  0.00  0.00            
ATOM    141 CVAL     X   1      11.998  -8.288  11.639  0.00  0.00            
ATOM    142 CARG     X   1      14.651 -10.988  12.114  0.00  0.00            
ATOM    143 CMET     X   1      16.942  -8.553  13.774  0.00  0.00            
ATOM    144 CMET     X   1      14.129  -7.274  15.934  0.00  0.00            
ATOM    145 CVAL     X   1      13.687 -10.731  17.358  0.00  0.00            
ATOM    146 CSER     X   1      17.321 -11.919  17.147  0.00  0.00            
END
ATOM      1 CGLU     X   1      22.740  -8.394  40.083  0.00  0.00            
ATOM      2 CGLN     X   1      20.634  -7.101  37.258  0.00  0.00            
ATOM      3 CLEU     X   1      22.038  -5.662  33.935  0.00  0.00            
ATOM      4 CTHR     X   1      25.202  -5.155  31.930  0.00  0.00            
ATOM      5 CGLU     X   1      25.972  -1.467  31.248  0.00  0.00            
ATOM      6 CGLU     X   1      24.883  -2.260  27.660  0.00  0.00            
ATOM      7 CGLN     X   1      21.207  -2.749  28.472  0.00  0.00            
ATOM      8 CILE     X   1      21.749   0.580  30.254  0.00  0.00            
ATOM      9 CALA     X   1      23.647   2.109  27.343  0.00  0.00            
ATOM     10 CGLU     X   1      20.893   0.648  25.161  0.00  0.00            
ATOM     11 CPHE     X   1      18.040   2.274  27.010  0.00  0.00            
ATOM     12 CLYS     X   1      20.269   5.334  27.570  0.00  0.00            
ATOM     13 CGLU     X   1      20.482   5.688  23.793  0.00  0.00            
ATOM     14 CALA     X   1      16.793   6.668  23.736  0.00  0.00            
ATOM     15 CPHE     X   1      16.926   9.160  26.631  0.00  0.00            
ATOM     16 CALA     X   1      19.747  11.019  24.879  0.00  0.00            
ATOM     17 CLEU     X   1      17.491  12.293  22.095  0.00  0.00            
ATOM     18 CPHE     X   1      15.635  14.321  24.677  0.00  0.00            
ATOM     19 CASP     X   1      18.414  15.477  27.033  0.00  0.00            
ATOM     20 CLYS     X   1      19.577  17.830  24.249  0.00  0.00            
ATOM     21 CASP     X   1      21.579  19.766  26.779  0.00  0.00            
ATOM     22 CGLY     X   1      23.384  17.078  28.786  0.00  0.00            
ATOM     23 CASP     X   1      22.025  18.452  32.063  0.00  0.00            
ATOM     24 CGLY     X   1      19.888  15.532  33.229  0.00  0.00            
ATOM     25 CTHR     X   1      16.609  17.243  32.417  0.00  0.00            
ATOM     26 CILE     X   1      13.756  17.227  29.907  0.00  0.00            
ATOM     27 CTHR     X   1      12.115  20.652  29.508  0.00  0.00            
ATOM     28 CTHR     X   1       8.702  21.110  27.927  0.00  0.00            
ATOM     29 CLYS     X   1      10.457  22.252  24.721  0.00  0.00            
ATOM     30 CGLU     X   1      12.553  19.148  24.013  0.00  0.00            
ATOM     31 CLEU     X   1       9.574  17.047  24.967  0.00  0.00            
ATOM     32 CGLY     X   1       8.006  18.094  21.643  0.00  0.00            
ATOM     33 CTHR     X   1      11.312  17.405  19.892  0.00  0.00            
ATOM     34 CVAL     X   1      10.674  13.764  20.715  0.00  0.00            
ATOM     35 CMET     X   1       6.910  13.667  20.927  0.00  0.00            
ATOM     36 CARG     X   1       6.082  14.951  17.469  0.00  0.00            
ATOM     37 CSER     X   1       8.466  12.533  15.748  0.00  0.00            
ATOM     38 CLEU     X   1       6.614   9.785  17.606  0.00  0.00            
ATOM     39 CGLY     X   1       3.453  11.018  15.826  0.00  0.00            
ATOM     40 CGLN     X   1       1.836  13.396  18.311  0.00  0.00            
ATOM     41 CASN     X   1       1.989  17.213  18.203  0.00  0.00            
ATOM     42 CPRO     X   1       0.164  18.468  21.284  0.00  0.00            
ATOM     43 CTHR     X   1       0.670  22.134  21.961  0.00  0.00            
ATOM     44 CGLU     X   1       3.152  23.196  24.609  0.00  0.00            
ATOM     45 CALA     X   1       0.134  23.389  26.974  0.00  0.00            
ATOM     46 CGLU     X   1      -0.504  19.718  26.308  0.00  0.00            
ATOM     47 CLEU     X   1       3.198  19.063  26.918  0.00  0.00            
ATOM     48 CGLN     X   1       3.276  21.190  30.073  0.00  0.00            
ATOM     49 CASP     X   1       0.725  19.068  31.850  0.00  0.00            
ATOM     50 CMET     X   1       2.963  16.053  31.244  0.00  0.00            
ATOM     51 CILE     X   1       5.981  17.637  33.073  0.00  0.00            
ATOM     52 CASN     X   1       3.760  19.440  35.568  0.00  0.00            
ATOM     53 CGLU     X   1       2.290  16.079  36.580  0.00  0.00            
ATOM     54 CVAL     X   1       5.875  14.794  37.015  0.00  0.00            
ATOM     55 CASP     X   1       7.967  17.771  38.179  0.00  0.00            
ATOM     56 CALA     X   1       8.197  16.965  41.850  0.00  0.00            
ATOM     57 CASP     X   1       9.735  20.300  42.951  0.00  0.00            
ATOM     58 CGLY     X   1       7.374  22.153  40.574  0.00  0.00            
ATOM     59 CASN     X   1      10.570  23.499  38.946  0.00  0.00            
ATOM     60 CGLY     X   1       9.375  23.221  35.337  0.00  0.00            
ATOM     61 CTHR     X   1      11.530  20.254  34.310  0.00  0.00            
ATOM     62 CILE     X   1      11.994  16.504  34.775  0.00  0.00            
ATOM     63 CASP     X   1      15.096  15.032  36.429  0.00  0.00            
ATOM     64 CPHE     X   1      16.545  11.564  35.910  0.00  0.00            
ATOM     65 CPRO     X   1      15.001  10.219  39.139  0.00  0.00            
ATOM     66 CGLU     X   1      11.394  11.214  38.428  0.00  0.00            
ATOM     67 CPHE     X   1      12.018  10.145  34.822  0.00  0.00            
ATOM     68 CLEU     X   1      13.039   6.524  35.619  0.00  0.00            
ATOM     69 CSER     X   1       9.777   5.751  37.359  0.00  0.00            
ATOM     70 CLEU     X   1       7.253   7.563  35.075  0.00  0.00            
ATOM     71 CMET     X   1       8.690   7.450  31.535  0.00  0.00            
ATOM     72 CALA     X   1       9.988   3.954  31.419  0.00  0.00            
ATOM     73 CARG     X   1       6.713   2.527  32.731  0.00  0.00            
ATOM     74 CLYS     X   1       4.689   3.758  29.592  0.00  0.00            
ATOM     75 CMET     X   1       7.838   3.385  27.493  0.00  0.00            
ATOM     76 CLYS     X   1       8.547  -0.313  27.765  0.00  0.00            
ATOM     77 CGLU     X   1       5.045  -1.457  27.054  0.00  0.00            
ATOM     78 CGLN     X   1       5.060   0.823  24.037  0.00  0.00            
ATOM     79 CASP     X   1       8.683   0.594  22.920  0.00  0.00            
ATOM     80 CSER     X   1       8.257  -3.072  21.988  0.00  0.00            
ATOM     81 CGLU     X   1       5.306  -2.351  19.762  0.00  0.00            
ATOM     82 CGLU     X   1       6.851   0.893  18.438  0.00  0.00            
ATOM     83 CGLU     X   1       9.653  -0.988  16.755  0.00  0.00            
ATOM     84 CLEU     X   1       7.264  -2.964  14.475  0.00  0.00            
ATOM     85 CILE     X   1       4.806  -0.193  13.819  0.00  0.00            
ATOM     86 CGLU     X   1       7.283   2.651  13.479  0.00  0.00            
ATOM     87 CALA     X   1       9.866   0.849  11.358  0.00  0.00            
ATOM     88 CPHE     X   1       7.606  -0.541   8.643  0.00  0.00            
ATOM     89 CLYS     X   1       5.977   2.796   7.635  0.00  0.00            
ATOM     90 CVAL     X   1       9.133   4.852   7.837  0.00  0.00            
ATOM     91 CPHE     X   1      10.955   2.652   5.296  0.00  0.00            
ATOM     92 CASP     X   1       7.556   2.075   3.749  0.00  0.00            
ATOM     93 CARG     X   1       7.278   5.297   1.749  0.00  0.00            
ATOM     94 CASP     X   1       7.377   3.461  -1.596  0.00  0.00            
ATOM     95 CGLY     X   1       6.017   0.168  -0.176  0.00  0.00            
ATOM     96 CASN     X   1       7.224  -2.091  -2.989  0.00  0.00            
ATOM     97 CGLY     X   1       9.099  -4.750  -0.991  0.00  0.00            
ATOM     98 CLEU     X   1      12.580  -3.158  -0.879  0.00  0.00            
ATOM     99 CILE     X   1      13.899  -0.177   1.050  0.00  0.00            
ATOM    100 CSER     X   1      16.623   1.304  -1.174  0.00  0.00            
ATOM    101 CALA     X   1      19.788   2.317   0.576  0.00  0.00            
ATOM    102 CALA     X   1      19.199   5.660  -1.144  0.00  0.00            
ATOM    103 CGLU     X   1      16.005   6.109   0.865  0.00  0.00            
ATOM    104 CLEU     X   1      17.480   4.718   4.045  0.00  0.00            
ATOM    105 CARG     X   1      20.053   7.506   4.089  0.00  0.00            
ATOM    106 CHIS     X   1      17.281  10.028   3.618  0.00  0.00            
ATOM    107 CVAL     X   1      15.144   9.039   6.606  0.00  0.00            
ATOM    108 CMET     X   1      17.957   8.987   9.223  0.00  0.00            
ATOM    109 CTHR     X   1      18.514  12.742   8.703  0.00  0.00            
ATOM    110 CASN     X   1      14.760  13.180   9.143  0.00  0.00            
ATOM    111 CLEU     X   1      14.985  11.011  12.241  0.00  0.00            
ATOM    112 CGLY     X   1      17.523  13.355  13.855  0.00  0.00            
ATOM    113 CGLU     X   1      20.940  12.305  12.584  0.00  0.00            
ATOM    114 CLYS     X   1      22.987  13.241   9.548  0.00  0.00            
ATOM    115 CLEU     X   1      25.688  10.565   9.123  0.00  0.00            
ATOM    116 CTHR     X   1      27.631   9.959   5.939  0.00  0.00            
ATOM    117 CASP     X   1      27.582   7.351   3.195  0.00  0.00            
ATOM    118 CASP     X   1      29.877   5.026   5.179  0.00  0.00            
ATOM    119 CGLU     X   1      27.169   4.983   7.879  0.00  0.00            
ATOM    120 CVAL     X   1      24.705   3.366   5.522  0.00  0.00            
ATOM    121 CASP     X   1      27.124   0.885   3.996  0.00  0.00            
ATOM    122 CGLU     X   1      27.734  -0.941   7.283  0.00  0.00            
ATOM    123 CMET     X   1      24.062  -0.207   8.186  0.00  0.00            
ATOM    124 CILE     X   1      23.212  -2.057   5.052  0.00  0.00            
ATOM    125 CARG     X   1      25.305  -5.170   5.777  0.00  0.00            
ATOM    126 CGLU     X   1      23.447  -5.034   9.113  0.00  0.00            
ATOM    127 CALA     X   1      19.986  -4.845   7.541  0.00  0.00            
ATOM    128 CASP     X   1      21.221  -7.024   4.672  0.00  0.00            
ATOM    129 CILE     X   1      21.521 -10.704   5.535  0.00  0.00            
ATOM    130 CASP     X   1      21.102 -12.539   2.209  0.00  0.00            
ATOM    131 CGLY     X   1      22.958  -9.652   0.524  0.00  0.00            
ATOM    132 CASP     X   1      20.498  -8.649  -2.219  0.00  0.00            
ATOM    133 CGLY     X   1      21.583  -4.984  -1.895  0.00  0.00            
ATOM    134 CHIS     X   1      18.197  -3.839  -0.717  0.00  0.00            
ATOM    135 CILE     X   1      16.827  -4.140   2.853  0.00  0.00            
ATOM    136 CASN     X   1      13.606  -6.106   2.519  0.00  0.00            
ATOM    137 CTYR     X   1      10.799  -5.914   5.127  0.00  0.00            
ATOM    138 CGLU     X   1      11.392  -9.395   6.553  0.00  0.00            
ATOM    139 CGLU     X   1      15.139  -8.881   7.087  0.00  0.00            
ATOM    140 CPHE     X   1      14.278  -5.669   8.907  0.00  0.00            
ATOM    141 CVAL     X   1      12.046  -8.002  10.919  0.00  0.00            
ATOM    142 CARG     X   1      15.139 -10.133  11.587  0.00  0.00            
ATOM    143 CMET     X   1      16.895  -7.036  12.707  0.00  0.00            
ATOM    144 CMET     X   1      14.016  -6.217  14.998  0.00  0.00            
ATOM    145 CVAL     X   1      14.014  -9.589  16.672  0.00  0.00            
ATOM    146 CSER     X   1      17.735  -9.146  15.881  0.00  0.00            
END
ATOM      1 CGLU     X   1      24.138  -7.424  40.644  0.00  0.00            
ATOM      2 CGLN     X   1      21.092  -6.100  38.897  0.00  0.00            
ATOM      3 CLEU     X   1      21.567  -4.798  35.268  0.00  0.00            
ATOM      4 CTHR     X   1      23.821  -5.339  32.283  0.00  0.00            
ATOM      5 CGLU     X   1      25.900  -2.630  30.551  0.00  0.00            
ATOM      6 CGLU     X   1      23.730  -2.948  27.408  0.00  0.00            
ATOM      7 CGLN     X   1      20.663  -2.256  29.535  0.00  0.00            
ATOM      8 CILE     X   1      22.163   0.942  30.976  0.00  0.00            
ATOM      9 CALA     X   1      23.438   2.236  27.641  0.00  0.00            
ATOM     10 CGLU     X   1      20.009   1.252  26.312  0.00  0.00            
ATOM     11 CPHE     X   1      17.764   2.910  28.845  0.00  0.00            
ATOM     12 CLYS     X   1      19.942   6.057  28.898  0.00  0.00            
ATOM     13 CGLU     X   1      20.063   6.026  25.101  0.00  0.00            
ATOM     14 CALA     X   1      16.250   5.926  24.930  0.00  0.00            
ATOM     15 CPHE     X   1      16.145   8.954  27.261  0.00  0.00            
ATOM     16 CALA     X   1      18.847  10.594  25.139  0.00  0.00            
ATOM     17 CLEU     X   1      16.552  11.245  22.178  0.00  0.00            
ATOM     18 CPHE     X   1      14.835  13.555  24.616  0.00  0.00            
ATOM     19 CASP     X   1      17.429  15.768  26.344  0.00  0.00            
ATOM     20 CLYS     X   1      18.832  17.162  23.068  0.00  0.00            
ATOM     21 CASP     X   1      21.284  19.455  24.767  0.00  0.00            
ATOM     22 CGLY     X   1      22.534  16.593  26.949  0.00  0.00            
ATOM     23 CASP     X   1      22.435  19.035  29.864  0.00  0.00            
ATOM     24 CGLY     X   1      20.298  17.143  32.375  0.00  0.00            
ATOM     25 CTHR     X   1      16.669  18.048  31.775  0.00  0.00            
ATOM     26 CILE     X   1      13.824  17.785  29.271  0.00  0.00            
ATOM     27 CTHR     X   1      11.745  20.962  28.858  0.00  0.00            
ATOM     28 CTHR     X   1       8.079  21.102  27.909  0.00  0.00            
ATOM     29 CLYS     X   1       9.052  21.612  24.241  0.00  0.00            
ATOM     30 CGLU     X   1      11.832  19.006  24.137  0.00  0.00            
ATOM     31 CLEU     X   1       9.475  16.243  25.142  0.00  0.00            
ATOM     32 CGLY     X   1       7.474  17.845  22.308  0.00  0.00            
ATOM     33 CTHR     X   1      10.325  17.660  19.796  0.00  0.00            
ATOM     34 CVAL     X   1      10.143  13.919  20.358  0.00  0.00            
ATOM     35 CMET     X   1       6.400  13.878  19.902  0.00  0.00            
ATOM     36 CARG     X   1       7.056  15.543  16.572  0.00  0.00            
ATOM     37 CSER     X   1       9.072  12.491  15.520  0.00  0.00            
ATOM     38 CLEU     X   1       6.427  10.381  17.250  0.00  0.00            
ATOM     39 CGLY     X   1       4.046  12.065  14.764  0.00  0.00            
ATOM     40 CGLN     X   1       2.028  14.229  17.150  0.00  0.00            
ATOM     41 CASN     X   1       2.362  18.022  17.469  0.00  0.00            
ATOM     42 CPRO     X   1       1.047  18.915  20.914  0.00  0.00            
ATOM     43 CTHR     X   1       0.297  22.332  22.297  0.00  0.00            
ATOM     44 CGLU     X   1       2.746  22.915  25.118  0.00  0.00            
ATOM     45 CALA     X   1      -0.288  23.020  27.468  0.00  0.00            
ATOM     46 CGLU     X   1      -0.827  19.381  26.578  0.00  0.00            
ATOM     47 CLEU     X   1       2.934  19.030  27.064  0.00  0.00            
ATOM     48 CGLN     X   1       2.831  20.926  30.361  0.00  0.00            
ATOM     49 CASP     X   1       0.231  18.722  31.959  0.00  0.00            
ATOM     50 CMET     X   1       2.377  15.746  30.959  0.00  0.00            
ATOM     51 CILE     X   1       5.511  17.188  32.707  0.00  0.00            
ATOM     52 CASN     X   1       3.315  18.360  35.573  0.00  0.00            
ATOM     53 CGLU     X   1       2.151  14.828  36.380  0.00  0.00            
ATOM     54 CVAL     X   1       5.910  14.240  36.837  0.00  0.00            
ATOM     55 CASP     X   1       7.252  17.612  38.028  0.00  0.00            
ATOM     56 CALA     X   1       8.271  17.467  41.650  0.00  0.00            
ATOM     57 CASP     X   1      10.141  20.808  41.862  0.00  0.00            
ATOM     58 CGLY     X   1       7.434  22.943  40.195  0.00  0.00            
ATOM     59 CASN     X   1      10.508  24.079  38.211  0.00  0.00            
ATOM     60 CGLY     X   1       8.721  22.948  35.039  0.00  0.00            
ATOM     61 CTHR     X   1      11.245  20.485  33.603  0.00  0.00            
ATOM     62 CILE     X   1      11.940  16.748  33.803  0.00  0.00            
ATOM     63 CASP     X   1      15.125  15.398  35.404  0.00  0.00            
ATOM     64 CPHE     X   1      16.504  11.871  35.628  0.00  0.00            
ATOM     65 CPRO     X   1      14.603  10.675  38.721  0.00  0.00            
ATOM     66 CGLU     X   1      11.013  11.842  38.214  0.00  0.00            
ATOM     67 CPHE     X   1      11.238  10.605  34.615  0.00  0.00            
ATOM     68 CLEU     X   1      12.414   7.174  35.894  0.00  0.00            
ATOM     69 CSER     X   1       9.544   7.103  38.349  0.00  0.00            
ATOM     70 CLEU     X   1       6.475   7.551  36.057  0.00  0.00            
ATOM     71 CMET     X   1       8.165   6.261  32.881  0.00  0.00            
ATOM     72 CALA     X   1       9.728   2.977  33.710  0.00  0.00            
ATOM     73 CARG     X   1       6.544   0.994  33.066  0.00  0.00            
ATOM     74 CLYS     X   1       5.321   3.380  30.189  0.00  0.00            
ATOM     75 CMET     X   1       8.628   3.009  28.349  0.00  0.00            
ATOM     76 CLYS     X   1       8.328  -0.744  28.622  0.00  0.00            
ATOM     77 CGLU     X   1       4.867  -0.668  27.176  0.00  0.00            
ATOM     78 CGLN     X   1       6.101   1.620  24.428  0.00  0.00            
ATOM     79 CASP     X   1       9.390   0.727  22.751  0.00  0.00            
ATOM     80 CSER     X   1       9.119  -2.992  21.986  0.00  0.00            
ATOM     81 CGLU     X   1       5.728  -2.327  20.487  0.00  0.00            
ATOM     82 CGLU     X   1       6.561   0.869  18.549  0.00  0.00            
ATOM     83 CGLU     X   1       9.536  -0.835  16.977  0.00  0.00            
ATOM     84 CLEU     X   1       7.472  -2.895  14.467  0.00  0.00            
ATOM     85 CILE     X   1       4.942  -0.617  12.867  0.00  0.00            
ATOM     86 CGLU     X   1       7.053   2.527  12.859  0.00  0.00            
ATOM     87 CALA     X   1      10.211   1.142  11.268  0.00  0.00            
ATOM     88 CPHE     X   1       8.717  -0.550   8.216  0.00  0.00            
ATOM     89 CLYS     X   1       6.236   2.014   6.778  0.00  0.00            
ATOM     90 CVAL     X   1       8.428   5.063   7.138  0.00  0.00            
ATOM     91 CPHE     X   1      11.685   3.423   5.994  0.00  0.00            
ATOM     92 CASP     X   1      10.223   2.247   2.713  0.00  0.00            
ATOM     93 CARG     X   1       9.852   5.686   1.134  0.00  0.00            
ATOM     94 CASP     X   1       9.276   4.292  -2.372  0.00  0.00            
ATOM     95 CGLY     X   1       6.705   1.743  -1.104  0.00  0.00            
ATOM     96 CASN     X   1       7.534  -1.431  -3.030  0.00  0.00            
ATOM     97 CGLY     X   1       8.668  -3.392   0.043  0.00  0.00            
ATOM     98 CLEU     X   1      12.449  -2.810  -0.125  0.00  0.00            
ATOM     99 CILE     X   1      14.132   0.162   1.513  0.00  0.00            
ATOM    100 CSER     X   1      17.323   1.190  -0.307  0.00  0.00            
ATOM    101 CALA     X   1      20.082   3.279   1.154  0.00  0.00            
ATOM    102 CALA     X   1      18.811   6.592  -0.219  0.00  0.00            
ATOM    103 CGLU     X   1      15.393   6.250   1.406  0.00  0.00            
ATOM    104 CLEU     X   1      16.891   5.612   4.806  0.00  0.00            
ATOM    105 CARG     X   1      19.244   8.448   3.906  0.00  0.00            
ATOM    106 CHIS     X   1      16.248  10.723   3.567  0.00  0.00            
ATOM    107 CVAL     X   1      15.351   9.241   6.954  0.00  0.00            
ATOM    108 CMET     X   1      18.540   9.040   9.089  0.00  0.00            
ATOM    109 CTHR     X   1      19.440  12.673   8.272  0.00  0.00            
ATOM    110 CASN     X   1      16.131  14.003   9.597  0.00  0.00            
ATOM    111 CLEU     X   1      16.229  11.827  12.698  0.00  0.00            
ATOM    112 CGLY     X   1      19.343  13.767  13.734  0.00  0.00            
ATOM    113 CGLU     X   1      21.714  11.200  12.257  0.00  0.00            
ATOM    114 CLYS     X   1      24.504  12.438  10.029  0.00  0.00            
ATOM    115 CLEU     X   1      25.731   9.198   8.408  0.00  0.00            
ATOM    116 CTHR     X   1      27.880   9.064   5.302  0.00  0.00            
ATOM    117 CASP     X   1      27.075   6.914   2.292  0.00  0.00            
ATOM    118 CASP     X   1      29.956   4.556   3.158  0.00  0.00            
ATOM    119 CGLU     X   1      28.456   4.001   6.632  0.00  0.00            
ATOM    120 CVAL     X   1      24.846   3.625   5.601  0.00  0.00            
ATOM    121 CASP     X   1      25.899   0.647   3.513  0.00  0.00            
ATOM    122 CGLU     X   1      27.555  -0.833   6.608  0.00  0.00            
ATOM    123 CMET     X   1      24.147  -0.456   8.362  0.00  0.00            
ATOM    124 CILE     X   1      22.576  -2.077   5.383  0.00  0.00            
ATOM    125 CARG     X   1      24.893  -5.111   5.226  0.00  0.00            
ATOM    126 CGLU     X   1      24.666  -5.511   9.020  0.00  0.00            
ATOM    127 CALA     X   1      21.072  -6.576   8.362  0.00  0.00            
ATOM    128 CASP     X   1      21.484  -8.054   4.876  0.00  0.00            
ATOM    129 CILE     X   1      21.531 -11.845   4.971  0.00  0.00            
ATOM    130 CASP     X   1      21.505 -12.643   1.234  0.00  0.00            
ATOM    131 CGLY     X   1      23.227  -9.498  -0.093  0.00  0.00            
ATOM    132 CASP     X   1      20.497  -8.043  -2.332  0.00  0.00            
ATOM    133 CGLY     X   1      21.731  -4.693  -0.927  0.00  0.00            
ATOM    134 CHIS     X   1      18.231  -3.754   0.087  0.00  0.00            
ATOM    135 CILE     X   1      15.801  -4.315   3.002  0.00  0.00            
ATOM    136 CASN     X   1      12.768  -6.514   2.440  0.00  0.00            
ATOM    137 CTYR     X   1      10.516  -6.776   5.535  0.00  0.00            
ATOM    138 CGLU     X   1      11.618 -10.133   6.958  0.00  0.00            
ATOM    139 CGLU     X   1      15.069  -8.509   7.160  0.00  0.00            
ATOM    140 CPHE     X   1      13.528  -5.782   9.295  0.00  0.00            
ATOM    141 CVAL     X   1      11.451  -7.941  11.639  0.00  0.00            
ATOM    142 CARG     X   1      14.692  -9.948  11.787  0.00  0.00            
ATOM    143 CMET     X   1      16.588  -6.908  12.835  0.00  0.00            
ATOM    144 CMET     X   1      14.687  -6.508  16.066  0.00  0.00            
ATOM    145 CVAL     X   1      15.410  -9.862  17.616  0.00  0.00            
ATOM    146 CSER     X   1      18.898 -10.780  16.329  0.00  0.00            
END
ATOM      1 CGLU     X   1      24.839  -5.589  39.326  0.00  0.00            
ATOM      2 CGLN     X   1      22.088  -6.905  37.139  0.00  0.00            
ATOM      3 CLEU     X   1      21.464  -6.219  33.367  0.00  0.00            
ATOM      4 CTHR     X   1      23.880  -5.353  30.592  0.00  0.00            
ATOM      5 CGLU     X   1      25.592  -1.940  30.862  0.00  0.00            
ATOM      6 CGLU     X   1      25.656  -1.978  27.030  0.00  0.00            
ATOM      7 CGLN     X   1      21.902  -2.410  27.390  0.00  0.00            
ATOM      8 CILE     X   1      21.468   0.143  30.191  0.00  0.00            
ATOM      9 CALA     X   1      23.241   2.861  28.220  0.00  0.00            
ATOM     10 CGLU     X   1      21.014   2.018  25.252  0.00  0.00            
ATOM     11 CPHE     X   1      18.024   2.947  27.350  0.00  0.00            
ATOM     12 CLYS     X   1      20.024   5.866  28.809  0.00  0.00            
ATOM     13 CGLU     X   1      20.370   7.317  25.315  0.00  0.00            
ATOM     14 CALA     X   1      16.588   6.831  25.104  0.00  0.00            
ATOM     15 CPHE     X   1      16.834   9.191  28.100  0.00  0.00            
ATOM     16 CALA     X   1      19.439  11.144  26.127  0.00  0.00            
ATOM     17 CLEU     X   1      16.941  11.214  23.262  0.00  0.00            
ATOM     18 CPHE     X   1      14.836  13.762  25.078  0.00  0.00            
ATOM     19 CASP     X   1      17.616  15.323  27.189  0.00  0.00            
ATOM     20 CLYS     X   1      18.747  16.911  23.896  0.00  0.00            
ATOM     21 CASP     X   1      20.406  19.862  25.539  0.00  0.00            
ATOM     22 CGLY     X   1      21.475  17.387  28.231  0.00  0.00            
ATOM     23 CASP     X   1      20.549  19.631  31.160  0.00  0.00            
ATOM     24 CGLY     X   1      19.615  16.490  33.087  0.00  0.00            
ATOM     25 CTHR     X   1      16.025  17.644  32.745  0.00  0.00            
ATOM     26 CILE     X   1      13.594  17.457  29.831  0.00  0.00            
ATOM     27 CTHR     X   1      12.092  20.890  29.093  0.00  0.00            
ATOM     28 CTHR     X   1       8.493  21.345  28.001  0.00  0.00            
ATOM     29 CLYS     X   1      10.144  22.982  24.958  0.00  0.00            
ATOM     30 CGLU     X   1      12.498  20.126  24.045  0.00  0.00            
ATOM     31 CLEU     X   1       9.679  17.782  24.917  0.00  0.00            
ATOM     32 CGLY     X   1       7.575  19.371  22.151  0.00  0.00            
ATOM     33 CTHR     X   1      10.424  18.632  19.742  0.00  0.00            
ATOM     34 CVAL     X   1      10.037  15.030  20.844  0.00  0.00            
ATOM     35 CMET     X   1       6.268  14.923  20.763  0.00  0.00            
ATOM     36 CARG     X   1       6.237  15.544  17.035  0.00  0.00            
ATOM     37 CSER     X   1       9.192  13.214  16.464  0.00  0.00            
ATOM     38 CLEU     X   1       6.826  10.452  17.566  0.00  0.00            
ATOM     39 CGLY     X   1       3.848  11.640  15.468  0.00  0.00            
ATOM     40 CGLN     X   1       1.775  14.008  17.599  0.00  0.00            
ATOM     41 CASN     X   1       1.553  17.783  17.051  0.00  0.00            
ATOM     42 CPRO     X   1       0.261  18.814  20.466  0.00  0.00            
ATOM     43 CTHR     X   1       0.452  22.376  21.661  0.00  0.00            
ATOM     44 CGLU     X   1       3.062  24.123  23.767  0.00  0.00            
ATOM     45 CALA     X   1       0.319  24.471  26.429  0.00  0.00            
ATOM     46 CGLU     X   1      -0.242  20.778  25.817  0.00  0.00            
ATOM     47 CLEU     X   1       3.388  19.784  26.403  0.00  0.00            
ATOM     48 CGLN     X   1       2.938  21.493  29.773  0.00  0.00            
ATOM     49 CASP     X   1       0.188  19.225  30.985  0.00  0.00            
ATOM     50 CMET     X   1       2.448  16.274  30.178  0.00  0.00            
ATOM     51 CILE     X   1       5.401  17.552  32.325  0.00  0.00            
ATOM     52 CASN     X   1       3.032  18.609  35.096  0.00  0.00            
ATOM     53 CGLU     X   1       1.300  15.278  35.715  0.00  0.00            
ATOM     54 CVAL     X   1       4.813  13.814  36.168  0.00  0.00            
ATOM     55 CASP     X   1       7.219  16.270  37.832  0.00  0.00            
ATOM     56 CALA     X   1       7.187  15.190  41.439  0.00  0.00            
ATOM     57 CASP     X   1       9.401  18.144  42.472  0.00  0.00            
ATOM     58 CGLY     X   1       7.384  20.600  40.335  0.00  0.00            
ATOM     59 CASN     X   1      10.607  22.038  38.845  0.00  0.00            
ATOM     60 CGLY     X   1       8.976  22.742  35.473  0.00  0.00            
ATOM     61 CTHR     X   1      10.861  19.860  33.847  0.00  0.00            
ATOM     62 CILE     X   1      11.174  16.067  33.845  0.00  0.00            
ATOM     63 CASP     X   1      14.316  15.368  35.886  0.00  0.00            
ATOM     64 CPHE     X   1      16.116  12.043  35.570  0.00  0.00            
ATOM     65 CPRO     X   1      15.234  10.814  39.080  0.00  0.00            
ATOM     66 CGLU     X   1      11.580  11.780  38.607  0.00  0.00            
ATOM     67 CPHE     X   1      11.294  10.399  35.064  0.00  0.00            
ATOM     68 CLEU     X   1      13.142   7.071  35.605  0.00  0.00            
ATOM     69 CSER     X   1      10.236   5.731  37.611  0.00  0.00            
ATOM     70 CLEU     X   1       7.112   6.745  35.591  0.00  0.00            
ATOM     71 CMET     X   1       8.778   6.141  32.205  0.00  0.00            
ATOM     72 CALA     X   1      11.289   3.423  31.726  0.00  0.00            
ATOM     73 CARG     X   1       8.549   0.893  32.481  0.00  0.00            
ATOM     74 CLYS     X   1       5.376   2.380  30.696  0.00  0.00            
ATOM     75 CMET     X   1       7.765   3.002  27.804  0.00  0.00            
ATOM     76 CLYS     X   1       9.586  -0.298  27.996  0.00  0.00            
ATOM     77 CGLU     X   1       6.363  -2.075  27.265  0.00  0.00            
ATOM     78 CGLN     X   1       5.346   0.763  24.981  0.00  0.00            
ATOM     79 CASP     X   1       8.306   1.333  22.671  0.00  0.00            
ATOM     80 CSER     X   1       8.356  -2.198  21.250  0.00  0.00            
ATOM     81 CGLU     X   1       4.962  -1.733  19.687  0.00  0.00            
ATOM     82 CGLU     X   1       6.182   1.859  19.166  0.00  0.00            
ATOM     83 CGLU     X   1       9.319   0.740  17.396  0.00  0.00            
ATOM     84 CLEU     X   1       7.921  -2.005  15.089  0.00  0.00            
ATOM     85 CILE     X   1       5.290   0.309  13.719  0.00  0.00            
ATOM     86 CGLU     X   1       7.888   3.064  13.669  0.00  0.00            
ATOM     87 CALA     X   1      10.729   1.155  12.025  0.00  0.00            
ATOM     88 CPHE     X   1       8.549   0.061   9.116  0.00  0.00            
ATOM     89 CLYS     X   1       6.386   2.927   7.735  0.00  0.00            
ATOM     90 CVAL     X   1       9.320   5.296   7.842  0.00  0.00            
ATOM     91 CPHE     X   1      11.936   3.058   6.182  0.00  0.00            
ATOM     92 CASP     X   1       9.479   2.133   3.463  0.00  0.00            
ATOM     93 CARG     X   1       9.122   5.440   1.620  0.00  0.00            
ATOM     94 CASP     X   1       7.995   3.815  -1.645  0.00  0.00            
ATOM     95 CGLY     X   1       5.193   1.451  -0.514  0.00  0.00            
ATOM     96 CASN     X   1       6.801  -1.670  -1.979  0.00  0.00            
ATOM     97 CGLY     X   1       7.860  -3.287   1.314  0.00  0.00            
ATOM     98 CLEU     X   1      11.607  -3.109   0.541  0.00  0.00            
ATOM     99 CILE     X   1      13.594  -0.224   1.984  0.00  0.00            
ATOM    100 CSER     X   1      16.244   1.056  -0.444  0.00  0.00            
ATOM    101 CALA     X   1      19.621   2.688  -0.220  0.00  0.00            
ATOM    102 CALA     X   1      17.924   6.043  -0.808  0.00  0.00            
ATOM    103 CGLU     X   1      15.025   5.270   1.524  0.00  0.00            
ATOM    104 CLEU     X   1      17.182   4.418   4.497  0.00  0.00            
ATOM    105 CARG     X   1      19.382   7.459   3.949  0.00  0.00            
ATOM    106 CHIS     X   1      16.458   9.811   3.525  0.00  0.00            
ATOM    107 CVAL     X   1      14.702   8.819   6.751  0.00  0.00            
ATOM    108 CMET     X   1      17.872   8.596   8.912  0.00  0.00            
ATOM    109 CTHR     X   1      18.693  12.339   8.866  0.00  0.00            
ATOM    110 CASN     X   1      15.305  12.649  10.568  0.00  0.00            
ATOM    111 CLEU     X   1      16.100  10.022  13.180  0.00  0.00            
ATOM    112 CGLY     X   1      18.951  12.369  14.127  0.00  0.00            
ATOM    113 CGLU     X   1      21.523  10.518  12.041  0.00  0.00            
ATOM    114 CLYS     X   1      23.644  12.443   9.575  0.00  0.00            
ATOM    115 CLEU     X   1      25.570   9.392   8.304  0.00  0.00            
ATOM    116 CTHR     X   1      27.862   8.817   5.354  0.00  0.00            
ATOM    117 CASP     X   1      26.931   6.764   2.313  0.00  0.00            
ATOM    118 CASP     X   1      29.664   4.262   3.248  0.00  0.00            
ATOM    119 CGLU     X   1      28.759   4.442   6.960  0.00  0.00            
ATOM    120 CVAL     X   1      25.142   3.744   6.140  0.00  0.00            
ATOM    121 CASP     X   1      25.756   0.900   3.718  0.00  0.00            
ATOM    122 CGLU     X   1      27.636  -0.917   6.488  0.00  0.00            
ATOM    123 CMET     X   1      24.452  -0.721   8.649  0.00  0.00            
ATOM    124 CILE     X   1      22.724  -2.138   5.653  0.00  0.00            
ATOM    125 CARG     X   1      25.105  -5.047   4.968  0.00  0.00            
ATOM    126 CGLU     X   1      24.857  -5.733   8.719  0.00  0.00            
ATOM    127 CALA     X   1      21.121  -6.462   8.688  0.00  0.00            
ATOM    128 CASP     X   1      21.316  -7.702   5.092  0.00  0.00            
ATOM    129 CILE     X   1      21.286 -11.471   4.675  0.00  0.00            
ATOM    130 CASP     X   1      21.457 -12.271   0.942  0.00  0.00            
ATOM    131 CGLY     X   1      23.096  -9.060  -0.332  0.00  0.00            
ATOM    132 CASP     X   1      19.953  -7.782  -2.084  0.00  0.00            
ATOM    133 CGLY     X   1      20.794  -4.050  -1.803  0.00  0.00            
ATOM    134 CHIS     X   1      17.502  -3.411  -0.096  0.00  0.00            
ATOM    135 CILE     X   1      16.493  -4.193   3.521  0.00  0.00            
ATOM    136 CASN     X   1      13.454  -6.424   3.149  0.00  0.00            
ATOM    137 CTYR     X   1      10.674  -6.904   5.750  0.00  0.00            
ATOM    138 CGLU     X   1      12.067 -10.443   5.954  0.00  0.00            
ATOM    139 CGLU     X   1      15.541  -8.980   6.566  0.00  0.00            
ATOM    140 CPHE     X   1      14.085  -6.380   8.908  0.00  0.00            
ATOM    141 CVAL     X   1      12.625  -8.863  11.393  0.00  0.00            
ATOM    142 CARG     X   1      15.972 -10.534  12.138  0.00  0.00            
ATOM    143 CMET     X   1      17.217  -7.158  13.128  0.00  0.00            
ATOM    144 CMET     X   1      14.212  -6.888  15.388  0.00  0.00            
ATOM    145 CVAL     X   1      14.469 -10.244  17.075  0.00  0.00            
ATOM    146 CSER     X   1      18.280 -10.591  17.217  0.00  0.00            
END
ATOM      1 CGLU     X   1      22.225  -7.683  38.419  0.00  0.00            
ATOM      2 CGLN     X   1      20.490  -5.673  35.766  0.00  0.00            
ATOM      3 CLEU     X   1      22.881  -4.064  33.164  0.00  0.00            
ATOM      4 CTHR     X   1      26.174  -4.404  31.337  0.00  0.00            
ATOM      5 CGLU     X   1      27.635  -1.062  30.172  0.00  0.00            
ATOM      6 CGLU     X   1      26.499  -1.948  26.620  0.00  0.00            
ATOM      7 CGLN     X   1      22.867  -2.616  27.496  0.00  0.00            
ATOM      8 CILE     X   1      22.804   0.625  29.506  0.00  0.00            
ATOM      9 CALA     X   1      24.118   2.326  26.375  0.00  0.00            
ATOM     10 CGLU     X   1      20.800   1.527  24.692  0.00  0.00            
ATOM     11 CPHE     X   1      18.725   2.952  27.497  0.00  0.00            
ATOM     12 CLYS     X   1      20.673   6.174  26.812  0.00  0.00            
ATOM     13 CGLU     X   1      19.082   6.102  23.363  0.00  0.00            
ATOM     14 CALA     X   1      15.488   6.226  24.647  0.00  0.00            
ATOM     15 CPHE     X   1      16.387   9.058  27.051  0.00  0.00            
ATOM     16 CALA     X   1      18.071  10.840  24.139  0.00  0.00            
ATOM     17 CLEU     X   1      14.782  11.333  22.296  0.00  0.00            
ATOM     18 CPHE     X   1      13.898  13.673  25.119  0.00  0.00            
ATOM     19 CASP     X   1      17.347  15.125  25.898  0.00  0.00            
ATOM     20 CLYS     X   1      17.870  17.337  22.819  0.00  0.00            
ATOM     21 CASP     X   1      18.690  20.418  24.818  0.00  0.00            
ATOM     22 CGLY     X   1      20.943  18.565  27.269  0.00  0.00            
ATOM     23 CASP     X   1      19.730  20.696  30.177  0.00  0.00            
ATOM     24 CGLY     X   1      19.819  17.900  32.750  0.00  0.00            
ATOM     25 CTHR     X   1      16.033  17.923  32.659  0.00  0.00            
ATOM     26 CILE     X   1      13.473  17.468  29.888  0.00  0.00            
ATOM     27 CTHR     X   1      11.200  20.514  29.513  0.00  0.00            
ATOM     28 CTHR     X   1       7.823  20.678  27.804  0.00  0.00            
ATOM     29 CLYS     X   1       9.582  22.423  24.885  0.00  0.00            
ATOM     30 CGLU     X   1      11.759  19.546  23.655  0.00  0.00            
ATOM     31 CLEU     X   1       9.047  17.330  25.045  0.00  0.00            
ATOM     32 CGLY     X   1       6.802  19.205  22.586  0.00  0.00            
ATOM     33 CTHR     X   1       9.363  18.910  19.789  0.00  0.00            
ATOM     34 CVAL     X   1       9.150  15.215  20.594  0.00  0.00            
ATOM     35 CMET     X   1       5.425  14.625  20.554  0.00  0.00            
ATOM     36 CARG     X   1       5.665  15.885  16.998  0.00  0.00            
ATOM     37 CSER     X   1       8.006  12.987  16.217  0.00  0.00            
ATOM     38 CLEU     X   1       5.157  10.786  17.431  0.00  0.00            
ATOM     39 CGLY     X   1       2.413  12.421  15.314  0.00  0.00            
ATOM     40 CGLN     X   1       0.803  14.829  17.776  0.00  0.00            
ATOM     41 CASN     X   1       1.118  18.634  17.920  0.00  0.00            
ATOM     42 CPRO     X   1       0.254  19.716  21.453  0.00  0.00            
ATOM     43 CTHR     X   1       0.711  23.382  22.160  0.00  0.00            
ATOM     44 CGLU     X   1       2.718  24.542  25.147  0.00  0.00            
ATOM     45 CALA     X   1      -0.586  24.767  27.089  0.00  0.00            
ATOM     46 CGLU     X   1      -1.168  21.071  26.515  0.00  0.00            
ATOM     47 CLEU     X   1       2.591  20.846  27.085  0.00  0.00            
ATOM     48 CGLN     X   1       2.481  21.976  30.717  0.00  0.00            
ATOM     49 CASP     X   1       0.009  19.221  31.400  0.00  0.00            
ATOM     50 CMET     X   1       1.902  16.240  29.987  0.00  0.00            
ATOM     51 CILE     X   1       4.840  17.301  32.268  0.00  0.00            
ATOM     52 CASN     X   1       2.372  18.259  34.989  0.00  0.00            
ATOM     53 CGLU     X   1       1.209  14.703  35.683  0.00  0.00            
ATOM     54 CVAL     X   1       4.869  13.576  35.537  0.00  0.00            
ATOM     55 CASP     X   1       6.676  16.213  37.629  0.00  0.00            
ATOM     56 CALA     X   1       6.405  15.117  41.221  0.00  0.00            
ATOM     57 CASP     X   1       8.900  17.695  42.575  0.00  0.00            
ATOM     58 CGLY     X   1       7.300  20.792  40.989  0.00  0.00            
ATOM     59 CASN     X   1      10.392  22.384  39.382  0.00  0.00            
ATOM     60 CGLY     X   1       8.287  22.828  36.236  0.00  0.00            
ATOM     61 CTHR     X   1      10.036  19.882  34.574  0.00  0.00            
ATOM     62 CILE     X   1      10.876  16.171  34.693  0.00  0.00            
ATOM     63 CASP     X   1      14.396  15.044  35.622  0.00  0.00            
ATOM     64 CPHE     X   1      16.621  12.175  34.521  0.00  0.00            
ATOM     65 CPRO     X   1      16.492  10.278  37.837  0.00  0.00            
ATOM     66 CGLU     X   1      12.721  10.059  38.323  0.00  0.00            
ATOM     67 CPHE     X   1      12.214   9.619  34.569  0.00  0.00            
ATOM     68 CLEU     X   1      14.264   6.367  34.493  0.00  0.00            
ATOM     69 CSER     X   1      11.982   4.555  36.895  0.00  0.00            
ATOM     70 CLEU     X   1       8.278   5.441  36.292  0.00  0.00            
ATOM     71 CMET     X   1       8.796   5.846  32.527  0.00  0.00            
ATOM     72 CALA     X   1      10.826   3.203  30.849  0.00  0.00            
ATOM     73 CARG     X   1       8.639   0.520  32.433  0.00  0.00            
ATOM     74 CLYS     X   1       5.429   2.244  30.954  0.00  0.00            
ATOM     75 CMET     X   1       7.199   3.527  27.843  0.00  0.00            
ATOM     76 CLYS     X   1       8.512   0.040  27.233  0.00  0.00            
ATOM     77 CGLU     X   1       4.862  -0.825  27.138  0.00  0.00            
ATOM     78 CGLN     X   1       4.681   1.817  24.438  0.00  0.00            
ATOM     79 CASP     X   1       8.074   0.958  22.962  0.00  0.00            
ATOM     80 CSER     X   1       6.861  -2.527  22.030  0.00  0.00            
ATOM     81 CGLU     X   1       3.970  -1.211  20.006  0.00  0.00            
ATOM     82 CGLU     X   1       5.739   1.841  18.516  0.00  0.00            
ATOM     83 CGLU     X   1       8.816  -0.004  17.353  0.00  0.00            
ATOM     84 CLEU     X   1       6.939  -1.830  14.533  0.00  0.00            
ATOM     85 CILE     X   1       5.132   0.948  12.752  0.00  0.00            
ATOM     86 CGLU     X   1       8.147   3.240  12.687  0.00  0.00            
ATOM     87 CALA     X   1      10.796   0.613  11.980  0.00  0.00            
ATOM     88 CPHE     X   1       8.637  -0.147   8.951  0.00  0.00            
ATOM     89 CLYS     X   1       7.118   3.087   7.524  0.00  0.00            
ATOM     90 CVAL     X   1      10.145   5.248   8.156  0.00  0.00            
ATOM     91 CPHE     X   1      12.474   2.783   6.391  0.00  0.00            
ATOM     92 CASP     X   1       9.869   2.599   3.659  0.00  0.00            
ATOM     93 CARG     X   1      10.177   6.038   2.065  0.00  0.00            
ATOM     94 CASP     X   1       9.067   4.726  -1.343  0.00  0.00            
ATOM     95 CGLY     X   1       6.305   2.377  -0.091  0.00  0.00            
ATOM     96 CASN     X   1       7.417  -0.893  -1.686  0.00  0.00            
ATOM     97 CGLY     X   1       7.942  -2.906   1.515  0.00  0.00            
ATOM     98 CLEU     X   1      11.672  -2.859   0.649  0.00  0.00            
ATOM     99 CILE     X   1      14.136  -0.269   1.903  0.00  0.00            
ATOM    100 CSER     X   1      17.199   0.718  -0.146  0.00  0.00            
ATOM    101 CALA     X   1      20.545   2.216   0.677  0.00  0.00            
ATOM    102 CALA     X   1      19.551   5.402  -1.151  0.00  0.00            
ATOM    103 CGLU     X   1      16.452   6.128   0.926  0.00  0.00            
ATOM    104 CLEU     X   1      18.334   4.853   3.935  0.00  0.00            
ATOM    105 CARG     X   1      20.903   7.644   3.915  0.00  0.00            
ATOM    106 CHIS     X   1      18.167  10.247   3.882  0.00  0.00            
ATOM    107 CVAL     X   1      15.769   8.467   6.239  0.00  0.00            
ATOM    108 CMET     X   1      18.505   7.986   8.894  0.00  0.00            
ATOM    109 CTHR     X   1      18.532  11.815   9.008  0.00  0.00            
ATOM    110 CASN     X   1      14.873  11.838  10.049  0.00  0.00            
ATOM    111 CLEU     X   1      15.599   9.456  12.904  0.00  0.00            
ATOM    112 CGLY     X   1      18.009  12.004  14.400  0.00  0.00            
ATOM    113 CGLU     X   1      20.963  10.054  13.034  0.00  0.00            
ATOM    114 CLYS     X   1      23.112  11.102  10.107  0.00  0.00            
ATOM    115 CLEU     X   1      25.474   8.745   8.237  0.00  0.00            
ATOM    116 CTHR     X   1      28.123   9.002   5.554  0.00  0.00            
ATOM    117 CASP     X   1      27.943   6.837   2.454  0.00  0.00            
ATOM    118 CASP     X   1      30.427   4.305   3.876  0.00  0.00            
ATOM    119 CGLU     X   1      28.499   3.848   7.147  0.00  0.00            
ATOM    120 CVAL     X   1      25.122   3.606   5.480  0.00  0.00            
ATOM    121 CASP     X   1      26.673   0.956   3.265  0.00  0.00            
ATOM    122 CGLU     X   1      27.993  -0.862   6.342  0.00  0.00            
ATOM    123 CMET     X   1      24.636  -0.405   8.175  0.00  0.00            
ATOM    124 CILE     X   1      22.512  -2.018   5.557  0.00  0.00            
ATOM    125 CARG     X   1      24.990  -4.860   4.938  0.00  0.00            
ATOM    126 CGLU     X   1      24.643  -5.951   8.584  0.00  0.00            
ATOM    127 CALA     X   1      21.081  -7.190   8.069  0.00  0.00            
ATOM    128 CASP     X   1      21.706  -8.929   4.739  0.00  0.00            
ATOM    129 CILE     X   1      23.984 -11.948   4.457  0.00  0.00            
ATOM    130 CASP     X   1      22.816 -12.171   0.825  0.00  0.00            
ATOM    131 CGLY     X   1      23.534  -8.500   0.034  0.00  0.00            
ATOM    132 CASP     X   1      20.909  -7.071  -2.344  0.00  0.00            
ATOM    133 CGLY     X   1      21.147  -3.620  -0.685  0.00  0.00            
ATOM    134 CHIS     X   1      17.643  -4.330   0.490  0.00  0.00            
ATOM    135 CILE     X   1      16.104  -4.955   3.948  0.00  0.00            
ATOM    136 CASN     X   1      12.808  -6.820   3.972  0.00  0.00            
ATOM    137 CTYR     X   1      10.823  -7.264   7.225  0.00  0.00            
ATOM    138 CGLU     X   1      12.043 -10.678   8.392  0.00  0.00            
ATOM    139 CGLU     X   1      15.584  -9.247   8.339  0.00  0.00            
ATOM    140 CPHE     X   1      14.171  -6.123   9.956  0.00  0.00            
ATOM    141 CVAL     X   1      13.239  -7.951  13.159  0.00  0.00            
ATOM    142 CARG     X   1      15.967 -10.615  13.295  0.00  0.00            
ATOM    143 CMET     X   1      18.530  -7.953  13.822  0.00  0.00            
ATOM    144 CMET     X   1      16.050  -6.013  15.895  0.00  0.00            
ATOM    145 CVAL     X   1      15.576  -8.943  18.212  0.00  0.00            
ATOM    146 CSER     X   1      19.101 -10.437  18.133  0.00  0.00            
END
ATOM      1 CGLU     X   1      22.859  -5.357  38.682  0.00  0.00            
ATOM      2 CGLN     X   1      20.775  -7.200  36.162  0.00  0.00            
ATOM      3 CLEU     X   1      21.921  -6.162  32.599  0.00  0.00            
ATOM      4 CTHR     X   1      25.295  -5.172  31.210  0.00  0.00            
ATOM      5 CGLU     X   1      27.138  -2.029  30.034  0.00  0.00            
ATOM      6 CGLU     X   1      25.173  -2.461  26.772  0.00  0.00            
ATOM      7 CGLN     X   1      21.746  -2.135  28.371  0.00  0.00            
ATOM      8 CILE     X   1      23.288   1.278  29.095  0.00  0.00            
ATOM      9 CALA     X   1      23.978   2.153  25.465  0.00  0.00            
ATOM     10 CGLU     X   1      20.340   1.108  25.062  0.00  0.00            
ATOM     11 CPHE     X   1      19.167   3.705  27.528  0.00  0.00            
ATOM     12 CLYS     X   1      20.841   6.806  26.034  0.00  0.00            
ATOM     13 CGLU     X   1      19.475   6.088  22.562  0.00  0.00            
ATOM     14 CALA     X   1      15.930   6.383  23.949  0.00  0.00            
ATOM     15 CPHE     X   1      17.126   9.568  25.692  0.00  0.00            
ATOM     16 CALA     X   1      18.524  11.760  22.912  0.00  0.00            
ATOM     17 CLEU     X   1      15.065  12.326  21.438  0.00  0.00            
ATOM     18 CPHE     X   1      13.714  13.490  24.761  0.00  0.00            
ATOM     19 CASP     X   1      16.720  15.081  26.506  0.00  0.00            
ATOM     20 CLYS     X   1      16.665  17.620  23.644  0.00  0.00            
ATOM     21 CASP     X   1      19.267  20.047  24.869  0.00  0.00            
ATOM     22 CGLY     X   1      21.278  17.554  26.931  0.00  0.00            
ATOM     23 CASP     X   1      21.471  19.422  30.239  0.00  0.00            
ATOM     24 CGLY     X   1      20.083  16.647  32.435  0.00  0.00            
ATOM     25 CTHR     X   1      16.454  17.729  32.440  0.00  0.00            
ATOM     26 CILE     X   1      13.397  17.269  30.231  0.00  0.00            
ATOM     27 CTHR     X   1      11.742  20.634  29.507  0.00  0.00            
ATOM     28 CTHR     X   1       8.226  21.589  28.464  0.00  0.00            
ATOM     29 CLYS     X   1       9.723  22.263  25.004  0.00  0.00            
ATOM     30 CGLU     X   1      11.304  18.799  24.828  0.00  0.00            
ATOM     31 CLEU     X   1       8.157  16.963  25.791  0.00  0.00            
ATOM     32 CGLY     X   1       6.531  19.025  23.015  0.00  0.00            
ATOM     33 CTHR     X   1       9.206  18.021  20.505  0.00  0.00            
ATOM     34 CVAL     X   1       8.294  14.345  20.495  0.00  0.00            
ATOM     35 CMET     X   1       4.591  14.888  20.033  0.00  0.00            
ATOM     36 CARG     X   1       5.127  17.128  17.036  0.00  0.00            
ATOM     37 CSER     X   1       7.881  14.863  15.703  0.00  0.00            
ATOM     38 CLEU     X   1       5.234  12.147  15.942  0.00  0.00            
ATOM     39 CGLY     X   1       2.498  14.331  14.384  0.00  0.00            
ATOM     40 CGLN     X   1       0.414  16.106  17.020  0.00  0.00            
ATOM     41 CASN     X   1       0.048  19.903  17.247  0.00  0.00            
ATOM     42 CPRO     X   1      -0.178  20.053  21.032  0.00  0.00            
ATOM     43 CTHR     X   1      -0.624  23.172  23.088  0.00  0.00            
ATOM     44 CGLU     X   1       1.782  23.938  25.902  0.00  0.00            
ATOM     45 CALA     X   1      -0.701  23.767  28.825  0.00  0.00            
ATOM     46 CGLU     X   1      -1.434  20.185  27.844  0.00  0.00            
ATOM     47 CLEU     X   1       2.157  19.334  26.905  0.00  0.00            
ATOM     48 CGLN     X   1       2.653  20.806  30.379  0.00  0.00            
ATOM     49 CASP     X   1       0.268  18.500  32.159  0.00  0.00            
ATOM     50 CMET     X   1       2.360  15.775  30.529  0.00  0.00            
ATOM     51 CILE     X   1       5.517  17.178  32.270  0.00  0.00            
ATOM     52 CASN     X   1       3.815  17.771  35.611  0.00  0.00            
ATOM     53 CGLU     X   1       2.643  14.181  36.082  0.00  0.00            
ATOM     54 CVAL     X   1       6.353  13.242  35.887  0.00  0.00            
ATOM     55 CASP     X   1       7.562  16.200  37.980  0.00  0.00            
ATOM     56 CALA     X   1       7.296  14.490  41.324  0.00  0.00            
ATOM     57 CASP     X   1       8.877  17.249  43.467  0.00  0.00            
ATOM     58 CGLY     X   1       7.921  20.338  41.417  0.00  0.00            
ATOM     59 CASN     X   1      11.151  21.616  39.801  0.00  0.00            
ATOM     60 CGLY     X   1       9.215  21.969  36.536  0.00  0.00            
ATOM     61 CTHR     X   1      11.163  19.239  34.732  0.00  0.00            
ATOM     62 CILE     X   1      12.136  15.560  34.788  0.00  0.00            
ATOM     63 CASP     X   1      15.708  14.678  35.783  0.00  0.00            
ATOM     64 CPHE     X   1      17.228  11.475  34.432  0.00  0.00            
ATOM     65 CPRO     X   1      17.604   9.013  37.332  0.00  0.00            
ATOM     66 CGLU     X   1      13.840   9.116  37.909  0.00  0.00            
ATOM     67 CPHE     X   1      13.028   9.713  34.232  0.00  0.00            
ATOM     68 CLEU     X   1      14.458   6.393  32.922  0.00  0.00            
ATOM     69 CSER     X   1      12.970   4.462  35.807  0.00  0.00            
ATOM     70 CLEU     X   1       9.414   5.934  36.045  0.00  0.00            
ATOM     71 CMET     X   1       9.406   5.807  32.225  0.00  0.00            
ATOM     72 CALA     X   1      10.878   2.453  31.515  0.00  0.00            
ATOM     73 CARG     X   1       8.058   0.826  33.487  0.00  0.00            
ATOM     74 CLYS     X   1       5.512   3.147  31.592  0.00  0.00            
ATOM     75 CMET     X   1       7.438   2.144  28.471  0.00  0.00            
ATOM     76 CLYS     X   1       6.929  -1.591  28.283  0.00  0.00            
ATOM     77 CGLU     X   1       3.374  -1.590  27.083  0.00  0.00            
ATOM     78 CGLN     X   1       3.368   1.486  24.882  0.00  0.00            
ATOM     79 CASP     X   1       6.805   0.841  23.400  0.00  0.00            
ATOM     80 CSER     X   1       5.196  -2.099  21.597  0.00  0.00            
ATOM     81 CGLU     X   1       2.772  -0.208  19.421  0.00  0.00            
ATOM     82 CGLU     X   1       5.282   2.619  18.816  0.00  0.00            
ATOM     83 CGLU     X   1       7.983   0.300  17.570  0.00  0.00            
ATOM     84 CLEU     X   1       6.228  -1.061  14.427  0.00  0.00            
ATOM     85 CILE     X   1       4.963   2.212  13.073  0.00  0.00            
ATOM     86 CGLU     X   1       8.031   4.313  13.795  0.00  0.00            
ATOM     87 CALA     X   1      10.675   1.847  12.634  0.00  0.00            
ATOM     88 CPHE     X   1       8.554   0.991   9.604  0.00  0.00            
ATOM     89 CLYS     X   1       6.903   4.175   8.210  0.00  0.00            
ATOM     90 CVAL     X   1      10.136   6.118   8.178  0.00  0.00            
ATOM     91 CPHE     X   1      12.530   3.729   6.399  0.00  0.00            
ATOM     92 CASP     X   1       9.800   2.721   3.988  0.00  0.00            
ATOM     93 CARG     X   1      10.505   5.830   1.914  0.00  0.00            
ATOM     94 CASP     X   1       9.620   4.424  -1.522  0.00  0.00            
ATOM     95 CGLY     X   1       7.253   1.561  -0.564  0.00  0.00            
ATOM     96 CASN     X   1       8.627  -1.468  -2.412  0.00  0.00            
ATOM     97 CGLY     X   1       8.928  -3.666   0.696  0.00  0.00            
ATOM     98 CLEU     X   1      12.675  -2.877   0.700  0.00  0.00            
ATOM     99 CILE     X   1      14.620  -0.085   2.365  0.00  0.00            
ATOM    100 CSER     X   1      17.154   1.613   0.074  0.00  0.00            
ATOM    101 CALA     X   1      20.280   3.279   1.326  0.00  0.00            
ATOM    102 CALA     X   1      19.264   6.523  -0.384  0.00  0.00            
ATOM    103 CGLU     X   1      16.136   6.245   1.757  0.00  0.00            
ATOM    104 CLEU     X   1      18.035   5.374   4.896  0.00  0.00            
ATOM    105 CARG     X   1      20.515   8.241   4.743  0.00  0.00            
ATOM    106 CHIS     X   1      17.492  10.450   4.251  0.00  0.00            
ATOM    107 CVAL     X   1      15.527   8.739   7.023  0.00  0.00            
ATOM    108 CMET     X   1      18.406   8.382   9.543  0.00  0.00            
ATOM    109 CTHR     X   1      19.088  12.151   9.452  0.00  0.00            
ATOM    110 CASN     X   1      15.581  12.647  10.841  0.00  0.00            
ATOM    111 CLEU     X   1      16.559  10.353  13.694  0.00  0.00            
ATOM    112 CGLY     X   1      19.335  12.945  14.039  0.00  0.00            
ATOM    113 CGLU     X   1      21.840  10.272  13.055  0.00  0.00            
ATOM    114 CLYS     X   1      24.098  12.009  10.572  0.00  0.00            
ATOM    115 CLEU     X   1      25.865   9.176   8.705  0.00  0.00            
ATOM    116 CTHR     X   1      28.341   8.806   5.875  0.00  0.00            
ATOM    117 CASP     X   1      27.548   6.825   2.748  0.00  0.00            
ATOM    118 CASP     X   1      29.903   3.990   3.761  0.00  0.00            
ATOM    119 CGLU     X   1      28.489   3.702   7.303  0.00  0.00            
ATOM    120 CVAL     X   1      24.950   3.189   6.097  0.00  0.00            
ATOM    121 CASP     X   1      25.820   0.886   3.220  0.00  0.00            
ATOM    122 CGLU     X   1      27.625  -1.133   5.899  0.00  0.00            
ATOM    123 CMET     X   1      24.551  -1.182   8.219  0.00  0.00            
ATOM    124 CILE     X   1      22.420  -2.233   5.334  0.00  0.00            
ATOM    125 CARG     X   1      25.058  -4.591   3.891  0.00  0.00            
ATOM    126 CGLU     X   1      25.318  -6.105   7.389  0.00  0.00            
ATOM    127 CALA     X   1      21.670  -7.184   7.311  0.00  0.00            
ATOM    128 CASP     X   1      21.390  -8.273   3.672  0.00  0.00            
ATOM    129 CILE     X   1      22.625 -11.858   3.704  0.00  0.00            
ATOM    130 CASP     X   1      21.519 -12.388   0.084  0.00  0.00            
ATOM    131 CGLY     X   1      23.575  -9.419  -1.172  0.00  0.00            
ATOM    132 CASP     X   1      20.951  -7.175  -2.805  0.00  0.00            
ATOM    133 CGLY     X   1      22.098  -3.913  -1.143  0.00  0.00            
ATOM    134 CHIS     X   1      18.645  -3.463   0.283  0.00  0.00            
ATOM    135 CILE     X   1      16.931  -4.580   3.527  0.00  0.00            
ATOM    136 CASN     X   1      14.162  -7.107   2.978  0.00  0.00            
ATOM    137 CTYR     X   1      11.453  -7.751   5.618  0.00  0.00            
ATOM    138 CGLU     X   1      13.053 -10.752   7.332  0.00  0.00            
ATOM    139 CGLU     X   1      16.470  -9.136   7.876  0.00  0.00            
ATOM    140 CPHE     X   1      14.952  -6.278   9.850  0.00  0.00            
ATOM    141 CVAL     X   1      12.480  -8.759  11.335  0.00  0.00            
ATOM    142 CARG     X   1      14.809 -11.368  12.860  0.00  0.00            
ATOM    143 CMET     X   1      17.029  -8.664  14.162  0.00  0.00            
ATOM    144 CMET     X   1      14.303  -6.249  15.139  0.00  0.00            
ATOM    145 CVAL     X   1      13.290  -8.714  17.798  0.00  0.00            
ATOM    146 CSER     X   1      17.001  -9.458  18.383  0.00  0.00            
END
ATOM      1 CGLU     X   1      23.393  -5.033  38.743  0.00  0.00            
ATOM      2 CGLN     X   1      21.187  -5.123  35.708  0.00  0.00            
ATOM      3 CLEU     X   1      22.404  -4.598  32.056  0.00  0.00            
ATOM      4 CTHR     X   1      25.485  -4.899  29.888  0.00  0.00            
ATOM      5 CGLU     X   1      27.182  -1.739  28.549  0.00  0.00            
ATOM      6 CGLU     X   1      24.989  -1.813  25.407  0.00  0.00            
ATOM      7 CGLN     X   1      21.621  -2.398  27.057  0.00  0.00            
ATOM      8 CILE     X   1      22.465   0.953  28.673  0.00  0.00            
ATOM      9 CALA     X   1      23.606   2.189  25.269  0.00  0.00            
ATOM     10 CGLU     X   1      20.110   0.975  24.385  0.00  0.00            
ATOM     11 CPHE     X   1      19.131   3.406  27.093  0.00  0.00            
ATOM     12 CLYS     X   1      21.134   6.432  25.874  0.00  0.00            
ATOM     13 CGLU     X   1      19.372   6.122  22.522  0.00  0.00            
ATOM     14 CALA     X   1      16.079   5.772  24.422  0.00  0.00            
ATOM     15 CPHE     X   1      17.002   8.623  26.795  0.00  0.00            
ATOM     16 CALA     X   1      18.111  11.122  24.146  0.00  0.00            
ATOM     17 CLEU     X   1      15.217  10.820  21.698  0.00  0.00            
ATOM     18 CPHE     X   1      13.203  12.736  24.247  0.00  0.00            
ATOM     19 CASP     X   1      15.994  14.971  25.598  0.00  0.00            
ATOM     20 CLYS     X   1      16.376  16.828  22.274  0.00  0.00            
ATOM     21 CASP     X   1      19.137  19.214  23.193  0.00  0.00            
ATOM     22 CGLY     X   1      21.508  17.643  25.727  0.00  0.00            
ATOM     23 CASP     X   1      20.213  19.845  28.546  0.00  0.00            
ATOM     24 CGLY     X   1      19.433  16.925  30.852  0.00  0.00            
ATOM     25 CTHR     X   1      15.771  17.885  30.940  0.00  0.00            
ATOM     26 CILE     X   1      12.495  17.304  29.106  0.00  0.00            
ATOM     27 CTHR     X   1      10.836  20.744  29.077  0.00  0.00            
ATOM     28 CTHR     X   1       7.409  21.868  27.915  0.00  0.00            
ATOM     29 CLYS     X   1       9.275  22.711  24.679  0.00  0.00            
ATOM     30 CGLU     X   1      10.989  19.323  24.343  0.00  0.00            
ATOM     31 CLEU     X   1       8.117  17.222  25.582  0.00  0.00            
ATOM     32 CGLY     X   1       6.253  19.085  22.813  0.00  0.00            
ATOM     33 CTHR     X   1       8.786  17.749  20.310  0.00  0.00            
ATOM     34 CVAL     X   1       7.661  14.149  20.651  0.00  0.00            
ATOM     35 CMET     X   1       4.083  15.200  20.093  0.00  0.00            
ATOM     36 CARG     X   1       5.032  17.263  17.071  0.00  0.00            
ATOM     37 CSER     X   1       6.649  14.240  15.417  0.00  0.00            
ATOM     38 CLEU     X   1       3.552  12.058  15.713  0.00  0.00            
ATOM     39 CGLY     X   1       1.765  15.041  14.103  0.00  0.00            
ATOM     40 CGLN     X   1      -0.083  16.844  16.891  0.00  0.00            
ATOM     41 CASN     X   1       1.003  20.329  18.021  0.00  0.00            
ATOM     42 CPRO     X   1       0.131  20.223  21.712  0.00  0.00            
ATOM     43 CTHR     X   1       0.245  23.475  23.600  0.00  0.00            
ATOM     44 CGLU     X   1       1.736  24.374  26.956  0.00  0.00            
ATOM     45 CALA     X   1      -1.265  23.139  29.006  0.00  0.00            
ATOM     46 CGLU     X   1      -1.550  19.770  27.303  0.00  0.00            
ATOM     47 CLEU     X   1       2.202  19.318  27.776  0.00  0.00            
ATOM     48 CGLN     X   1       2.440  20.940  31.209  0.00  0.00            
ATOM     49 CASP     X   1      -0.061  18.320  32.235  0.00  0.00            
ATOM     50 CMET     X   1       1.813  15.512  30.484  0.00  0.00            
ATOM     51 CILE     X   1       4.890  16.336  32.678  0.00  0.00            
ATOM     52 CASN     X   1       2.786  17.079  35.749  0.00  0.00            
ATOM     53 CGLU     X   1       1.974  13.364  35.609  0.00  0.00            
ATOM     54 CVAL     X   1       5.654  12.368  36.000  0.00  0.00            
ATOM     55 CASP     X   1       7.195  15.317  37.876  0.00  0.00            
ATOM     56 CALA     X   1       7.797  14.465  41.494  0.00  0.00            
ATOM     57 CASP     X   1       9.870  17.677  41.787  0.00  0.00            
ATOM     58 CGLY     X   1       7.408  20.061  40.078  0.00  0.00            
ATOM     59 CASN     X   1       9.828  22.931  39.314  0.00  0.00            
ATOM     60 CGLY     X   1       8.687  22.648  35.688  0.00  0.00            
ATOM     61 CTHR     X   1      11.152  20.199  34.130  0.00  0.00            
ATOM     62 CILE     X   1      11.850  16.466  33.886  0.00  0.00            
ATOM     63 CASP     X   1      15.251  15.176  35.026  0.00  0.00            
ATOM     64 CPHE     X   1      17.074  12.149  33.648  0.00  0.00            
ATOM     65 CPRO     X   1      16.823  10.016  36.810  0.00  0.00            
ATOM     66 CGLU     X   1      13.205  11.056  37.385  0.00  0.00            
ATOM     67 CPHE     X   1      12.237  10.423  33.752  0.00  0.00            
ATOM     68 CLEU     X   1      13.656   6.856  33.975  0.00  0.00            
ATOM     69 CSER     X   1      11.800   5.434  36.942  0.00  0.00            
ATOM     70 CLEU     X   1       8.105   6.352  36.332  0.00  0.00            
ATOM     71 CMET     X   1       8.185   6.533  32.515  0.00  0.00            
ATOM     72 CALA     X   1       9.962   3.378  31.619  0.00  0.00            
ATOM     73 CARG     X   1       6.938   1.361  32.745  0.00  0.00            
ATOM     74 CLYS     X   1       4.702   3.108  30.022  0.00  0.00            
ATOM     75 CMET     X   1       7.513   3.185  27.462  0.00  0.00            
ATOM     76 CLYS     X   1       7.836  -0.576  27.483  0.00  0.00            
ATOM     77 CGLU     X   1       4.135  -1.027  27.069  0.00  0.00            
ATOM     78 CGLN     X   1       4.439   1.781  24.554  0.00  0.00            
ATOM     79 CASP     X   1       7.433   0.543  22.572  0.00  0.00            
ATOM     80 CSER     X   1       6.227  -2.798  21.208  0.00  0.00            
ATOM     81 CGLU     X   1       3.531  -1.316  19.035  0.00  0.00            
ATOM     82 CGLU     X   1       5.328   2.015  18.453  0.00  0.00            
ATOM     83 CGLU     X   1       8.365   0.235  17.098  0.00  0.00            
ATOM     84 CLEU     X   1       6.175  -1.462  14.426  0.00  0.00            
ATOM     85 CILE     X   1       4.075   1.366  13.105  0.00  0.00            
ATOM     86 CGLU     X   1       6.725   4.063  12.889  0.00  0.00            
ATOM     87 CALA     X   1       9.728   1.986  11.847  0.00  0.00            
ATOM     88 CPHE     X   1       8.202   0.728   8.607  0.00  0.00            
ATOM     89 CLYS     X   1       7.011   3.648   6.404  0.00  0.00            
ATOM     90 CVAL     X   1       9.582   5.972   7.893  0.00  0.00            
ATOM     91 CPHE     X   1      12.602   3.756   7.132  0.00  0.00            
ATOM     92 CASP     X   1      11.359   2.997   3.644  0.00  0.00            
ATOM     93 CARG     X   1      11.022   6.380   1.941  0.00  0.00            
ATOM     94 CASP     X   1      10.698   4.792  -1.516  0.00  0.00            
ATOM     95 CGLY     X   1       8.839   1.948   0.265  0.00  0.00            
ATOM     96 CASN     X   1       9.263  -0.717  -2.417  0.00  0.00            
ATOM     97 CGLY     X   1       9.791  -3.314   0.331  0.00  0.00            
ATOM     98 CLEU     X   1      13.589  -2.975   0.679  0.00  0.00            
ATOM     99 CILE     X   1      15.461  -0.801   3.153  0.00  0.00            
ATOM    100 CSER     X   1      17.660   1.242   0.798  0.00  0.00            
ATOM    101 CALA     X   1      20.861   2.934   1.800  0.00  0.00            
ATOM    102 CALA     X   1      19.415   6.046   0.155  0.00  0.00            
ATOM    103 CGLU     X   1      16.404   6.226   2.467  0.00  0.00            
ATOM    104 CLEU     X   1      18.022   4.952   5.626  0.00  0.00            
ATOM    105 CARG     X   1      20.846   7.477   5.440  0.00  0.00            
ATOM    106 CHIS     X   1      18.474  10.246   4.459  0.00  0.00            
ATOM    107 CVAL     X   1      15.798  10.057   7.157  0.00  0.00            
ATOM    108 CMET     X   1      18.448   8.833   9.657  0.00  0.00            
ATOM    109 CTHR     X   1      20.498  12.066   9.505  0.00  0.00            
ATOM    110 CASN     X   1      17.175  13.761  10.253  0.00  0.00            
ATOM    111 CLEU     X   1      16.663  11.219  13.015  0.00  0.00            
ATOM    112 CGLY     X   1      19.876  12.598  14.534  0.00  0.00            
ATOM    113 CGLU     X   1      22.521  10.233  13.193  0.00  0.00            
ATOM    114 CLYS     X   1      25.483  11.185  11.047  0.00  0.00            
ATOM    115 CLEU     X   1      26.311   8.096   8.949  0.00  0.00            
ATOM    116 CTHR     X   1      28.289   7.679   5.756  0.00  0.00            
ATOM    117 CASP     X   1      26.856   5.687   2.873  0.00  0.00            
ATOM    118 CASP     X   1      29.249   2.845   3.768  0.00  0.00            
ATOM    119 CGLU     X   1      28.634   3.131   7.531  0.00  0.00            
ATOM    120 CVAL     X   1      24.905   3.005   6.968  0.00  0.00            
ATOM    121 CASP     X   1      25.329   0.015   4.683  0.00  0.00            
ATOM    122 CGLU     X   1      27.766  -1.334   7.282  0.00  0.00            
ATOM    123 CMET     X   1      24.689  -1.367   9.599  0.00  0.00            
ATOM    124 CILE     X   1      22.878  -3.670   7.279  0.00  0.00            
ATOM    125 CARG     X   1      26.065  -5.736   6.859  0.00  0.00            
ATOM    126 CGLU     X   1      25.638  -6.137  10.635  0.00  0.00            
ATOM    127 CALA     X   1      22.358  -7.833   9.716  0.00  0.00            
ATOM    128 CASP     X   1      23.096  -9.056   6.186  0.00  0.00            
ATOM    129 CILE     X   1      22.932 -12.540   4.697  0.00  0.00            
ATOM    130 CASP     X   1      21.545 -12.524   1.136  0.00  0.00            
ATOM    131 CGLY     X   1      24.073  -9.847   0.106  0.00  0.00            
ATOM    132 CASP     X   1      21.097  -8.551  -1.905  0.00  0.00            
ATOM    133 CGLY     X   1      22.823  -5.159  -1.426  0.00  0.00            
ATOM    134 CHIS     X   1      19.859  -3.878   0.505  0.00  0.00            
ATOM    135 CILE     X   1      18.066  -4.878   3.745  0.00  0.00            
ATOM    136 CASN     X   1      14.708  -6.630   3.741  0.00  0.00            
ATOM    137 CTYR     X   1      12.078  -6.326   6.519  0.00  0.00            
ATOM    138 CGLU     X   1      12.502 -10.041   7.245  0.00  0.00            
ATOM    139 CGLU     X   1      16.161  -9.017   7.630  0.00  0.00            
ATOM    140 CPHE     X   1      14.717  -6.094   9.563  0.00  0.00            
ATOM    141 CVAL     X   1      12.841  -8.296  12.033  0.00  0.00            
ATOM    142 CARG     X   1      15.721 -10.533  13.150  0.00  0.00            
ATOM    143 CMET     X   1      17.403  -7.458  14.434  0.00  0.00            
ATOM    144 CMET     X   1      14.245  -6.402  16.203  0.00  0.00            
ATOM    145 CVAL     X   1      13.370  -9.684  17.828  0.00  0.00            
ATOM    146 CSER     X   1      16.836 -10.950  18.852  0.00  0.00            
END
ATOM      1 CGLU     X   1      23.937  -2.975  37.786  0.00  0.00            
ATOM      2 CGLN     X   1      21.419  -4.739  35.632  0.00  0.00            
ATOM      3 CLEU     X   1      22.602  -5.013  31.943  0.00  0.00            
ATOM      4 CTHR     X   1      25.735  -4.558  29.877  0.00  0.00            
ATOM      5 CGLU     X   1      27.151  -1.161  28.818  0.00  0.00            
ATOM      6 CGLU     X   1      26.332  -2.498  25.321  0.00  0.00            
ATOM      7 CGLN     X   1      22.616  -2.932  25.963  0.00  0.00            
ATOM      8 CILE     X   1      22.200   0.325  27.904  0.00  0.00            
ATOM      9 CALA     X   1      23.550   2.297  24.952  0.00  0.00            
ATOM     10 CGLU     X   1      20.409   1.159  23.129  0.00  0.00            
ATOM     11 CPHE     X   1      17.991   2.839  25.481  0.00  0.00            
ATOM     12 CLYS     X   1      20.033   6.076  25.515  0.00  0.00            
ATOM     13 CGLU     X   1      18.534   7.025  22.156  0.00  0.00            
ATOM     14 CALA     X   1      15.164   6.545  23.885  0.00  0.00            
ATOM     15 CPHE     X   1      15.956   9.114  26.602  0.00  0.00            
ATOM     16 CALA     X   1      17.120  11.566  23.934  0.00  0.00            
ATOM     17 CLEU     X   1      13.696  11.408  22.289  0.00  0.00            
ATOM     18 CPHE     X   1      12.844  14.035  24.858  0.00  0.00            
ATOM     19 CASP     X   1      16.119  16.004  24.772  0.00  0.00            
ATOM     20 CLYS     X   1      15.933  17.627  21.312  0.00  0.00            
ATOM     21 CASP     X   1      18.795  19.774  22.479  0.00  0.00            
ATOM     22 CGLY     X   1      20.608  17.382  24.825  0.00  0.00            
ATOM     23 CASP     X   1      20.793  20.056  27.525  0.00  0.00            
ATOM     24 CGLY     X   1      19.986  17.442  30.164  0.00  0.00            
ATOM     25 CTHR     X   1      16.297  17.911  30.883  0.00  0.00            
ATOM     26 CILE     X   1      12.837  17.896  29.315  0.00  0.00            
ATOM     27 CTHR     X   1      10.512  20.906  29.664  0.00  0.00            
ATOM     28 CTHR     X   1       6.957  21.014  28.359  0.00  0.00            
ATOM     29 CLYS     X   1       8.390  22.122  24.984  0.00  0.00            
ATOM     30 CGLU     X   1       9.990  18.685  24.590  0.00  0.00            
ATOM     31 CLEU     X   1       7.045  16.514  25.494  0.00  0.00            
ATOM     32 CGLY     X   1       5.342  18.606  22.788  0.00  0.00            
ATOM     33 CTHR     X   1       8.357  18.063  20.533  0.00  0.00            
ATOM     34 CVAL     X   1       7.077  14.507  20.293  0.00  0.00            
ATOM     35 CMET     X   1       3.444  15.284  19.646  0.00  0.00            
ATOM     36 CARG     X   1       4.374  17.518  16.742  0.00  0.00            
ATOM     37 CSER     X   1       5.803  14.700  14.619  0.00  0.00            
ATOM     38 CLEU     X   1       2.381  13.076  14.918  0.00  0.00            
ATOM     39 CGLY     X   1       0.649  16.387  14.070  0.00  0.00            
ATOM     40 CGLN     X   1      -0.955  18.418  16.853  0.00  0.00            
ATOM     41 CASN     X   1       1.129  21.256  18.336  0.00  0.00            
ATOM     42 CPRO     X   1      -0.137  20.697  21.869  0.00  0.00            
ATOM     43 CTHR     X   1      -0.288  23.765  24.041  0.00  0.00            
ATOM     44 CGLU     X   1       1.327  24.457  27.389  0.00  0.00            
ATOM     45 CALA     X   1      -1.881  23.607  29.318  0.00  0.00            
ATOM     46 CGLU     X   1      -1.872  20.333  27.419  0.00  0.00            
ATOM     47 CLEU     X   1       1.705  19.351  28.286  0.00  0.00            
ATOM     48 CGLN     X   1       1.957  20.816  31.789  0.00  0.00            
ATOM     49 CASP     X   1      -0.622  18.506  33.265  0.00  0.00            
ATOM     50 CMET     X   1       0.914  15.403  31.693  0.00  0.00            
ATOM     51 CILE     X   1       4.433  16.784  32.513  0.00  0.00            
ATOM     52 CASN     X   1       3.274  17.481  36.059  0.00  0.00            
ATOM     53 CGLU     X   1       2.973  13.689  36.148  0.00  0.00            
ATOM     54 CVAL     X   1       6.802  13.750  36.010  0.00  0.00            
ATOM     55 CASP     X   1       7.902  17.092  37.498  0.00  0.00            
ATOM     56 CALA     X   1       7.789  16.077  41.122  0.00  0.00            
ATOM     57 CASP     X   1       9.769  18.838  42.899  0.00  0.00            
ATOM     58 CGLY     X   1       8.692  21.955  40.953  0.00  0.00            
ATOM     59 CASN     X   1      11.970  23.395  39.589  0.00  0.00            
ATOM     60 CGLY     X   1      10.156  23.317  36.238  0.00  0.00            
ATOM     61 CTHR     X   1      12.091  20.574  34.441  0.00  0.00            
ATOM     62 CILE     X   1      12.282  16.786  34.127  0.00  0.00            
ATOM     63 CASP     X   1      15.688  15.156  34.650  0.00  0.00            
ATOM     64 CPHE     X   1      16.859  11.578  34.184  0.00  0.00            
ATOM     65 CPRO     X   1      16.238  10.306  37.735  0.00  0.00            
ATOM     66 CGLU     X   1      12.641  11.469  38.199  0.00  0.00            
ATOM     67 CPHE     X   1      11.785   9.865  34.848  0.00  0.00            
ATOM     68 CLEU     X   1      14.050   6.759  34.912  0.00  0.00            
ATOM     69 CSER     X   1      12.505   5.118  37.943  0.00  0.00            
ATOM     70 CLEU     X   1       8.785   4.610  37.066  0.00  0.00            
ATOM     71 CMET     X   1       9.374   4.799  33.295  0.00  0.00            
ATOM     72 CALA     X   1      11.606   2.220  31.782  0.00  0.00            
ATOM     73 CARG     X   1       8.975  -0.518  32.036  0.00  0.00            
ATOM     74 CLYS     X   1       5.760   1.389  30.813  0.00  0.00            
ATOM     75 CMET     X   1       7.947   3.091  28.209  0.00  0.00            
ATOM     76 CLYS     X   1       8.905  -0.276  26.796  0.00  0.00            
ATOM     77 CGLU     X   1       5.387  -1.434  26.195  0.00  0.00            
ATOM     78 CGLN     X   1       4.042   1.613  24.403  0.00  0.00            
ATOM     79 CASP     X   1       7.360   1.805  22.566  0.00  0.00            
ATOM     80 CSER     X   1       7.463  -1.879  21.617  0.00  0.00            
ATOM     81 CGLU     X   1       4.047  -1.618  20.053  0.00  0.00            
ATOM     82 CGLU     X   1       4.595   1.735  18.285  0.00  0.00            
ATOM     83 CGLU     X   1       8.121   1.146  17.084  0.00  0.00            
ATOM     84 CLEU     X   1       7.449  -1.804  14.707  0.00  0.00            
ATOM     85 CILE     X   1       5.012   0.231  12.688  0.00  0.00            
ATOM     86 CGLU     X   1       6.895   3.499  13.028  0.00  0.00            
ATOM     87 CALA     X   1      10.355   2.206  12.145  0.00  0.00            
ATOM     88 CPHE     X   1       8.974   0.043   9.348  0.00  0.00            
ATOM     89 CLYS     X   1       7.009   2.864   7.621  0.00  0.00            
ATOM     90 CVAL     X   1       9.804   5.381   7.908  0.00  0.00            
ATOM     91 CPHE     X   1      12.917   3.313   7.109  0.00  0.00            
ATOM     92 CASP     X   1      10.919   2.205   4.098  0.00  0.00            
ATOM     93 CARG     X   1      10.826   5.773   2.788  0.00  0.00            
ATOM     94 CASP     X   1       9.498   4.622  -0.600  0.00  0.00            
ATOM     95 CGLY     X   1       6.748   2.188   0.508  0.00  0.00            
ATOM     96 CASN     X   1       8.262  -0.720  -1.422  0.00  0.00            
ATOM     97 CGLY     X   1       9.212  -2.553   1.790  0.00  0.00            
ATOM     98 CLEU     X   1      12.929  -2.682   0.876  0.00  0.00            
ATOM     99 CILE     X   1      15.479  -0.226   2.221  0.00  0.00            
ATOM    100 CSER     X   1      18.430   0.097  -0.176  0.00  0.00            
ATOM    101 CALA     X   1      21.492   2.197   0.394  0.00  0.00            
ATOM    102 CALA     X   1      19.637   5.275  -0.857  0.00  0.00            
ATOM    103 CGLU     X   1      16.638   4.784   1.426  0.00  0.00            
ATOM    104 CLEU     X   1      18.832   3.685   4.289  0.00  0.00            
ATOM    105 CARG     X   1      21.416   6.459   4.155  0.00  0.00            
ATOM    106 CHIS     X   1      18.681   9.032   3.754  0.00  0.00            
ATOM    107 CVAL     X   1      16.388   7.713   6.488  0.00  0.00            
ATOM    108 CMET     X   1      19.109   7.569   9.198  0.00  0.00            
ATOM    109 CTHR     X   1      19.670  11.303   8.548  0.00  0.00            
ATOM    110 CASN     X   1      15.968  12.086   8.947  0.00  0.00            
ATOM    111 CLEU     X   1      15.865  10.200  12.232  0.00  0.00            
ATOM    112 CGLY     X   1      18.980  12.117  13.309  0.00  0.00            
ATOM    113 CGLU     X   1      22.185  10.297  12.410  0.00  0.00            
ATOM    114 CLYS     X   1      24.414  12.000   9.878  0.00  0.00            
ATOM    115 CLEU     X   1      26.041   8.800   8.557  0.00  0.00            
ATOM    116 CTHR     X   1      28.302   8.038   5.625  0.00  0.00            
ATOM    117 CASP     X   1      27.517   5.694   2.759  0.00  0.00            
ATOM    118 CASP     X   1      30.588   3.744   3.930  0.00  0.00            
ATOM    119 CGLU     X   1      29.260   3.377   7.498  0.00  0.00            
ATOM    120 CVAL     X   1      25.685   2.681   6.509  0.00  0.00            
ATOM    121 CASP     X   1      26.848  -0.265   4.434  0.00  0.00            
ATOM    122 CGLU     X   1      28.304  -1.879   7.563  0.00  0.00            
ATOM    123 CMET     X   1      24.834  -1.585   9.209  0.00  0.00            
ATOM    124 CILE     X   1      23.057  -3.050   6.265  0.00  0.00            
ATOM    125 CARG     X   1      25.843  -5.646   5.946  0.00  0.00            
ATOM    126 CGLU     X   1      25.627  -6.551   9.652  0.00  0.00            
ATOM    127 CALA     X   1      21.882  -7.214   9.497  0.00  0.00            
ATOM    128 CASP     X   1      21.965  -8.784   6.028  0.00  0.00            
ATOM    129 CILE     X   1      21.369 -12.526   5.884  0.00  0.00            
ATOM    130 CASP     X   1      20.526 -13.307   2.239  0.00  0.00            
ATOM    131 CGLY     X   1      23.088 -10.894   0.746  0.00  0.00            
ATOM    132 CASP     X   1      20.862  -8.542  -1.278  0.00  0.00            
ATOM    133 CGLY     X   1      22.004  -5.454   0.691  0.00  0.00            
ATOM    134 CHIS     X   1      18.450  -4.322   1.191  0.00  0.00            
ATOM    135 CILE     X   1      16.683  -4.225   4.594  0.00  0.00            
ATOM    136 CASN     X   1      13.544  -6.305   4.181  0.00  0.00            
ATOM    137 CTYR     X   1      11.318  -6.322   7.306  0.00  0.00            
ATOM    138 CGLU     X   1      12.353  -9.788   8.501  0.00  0.00            
ATOM    139 CGLU     X   1      15.983  -8.606   8.394  0.00  0.00            
ATOM    140 CPHE     X   1      15.205  -5.378  10.222  0.00  0.00            
ATOM    141 CVAL     X   1      13.091  -7.039  12.914  0.00  0.00            
ATOM    142 CARG     X   1      15.002 -10.221  13.795  0.00  0.00            
ATOM    143 CMET     X   1      18.208  -8.316  13.638  0.00  0.00            
ATOM    144 CMET     X   1      17.285  -6.112  16.554  0.00  0.00            
ATOM    145 CVAL     X   1      16.014  -8.993  18.618  0.00  0.00            
ATOM    146 CSER     X   1      18.850 -11.428  17.789  0.00  0.00            
END
ATOM      1 CGLU     X   1      22.299  -3.457  38.148  0.00  0.00            
ATOM      2 CGLN     X   1      19.624  -4.504  35.732  0.00  0.00            
ATOM      3 CLEU     X   1      20.536  -4.144  31.974  0.00  0.00            
ATOM      4 CTHR     X   1      23.780  -3.707  30.083  0.00  0.00            
ATOM      5 CGLU     X   1      25.577  -0.449  29.178  0.00  0.00            
ATOM      6 CGLU     X   1      24.576  -1.483  25.626  0.00  0.00            
ATOM      7 CGLN     X   1      20.911  -1.584  26.611  0.00  0.00            
ATOM      8 CILE     X   1      20.985   1.866  28.238  0.00  0.00            
ATOM      9 CALA     X   1      22.620   4.035  25.585  0.00  0.00            
ATOM     10 CGLU     X   1      20.004   2.463  23.313  0.00  0.00            
ATOM     11 CPHE     X   1      17.121   3.484  25.517  0.00  0.00            
ATOM     12 CLYS     X   1      18.957   6.735  26.360  0.00  0.00            
ATOM     13 CGLU     X   1      18.725   7.408  22.628  0.00  0.00            
ATOM     14 CALA     X   1      14.982   7.057  23.292  0.00  0.00            
ATOM     15 CPHE     X   1      15.532   9.382  26.276  0.00  0.00            
ATOM     16 CALA     X   1      17.712  11.482  23.968  0.00  0.00            
ATOM     17 CLEU     X   1      14.768  11.743  21.576  0.00  0.00            
ATOM     18 CPHE     X   1      12.985  13.924  24.085  0.00  0.00            
ATOM     19 CASP     X   1      15.871  16.098  25.333  0.00  0.00            
ATOM     20 CLYS     X   1      16.355  17.529  21.817  0.00  0.00            
ATOM     21 CASP     X   1      19.700  19.106  22.512  0.00  0.00            
ATOM     22 CGLY     X   1      20.954  16.778  25.254  0.00  0.00            
ATOM     23 CASP     X   1      20.344  19.572  27.762  0.00  0.00            
ATOM     24 CGLY     X   1      19.650  16.870  30.345  0.00  0.00            
ATOM     25 CTHR     X   1      15.991  17.605  30.983  0.00  0.00            
ATOM     26 CILE     X   1      12.577  16.781  29.533  0.00  0.00            
ATOM     27 CTHR     X   1      10.426  19.936  29.481  0.00  0.00            
ATOM     28 CTHR     X   1       6.776  20.120  28.483  0.00  0.00            
ATOM     29 CLYS     X   1       8.054  21.913  25.350  0.00  0.00            
ATOM     30 CGLU     X   1      10.278  18.852  24.883  0.00  0.00            
ATOM     31 CLEU     X   1       7.349  16.527  24.417  0.00  0.00            
ATOM     32 CGLY     X   1       5.786  19.437  22.495  0.00  0.00            
ATOM     33 CTHR     X   1       8.162  19.252  19.530  0.00  0.00            
ATOM     34 CVAL     X   1       7.329  15.560  19.679  0.00  0.00            
ATOM     35 CMET     X   1       3.587  15.467  19.215  0.00  0.00            
ATOM     36 CARG     X   1       4.110  18.301  16.769  0.00  0.00            
ATOM     37 CSER     X   1       6.187  15.896  14.672  0.00  0.00            
ATOM     38 CLEU     X   1       3.152  13.626  14.944  0.00  0.00            
ATOM     39 CGLY     X   1       0.904  16.345  13.449  0.00  0.00            
ATOM     40 CGLN     X   1      -0.771  17.825  16.523  0.00  0.00            
ATOM     41 CASN     X   1       0.415  20.380  19.105  0.00  0.00            
ATOM     42 CPRO     X   1      -1.803  20.763  22.160  0.00  0.00            
ATOM     43 CTHR     X   1      -0.933  23.743  24.284  0.00  0.00            
ATOM     44 CGLU     X   1       1.709  24.044  26.972  0.00  0.00            
ATOM     45 CALA     X   1      -0.930  23.989  29.759  0.00  0.00            
ATOM     46 CGLU     X   1      -2.476  20.668  28.805  0.00  0.00            
ATOM     47 CLEU     X   1       1.094  19.360  29.022  0.00  0.00            
ATOM     48 CGLN     X   1       1.590  20.564  32.597  0.00  0.00            
ATOM     49 CASP     X   1      -0.792  17.777  33.452  0.00  0.00            
ATOM     50 CMET     X   1       1.414  15.073  31.940  0.00  0.00            
ATOM     51 CILE     X   1       4.555  16.786  33.410  0.00  0.00            
ATOM     52 CASN     X   1       3.434  17.044  37.028  0.00  0.00            
ATOM     53 CGLU     X   1       3.369  13.241  37.150  0.00  0.00            
ATOM     54 CVAL     X   1       7.169  13.219  36.658  0.00  0.00            
ATOM     55 CASP     X   1       8.323  16.158  38.808  0.00  0.00            
ATOM     56 CALA     X   1       9.092  15.188  42.365  0.00  0.00            
ATOM     57 CASP     X   1       9.620  18.687  43.843  0.00  0.00            
ATOM     58 CGLY     X   1       7.571  20.825  41.416  0.00  0.00            
ATOM     59 CASN     X   1      10.643  22.485  39.840  0.00  0.00            
ATOM     60 CGLY     X   1       8.883  22.076  36.484  0.00  0.00            
ATOM     61 CTHR     X   1      11.200  19.923  34.363  0.00  0.00            
ATOM     62 CILE     X   1      12.415  16.337  34.750  0.00  0.00            
ATOM     63 CASP     X   1      16.112  15.488  35.126  0.00  0.00            
ATOM     64 CPHE     X   1      17.446  12.159  33.890  0.00  0.00            
ATOM     65 CPRO     X   1      17.067  10.142  37.116  0.00  0.00            
ATOM     66 CGLU     X   1      13.725  11.928  37.503  0.00  0.00            
ATOM     67 CPHE     X   1      12.746  11.008  33.935  0.00  0.00            
ATOM     68 CLEU     X   1      14.164   7.481  34.511  0.00  0.00            
ATOM     69 CSER     X   1      11.871   6.118  37.185  0.00  0.00            
ATOM     70 CLEU     X   1       8.454   7.163  35.735  0.00  0.00            
ATOM     71 CMET     X   1       9.675   6.474  32.180  0.00  0.00            
ATOM     72 CALA     X   1      12.072   3.640  31.796  0.00  0.00            
ATOM     73 CARG     X   1       9.453   1.257  33.190  0.00  0.00            
ATOM     74 CLYS     X   1       6.464   2.403  30.906  0.00  0.00            
ATOM     75 CMET     X   1       8.731   2.928  27.898  0.00  0.00            
ATOM     76 CLYS     X   1      10.169  -0.549  27.600  0.00  0.00            
ATOM     77 CGLU     X   1       6.647  -1.842  27.644  0.00  0.00            
ATOM     78 CGLN     X   1       5.666   0.668  24.990  0.00  0.00            
ATOM     79 CASP     X   1       8.863   0.202  22.993  0.00  0.00            
ATOM     80 CSER     X   1       8.264  -3.480  22.239  0.00  0.00            
ATOM     81 CGLU     X   1       4.814  -3.093  20.779  0.00  0.00            
ATOM     82 CGLU     X   1       5.389   0.016  18.620  0.00  0.00            
ATOM     83 CGLU     X   1       8.835  -1.186  17.668  0.00  0.00            
ATOM     84 CLEU     X   1       8.284  -3.523  14.661  0.00  0.00            
ATOM     85 CILE     X   1       5.333  -1.596  13.346  0.00  0.00            
ATOM     86 CGLU     X   1       6.896   1.853  13.299  0.00  0.00            
ATOM     87 CALA     X   1      10.405   0.649  12.491  0.00  0.00            
ATOM     88 CPHE     X   1       9.673  -1.250   9.286  0.00  0.00            
ATOM     89 CLYS     X   1       7.723   1.488   7.416  0.00  0.00            
ATOM     90 CVAL     X   1      10.037   4.319   8.344  0.00  0.00            
ATOM     91 CPHE     X   1      13.157   2.698   6.846  0.00  0.00            
ATOM     92 CASP     X   1      11.379   1.580   3.703  0.00  0.00            
ATOM     93 CARG     X   1      10.276   4.955   2.343  0.00  0.00            
ATOM     94 CASP     X   1       9.091   4.603  -1.269  0.00  0.00            
ATOM     95 CGLY     X   1       7.138   1.360  -0.651  0.00  0.00            
ATOM     96 CASN     X   1       9.817  -0.324  -2.763  0.00  0.00            
ATOM     97 CGLY     X   1       9.812  -3.251  -0.312  0.00  0.00            
ATOM     98 CLEU     X   1      13.537  -3.262   0.575  0.00  0.00            
ATOM     99 CILE     X   1      15.379  -0.538   2.455  0.00  0.00            
ATOM    100 CSER     X   1      18.236   0.664   0.230  0.00  0.00            
ATOM    101 CALA     X   1      21.537   2.149   1.231  0.00  0.00            
ATOM    102 CALA     X   1      20.406   5.607   0.117  0.00  0.00            
ATOM    103 CGLU     X   1      16.838   5.124   1.330  0.00  0.00            
ATOM    104 CLEU     X   1      18.336   3.953   4.586  0.00  0.00            
ATOM    105 CARG     X   1      20.600   6.995   4.496  0.00  0.00            
ATOM    106 CHIS     X   1      17.734   9.316   3.683  0.00  0.00            
ATOM    107 CVAL     X   1      15.808   8.288   6.798  0.00  0.00            
ATOM    108 CMET     X   1      18.810   8.378   9.196  0.00  0.00            
ATOM    109 CTHR     X   1      19.661  11.813   7.725  0.00  0.00            
ATOM    110 CASN     X   1      16.166  12.966   8.690  0.00  0.00            
ATOM    111 CLEU     X   1      16.613  10.890  11.827  0.00  0.00            
ATOM    112 CGLY     X   1      19.277  13.353  12.999  0.00  0.00            
ATOM    113 CGLU     X   1      22.107  11.313  11.508  0.00  0.00            
ATOM    114 CLYS     X   1      24.774  12.874   9.333  0.00  0.00            
ATOM    115 CLEU     X   1      25.658   9.483   7.799  0.00  0.00            
ATOM    116 CTHR     X   1      27.940   7.901   5.234  0.00  0.00            
ATOM    117 CASP     X   1      27.784   5.155   2.633  0.00  0.00            
ATOM    118 CASP     X   1      30.584   3.222   4.373  0.00  0.00            
ATOM    119 CGLU     X   1      28.536   3.438   7.596  0.00  0.00            
ATOM    120 CVAL     X   1      25.078   3.062   6.134  0.00  0.00            
ATOM    121 CASP     X   1      26.105   0.018   4.131  0.00  0.00            
ATOM    122 CGLU     X   1      27.583  -1.568   7.263  0.00  0.00            
ATOM    123 CMET     X   1      24.175  -1.867   9.034  0.00  0.00            
ATOM    124 CILE     X   1      22.985  -3.734   6.023  0.00  0.00            
ATOM    125 CARG     X   1      25.886  -6.192   5.642  0.00  0.00            
ATOM    126 CGLU     X   1      25.128  -7.338   9.208  0.00  0.00            
ATOM    127 CALA     X   1      21.517  -8.174   8.344  0.00  0.00            
ATOM    128 CASP     X   1      22.016  -9.078   4.677  0.00  0.00            
ATOM    129 CILE     X   1      21.465 -12.830   4.685  0.00  0.00            
ATOM    130 CASP     X   1      20.357 -13.338   1.063  0.00  0.00            
ATOM    131 CGLY     X   1      22.989 -10.607   0.578  0.00  0.00            
ATOM    132 CASP     X   1      20.988  -8.235  -1.647  0.00  0.00            
ATOM    133 CGLY     X   1      22.658  -5.203   0.007  0.00  0.00            
ATOM    134 CHIS     X   1      19.119  -4.540   1.103  0.00  0.00            
ATOM    135 CILE     X   1      17.455  -4.592   4.558  0.00  0.00            
ATOM    136 CASN     X   1      14.279  -6.551   3.907  0.00  0.00            
ATOM    137 CTYR     X   1      11.665  -6.356   6.708  0.00  0.00            
ATOM    138 CGLU     X   1      12.234  -9.854   8.104  0.00  0.00            
ATOM    139 CGLU     X   1      16.032  -9.469   8.227  0.00  0.00            
ATOM    140 CPHE     X   1      15.767  -6.028   9.795  0.00  0.00            
ATOM    141 CVAL     X   1      13.250  -7.001  12.477  0.00  0.00            
ATOM    142 CARG     X   1      15.349  -9.995  13.564  0.00  0.00            
ATOM    143 CMET     X   1      18.410  -7.872  13.330  0.00  0.00            
ATOM    144 CMET     X   1      16.954  -5.144  15.486  0.00  0.00            
ATOM    145 CVAL     X   1      15.100  -7.117  18.102  0.00  0.00            
ATOM    146 CSER     X   1      17.562 -10.030  18.444  0.00  0.00            
END
ATOM      1 CGLU     X   1      19.320  -0.915  37.121  0.00  0.00            
ATOM      2 CGLN     X   1      17.712  -2.943  34.403  0.00  0.00            
ATOM      3 CLEU     X   1      19.365  -4.312  31.165  0.00  0.00            
ATOM      4 CTHR     X   1      22.596  -5.099  29.369  0.00  0.00            
ATOM      5 CGLU     X   1      24.749  -2.281  27.926  0.00  0.00            
ATOM      6 CGLU     X   1      23.438  -3.016  24.401  0.00  0.00            
ATOM      7 CGLN     X   1      19.859  -2.540  25.571  0.00  0.00            
ATOM      8 CILE     X   1      20.151   0.603  27.712  0.00  0.00            
ATOM      9 CALA     X   1      22.095   2.742  25.249  0.00  0.00            
ATOM     10 CGLU     X   1      19.010   2.846  23.022  0.00  0.00            
ATOM     11 CPHE     X   1      16.879   3.647  26.026  0.00  0.00            
ATOM     12 CLYS     X   1      18.760   6.817  27.057  0.00  0.00            
ATOM     13 CGLU     X   1      19.051   7.658  23.363  0.00  0.00            
ATOM     14 CALA     X   1      15.250   7.974  23.184  0.00  0.00            
ATOM     15 CPHE     X   1      15.114  10.766  25.790  0.00  0.00            
ATOM     16 CALA     X   1      18.256  12.031  24.054  0.00  0.00            
ATOM     17 CLEU     X   1      16.089  12.266  20.939  0.00  0.00            
ATOM     18 CPHE     X   1      14.167  15.143  22.441  0.00  0.00            
ATOM     19 CASP     X   1      17.482  15.892  24.191  0.00  0.00            
ATOM     20 CLYS     X   1      18.574  17.146  20.745  0.00  0.00            
ATOM     21 CASP     X   1      21.396  19.096  22.293  0.00  0.00            
ATOM     22 CGLY     X   1      22.663  16.776  25.037  0.00  0.00            
ATOM     23 CASP     X   1      22.219  18.988  28.100  0.00  0.00            
ATOM     24 CGLY     X   1      20.691  16.373  30.397  0.00  0.00            
ATOM     25 CTHR     X   1      17.083  17.407  30.907  0.00  0.00            
ATOM     26 CILE     X   1      13.916  17.160  28.823  0.00  0.00            
ATOM     27 CTHR     X   1      10.983  19.339  29.931  0.00  0.00            
ATOM     28 CTHR     X   1       7.338  19.086  28.929  0.00  0.00            
ATOM     29 CLYS     X   1       8.481  21.967  26.679  0.00  0.00            
ATOM     30 CGLU     X   1      10.503  19.653  24.423  0.00  0.00            
ATOM     31 CLEU     X   1       7.428  17.475  24.393  0.00  0.00            
ATOM     32 CGLY     X   1       5.919  20.384  22.428  0.00  0.00            
ATOM     33 CTHR     X   1       8.697  20.037  19.854  0.00  0.00            
ATOM     34 CVAL     X   1       7.854  16.363  19.486  0.00  0.00            
ATOM     35 CMET     X   1       4.112  15.918  19.618  0.00  0.00            
ATOM     36 CARG     X   1       3.973  18.610  16.968  0.00  0.00            
ATOM     37 CSER     X   1       6.235  16.335  14.920  0.00  0.00            
ATOM     38 CLEU     X   1       3.522  13.686  15.164  0.00  0.00            
ATOM     39 CGLY     X   1       0.572  15.738  13.833  0.00  0.00            
ATOM     40 CGLN     X   1      -0.170  16.887  17.379  0.00  0.00            
ATOM     41 CASN     X   1      -0.460  20.562  18.383  0.00  0.00            
ATOM     42 CPRO     X   1      -0.174  19.251  21.933  0.00  0.00            
ATOM     43 CTHR     X   1      -1.076  22.042  24.289  0.00  0.00            
ATOM     44 CGLU     X   1       1.002  23.420  27.131  0.00  0.00            
ATOM     45 CALA     X   1      -1.745  22.117  29.474  0.00  0.00            
ATOM     46 CGLU     X   1      -1.649  18.814  27.626  0.00  0.00            
ATOM     47 CLEU     X   1       2.118  19.002  28.155  0.00  0.00            
ATOM     48 CGLN     X   1       1.812  20.252  31.736  0.00  0.00            
ATOM     49 CASP     X   1      -0.449  17.504  32.965  0.00  0.00            
ATOM     50 CMET     X   1       1.974  14.723  32.037  0.00  0.00            
ATOM     51 CILE     X   1       5.225  16.484  33.173  0.00  0.00            
ATOM     52 CASN     X   1       4.239  18.000  36.511  0.00  0.00            
ATOM     53 CGLU     X   1       2.979  14.578  37.599  0.00  0.00            
ATOM     54 CVAL     X   1       6.291  12.982  36.520  0.00  0.00            
ATOM     55 CASP     X   1       8.611  15.858  37.489  0.00  0.00            
ATOM     56 CALA     X   1       9.881  14.296  40.671  0.00  0.00            
ATOM     57 CASP     X   1      12.023  16.866  42.543  0.00  0.00            
ATOM     58 CGLY     X   1       9.266  19.377  41.674  0.00  0.00            
ATOM     59 CASN     X   1      11.214  22.402  40.357  0.00  0.00            
ATOM     60 CGLY     X   1       9.577  22.259  36.918  0.00  0.00            
ATOM     61 CTHR     X   1      11.574  19.637  35.012  0.00  0.00            
ATOM     62 CILE     X   1      12.855  16.250  33.837  0.00  0.00            
ATOM     63 CASP     X   1      16.400  15.494  35.018  0.00  0.00            
ATOM     64 CPHE     X   1      17.866  12.074  34.279  0.00  0.00            
ATOM     65 CPRO     X   1      17.367  10.496  37.725  0.00  0.00            
ATOM     66 CGLU     X   1      13.763  11.700  37.461  0.00  0.00            
ATOM     67 CPHE     X   1      13.795  10.701  33.782  0.00  0.00            
ATOM     68 CLEU     X   1      15.322   7.292  34.693  0.00  0.00            
ATOM     69 CSER     X   1      12.780   6.057  37.200  0.00  0.00            
ATOM     70 CLEU     X   1       9.568   6.658  35.153  0.00  0.00            
ATOM     71 CMET     X   1      11.303   6.155  31.785  0.00  0.00            
ATOM     72 CALA     X   1      12.294   2.635  32.530  0.00  0.00            
ATOM     73 CARG     X   1       8.645   1.993  33.397  0.00  0.00            
ATOM     74 CLYS     X   1       6.881   3.897  30.443  0.00  0.00            
ATOM     75 CMET     X   1       9.618   2.651  28.116  0.00  0.00            
ATOM     76 CLYS     X   1       9.346  -1.058  28.764  0.00  0.00            
ATOM     77 CGLU     X   1       5.623  -0.916  28.321  0.00  0.00            
ATOM     78 CGLN     X   1       6.113   1.401  25.372  0.00  0.00            
ATOM     79 CASP     X   1       9.107  -0.453  23.948  0.00  0.00            
ATOM     80 CSER     X   1       6.858  -3.412  23.126  0.00  0.00            
ATOM     81 CGLU     X   1       4.401  -1.585  20.933  0.00  0.00            
ATOM     82 CGLU     X   1       6.819   0.948  19.384  0.00  0.00            
ATOM     83 CGLU     X   1       9.506  -1.263  17.930  0.00  0.00            
ATOM     84 CLEU     X   1       7.639  -3.505  15.420  0.00  0.00            
ATOM     85 CILE     X   1       5.366  -0.786  14.157  0.00  0.00            
ATOM     86 CGLU     X   1       7.919   1.983  13.758  0.00  0.00            
ATOM     87 CALA     X   1      10.837   0.065  12.266  0.00  0.00            
ATOM     88 CPHE     X   1       8.670  -0.960   9.323  0.00  0.00            
ATOM     89 CLYS     X   1       6.644   1.950   7.829  0.00  0.00            
ATOM     90 CVAL     X   1       9.604   4.286   7.749  0.00  0.00            
ATOM     91 CPHE     X   1      12.610   2.086   6.890  0.00  0.00            
ATOM     92 CASP     X   1      10.723   0.909   3.833  0.00  0.00            
ATOM     93 CARG     X   1      10.759   4.361   2.239  0.00  0.00            
ATOM     94 CASP     X   1       8.733   3.700  -0.928  0.00  0.00            
ATOM     95 CGLY     X   1       6.669   0.553  -0.186  0.00  0.00            
ATOM     96 CASN     X   1       8.061  -1.778  -2.851  0.00  0.00
[truncated: 57,290,125 more chars]
