# Supplementary material for: Structural Transition States Explored With Minimalist Coarse Grained Models: Applications to Calmodulin
Source: Front Mol Biosci. 2019 Oct 15;6:104. doi: 10.3389/fmolb.2019.00104 (PMC6843051; doi:10.3389/fmolb.2019.00104)
Supplement: Supplementary file 1 [file Data_Sheet_1.ZIP › MD_full_trajectories/Energy_CG_FIELD/energy_closed2openT130g2.dat]

0.0 99.33171 130.0 62.2602 6.021408 0.0 -143.6326 112.8373 87.03413 0.0
1.0 -57.32966 207.1493 -116.4015 -31.35861 0.0 -151.129 37.09811 28.98799 0.0
2.0 -92.71967 161.9994 -138.9163 -32.51294 0.0 -151.2697 26.67632 18.19007 0.0
3.0 -116.7096 107.6664 -147.4123 -34.25692 0.0 -155.0546 26.41034 15.48894 0.0
4.0 -110.3197 142.5572 -150.9721 -32.64567 0.0 -156.9793 25.15964 13.49319 0.0
5.0 -110.7118 142.6712 -151.3967 -33.0917 0.0 -155.9563 23.66898 13.98241 0.0
6.0 -109.2381 136.9622 -148.295 -33.39368 0.0 -154.7805 23.55665 16.3226 0.0
7.0 -104.7523 135.8744 -143.499 -34.84591 0.0 -154.8349 28.8006 17.38117 0.0
8.0 -110.7971 150.3026 -153.6582 -34.47934 0.0 -155.2116 21.9554 14.07736 0.0
9.0 -117.5434 119.36 -151.5808 -34.82887 0.0 -154.85 22.22006 15.87799 0.0
10.0 -118.2123 121.7086 -152.9194 -33.56251 0.0 -155.4027 22.03338 14.01248 0.0
11.0 -116.1905 116.773 -149.4902 -33.73527 0.0 -155.2245 25.65174 13.81785 0.0
12.0 -114.3167 137.2594 -153.4584 -33.84353 0.0 -158.5071 24.97531 13.91696 0.0
13.0 -117.9686 107.6652 -148.671 -34.11525 0.0 -153.7256 24.96802 14.20181 0.0
14.0 -110.1894 149.2138 -152.7401 -34.44762 0.0 -154.8534 21.97129 14.58966 0.0
15.0 -115.2289 137.5394 -154.4504 -33.96695 0.0 -154.1454 20.86836 12.79357 0.0
16.0 -111.2192 136.2675 -150.078 -34.31001 0.0 -153.9989 20.30782 17.92308 0.0
17.0 -115.133 140.0466 -155.0694 -35.735 0.0 -156.6084 22.15362 15.1204 0.0
18.0 -126.175 120.0663 -160.4138 -35.2222 0.0 -158.072 20.03919 12.8412 0.0
19.0 -119.5919 116.1257 -152.707 -34.17687 0.0 -152.9574 19.03572 15.39158 0.0
20.0 -105.9928 168.1887 -153.9544 -35.60674 0.0 -156.8971 22.25386 16.29557 0.0
21.0 -104.5317 146.2143 -146.2269 -33.22686 0.0 -151.8568 24.66767 14.18901 0.0
22.0 -112.2373 131.0977 -149.6219 -34.69357 0.0 -154.0508 23.80297 15.31951 0.0
23.0 -112.2047 136.0792 -151.0097 -34.4381 0.0 -154.3004 24.6904 13.03833 0.0
24.0 -108.6678 147.6204 -150.7641 -35.61933 0.0 -153.3373 23.12548 15.06713 0.0
25.0 -113.5791 140.1113 -153.534 -35.77749 0.0 -155.5864 22.08386 15.74605 0.0
26.0 -112.9913 135.2792 -151.5683 -34.35827 0.0 -155.905 22.76859 15.9264 0.0
27.0 -118.4931 122.892 -153.5377 -35.12902 0.0 -156.3931 22.14405 15.84041 0.0
28.0 -119.0294 132.0737 -156.6923 -35.31802 0.0 -157.2153 21.43569 14.40538 0.0
29.0 -121.9575 132.2199 -159.662 -35.14226 0.0 -155.8709 18.56233 12.78881 0.0
30.0 -116.8449 136.2045 -155.6857 -34.94613 0.0 -156.2288 22.25398 13.23523 0.0
31.0 -113.9485 135.3246 -152.5384 -35.6175 0.0 -154.8803 24.42703 13.53243 0.0
32.0 -111.4827 150.2517 -154.3293 -34.07196 0.0 -154.4322 21.17892 12.99589 0.0
33.0 -117.9403 147.5855 -160.0266 -35.62027 0.0 -157.6468 21.52614 11.7143 0.0
34.0 -125.8007 107.8662 -156.5604 -34.97679 0.0 -157.3419 23.43163 12.32664 0.0
35.0 -118.3351 141.8312 -158.7805 -34.58576 0.0 -158.7722 24.13962 10.43787 0.0
36.0 -117.504 132.2242 -155.2098 -35.05195 0.0 -155.9914 23.99951 11.83398 0.0
37.0 -120.4353 121.6291 -155.1198 -35.14388 0.0 -156.0289 24.20414 11.84891 0.0
38.0 -121.7584 117.7086 -155.3248 -35.09217 0.0 -158.4533 25.7546 12.46612 0.0
39.0 -117.48 134.292 -155.7755 -35.03503 0.0 -159.6922 26.51047 12.44128 0.0
40.0 -119.5858 136.3914 -158.4799 -34.90503 0.0 -157.7391 21.99193 12.17227 0.0
41.0 -112.5301 152.6289 -156.0546 -35.34111 0.0 -155.0076 21.2415 13.0526 0.0
42.0 -122.1728 129.9899 -159.2414 -36.03401 0.0 -158.0302 21.79042 13.03242 0.0
43.0 -112.734 137.8999 -152.0583 -34.15761 0.0 -159.0595 27.92994 13.22886 0.0
44.0 -107.8509 140.7981 -148.0017 -35.01404 0.0 -154.0801 26.60464 14.48782 0.0
45.0 -116.6037 135.1901 -155.1552 -35.61264 0.0 -156.25 21.60377 15.10366 0.0
46.0 -119.6917 126.2838 -155.7035 -35.29735 0.0 -157.2087 23.86693 12.9357 0.0
47.0 -116.9521 150.1136 -159.7593 -35.24465 0.0 -159.8357 24.45679 10.86422 0.0
48.0 -127.8211 103.4586 -157.3239 -35.64083 0.0 -154.998 22.63305 10.68189 0.0
49.0 -115.3836 126.1455 -151.356 -35.55997 0.0 -155.6953 24.56468 15.33463 0.0
50.0 -120.7452 128.6987 -157.4456 -35.99564 0.0 -158.7275 23.04976 14.22778 0.0
51.0 -115.5914 142.5317 -156.2365 -35.3275 0.0 -154.6476 20.29117 13.4474 0.0
52.0 -113.2212 131.6896 -150.7745 -33.95436 0.0 -152.9157 21.26839 14.82717 0.0
53.0 -114.5606 132.3716 -152.3084 -33.55918 0.0 -156.8355 27.20006 10.88619 0.0
54.0 -117.3011 127.0702 -153.5371 -33.85947 0.0 -158.3583 24.57604 14.10465 0.0
55.0 -115.4171 134.362 -153.7325 -34.58211 0.0 -156.4879 24.85134 12.4862 0.0
56.0 -112.1506 136.257 -151.0064 -35.1795 0.0 -155.0801 26.09006 13.1631 0.0
57.0 -122.6596 126.4124 -158.7081 -35.77967 0.0 -158.471 25.10787 10.43466 0.0
58.0 -117.7963 119.8922 -151.9854 -35.44686 0.0 -154.0316 24.86579 12.62725 0.0
59.0 -113.6003 140.4534 -153.6528 -34.79976 0.0 -154.5655 23.31024 12.40221 0.0
60.0 -117.392 152.9211 -160.9998 -35.57241 0.0 -154.7088 18.14912 11.13232 0.0
61.0 -111.8834 133.3594 -149.9129 -34.92421 0.0 -154.9265 23.5688 16.36902 0.0
62.0 -118.0215 142.4927 -158.6555 -35.50869 0.0 -158.7549 23.32929 12.27883 0.0
63.0 -119.3846 135.6563 -158.0691 -35.55529 0.0 -156.6335 21.29424 12.8255 0.0
64.0 -111.8564 138.3782 -151.317 -36.06217 0.0 -154.7525 24.86849 14.62911 0.0
65.0 -121.8096 119.038 -155.7551 -35.80169 0.0 -154.9994 21.95086 13.09505 0.0
66.0 -123.4054 127.5631 -159.782 -36.54484 0.0 -157.9312 23.6556 11.03845 0.0
67.0 -117.703 147.6375 -159.8041 -35.30104 0.0 -158.2089 24.2282 9.477648 0.0
68.0 -117.9425 129.1925 -154.7838 -35.67874 0.0 -156.1052 23.72712 13.27302 0.0
69.0 -121.696 132.7363 -159.5478 -36.22184 0.0 -157.6264 23.81596 10.48442 0.0
70.0 -123.8587 125.6906 -159.7014 -36.21602 0.0 -159.7083 23.47552 12.74741 0.0
71.0 -121.4338 124.4167 -156.9132 -36.6172 0.0 -157.8927 25.15133 12.4454 0.0
72.0 -118.5516 141.9307 -159.0253 -35.68207 0.0 -157.8563 21.81102 12.70201 0.0
73.0 -118.4066 118.1776 -152.1068 -35.35278 0.0 -152.3951 22.19059 13.45055 0.0
74.0 -123.0845 125.1418 -158.7706 -34.97518 0.0 -156.5569 21.6208 11.14069 0.0
75.0 -125.7072 118.4315 -159.4798 -36.28319 0.0 -157.2795 19.47988 14.60306 0.0
76.0 -122.9185 117.6552 -156.4697 -34.68105 0.0 -154.1449 20.36083 11.99547 0.0
77.0 -125.0475 118.468 -158.8304 -35.6345 0.0 -156.2814 19.95968 13.1258 0.0
78.0 -117.3237 141.1822 -157.584 -36.03835 0.0 -156.5568 23.36866 11.64247 0.0
79.0 -118.1295 133.9135 -156.317 -35.80151 0.0 -157.4146 23.5696 13.32958 0.0
80.0 -117.5598 127.441 -153.9016 -35.13098 0.0 -154.9595 24.65304 11.53586 0.0
81.0 -125.9191 121.6733 -160.6161 -36.6855 0.0 -154.9056 19.38219 11.59282 0.0
82.0 -120.4438 132.7914 -158.3113 -36.47535 0.0 -153.9424 19.84076 12.26567 0.0
83.0 -114.8594 143.291 -155.7211 -35.77531 0.0 -156.9275 24.04767 12.93412 0.0
84.0 -121.4558 131.4505 -158.941 -36.3094 0.0 -156.4388 20.89229 12.91489 0.0
85.0 -110.9939 149.4105 -153.6006 -35.94465 0.0 -157.4679 24.69126 15.12069 0.0
86.0 -114.8777 135.9937 -153.6584 -35.79135 0.0 -155.3386 24.5931 12.87841 0.0
87.0 -121.6277 141.375 -161.943 -36.43036 0.0 -155.505 19.18677 10.80559 0.0
88.0 -120.8083 119.3403 -154.84 -35.3843 0.0 -154.5451 23.79077 11.29857 0.0
89.0 -129.5966 116.5447 -162.8312 -35.88249 0.0 -157.3809 18.91645 11.51574 0.0
90.0 -121.6832 134.3427 -159.9931 -36.47679 0.0 -157.0149 20.28214 13.21641 0.0
91.0 -112.9406 123.305 -148.1029 -36.38363 0.0 -155.0738 27.78733 15.56717 0.0
92.0 -121.8681 124.4659 -157.3615 -37.04063 0.0 -157.7463 24.40304 13.02236 0.0
93.0 -125.5017 130.5035 -162.7168 -36.07552 0.0 -159.4176 21.44406 11.33223 0.0
94.0 -122.3979 117.3 -155.8478 -36.31938 0.0 -155.9768 22.65531 13.79307 0.0
95.0 -124.0558 130.1321 -161.165 -35.79083 0.0 -156.0702 19.38422 11.31181 0.0
96.0 -117.0907 139.2911 -156.8117 -37.07956 0.0 -155.2296 23.05955 12.43788 0.0
97.0 -121.0064 127.0159 -157.2269 -36.27592 0.0 -155.7421 22.0042 12.78683 0.0
98.0 -121.8096 139.6324 -161.6279 -36.06346 0.0 -155.8175 18.47547 11.77758 0.0
99.0 -123.1005 134.9868 -161.5941 -38.08133 0.0 -155.2988 21.589 10.19711 0.0
100.0 -125.4046 125.5596 -161.2098 -37.82296 0.0 -158.2419 21.98739 12.86763 0.0
101.0 -118.5461 124.1111 -153.9383 -37.00832 0.0 -156.5663 26.15267 13.48359 0.0
102.0 -126.0262 113.3176 -158.3404 -36.94215 0.0 -155.7595 22.97371 11.38752 0.0
103.0 -124.69 132.86 -162.5771 -37.2938 0.0 -157.7649 21.22088 11.26073 0.0
104.0 -116.9704 139.4498 -156.7367 -36.65432 0.0 -155.9929 24.20935 11.70117 0.0
105.0 -117.2887 146.2728 -159.0007 -36.03773 0.0 -155.9787 20.00074 13.01502 0.0
106.0 -113.8008 147.4755 -155.8557 -36.78306 0.0 -157.5829 25.68128 12.82892 0.0
107.0 -120.2401 149.231 -162.7956 -36.05672 0.0 -159.4603 21.6758 11.04561 0.0
108.0 -113.4057 138.5657 -152.9199 -35.68574 0.0 -152.714 22.35875 13.12108 0.0
109.0 -124.2378 130.1179 -161.343 -35.57487 0.0 -157.2699 20.30881 11.19299 0.0
110.0 -123.7597 114.6536 -156.4549 -36.40207 0.0 -156.3469 24.4845 11.80958 0.0
111.0 -118.3051 131.9737 -155.9395 -36.68366 0.0 -156.389 24.58142 12.55175 0.0
112.0 -122.4893 127.3986 -158.8189 -36.60378 0.0 -156.4186 20.75616 13.44724 0.0
113.0 -121.5504 131.561 -159.067 -37.11016 0.0 -156.4278 20.96034 13.51061 0.0
114.0 -123.7876 133.3498 -161.8143 -36.62236 0.0 -159.9114 23.26311 11.45632 0.0
115.0 -120.9062 128.931 -157.6729 -36.92335 0.0 -157.5301 23.60527 13.17528 0.0
116.0 -125.9946 130.4478 -163.1938 -36.70149 0.0 -159.7149 22.65918 10.56345 0.0
117.0 -119.3989 124.1879 -154.813 -36.41369 0.0 -153.1569 23.65197 11.10562 0.0
118.0 -121.2856 118.3957 -155.048 -36.67985 0.0 -158.5885 25.74351 14.4769 0.0
119.0 -121.1421 126.8149 -157.3053 -37.12861 0.0 -158.3845 24.01996 14.18786 0.0
120.0 -122.4647 131.8182 -160.0547 -37.14394 0.0 -157.4759 21.08148 13.48361 0.0
121.0 -122.4364 127.5037 -158.7961 -35.88734 0.0 -155.5497 19.1966 13.44432 0.0
122.0 -118.6241 141.4653 -158.9652 -36.91821 0.0 -156.8446 23.44477 11.35285 0.0
123.0 -118.1591 141.0737 -158.3885 -35.58014 0.0 -155.9674 20.26292 12.89611 0.0
124.0 -115.5378 146.9693 -157.4484 -34.43213 0.0 -158.1619 19.80991 15.3358 0.0
125.0 -125.5517 117.0768 -158.9379 -35.13488 0.0 -157.254 21.13741 12.31355 0.0
126.0 -116.2631 138.0764 -155.6377 -35.28218 0.0 -157.8094 25.49496 11.95885 0.0
127.0 -123.214 135.1279 -161.7478 -35.22978 0.0 -157.8525 18.53361 12.80087 0.0
128.0 -127.9031 121.8452 -162.6492 -35.94267 0.0 -155.828 19.79931 9.32211 0.0
129.0 -127.9702 124.2572 -163.4041 -36.60922 0.0 -159.6098 21.12194 11.693 0.0
130.0 -128.579 113.3577 -160.9047 -36.01167 0.0 -156.9512 17.05153 15.00664 0.0
131.0 -131.804 101.2946 -160.6897 -35.88589 0.0 -157.2975 19.5577 12.93595 0.0
132.0 -117.742 146.1517 -159.4194 -35.79188 0.0 -154.9966 18.798 12.57099 0.0
133.0 -121.0681 122.306 -155.9455 -35.63511 0.0 -155.4119 21.73989 13.36161 0.0
134.0 -119.288 137.065 -158.3742 -35.98431 0.0 -155.7216 20.6327 12.69901 0.0
135.0 -119.4261 136.3065 -158.296 -36.41619 0.0 -155.7374 20.45472 13.40286 0.0
136.0 -125.8135 115.3942 -158.7199 -35.63742 0.0 -155.4543 19.47576 12.89608 0.0
137.0 -120.5591 137.0169 -159.6316 -35.03574 0.0 -157.7699 19.49978 13.67428 0.0
138.0 -121.9538 135.1297 -160.4881 -35.09324 0.0 -158.194 19.10081 13.69834 0.0
139.0 -122.0706 124.1538 -157.475 -35.31405 0.0 -154.9855 20.65092 12.17361 0.0
140.0 -124.9211 122.7986 -159.939 -36.05019 0.0 -158.6645 23.51862 11.25708 0.0
141.0 -122.2615 119.7383 -156.4067 -36.09652 0.0 -158.4782 23.78262 14.38547 0.0
142.0 -121.2986 133.2462 -159.2958 -36.24015 0.0 -156.6648 21.99595 11.61311 0.0
143.0 -128.2306 122.5094 -163.166 -36.18834 0.0 -158.8716 21.989 9.904943 0.0
144.0 -124.9453 119.0832 -158.9037 -35.78498 0.0 -155.9713 19.61901 13.23365 0.0
145.0 -122.0332 137.1743 -161.1506 -35.4312 0.0 -158.9091 21.39886 11.79086 0.0
146.0 -124.6135 131.8729 -162.2191 -36.50646 0.0 -157.329 20.30222 11.31408 0.0
147.0 -124.2348 131.9181 -161.8533 -36.95744 0.0 -157.5606 21.46481 11.19995 0.0
148.0 -126.4694 118.9108 -160.3787 -36.10294 0.0 -154.8326 17.01743 13.53946 0.0
149.0 -118.0204 144.1383 -159.1237 -36.00919 0.0 -158.0974 21.65455 13.32833 0.0
150.0 -116.814 143.9971 -157.877 -35.66226 0.0 -155.9349 21.6372 12.08292 0.0
151.0 -126.5963 114.8251 -159.3404 -35.56961 0.0 -158.5956 26.49431 8.330437 0.0
152.0 -129.6992 102.3217 -158.8778 -35.72172 0.0 -158.113 22.66358 12.29335 0.0
153.0 -119.642 137.5935 -158.8789 -35.50539 0.0 -156.7021 20.93185 12.3967 0.0
154.0 -121.1648 125.2807 -156.8905 -36.14705 0.0 -156.1832 21.08876 14.35094 0.0
155.0 -118.3233 144.4116 -159.5045 -36.8852 0.0 -158.2962 22.21828 13.45862 0.0
156.0 -122.007 122.3341 -156.8924 -36.21311 0.0 -156.0365 21.30961 14.04755 0.0
157.0 -119.2331 134.7768 -157.6668 -35.63391 0.0 -156.4921 21.65904 12.80023 0.0
158.0 -125.3837 132.887 -163.2785 -37.17675 0.0 -158.8236 20.34658 12.37531 0.0
159.0 -122.6883 126.9935 -158.9025 -36.14854 0.0 -156.0416 19.97791 13.3097 0.0
160.0 -125.5441 120.4024 -159.8787 -38.08212 0.0 -158.4871 23.64431 13.04622 0.0
161.0 -119.57 140.4348 -159.6171 -37.37924 0.0 -157.5935 20.95067 14.40494 0.0
162.0 -121.9257 126.5109 -158.0023 -36.09347 0.0 -157.1638 22.76354 12.49148 0.0
163.0 -116.2796 144.8534 -157.5868 -35.85729 0.0 -154.4642 19.56283 13.17186 0.0
164.0 -115.4094 137.1979 -154.5335 -35.54413 0.0 -155.47 24.98988 11.49073 0.0
165.0 -120.3801 113.0363 -152.6141 -34.67923 0.0 -155.3664 23.08699 14.34446 0.0
166.0 -119.3916 128.7994 -156.1207 -35.83333 0.0 -154.5272 21.70222 12.53752 0.0
167.0 -116.4688 141.5539 -156.8351 -36.4523 0.0 -156.4981 20.68216 15.43312 0.0
168.0 -117.6009 140.2499 -157.5953 -35.78242 0.0 -159.0861 24.6328 12.64044 0.0
169.0 -116.511 140.8306 -156.671 -34.9896 0.0 -156.5211 22.14016 12.69946 0.0
170.0 -126.7413 114.4198 -159.3699 -35.60793 0.0 -155.35 18.80025 12.78784 0.0
171.0 -125.9265 117.9296 -159.556 -36.12483 0.0 -159.3757 22.6631 13.2815 0.0
172.0 -119.0254 137.9958 -158.377 -36.12214 0.0 -155.4856 20.45448 12.77625 0.0
173.0 -114.2442 149.9658 -157.0093 -35.12977 0.0 -155.9682 21.39425 12.6944 0.0
174.0 -124.1922 138.9435 -163.8141 -36.96471 0.0 -157.5244 20.27968 10.39534 0.0
175.0 -114.6365 137.7195 -153.9094 -36.27317 0.0 -156.4354 24.08961 14.70961 0.0
176.0 -116.2249 155.66 -160.6138 -36.79638 0.0 -157.0709 19.62676 13.62676 0.0
177.0 -120.6869 137.9956 -160.0385 -36.12086 0.0 -158.0088 20.73055 13.36064 0.0
178.0 -120.494 137.1955 -159.6174 -34.91085 0.0 -156.6225 18.7432 13.17271 0.0
179.0 -129.9362 123.9311 -165.2771 -34.49455 0.0 -157.9695 15.916 11.27098 0.0
180.0 -122.7993 144.3428 -163.9609 -34.05039 0.0 -159.4205 20.03519 9.474781 0.0
181.0 -122.1973 135.9812 -160.9744 -34.60397 0.0 -158.4188 20.22649 11.82187 0.0
182.0 -121.6364 131.8855 -159.2455 -35.28555 0.0 -157.0149 21.84663 11.20823 0.0
183.0 -118.5682 131.8991 -156.1812 -34.97959 0.0 -155.7124 21.35812 13.15266 0.0
184.0 -116.7999 140.0837 -156.7469 -35.13482 0.0 -157.4493 23.30811 12.52913 0.0
185.0 -114.574 151.8241 -157.869 -35.38427 0.0 -156.1291 21.14775 12.49666 0.0
186.0 -123.7607 126.415 -159.8099 -35.50793 0.0 -157.9285 22.80437 10.82217 0.0
187.0 -118.103 150.946 -161.1476 -34.66261 0.0 -156.9892 19.65032 10.85397 0.0
188.0 -124.5576 124.0541 -159.9335 -34.51746 0.0 -157.3414 20.75499 11.17031 0.0
189.0 -115.5741 139.8811 -155.4634 -33.81042 0.0 -157.0581 21.78154 13.62362 0.0
190.0 -123.4862 109.236 -154.6366 -32.86986 0.0 -156.4034 19.85087 14.78581 0.0
191.0 -123.147 130.7088 -160.4206 -34.46673 0.0 -159.4959 18.77512 14.76687 0.0
192.0 -117.5511 129.5355 -154.4902 -34.18698 0.0 -155.5738 23.61003 11.66058 0.0
193.0 -120.3628 132.7214 -158.2103 -34.2297 0.0 -154.5756 18.60791 11.98703 0.0
194.0 -119.8517 128.0801 -156.3757 -34.18274 0.0 -155.3132 18.88574 14.23441 0.0
195.0 -116.7394 141.5945 -157.1173 -34.95775 0.0 -154.9414 19.87647 12.90539 0.0
196.0 -126.3129 129.8665 -163.3463 -34.58873 0.0 -157.0191 18.90475 9.356786 0.0
197.0 -121.6733 138.1138 -161.0585 -34.9823 0.0 -158.5193 20.36556 12.07754 0.0
198.0 -118.8938 144.222 -160.021 -34.08026 0.0 -154.825 18.15799 10.72628 0.0
199.0 -124.8453 124.1038 -160.2354 -34.69863 0.0 -158.2132 21.40832 11.26805 0.0
200.0 -121.683 130.6015 -158.9261 -34.37278 0.0 -158.8452 21.84913 12.44276 0.0
201.0 -120.8901 124.9241 -156.5141 -35.16338 0.0 -156.4198 22.02329 13.04571 0.0
202.0 -126.3345 119.036 -160.2794 -34.68604 0.0 -157.2297 19.4796 12.1567 0.0
203.0 -122.0178 135.6828 -160.7099 -34.90796 0.0 -158.1313 19.60517 12.72422 0.0
204.0 -123.9354 136.4483 -162.8458 -35.20793 0.0 -157.722 16.55632 13.52782 0.0
205.0 -125.7338 131.3384 -163.187 -35.54701 0.0 -158.4195 18.7838 11.99573 0.0
206.0 -123.3444 132.5021 -161.1294 -35.41125 0.0 -157.877 20.01992 12.13889 0.0
207.0 -133.4222 111.4098 -165.1924 -35.7896 0.0 -159.026 19.37016 10.25301 0.0
208.0 -124.9121 118.6092 -158.7353 -35.45914 0.0 -157.2325 21.21585 12.74045 0.0
209.0 -118.5863 129.3228 -155.4646 -35.09428 0.0 -157.4526 24.66047 12.42173 0.0
210.0 -113.9394 155.0103 -158.143 -34.9204 0.0 -157.1163 20.78117 13.11258 0.0
211.0 -120.7955 138.1432 -160.1892 -35.34995 0.0 -159.4402 22.69273 11.90827 0.0
212.0 -126.469 116.956 -159.8208 -35.71529 0.0 -156.6171 17.33408 15.1775 0.0
213.0 -114.0208 140.302 -154.03 -34.92428 0.0 -157.9085 24.72996 14.07281 0.0
214.0 -122.8805 139.6241 -162.6965 -34.12689 0.0 -157.8283 18.48959 10.76909 0.0
215.0 -125.0762 125.0875 -160.7469 -34.02185 0.0 -158.1872 18.14054 13.32158 0.0
216.0 -114.4457 151.228 -157.5707 -35.07554 0.0 -158.2413 24.59025 11.15584 0.0
217.0 -127.0346 133.7279 -165.1692 -34.74483 0.0 -158.6652 18.48517 9.755744 0.0
218.0 -120.38 141.436 -160.7126 -34.93282 0.0 -158.6919 22.47017 10.4419 0.0
219.0 -130.2853 122.8154 -165.308 -35.02971 0.0 -158.7762 17.2214 11.27647 0.0
220.0 -121.541 143.263 -162.3947 -36.18847 0.0 -157.8765 19.68881 11.98151 0.0
221.0 -119.9733 146.2065 -161.6664 -35.09484 0.0 -157.081 19.07297 11.43643 0.0
222.0 -127.152 129.1655 -163.9856 -36.24013 0.0 -160.6249 23.00054 9.878854 0.0
223.0 -123.7185 127.0878 -159.9596 -35.8828 0.0 -157.1238 22.88561 10.16137 0.0
224.0 -121.1499 131.3164 -158.5968 -35.1636 0.0 -157.5758 22.31574 11.82685 0.0
225.0 -123.232 136.1106 -162.046 -35.66023 0.0 -160.3463 23.01987 10.94067 0.0
226.0 -121.195 135.3347 -159.7878 -35.46494 0.0 -158.0577 21.99539 11.7394 0.0
227.0 -125.2647 127.1922 -161.5355 -35.36058 0.0 -158.013 19.99232 11.84572 0.0
228.0 -132.3956 112.1833 -164.3864 -35.19816 0.0 -158.3255 17.26851 11.86872 0.0
229.0 -132.8453 118.7692 -166.7141 -35.37139 0.0 -161.0602 17.07124 12.64621 0.0
230.0 -129.9201 128.8451 -166.6622 -36.30771 0.0 -160.6078 19.53428 10.719 0.0
231.0 -133.7336 108.6648 -164.721 -35.51362 0.0 -158.9172 19.1345 10.5753 0.0
232.0 -123.8994 134.2434 -162.181 -36.04921 0.0 -159.2492 22.73016 10.3873 0.0
233.0 -130.1559 123.8974 -165.4872 -35.66557 0.0 -160.2124 20.27719 10.11363 0.0
234.0 -127.7333 110.1214 -159.1362 -35.20136 0.0 -155.4717 19.55705 11.97991 0.0
235.0 -126.2063 133.3531 -164.234 -36.28806 0.0 -159.1404 20.56045 10.63402 0.0
236.0 -122.2255 133.4932 -160.2932 -35.23398 0.0 -157.0182 21.55065 10.40835 0.0
237.0 -124.1377 139.5281 -163.9263 -36.01407 0.0 -159.0016 19.13566 11.95375 0.0
238.0 -126.8826 129.8411 -163.9088 -35.56841 0.0 -158.1262 18.1903 11.59549 0.0
239.0 -124.8007 136.8667 -163.8303 -36.41995 0.0 -158.0039 18.87902 11.71451 0.0
240.0 -130.1761 116.5846 -163.422 -36.33019 0.0 -158.5335 19.61982 11.82182 0.0
241.0 -130.8304 118.499 -164.6222 -35.92385 0.0 -157.0755 16.86457 11.51254 0.0
242.0 -128.875 124.5654 -164.3967 -36.09149 0.0 -158.1702 17.38837 12.47661 0.0
243.0 -128.4362 116.1181 -161.549 -36.03123 0.0 -157.0446 19.94091 11.58585 0.0
244.0 -127.2563 125.5009 -163.0448 -35.44805 0.0 -159.9752 21.79441 10.584 0.0
245.0 -126.1034 122.794 -161.12 -34.26123 0.0 -158.4077 21.93116 9.617817 0.0
246.0 -122.1628 136.3082 -161.0332 -35.26974 0.0 -157.7405 19.08812 12.88898 0.0
247.0 -131.6341 116.881 -164.9645 -36.30684 0.0 -159.006 19.23795 11.11038 0.0
248.0 -128.4092 116.0395 -161.4996 -36.37612 0.0 -159.1489 22.27671 11.74871 0.0
249.0 -124.0684 125.7058 -159.9154 -35.35482 0.0 -157.9757 20.75138 12.66378 0.0
250.0 -123.732 124.0869 -159.1173 -36.18251 0.0 -158.4236 24.43156 11.05717 0.0
251.0 -122.1067 136.1615 -160.9353 -36.666 0.0 -159.1258 23.62345 11.23306 0.0
252.0 -120.2888 138.6521 -159.8276 -35.2088 0.0 -157.1941 22.96117 9.61416 0.0
253.0 -121.4872 130.7967 -158.7859 -34.83181 0.0 -156.6875 22.02254 10.71084 0.0
254.0 -121.0875 135.6061 -159.7577 -34.63579 0.0 -157.8931 22.11805 10.65308 0.0
255.0 -120.8009 142.4056 -161.41 -35.59567 0.0 -159.6091 22.10542 11.68929 0.0
256.0 -122.7832 140.9558 -162.9789 -35.86051 0.0 -159.5598 21.39296 11.04847 0.0
257.0 -132.1723 111.9215 -164.0884 -35.86437 0.0 -158.3821 19.51303 10.64501 0.0
258.0 -126.1503 131.5048 -163.6509 -35.6723 0.0 -158.6958 20.83298 9.884171 0.0
259.0 -134.554 106.4169 -164.9004 -34.69062 0.0 -158.1605 19.8042 8.146492 0.0
260.0 -126.6251 127.5347 -162.9936 -34.47985 0.0 -158.0407 19.60633 9.920611 0.0
261.0 -125.7429 124.3682 -161.2084 -35.1268 0.0 -159.2926 21.64144 11.56957 0.0
262.0 -129.9067 125.8737 -165.8015 -34.84758 0.0 -159.3855 18.7615 9.67005 0.0
263.0 -129.005 119.287 -163.0215 -34.57886 0.0 -159.4344 20.30954 10.68216 0.0
264.0 -120.9735 143.8425 -161.9924 -34.74027 0.0 -161.8014 23.73152 10.81779 0.0
265.0 -129.7331 123.2141 -164.8695 -34.96306 0.0 -160.6516 18.30498 12.44021 0.0
266.0 -126.7037 116.4355 -159.9071 -35.41453 0.0 -159.2809 24.2394 10.54892 0.0
267.0 -120.4321 141.6521 -160.8264 -35.81203 0.0 -158.5128 22.78556 10.7129 0.0
268.0 -123.1916 126.24 -159.1909 -35.62674 0.0 -159.5981 23.32057 12.71346 0.0
269.0 -122.5414 132.7316 -160.3919 -35.61041 0.0 -157.2316 21.96187 10.48821 0.0
270.0 -125.3683 120.9774 -159.8668 -36.71309 0.0 -158.5478 24.88222 10.51186 0.0
271.0 -124.4888 132.4268 -162.2524 -35.45473 0.0 -158.5972 22.6592 9.140389 0.0
272.0 -126.3455 131.673 -163.8941 -35.59135 0.0 -157.2628 18.03595 10.92411 0.0
273.0 -133.2876 121.539 -167.9464 -35.36356 0.0 -159.165 17.45919 9.123054 0.0
274.0 -124.6338 140.1144 -164.5896 -36.71261 0.0 -159.5135 22.12148 9.515107 0.0
275.0 -127.8821 119.3648 -161.9208 -36.83336 0.0 -160.2717 22.69421 12.49009 0.0
276.0 -129.1267 136.9546 -168.1814 -35.42692 0.0 -160.0955 17.50892 9.83213 0.0
277.0 -132.0025 124.7568 -167.5788 -35.85431 0.0 -160.4755 18.90757 9.843407 0.0
278.0 -129.1762 121.654 -163.8677 -35.26361 0.0 -157.7606 19.38966 9.766833 0.0
279.0 -127.4394 129.2135 -164.2866 -35.75454 0.0 -158.8178 20.09877 10.1869 0.0
280.0 -123.8058 142.9777 -164.5781 -35.98376 0.0 -159.4985 21.52112 9.382988 0.0
281.0 -118.5764 139.6755 -158.407 -35.83086 0.0 -158.4475 23.01485 12.85649 0.0
282.0 -125.7226 126.2447 -161.7232 -35.93597 0.0 -157.9713 21.08064 11.10344 0.0
283.0 -123.1239 140.9448 -163.3165 -35.33423 0.0 -158.2997 19.44371 10.87367 0.0
284.0 -125.7567 139.2808 -165.4748 -34.77931 0.0 -159.6994 18.41723 10.58665 0.0
285.0 -125.6538 127.9886 -162.1517 -35.04986 0.0 -156.7865 18.95601 10.72864 0.0
286.0 -129.6272 115.5278 -162.5717 -34.99149 0.0 -158.4611 17.50982 13.37108 0.0
287.0 -132.3358 117.961 -165.9742 -35.20532 0.0 -159.8874 17.72785 11.39069 0.0
288.0 -128.0194 123.9935 -163.3781 -34.55435 0.0 -158.6349 19.45095 10.36021 0.0
289.0 -130.7562 116.0081 -163.8377 -34.71078 0.0 -157.3559 18.00184 10.22709 0.0
290.0 -126.2982 140.9452 -166.4909 -35.30328 0.0 -159.7283 17.59275 10.94787 0.0
291.0 -119.2796 133.0021 -157.2072 -34.76095 0.0 -155.4277 21.4603 11.52112 0.0
292.0 -120.6108 136.4047 -159.5087 -35.63216 0.0 -158.627 21.80525 12.94524 0.0
293.0 -119.3878 154.4193 -163.4228 -34.87314 0.0 -158.941 18.37167 12.01967 0.0
294.0 -124.8559 125.3735 -160.608 -34.81167 0.0 -159.9535 19.11903 15.03805 0.0
295.0 -126.402 130.8529 -163.7167 -35.79876 0.0 -157.9743 18.1764 11.87996 0.0
296.0 -129.996 114.1055 -162.535 -35.4227 0.0 -158.7791 20.278 11.38884 0.0
297.0 -131.0511 116.0878 -164.1553 -34.49202 0.0 -159.4578 19.24795 10.54651 0.0
298.0 -120.8924 153.6953 -164.721 -35.58662 0.0 -159.0941 19.26745 10.69225 0.0
299.0 -118.9721 142.5224 -159.6146 -34.99415 0.0 -156.7886 19.8451 12.32311 0.0
300.0 -116.1144 160.1678 -161.7887 -34.7422 0.0 -158.4651 22.28326 9.135316 0.0
301.0 -122.7569 138.5792 -162.2749 -34.85023 0.0 -158.8317 19.25849 12.14854 0.0
302.0 -124.0344 124.3982 -159.5084 -34.98558 0.0 -154.5171 19.35109 10.64314 0.0
303.0 -119.9852 145.5508 -161.4913 -35.67237 0.0 -158.2098 20.03966 12.35118 0.0
304.0 -123.9461 118.8646 -157.8422 -35.59426 0.0 -155.939 20.64822 13.04291 0.0
305.0 -120.9943 137.8206 -160.2959 -35.31049 0.0 -157.7228 19.22597 13.51135 0.0
306.0 -120.5008 146.9178 -162.3966 -35.60415 0.0 -157.5443 20.71737 10.03445 0.0
307.0 -128.0708 121.8004 -162.8041 -35.69195 0.0 -159.6556 21.49082 11.05268 0.0
308.0 -128.3348 139.5098 -168.1182 -36.00639 0.0 -159.356 19.05156 8.192656 0.0
309.0 -122.482 137.0558 -161.5656 -34.7403 0.0 -157.6043 19.38133 11.39763 0.0
310.0 -126.2713 127.7703 -162.707 -35.71766 0.0 -158.905 20.07506 11.84068 0.0
311.0 -125.1406 132.7932 -163.0087 -34.72091 0.0 -159.568 19.7911 11.48915 0.0
312.0 -125.2757 140.1642 -165.2457 -35.81676 0.0 -159.0693 19.26996 10.37042 0.0
313.0 -128.6971 124.069 -164.0773 -35.54137 0.0 -158.3261 19.1683 10.62191 0.0
314.0 -126.0615 136.7609 -165.061 -35.54177 0.0 -157.4144 17.28018 10.61501 0.0
315.0 -129.5711 120.1927 -163.8459 -35.46604 0.0 -158.1721 18.91765 10.87463 0.0
316.0 -127.0616 126.4935 -163.1332 -35.81762 0.0 -156.7806 16.90364 12.5614 0.0
317.0 -128.0025 128.2605 -164.5779 -35.13569 0.0 -158.4033 17.84918 11.1119 0.0
318.0 -126.7809 123.564 -162.0171 -34.80388 0.0 -158.7725 20.14097 11.41833 0.0
319.0 -125.7161 119.3914 -159.7624 -35.57859 0.0 -157.588 20.5986 12.80558 0.0
320.0 -121.1263 153.4842 -164.8947 -35.82024 0.0 -158.9083 17.73905 12.09473 0.0
321.0 -118.9936 142.8627 -159.7331 -34.74562 0.0 -156.5388 19.00742 12.54394 0.0
322.0 -125.6387 134.1849 -163.9036 -35.69743 0.0 -156.6081 16.74597 11.65596 0.0
323.0 -124.3004 117.9043 -157.9226 -35.93912 0.0 -159.1484 25.16007 12.0048 0.0
324.0 -127.1567 128.1275 -163.6942 -35.19007 0.0 -156.7493 17.50485 10.74025 0.0
325.0 -133.0898 118.0628 -166.7572 -36.47739 0.0 -160.4656 20.49984 9.685949 0.0
326.0 -126.691 131.2583 -164.1213 -35.65381 0.0 -156.4363 18.35264 9.616166 0.0
327.0 -132.2198 120.6824 -166.6342 -36.24284 0.0 -159.9196 21.18203 8.346187 0.0
328.0 -130.1101 124.4861 -165.6093 -35.231 0.0 -158.0372 17.23685 10.42208 0.0
329.0 -129.5767 135.0003 -168.0741 -36.1646 0.0 -161.17 18.44481 10.81572 0.0
330.0 -127.9196 129.5736 -164.8695 -35.95918 0.0 -159.4576 19.41777 11.12956 0.0
331.0 -133.0471 114.2266 -165.6206 -34.10323 0.0 -157.9204 17.59244 8.810569 0.0
332.0 -132.2373 112.3807 -164.2844 -34.66482 0.0 -158.1705 19.80769 8.743316 0.0
333.0 -124.5823 138.4315 -164.0582 -34.21947 0.0 -156.9259 14.68097 12.40623 0.0
334.0 -123.6945 118.3692 -157.4493 -35.27662 0.0 -156.2236 20.49898 13.55194 0.0
335.0 -132.2271 105.9278 -162.434 -33.67307 0.0 -158.5897 17.51433 12.31437 0.0
336.0 -126.413 125.5699 -162.2212 -34.07143 0.0 -160.3028 21.42941 10.72356 0.0
337.0 -123.8465 142.1101 -164.3714 -33.66845 0.0 -159.9701 20.14715 9.119928 0.0
338.0 -130.8842 121.0699 -165.4091 -35.7531 0.0 -157.7984 17.89385 10.24851 0.0
339.0 -125.9363 130.9137 -163.2683 -34.27935 0.0 -159.0363 20.80182 9.245508 0.0
340.0 -120.2005 142.3037 -160.7805 -35.55784 0.0 -157.2872 20.15815 11.90638 0.0
341.0 -117.4726 149.6682 -160.1528 -35.68863 0.0 -158.7485 22.80061 11.48376 0.0
342.0 -122.7304 138.5671 -162.2449 -34.84768 0.0 -157.6417 17.48781 12.75665 0.0
343.0 -131.4891 130.8253 -168.796 -35.87644 0.0 -160.3725 19.01986 8.433039 0.0
344.0 -126.5601 138.4278 -166.035 -36.415 0.0 -159.9274 19.4582 10.84918 0.0
345.0 -127.7188 133.218 -165.7079 -36.23008 0.0 -160.3593 19.1722 11.70926 0.0
346.0 -120.8805 147.4214 -162.92 -35.02209 0.0 -157.2288 18.08492 11.24601 0.0
347.0 -133.7373 102.4132 -162.942 -34.96912 0.0 -159.1373 20.3241 10.84035 0.0
348.0 -131.578 121.4031 -166.198 -34.8519 0.0 -160.2397 17.51753 11.37608 0.0
349.0 -122.854 136.778 -161.8584 -34.62146 0.0 -158.8909 19.62666 12.02736 0.0
350.0 -119.5174 139.3243 -159.2479 -34.22195 0.0 -158.0713 20.64467 12.40068 0.0
351.0 -126.0976 151.2322 -169.2238 -34.85957 0.0 -160.9965 17.30098 9.331312 0.0
352.0 -124.1562 151.5773 -167.3808 -34.23221 0.0 -159.6019 19.808 6.645365 0.0
353.0 -132.1414 112.5484 -164.2363 -36.55997 0.0 -156.8457 20.31576 8.853589 0.0
354.0 -137.7789 110.7877 -169.3717 -36.61215 0.0 -162.7188 19.65878 10.30048 0.0
355.0 -131.0432 128.7329 -167.7534 -36.28461 0.0 -159.6682 17.67374 10.52571 0.0
356.0 -127.3697 148.0869 -169.5989 -36.25736 0.0 -157.7288 15.75962 8.6276 0.0
357.0 -132.0889 122.5356 -167.0318 -35.80638 0.0 -159.8589 18.74293 9.890487 0.0
358.0 -128.9318 134.8842 -167.3961 -35.69214 0.0 -157.8456 15.86812 10.27345 0.0
359.0 -124.9493 144.5605 -166.173 -36.09481 0.0 -159.5638 17.07556 12.41005 0.0
360.0 -125.1102 122.6627 -160.0894 -35.86956 0.0 -157.7166 22.06292 11.4338 0.0
361.0 -128.0375 117.0154 -161.4062 -35.30108 0.0 -158.4443 20.42441 11.91477 0.0
362.0 -123.9921 138.7172 -163.5494 -35.29193 0.0 -159.883 18.45183 13.17371 0.0
363.0 -129.5649 124.5776 -165.0902 -35.63156 0.0 -160.3081 19.44411 11.4054 0.0
364.0 -126.9158 130.1888 -164.0411 -34.35688 0.0 -158.5456 18.50844 10.35294 0.0
365.0 -120.8448 133.142 -158.8123 -34.06689 0.0 -157.031 20.8913 11.39429 0.0
366.0 -129.9884 122.9632 -165.0533 -35.4282 0.0 -160.469 18.54756 12.29638 0.0
367.0 -125.5783 130.4769 -162.7858 -35.40736 0.0 -157.686 20.99287 9.314643 0.0
368.0 -130.7578 121.2463 -165.333 -35.71373 0.0 -160.3494 21.94128 8.788823 0.0
369.0 -121.7032 149.4932 -164.3335 -35.55209 0.0 -159.6504 20.08884 10.78008 0.0
370.0 -120.1616 138.5072 -159.6591 -35.16489 0.0 -156.4523 20.70078 11.25732 0.0
371.0 -127.8485 133.0248 -165.7826 -35.31211 0.0 -158.4117 16.43602 11.50527 0.0
372.0 -125.4639 134.1298 -163.7131 -36.13759 0.0 -157.2148 20.18982 9.44948 0.0
373.0 -125.1402 134.0568 -163.3686 -35.6977 0.0 -159.1854 19.92694 11.5875 0.0
374.0 -124.7772 128.6494 -161.4636 -34.9322 0.0 -159.3127 21.82368 10.95756 0.0
375.0 -127.4006 124.7612 -162.9781 -34.63821 0.0 -160.0351 20.72068 10.97446 0.0
376.0 -126.9514 137.7445 -166.2314 -34.33327 0.0 -159.7606 17.72413 10.13837 0.0
377.0 -121.7816 129.0544 -158.5835 -33.88904 0.0 -155.9934 19.27065 12.02836 0.0
378.0 -120.1123 141.8507 -160.5632 -34.82702 0.0 -156.3109 18.70629 11.86844 0.0
379.0 -123.8096 133.2938 -161.8204 -34.55676 0.0 -155.144 17.73018 10.15016 0.0
380.0 -128.9414 131.2458 -166.3682 -35.22369 0.0 -159.0794 18.25549 9.679407 0.0
381.0 -128.2035 123.6748 -163.4713 -35.65541 0.0 -159.6486 23.05276 8.779907 0.0
382.0 -133.9514 114.0273 -166.4681 -35.44211 0.0 -160.3832 18.66976 10.68747 0.0
383.0 -126.2865 133.1732 -164.2629 -33.98043 0.0 -160.8221 19.67109 10.86851 0.0
384.0 -130.4837 127.4398 -166.8251 -35.55644 0.0 -160.9395 19.71674 9.954018 0.0
385.0 -133.6259 115.5485 -166.5764 -35.37112 0.0 -159.3633 18.95785 9.200177 0.0
386.0 -127.4346 120.3504 -161.7544 -35.32458 0.0 -158.5399 22.84246 9.267582 0.0
387.0 -131.878 114.7376 -164.5972 -35.15779 0.0 -158.7222 18.03627 11.24648 0.0
388.0 -124.5959 134.6141 -162.9832 -35.49845 0.0 -159.1973 19.83696 11.87565 0.0
389.0 -124.4842 145.929 -166.0981 -35.93104 0.0 -159.4721 19.05622 10.24881 0.0
390.0 -133.8074 121.5667 -168.4741 -35.62638 0.0 -161.0158 18.99756 9.170554 0.0
391.0 -122.3182 138.5672 -161.8328 -35.91435 0.0 -159.5181 21.79013 11.80951 0.0
392.0 -120.7623 150.4386 -163.6622 -35.09306 0.0 -159.211 21.53876 9.103176 0.0
393.0 -135.1087 116.6201 -168.3648 -35.35586 0.0 -158.6125 17.53087 8.072715 0.0
394.0 -128.879 135.1971 -167.4326 -35.6499 0.0 -159.6968 18.24116 9.672916 0.0
395.0 -123.0477 141.2025 -163.3137 -35.76503 0.0 -158.3253 21.61223 9.164385 0.0
396.0 -131.8945 129.16 -168.7265 -36.56425 0.0 -158.5286 16.67206 9.694282 0.0
397.0 -129.8732 120.8288 -164.3294 -35.8928 0.0 -157.0128 16.67466 11.90148 0.0
398.0 -138.5758 128.1619 -175.1231 -36.42045 0.0 -162.1849 15.9317 7.550463 0.0
399.0 -132.9633 115.9723 -166.0346 -36.39338 0.0 -159.6917 18.91537 11.13511 0.0
400.0 -129.0547 133.7473 -167.1948 -35.83975 0.0 -160.37 18.97824 10.03674 0.0
401.0 -135.8052 118.2395 -169.523 -36.36878 0.0 -159.5342 16.30206 10.07791 0.0
402.0 -130.4483 121.1913 -165.0079 -34.91554 0.0 -160.007 21.1326 8.782039 0.0
403.0 -128.7806 144.8968 -170.1001 -35.79463 0.0 -160.466 17.49933 8.661165 0.0
404.0 -132.8428 114.2643 -165.427 -35.28877 0.0 -159.181 18.43018 10.61262 0.0
405.0 -130.851 118.4931 -164.6412 -35.78108 0.0 -160.443 21.47622 10.10674 0.0
406.0 -129.6206 110.588 -161.1565 -34.65944 0.0 -158.5517 18.88228 13.17235 0.0
407.0 -125.8427 127.926 -162.3228 -34.45421 0.0 -160.2733 22.88644 9.518229 0.0
408.0 -122.9037 138.3731 -162.363 -35.42941 0.0 -158.8486 20.06491 11.85017 0.0
409.0 -131.5368 115.1352 -164.3694 -35.07458 0.0 -159.1175 17.90947 11.91323 0.0
410.0 -126.498 118.3934 -160.2597 -35.48993 0.0 -159.6451 21.71334 13.16206 0.0
411.0 -122.1507 157.0832 -166.9454 -34.87912 0.0 -158.2157 17.00223 9.147234 0.0
412.0 -121.1979 149.0885 -163.7128 -34.29748 0.0 -157.0116 17.01083 10.58547 0.0
413.0 -121.5854 141.9434 -162.0628 -34.67125 0.0 -158.7301 20.02796 11.31061 0.0
414.0 -129.0896 121.3065 -163.682 -35.30613 0.0 -159.8086 21.61443 9.818281 0.0
415.0 -125.3205 145.7772 -166.8911 -35.36587 0.0 -158.3195 16.1859 10.6084 0.0
416.0 -132.1001 115.8372 -165.1329 -35.21525 0.0 -159.8074 17.5069 12.3829 0.0
417.0 -133.6709 132.2702 -171.3898 -35.2163 0.0 -159.8881 14.70574 9.008782 0.0
418.0 -128.8178 118.18 -162.5187 -35.47671 0.0 -157.485 20.32197 10.1211 0.0
419.0 -133.4582 113.4289 -165.8042 -35.65872 0.0 -158.9155 18.23411 10.53591 0.0
420.0 -132.1598 118.4766 -165.9452 -35.86643 0.0 -156.778 15.57814 11.12106 0.0
421.0 -120.6484 149.78 -163.3604 -36.18705 0.0 -157.5452 18.73559 11.63618 0.0
422.0 -127.5276 123.5919 -162.7718 -35.19986 0.0 -159.8581 19.21971 13.06649 0.0
423.0 -126.6362 132.1989 -164.3347 -35.49925 0.0 -158.1537 17.36095 11.9573 0.0
424.0 -118.5887 142.4025 -159.197 -36.10189 0.0 -156.7457 21.31399 12.3366 0.0
425.0 -127.9529 121.6975 -162.6569 -35.50344 0.0 -158.2476 18.98549 12.1087 0.0
426.0 -126.3689 131.8493 -163.9677 -35.17448 0.0 -159.6326 21.9515 8.887818 0.0
427.0 -127.4287 129.8293 -164.4515 -34.54723 0.0 -157.4927 17.90475 9.68365 0.0
428.0 -127.216 122.1042 -162.0359 -35.15983 0.0 -158.5022 21.5536 10.07257 0.0
429.0 -122.1368 133.029 -160.072 -35.03521 0.0 -158.0657 21.22287 11.80605 0.0
430.0 -121.2753 133.1286 -159.239 -34.56637 0.0 -157.1313 24.71859 7.740098 0.0
431.0 -126.1324 141.811 -166.572 -34.96732 0.0 -158.7797 17.96065 9.214382 0.0
432.0 -128.5712 129.775 -165.5785 -35.47027 0.0 -159.2393 17.25801 11.87305 0.0
433.0 -119.1215 152.369 -162.5719 -35.11165 0.0 -159.6116 22.74881 9.40252 0.0
434.0 -123.4303 146.8152 -165.2969 -33.68725 0.0 -158.8406 17.87222 9.358755 0.0
435.0 -126.9496 140.9238 -167.1363 -35.02333 0.0 -161.1059 20.63311 8.359824 0.0
436.0 -125.6006 125.8025 -161.4752 -33.72003 0.0 -158.8441 20.0596 11.02934 0.0
437.0 -127.0468 141.8792 -167.5059 -35.56572 0.0 -160.6929 19.59065 9.162093 0.0
438.0 -126.2421 145.134 -167.6293 -35.37322 0.0 -159.7548 18.27963 9.219113 0.0
439.0 -121.6976 138.7431 -161.2623 -35.38414 0.0 -156.2565 19.45493 10.92333 0.0
440.0 -131.9199 128.811 -168.6523 -34.53074 0.0 -158.4174 14.61065 9.685194 0.0
441.0 -125.2761 128.3715 -161.8832 -35.11332 0.0 -157.398 19.8632 10.76486 0.0
442.0 -126.4193 118.5128 -160.215 -34.56455 0.0 -157.3531 21.12292 10.57975 0.0
443.0 -127.8521 120.2042 -162.1302 -34.65468 0.0 -159.9583 23.99046 8.492284 0.0
444.0 -122.1531 144.003 -163.2178 -33.95722 0.0 -159.3007 19.26075 10.77938 0.0
445.0 -126.9481 141.0805 -167.1794 -35.03561 0.0 -159.6702 17.84751 9.678888 0.0
446.0 -133.6712 120.0092 -167.8937 -35.69679 0.0 -159.017 16.55675 10.26339 0.0
447.0 -118.6613 129.0707 -155.4678 -35.45295 0.0 -157.6451 25.11805 12.51219 0.0
448.0 -125.4504 139.6258 -165.2668 -35.35228 0.0 -158.9646 18.37164 10.6784 0.0
449.0 -131.5752 119.8343 -165.7478 -35.44174 0.0 -160.3455 20.09386 9.945642 0.0
450.0 -130.9744 121.6624 -165.6683 -35.13285 0.0 -159.4358 18.73811 10.16224 0.0
451.0 -137.0002 117.4147 -170.4828 -35.99819 0.0 -162.1091 19.46854 8.155968 0.0
452.0 -125.4118 135.3965 -164.0222 -34.59584 0.0 -158.6118 18.30525 10.88016 0.0
453.0 -123.1165 128.3347 -159.7131 -34.70497 0.0 -158.7841 18.92461 14.85127 0.0
454.0 -132.3875 128.581 -169.0543 -35.52527 0.0 -158.9627 17.60143 7.832228 0.0
455.0 -130.0585 139.2767 -169.7754 -36.09604 0.0 -160.3582 18.05777 8.621013 0.0
456.0 -128.5165 133.6361 -166.6249 -35.42042 0.0 -158.596 17.77535 9.616102 0.0
457.0 -127.5815 138.9187 -167.1963 -36.07476 0.0 -157.952 17.07765 9.752805 0.0
458.0 -128.5421 137.1998 -167.6667 -35.15053 0.0 -160.0308 19.09072 8.423853 0.0
459.0 -130.8373 130.0276 -167.9166 -36.07325 0.0 -159.5108 16.75994 10.90744 0.0
460.0 -135.6284 117.5839 -169.1593 -35.55566 0.0 -158.843 16.38123 8.858087 0.0
461.0 -127.3556 141.056 -167.5799 -35.86443 0.0 -159.3184 16.40332 11.19957 0.0
462.0 -134.2378 116.9682 -167.593 -35.74114 0.0 -158.8644 17.8398 9.172717 0.0
463.0 -131.4667 139.1768 -171.1552 -35.18556 0.0 -160.4521 15.55949 8.923044 0.0
464.0 -134.844 116.6133 -168.0981 -35.51183 0.0 -160.7287 18.26336 9.879114 0.0
465.0 -130.2831 131.7581 -167.8559 -36.48631 0.0 -158.565 17.99308 9.202339 0.0
466.0 -132.3685 132.3676 -170.1152 -35.03063 0.0 -161.6012 18.13299 8.383654 0.0
467.0 -127.6656 137.6829 -166.928 -36.08934 0.0 -158.9859 18.46848 9.678821 0.0
468.0 -136.0242 122.8939 -171.0693 -36.4894 0.0 -160.8755 17.78105 8.514597 0.0
469.0 -134.7447 122.6343 -169.7157 -36.11886 0.0 -160.0121 18.19387 8.221332 0.0
470.0 -137.2922 113.2359 -169.5832 -36.01087 0.0 -161.0235 17.58006 9.871159 0.0
471.0 -135.66 122.8166 -170.6831 -36.56472 0.0 -160.7082 18.60244 7.987395 0.0
472.0 -130.7021 127.2197 -166.9808 -35.53372 0.0 -159.1847 19.84115 7.896458 0.0
473.0 -136.6434 116.2351 -169.7896 -35.05264 0.0 -162.6212 18.11704 9.767206 0.0
474.0 -133.572 126.0715 -169.5233 -34.3076 0.0 -160.223 16.147 8.860358 0.0
475.0 -132.1205 106.8028 -162.577 -34.99247 0.0 -159.1267 21.85218 9.689966 0.0
476.0 -125.4924 135.2506 -164.0612 -34.98932 0.0 -160.8948 21.96095 9.861931 0.0
477.0 -125.3656 145.987 -166.996 -35.11305 0.0 -160.497 19.74901 8.864968 0.0
478.0 -130.8277 119.8281 -164.9985 -35.53943 0.0 -158.8648 18.44505 10.96063 0.0
479.0 -137.0204 115.955 -170.0868 -35.32716 0.0 -161.3016 17.31201 9.229995 0.0
480.0 -126.2029 137.0152 -165.2749 -34.47541 0.0 -159.1621 20.01255 8.35006 0.0
481.0 -132.0977 133.0994 -170.0531 -36.19725 0.0 -160.0821 16.55833 9.667925 0.0
482.0 -133.9658 122.9401 -169.024 -36.1302 0.0 -161.1169 19.29005 8.933029 0.0
483.0 -129.4754 128.2603 -166.0508 -35.56523 0.0 -159.3198 19.31147 9.522695 0.0
484.0 -134.6984 117.521 -168.2113 -34.81466 0.0 -160.0043 15.03319 11.57442 0.0
485.0 -117.9489 152.1612 -161.34 -35.28075 0.0 -158.3648 20.06777 12.23779 0.0
486.0 -127.2068 131.8319 -164.8007 -35.8535 0.0 -159.2328 19.4098 10.87577 0.0
487.0 -131.0028 132.7727 -168.865 -34.9696 0.0 -160.9087 17.68951 9.32376 0.0
488.0 -123.3696 146.4664 -165.1368 -36.04473 0.0 -157.0723 20.10113 7.879089 0.0
489.0 -129.644 128.0135 -166.1491 -35.33604 0.0 -160.4738 21.47015 8.190594 0.0
490.0 -137.7784 122.0451 -172.5815 -36.90698 0.0 -161.3303 17.76851 7.887291 0.0
491.0 -133.3118 129.924 -170.3616 -36.36233 0.0 -161.5085 19.07073 8.438529 0.0
492.0 -131.6144 128.4773 -168.2517 -35.39927 0.0 -160.2609 17.43397 9.974479 0.0
493.0 -131.1267 121.9935 -165.915 -35.50235 0.0 -158.2303 18.30608 9.511534 0.0
494.0 -122.0679 143.2825 -162.9271 -34.49783 0.0 -158.5538 18.61748 11.50705 0.0
495.0 -134.4073 118.4907 -168.1967 -34.54738 0.0 -160.2236 16.98721 9.587006 0.0
496.0 -129.0706 130.4604 -166.2734 -34.95651 0.0 -159.2683 17.42031 10.53107 0.0
497.0 -132.5321 120.7852 -166.9759 -35.93974 0.0 -159.1167 16.91785 11.16269 0.0
498.0 -135.1427 128.092 -171.6701 -35.30364 0.0 -161.3784 15.97387 9.038081 0.0
499.0 -129.9426 125.8269 -165.8241 -34.95755 0.0 -160.2884 20.0962 9.325682 0.0
500.0 -132.2501 137.3131 -171.407 -36.2768 0.0 -160.5274 17.22138 8.17579 0.0
501.0 -124.9899 121.7452 -159.7074 -35.44306 0.0 -158.5193 22.38082 11.87409 0.0
502.0 -130.1724 123.516 -165.3949 -35.37076 0.0 -159.6473 19.80125 9.821905 0.0
503.0 -128.1172 139.3132 -167.8445 -35.29759 0.0 -160.143 19.04919 8.546933 0.0
504.0 -137.2487 114.106 -169.7878 -35.83497 0.0 -160.7067 17.79531 8.958544 0.0
505.0 -125.3617 144.2006 -166.4827 -35.92742 0.0 -158.5227 16.99454 10.97294 0.0
506.0 -133.8309 130.8056 -171.1322 -35.85073 0.0 -159.9696 16.3217 8.366457 0.0
507.0 -124.6188 141.41 -164.9441 -34.90214 0.0 -157.8881 18.02716 9.819005 0.0
508.0 -123.3617 150.3526 -166.237 -35.99341 0.0 -160.9543 19.5213 11.18939 0.0
509.0 -125.8929 140.057 -165.8323 -35.48155 0.0 -158.6093 16.48309 11.77546 0.0
510.0 -122.7296 149.3452 -165.3177 -34.51446 0.0 -159.7131 20.45867 8.451273 0.0
511.0 -134.9447 119.3661 -168.9838 -34.53374 0.0 -160.3488 17.1782 8.72057 0.0
512.0 -131.4681 131.2318 -168.8909 -35.11447 0.0 -159.8183 18.25108 7.790848 0.0
513.0 -134.2581 119.1739 -168.2424 -34.21965 0.0 -160.5867 17.69556 8.868401 0.0
514.0 -133.1313 119.8564 -167.3102 -35.36468 0.0 -157.5496 16.89087 8.71319 0.0
515.0 -130.7077 133.3733 -168.7412 -35.24761 0.0 -160.2009 16.27384 10.43344 0.0
516.0 -132.2079 131.7055 -169.7657 -35.41553 0.0 -160.7436 17.83072 8.562675 0.0
517.0 -136.5417 113.3373 -168.8616 -35.04166 0.0 -159.2502 17.87235 7.557914 0.0
518.0 -133.0111 130.8944 -170.3377 -35.58262 0.0 -161.7375 18.43439 8.548011 0.0
519.0 -120.6855 160.6976 -166.511 -34.95056 0.0 -159.3371 19.66597 8.11077 0.0
520.0 -124.4049 152.6623 -167.9389 -34.45848 0.0 -159.9542 17.99793 8.47592 0.0
521.0 -131.2254 132.1832 -168.9195 -33.82864 0.0 -159.9062 15.88263 8.932798 0.0
522.0 -131.1579 122.1576 -165.993 -35.47471 0.0 -158.2577 17.95376 9.785626 0.0
523.0 -126.0344 140.862 -166.2034 -35.26262 0.0 -160.8671 22.52911 7.397252 0.0
524.0 -128.2699 126.7904 -164.4261 -33.89208 0.0 -158.9793 18.88175 9.563438 0.0
525.0 -133.583 130.7553 -170.8699 -34.82847 0.0 -162.5778 17.38621 9.15021 0.0
526.0 -136.4315 114.192 -168.9951 -35.19643 0.0 -159.9284 16.05179 10.07796 0.0
527.0 -127.2537 132.9768 -165.1741 -34.93564 0.0 -160.2567 18.84994 11.16834 0.0
528.0 -131.8822 133.7888 -170.0341 -35.43718 0.0 -161.5929 16.9245 10.07148 0.0
529.0 -127.1145 137.9902 -166.4645 -34.82818 0.0 -160.4914 18.22833 10.6267 0.0
530.0 -134.6302 126.6313 -170.7411 -35.55256 0.0 -161.1511 16.02099 9.941543 0.0
531.0 -126.9679 137.4025 -166.1504 -35.08502 0.0 -159.7988 19.53329 9.200139 0.0
532.0 -127.4688 129.0668 -164.2742 -35.07463 0.0 -158.1924 18.6459 10.34687 0.0
533.0 -126.7351 142.2318 -167.2947 -35.20714 0.0 -159.7055 18.38053 9.237345 0.0
534.0 -130.7253 122.446 -165.6427 -34.25871 0.0 -157.9785 16.78809 9.806373 0.0
535.0 -129.8913 134.4967 -168.2451 -34.16984 0.0 -160.0211 16.38259 9.563215 0.0
536.0 -123.6444 152.4895 -167.1292 -34.54992 0.0 -159.1802 16.95148 9.649447 0.0
537.0 -124.2261 132.8501 -162.1104 -33.78768 0.0 -156.8772 18.59214 9.962423 0.0
538.0 -126.1741 130.5592 -163.4051 -34.02682 0.0 -160.8575 21.68159 9.797636 0.0
539.0 -125.106 129.8222 -162.1268 -34.3043 0.0 -161.7333 23.1671 10.74371 0.0
540.0 -139.0446 108.41 -169.9594 -34.8291 0.0 -159.5527 15.6463 8.776124 0.0
541.0 -134.2519 122.6673 -169.2324 -35.06521 0.0 -161.5768 16.78288 10.62672 0.0
542.0 -127.73 140.4169 -167.772 -34.4492 0.0 -159.1709 18.1291 7.718912 0.0
543.0 -134.7767 120.786 -169.2208 -35.21661 0.0 -159.6971 17.83504 7.857937 0.0
544.0 -125.5444 145.6734 -167.0855 -35.7249 0.0 -160.6482 18.59635 10.69133 0.0
545.0 -132.4424 126.9463 -168.6431 -34.94619 0.0 -159.4963 18.60589 7.193522 0.0
546.0 -126.4304 150.5151 -169.3521 -35.30046 0.0 -158.2563 15.52677 8.67784 0.0
547.0 -124.4279 143.1877 -165.2601 -34.95627 0.0 -159.2423 16.39038 12.54807 0.0
548.0 -131.372 133.6026 -169.4708 -35.60955 0.0 -160.027 17.61492 8.550799 0.0
549.0 -129.3828 140.9229 -169.5692 -34.99156 0.0 -160.1201 15.60751 9.935018 0.0
550.0 -136.8387 125.7865 -172.7086 -35.5063 0.0 -161.792 16.09905 8.490614 0.0
551.0 -130.0536 136.1028 -168.8654 -36.3259 0.0 -159.6611 18.79007 8.33144 0.0
552.0 -128.4196 123.9816 -163.7749 -35.24535 0.0 -159.3714 21.13013 9.7117 0.0
553.0 -134.5992 126.9673 -170.8059 -35.5989 0.0 -160.8244 17.95375 7.663734 0.0
554.0 -130.9144 124.4263 -166.3965 -34.92215 0.0 -158.6985 18.04786 9.176359 0.0
555.0 -124.1683 143.9656 -165.2223 -35.12363 0.0 -158.5235 17.50299 10.92176 0.0
556.0 -129.1057 141.9058 -169.5724 -34.63805 0.0 -160.4003 15.23021 10.2358 0.0
557.0 -136.9499 115.2572 -169.8173 -35.86129 0.0 -161.6149 18.47558 9.183317 0.0
558.0 -139.4787 120.1963 -173.7545 -35.46295 0.0 -162.7157 17.70053 6.72356 0.0
559.0 -128.749 138.4893 -168.2414 -35.02352 0.0 -158.372 14.89796 10.2562 0.0
560.0 -132.0877 122.8909 -167.132 -35.16229 0.0 -160.6673 17.70499 10.99257 0.0
561.0 -128.0937 139.9018 -167.9888 -35.55124 0.0 -161.614 19.85261 9.323785 0.0
562.0 -134.6433 125.1643 -170.3359 -35.58708 0.0 -160.4696 17.07808 8.642741 0.0
563.0 -129.8146 114.9321 -162.5893 -35.14471 0.0 -159.4017 22.62923 9.327921 0.0
564.0 -130.5096 135.0386 -169.018 -35.7648 0.0 -160.7409 17.37761 10.11011 0.0
565.0 -131.14 133.8831 -169.3188 -35.12228 0.0 -159.6342 18.33313 7.104489 0.0
566.0 -125.1796 146.1669 -166.8614 -35.62553 0.0 -159.6373 18.48088 9.920509 0.0
567.0 -125.8168 148.0939 -168.0481 -36.38884 0.0 -159.4397 17.81525 9.965168 0.0
568.0 -129.6555 129.1028 -166.4712 -35.44121 0.0 -159.2369 17.9738 10.23313 0.0
569.0 -135.026 137.6529 -174.2799 -36.32037 0.0 -160.3792 15.3805 7.039174 0.0
570.0 -127.983 138.0293 -167.3442 -35.57025 0.0 -157.6636 17.95137 7.938329 0.0
571.0 -128.496 142.7756 -169.2107 -35.64062 0.0 -160.0222 17.12247 9.329659 0.0
572.0 -129.445 138.2426 -168.867 -35.86243 0.0 -158.8528 16.8193 9.028947 0.0
573.0 -131.9143 134.0664 -170.1455 -36.08348 0.0 -160.0597 18.36754 7.630195 0.0
574.0 -128.8299 141.2324 -169.1045 -35.78866 0.0 -161.0174 16.87738 10.82421 0.0
575.0 -134.1488 127.1399 -170.4048 -35.72291 0.0 -161.024 17.90117 8.440952 0.0
576.0 -137.439 114.717 -170.1523 -36.47986 0.0 -160.8807 16.26577 10.94248 0.0
577.0 -134.1627 126.2592 -170.1675 -36.2888 0.0 -161.3935 16.91278 10.60198 0.0
578.0 -130.5477 130.5261 -167.7693 -35.10578 0.0 -160.805 16.81241 11.32913 0.0
579.0 -130.8867 147.0416 -172.8179 -36.38615 0.0 -161.5292 16.15598 8.941417 0.0
580.0 -131.9915 119.0951 -165.9533 -35.42829 0.0 -159.389 20.75605 8.107868 0.0
581.0 -131.3251 134.4936 -169.678 -36.37036 0.0 -159.7938 18.07366 8.412509 0.0
582.0 -127.6671 145.1704 -169.0647 -35.51667 0.0 -160.2694 17.77045 8.95093 0.0
583.0 -125.3817 144.8446 -166.6864 -35.15688 0.0 -160.8066 18.80412 10.47299 0.0
584.0 -130.6625 134.2631 -168.9497 -35.82949 0.0 -157.6851 15.37706 9.187838 0.0
585.0 -129.2775 134.7145 -167.6934 -34.47586 0.0 -159.0376 16.89089 8.9291 0.0
586.0 -132.9173 124.48 -168.4147 -35.18428 0.0 -159.0675 16.29586 9.541163 0.0
587.0 -134.8632 118.2168 -168.5746 -34.77038 0.0 -160.3323 17.42972 9.098385 0.0
588.0 -131.1678 136.0027 -169.951 -34.36311 0.0 -159.5092 14.76428 9.156994 0.0
589.0 -131.1856 128.2888 -167.7691 -34.68743 0.0 -160.8042 17.33931 10.38319 0.0
590.0 -131.0594 140.5175 -171.1302 -35.88515 0.0 -160.7421 16.51171 8.985325 0.0
591.0 -125.0947 145.6119 -166.6182 -35.43326 0.0 -159.3136 17.94462 10.18404 0.0
592.0 -136.1327 116.5834 -169.3783 -35.12963 0.0 -159.355 15.49373 9.612648 0.0
593.0 -137.4833 138.7685 -177.0553 -36.65749 0.0 -161.5024 14.76393 6.340633 0.0
594.0 -128.8845 141.9975 -169.3773 -34.545 0.0 -159.7595 16.99034 7.936852 0.0
595.0 -132.9186 127.8971 -169.3904 -34.44328 0.0 -161.5861 18.00209 8.636863 0.0
596.0 -135.0039 118.1632 -168.6999 -35.07809 0.0 -161.447 17.28463 10.54052 0.0
597.0 -134.1822 127.18 -170.4495 -36.08407 0.0 -161.0049 18.21846 8.420947 0.0
598.0 -135.5358 123.2754 -170.6897 -35.51591 0.0 -161.014 16.72046 9.1198 0.0
599.0 -130.8728 137.2146 -170.0017 -35.35411 0.0 -158.3872 14.66963 9.069949 0.0
600.0 -126.6186 149.5326 -169.2601 -34.89797 0.0 -160.5953 16.60413 9.629 0.0
601.0 -130.6706 123.7659 -165.9643 -35.34153 0.0 -160.5834 19.84036 10.12024 0.0
602.0 -134.2149 129.7149 -171.2051 -35.67026 0.0 -161.5751 17.9963 8.043922 0.0
603.0 -131.2322 120.2426 -165.5213 -34.72824 0.0 -158.8309 18.04099 9.996863 0.0
604.0 -130.9155 123.6992 -166.1902 -32.92971 0.0 -158.9112 16.94846 8.702224 0.0
605.0 -118.6798 155.6911 -163.0775 -34.37989 0.0 -159.2105 17.65981 12.85307 0.0
606.0 -128.2359 136.3348 -167.1138 -33.96463 0.0 -159.4213 17.8141 8.458028 0.0
607.0 -136.5879 119.8411 -170.7625 -33.90805 0.0 -161.4353 16.71799 7.86293 0.0
608.0 -134.496 120.5177 -168.8635 -35.43844 0.0 -161.8774 19.70575 8.746559 0.0
609.0 -128.1376 137.2379 -167.2731 -34.94625 0.0 -160.6547 19.82065 8.507208 0.0
610.0 -125.4372 138.8262 -165.0257 -33.86342 0.0 -158.7717 19.39019 8.21925 0.0
611.0 -124.4443 146.3208 -166.1699 -34.36312 0.0 -160.6723 18.33475 10.5307 0.0
612.0 -128.7726 129.2584 -165.6327 -33.96798 0.0 -160.3929 19.04716 9.681043 0.0
613.0 -131.7721 124.5395 -167.2865 -33.5318 0.0 -160.3574 17.85525 8.747494 0.0
614.0 -131.9656 130.4152 -169.1555 -33.94814 0.0 -160.657 16.9066 8.543034 0.0
615.0 -126.9229 131.1045 -164.3094 -32.80666 0.0 -158.3503 17.67161 9.175946 0.0
616.0 -128.8926 131.5159 -166.3964 -33.80742 0.0 -160.5368 18.52934 9.41851 0.0
617.0 -136.3058 124.9555 -171.9388 -35.3704 0.0 -158.7879 14.41282 7.806679 0.0
618.0 -132.2509 131.0888 -169.6329 -34.80146 0.0 -160.6579 16.74291 9.083589 0.0
619.0 -129.349 141.4561 -169.6874 -34.68526 0.0 -160.3318 17.27908 8.050605 0.0
620.0 -128.1875 128.0018 -164.6892 -35.20866 0.0 -161.2589 23.75526 8.023055 0.0
621.0 -131.0855 126.6163 -167.1922 -34.9599 0.0 -160.2263 15.81961 12.17441 0.0
622.0 -128.7603 132.1763 -166.4524 -35.19792 0.0 -159.647 19.11532 9.277194 0.0
623.0 -135.493 128.0961 -172.0216 -35.03543 0.0 -160.1757 15.93731 7.252265 0.0
624.0 -127.2495 141.3353 -167.5535 -34.74944 0.0 -161.4989 20.94996 7.744947 0.0
625.0 -133.3107 126.2815 -169.3219 -34.45411 0.0 -161.0802 17.74568 8.466809 0.0
626.0 -133.1062 127.9234 -169.5856 -33.37723 0.0 -160.2325 16.04711 7.977107 0.0
627.0 -132.8014 130.7746 -170.0938 -34.70186 0.0 -159.9801 16.18399 8.404173 0.0
628.0 -129.8647 145.4769 -171.3497 -34.49014 0.0 -161.3088 15.94311 8.506121 0.0
629.0 -132.8497 124.7622 -168.4275 -34.20284 0.0 -159.2868 16.99288 8.069208 0.0
630.0 -132.2173 132.0254 -169.8664 -34.59403 0.0 -161.764 17.24326 9.248378 0.0
631.0 -129.5445 149.617 -172.2101 -35.66711 0.0 -162.5521 16.73456 9.274555 0.0
632.0 -123.9912 145.8544 -165.5838 -35.59135 0.0 -157.9372 19.08803 8.856725 0.0
633.0 -127.9415 136.0199 -166.7297 -35.82556 0.0 -159.373 20.40367 8.065189 0.0
634.0 -123.5825 142.7974 -164.3034 -35.58697 0.0 -158.0503 19.37488 9.959025 0.0
635.0 -132.9817 126.4171 -169.0315 -36.02838 0.0 -157.0996 14.35363 9.742877 0.0
636.0 -129.9311 127.947 -166.4172 -35.41181 0.0 -159.4543 17.20622 11.24272 0.0
637.0 -137.0999 121.4438 -171.7315 -34.99997 0.0 -159.7816 15.0584 7.991647 0.0
638.0 -120.6507 157.5195 -165.5698 -35.171 0.0 -160.3168 21.41346 8.504483 0.0
639.0 -127.4675 135.8466 -166.2063 -35.06547 0.0 -158.3993 17.54652 9.711981 0.0
640.0 -122.9542 138.0392 -162.3182 -34.49177 0.0 -159.16 20.34958 10.98397 0.0
641.0 -135.8126 139.1785 -175.5015 -34.96829 0.0 -161.5463 13.73555 7.277556 0.0
642.0 -137.9574 123.6878 -173.2289 -35.16672 0.0 -161.5137 15.90631 7.54517 0.0
643.0 -143.872 124.1728 -179.2817 -36.20328 0.0 -163.3466 15.65887 4.609309 0.0
644.0 -139.9351 115.7309 -172.9376 -35.96286 0.0 -160.7918 15.96824 7.848811 0.0
645.0 -134.1489 122.7456 -169.1517 -36.27464 0.0 -159.4548 18.44032 8.137399 0.0
646.0 -130.571 120.8383 -165.0299 -35.90959 0.0 -159.1126 18.47541 11.51687 0.0
647.0 -132.6926 130.9406 -170.0324 -36.12315 0.0 -159.0699 15.06645 10.09425 0.0
648.0 -128.4803 136.6079 -167.4362 -35.55575 0.0 -158.816 18.84197 8.093562 0.0
649.0 -132.2205 119.3257 -166.2481 -35.02629 0.0 -158.7432 16.90705 10.61432 0.0
650.0 -123.9848 148.2054 -166.2479 -34.93146 0.0 -157.5879 15.56475 10.70666 0.0
651.0 -129.5452 152.2047 -172.9487 -35.46283 0.0 -160.0139 13.23802 9.290061 0.0
652.0 -120.4998 152.776 -164.0663 -35.3491 0.0 -158.6222 21.87904 8.026006 0.0
653.0 -120.5146 161.4824 -166.5638 -35.8371 0.0 -159.2664 17.77344 10.76634 0.0
654.0 -137.6386 130.6592 -174.8981 -36.24168 0.0 -161.5679 12.9609 9.950611 0.0
655.0 -138.0701 114.3023 -170.6652 -36.51411 0.0 -160.2047 16.07948 9.974141 0.0
656.0 -126.8861 144.8216 -168.1842 -35.70343 0.0 -160.0464 18.13733 9.428275 0.0
657.0 -133.4222 122.1133 -168.2446 -35.669 0.0 -159.7523 18.17378 9.002886 0.0
658.0 -132.8888 118.6121 -166.7129 -34.33781 0.0 -157.8325 16.7038 8.753594 0.0
659.0 -132.8549 134.8011 -171.2956 -35.02394 0.0 -159.6381 14.34978 9.01668 0.0
660.0 -127.2538 136.3784 -166.1443 -35.1741 0.0 -159.9782 19.34365 9.664428 0.0
661.0 -134.1109 125.8778 -170.007 -35.47607 0.0 -158.8019 15.66388 8.607149 0.0
662.0 -135.6276 124.4456 -171.1152 -35.45766 0.0 -161.6224 17.69998 8.26485 0.0
663.0 -129.1071 113.6152 -161.5063 -35.52061 0.0 -158.2445 19.89521 12.36362 0.0
664.0 -132.7885 125.1448 -168.4755 -34.74364 0.0 -161.3388 16.95203 10.65492 0.0
665.0 -136.0179 104.3526 -165.7757 -34.4621 0.0 -156.2819 16.37228 8.596028 0.0
666.0 -134.8481 115.0373 -167.6528 -35.6189 0.0 -157.5132 17.65837 7.820935 0.0
667.0 -129.4945 135.395 -168.1045 -35.15077 0.0 -160.2618 16.84684 10.46127 0.0
668.0 -135.0694 125.5822 -170.8811 -35.42859 0.0 -160.2117 14.96264 9.796561 0.0
669.0 -131.645 131.4849 -169.1399 -35.17974 0.0 -160.9136 18.14241 8.811018 0.0
670.0 -132.4683 124.4733 -167.9638 -35.39241 0.0 -159.1451 16.54346 10.03026 0.0
671.0 -132.3018 145.2273 -173.7156 -35.82201 0.0 -161.9975 15.12765 8.976241 0.0
672.0 -134.6898 138.4155 -174.1611 -35.6089 0.0 -162.0677 15.00376 8.511676 0.0
673.0 -128.0807 134.8671 -166.5401 -33.9627 0.0 -159.0374 13.49281 12.9672 0.0
674.0 -122.2669 154.2298 -166.248 -34.94884 0.0 -157.9975 18.17023 8.528151 0.0
675.0 -130.8321 129.0643 -167.6368 -34.36146 0.0 -159.9437 17.74531 8.923054 0.0
676.0 -136.1516 121.8989 -170.913 -34.96925 0.0 -160.4383 15.26336 9.231218 0.0
677.0 -132.2082 138.8995 -171.8175 -35.16635 0.0 -161.3171 16.88801 7.77789 0.0
678.0 -135.3696 124.5891 -170.8982 -35.64955 0.0 -159.2922 17.1627 6.880886 0.0
679.0 -130.6826 129.9802 -167.7485 -34.06122 0.0 -160.1662 17.61158 8.867363 0.0
680.0 -129.0518 140.7696 -169.1944 -34.5324 0.0 -161.0359 16.71013 9.663703 0.0
681.0 -128.9821 135.7545 -167.6946 -34.95296 0.0 -162.1915 20.29947 9.150409 0.0
682.0 -133.3044 119.9613 -167.5132 -35.91118 0.0 -160.6666 19.80416 9.260397 0.0
683.0 -128.781 132.1697 -166.4712 -34.85661 0.0 -161.0682 18.99842 10.45512 0.0
684.0 -126.898 134.2842 -165.1913 -34.9178 0.0 -160.4167 17.82174 12.32151 0.0
685.0 -128.2107 136.4516 -167.1219 -35.16462 0.0 -160.3596 19.48977 8.912506 0.0
686.0 -138.6551 110.5883 -170.1911 -34.82956 0.0 -161.5224 17.27387 8.887087 0.0
687.0 -135.8208 120.9608 -170.3147 -34.47349 0.0 -161.9472 17.15711 8.948876 0.0
688.0 -123.2197 142.8817 -163.9647 -34.74995 0.0 -158.2886 18.19956 10.87433 0.0
689.0 -124.9708 139.4016 -164.7234 -34.96563 0.0 -157.8829 18.86423 9.26093 0.0
690.0 -129.3527 132.9362 -167.2615 -34.92385 0.0 -160.1582 19.7657 8.054874 0.0
691.0 -131.1343 129.1675 -167.9685 -33.98825 0.0 -158.1708 14.26638 9.924175 0.0
692.0 -134.3448 117.6336 -167.8899 -34.02208 0.0 -160.233 16.95219 9.413016 0.0
693.0 -132.3939 128.1137 -168.9275 -33.8524 0.0 -157.1525 12.6731 9.404267 0.0
694.0 -135.8975 118.9394 -169.8149 -34.44057 0.0 -160.1355 14.60263 10.15854 0.0
695.0 -136.385 119.2836 -170.4006 -35.15675 0.0 -160.6339 16.2823 9.107738 0.0
696.0 -121.6438 153.757 -165.49 -35.44728 0.0 -157.9229 16.1337 11.74655 0.0
697.0 -118.3461 147.7455 -160.478 -35.66818 0.0 -156.1325 20.44111 10.88158 0.0
698.0 -132.6215 124.4304 -168.1048 -36.02647 0.0 -158.4177 18.11577 8.223624 0.0
699.0 -127.1317 156.1771 -171.668 -36.03528 0.0 -160.7548 16.33272 8.78937 0.0
700.0 -130.0931 135.8179 -168.8236 -35.47294 0.0 -160.7679 17.02991 10.38726 0.0
701.0 -131.0005 142.6362 -171.6754 -35.6732 0.0 -162.2323 18.29981 7.930232 0.0
702.0 -129.9469 128.7281 -166.6557 -35.49086 0.0 -159.5437 18.95584 9.423036 0.0
703.0 -134.6206 123.4009 -169.8102 -36.61288 0.0 -159.0945 14.34013 11.55702 0.0
704.0 -131.3711 130.1905 -168.497 -35.77762 0.0 -158.6066 15.19382 10.69343 0.0
705.0 -122.8002 143.4468 -163.7063 -35.8798 0.0 -160.0501 21.33767 10.88594 0.0
706.0 -131.6972 129.2071 -168.5426 -35.73109 0.0 -159.1947 15.98987 10.39327 0.0
707.0 -127.6979 136.5413 -166.6347 -35.95949 0.0 -162.0511 21.86385 9.511991 0.0
708.0 -137.5735 114.5197 -170.2305 -35.40482 0.0 -160.8241 19.33871 6.659675 0.0
709.0 -140.7064 108.1007 -171.533 -36.05604 0.0 -162.7051 18.08636 9.141841 0.0
710.0 -139.46 121.966 -174.2405 -35.38869 0.0 -162.2698 15.20164 8.21639 0.0
711.0 -136.5667 130.6351 -173.8193 -35.55526 0.0 -162.1215 15.26739 8.590042 0.0
712.0 -129.2219 146.7804 -171.0786 -35.93129 0.0 -161.1577 15.66194 10.3485 0.0
713.0 -130.3431 140.5038 -170.4099 -35.45976 0.0 -160.991 15.78446 10.25633 0.0
714.0 -137.9231 120.3293 -172.2369 -35.76956 0.0 -161.3775 16.63506 8.275142 0.0
715.0 -130.9883 136.4283 -169.893 -36.12523 0.0 -161.0293 18.34612 8.91541 0.0
716.0 -131.5283 128.6867 -168.2253 -35.47277 0.0 -158.8908 16.15194 9.986351 0.0
717.0 -137.6207 116.9414 -170.9683 -35.00424 0.0 -160.4949 16.73606 7.794791 0.0
718.0 -122.9172 159.3699 -168.364 -36.36082 0.0 -160.1311 18.02525 10.10271 0.0
719.0 -135.276 124.3503 -170.7364 -35.13009 0.0 -159.7107 16.46728 7.637173 0.0
720.0 -131.0041 132.272 -168.7235 -35.90528 0.0 -160.3469 19.09846 8.430291 0.0
721.0 -124.7313 151.2042 -167.8495 -35.25201 0.0 -161.3931 18.4312 10.36447 0.0
722.0 -118.7369 150.3609 -161.6146 -35.08596 0.0 -159.9631 21.80948 11.62498 0.0
723.0 -123.8439 153.5566 -167.633 -35.36401 0.0 -159.8684 17.30427 10.29512 0.0
724.0 -119.1218 156.432 -163.7308 -35.0395 0.0 -157.5644 18.23115 10.64202 0.0
725.0 -134.0357 128.1451 -170.5783 -36.28669 0.0 -159.8301 15.9748 9.563759 0.0
726.0 -133.7836 114.795 -166.5191 -35.66755 0.0 -160.602 20.45748 9.292998 0.0
727.0 -135.2899 129.2881 -172.1584 -35.7593 0.0 -160.8782 15.33033 9.148743 0.0
728.0 -142.8492 124.7226 -178.4158 -35.59619 0.0 -163.5573 13.86726 6.870439 0.0
729.0 -134.6904 134.3494 -173.0023 -36.31398 0.0 -159.6752 15.42116 7.565764 0.0
730.0 -131.5584 133.4562 -169.6155 -35.73846 0.0 -160.8679 16.25403 10.73682 0.0
731.0 -136.6766 127.2297 -172.9582 -35.84314 0.0 -161.9837 16.27915 8.589495 0.0
732.0 -128.0282 142.0692 -168.5414 -35.3174 0.0 -159.9208 18.2152 8.481599 0.0
733.0 -130.9486 126.964 -167.1543 -35.146 0.0 -159.4005 16.33885 11.05329 0.0
734.0 -123.8516 154.0784 -167.7894 -35.7454 0.0 -158.4765 18.26011 8.172396 0.0
735.0 -126.7713 152.525 -170.2662 -35.67246 0.0 -160.7623 16.75839 9.410126 0.0
736.0 -130.3805 128.9106 -167.1414 -34.34399 0.0 -159.2842 15.8411 10.64568 0.0
737.0 -133.8239 130.2911 -170.9784 -34.91852 0.0 -161.4858 16.62833 8.797626 0.0
738.0 -125.0235 135.7489 -163.7344 -34.37469 0.0 -158.3781 17.50387 11.51456 0.0
739.0 -130.9476 132.3665 -168.6939 -34.15301 0.0 -161.8948 17.47752 9.876387 0.0
740.0 -130.2053 135.1347 -168.7411 -35.26296 0.0 -159.4645 16.39165 9.59472 0.0
741.0 -133.5657 130.2225 -170.7006 -34.93837 0.0 -161.9581 16.43381 9.761991 0.0
742.0 -138.6246 121.9356 -173.3965 -35.67422 0.0 -160.6788 14.33019 8.626381 0.0
743.0 -138.5917 123.469 -173.8008 -35.19718 0.0 -163.1091 16.16253 8.342971 0.0
744.0 -137.1423 119.4044 -171.1923 -34.46521 0.0 -161.4079 15.50989 9.170884 0.0
745.0 -130.0753 134.9558 -168.5601 -35.42882 0.0 -163.1929 19.5313 10.53036 0.0
746.0 -133.0473 116.5504 -166.2835 -34.63927 0.0 -158.4154 18.04181 8.729399 0.0
747.0 -129.9757 130.863 -167.2933 -35.63619 0.0 -160.0803 18.54499 9.878223 0.0
748.0 -134.9359 123.6192 -170.1878 -35.2922 0.0 -160.7662 16.6583 9.212299 0.0
749.0 -136.152 122.7891 -171.1672 -34.89297 0.0 -159.7705 15.09504 8.401239 0.0
750.0 -133.451 141.6722 -173.851 -35.84774 0.0 -163.2828 16.38236 8.897197 0.0
751.0 -132.8903 131.9052 -170.5051 -35.22405 0.0 -160.4225 17.16353 7.977886 0.0
752.0 -132.0925 134.6915 -170.5019 -34.8171 0.0 -160.6826 14.66512 10.33269 0.0
753.0 -129.8612 151.2566 -172.9944 -35.48363 0.0 -160.5808 15.07395 7.996124 0.0
754.0 -126.7791 139.5589 -166.5765 -35.59519 0.0 -159.955 20.86142 8.112215 0.0
755.0 -138.1413 126.4223 -174.1925 -35.01764 0.0 -160.6283 13.43209 8.021279 0.0
756.0 -125.7844 141.0201 -165.9985 -35.07364 0.0 -158.6226 15.98623 11.71151 0.0
757.0 -124.2026 155.7135 -168.6067 -34.49831 0.0 -161.4824 18.78253 8.591413 0.0
758.0 -120.5473 150.1749 -163.3719 -34.11279 0.0 -160.0929 20.77972 10.05408 0.0
759.0 -131.6877 130.0767 -168.7811 -34.45799 0.0 -159.5012 16.30735 8.870763 0.0
760.0 -132.0232 140.3056 -172.0335 -34.32699 0.0 -161.3743 17.27628 6.391536 0.0
761.0 -140.428 109.4895 -171.6507 -35.93881 0.0 -160.9315 16.62607 8.593622 0.0
762.0 -130.938 141.9346 -171.4128 -35.71783 0.0 -160.9451 15.66143 9.588679 0.0
763.0 -132.355 144.1292 -173.4556 -35.53958 0.0 -161.7985 15.11094 8.77153 0.0
764.0 -130.3725 136.909 -169.4142 -36.07455 0.0 -160.1488 17.39971 9.409449 0.0
765.0 -128.0521 135.018 -166.5546 -35.9995 0.0 -160.4515 15.1802 14.7162 0.0
766.0 -134.4812 125.0919 -170.1531 -36.0007 0.0 -160.0455 16.97978 8.913388 0.0
767.0 -134.0318 120.0098 -168.2545 -35.28765 0.0 -160.0423 18.62003 8.455447 0.0
768.0 -130.6214 135.323 -169.2108 -35.62455 0.0 -159.5689 15.78396 10.19864 0.0
769.0 -129.4264 153.3349 -173.1522 -35.32412 0.0 -160.1651 14.86544 7.471545 0.0
770.0 -130.8056 132.6118 -168.6219 -34.91946 0.0 -159.3386 17.04274 8.593398 0.0
771.0 -134.0205 121.73 -168.7337 -34.89998 0.0 -159.0861 15.38663 9.865802 0.0
772.0 -133.9231 126.5031 -169.9974 -34.92743 0.0 -159.4794 15.07309 9.336403 0.0
773.0 -132.8333 137.8885 -172.1543 -36.50445 0.0 -159.4615 15.06045 8.751137 0.0
774.0 -136.1257 136.1729 -174.9575 -36.28246 0.0 -159.9641 12.7256 8.563513 0.0
775.0 -135.9509 134.0605 -174.1803 -36.66549 0.0 -161.5536 15.93105 8.10776 0.0
776.0 -128.901 142.4758 -169.5302 -35.832 0.0 -158.8488 17.75278 7.397803 0.0
777.0 -118.5933 157.2401 -163.4328 -35.36372 0.0 -158.2724 19.24594 10.95743 0.0
778.0 -134.0341 123.8848 -169.3618 -35.877 0.0 -159.8098 17.6026 8.72237 0.0
779.0 -137.3519 126.3556 -173.3842 -35.54517 0.0 -159.0694 12.7332 8.497192 0.0
780.0 -130.5917 139.5265 -170.3798 -35.4201 0.0 -160.7776 16.87096 8.946882 0.0
781.0 -130.8389 131.031 -168.2044 -35.66436 0.0 -160.5007 19.44316 8.517422 0.0
782.0 -130.3252 130.6356 -167.5779 -35.63054 0.0 -160.5613 21.50323 7.110682 0.0
783.0 -129.6631 146.4267 -171.419 -34.71002 0.0 -161.2026 17.16534 7.328239 0.0
784.0 -133.2275 134.7023 -171.64 -36.28605 0.0 -161.4393 18.41342 7.671946 0.0
785.0 -126.9398 142.9974 -167.7177 -35.03799 0.0 -159.7118 16.10831 10.92371 0.0
786.0 -137.2984 125.1589 -172.9894 -35.82925 0.0 -161.1917 16.5689 7.462588 0.0
787.0 -134.4762 135.6867 -173.1694 -36.70086 0.0 -161.6268 17.98941 7.168894 0.0
788.0 -130.2999 140.1833 -170.2754 -35.67506 0.0 -160.054 18.35001 7.103686 0.0
789.0 -131.2096 149.5585 -173.8585 -34.75804 0.0 -161.0192 13.77104 8.147677 0.0
790.0 -134.6778 113.9482 -167.1719 -35.9517 0.0 -158.5692 17.18751 10.16155 0.0
791.0 -136.3304 115.5282 -169.2751 -34.97193 0.0 -158.9661 15.7306 8.932409 0.0
792.0 -138.3907 134.9489 -176.8735 -35.13137 0.0 -162.0288 13.29085 6.995872 0.0
793.0 -138.9041 114.9165 -171.6744 -35.66806 0.0 -160.3752 16.43228 7.936596 0.0
794.0 -137.9796 116.8335 -171.2965 -35.9086 0.0 -159.8934 16.14055 8.364906 0.0
795.0 -129.855 142.8954 -170.6038 -35.90289 0.0 -161.2886 16.54854 10.03919 0.0
796.0 -136.9943 120.2338 -171.2808 -36.02098 0.0 -161.413 18.66513 7.488008 0.0
797.0 -130.1764 137.3496 -169.3437 -35.96405 0.0 -160.96 18.84692 8.733377 0.0
798.0 -135.2816 141.0505 -175.5043 -35.42239 0.0 -163.2093 15.52788 7.599522 0.0
799.0 -129.1243 132.9385 -167.0338 -35.09525 0.0 -159.0393 16.38699 10.71375 0.0
800.0 -131.9879 141.9484 -172.4667 -35.59286 0.0 -161.4992 15.77064 8.854776 0.0
801.0 -133.7029 131.7289 -171.2674 -35.89863 0.0 -162.398 17.39957 9.629597 0.0
802.0 -133.0184 128.4424 -169.6457 -35.80372 0.0 -160.4279 18.13681 8.449105 0.0
803.0 -131.8235 132.2646 -169.5408 -35.36439 0.0 -160.9275 17.5424 9.20866 0.0
804.0 -134.4372 121.089 -168.9676 -34.60456 0.0 -159.6629 15.99126 9.308576 0.0
805.0 -132.1704 120.446 -166.5175 -34.42851 0.0 -159.8082 18.49492 9.224303 0.0
806.0 -127.2146 144.9554 -168.5509 -35.27767 0.0 -160.1145 17.78306 9.058236 0.0
807.0 -130.3355 129.4873 -167.2608 -34.75745 0.0 -160.3418 15.80433 12.0341 0.0
808.0 -132.3468 135.3244 -170.9366 -35.3157 0.0 -160.5012 15.53415 9.346094 0.0
809.0 -131.5088 131.8285 -169.1017 -35.29488 0.0 -160.5855 18.0656 8.713076 0.0
810.0 -128.2828 138.7821 -167.8587 -35.42808 0.0 -157.0614 15.28 9.350802 0.0
811.0 -129.5516 140.6518 -169.6606 -35.02886 0.0 -159.6906 17.51594 7.542906 0.0
812.0 -132.8926 124.2177 -168.3152 -34.96014 0.0 -160.5582 17.8842 9.319007 0.0
813.0 -127.8872 119.3393 -161.9186 -34.92708 0.0 -158.0689 20.40204 10.67535 0.0
814.0 -122.2725 156.3908 -166.8697 -34.91071 0.0 -160.186 20.17755 8.049391 0.0
815.0 -128.8645 135.5959 -167.5318 -35.66586 0.0 -157.8737 16.91812 9.089632 0.0
816.0 -131.3445 130.4213 -168.5362 -34.79407 0.0 -159.3047 16.21134 9.351289 0.0
817.0 -129.0487 136.5235 -167.9805 -34.64741 0.0 -160.2115 17.31478 9.563625 0.0
818.0 -131.0965 123.7189 -166.3769 -34.19155 0.0 -159.9664 18.15991 9.621153 0.0
819.0 -124.2479 132.5892 -162.0578 -34.40849 0.0 -158.87 22.76909 8.451666 0.0
820.0 -134.8193 139.5514 -174.6145 -35.55364 0.0 -162.7692 15.58441 8.123937 0.0
821.0 -133.476 126.5844 -169.5735 -35.20611 0.0 -160.6397 17.27675 8.995559 0.0
822.0 -137.9511 123.4947 -173.1676 -35.75253 0.0 -161.1589 14.96886 8.775034 0.0
823.0 -143.1591 116.1448 -176.2796 -36.03205 0.0 -163.1217 15.86625 7.00788 0.0
824.0 -138.7592 130.4162 -175.9495 -35.39276 0.0 -161.8027 12.68354 8.562416 0.0
825.0 -139.9811 122.8778 -175.0216 -35.67609 0.0 -161.7818 16.38848 6.047783 0.0
826.0 -135.9428 127.8078 -172.3892 -35.28509 0.0 -163.3516 19.01005 7.237429 0.0
827.0 -128.8798 148.1727 -171.1335 -35.39067 0.0 -161.5339 16.07611 9.715 0.0
828.0 -133.6065 139.4494 -173.3727 -35.70516 0.0 -160.2317 12.39931 10.16492 0.0
829.0 -132.3012 148.4285 -174.6279 -35.66163 0.0 -161.2186 14.46594 7.786463 0.0
830.0 -135.8721 134.7773 -174.3059 -36.219 0.0 -161.4317 16.76256 6.582166 0.0
831.0 -134.1805 119.0736 -168.1362 -35.95423 0.0 -160.7956 18.93671 9.676918 0.0
832.0 -132.2493 134.4094 -170.5782 -36.14626 0.0 -159.8926 18.39642 7.064184 0.0
833.0 -132.9972 127.9541 -169.4853 -36.54245 0.0 -158.996 15.611 10.44213 0.0
834.0 -129.5363 150.6302 -172.4908 -36.86882 0.0 -161.2092 16.10057 9.486636 0.0
835.0 -134.3875 136.9599 -173.4437 -36.83503 0.0 -158.9479 13.94812 8.391168 0.0
836.0 -132.1858 140.7683 -172.3281 -35.80745 0.0 -160.1667 13.72972 9.916377 0.0
837.0 -134.1428 144.8787 -175.4572 -35.80321 0.0 -160.2665 13.03551 7.577021 0.0
838.0 -134.2945 140.6468 -174.4021 -36.91538 0.0 -161.9883 16.35363 8.147992 0.0
839.0 -135.5342 143.3409 -176.4101 -36.18018 0.0 -162.5384 13.41018 8.898305 0.0
840.0 -144.0887 115.3288 -176.9765 -36.20685 0.0 -160.9546 13.37061 6.814344 0.0
841.0 -141.232 128.304 -177.8199 -36.28952 0.0 -162.562 13.31627 7.715339 0.0
842.0 -127.6638 138.5629 -167.1772 -35.65541 0.0 -159.6656 17.94635 10.19748 0.0
843.0 -132.5816 132.5518 -170.3808 -35.13179 0.0 -160.6123 16.57515 8.788193 0.0
844.0 -138.0634 116.7649 -171.3607 -35.43209 0.0 -160.0023 17.018 7.055733 0.0
845.0 -129.0516 135.2896 -167.6315 -35.55546 0.0 -162.9244 21.19895 9.649379 0.0
846.0 -134.4001 140.2891 -174.4057 -36.44753 0.0 -163.8821 17.90911 8.014763 0.0
847.0 -133.9041 135.1809 -172.453 -35.8469 0.0 -160.8677 16.12117 8.140381 0.0
848.0 -132.9908 136.4754 -171.9089 -36.04437 0.0 -160.9706 16.18371 8.922347 0.0
849.0 -137.6582 134.0495 -175.8844 -35.45586 0.0 -161.6959 13.25662 8.010653 0.0
850.0 -135.8372 129.306 -172.7108 -35.54795 0.0 -161.0155 14.40384 9.448728 0.0
851.0 -126.266 148.8627 -168.7166 -34.93827 0.0 -160.2529 17.22239 9.252244 0.0
852.0 -134.2287 126.5563 -170.3182 -34.95996 0.0 -160.7636 16.18902 9.216338 0.0
853.0 -134.6922 122.4254 -169.6037 -35.27509 0.0 -161.0855 18.78882 7.968048 0.0
854.0 -125.8891 148.8146 -168.3259 -34.97727 0.0 -159.9031 15.46211 11.09231 0.0
855.0 -123.9128 136.9594 -162.9689 -35.76121 0.0 -159.9134 21.57605 11.12966 0.0
856.0 -133.7348 134.2051 -172.0054 -35.59858 0.0 -162.9793 16.83658 9.73586 0.0
857.0 -131.1569 131.5169 -168.661 -34.377 0.0 -160.7307 17.8382 8.608536 0.0
858.0 -124.0569 146.0458 -165.7042 -34.17897 0.0 -160.5326 19.38816 9.619283 0.0
859.0 -131.5027 122.8006 -166.5212 -34.81837 0.0 -159.5673 18.1514 9.713083 0.0
860.0 -130.4216 128.1382 -166.9622 -35.35791 0.0 -158.5945 17.45465 9.535521 0.0
861.0 -123.7508 135.741 -162.4595 -35.80702 0.0 -158.805 21.37392 10.77863 0.0
862.0 -125.8284 152.2747 -169.2519 -34.94723 0.0 -159.3811 15.46357 9.612823 0.0
863.0 -127.1029 139.7894 -166.966 -34.8289 0.0 -159.0536 17.29387 9.622636 0.0
864.0 -129.3208 139.8624 -169.2047 -35.55316 0.0 -159.9474 16.59198 9.70387 0.0
865.0 -134.1425 124.0583 -169.5196 -35.75679 0.0 -158.0466 14.53265 9.751102 0.0
866.0 -134.4297 135.6424 -173.1102 -35.61582 0.0 -159.9029 13.66179 8.746722 0.0
867.0 -130.2506 125.9108 -166.156 -35.71264 0.0 -159.0149 17.38443 11.18707 0.0
868.0 -136.1563 135.885 -174.9061 -35.58446 0.0 -162.4417 14.67587 8.444262 0.0
869.0 -131.1584 126.5196 -167.2374 -35.62521 0.0 -161.3626 18.93237 10.81798 0.0
870.0 -128.2412 138.2556 -167.6669 -36.25623 0.0 -161.0044 20.49687 9.096882 0.0
871.0 -139.9165 116.2334 -173.0622 -36.11573 0.0 -161.259 15.96897 8.343534 0.0
872.0 -142.0359 124.7191 -177.6015 -36.12659 0.0 -163.0619 13.3313 8.255771 0.0
873.0 -136.1661 115.5129 -169.1064 -35.73229 0.0 -160.6319 17.63151 9.626209 0.0
874.0 -134.5968 118.0868 -168.2711 -34.96381 0.0 -160.0682 17.45217 9.308768 0.0
875.0 -139.0379 112.7203 -171.1819 -35.14657 0.0 -161.5528 15.90121 9.616232 0.0
876.0 -132.8752 124.3799 -168.3441 -35.20366 0.0 -161.9522 19.08625 9.725503 0.0
877.0 -131.8732 144.9759 -173.2153 -34.80206 0.0 -162.3718 15.46443 8.49413 0.0
878.0 -125.3662 140.7969 -165.5166 -32.59881 0.0 -159.9836 18.33712 8.728665 0.0
879.0 -134.6344 129.0999 -171.4492 -33.87798 0.0 -161.5444 12.66073 11.31243 0.0
880.0 -133.5939 134.8933 -172.0608 -34.60361 0.0 -162.3968 17.23155 7.70803 0.0
881.0 -135.3317 121.5125 -169.9829 -34.62029 0.0 -159.4778 15.47567 8.63951 0.0
882.0 -134.3492 129.7449 -171.348 -34.94519 0.0 -160.8894 14.77602 9.710566 0.0
883.0 -125.2752 153.063 -168.9235 -35.00065 0.0 -159.8438 18.79135 7.12955 0.0
884.0 -128.3533 133.8912 -166.5344 -33.6992 0.0 -158.7157 15.79118 10.08932 0.0
885.0 -127.7892 145.6365 -169.3197 -34.74807 0.0 -158.7693 16.70204 7.495588 0.0
886.0 -129.1434 150.8848 -172.1705 -34.18783 0.0 -161.6862 14.2564 9.447113 0.0
887.0 -134.7711 117.4257 -168.2569 -35.63016 0.0 -161.7996 19.05543 10.11742 0.0
888.0 -131.1967 126.6418 -167.3106 -35.24015 0.0 -158.6518 17.31153 9.269813 0.0
889.0 -131.0121 133.0259 -168.9465 -34.74019 0.0 -161.7331 17.3972 10.12962 0.0
890.0 -132.7525 129.8473 -169.7805 -35.64607 0.0 -161.4764 20.0209 7.321137 0.0
891.0 -132.5759 124.4028 -168.0513 -35.38675 0.0 -159.5888 17.66259 9.261627 0.0
892.0 -133.7325 136.7041 -172.7158 -35.82517 0.0 -163.2003 15.82619 10.48352 0.0
893.0 -132.758 136.725 -171.7472 -35.76872 0.0 -161.3343 17.44901 7.906822 0.0
894.0 -130.2994 134.9789 -168.7908 -35.47965 0.0 -160.3284 16.73227 10.28502 0.0
895.0 -131.8038 132.5415 -169.6001 -35.46234 0.0 -160.1368 15.42387 10.57516 0.0
896.0 -144.4358 109.8603 -175.7642 -36.05219 0.0 -162.5214 14.69569 8.113694 0.0
897.0 -125.0633 145.773 -166.6327 -35.26312 0.0 -159.2082 15.89713 11.94145 0.0
898.0 -133.2474 143.9606 -174.3 -35.59783 0.0 -161.9466 15.77393 7.470525 0.0
899.0 -131.9385 129.3475 -168.8239 -33.93795 0.0 -159.5967 16.95379 7.756932 0.0
900.0 -130.6451 131.0462 -168.015 -34.25329 0.0 -159.4395 16.39262 9.285153 0.0
901.0 -130.7347 124.3598 -166.1979 -35.05701 0.0 -158.8506 17.01459 10.69521 0.0
902.0 -126.0215 126.9993 -162.2373 -34.17918 0.0 -158.7966 19.40071 11.33777 0.0
903.0 -137.6905 117.4461 -171.1821 -35.50085 0.0 -161.4293 17.83337 7.914705 0.0
904.0 -135.1138 132.3383 -172.8521 -34.882 0.0 -161.7456 14.18139 9.594093 0.0
905.0 -135.5887 129.0844 -172.3991 -35.6178 0.0 -162.1762 16.87095 8.523931 0.0
906.0 -135.5794 144.1734 -176.6927 -35.58217 0.0 -162.79 14.15377 7.525703 0.0
907.0 -133.301 127.0694 -169.5368 -35.71876 0.0 -160.9964 17.56144 9.616824 0.0
908.0 -135.3512 111.2054 -167.0631 -34.51796 0.0 -159.7699 16.76553 10.45918 0.0
909.0 -136.437 132.5412 -174.2332 -35.68199 0.0 -161.749 15.37319 7.824584 0.0
910.0 -133.9053 136.7471 -172.9009 -35.98755 0.0 -161.0777 15.82054 8.343828 0.0
911.0 -142.7554 114.3303 -175.3585 -35.31045 0.0 -162.2177 14.43435 7.735322 0.0
912.0 -133.8872 133.6211 -171.9913 -35.47499 0.0 -160.2761 15.33199 8.427806 0.0
913.0 -136.4663 126.481 -172.5343 -36.60687 0.0 -160.2386 14.99581 9.315344 0.0
914.0 -137.2122 118.4928 -171.0023 -36.86299 0.0 -161.3855 17.39764 9.84855 0.0
915.0 -135.7103 117.2176 -169.1367 -36.11611 0.0 -161.6258 19.329 9.276142 0.0
916.0 -135.8737 126.216 -171.8661 -37.41025 0.0 -161.5012 19.2367 7.808582 0.0
917.0 -136.2579 122.9496 -171.3189 -36.46393 0.0 -158.8647 14.05573 9.953986 0.0
918.0 -129.0266 154.5363 -173.095 -36.75023 0.0 -159.9497 14.48861 9.116284 0.0
919.0 -137.6971 113.9961 -170.2048 -36.76903 0.0 -159.1285 16.8972 8.795498 0.0
920.0 -135.6217 139.7713 -175.4796 -35.72227 0.0 -162.0409 14.68317 7.600341 0.0
921.0 -134.3829 140.898 -174.5622 -35.75258 0.0 -160.3902 12.01562 9.565008 0.0
922.0 -136.8083 138.237 -176.2287 -36.38739 0.0 -161.9288 15.53115 6.556337 0.0
923.0 -139.5669 128.7316 -176.2767 -35.75271 0.0 -162.2482 14.46606 7.25819 0.0
924.0 -129.8967 141.9122 -170.3652 -35.55506 0.0 -159.079 16.8967 7.372225 0.0
925.0 -132.7141 127.6668 -169.1202 -35.5967 0.0 -161.469 19.29634 8.649126 0.0
926.0 -137.5659 127.0384 -173.7929 -35.08581 0.0 -161.1547 15.86869 6.578964 0.0
927.0 -136.3063 124.4286 -171.789 -35.68899 0.0 -161.464 16.78339 8.5806 0.0
928.0 -138.5003 115.4626 -171.4262 -36.24409 0.0 -160.8224 15.9431 9.697152 0.0
929.0 -142.2552 118.6272 -176.0836 -36.19782 0.0 -160.4404 12.53932 8.015321 0.0
930.0 -142.5762 103.5199 -172.0965 -36.27517 0.0 -161.867 16.53564 9.510069 0.0
931.0 -135.1287 138.6857 -174.6771 -37.145 0.0 -163.5172 17.97735 8.007732 0.0
932.0 -133.868 120.9132 -168.3483 -35.66094 0.0 -161.5984 18.06897 10.84211 0.0
933.0 -137.9088 133.5453 -175.9913 -36.83982 0.0 -161.9967 15.67329 7.171848 0.0
934.0 -135.2538 130.1222 -172.3602 -36.59539 0.0 -161.6885 18.17335 7.750351 0.0
935.0 -140.5885 138.3116 -180.0302 -36.64 0.0 -162.2878 12.15132 6.746323 0.0
936.0 -142.5096 123.1804 -177.6364 -37.34453 0.0 -161.9654 15.4428 6.230744 0.0
937.0 -144.9704 108.1449 -175.8096 -36.68196 0.0 -162.2976 14.61425 8.555716 0.0
938.0 -144.9875 121.8886 -179.7459 -37.19206 0.0 -162.281 13.25325 6.473916 0.0
939.0 -138.0027 127.514 -174.3653 -37.10413 0.0 -161.1547 15.98557 7.907931 0.0
940.0 -141.2287 124.0567 -176.6054 -36.6772 0.0 -161.4306 15.04229 6.460078 0.0
941.0 -135.1765 132.4295 -172.9409 -36.01125 0.0 -162.2989 17.64677 7.72249 0.0
942.0 -132.7208 138.4537 -172.2031 -36.21114 0.0 -159.9253 15.46379 8.469581 0.0
943.0 -133.4564 139.3194 -173.1855 -35.63881 0.0 -161.2604 14.4863 9.22744 0.0
944.0 -132.6406 124.0396 -168.0124 -35.95256 0.0 -158.2806 18.26137 7.959418 0.0
945.0 -129.5455 132.4299 -167.3099 -36.30556 0.0 -160.4518 19.50516 9.942291 0.0
946.0 -126.6439 142.7604 -167.3542 -35.43491 0.0 -156.4721 14.39989 10.15282 0.0
947.0 -131.4132 131.6811 -168.9641 -35.10735 0.0 -159.989 15.61725 10.51496 0.0
948.0 -131.324 147.5941 -173.4127 -35.21837 0.0 -160.5772 14.42662 7.956229 0.0
949.0 -138.139 121.6531 -172.8302 -34.44608 0.0 -160.7554 14.68461 7.68659 0.0
950.0 -128.5716 139.7718 -168.4297 -35.06405 0.0 -159.9452 17.28994 9.289597 0.0
951.0 -124.7005 141.0797 -164.9316 -34.79968 0.0 -159.5618 19.30016 10.1297 0.0
952.0 -136.092 131.7157 -173.6528 -34.96272 0.0 -161.0071 14.01496 8.302085 0.0
953.0 -134.5929 123.4968 -169.8099 -35.54684 0.0 -162.4304 19.01515 9.152155 0.0
954.0 -130.9906 140.5668 -171.0754 -35.3494 0.0 -159.5647 15.38448 8.454163 0.0
955.0 -138.2837 111.2132 -169.9979 -34.85974 0.0 -159.5438 16.55255 7.853037 0.0
956.0 -126.7624 134.4861 -165.1131 -35.10382 0.0 -156.9766 17.84996 9.117363 0.0
957.0 -130.3221 146.3957 -172.0691 -35.6183 0.0 -161.4213 16.84705 8.123492 0.0
958.0 -123.6317 145.4092 -165.0974 -34.73932 0.0 -157.3163 17.58895 9.369343 0.0
959.0 -131.1524 126.579 -167.2484 -34.25732 0.0 -159.8243 18.26829 8.564898 0.0
960.0 -131.2492 121.479 -165.8908 -34.12823 0.0 -158.393 18.76152 7.868907 0.0
961.0 -133.9958 123.1167 -169.1044 -33.56255 0.0 -159.0478 15.54803 7.957934 0.0
962.0 -125.2479 140.9456 -165.4407 -33.89989 0.0 -157.2635 17.93288 7.789872 0.0
963.0 -130.4076 118.7604 -164.274 -34.8782 0.0 -158.1501 18.59238 10.16197 0.0
964.0 -136.4004 121.4759 -171.0411 -35.20043 0.0 -162.1218 17.75153 8.52958 0.0
965.0 -133.3863 127.0184 -169.6075 -35.30816 0.0 -161.5636 19.67374 7.590474 0.0
966.0 -137.604 127.5793 -173.9852 -34.61984 0.0 -160.058 13.90766 6.784988 0.0
967.0 -131.7406 138.5504 -171.2503 -35.22723 0.0 -161.8045 16.65872 9.122666 0.0
968.0 -128.7092 141.1997 -168.9744 -34.02529 0.0 -160.1129 15.55594 9.607795 0.0
969.0 -133.6901 126.6825 -169.8156 -34.06124 0.0 -162.2388 17.16255 9.3219 0.0
970.0 -125.7699 141.9577 -166.2513 -34.57501 0.0 -158.8608 19.39431 7.790167 0.0
971.0 -133.6286 134.6545 -172.0274 -35.48625 0.0 -160.8066 15.42015 8.845313 0.0
972.0 -130.4464 135.3805 -169.0523 -35.80621 0.0 -160.9705 16.99207 10.73242 0.0
973.0 -133.8137 128.7834 -170.5383 -36.81038 0.0 -160.5164 19.89011 6.898422 0.0
974.0 -140.3529 115.7507 -173.361 -36.60523 0.0 -162.0329 16.84439 8.432736 0.0
975.0 -127.6859 137.1976 -166.8099 -36.76973 0.0 -160.5528 21.09422 9.418389 0.0
976.0 -139.6078 127.7256 -176.0307 -35.82404 0.0 -162.2232 14.20666 7.809859 0.0
977.0 -131.1987 132.0354 -168.8507 -35.69822 0.0 -161.6306 20.40556 8.072597 0.0
978.0 -132.0477 140.9354 -172.2376 -35.57412 0.0 -160.464 16.69801 7.102454 0.0
979.0 -135.1701 137.8922 -174.4922 -35.41845 0.0 -160.9604 14.33956 7.547071 0.0
980.0 -135.5961 127.8274 -172.048 -35.70276 0.0 -160.6783 15.1433 9.189743 0.0
981.0 -132.7314 119.6554 -166.853 -35.24529 0.0 -158.3869 16.72695 10.05221 0.0
982.0 -137.3693 124.8679 -172.9773 -35.83683 0.0 -163.0164 17.937 7.938985 0.0
983.0 -132.1568 129.8291 -169.1796 -34.85582 0.0 -161.0595 17.5256 9.21016 0.0
984.0 -127.7801 163.7706 -174.4818 -35.98166 0.0 -161.3198 14.48724 8.332448 0.0
985.0 -133.7833 116.4556 -166.9924 -35.78858 0.0 -161.0209 20.37593 9.441129 0.0
986.0 -133.4479 124.4119 -168.9259 -34.6339 0.0 -160.945 17.87643 8.776624 0.0
987.0 -134.742 117.628 -168.2855 -35.86607 0.0 -159.0759 17.61761 9.038908 0.0
988.0 -141.1223 133.8226 -179.2839 -35.57219 0.0 -162.9626 13.27267 5.978274 0.0
989.0 -134.6189 126.6243 -170.7278 -35.10442 0.0 -161.3956 16.22158 9.55062 0.0
990.0 -133.5626 120.0712 -167.8027 -36.15475 0.0 -158.8725 19.2777 7.94685 0.0
991.0 -136.9571 122.7622 -171.9646 -35.33663 0.0 -160.1053 16.44507 7.032194 0.0
992.0 -140.9387 125.185 -176.6371 -36.21197 0.0 -161.183 13.78977 6.968095 0.0
993.0 -127.7469 145.7047 -169.2968 -35.15961 0.0 -160.2576 16.24552 9.874818 0.0
994.0 -131.4779 141.1424 -171.7268 -34.61815 0.0 -162.6729 17.99862 7.565626 0.0
995.0 -132.8128 127.2285 -169.094 -34.82152 0.0 -160.5776 19.8145 6.490621 0.0
996.0 -131.3667 135.6592 -170.052 -34.24404 0.0 -162.519 18.09953 8.611575 0.0
997.0 -128.2711 159.2995 -173.6978 -35.5935 0.0 -163.1266 16.7294 8.292896 0.0
998.0 -135.9549 117.4944 -169.4602 -34.6616 0.0 -162.725 19.46456 8.461827 0.0
999.0 -135.4983 131.903 -173.1125 -34.62118 0.0 -159.9667 13.65036 7.825023 0.0
1000.0 -133.6071 136.7451 -172.6021 -34.16959 0.0 -162.2175 15.68106 8.104006 0.0
1001.0 -137.1118 116.2938 -170.2748 -35.27964 0.0 -162.0038 18.34444 8.664215 0.0
1002.0 -131.2204 130.9843 -168.5726 -34.066 0.0 -158.6149 13.49081 10.61746 0.0
1003.0 -134.7788 116.9683 -168.1341 -34.85532 0.0 -160.4378 17.3884 9.770564 0.0
1004.0 -128.1638 141.5212 -168.5208 -34.5963 0.0 -160.4287 17.88628 8.617881 0.0
1005.0 -125.8943 142.7358 -166.5976 -33.96496 0.0 -161.3369 18.7856 9.9187 0.0
1006.0 -137.0954 130.8188 -174.4004 -34.93796 0.0 -161.42 14.01588 7.941636 0.0
1007.0 -137.0292 119.7091 -171.1661 -34.94475 0.0 -160.0573 15.84338 7.992553 0.0
1008.0 -131.5622 141.705 -171.9716 -34.98345 0.0 -161.4179 15.07915 9.350632 0.0
1009.0 -136.2467 109.4846 -167.4679 -34.5494 0.0 -158.7569 18.44128 7.397036 0.0
1010.0 -132.7883 132.8494 -170.6724 -34.9979 0.0 -160.4929 18.19827 6.620165 0.0
1011.0 -136.3849 135.299 -174.9675 -35.9693 0.0 -161.8324 13.67629 9.15783 0.0
1012.0 -131.0013 145.3899 -172.4615 -36.36426 0.0 -161.0976 16.32706 8.673354 0.0
1013.0 -136.7138 136.2198 -175.559 -36.30256 0.0 -163.1586 15.38476 8.517451 0.0
1014.0 -131.7707 133.7005 -169.8975 -35.56389 0.0 -160.4547 17.40701 8.714119 0.0
1015.0 -137.9929 136.756 -176.991 -36.12896 0.0 -162.1358 14.83059 6.443182 0.0
1016.0 -138.9553 124.0313 -174.3248 -35.70886 0.0 -161.5476 14.92198 8.009714 0.0
1017.0 -136.4448 131.6398 -173.9839 -36.28739 0.0 -161.828 15.91674 8.214671 0.0
1018.0 -132.5424 123.6965 -167.8164 -35.51937 0.0 -160.8412 19.176 9.368257 0.0
1019.0 -140.8269 124.211 -176.2476 -35.9064 0.0 -162.1663 13.52322 8.301867 0.0
1020.0 -130.827 127.7531 -167.2578 -36.15823 0.0 -159.3662 18.0942 10.17245 0.0
1021.0 -129.0973 151.9686 -172.4335 -36.05166 0.0 -161.1342 14.97095 9.781368 0.0
1022.0 -131.0266 135.5503 -169.6809 -36.34935 0.0 -160.2053 17.04895 9.824861 0.0
1023.0 -135.0176 124.7084 -170.5802 -35.53159 0.0 -159.4714 15.95661 8.466199 0.0
1024.0 -136.0049 121.7023 -170.7102 -35.21362 0.0 -160.7233 18.03774 7.188932 0.0
1025.0 -131.2677 139.1351 -170.9442 -36.02654 0.0 -160.4176 18.3807 7.11925 0.0
1026.0 -139.5917 124.2965 -175.0368 -36.23171 0.0 -161.0711 14.35658 7.90948 0.0
1027.0 -132.0375 134.8733 -170.4987 -35.7574 0.0 -160.3593 16.64865 8.969427 0.0
1028.0 -133.5439 135.9337 -172.3075 -35.82992 0.0 -160.0811 15.99122 7.612311 0.0
1029.0 -139.4402 121.1212 -173.9798 -36.50714 0.0 -160.6713 16.04557 7.153111 0.0
1030.0 -136.8287 128.3447 -173.4282 -35.50151 0.0 -161.4459 15.19677 8.32247 0.0
1031.0 -132.7873 141.2236 -173.0594 -36.31603 0.0 -161.3815 16.77073 7.867403 0.0
1032.0 -127.3846 143.9515 -168.4346 -35.37798 0.0 -160.7161 18.2581 9.401331 0.0
1033.0 -137.2915 117.0355 -170.666 -35.75487 0.0 -160.666 15.4917 10.26316 0.0
1034.0 -132.8991 131.7205 -170.4612 -34.8109 0.0 -159.8468 17.25489 6.941631 0.0
1035.0 -133.8425 137.2109 -172.9704 -36.55883 0.0 -161.3166 15.09695 9.808069 0.0
1036.0 -123.2922 156.6607 -167.9664 -36.84935 0.0 -159.0867 17.31597 10.65366 0.0
1037.0 -132.4396 153.0484 -176.0837 -36.68977 0.0 -162.8584 16.14137 7.323111 0.0
1038.0 -135.7068 135.6427 -174.3874 -36.53033 0.0 -161.3223 15.59432 7.870921 0.0
1039.0 -131.2588 128.8536 -168.0034 -36.80024 0.0 -160.9385 18.35467 11.3807 0.0
1040.0 -134.6097 135.8522 -173.3501 -36.12893 0.0 -161.4227 16.34527 7.856261 0.0
1041.0 -136.6972 114.205 -169.2645 -36.77738 0.0 -159.5279 18.91553 8.125303 0.0
1042.0 -137.0904 136.4772 -176.009 -36.23766 0.0 -160.9259 14.47002 6.684626 0.0
1043.0 -135.1769 143.4386 -176.0807 -35.29959 0.0 -162.3848 14.27954 7.324162 0.0
1044.0 -142.2805 126.5586 -178.3706 -36.35942 0.0 -162.3134 13.01919 7.283034 0.0
1045.0 -134.9802 130.5081 -172.1966 -35.74611 0.0 -161.1773 17.42961 7.297212 0.0
1046.0 -135.017 135.0344 -173.5241 -35.81283 0.0 -161.7292 14.39971 9.618222 0.0
1047.0 -134.5646 143.0542 -175.3587 -36.76489 0.0 -163.332 15.95057 8.787656 0.0
1048.0 -138.6323 123.4242 -173.8287 -36.67814 0.0 -159.7044 14.44852 8.105341 0.0
1049.0 -137.1097 133.1978 -175.0931 -36.77184 0.0 -160.8987 14.07564 8.501782 0.0
1050.0 -122.3314 149.2523 -164.893 -35.43306 0.0 -156.8182 18.34795 9.010277 0.0
1051.0 -128.9111 143.9838 -169.9703 -36.39381 0.0 -160.5247 17.02283 9.925342 0.0
1052.0 -138.4989 117.324 -171.9556 -35.86043 0.0 -159.1844 14.9153 8.173942 0.0
1053.0 -140.3799 118.9211 -174.2921 -36.41614 0.0 -161.8736 16.78066 7.216977 0.0
1054.0 -135.0162 128.3098 -171.6058 -36.62917 0.0 -161.9826 19.15173 7.854327 0.0
1055.0 -130.0687 148.3275 -172.3666 -36.02888 0.0 -161.3755 15.9206 9.117201 0.0
1056.0 -141.4294 106.2901 -171.7397 -35.53025 0.0 -160.2015 15.57526 8.416823 0.0
1057.0 -131.2523 147.5863 -173.3388 -36.25152 0.0 -162.7257 17.58392 8.054502 0.0
1058.0 -120.7784 164.7766 -167.767 -36.00793 0.0 -160.297 18.38105 10.15683 0.0
1059.0 -129.9041 149.8873 -172.6468 -35.42823 0.0 -163.766 17.4113 9.136206 0.0
1060.0 -136.163 122.1629 -170.9996 -35.7433 0.0 -162.2494 18.63262 8.360527 0.0
1061.0 -141.3861 129.152 -178.2158 -36.70721 0.0 -159.5632 11.7566 6.298025 0.0
1062.0 -131.1748 130.1232 -168.2814 -35.54558 0.0 -158.4886 16.35342 9.399276 0.0
1063.0 -129.8578 128.5637 -166.5197 -35.41432 0.0 -159.2042 19.46888 8.629943 0.0
1064.0 -140.1912 124.5246 -175.7013 -35.46028 0.0 -161.2308 13.02265 7.967132 0.0
1065.0 -139.2349 128.7353 -175.9458 -35.35115 0.0 -162.9618 15.33407 7.033065 0.0
1066.0 -135.2329 125.2612 -170.9531 -34.87825 0.0 -160.9446 17.14993 7.719813 0.0
1067.0 -133.8287 139.8358 -173.705 -34.76021 0.0 -162.691 17.68336 6.062826 0.0
1068.0 -141.3001 127.7146 -177.7198 -36.00298 0.0 -162.8601 14.35901 6.784202 0.0
1069.0 -134.6769 142.5889 -175.3383 -36.52318 0.0 -161.7637 15.09057 7.857982 0.0
1070.0 -143.458 119.2994 -177.478 -36.55009 0.0 -162.5146 14.85899 6.727661 0.0
1071.0 -133.0577 146.0359 -174.7021 -36.96734 0.0 -163.2118 17.00067 8.476286 0.0
1072.0 -136.7856 124.7092 -172.3484 -35.50363 0.0 -161.3911 16.69689 7.849455 0.0
1073.0 -133.9029 141.8463 -174.3526 -35.82006 0.0 -160.4602 13.58968 8.338046 0.0
1074.0 -132.9049 139.1821 -172.5948 -35.50096 0.0 -158.4919 13.98023 7.417832 0.0
1075.0 -139.0274 128.0592 -175.5455 -35.83498 0.0 -162.1701 14.57293 7.886667 0.0
1076.0 -136.9622 124.3169 -172.413 -35.65866 0.0 -162.7859 16.77216 9.259344 0.0
1077.0 -137.9621 120.0022 -172.1826 -35.14385 0.0 -161.4709 15.18691 9.245242 0.0
1078.0 -132.6627 135.2798 -171.2398 -34.87895 0.0 -159.0294 14.02342 8.645109 0.0
1079.0 -136.7802 132.6828 -174.6168 -36.13384 0.0 -161.8767 15.33839 8.055295 0.0
1080.0 -138.3068 113.9232 -170.7938 -35.375 0.0 -158.9897 13.55637 10.01453 0.0
1081.0 -133.3642 148.2932 -175.6523 -35.63787 0.0 -161.1202 13.70195 7.403854 0.0
1082.0 -135.0725 141.7184 -175.4857 -36.13936 0.0 -161.3987 15.19693 6.855422 0.0
1083.0 -137.1689 123.6369 -172.4259 -34.11101 0.0 -160.1834 13.78981 8.07874 0.0
1084.0 -134.6945 134.2351 -172.9737 -36.10661 0.0 -161.0499 15.76803 8.414764 0.0
1085.0 -143.8288 117.5585 -177.3524 -36.32357 0.0 -162.9352 13.00763 8.898752 0.0
1086.0 -137.107 128.1817 -173.66 -35.64428 0.0 -160.7085 15.47487 7.217835 0.0
1087.0 -135.7535 130.9897 -173.1072 -35.23928 0.0 -160.5455 13.02658 9.651002 0.0
1088.0 -135.7001 124.8074 -171.2909 -35.61092 0.0 -160.2853 17.27933 7.326029 0.0
1089.0 -139.5714 121.7631 -174.294 -36.01578 0.0 -161.2919 12.90782 10.10586 0.0
1090.0 -131.0324 135.0514 -169.5444 -35.67318 0.0 -161.8213 18.97 8.980095 0.0
1091.0 -140.1002 104.2762 -169.8362 -35.76474 0.0 -161.5003 20.65413 6.774732 0.0
1092.0 -138.0155 126.1186 -173.9802 -36.46185 0.0 -160.7785 16.39011 6.870065 0.0
1093.0 -131.0794 126.7696 -167.2297 -36.23788 0.0 -161.0538 18.81318 11.24872 0.0
1094.0 -133.7225 132.0265 -171.3719 -36.32282 0.0 -160.2626 16.28338 8.930134 0.0
1095.0 -132.632 133.2054 -170.6176 -36.42919 0.0 -159.7458 16.25324 9.304143 0.0
1096.0 -139.1764 120.329 -173.4901 -35.99551 0.0 -161.6968 15.60973 8.592496 0.0
1097.0 -139.0439 113.4998 -171.4102 -36.38916 0.0 -160.7177 17.54026 8.156396 0.0
1098.0 -137.5177 119.6822 -171.6469 -36.21299 0.0 -160.2756 15.33836 9.503302 0.0
1099.0 -135.7563 134.2507 -174.04 -36.34553 0.0 -161.7576 15.48702 8.576152 0.0
1100.0 -134.2263 133.1378 -172.1926 -35.08478 0.0 -160.4693 14.89556 8.465856 0.0
1101.0 -132.9502 129.1591 -169.7819 -35.85636 0.0 -160.7976 16.72365 10.14842 0.0
1102.0 -122.1106 145.3915 -163.5712 -35.18759 0.0 -160.5296 22.09205 10.05393 0.0
1103.0 -139.5858 134.3988 -177.9117 -35.36304 0.0 -163.2498 14.66859 6.032524 0.0
1104.0 -134.5282 136.9548 -173.5829 -35.18575 0.0 -161.481 15.85987 7.223919 0.0
1105.0 -140.5178 123.8919 -175.8475 -34.88976 0.0 -162.0953 13.04275 8.094822 0.0
1106.0 -140.2799 121.1252 -174.8206 -34.92247 0.0 -162.8108 16.54302 6.369611 0.0
1107.0 -131.3092 126.492 -167.3803 -34.53549 0.0 -161.2782 19.37476 9.058627 0.0
1108.0 -139.0362 125.8063 -174.9118 -36.08177 0.0 -163.7491 17.1932 7.725946 0.0
1109.0 -134.1077 126.6919 -170.2359 -35.45733 0.0 -161.2089 17.75474 8.675571 0.0
1110.0 -127.2367 159.002 -172.5785 -35.34722 0.0 -161.0436 15.27673 8.535492 0.0
1111.0 -129.1718 133.3124 -167.1878 -34.63825 0.0 -160.3189 17.57439 10.19488 0.0
1112.0 -127.9285 147.9693 -170.1243 -35.43452 0.0 -159.4986 14.57761 10.23121 0.0
1113.0 -130.1025 125.0871 -165.773 -35.25463 0.0 -159.4345 17.76356 11.15254 0.0
1114.0 -133.5962 110.7345 -165.1738 -35.81925 0.0 -159.107 17.81344 11.93902 0.0
1115.0 -136.3454 128.0987 -172.8747 -35.63241 0.0 -161.3844 15.30761 8.834462 0.0
1116.0 -129.5374 140.5856 -169.6276 -36.06026 0.0 -159.8588 14.64519 11.64626 0.0
1117.0 -132.6318 137.443 -171.8258 -35.2954 0.0 -161.4824 18.75549 6.196546 0.0
1118.0 -128.1674 138.2894 -167.6027 -35.1321 0.0 -160.016 18.667 8.878356 0.0
1119.0 -129.1434 137.6457 -168.3952 -35.52899 0.0 -159.2505 18.99568 7.388666 0.0
1120.0 -143.3134 112.7697 -175.4714 -35.91553 0.0 -161.5565 13.51362 8.486986 0.0
1121.0 -132.2824 145.4542 -173.7609 -36.42575 0.0 -161.1531 15.4541 8.363832 0.0
1122.0 -129.9597 138.6163 -169.4883 -36.1568 0.0 -160.3315 18.90617 8.093878 0.0
1123.0 -133.3024 134.6582 -171.7023 -36.19964 0.0 -162.2425 17.76174 8.978148 0.0
1124.0 -131.0795 138.1819 -170.4842 -36.59816 0.0 -159.6249 15.72942 10.00936 0.0
1125.0 -139.8639 128.0345 -176.3749 -37.48717 0.0 -162.7096 15.27662 8.54524 0.0
1126.0 -128.0602 143.3666 -168.9434 -36.64442 0.0 -160.073 18.16449 9.609567 0.0
1127.0 -121.0303 163.7479 -167.7255 -36.04923 0.0 -158.8241 18.19139 8.956423 0.0
1128.0 -129.5898 128.054 -166.1063 -36.51019 0.0 -159.8477 18.25649 11.99509 0.0
1129.0 -137.3664 124.2519 -172.7988 -36.41023 0.0 -159.7829 14.70977 8.684553 0.0
1130.0 -134.3815 129.1316 -171.2054 -36.24156 0.0 -159.0871 16.31889 7.804432 0.0
1131.0 -132.9532 143.2321 -173.7981 -36.64967 0.0 -160.8725 15.19913 8.524908 0.0
1132.0 -133.0358 129.5997 -169.9932 -36.7563 0.0 -161.1111 17.4983 10.37596 0.0
1133.0 -133.4664 123.9133 -168.8022 -34.92477 0.0 -161.4173 17.79863 9.741181 0.0
1134.0 -123.6145 168.5704 -171.685 -35.78899 0.0 -159.2989 13.48652 9.916416 0.0
1135.0 -135.3815 135.4293 -174.0012 -35.67571 0.0 -161.8166 16.22711 7.263989 0.0
1136.0 -138.3392 128.3652 -174.9445 -35.73293 0.0 -161.6591 16.30746 6.140009 0.0
1137.0 -134.3349 128.5823 -171.0021 -35.74334 0.0 -160.052 17.90009 6.893104 0.0
1138.0 -134.0066 130.0467 -171.0915 -35.69138 0.0 -160.4933 16.49985 8.593313 0.0
1139.0 -126.1961 153.1942 -169.8818 -34.97561 0.0 -160.3571 17.56744 7.883413 0.0
1140.0 -139.8767 130.4608 -177.0796 -36.04678 0.0 -162.9353 14.53547 7.366997 0.0
1141.0 -135.9175 125.9043 -171.8211 -35.25751 0.0 -161.2824 16.56885 8.149961 0.0
1142.0 -135.3973 134.5595 -173.7691 -34.93364 0.0 -162.2606 13.88074 9.544481 0.0
1143.0 -135.5907 133.9896 -173.7999 -34.33518 0.0 -162.5694 15.86541 7.239308 0.0
1144.0 -129.8571 145.3332 -171.3011 -34.87445 0.0 -161.5107 17.78272 7.301319 0.0
1145.0 -128.9844 154.9099 -173.1593 -35.54644 0.0 -163.1993 17.8597 7.726725 0.0
1146.0 -138.0711 116.6036 -171.3224 -35.68423 0.0 -161.5972 17.33715 8.621831 0.0
1147.0 -131.0036 153.8124 -174.8656 -36.0662 0.0 -161.2954 16.46631 6.029733 0.0
1148.0 -131.234 138.2045 -170.6452 -36.142 0.0 -160.6461 16.03448 10.10836 0.0
1149.0 -131.881 139.5054 -171.6631 -34.7193 0.0 -160.7045 13.95034 9.810412 0.0
1150.0 -130.2385 130.517 -167.4574 -35.49568 0.0 -159.6526 19.65187 8.038965 0.0
1151.0 -129.7868 150.6187 -172.738 -35.84462 0.0 -161.9956 16.2896 8.812569 0.0
1152.0 -137.3415 126.4525 -173.4014 -35.81837 0.0 -161.2837 15.95369 7.747004 0.0
1153.0 -135.1316 138.9758 -174.7627 -36.36375 0.0 -160.8373 15.00474 7.433566 0.0
1154.0 -130.4303 144.8286 -171.7305 -36.39148 0.0 -162.1292 19.89051 6.899713 0.0
1155.0 -139.3767 116.5634 -172.6165 -35.94898 0.0 -162.0214 18.1753 7.178544 0.0
1156.0 -138.2074 119.0739 -172.1632 -35.69625 0.0 -159.5233 15.48126 7.575128 0.0
1157.0 -128.9501 133.4276 -166.999 -35.73767 0.0 -160.4157 18.27969 10.87471 0.0
1158.0 -135.5358 140.6509 -175.6446 -35.94424 0.0 -161.4552 13.04774 8.707103 0.0
1159.0 -137.1849 126.2738 -173.1939 -36.13146 0.0 -163.3383 18.00996 8.265952 0.0
1160.0 -135.7153 127.2238 -171.9952 -35.29026 0.0 -163.0113 17.74945 8.556931 0.0
1161.0 -134.5997 117.4213 -168.0842 -35.47049 0.0 -161.1725 19.63783 8.920978 0.0
1162.0 -135.0485 137.4357 -174.2404 -35.82487 0.0 -162.9203 18.33357 6.171157 0.0
1163.0 -140.3242 117.457 -173.8189 -34.96032 0.0 -162.1548 15.55103 7.74514 0.0
1164.0 -138.5737 108.6762 -169.5644 -35.18536 0.0 -162.6229 18.85786 9.386063 0.0
1165.0 -135.2807 114.8231 -168.0243 -35.3374 0.0 -160.2341 18.47964 9.067569 0.0
1166.0 -145.2158 116.8388 -178.5342 -35.79861 0.0 -162.8188 13.6963 6.386953 0.0
1167.0 -137.12 126.3858 -173.1608 -35.38654 0.0 -163.132 16.36495 8.992718 0.0
1168.0 -134.5958 123.2514 -169.7428 -35.12414 0.0 -160.3475 16.13038 9.598397 0.0
1169.0 -130.929 136.9151 -169.9724 -35.29473 0.0 -160.2431 14.28409 11.28129 0.0
1170.0 -119.173 162.8596 -165.615 -34.69977 0.0 -158.876 18.56626 9.394493 0.0
1171.0 -125.3758 143.8798 -166.4054 -34.5698 0.0 -158.3687 16.62689 9.906185 0.0
1172.0 -133.3557 125.7427 -169.2132 -34.48616 0.0 -162.597 19.98498 7.884991 0.0
1173.0 -131.5191 141.5513 -171.8846 -35.13016 0.0 -161.2226 15.17309 9.29503 0.0
1174.0 -131.9212 150.3913 -174.8076 -35.58575 0.0 -162.1901 14.61721 8.351107 0.0
1175.0 -135.366 125.8089 -171.2424 -34.82529 0.0 -160.1071 15.4882 8.201776 0.0
1176.0 -133.5003 134.6856 -171.9079 -35.53491 0.0 -158.0927 13.88839 7.831289 0.0
1177.0 -134.1423 129.3387 -171.0252 -35.02083 0.0 -161.2421 17.77586 7.461856 0.0
1178.0 -142.9107 116.9655 -176.2653 -34.20622 0.0 -164.6938 15.13815 7.496607 0.0
1179.0 -143.5182 109.9239 -174.8647 -34.93956 0.0 -162.2215 13.58294 8.713405 0.0
1180.0 -139.994 120.8735 -174.4629 -35.37917 0.0 -161.5916 12.99603 9.511789 0.0
1181.0 -139.3809 134.4667 -177.7261 -35.6188 0.0 -162.1479 12.43603 7.604548 0.0
1182.0 -135.9966 137.0425 -175.0764 -35.0556 0.0 -160.6166 14.5682 6.027593 0.0
1183.0 -122.8765 143.9519 -163.9266 -35.70364 0.0 -158.9022 20.88166 9.797506 0.0
1184.0 -130.7889 135.5766 -169.4507 -34.6887 0.0 -161.2007 17.34039 9.098322 0.0
1185.0 -125.46 140.6956 -165.5815 -34.31764 0.0 -158.7887 17.00903 10.51575 0.0
1186.0 -133.0804 133.8773 -171.2576 -35.15584 0.0 -159.5446 16.25347 7.189407 0.0
1187.0 -129.3492 135.6857 -168.042 -35.00494 0.0 -158.7307 16.57009 9.123493 0.0
1188.0 -122.3748 148.8924 -164.8338 -34.43696 0.0 -159.5463 19.33634 9.813136 0.0
1189.0 -135.6869 120.8364 -170.1453 -34.32452 0.0 -160.9573 16.71452 8.422024 0.0
1190.0 -134.6638 110.4962 -166.1735 -35.04711 0.0 -159.3474 16.8505 11.37052 0.0
1191.0 -134.1913 130.311 -171.3515 -35.24991 0.0 -160.0857 16.65049 7.333605 0.0
1192.0 -132.3026 146.4417 -174.0627 -36.24923 0.0 -163.0792 18.46309 6.802643 0.0
1193.0 -128.705 132.5404 -166.5009 -35.37962 0.0 -157.6913 15.65232 10.91768 0.0
1194.0 -135.6032 124.805 -171.1933 -35.74424 0.0 -161.6432 15.91621 10.278 0.0
1195.0 -132.3051 139.1844 -171.9957 -35.74057 0.0 -161.083 15.60544 9.222467 0.0
1196.0 -133.5534 137.3397 -172.7179 -35.28252 0.0 -159.399 14.66919 7.29441 0.0
1197.0 -140.4281 120.4619 -174.7797 -35.57458 0.0 -162.7641 16.0751 7.483943 0.0
1198.0 -139.7279 120.5749 -174.1117 -35.67224 0.0 -160.9438 15.02998 7.474352 0.0
1199.0 -134.4421 124.3528 -169.9032 -34.77238 0.0 -158.7976 14.33633 9.330429 0.0
1200.0 -127.5941 132.2924 -165.3193 -35.69222 0.0 -158.4949 18.69526 10.17262 0.0
1201.0 -136.3519 127.9275 -172.8324 -35.81158 0.0 -160.0014 15.47394 7.506647 0.0
1202.0 -135.3586 134.0927 -173.5972 -35.81966 0.0 -160.3131 15.63482 6.90081 0.0
1203.0 -137.6603 113.0457 -169.897 -35.07861 0.0 -158.334 13.83215 9.683416 0.0
1204.0 -137.6819 141.07 -177.9102 -36.26149 0.0 -162.9056 14.55341 6.703434 0.0
1205.0 -141.4812 110.181 -172.9011 -36.17098 0.0 -163.0737 17.64514 8.698461 0.0
1206.0 -133.5777 125.0497 -169.2375 -36.50751 0.0 -159.9792 17.40664 9.84253 0.0
1207.0 -136.9914 130.8931 -174.3176 -36.94945 0.0 -162.1326 16.77609 7.988367 0.0
1208.0 -137.0439 133.0631 -174.989 -36.41121 0.0 -161.9542 15.77129 7.605191 0.0
1209.0 -139.8636 121.2269 -174.4333 -36.0148 0.0 -161.2404 15.68026 7.141642 0.0
1210.0 -137.829 118.3651 -171.5826 -36.44146 0.0 -160.0978 17.30012 7.656544 0.0
1211.0 -135.1318 141.7215 -175.5459 -36.90279 0.0 -161.0448 14.15243 8.249221 0.0
1212.0 -137.4462 126.6251 -173.5553 -35.95705 0.0 -162.0271 16.5678 7.861114 0.0
1213.0 -136.6941 117.3188 -170.1494 -36.74905 0.0 -162.2123 20.45611 8.355886 0.0
1214.0 -130.1478 133.5706 -168.2375 -35.60464 0.0 -160.4816 17.64135 10.20738 0.0
1215.0 -132.6843 146.7375 -174.5288 -36.76113 0.0 -161.7411 14.4728 9.500678 0.0
1216.0 -136.8952 120.2617 -171.1897 -36.95911 0.0 -161.613 17.41031 9.972068 0.0
1217.0 -133.5143 129.4718 -170.4352 -36.21297 0.0 -161.8334 18.14452 9.466624 0.0
1218.0 -133.924 145.1049 -175.3029 -37.53246 0.0 -161.3313 16.66337 6.897519 0.0
1219.0 -140.5063 129.9267 -177.5569 -36.57294 0.0 -163.3698 15.25744 7.128388 0.0
1220.0 -143.7033 122.9635 -178.7682 -36.62867 0.0 -162.6859 13.37875 7.167551 0.0
1221.0 -140.4411 125.6185 -176.2631 -35.87458 0.0 -161.6977 13.04435 8.264791 0.0
1222.0 -135.3101 119.0582 -169.2614 -35.81131 0.0 -160.8975 17.921 9.526421 0.0
1223.0 -133.4255 145.5077 -174.9193 -36.2508 0.0 -159.8476 14.14636 7.032822 0.0
1224.0 -129.5099 141.4216 -169.8385 -35.11901 0.0 -160.1111 15.132 10.25966 0.0
1225.0 -137.9643 118.236 -171.6811 -35.54013 0.0 -161.0048 16.59627 8.267594 0.0
1226.0 -134.7253 130.1952 -171.8524 -35.95466 0.0 -162.5396 17.49846 9.143401 0.0
1227.0 -135.5091 129.0335 -172.305 -35.89231 0.0 -159.8598 14.91031 8.536818 0.0
1228.0 -131.5964 124.0827 -166.9804 -34.66324 0.0 -158.3928 15.64173 10.43382 0.0
1229.0 -123.5058 136.7827 -162.5115 -34.89831 0.0 -158.6074 20.90964 10.08463 0.0
1230.0 -128.9901 141.0504 -169.2128 -34.25597 0.0 -160.045 16.69802 8.390202 0.0
1231.0 -127.7448 142.715 -168.4422 -34.5823 0.0 -159.9663 16.44789 9.65845 0.0
1232.0 -125.4254 127.0039 -161.6425 -33.92812 0.0 -155.9424 19.30684 8.921184 0.0
1233.0 -135.5804 138.8201 -175.1671 -35.48609 0.0 -160.8369 13.62358 7.532273 0.0
1234.0 -133.639 128.1078 -170.1709 -35.76597 0.0 -160.7312 15.77918 10.54715 0.0
1235.0 -133.3129 149.3187 -175.8934 -36.07242 0.0 -163.331 17.42915 6.080859 0.0
1236.0 -129.8001 137.2967 -168.9524 -35.91219 0.0 -162.068 20.21118 8.8166 0.0
1237.0 -137.0527 127.115 -173.3015 -36.15414 0.0 -162.1 17.73309 7.219494 0.0
1238.0 -133.6427 117.0612 -167.0246 -35.47244 0.0 -158.4882 15.54761 11.38844 0.0
1239.0 -137.5831 140.6832 -177.7011 -37.09421 0.0 -162.7107 14.95294 7.150821 0.0
1240.0 -137.4123 125.8208 -173.292 -36.53636 0.0 -162.9447 15.84524 10.34379 0.0
1241.0 -133.9332 140.816 -174.0891 -36.39336 0.0 -159.909 14.97152 7.241827 0.0
1242.0 -134.6433 137.7594 -173.9275 -35.12192 0.0 -162.0516 15.20587 8.040158 0.0
1243.0 -138.2037 122.4317 -173.117 -35.37524 0.0 -162.7068 16.17803 8.787034 0.0
1244.0 -139.833 132.3519 -177.5752 -36.05407 0.0 -161.6896 12.87026 7.298235 0.0
1245.0 -132.0342 144.5098 -173.2434 -35.15897 0.0 -160.3675 13.45469 8.828375 0.0
1246.0 -137.0742 139.9564 -176.985 -35.43051 0.0 -162.9227 14.96832 6.399883 0.0
1247.0 -134.1192 134.75 -172.5453 -34.92333 0.0 -160.8105 15.8848 7.303771 0.0
1248.0 -143.2483 117.1512 -176.6558 -35.8636 0.0 -161.9374 14.40658 6.738626 0.0
1249.0 -136.1076 134.4249 -174.4409 -35.60507 0.0 -161.9357 15.52617 7.573618 0.0
1250.0 -132.3808 139.8212 -172.253 -35.68995 0.0 -161.8155 15.77172 9.480704 0.0
1251.0 -130.1746 141.6927 -170.5805 -35.671 0.0 -160.6425 15.62159 10.11148 0.0
1252.0 -133.7548 140.0922 -173.7042 -35.53748 0.0 -162.1352 14.91897 9.049423 0.0
1253.0 -138.4683 118.2368 -172.1853 -35.76016 0.0 -160.8668 14.3989 10.04278 0.0
1254.0 -124.8666 162.9708 -171.3403 -34.9785 0.0 -161.5191 17.84993 7.307389 0.0
1255.0 -132.5879 133.8587 -170.7598 -35.93293 0.0 -161.6525 19.49519 7.33043 0.0
1256.0 -133.5676 131.0337 -170.9339 -36.39136 0.0 -160.0141 17.05533 8.416296 0.0
1257.0 -130.4045 136.3469 -169.2859 -35.03845 0.0 -160.4189 16.84761 9.323857 0.0
1258.0 -134.7834 149.9637 -177.5478 -36.36816 0.0 -162.7408 14.07036 7.490809 0.0
1259.0 -129.2711 133.2211 -167.2612 -35.61857 0.0 -161.8843 19.80993 10.43181 0.0
1260.0 -140.2156 103.8035 -169.8167 -35.25741 0.0 -158.4357 15.90404 7.972307 0.0
1261.0 -141.275 116.7791 -174.5764 -36.51465 0.0 -162.2728 16.44257 7.768465 0.0
1262.0 -128.4581 143.8375 -169.4756 -36.15744 0.0 -160.4557 18.20907 8.928459 0.0
1263.0 -131.3841 139.2249 -171.0862 -35.57929 0.0 -161.6061 18.29493 7.804276 0.0
1264.0 -136.0622 129.5504 -173.0055 -35.47325 0.0 -161.4906 15.9014 8.056934 0.0
1265.0 -133.3912 133.6155 -171.4937 -35.6831 0.0 -161.6474 19.26689 6.569886 0.0
1266.0 -129.5304 145.7095 -171.0817 -35.61609 0.0 -161.1859 16.55044 9.169836 0.0
1267.0 -140.435 120.2083 -174.7143 -36.06946 0.0 -160.9978 14.96103 7.39198 0.0
1268.0 -132.7745 141.4412 -173.1087 -35.38414 0.0 -160.5108 15.78018 7.006093 0.0
1269.0 -128.7856 135.3347 -167.3784 -35.5544 0.0 -157.4992 17.8585 7.816771 0.0
1270.0 -132.7623 141.1201 -173.0049 -35.88564 0.0 -159.9892 13.89709 8.9729 0.0
1271.0 -133.0654 128.7947 -169.7932 -35.96425 0.0 -160.6279 18.11629 8.682579 0.0
1272.0 -135.562 128.9395 -172.3311 -35.95542 0.0 -161.1579 18.43362 6.348518 0.0
1273.0 -145.1942 115.4188 -178.1076 -35.16233 0.0 -161.0556 11.90049 6.209816 0.0
1274.0 -136.9356 121.5806 -171.6062 -34.92719 0.0 -160.9885 15.9606 8.34891 0.0
1275.0 -138.6468 119.0734 -172.6024 -35.78082 0.0 -162.2145 17.52077 7.872148 0.0
1276.0 -139.5545 116.8465 -172.875 -35.6013 0.0 -159.7682 14.76152 7.73292 0.0
1277.0 -128.9343 139.4443 -168.699 -35.34985 0.0 -158.8789 18.07162 7.458081 0.0
1278.0 -134.0946 135.3079 -172.6797 -34.72148 0.0 -160.8142 15.06236 7.79359 0.0
1279.0 -134.5229 128.5979 -171.1946 -35.00737 0.0 -162.4757 15.68242 10.60612 0.0
1280.0 -138.6848 114.2309 -171.2595 -35.23153 0.0 -162.2938 16.71476 9.551036 0.0
1281.0 -130.1118 138.6806 -169.6587 -35.33184 0.0 -161.3146 19.06285 7.924908 0.0
1282.0 -137.5193 121.4718 -172.1589 -34.66081 0.0 -158.718 13.10509 8.114845 0.0
1283.0 -132.5521 130.9222 -169.8866 -35.36138 0.0 -161.2065 17.52157 9.159703 0.0
1284.0 -132.2296 127.8981 -168.7018 -35.53208 0.0 -159.6939 18.34262 8.181613 0.0
1285.0 -133.4245 136.8547 -172.4507 -35.40924 0.0 -161.52 17.83863 6.639859 0.0
1286.0 -138.3046 134.0497 -176.5309 -35.85083 0.0 -162.7659 14.24207 7.843751 0.0
1287.0 -137.267 119.8862 -171.4544 -35.08666 0.0 -161.2306 16.93025 7.932642 0.0
1288.0 -131.363 141.294 -171.6551 -34.99362 0.0 -159.953 14.00324 9.288268 0.0
1289.0 -126.4479 152.6733 -169.9851 -35.3939 0.0 -160.5618 18.23277 7.737829 0.0
1290.0 -128.9826 131.5249 -166.4889 -34.85682 0.0 -158.081 15.90971 10.53923 0.0
1291.0 -132.498 132.374 -170.2465 -35.82603 0.0 -159.9415 15.68858 9.832422 0.0
1292.0 -138.0639 134.1274 -176.3124 -37.06763 0.0 -160.8844 14.80778 6.831817 0.0
1293.0 -140.2444 121.2786 -174.8288 -37.55078 0.0 -162.2046 15.99586 8.930634 0.0
1294.0 -136.0116 125.3351 -171.7529 -36.32976 0.0 -162.3072 16.34608 10.53801 0.0
1295.0 -136.2505 128.4922 -172.8921 -35.68883 0.0 -160.7961 15.59727 7.99559 0.0
1296.0 -138.595 122.185 -173.438 -35.57306 0.0 -161.634 15.97771 7.791372 0.0
1297.0 -131.8713 146.6729 -173.6973 -34.90213 0.0 -163.1632 16.2565 8.111522 0.0
1298.0 -138.8683 115.3976 -171.7758 -36.23288 0.0 -160.9832 15.86881 9.571528 0.0
1299.0 -132.588 140.1725 -172.5603 -34.73886 0.0 -159.4237 13.90989 7.692318 0.0
1300.0 -132.0492 128.3891 -168.6614 -34.98219 0.0 -160.1662 20.04124 6.445826 0.0
1301.0 -135.0425 125.8548 -170.9319 -35.10734 0.0 -160.256 16.79859 7.632849 0.0
1302.0 -131.1675 125.6836 -167.0081 -35.30691 0.0 -160.3129 20.24934 8.362371 0.0
1303.0 -128.2861 142.0552 -168.7954 -35.18973 0.0 -160.0943 17.46844 9.020264 0.0
1304.0 -131.8643 130.7654 -169.1541 -36.05131 0.0 -161.475 17.11663 11.25559 0.0
1305.0 -131.5078 147.4351 -173.5512 -36.63739 0.0 -162.3303 16.52813 8.888342 0.0
1306.0 -134.728 125.5271 -170.524 -36.28796 0.0 -159.1705 17.02318 7.911261 0.0
1307.0 -133.8899 133.5449 -171.9722 -36.27318 0.0 -161.0163 15.16995 10.14726 0.0
1308.0 -137.1867 124.9936 -172.8305 -36.30129 0.0 -160.7431 15.53334 8.680501 0.0
1309.0 -133.542 127.3125 -169.8471 -35.77463 0.0 -161.9372 19.31654 8.548158 0.0
1310.0 -128.2002 146.8251 -170.0696 -36.32045 0.0 -160.8982 18.85086 8.298117 0.0
1311.0 -132.4406 127.1913 -168.7112 -35.60738 0.0 -158.307 16.60427 8.598928 0.0
1312.0 -124.5102 154.5625 -168.5861 -35.94477 0.0 -162.0262 16.69134 12.69357 0.0
1313.0 -133.8209 128.8536 -170.5655 -36.21465 0.0 -160.5701 19.07243 7.14682 0.0
1314.0 -135.8679 138.2726 -175.2985 -36.1765 0.0 -162.3241 14.73411 8.46796 0.0
1315.0 -139.8308 122.4112 -174.7382 -35.79116 0.0 -161.7125 13.32127 9.444149 0.0
1316.0 -140.5134 126.6643 -176.6337 -36.77715 0.0 -161.9903 13.42228 8.711504 0.0
1317.0 -132.8512 133.8987 -171.0345 -35.83404 0.0 -161.0623 16.84648 9.015296 0.0
1318.0 -130.485 136.1356 -169.3062 -36.2201 0.0 -162.5276 20.79559 8.645913 0.0
1319.0 -127.5596 146.239 -169.2619 -35.81345 0.0 -161.9897 19.02034 9.520962 0.0
1320.0 -133.92 126.721 -170.0565 -35.10652 0.0 -160.7524 16.27195 9.530532 0.0
1321.0 -136.9483 129.3063 -173.822 -36.10956 0.0 -162.2179 16.57187 7.933576 0.0
1322.0 -138.4034 131.2276 -175.8249 -35.93185 0.0 -162.1534 12.94002 9.3203 0.0
1323.0 -128.0862 141.4959 -168.436 -36.18242 0.0 -161.3064 19.13835 9.914541 0.0
1324.0 -138.3786 129.5734 -175.3285 -36.19043 0.0 -162.0725 15.51697 7.417478 0.0
1325.0 -140.4518 129.1894 -177.2922 -35.47022 0.0 -161.2023 12.37442 7.005923 0.0
1326.0 -143.3736 115.7634 -176.3853 -35.24015 0.0 -161.5595 13.67403 6.74027 0.0
1327.0 -132.3467 128.6842 -169.043 -35.72036 0.0 -161.9139 19.46123 9.130021 0.0
1328.0 -130.6491 133.4153 -168.6946 -36.06927 0.0 -161.4374 20.22563 8.586479 0.0
1329.0 -130.9125 141.289 -171.2032 -36.82289 0.0 -161.8504 18.19904 9.271021 0.0
1330.0 -136.6666 125.8479 -172.5541 -36.54416 0.0 -161.8259 18.18298 7.632963 0.0
1331.0 -131.6247 135.4108 -170.2391 -35.37244 0.0 -159.1419 16.55239 7.722818 0.0
1332.0 -135.1425 128.2647 -171.7192 -36.82713 0.0 -162.4168 18.01554 9.509157 0.0
1333.0 -132.7218 137.1101 -171.8208 -35.66975 0.0 -162.5206 18.37669 7.992796 0.0
1334.0 -128.8416 144.3527 -170.006 -36.30381 0.0 -162.0288 18.19381 10.13286 0.0
1335.0 -137.8924 134.9741 -176.3824 -36.60949 0.0 -162.4496 14.837 7.839651 0.0
1336.0 -137.5245 136.6598 -176.4952 -36.19109 0.0 -162.2193 13.09826 8.816954 0.0
1337.0 -142.8547 120.079 -177.0971 -36.15378 0.0 -162.7097 12.44848 9.317861 0.0
1338.0 -133.2663 128.4342 -169.8913 -35.68151 0.0 -161.6798 17.17849 10.29157 0.0
1339.0 -126.1513 144.5602 -167.3748 -35.79536 0.0 -160.2156 19.35041 9.285671 0.0
1340.0 -132.7853 116.655 -166.0512 -35.79656 0.0 -156.7416 18.50128 7.985619 0.0
1341.0 -126.4744 137.9144 -165.8029 -36.08317 0.0 -160.775 19.45691 11.59839 0.0
1342.0 -137.9095 127.8674 -174.3729 -36.47378 0.0 -163.1349 16.39602 8.839808 0.0
1343.0 -136.7476 135.0663 -175.2638 -36.47315 0.0 -159.2711 13.10816 7.372299 0.0
1344.0 -132.4231 126.585 -168.5207 -36.19072 0.0 -161.1226 21.07017 7.722443 0.0
1345.0 -130.2455 133.0662 -168.1914 -35.17294 0.0 -158.6794 16.93576 8.72518 0.0
1346.0 -136.9938 132.0497 -174.6498 -36.23932 0.0 -161.8506 14.9171 8.523041 0.0
1347.0 -135.091 127.0904 -171.3328 -35.88148 0.0 -162.14 17.67577 9.012941 0.0
1348.0 -130.4587 142.0201 -170.958 -35.75054 0.0 -156.6834 13.09832 8.377613 0.0
1349.0 -130.2888 147.3727 -172.3144 -35.05995 0.0 -162.5309 17.6055 7.671004 0.0
1350.0 -132.934 132.1539 -170.6197 -35.29037 0.0 -160.0075 16.61896 8.059207 0.0
1351.0 -118.4414 145.9594 -160.064 -34.6104 0.0 -156.1079 20.8796 9.774691 0.0
1352.0 -132.1415 143.4605 -173.0514 -35.30872 0.0 -163.2589 17.88175 7.634381 0.0
1353.0 -138.791 110.7025 -170.3596 -34.77315 0.0 -159.5214 16.03228 7.902712 0.0
1354.0 -133.0859 123.7276 -168.3688 -35.39219 0.0 -158.6539 16.56932 9.107993 0.0
1355.0 -135.0948 129.1254 -171.9169 -35.96668 0.0 -161.3875 17.7147 7.722502 0.0
1356.0 -126.0165 147.4905 -168.0757 -35.30937 0.0 -160.8091 16.42839 11.61438 0.0
1357.0 -133.1096 133.6696 -171.2275 -35.57801 0.0 -158.888 15.20808 8.030442 0.0
1358.0 -131.552 131.6366 -169.0902 -35.67106 0.0 -156.8827 14.81414 8.649384 0.0
1359.0 -139.0336 107.1844 -169.5989 -35.38675 0.0 -160.051 17.48607 8.352812 0.0
1360.0 -136.3645 120.8197 -170.8181 -35.41453 0.0 -160.1459 16.04777 8.694572 0.0
1361.0 -136.7027 120.8482 -171.1645 -36.29877 0.0 -158.8991 15.38487 8.648534 0.0
1362.0 -130.2141 138.3321 -169.6616 -35.1959 0.0 -159.3885 16.6714 8.251401 0.0
1363.0 -139.3789 112.5181 -171.4652 -35.40671 0.0 -161.1903 16.15743 8.974363 0.0
1364.0 -134.1286 130.6091 -171.3738 -34.46324 0.0 -159.2323 14.6147 7.707037 0.0
1365.0 -131.0483 122.9939 -166.1219 -34.85953 0.0 -158.1694 17.07473 9.832372 0.0
1366.0 -134.628 134.457 -172.9705 -35.98527 0.0 -161.425 15.47151 8.968198 0.0
1367.0 -135.2584 126.9795 -171.4685 -35.78164 0.0 -161.6819 17.70295 8.292019 0.0
1368.0 -142.6589 120.8563 -177.1229 -35.53808 0.0 -162.7008 14.30146 6.814468 0.0
1369.0 -137.2096 135.918 -175.9687 -36.52705 0.0 -161.2067 15.30179 6.463271 0.0
1370.0 -132.8099 141.3396 -173.1151 -35.54033 0.0 -160.994 14.31131 9.10791 0.0
1371.0 -132.7257 131.0631 -170.1003 -35.84957 0.0 -161.8943 19.23705 8.406463 0.0
1372.0 -141.0046 119.5082 -175.0842 -35.90972 0.0 -161.212 13.50089 8.53664 0.0
1373.0 -137.3127 111.6083 -169.1396 -35.81723 0.0 -159.9413 16.33063 10.28838 0.0
1374.0 -135.4855 117.8407 -169.0896 -36.28234 0.0 -161.2253 20.13864 8.279342 0.0
1375.0 -131.691 120.3313 -166.0053 -35.60664 0.0 -159.4205 18.66622 10.35564 0.0
1376.0 -128.4255 142.4473 -169.0465 -35.09787 0.0 -158.0909 15.90055 8.241688 0.0
1377.0 -136.4976 123.7238 -171.7794 -35.97745 0.0 -162.3517 18.89818 7.651625 0.0
1378.0 -136.7199 117.1448 -170.1256 -37.10926 0.0 -161.9521 18.62787 10.30793 0.0
1379.0 -133.2649 144.314 -174.4183 -36.72949 0.0 -162.5008 18.49159 6.320414 0.0
1380.0 -140.6837 117.1137 -174.0805 -36.6791 0.0 -158.7279 13.32971 7.996827 0.0
1381.0 -122.4775 163.3994 -169.0734 -36.05286 0.0 -158.9364 17.37375 8.542147 0.0
1382.0 -133.1831 129.5298 -170.1206 -36.2771 0.0 -158.7121 15.46934 9.399244 0.0
1383.0 -133.4037 143.727 -174.3896 -37.23105 0.0 -160.3923 14.36071 8.872979 0.0
1384.0 -135.794 136.7434 -174.7885 -36.47206 0.0 -160.1527 13.02067 8.81562 0.0
1385.0 -135.9538 130.7812 -173.2481 -35.47173 0.0 -161.2816 15.058 8.447221 0.0
1386.0 -135.4172 138.0794 -174.7926 -36.19502 0.0 -161.4226 14.52611 8.29887 0.0
1387.0 -134.3253 129.3718 -171.2177 -35.48996 0.0 -161.3317 17.63461 7.9694 0.0
1388.0 -134.4623 117.372 -167.9328 -35.38962 0.0 -159.7261 16.93591 10.24703 0.0
1389.0 -127.1216 144.6978 -168.3844 -35.51588 0.0 -160.7554 19.10093 8.78589 0.0
1390.0 -131.1019 138.914 -170.7154 -34.59718 0.0 -161.3254 16.23183 8.97533 0.0
1391.0 -140.5304 118.0262 -174.1874 -35.17859 0.0 -161.6326 15.58582 7.038062 0.0
1392.0 -129.9344 138.1205 -169.3216 -36.53794 0.0 -160.6626 17.61955 10.25935 0.0
1393.0 -134.8617 125.3142 -170.597 -35.6781 0.0 -159.3306 14.16883 10.24285 0.0
1394.0 -131.3681 142.2503 -171.933 -36.54555 0.0 -159.8744 16.45227 8.034626 0.0
1395.0 -134.7775 142.2978 -175.3559 -36.17268 0.0 -160.9371 13.61707 8.136873 0.0
1396.0 -131.4732 151.8375 -174.7721 -36.00345 0.0 -161.6629 15.50869 7.385598 0.0
1397.0 -138.2909 115.9154 -171.346 -36.05949 0.0 -160.3065 15.86102 9.15898 0.0
1398.0 -129.4312 139.8939 -169.3242 -35.38317 0.0 -159.3138 15.83216 9.540607 0.0
1399.0 -139.715 115.0934 -172.5356 -35.68168 0.0 -159.8703 14.25882 8.757536 0.0
1400.0 -128.8921 141.2486 -169.1713 -35.24928 0.0 -157.4358 14.50844 9.005367 0.0
1401.0 -131.1183 145.2571 -172.5406 -36.05565 0.0 -159.9325 15.6715 7.776008 0.0
1402.0 -132.4786 141.2908 -172.7699 -35.70611 0.0 -159.0174 12.95787 8.995791 0.0
1403.0 -121.2867 145.6845 -162.8309 -36.03028 0.0 -158.989 21.25632 10.932 0.0
1404.0 -130.3856 134.7334 -168.8069 -36.16078 0.0 -160.6302 19.37632 8.607746 0.0
1405.0 -128.4307 146.5489 -170.2214 -35.02211 0.0 -160.8698 16.81718 8.853333 0.0
1406.0 -136.5257 122.8323 -171.5532 -35.20042 0.0 -158.821 13.13604 9.332162 0.0
1407.0 -126.854 137.6067 -166.0947 -35.14025 0.0 -157.4322 17.72978 8.747935 0.0
1408.0 -128.6239 148.397 -170.9416 -35.98017 0.0 -161.0392 17.09155 8.986134 0.0
1409.0 -135.2412 137.7387 -174.5196 -35.58769 0.0 -162.1247 12.70462 10.48818 0.0
1410.0 -139.5442 126.6577 -175.6626 -35.86272 0.0 -160.5745 13.22911 7.545494 0.0
1411.0 -135.5876 115.7979 -168.6091 -35.24642 0.0 -160.4542 17.96207 9.129443 0.0
1412.0 -133.8204 134.946 -172.3024 -35.30821 0.0 -160.9266 15.77325 8.159202 0.0
1413.0 -129.6331 130.0379 -166.7154 -36.22416 0.0 -159.5408 18.36301 10.68655 0.0
1414.0 -137.0893 123.0376 -172.1753 -36.50629 0.0 -162.6855 17.73416 9.282287 0.0
1415.0 -132.9182 143.653 -173.8831 -36.48612 0.0 -160.5055 15.19126 7.91735 0.0
1416.0 -136.0418 133.8375 -174.2076 -36.92365 0.0 -161.8632 14.32656 10.25271 0.0
1417.0 -136.4772 128.1892 -173.0324 -35.89303 0.0 -161.9779 16.89228 7.946306 0.0
1418.0 -136.4851 129.5233 -173.4207 -36.29352 0.0 -161.5229 16.67382 7.721931 0.0
1419.0 -140.7718 120.5593 -175.1511 -36.23269 0.0 -162.0703 15.30132 7.850573 0.0
1420.0 -139.281 127.2468 -175.5674 -36.62489 0.0 -161.0363 14.44151 7.652264 0.0
1421.0 -122.9891 155.4887 -167.3291 -34.21201 0.0 -158.7496 16.67501 8.957437 0.0
1422.0 -129.9733 139.7756 -169.8324 -36.22426 0.0 -160.8436 18.21458 9.020866 0.0
1423.0 -138.0005 120.0297 -172.2288 -35.33987 0.0 -159.2208 13.78848 8.543353 0.0
1424.0 -131.8828 140.1048 -171.8358 -35.69143 0.0 -161.553 16.77513 8.633488 0.0
1425.0 -139.1565 125.6148 -174.9775 -37.19658 0.0 -161.371 14.94633 8.643753 0.0
1426.0 -142.7831 101.0901 -171.6105 -35.80158 0.0 -161.0961 15.31802 9.96918 0.0
1427.0 -137.4936 107.2526 -168.0784 -36.03314 0.0 -159.1993 17.30666 9.847404 0.0
1428.0 -128.8305 149.3933 -171.4323 -36.05949 0.0 -159.5211 16.04449 8.103817 0.0
1429.0 -136.5061 131.4108 -173.9799 -35.28256 0.0 -162.1 14.1267 9.275966 0.0
1430.0 -129.1794 151.6718 -172.431 -36.7043 0.0 -158.49 14.50702 8.256324 0.0
1431.0 -136.5844 128.9309 -173.3511 -36.46223 0.0 -162.0386 16.05241 9.097306 0.0
1432.0 -127.5959 136.9251 -166.6422 -35.85207 0.0 -159.5311 18.22559 10.51529 0.0
1433.0 -129.8136 136.5049 -168.74 -36.01623 0.0 -160.394 18.31882 9.351359 0.0
1434.0 -134.1468 128.8808 -170.8992 -36.93854 0.0 -160.3015 16.57525 9.765584 0.0
1435.0 -138.7815 126.0218 -174.7185 -36.04855 0.0 -162.6841 16.82562 7.188444 0.0
1436.0 -136.6191 139.7605 -176.474 -36.34784 0.0 -162.7823 15.41464 7.241531 0.0
1437.0 -128.6694 146.7557 -170.519 -36.04996 0.0 -161.2176 18.91476 7.833764 0.0
1438.0 -130.4001 144.3741 -171.5707 -36.13502 0.0 -160.0105 15.27456 9.300343 0.0
1439.0 -130.0352 126.4963 -166.1076 -36.04498 0.0 -158.7201 17.55331 11.10422 0.0
1440.0 -137.343 114.5144 -169.9986 -36.38339 0.0 -160.5294 16.86139 10.05281 0.0
1441.0 -129.9871 139.298 -169.7101 -35.87548 0.0 -158.5203 16.23895 8.446696 0.0
1442.0 -125.1314 152.2886 -168.5589 -36.00328 0.0 -159.1599 17.42457 9.179735 0.0
1443.0 -134.4165 128.1107 -170.9493 -36.68045 0.0 -161.1125 19.02255 7.821175 0.0
1444.0 -125.2008 146.6642 -167.0244 -35.98765 0.0 -160.3203 19.45435 9.829204 0.0
1445.0 -135.5257 146.5967 -177.33 -37.3719 0.0 -162.6495 14.65794 8.033473 0.0
1446.0 -132.7945 149.1867 -175.3374 -36.74287 0.0 -160.214 13.88144 7.73801 0.0
1447.0 -131.9202 129.9591 -168.9801 -36.62004 0.0 -159.9144 18.00341 9.550942 0.0
1448.0 -128.8754 138.825 -168.4635 -36.78256 0.0 -157.3615 15.17605 10.50452 0.0
1449.0 -137.285 113.6176 -169.6848 -35.90044 0.0 -158.0469 15.49651 8.766025 0.0
1450.0 -132.6203 136.4596 -171.5339 -36.76134 0.0 -158.5165 14.45447 9.289456 0.0
1451.0 -136.556 115.0242 -169.3569 -35.46373 0.0 -160.8244 17.95482 8.976432 0.0
1452.0 -129.4121 134.2761 -167.703 -35.88533 0.0 -159.4329 18.01905 9.596172 0.0
1453.0 -128.7269 137.736 -168.0044 -35.92539 0.0 -159.1133 18.55343 8.480909 0.0
1454.0 -128.126 145.6745 -169.6673 -35.66377 0.0 -159.1302 17.33692 7.789775 0.0
1455.0 -134.0552 127.3505 -170.3712 -35.59647 0.0 -160.2268 16.28764 9.164439 0.0
1456.0 -135.8506 126.9663 -172.057 -36.14431 0.0 -160.233 14.25577 10.06449 0.0
1457.0 -126.8454 147.5924 -168.9337 -35.44215 0.0 -157.9839 16.12861 8.363754 0.0
1458.0 -132.6766 131.026 -170.0407 -35.92478 0.0 -160.4943 18.12023 8.258083 0.0
1459.0 -133.2887 122.3044 -168.1657 -36.00822 0.0 -160.8281 19.62081 9.049854 0.0
1460.0 -132.9116 125.4838 -168.6953 -35.79576 0.0 -158.9175 16.31328 9.704729 0.0
1461.0 -132.4196 128.1952 -168.9765 -35.7868 0.0 -161.633 18.14804 10.29524 0.0
1462.0 -130.3761 129.3268 -167.2556 -35.68475 0.0 -160.7787 20.22491 8.982955 0.0
1463.0 -137.3446 125.4686 -173.1239 -35.88187 0.0 -161.0295 16.0871 7.700353 0.0
1464.0 -125.4342 152.8555 -169.0233 -36.12439 0.0 -161.0907 20.66251 7.529313 0.0
1465.0 -132.8038 130.2565 -169.9485 -35.78686 0.0 -159.6151 15.43643 10.01706 0.0
1466.0 -130.6168 127.2832 -166.9136 -35.12081 0.0 -157.0793 15.06648 10.22005 0.0
1467.0 -133.986 134.4627 -172.3302 -34.96116 0.0 -158.62 12.82288 8.428145 0.0
1468.0 -131.2031 148.0841 -173.4316 -35.31831 0.0 -160.6444 14.1809 8.350232 0.0
1469.0 -139.8994 126.5427 -175.985 -36.66649 0.0 -162.5028 13.18341 10.00092 0.0
1470.0 -134.118 128.7271 -170.8265 -35.8121 0.0 -159.1133 13.94685 10.15203 0.0
1471.0 -124.8287 133.1494 -162.7983 -35.34632 0.0 -157.1275 19.68359 9.991942 0.0
1472.0 -136.6488 115.0028 -169.4436 -35.91579 0.0 -157.7959 14.72617 9.54194 0.0
1473.0 -130.8357 133.6105 -168.9368 -35.9789 0.0 -160.5125 19.3209 8.233704 0.0
1474.0 -126.2646 154.1668 -170.2277 -35.38691 0.0 -159.603 15.62731 9.134915 0.0
1475.0 -124.4186 138.8984 -164.0276 -34.17494 0.0 -159.0486 18.98998 10.20594 0.0
1476.0 -130.0752 124.9861 -165.717 -35.66688 0.0 -159.7579 19.14637 10.56144 0.0
1477.0 -130.877 126.3954 -166.9206 -35.89336 0.0 -159.9532 17.43695 11.48901 0.0
1478.0 -126.1086 151.3923 -169.2804 -36.1099 0.0 -160.5729 16.33424 11.06815 0.0
1479.0 -130.415 137.0302 -169.4913 -34.98234 0.0 -159.9579 16.43114 9.01781 0.0
1480.0 -133.5953 143.8514 -174.6167 -36.34714 0.0 -161.9183 14.051 9.597725 0.0
1481.0 -136.1948 132.9684 -174.1128 -36.10548 0.0 -159.4766 14.5579 6.911378 0.0
1482.0 -137.8019 129.191 -174.6427 -36.30184 0.0 -161.9249 15.54952 8.034553 0.0
1483.0 -134.2829 146.2208 -175.98 -35.3689 0.0 -162.4756 13.4005 8.464014 0.0
1484.0 -137.5719 132.337 -175.3099 -36.21667 0.0 -162.1601 14.50649 8.56042 0.0
1485.0 -134.262 129.376 -171.1556 -35.28878 0.0 -159.0443 15.64598 7.531542 0.0
1486.0 -134.7815 122.0276 -169.5795 -35.87213 0.0 -160.6239 17.25787 9.658603 0.0
1487.0 -136.9308 126.6248 -173.0398 -36.41693 0.0 -161.2537 16.89803 7.732782 0.0
1488.0 -134.6091 121.6824 -169.3087 -35.95726 0.0 -160.9212 17.49382 10.07589 0.0
1489.0 -137.4652 137.244 -176.6025 -35.7507 0.0 -161.4762 13.14447 7.479964 0.0
1490.0 -128.5677 133.6107 -166.6688 -35.26223 0.0 -160.5181 17.62451 11.48697 0.0
1491.0 -132.6732 130.6201 -169.9216 -36.10704 0.0 -159.9306 17.73899 8.377054 0.0
1492.0 -128.2669 123.9654 -163.6175 -34.66328 0.0 -159.0403 19.72135 10.36474 0.0
1493.0 -136.0725 127.9199 -172.5508 -36.24295 0.0 -158.6013 11.84015 10.45326 0.0
1494.0 -133.5993 125.9482 -169.5154 -36.32002 0.0 -159.807 18.38816 8.223503 0.0
1495.0 -127.1119 127.8212 -163.5621 -35.6179 0.0 -157.9747 20.44891 9.581533 0.0
1496.0 -125.2828 134.6388 -163.6772 -35.93773 0.0 -157.6906 18.43377 11.51743 0.0
1497.0 -131.5383 144.5756 -172.7662 -36.5038 0.0 -161.2137 16.57741 8.373885 0.0
1498.0 -136.4982 120.0886 -170.7433 -36.64188 0.0 -160.6169 18.41778 8.09773 0.0
1499.0 -131.195 133.2664 -169.1979 -36.61141 0.0 -159.2497 15.2178 11.44539 0.0
1500.0 -133.551 136.4124 -172.4511 -36.58277 0.0 -160.0136 14.00469 10.14066 0.0
1501.0 -133.0757 137.1336 -172.1815 -34.97968 0.0 -159.9405 13.63674 9.10198 0.0
1502.0 -135.0975 130.8302 -172.4058 -35.9581 0.0 -160.1803 14.98111 8.751462 0.0
1503.0 -131.3237 138.8392 -170.9159 -34.93654 0.0 -159.8204 15.41122 8.429825 0.0
1504.0 -134.8718 123.7705 -170.1668 -35.503 0.0 -160.3354 17.67194 7.999622 0.0
1505.0 -136.4273 115.5641 -169.3822 -36.6208 0.0 -160.7669 17.50615 10.49931 0.0
1506.0 -129.5834 143.0712 -170.3824 -36.43922 0.0 -160.1674 17.67188 8.552427 0.0
1507.0 -131.5945 123.1769 -166.7203 -35.45996 0.0 -159.5261 17.44688 10.81881 0.0
1508.0 -124.983 143.5585 -165.9209 -35.34074 0.0 -159.1531 19.0798 9.493192 0.0
1509.0 -138.6879 122.3657 -173.5823 -36.00481 0.0 -160.8788 16.45135 6.849923 0.0
1510.0 -126.9149 136.026 -165.7048 -36.61751 0.0 -160.5287 21.14126 10.3001 0.0
1511.0 -128.0001 159.1676 -173.3892 -36.05491 0.0 -162.3921 16.38524 8.672591 0.0
1512.0 -130.2498 136.3636 -169.136 -35.37744 0.0 -161.268 18.06374 9.445754 0.0
1513.0 -135.9948 120.2562 -170.2877 -35.7815 0.0 -160.0315 14.38635 11.13887 0.0
1514.0 -134.7993 126.5702 -170.8927 -35.59962 0.0 -161.8119 17.60886 8.909908 0.0
1515.0 -133.5841 124.6866 -169.1405 -35.70994 0.0 -159.3295 15.76459 10.13441 0.0
1516.0 -130.1841 143.179 -171.0138 -35.84768 0.0 -162.9407 16.50126 11.27329 0.0
1517.0 -132.1966 131.3399 -169.6502 -35.67964 0.0 -159.2922 16.24513 9.07646 0.0
1518.0 -137.3841 134.1822 -175.6482 -36.2453 0.0 -162.1906 14.30822 8.4795 0.0
1519.0 -140.3286 134.9782 -178.8197 -36.96456 0.0 -163.4451 14.61608 6.973944 0.0
1520.0 -132.6566 142.5936 -173.3194 -37.14245 0.0 -161.8671 17.65049 8.039662 0.0
1521.0 -138.1058 129.3848 -175.0019 -36.13961 0.0 -161.6526 14.7334 8.056879 0.0
1522.0 -137.754 126.8175 -173.918 -36.00771 0.0 -161.0445 15.27308 7.861107 0.0
1523.0 -139.9897 127.8116 -176.4372 -36.69093 0.0 -160.8762 14.55027 6.579701 0.0
1524.0 -135.9949 120.8227 -170.4493 -35.55811 0.0 -161.0612 16.31516 9.854782 0.0
1525.0 -129.6363 152.7702 -173.2011 -36.35149 0.0 -160.6947 16.23566 7.609447 0.0
1526.0 -137.9046 128.5193 -174.5539 -36.68038 0.0 -161.9302 13.9501 10.10661 0.0
1527.0 -126.717 153.4282 -170.4695 -36.07778 0.0 -160.5121 18.3224 7.798063 0.0
1528.0 -128.0628 131.7598 -165.6361 -35.953 0.0 -159.0151 19.16053 10.17144 0.0
1529.0 -128.8282 154.6333 -172.9243 -35.59048 0.0 -162.9296 18.09615 7.499689 0.0
1530.0 -133.2857 122.9733 -168.3534 -34.64202 0.0 -161.5838 20.32209 7.550335 0.0
1531.0 -136.9897 124.1655 -172.3974 -35.39844 0.0 -161.3006 16.44202 7.859553 0.0
1532.0 -142.8075 118.8329 -176.6945 -36.71123 0.0 -161.4377 14.39812 7.056315 0.0
1533.0 -135.0173 131.5336 -172.5261 -35.38629 0.0 -161.4111 16.05654 8.214709 0.0
1534.0 -134.1521 149.2995 -176.7272 -35.83809 0.0 -161.1598 13.56015 6.710571 0.0
1535.0 -138.5169 123.7297 -173.8003 -35.43704 0.0 -162.0526 17.08743 6.601923 0.0
1536.0 -140.5725 113.6726 -172.9881 -35.00311 0.0 -161.2409 16.09216 7.163785 0.0
1537.0 -138.8621 133.551 -176.9463 -35.93858 0.0 -162.0974 15.24806 5.841603 0.0
1538.0 -134.7693 142.2902 -175.3455 -35.93402 0.0 -160.8802 13.67895 7.789729 0.0
1539.0 -132.8843 124.1443 -168.286 -34.61641 0.0 -158.4515 15.69744 9.084505 0.0
1540.0 -133.2272 137.8897 -172.5486 -35.34488 0.0 -162.6525 17.00424 8.444527 0.0
1541.0 -129.7449 138.5672 -169.2595 -36.07642 0.0 -160.2242 17.21106 9.830001 0.0
1542.0 -127.5483 137.6492 -166.8011 -35.27278 0.0 -157.9149 16.71339 9.673186 0.0
1543.0 -123.2073 159.7115 -168.7515 -35.78889 0.0 -161.7638 18.18005 10.62116 0.0
1544.0 -132.355 136.1441 -171.1786 -36.46431 0.0 -162.428 19.22794 8.485794 0.0
1545.0 -133.6359 129.4513 -170.5509 -35.44658 0.0 -160.0382 14.44427 10.48959 0.0
1546.0 -129.3 142.8655 -170.0403 -34.97115 0.0 -160.6149 16.24611 9.299596 0.0
1547.0 -135.6148 128.854 -172.3595 -35.54315 0.0 -162.0405 15.95254 9.271652 0.0
1548.0 -130.8606 149.6517 -173.5361 -34.58267 0.0 -161.5232 13.37947 9.190251 0.0
1549.0 -135.0258 117.9327 -168.6561 -35.74392 0.0 -161.2545 18.57734 9.764993 0.0
1550.0 -137.8709 111.9891 -169.8063 -35.39246 0.0 -162.8237 18.71316 9.696676 0.0
1551.0 -125.7408 135.3145 -164.3278 -35.51182 0.0 -160.1753 22.66875 8.690526 0.0
1552.0 -132.8993 127.2769 -169.1942 -34.9648 0.0 -160.7702 17.90971 8.631094 0.0
1553.0 -131.5389 130.6297 -168.79 -35.97013 0.0 -160.2982 16.38233 11.09601 0.0
1554.0 -133.8608 126.4054 -169.9073 -36.09129 0.0 -161.5933 17.56585 10.21147 0.0
1555.0 -135.278 121.2464 -169.8533 -36.91221 0.0 -160.7049 19.38421 8.379645 0.0
1556.0 -120.6608 158.9497 -165.9878 -36.35295 0.0 -159.9593 20.63758 9.68687 0.0
1557.0 -133.8267 129.8634 -170.8593 -36.84867 0.0 -160.4336 15.55481 10.86816 0.0
1558.0 -135.7836 111.7973 -167.6643 -36.02391 0.0 -158.9222 17.14762 10.13412 0.0
1559.0 -139.2807 114.6539 -171.9761 -36.84272 0.0 -160.9992 16.12414 9.741778 0.0
1560.0 -135.076 126.4805 -171.1438 -36.10245 0.0 -160.0167 16.16484 8.810495 0.0
1561.0 -134.4364 116.9248 -167.7793 -36.19164 0.0 -160.5795 19.45156 9.540306 0.0
1562.0 -127.3587 144.7837 -168.646 -36.36702 0.0 -160.0356 17.75104 10.00558 0.0
1563.0 -129.6528 132.7614 -167.5118 -33.29145 0.0 -157.1843 13.86722 9.096739 0.0
1564.0 -136.7788 119.126 -170.7494 -35.98084 0.0 -159.769 16.26211 8.738276 0.0
1565.0 -134.2373 122.5187 -169.1754 -34.56934 0.0 -159.1209 15.50891 9.005921 0.0
1566.0 -136.0289 129.7639 -173.033 -35.7885 0.0 -160.3632 16.76781 6.350887 0.0
1567.0 -139.1515 105.2459 -169.164 -35.65119 0.0 -160.3425 17.13932 9.690418 0.0
1568.0 -135.1866 141.9175 -175.6565 -36.55328 0.0 -163.0727 16.59252 7.376955 0.0
1569.0 -134.2453 145.4449 -175.7212 -36.17356 0.0 -161.0641 14.61031 6.906205 0.0
1570.0 -142.8264 125.5261 -178.6221 -35.75635 0.0 -163.0802 12.7074 7.507043 0.0
1571.0 -125.948 151.3654 -169.1122 -35.96211 0.0 -160.5343 19.05761 8.326649 0.0
1572.0 -134.691 123.4111 -169.8836 -36.06257 0.0 -160.3051 18.37761 8.106539 0.0
1573.0 -132.8133 130.9101 -170.1444 -35.62084 0.0 -160.2964 16.7421 9.030819 0.0
1574.0 -130.5817 139.1116 -170.2515 -35.06863 0.0 -157.2011 13.91599 8.102263 0.0
1575.0 -132.8 136.7949 -171.8092 -35.23077 0.0 -161.6316 16.96638 8.086843 0.0
1576.0 -137.9536 121.969 -172.7349 -35.74753 0.0 -161.6882 16.01854 8.682303 0.0
1577.0 -138.0669 114.3014 -170.6617 -33.58576 0.0 -161.8296 18.68447 6.069204 0.0
1578.0 -132.1292 128.9949 -168.9141 -34.59773 0.0 -161.4337 18.96932 8.148049 0.0
1579.0 -138.3706 129.7463 -175.3697 -34.1136 0.0 -162.5016 13.00622 8.239209 0.0
1580.0 -130.0678 129.8967 -167.1099 -35.21438 0.0 -159.8986 17.62893 10.37419 0.0
1581.0 -130.7625 140.4874 -170.8247 -35.04579 0.0 -160.8757 15.50509 9.591732 0.0
1582.0 -133.4995 127.8555 -169.9595 -35.5452 0.0 -158.3298 14.97172 8.943866 0.0
1583.0 -136.6079 122.9607 -171.672 -35.30689 0.0 -161.4454 17.42325 7.657028 0.0
1584.0 -130.9405 143.3079 -171.807 -35.64038 0.0 -163.4155 19.36682 7.882143 0.0
1585.0 -144.1753 108.8826 -175.2249 -35.14364 0.0 -162.3281 14.27494 7.971913 0.0
1586.0 -135.4719 129.2174 -172.3202 -35.7226 0.0 -159.6803 13.71613 9.366536 0.0
1587.0 -127.1099 128.3537 -163.712 -35.03271 0.0 -157.4527 19.02008 9.753382 0.0
1588.0 -143.0069 111.3454 -174.7588 -35.60984 0.0 -162.1823 14.84128 8.192046 0.0
1589.0 -142.658 120.7839 -177.1014 -35.05984 0.0 -162.6063 13.59716 6.967585 0.0
1590.0 -132.7711 131.7507 -170.3419 -35.27424 0.0 -161.6252 17.95652 8.601003 0.0
1591.0 -129.4386 142.607 -170.1052 -35.50756 0.0 -161.1129 18.58294 7.932343 0.0
1592.0 -130.0451 142.9362 -170.8055 -35.98583 0.0 -161.7331 18.38109 8.532293 0.0
1593.0 -130.8628 137.805 -170.1601 -35.50013 0.0 -161.2227 17.85471 8.708033 0.0
1594.0 -133.8737 122.3017 -168.75 -35.4697 0.0 -161.8382 18.74387 9.814027 0.0
1595.0 -123.4571 168.1793 -171.416 -34.79703 0.0 -161.9023 18.08724 7.196086 0.0
1596.0 -133.5921 122.557 -168.5411 -35.70961 0.0 -159.6938 16.2563 10.60603 0.0
1597.0 -134.8275 123.7787 -170.1249 -34.96135 0.0 -159.8138 15.21938 9.430851 0.0
1598.0 -130.7396 143.7119 -171.7213 -35.40031 0.0 -160.6182 14.19806 10.09924 0.0
1599.0 -131.4293 150.5506 -174.3612 -35.84619 0.0 -162.2503 16.11527 7.620043 0.0
1600.0 -137.5119 104.9796 -167.4484 -35.69377 0.0 -159.1043 20.42461 6.925041 0.0
1601.0 -133.0244 133.3345 -171.0468 -35.47862 0.0 -160.3488 15.43057 9.350065 0.0
1602.0 -131.5116 133.1552 -169.4829 -35.30101 0.0 -159.6198 17.05152 8.386435 0.0
1603.0 -131.5029 131.6484 -169.0444 -35.41585 0.0 -159.2445 16.4279 9.188007 0.0
1604.0 -136.0544 122.916 -171.1058 -34.98806 0.0 -159.7034 15.42985 8.155865 0.0
1605.0 -131.0203 144.5227 -172.2332 -33.06593 0.0 -160.9352 13.29574 8.472232 0.0
1606.0 -129.0111 141.573 -169.3828 -33.75143 0.0 -160.2862 15.44189 9.213002 0.0
1607.0 -129.2002 123.6398 -164.458 -34.83454 0.0 -157.3188 17.73873 9.956534 0.0
1608.0 -134.9688 122.2597 -169.833 -35.36004 0.0 -161.182 17.29069 9.418282 0.0
1609.0 -140.1836 130.3696 -177.3605 -35.17629 0.0 -162.1383 13.09124 6.862862 0.0
1610.0 -132.2217 127.484 -168.5757 -34.34562 0.0 -160.7401 17.23795 9.272035 0.0
1611.0 -131.0908 120.5429 -165.4654 -35.60319 0.0 -160.2279 21.24594 9.119697 0.0
1612.0 -125.9286 143.8971 -166.9631 -35.17928 0.0 -161.7118 21.36034 8.567585 0.0
1613.0 -131.7499 131.613 -169.2814 -35.27675 0.0 -161.0623 20.09462 6.963082 0.0
1614.0 -131.987 131.7498 -169.5575 -35.73447 0.0 -158.8629 16.50936 8.530492 0.0
1615.0 -139.4385 130.8276 -176.746 -36.24744 0.0 -163.1772 15.93838 6.740211 0.0
1616.0 -130.8477 135.3908 -169.4565 -34.90628 0.0 -161.9812 17.83405 9.596953 0.0
1617.0 -131.7927 139.8549 -171.6745 -33.65321 0.0 -161.1969 15.35927 7.816291 0.0
1618.0 -143.2696 120.5297 -177.6405 -34.24758 0.0 -163.5545 12.97614 7.185485 0.0
1619.0 -125.3522 158.9091 -170.6676 -33.98068 0.0 -159.9987 15.49423 7.817601 0.0
1620.0 -127.207 139.0569 -166.8613 -33.69845 0.0 -160.8501 17.22727 10.46004 0.0
1621.0 -132.5732 132.0158 -170.2196 -34.83333 0.0 -160.7119 18.59535 6.730296 0.0
1622.0 -131.576 137.1185 -170.6775 -35.02758 0.0 -161.0281 16.79044 8.587763 0.0
1623.0 -140.1916 123.8341 -175.5048 -35.0273 0.0 -163.0274 13.48001 9.069897 0.0
1624.0 -126.9919 148.8621 -169.4423 -33.94409 0.0 -158.741 13.9419 9.300959 0.0
1625.0 -133.6946 131.5039 -171.195 -34.69458 0.0 -160.6242 15.70347 8.420322 0.0
1626.0 -129.4073 134.4883 -167.7588 -33.77868 0.0 -161.7097 19.60039 8.129262 0.0
1627.0 -129.3481 132.9909 -167.2725 -34.49977 0.0 -161.4816 20.36454 8.344331 0.0
1628.0 -129.4731 129.613 -166.4343 -33.98562 0.0 -156.7587 16.39068 7.919344 0.0
1629.0 -138.0374 102.8847 -167.3766 -34.1561 0.0 -158.3443 15.25225 9.871528 0.0
1630.0 -127.5624 138.9825 -167.1954 -34.76425 0.0 -160.5836 20.0435 8.108877 0.0
1631.0 -133.179 133.4905 -171.2459 -34.69889 0.0 -161.448 18.18611 6.714956 0.0
1632.0 -130.4356 135.6301 -169.1127 -34.96321 0.0 -161.384 18.13064 9.103864 0.0
1633.0 -131.6771 123.7558 -166.9679 -34.2085 0.0 -158.3727 16.89282 8.72047 0.0
1634.0 -126.9356 147.8652 -169.1016 -35.26151 0.0 -161.2775 18.93094 8.50648 0.0
1635.0 -136.8535 116.0818 -169.956 -35.22753 0.0 -161.8045 17.86871 9.207258 0.0
1636.0 -125.1934 142.1668 -165.7344 -35.17022 0.0 -158.921 17.88033 10.4764 0.0
1637.0 -135.1497 119.7969 -169.3117 -34.95999 0.0 -159.2776 16.13157 8.794324 0.0
1638.0 -134.4867 126.7105 -170.6202 -35.15349 0.0 -161.3619 19.72078 6.174439 0.0
1639.0 -135.6072 126.5831 -171.7043 -33.97359 0.0 -159.688 15.02065 6.936624 0.0
1640.0 -129.2572 126.0684 -165.2076 -34.56589 0.0 -161.5123 21.44292 9.427723 0.0
1641.0 -132.5714 129.315 -169.4476 -34.49653 0.0 -161.5854 18.54202 8.092318 0.0
1642.0 -131.4746 133.4752 -169.5371 -34.89226 0.0 -159.8737 14.85451 10.37437 0.0
1643.0 -138.5581 131.5283 -176.0655 -34.59016 0.0 -162.3846 12.16396 8.745295 0.0
1644.0 -136.0927 134.5981 -174.4754 -34.65042 0.0 -162.8268 15.82358 7.178227 0.0
1645.0 -130.4935 139.0544 -170.147 -34.51071 0.0 -160.675 15.77355 9.265172 0.0
1646.0 -135.3952 129.1791 -172.2326 -35.09101 0.0 -161.1546 15.70568 8.307345 0.0
1647.0 -130.9252 146.2761 -172.6381 -34.89898 0.0 -160.2206 15.42055 7.060964 0.0
1648.0 -135.8322 129.8561 -172.8626 -34.25625 0.0 -162.2023 16.07201 7.523958 0.0
1649.0 -132.1096 133.1407 -170.0767 -34.9872 0.0 -158.8426 16.9355 6.817518 0.0
1650.0 -129.8391 145.2265 -171.2527 -35.30787 0.0 -161.1577 16.8283 8.384518 0.0
1651.0 -139.6947 127.6644 -176.1002 -35.121 0.0 -162.5961 14.21455 7.402397 0.0
1652.0 -140.0583 129.6478 -177.0293 -35.15993 0.0 -162.1759 11.84089 8.465651 0.0
1653.0 -137.4949 128.688 -174.1923 -36.19227 0.0 -161.4887 16.09037 7.398342 0.0
1654.0 -131.8883 159.9758 -177.5079 -36.61223 0.0 -163.241 16.47679 5.868614 0.0
1655.0 -128.0074 148.1357 -170.2506 -35.69972 0.0 -161.1026 16.92328 9.628458 0.0
1656.0 -140.1208 124.5237 -175.6307 -35.56102 0.0 -161.8878 14.99721 6.820886 0.0
1657.0 -145.7471 116.4913 -178.9664 -35.7405 0.0 -163.6787 13.21639 7.236409 0.0
1658.0 -140.8934 119.8329 -175.0656 -35.62862 0.0 -161.2614 13.60568 8.21872 0.0
1659.0 -132.1086 138.7709 -171.6812 -36.25619 0.0 -161.2199 17.88586 7.909024 0.0
1660.0 -132.3351 132.6755 -170.1696 -36.66222 0.0 -160.6414 17.53524 9.598772 0.0
1661.0 -134.3056 122.2969 -169.1804 -35.10689 0.0 -160.8453 18.09641 8.675399 0.0
1662.0 -134.8792 131.0542 -172.2513 -36.77128 0.0 -160.8018 16.82621 8.495484 0.0
1663.0 -126.7462 155.9679 -171.2229 -35.96465 0.0 -160.6758 16.90069 8.516864 0.0
1664.0 -131.5907 136.5229 -170.5223 -35.82195 0.0 -160.3991 16.19698 9.501804 0.0
1665.0 -140.3848 120.5079 -174.7495 -35.6971 0.0 -160.7524 14.7365 6.963528 0.0
1666.0 -130.7909 146.1359 -172.4638 -36.1602 0.0 -160.7516 13.95207 10.49592 0.0
1667.0 -135.2809 133.0199 -173.2136 -36.90905 0.0 -161.8865 16.71146 8.870507 0.0
1668.0 -133.6393 143.5614 -174.578 -36.62163 0.0 -161.0967 14.75058 8.389667 0.0
1669.0 -128.9115 127.4719 -165.2621 -36.4712 0.0 -159.6068 19.41041 11.40549 0.0
1670.0 -126.9882 144.1486 -168.0944 -35.91193 0.0 -159.1388 16.56831 10.38802 0.0
1671.0 -138.0134 122.9157 -173.0647 -35.23643 0.0 -161.0879 14.71528 8.544326 0.0
1672.0 -133.3792 140.6136 -173.4773 -35.73469 0.0 -160.9284 15.4679 7.717849 0.0
1673.0 -140.5395 114.1375 -173.0876 -35.4313 0.0 -161.8873 17.16121 7.069842 0.0
1674.0 -127.6254 138.2471 -167.0487 -35.71105 0.0 -159.3049 18.86976 9.097488 0.0
1675.0 -141.1605 116.4196 -174.3593 -35.30504 0.0 -162.488 14.83375 8.600023 0.0
1676.0 -138.5821 125.7273 -174.4352 -35.26072 0.0 -163.0487 16.15035 7.723875 0.0
1677.0 -136.3276 135.7206 -175.0304 -35.95634 0.0 -160.2463 12.7468 8.425441 0.0
1678.0 -135.9857 131.713 -173.5457 -36.13929 0.0 -162.1284 16.98682 7.735164 0.0
1679.0 -138.9768 118.1237 -172.6616 -36.08928 0.0 -161.111 17.79066 6.748022 0.0
1680.0 -140.0502 130.3493 -177.2214 -36.30939 0.0 -162.5999 15.56312 6.124842 0.0
1681.0 -131.7581 137.5434 -170.9807 -36.84126 0.0 -162.1008 19.81324 8.148082 0.0
1682.0 -138.3881 135.4372 -177.0101 -37.01585 0.0 -161.8178 14.23438 7.589165 0.0
1683.0 -134.0045 134.2579 -172.2902 -37.13079 0.0 -159.7279 15.75536 8.813101 0.0
1684.0 -140.2048 129.4205 -177.1111 -37.04454 0.0 -163.6534 15.8732 7.713633 0.0
1685.0 -129.6875 125.437 -165.4578 -36.20078 0.0 -157.631 19.73165 8.642399 0.0
1686.0 -134.9434 112.8897 -167.1356 -35.94705 0.0 -159.3707 19.71131 8.470812 0.0
1687.0 -132.555 144.6476 -173.8036 -36.51241 0.0 -160.0596 16.03887 6.729612 0.0
1688.0 -134.002 139.0591 -173.6569 -36.70008 0.0 -158.8406 13.63965 8.244145 0.0
1689.0 -134.13 142.8332 -174.8611 -36.29586 0.0 -162.0228 16.7927 6.66486 0.0
1690.0 -136.941 133.9811 -175.1478 -36.10344 0.0 -161.9024 15.44899 7.409031 0.0
1691.0 -128.7216 141.6073 -169.1031 -35.91772 0.0 -160.3595 16.91489 10.2592 0.0
1692.0 -134.45 140.1663 -174.4206 -36.00159 0.0 -160.4952 14.29025 7.785942 0.0
1693.0 -136.8098 133.2236 -174.8006 -36.84075 0.0 -162.0319 15.9467 8.125433 0.0
1694.0 -134.7663 131.4325 -172.2463 -36.40765 0.0 -162.0201 20.49574 5.685705 0.0
1695.0 -148.9376 109.3596 -180.1232 -36.34076 0.0 -164.8714 13.23337 7.85566 0.0
1696.0 -138.8219 120.8246 -173.2769 -36.53221 0.0 -162.0861 18.24446 7.096902 0.0
1697.0 -134.4145 126.2628 -170.4203 -36.38298 0.0 -160.7997 15.65106 11.11124 0.0
1698.0 -135.6303 132.4978 -173.4141 -36.42818 0.0 -159.9771 15.2324 7.758746 0.0
1699.0 -134.0989 140.3945 -174.1345 -36.31865 0.0 -162.1073 17.35298 6.938458 0.0
1700.0 -136.5278 142.2734 -177.0992 -36.12539 0.0 -162.1816 14.45036 6.757453 0.0
1701.0 -138.4302 135.8771 -177.1776 -35.99044 0.0 -162.6246 12.41901 9.018415 0.0
1702.0 -138.0529 119.6984 -172.1868 -35.85184 0.0 -160.6933 18.06473 6.293609 0.0
1703.0 -136.0331 142.9367 -176.7937 -35.99423 0.0 -162.9438 15.24696 6.897353 0.0
1704.0 -134.5198 130.9263 -171.8555 -35.31843 0.0 -160.9253 15.21294 9.175246 0.0
1705.0 -144.239 116.3992 -177.4321 -36.28541 0.0 -163.2469 14.94765 7.152548 0.0
1706.0 -132.716 147.7021 -174.8355 -36.41787 0.0 -162.4634 15.39804 8.647701 0.0
1707.0 -132.2468 124.5664 -167.7688 -36.12076 0.0 -160.9304 19.69494 9.587349 0.0
1708.0 -138.8226 121.4439 -173.4543 -36.29989 0.0 -160.1989 15.12308 7.921482 0.0
1709.0 -133.5391 137.0325 -172.616 -35.6655 0.0 -162.0884 14.4599 10.67801 0.0
1710.0 -136.9225 127.6449 -173.3224 -36.2847 0.0 -162.3436 16.42548 8.880404 0.0
1711.0 -134.7318 136.4736 -173.6493 -36.67888 0.0 -161.9698 16.5333 8.466101 0.0
1712.0 -143.2429 125.5852 -179.0555 -36.97958 0.0 -162.1499 12.77374 7.300227 0.0
1713.0 -134.1876 122.5799 -169.1431 -35.86162 0.0 -157.8253 14.58158 9.962217 0.0
1714.0 -142.2317 127.2431 -178.517 -35.97643 0.0 -161.8926 12.20249 7.149496 0.0
1715.0 -134.3703 135.6828 -173.0623 -35.84619 0.0 -161.7409 16.48613 8.038592 0.0
1716.0 -129.2644 142.7896 -169.983 -36.66506 0.0 -160.62 19.53448 7.767548 0.0
1717.0 -129.2965 138.0529 -168.6644 -36.41811 0.0 -159.8543 16.79709 10.81086 0.0
1718.0 -133.4408 129.499 -170.3694 -35.63929 0.0 -161.3276 16.10923 10.48818 0.0
1719.0 -143.3029 109.754 -174.601 -36.68867 0.0 -161.7988 14.39388 9.492639 0.0
1720.0 -138.5884 125.4054 -174.3496 -35.75859 0.0 -162.3062 16.98688 6.728283 0.0
1721.0 -139.2117 126.3959 -175.2554 -36.04534 0.0 -161.5254 13.84198 8.473321 0.0
1722.0 -133.4078 135.9435 -172.1741 -35.88299 0.0 -161.1137 17.52721 7.295327 0.0
1723.0 -140.3499 118.6365 -174.181 -35.88125 0.0 -162.6647 16.99066 7.374298 0.0
1724.0 -140.6437 122.77 -175.6535 -35.09374 0.0 -163.0318 14.84461 7.627418 0.0
1725.0 -138.9723 121.2823 -173.5578 -35.75124 0.0 -161.1724 16.66344 6.702409 0.0
1726.0 -135.9152 124.193 -171.3308 -36.49808 0.0 -160.4835 15.79333 9.857454 0.0
1727.0 -138.9315 127.7077 -175.3493 -36.15609 0.0 -161.1203 14.33686 7.590214 0.0
1728.0 -135.903 122.9055 -170.9514 -35.62222 0.0 -161.7934 15.96417 10.50001 0.0
1729.0 -135.4242 125.4926 -171.2104 -35.34125 0.0 -162.7265 17.92072 8.936702 0.0
1730.0 -136.6614 124.5411 -172.1762 -35.39268 0.0 -162.1615 19.3067 6.071238 0.0
1731.0 -129.2646 139.0438 -168.9151 -35.41238 0.0 -159.368 15.6483 10.21696 0.0
1732.0 -131.2202 125.9703 -167.1426 -35.12686 0.0 -161.1683 18.31926 10.83327 0.0
1733.0 -130.5205 139.7558 -170.374 -35.94002 0.0 -162.7833 18.45258 9.896722 0.0
1734.0 -139.254 126.9717 -175.462 -35.65681 0.0 -162.0933 15.07294 7.215146 0.0
1735.0 -135.2376 136.9966 -174.3043 -35.28431 0.0 -161.1877 14.18093 7.986803 0.0
1736.0 -134.313 137.4298 -173.5032 -35.13549 0.0 -162.4637 17.69643 6.399565 0.0
1737.0 -133.6673 129.7532 -170.6685 -34.56366 0.0 -163.1762 17.34718 9.724227 0.0
1738.0 -128.2605 138.4111 -167.7306 -34.60291 0.0 -160.841 19.2727 8.440567 0.0
1739.0 -133.7978 133.479 -171.8614 -36.4258 0.0 -162.6095 17.94702 9.226905 0.0
1740.0 -140.3041 117.575 -173.8325 -34.85085 0.0 -161.8479 16.88987 5.976372 0.0
1741.0 -135.9533 133.7702 -174.0999 -35.55767 0.0 -162.2352 15.72097 7.97197 0.0
1742.0 -135.8922 133.1764 -173.8695 -35.74226 0.0 -162.6409 15.43848 9.075154 0.0
1743.0 -137.8866 119.2174 -171.8833 -35.42516 0.0 -161.0576 15.37024 9.229176 0.0
1744.0 -144.0719 111.4502 -175.8536 -35.23192 0.0 -162.3678 13.24587 8.500216 0.0
1745.0 -131.7931 137.1107 -170.8923 -35.03213 0.0 -157.2946 13.16726 8.267103 0.0
1746.0 -135.6349 143.7095 -176.6158 -35.96151 0.0 -162.0878 14.34173 7.091772 0.0
1747.0 -130.0225 135.5744 -168.6837 -35.21386 0.0 -159.7502 16.18347 10.09698 0.0
1748.0 -126.4905 132.4688 -164.266 -34.81284 0.0 -157.4528 16.1688 11.83079 0.0
1749.0 -128.5524 139.8067 -168.4204 -36.30286 0.0 -161.8054 19.84323 9.84464 0.0
1750.0 -130.4181 131.92 -168.0371 -35.17899 0.0 -161.2528 16.46459 11.93005 0.0
1751.0 -135.5704 142.4618 -176.1956 -36.86755 0.0 -162.7055 14.03221 9.345242 0.0
1752.0 -127.6953 140.7475 -167.8316 -35.70158 0.0 -160.533 18.25868 10.14434 0.0
1753.0 -133.3991 128.6867 -170.0961 -35.18491 0.0 -161.3463 18.13113 8.30397 0.0
1754.0 -142.5197 106.0001 -172.7473 -34.98862 0.0 -161.0284 14.31433 8.95535 0.0
1755.0 -128.8501 141.5964 -169.2285 -36.07851 0.0 -161.831 19.63916 9.041853 0.0
1756.0 -135.2585 128.863 -172.0058 -36.36631 0.0 -161.1252 17.68371 7.801981 0.0
1757.0 -132.8531 140.2773 -172.8553 -36.10362 0.0 -160.8752 14.59793 9.525608 0.0
1758.0 -128.5366 152.0748 -171.9031 -35.95556 0.0 -161.5965 15.99746 9.651497 0.0
1759.0 -129.7615 141.9074 -170.2286 -35.62146 0.0 -161.3482 17.68336 9.057659 0.0
1760.0 -135.1464 148.0586 -177.3675 -36.08843 0.0 -162.585 14.4977 6.808147 0.0
1761.0 -135.5577 117.0433 -168.9344 -36.65366 0.0 -160.6016 18.2232 10.09772 0.0
1762.0 -127.7885 133.1627 -165.7619 -36.10645 0.0 -159.6861 20.37246 9.658136 0.0
1763.0 -140.5576 121.2175 -175.1247 -35.57406 0.0 -162.7739 14.80268 8.420578 0.0
1764.0 -135.3523 137.3037 -174.5066 -35.47521 0.0 -161.3954 13.91009 8.453867 0.0
1765.0 -133.6469 125.0152 -169.2969 -36.14017 0.0 -161.703 19.88714 8.659128 0.0
1766.0 -131.7363 129.8663 -168.7696 -35.8048 0.0 -160.5984 18.74743 8.886137 0.0
1767.0 -126.5094 142.2398 -167.0713 -36.32622 0.0 -157.4462 16.95824 9.742925 0.0
1768.0 -134.2116 138.8187 -173.798 -35.96708 0.0 -161.6603 16.14514 7.684295 0.0
1769.0 -138.6643 110.8352 -170.2707 -35.54126 0.0 -160.1889 16.94868 8.510865 0.0
1770.0 -133.6231 135.9858 -172.4015 -36.01011 0.0 -161.8382 17.72853 7.718307 0.0
1771.0 -126.1944 144.7696 -167.4777 -35.51256 0.0 -158.7372 17.29903 9.47302 0.0
1772.0 -141.9334 116.7793 -175.2348 -34.48975 0.0 -162.9395 14.98816 7.206259 0.0
1773.0 -133.0034 145.3672 -174.4571 -35.54291 0.0 -161.8083 15.18145 7.712703 0.0
1774.0 -122.666 152.9995 -166.2962 -35.61045 0.0 -160.3562 21.1727 8.497737 0.0
1775.0 -134.6025 136.261 -173.4595 -35.94811 0.0 -159.812 13.63157 8.66903 0.0
1776.0 -130.8402 130.874 -168.1609 -36.04708 0.0 -159.058 17.23967 9.704442 0.0
1777.0 -131.8063 132.5055 -169.5923 -35.49852 0.0 -157.5247 14.10043 9.330565 0.0
1778.0 -134.9455 135.2502 -173.5142 -36.06298 0.0 -160.0578 14.83728 7.769315 0.0
1779.0 -136.6819 134.9168 -175.1555 -37.1175 0.0 -161.8774 16.26713 7.57234 0.0
1780.0 -131.2849 146.3071 -173.0067 -36.49919 0.0 -160.2389 15.04321 8.688231 0.0
1781.0 -125.7924 158.8883 -171.1018 -37.38846 0.0 -160.6306 18.48934 8.427921 0.0
1782.0 -130.9949 149.2552 -173.5573 -35.32828 0.0 -161.5381 15.03656 8.272542 0.0
1783.0 -135.6568 116.9062 -168.9944 -35.15172 0.0 -161.5936 17.71502 10.03586 0.0
1784.0 -135.4356 120.2291 -169.7208 -36.51433 0.0 -159.4627 14.72368 11.53247 0.0
1785.0 -128.7163 137.3048 -167.8709 -36.04874 0.0 -160.4185 20.12549 8.470862 0.0
1786.0 -135.3397 128.5278 -171.9914 -36.04444 0.0 -160.3828 16.48101 7.954868 0.0
1787.0 -137.1812 122.8806 -172.2225 -36.72514 0.0 -160.8678 17.33397 8.036412 0.0
1788.0 -135.5126 137.1683 -174.6282 -36.40282 0.0 -162.619 14.61612 9.777448 0.0
1789.0 -137.9826 123.2136 -173.1189 -35.71887 0.0 -162.4978 16.83737 8.260427 0.0
1790.0 -135.8367 121.7075 -170.5435 -35.0237 0.0 -161.9709 18.18996 8.261084 0.0
1791.0 -137.4216 126.4945 -173.4935 -35.63442 0.0 -160.8412 14.27843 8.70374 0.0
1792.0 -138.9139 126.8267 -175.0805 -35.89213 0.0 -163.068 15.37283 8.506832 0.0
1793.0 -135.1726 130.8188 -172.4776 -35.24735 0.0 -161.4634 16.20573 8.027407 0.0
1794.0 -135.8765 141.2427 -176.154 -36.40849 0.0 -161.0161 14.27658 6.993988 0.0
1795.0 -138.9031 124.9872 -174.5451 -35.86487 0.0 -162.9184 16.83947 7.398651 0.0
1796.0 -139.5531 111.7075 -171.4082 -35.35953 0.0 -161.3022 16.52988 8.723654 0.0
1797.0 -133.2575 155.3394 -177.5549 -36.24589 0.0 -162.2523 13.81317 7.130103 0.0
1798.0 -133.2637 140.7997 -173.4149 -36.18974 0.0 -162.9757 19.51093 6.239651 0.0
1799.0 -130.8662 136.8168 -169.8816 -35.88731 0.0 -159.5744 17.56662 8.013499 0.0
1800.0 -130.6354 158.3174 -175.7821 -35.66321 0.0 -163.3814 16.41369 6.848853 0.0
1801.0 -138.6727 117.0857 -172.0615 -35.15243 0.0 -162.0602 16.2092 8.941905 0.0
1802.0 -136.828 123.4654 -172.0361 -34.49545 0.0 -162.5536 15.9137 9.099334 0.0
1803.0 -138.5572 126.9549 -174.7603 -35.43668 0.0 -162.736 16.79264 6.619726 0.0
1804.0 -135.0842 121.9047 -169.8472 -35.97034 0.0 -162.0875 18.7677 9.4429 0.0
1805.0 -130.7019 128.7901 -167.4284 -35.68573 0.0 -160.0859 14.94245 13.4007 0.0
1806.0 -130.8069 141.7301 -171.2235 -35.24245 0.0 -162.7311 16.55033 10.19979 0.0
1807.0 -143.3203 114.6891 -176.0257 -35.89507 0.0 -162.4107 15.77358 6.506551 0.0
1808.0 -132.3816 140.7922 -172.5307 -35.30735 0.0 -161.9981 15.74913 9.025572 0.0
1809.0 -132.9257 138.4783 -172.4149 -36.39386 0.0 -161.8061 18.55602 7.22904 0.0
1810.0 -124.9755 156.4306 -169.5841 -35.51687 0.0 -161.2754 18.07943 9.128694 0.0
1811.0 -138.3599 119.6509 -172.4802 -35.61445 0.0 -159.8288 15.10646 7.85664 0.0
1812.0 -138.0087 127.1829 -174.2769 -35.63014 0.0 -160.576 13.6923 8.236965 0.0
1813.0 -138.3962 124.9509 -174.0278 -35.62566 0.0 -160.9076 14.12385 8.381531 0.0
1814.0 -135.3492 117.2356 -168.7807 -35.49184 0.0 -159.8963 17.17641 9.431018 0.0
1815.0 -131.2336 137.9303 -170.5666 -34.6942 0.0 -159.6093 14.33866 9.398244 0.0
1816.0 -143.8625 116.7216 -177.1475 -35.15485 0.0 -162.7429 12.48928 8.260947 0.0
1817.0 -139.0138 129.2508 -175.8717 -35.59992 0.0 -162.7188 14.96812 7.4789 0.0
1818.0 -131.514 144.7148 -172.7817 -35.60046 0.0 -162.8539 16.01738 9.655345 0.0
1819.0 -132.6852 138.7525 -172.2526 -35.87297 0.0 -161.1525 16.34633 8.426529 0.0
1820.0 -133.2236 125.3673 -168.9741 -35.88672 0.0 -162.0158 21.21916 7.709296 0.0
1821.0 -133.5933 137.3604 -172.7637 -36.64618 0.0 -161.047 17.11863 7.810788 0.0
1822.0 -133.8319 114.2829 -166.4215 -35.31226 0.0 -158.6185 19.13056 8.37876 0.0
1823.0 -131.8477 130.7837 -169.1426 -36.02664 0.0 -162.0724 19.77622 9.180136 0.0
1824.0 -134.1642 136.7498 -173.1605 -35.94425 0.0 -159.7743 16.1702 6.387866 0.0
1825.0 -134.9266 149.3994 -177.5302 -35.93241 0.0 -163.1169 13.77443 7.744713 0.0
1826.0 -128.4004 143.8931 -169.4338 -35.83949 0.0 -161.1752 19.81563 7.765265 0.0
1827.0 -132.1155 133.7024 -170.2428 -36.28112 0.0 -158.3255 17.0423 7.321499 0.0
1828.0 -135.0977 129.1552 -171.9283 -35.57345 0.0 -160.9818 16.25107 8.375875 0.0
1829.0 -136.0609 127.7869 -172.5013 -36.05573 0.0 -160.4576 15.57139 8.44069 0.0
1830.0 -142.2704 110.8019 -173.8673 -35.66962 0.0 -162.1927 17.00591 6.989112 0.0
1831.0 -138.6288 120.872 -173.0973 -35.78826 0.0 -160.669 14.90804 8.45186 0.0
1832.0 -133.3581 134.4087 -171.6868 -35.85574 0.0 -163.1144 19.51814 7.76516 0.0
1833.0 -124.6694 150.3942 -167.5566 -35.59505 0.0 -160.9866 16.43903 12.58595 0.0
1834.0 -129.3114 139.6954 -169.1477 -35.41828 0.0 -160.1752 17.25956 9.186185 0.0
1835.0 -131.3839 142.1495 -171.92 -35.68218 0.0 -161.8366 15.96667 9.632068 0.0
1836.0 -136.4525 134.6443 -174.8484 -36.45501 0.0 -161.0243 13.03243 9.598441 0.0
1837.0 -130.0326 138.7574 -169.6014 -36.2005 0.0 -159.1657 14.59413 11.17069 0.0
1838.0 -130.311 145.7 -171.8596 -36.15316 0.0 -162.2695 17.28112 9.281987 0.0
1839.0 -132.1897 121.9344 -166.9612 -34.62222 0.0 -159.3479 16.94307 10.06585 0.0
1840.0 -136.4954 124.6193 -172.0325 -35.73242 0.0 -160.5741 15.89299 8.380959 0.0
1841.0 -127.8955 141.412 -168.2213 -34.91839 0.0 -158.3556 16.40943 8.643283 0.0
1842.0 -134.9361 137.708 -174.2057 -36.1376 0.0 -160.7723 14.41614 8.288077 0.0
1843.0 -129.6273 149.2066 -172.1759 -36.24102 0.0 -159.026 14.72881 8.362277 0.0
1844.0 -134.787 132.7031 -172.6294 -36.22477 0.0 -160.5048 15.45929 8.640893 0.0
1845.0 -133.7799 126.5206 -169.8591 -35.46105 0.0 -160.2475 16.5254 9.323989 0.0
1846.0 -138.052 113.0335 -170.2852 -36.18947 0.0 -161.4427 19.11067 8.236247 0.0
1847.0 -139.7693 115.8937 -172.8181 -36.59057 0.0 -160.8036 16.63066 7.945345 0.0
1848.0 -130.9557 147.3774 -172.9826 -35.7147 0.0 -161.1945 15.4461 8.480489 0.0
1849.0 -138.6901 121.8462 -173.4364 -35.72594 0.0 -160.8635 13.82291 9.330132 0.0
1850.0 -132.107 143.3746 -172.9925 -36.10555 0.0 -161.4696 16.72076 7.861837 0.0
1851.0 -130.1482 148.7648 -172.5708 -35.44795 0.0 -162.9894 16.99085 8.875693 0.0
1852.0 -139.3547 126.1561 -175.33 -35.17286 0.0 -161.5763 12.95157 8.467597 0.0
1853.0 -132.8812 116.5548 -166.1186 -34.75353 0.0 -159.4621 19.63146 8.465589 0.0
1854.0 -127.2338 149.7953 -169.9503 -35.24554 0.0 -158.884 16.6545 7.524696 0.0
1855.0 -134.7408 129.9865 -171.8085 -35.42096 0.0 -161.1475 16.63707 8.122903 0.0
1856.0 -137.3343 131.5912 -174.8595 -35.82495 0.0 -162.365 14.32357 9.006824 0.0
1857.0 -139.6398 130.2709 -176.7885 -35.84595 0.0 -162.6838 15.48039 6.260846 0.0
1858.0 -132.4835 125.943 -168.3981 -35.73836 0.0 -161.3172 19.2661 9.391383 0.0
1859.0 -133.6235 129.2428 -170.4791 -35.78483 0.0 -163.2841 19.56537 9.024506 0.0
1860.0 -130.7944 141.0004 -171.0028 -36.28715 0.0 -160.6581 16.74929 9.193114 0.0
1861.0 -136.296 129.2685 -173.1589 -36.22839 0.0 -161.7037 14.17572 10.59746 0.0
1862.0 -139.8702 116.4906 -173.0893 -36.5662 0.0 -160.2051 14.09721 9.584788 0.0
1863.0 -143.0597 108.7764 -174.079 -36.66583 0.0 -162.68 17.98748 7.279418 0.0
1864.0 -137.3214 129.2643 -174.1832 -35.87248 0.0 -162.2003 17.36132 6.52834 0.0
1865.0 -142.607 111.0412 -174.2721 -35.78499 0.0 -161.716 16.58759 6.641333 0.0
1866.0 -131.1656 159.392 -176.6187 -35.66581 0.0 -161.5607 14.03797 6.569897 0.0
1867.0 -135.643 124.1744 -171.0532 -35.85404 0.0 -161.2975 17.21144 8.886893 0.0
1868.0 -134.9857 138.1785 -174.3894 -35.8197 0.0 -162.3237 15.57404 8.179948 0.0
1869.0 -130.5428 140.7614 -170.6831 -35.40352 0.0 -160.7839 17.33711 8.167246 0.0
1870.0 -129.8307 133.9665 -168.0333 -34.62865 0.0 -159.7548 17.1662 9.183885 0.0
1871.0 -132.0033 147.4911 -174.0627 -35.31874 0.0 -160.9335 14.65017 7.539395 0.0
1872.0 -134.3637 133.5957 -172.4605 -34.59683 0.0 -160.039 13.53594 8.639357 0.0
1873.0 -130.5163 133.5013 -168.5863 -34.62462 0.0 -158.1247 14.20524 9.957787 0.0
1874.0 -135.3497 120.6216 -169.7468 -34.68056 0.0 -157.3752 14.08159 8.227363 0.0
1875.0 -131.0929 132.4596 -168.8658 -35.09598 0.0 -162.0577 18.08845 10.19944 0.0
1876.0 -134.575 135.5967 -173.2425 -35.82602 0.0 -161.7043 16.84874 7.439128 0.0
1877.0 -132.0126 148.7583 -174.4333 -34.89949 0.0 -161.5653 14.5874 7.444092 0.0
1878.0 -128.7545 134.1583 -167.0118 -34.68057 0.0 -160.2191 18.62951 9.258371 0.0
1879.0 -132.5684 129.2391 -169.423 -35.47637 0.0 -161.1676 17.80041 9.420596 0.0
1880.0 -140.3112 119.0362 -174.2562 -35.44735 0.0 -162.0262 14.42539 8.791959 0.0
1881.0 -133.3225 130.2679 -170.4704 -36.20649 0.0 -159.7538 16.9999 8.489968 0.0
1882.0 -137.3631 116.7768 -170.6638 -35.63971 0.0 -159.8241 12.91545 11.88452 0.0
1883.0 -133.8098 124.5659 -169.3317 -35.79289 0.0 -160.3843 15.51464 11.33088 0.0
1884.0 -135.3003 137.0059 -174.3697 -35.87664 0.0 -161.6524 14.34311 8.816318 0.0
1885.0 -132.5805 132.0922 -170.2486 -35.75491 0.0 -161.2738 17.94547 8.834661 0.0
1886.0 -137.202 120.9666 -171.6975 -35.45644 0.0 -162.0821 18.38542 7.455563 0.0
1887.0 -136.0138 132.7817 -173.8786 -35.05961 0.0 -161.7285 15.12881 7.780681 0.0
1888.0 -136.5587 124.3459 -172.0178 -34.73253 0.0 -161.8014 15.74075 8.775352 0.0
1889.0 -130.5915 142.0617 -171.1026 -34.27987 0.0 -161.1014 15.27734 9.00137 0.0
1890.0 -136.9837 132.4754 -174.7611 -35.37083 0.0 -162.1069 15.30028 7.416281 0.0
1891.0 -135.2335 135.8957 -173.9862 -36.02513 0.0 -161.3849 16.25572 7.168047 0.0
1892.0 -128.9692 139.939 -168.8749 -36.01054 0.0 -160.4844 18.83822 8.78173 0.0
1893.0 -142.2842 104.9454 -172.211 -35.8407 0.0 -162.2178 18.209 7.638473 0.0
1894.0 -142.0252 117.9604 -175.6635 -36.77146 0.0 -161.487 15.73651 6.858484 0.0
1895.0 -134.4245 134.4878 -172.7758 -36.78847 0.0 -160.7182 16.11549 8.615376 0.0
1896.0 -134.2632 144.8239 -175.562 -36.32208 0.0 -161.7493 14.4165 8.092836 0.0
1897.0 -131.6112 134.5809 -169.989 -35.56417 0.0 -159.6004 16.77547 8.40007 0.0
1898.0 -137.6468 120.5737 -172.0303 -36.14471 0.0 -160.8802 16.05232 8.942269 0.0
1899.0 -138.3705 122.4866 -173.2995 -36.30347 0.0 -161.8245 15.03674 9.791728 0.0
1900.0 -131.0391 124.0606 -166.4169 -36.24332 0.0 -159.2844 18.87684 10.23395 0.0
1901.0 -129.1038 124.1277 -164.5008 -35.99058 0.0 -157.8159 17.62024 11.68549 0.0
1902.0 -128.923 124.3748 -164.3904 -36.79271 0.0 -157.3223 20.29647 9.428116 0.0
1903.0 -126.535 154.4308 -170.5734 -36.76826 0.0 -158.028 17.27593 6.94698 0.0
1904.0 -132.6056 130.4874 -169.8161 -36.38116 0.0 -160.4142 19.5638 7.415476 0.0
1905.0 -138.7122 127.6328 -175.1086 -36.62638 0.0 -160.0137 12.65383 8.877571 0.0
1906.0 -137.894 115.6362 -170.8695 -36.04205 0.0 -160.953 16.92866 9.196924 0.0
1907.0 -136.0478 130.5491 -173.2759 -36.21408 0.0 -161.0048 15.3099 8.633043 0.0
1908.0 -135.3662 136.6284 -174.3279 -36.93499 0.0 -162.6959 17.16871 8.13432 0.0
1909.0 -134.9551 140.9703 -175.155 -36.70763 0.0 -161.6735 15.86137 7.364789 0.0
1910.0 -131.5401 128.4966 -168.1829 -36.17976 0.0 -160.1031 20.99049 7.109519 0.0
1911.0 -133.1066 136.9548 -172.1614 -35.60744 0.0 -159.4628 15.5225 7.386323 0.0
1912.0 -136.9894 127.4265 -173.3271 -36.74274 0.0 -160.352 16.33089 7.436751 0.0
1913.0 -134.8999 136.9843 -173.9631 -36.73026 0.0 -161.0236 17.56164 6.229089 0.0
1914.0 -134.3604 135.961 -173.1317 -36.83708 0.0 -161.3371 17.58205 7.460406 0.0
1915.0 -132.5792 142.1791 -173.1238 -36.58858 0.0 -161.005 15.91887 8.550931 0.0
1916.0 -132.8583 142.3398 -173.4487 -35.39736 0.0 -160.6267 14.16371 8.411651 0.0
1917.0 -128.6856 160.3419 -174.4095 -35.95457 0.0 -161.1015 14.98053 7.666021 0.0
1918.0 -130.4221 125.6876 -166.2638 -36.00417 0.0 -161.2308 20.44913 10.522 0.0
1919.0 -125.9067 156.0805 -170.4155 -35.06235 0.0 -162.365 17.67984 9.332018 0.0
1920.0 -132.2312 133.6655 -170.348 -35.88981 0.0 -162.1835 19.58182 8.143542 0.0
1921.0 -139.9692 111.8335 -171.8602 -36.03395 0.0 -162.0141 15.11627 11.07155 0.0
1922.0 -128.2815 145.3986 -169.7441 -35.38502 0.0 -160.9595 16.59847 10.00195 0.0
1923.0 -129.2139 135.7892 -167.9363 -35.23984 0.0 -161.1369 21.03133 7.409088 0.0
1924.0 -139.0253 127.4681 -175.3748 -35.07463 0.0 -161.155 14.35 6.50481 0.0
1925.0 -141.4565 121.0961 -175.989 -36.35444 0.0 -161.3686 13.52268 8.211393 0.0
1926.0 -134.052 123.4747 -169.2627 -35.55272 0.0 -159.5176 15.09249 10.71507 0.0
1927.0 -134.9386 133.538 -173.0191 -36.15422 0.0 -161.1227 16.40223 7.855603 0.0
1928.0 -135.1707 129.8108 -172.1882 -35.34815 0.0 -160.6463 17.46749 6.338764 0.0
1929.0 -133.6383 144.3788 -174.8101 -35.98999 0.0 -161.3095 13.5518 8.937553 0.0
1930.0 -132.0894 126.1557 -168.0646 -35.43453 0.0 -161.6754 20.54158 8.503749 0.0
1931.0 -134.7472 136.2954 -173.614 -35.70257 0.0 -163.3039 16.22195 9.170584 0.0
1932.0 -134.4281 129.5193 -171.3625 -36.38366 0.0 -162.603 17.56753 10.05665 0.0
1933.0 -136.8695 111.9004 -168.7796 -35.44047 0.0 -160.4779 17.63218 9.506567 0.0
1934.0 -132.668 129.015 -169.4586 -35.20771 0.0 -160.5088 17.90481 8.353052 0.0
1935.0 -131.86 134.9468 -170.3422 -35.49907 0.0 -162.095 18.39084 8.861096 0.0
1936.0 -134.1403 126.2564 -170.1442 -35.00976 0.0 -158.6648 14.01747 9.512892 0.0
1937.0 -129.7856 137.8515 -169.0961 -35.06277 0.0 -161.0668 17.96283 9.070652 0.0
1938.0 -140.4232 116.638 -173.6843 -34.91384 0.0 -161.2295 13.42929 9.029765 0.0
1939.0 -135.5531 138.0276 -174.9138 -35.23237 0.0 -162.2915 14.2834 8.326698 0.0
1940.0 -134.0475 131.7584 -171.6204 -35.33536 0.0 -159.9811 14.89631 8.799685 0.0
1941.0 -126.8171 135.6293 -165.4939 -35.05928 0.0 -158.354 17.5816 10.33773 0.0
1942.0 -133.0736 128.8454 -169.8159 -34.4245 0.0 -160.6641 14.57236 10.70032 0.0
1943.0 -132.3067 117.9858 -165.9522 -34.75273 0.0 -159.2622 16.43138 11.63129 0.0
1944.0 -134.4359 135.7462 -173.1461 -35.03977 0.0 -161.7078 16.81794 6.783548 0.0
1945.0 -125.5279 146.8262 -167.3977 -35.32906 0.0 -158.8882 17.54438 9.275211 0.0
1946.0 -139.3733 117.931 -173.0032 -35.21858 0.0 -159.3837 12.43328 9.165783 0.0
1947.0 -138.9137 130.9701 -176.2618 -35.10133 0.0 -163.7777 15.56801 7.049177 0.0
1948.0 -138.8652 115.3496 -171.7589 -34.68435 0.0 -161.4734 15.14897 9.249867 0.0
1949.0 -138.0677 127.8259 -174.5193 -35.7174 0.0 -161.8571 14.94035 8.114881 0.0
1950.0 -136.5005 129.4856 -173.4254 -36.06556 0.0 -160.4384 15.04213 8.036434 0.0
1951.0 -145.1318 111.1879 -176.8388 -35.17795 0.0 -163.0912 13.18488 8.245509 0.0
1952.0 -137.9679 117.4472 -171.4598 -35.17446 0.0 -162.6825 17.80021 8.596983 0.0
1953.0 -133.6647 147.2053 -175.6426 -34.67782 0.0 -161.2038 11.95118 8.287835 0.0
1954.0 -135.1182 127.0853 -171.3585 -35.1104 0.0 -160.6381 14.93501 9.455017 0.0
1955.0 -137.7981 125.5544 -173.6019 -34.89511 0.0 -162.3215 14.87972 8.734956 0.0
1956.0 -132.4435 128.7112 -169.1474 -35.36165 0.0 -160.2694 15.29028 11.19333 0.0
1957.0 -131.9122 138.0255 -171.2723 -34.81282 0.0 -162.0757 15.70943 9.906724 0.0
1958.0 -132.8378 144.6164 -174.0774 -35.01413 0.0 -162.6139 14.96963 8.580957 0.0
1959.0 -133.1184 138.8975 -172.7271 -35.80857 0.0 -162.0083 15.47969 9.610049 0.0
1960.0 -135.8121 130.0761 -172.9053 -35.84053 0.0 -161.6453 16.12457 8.455944 0.0
1961.0 -134.86 127.3304 -171.1703 -35.54424 0.0 -157.6197 13.57341 8.420208 0.0
1962.0 -136.656 126.1005 -172.6155 -35.36856 0.0 -161.8575 16.28444 8.326126 0.0
1963.0 -134.2448 139.9942 -174.1663 -36.0399 0.0 -161.2063 14.41131 8.668636 0.0
1964.0 -132.0749 125.9187 -167.9826 -35.56495 0.0 -159.9386 17.347 10.17396 0.0
1965.0 -137.909 111.7022 -169.7626 -34.57683 0.0 -162.1523 19.21444 7.752117 0.0
1966.0 -140.6338 139.2261 -180.3363 -35.65689 0.0 -162.9565 11.37698 6.9001 0.0
1967.0 -133.3017 127.0081 -169.5201 -36.5605 0.0 -162.066 19.68355 9.422865 0.0
1968.0 -135.4914 123.58 -170.7322 -35.77137 0.0 -162.7888 18.87802 8.949972 0.0
1969.0 -135.5955 128.1047 -172.1266 -36.29367 0.0 -161.2757 16.59825 8.844586 0.0
1970.0 -136.5149 127.5859 -172.898 -36.16608 0.0 -160.8447 15.38375 8.7291 0.0
1971.0 -144.5735 102.0911 -173.6864 -36.23493 0.0 -161.5534 15.87949 8.222458 0.0
1972.0 -133.7398 128.2532 -170.3131 -34.52018 0.0 -160.4075 16.07761 8.536987 0.0
1973.0 -136.3418 124.5939 -171.8717 -35.2646 0.0 -160.9492 14.97218 9.369887 0.0
1974.0 -132.9801 133.9599 -171.1809 -36.04718 0.0 -160.0592 16.30904 8.616536 0.0
1975.0 -132.1567 137.9417 -171.4929 -35.44637 0.0 -160.5947 15.63308 8.915102 0.0
1976.0 -131.3755 107.9822 -162.1683 -35.51127 0.0 -158.1611 21.46943 10.03469 0.0
1977.0 -139.3051 124.1824 -174.7177 -35.61438 0.0 -162.8085 15.61912 8.086108 0.0
1978.0 -138.3728 121.1281 -172.9143 -35.3207 0.0 -161.916 15.74285 8.579481 0.0
1979.0 -137.3017 130.8581 -174.618 -36.04507 0.0 -161.2695 15.26785 7.428757 0.0
1980.0 -131.9918 140.7042 -172.1157 -35.96529 0.0 -161.1475 15.49518 9.501899 0.0
1981.0 -139.789 117.0382 -173.1643 -35.70002 0.0 -159.2019 13.21372 8.523932 0.0
1982.0 -135.5325 126.754 -171.6783 -35.63919 0.0 -159.7024 16.23173 7.43156 0.0
1983.0 -144.0451 111.743 -175.9104 -36.3489 0.0 -162.9428 16.11416 7.267184 0.0
1984.0 -139.5538 111.9983 -171.4918 -35.91579 0.0 -160.2614 17.19182 7.493543 0.0
1985.0 -138.5598 132.5316 -176.3533 -35.85575 0.0 -162.3904 15.51192 6.380914 0.0
1986.0 -141.5843 121.5903 -176.2576 -36.28781 0.0 -161.6846 14.84895 6.865916 0.0
1987.0 -136.2705 133.9545 -174.4697 -36.45497 0.0 -161.2239 14.80699 8.402191 0.0
1988.0 -141.4089 111.4478 -173.19 -35.84929 0.0 -159.1118 14.33699 7.434047 0.0
1989.0 -139.6021 125.6271 -175.4266 -35.0162 0.0 -162.7955 16.04444 6.34065 0.0
1990.0 -134.4897 137.1946 -173.6129 -35.14733 0.0 -161.7124 16.49238 6.75448 0.0
1991.0 -127.9967 158.0281 -173.0608 -35.89854 0.0 -162.1487 16.10594 8.880416 0.0
1992.0 -132.2093 139.4415 -171.9732 -36.25656 0.0 -163.1622 17.28516 10.16036 0.0
1993.0 -137.2908 121.9719 -172.073 -35.92619 0.0 -160.8156 16.83061 7.838205 0.0
1994.0 -138.9656 122.0995 -173.7842 -35.35313 0.0 -162.5662 15.88752 8.247699 0.0
1995.0 -131.9117 140.8755 -172.0845 -36.32914 0.0 -159.9329 16.29302 7.884538 0.0
1996.0 -133.392 131.0945 -170.7757 -35.3183 0.0 -161.896 16.42405 10.01462 0.0
1997.0 -137.4268 126.6122 -173.5322 -35.91096 0.0 -161.2688 15.50947 8.138029 0.0
1998.0 -137.0491 118.1333 -170.7367 -35.69254 0.0 -161.1781 18.21565 7.918357 0.0
1999.0 -138.3144 123.8142 -173.6219 -35.36032 0.0 -162.2353 17.32886 6.644822 0.0
2000.0 -131.5568 152.8378 -175.1408 -35.80871 0.0 -163.9529 16.26558 8.355201 0.0
