# Supplementary material for: Structural Transition States Explored With Minimalist Coarse Grained Models: Applications to Calmodulin
Source: Front Mol Biosci. 2019 Oct 15;6:104. doi: 10.3389/fmolb.2019.00104 (PMC6843051; doi:10.3389/fmolb.2019.00104)
Supplement: Supplementary file 1 [file Data_Sheet_1.ZIP › MD_full_trajectories/Energy_CG_FIELD/energy_closed2openT300g8.dat]

        0.0000      147.8098      300.0000       62.2602        6.0214        0.0000     -143.6326      112.8373       87.0341        0.0000
       10.0000      -27.3052      286.0128     -108.8662      -29.3602        0.0000     -144.8253       40.4950       24.8243        0.0000
       20.0000       -0.7311      338.6223      -97.2944      -29.6645        0.0000     -138.4380       40.5328       30.2752        0.0000
       30.0000        1.5481      323.5379      -90.7138      -30.9353        0.0000     -139.9825       48.4770       31.7270        0.0000
       40.0000      -24.0938      297.0258     -108.7953      -31.5375        0.0000     -147.5783       49.3745       20.9461        0.0000
       50.0000       -7.3155      319.9223      -98.5463      -31.7779        0.0000     -146.5645       51.4422       28.3539        0.0000
       60.0000      -17.4554      306.5925     -104.8850      -30.5502        0.0000     -140.5483       40.8365       25.3771        0.0000
       70.0000      -10.4672      314.0677     -100.0285      -30.8098        0.0000     -148.1398       50.2338       28.6873        0.0000
       80.0000      -21.2018      272.7555      -98.9823      -30.5551        0.0000     -139.9257       47.4464       24.0522        0.0000
       90.0000       -3.8502      346.1832     -102.5697      -32.1935        0.0000     -142.7664       45.4507       26.9395        0.0000
      100.0000      -30.2705      280.6567     -110.3041      -34.5153        0.0000     -143.8264       43.2411       24.7965        0.0000
      110.0000      -19.6217      285.4667     -101.0270      -32.4423        0.0000     -143.2209       49.8760       24.7602        0.0000
      120.0000      -30.7081      304.5757     -117.5626      -35.5656        0.0000     -149.9000       44.2169       23.6861        0.0000
      130.0000      -34.2689      276.5968     -113.1447      -32.3059        0.0000     -144.1598       35.4404       27.8805        0.0000
      140.0000      -19.4947      342.4843     -117.1594      -33.5676        0.0000     -146.6477       45.1451       17.9109        0.0000
      150.0000      -15.1878      344.2678     -113.3611      -32.8616        0.0000     -140.6696       41.0494       19.1207        0.0000
      160.0000      -12.4888      291.3656      -95.5762      -33.4733        0.0000     -146.9412       57.3576       27.4806        0.0000
      170.0000      -28.7681      269.4120     -105.5951      -32.7567        0.0000     -141.0599       42.0172       26.2042        0.0000
      180.0000      -18.0290      337.5255     -114.2796      -30.9172        0.0000     -146.0304       42.1535       20.5145        0.0000
      190.0000      -33.4503      268.3728     -109.9809      -31.8930        0.0000     -142.6367       37.6354       26.9133        0.0000
      200.0000      -16.9120      289.5895      -99.4929      -31.0161        0.0000     -145.5465       51.0335       26.0362        0.0000
      210.0000      -13.2205      306.8103     -100.7123      -31.7601        0.0000     -142.1173       49.6709       23.4944        0.0000
      220.0000      -11.1191      314.7324     -100.8699      -30.1339        0.0000     -147.2022       50.6022       25.8640        0.0000
      230.0000      -34.5013      301.8654     -120.5829      -33.6050        0.0000     -150.8204       44.1019       19.7406        0.0000
      240.0000      -30.9988      268.1132     -107.4554      -32.8303        0.0000     -143.2944       44.4632       24.2060        0.0000
      250.0000      -17.3199      303.8335     -103.9627      -33.8013        0.0000     -140.7190       48.1814       22.3761        0.0000
      260.0000      -28.6048      263.8312     -103.8404      -31.4353        0.0000     -139.3007       38.8697       28.0261        0.0000
      270.0000      -15.3936      305.8421     -102.6092      -33.6001        0.0000     -150.1531       56.1600       24.9841        0.0000
      280.0000      -23.4013      331.3904     -117.9024      -34.1119        0.0000     -150.6196       42.5132       24.3159        0.0000
      290.0000      -10.4809      326.2224     -103.5082      -31.4594        0.0000     -140.6344       40.8055       27.7801        0.0000
      300.0000       -4.8085      328.4727      -98.4776      -31.0567        0.0000     -140.7587       47.6939       25.6439        0.0000
      310.0000      -16.3904      304.6585     -103.2685      -31.9761        0.0000     -142.0858       46.9476       23.8458        0.0000
      320.0000       -8.2315      360.6759     -111.0838      -33.2241        0.0000     -144.3514       38.4907       28.0010        0.0000
      330.0000      -24.3275      300.0102     -109.8801      -33.7045        0.0000     -146.1449       42.9821       26.9872        0.0000
      340.0000       -1.3514      287.4681      -83.3273      -30.7669        0.0000     -135.1936       55.3194       27.3137        0.0000
      350.0000        5.3869      330.9286      -88.9826      -30.5148        0.0000     -138.8838       50.1276       30.2883        0.0000
      360.0000      -12.0334      288.7162      -94.3653      -31.5910        0.0000     -145.1344       57.7462       24.6138        0.0000
      370.0000       -2.5036      318.9742      -93.4641      -32.0147        0.0000     -141.0516       49.9092       29.6930        0.0000
      380.0000      -20.5347      282.1386     -100.9909      -31.9928        0.0000     -137.4126       45.4944       22.9201        0.0000
      390.0000      -28.9987      305.1459     -116.0158      -32.5564        0.0000     -143.6048       42.1941       17.9514        0.0000
      400.0000      -12.3350      327.8412     -105.8240      -32.2156        0.0000     -141.6059       42.2252       25.7723        0.0000
      410.0000      -12.7624      283.8987      -93.7205      -31.7032        0.0000     -142.6004       50.4333       30.1498        0.0000
      420.0000      -15.6076      312.9841     -104.8598      -32.5349        0.0000     -139.8585       42.9915       24.5420        0.0000
      430.0000        0.2712      288.3961      -81.9694      -30.3611        0.0000     -131.4204       52.9045       26.9076        0.0000
      440.0000      -23.9098      293.0693     -107.4830      -31.5275        0.0000     -139.9599       38.2325       25.7720        0.0000
      450.0000      -22.1352      279.6129     -101.8712      -30.9816        0.0000     -141.5718       43.0804       27.6019        0.0000
      460.0000      -30.2560      283.7154     -111.1618      -32.8284        0.0000     -140.9377       38.3335       24.2707        0.0000
      470.0000      -34.4856      271.0141     -111.7694      -32.8043        0.0000     -147.9283       40.3212       28.6421        0.0000
      480.0000      -23.4898      330.3329     -117.6894      -31.7296        0.0000     -146.7334       41.9778       18.7958        0.0000
      490.0000      -38.3794      273.5830     -116.3959      -32.5566        0.0000     -145.3739       37.9120       23.6226        0.0000
      500.0000      -33.2740      299.1167     -118.5717      -32.1989        0.0000     -149.9477       42.0513       21.5236        0.0000
      510.0000       -5.7269      308.1750      -93.6078      -30.6997        0.0000     -142.5647       49.0174       30.6392        0.0000
      520.0000      -11.6639      329.9092     -105.7426      -31.5821        0.0000     -145.3139       48.3919       22.7614        0.0000
      530.0000      -15.1770      331.4438     -109.6934      -31.6612        0.0000     -147.3785       46.6318       22.7145        0.0000
      540.0000      -23.1599      308.1028     -111.0201      -28.7033        0.0000     -143.5274       39.2071       22.0035        0.0000
      550.0000      -29.5742      285.0879     -110.8714      -30.5870        0.0000     -143.8859       39.2954       24.3061        0.0000
      560.0000      -22.8934      303.8545     -109.5422      -29.9999        0.0000     -144.3897       37.3480       27.4994        0.0000
      570.0000      -10.2152      298.8575      -95.4390      -29.1110        0.0000     -140.9260       48.4221       26.1758        0.0000
      580.0000       -8.2413      296.7360      -92.8602      -31.5724        0.0000     -142.4398       56.0318       25.1202        0.0000
      590.0000      -11.3044      315.1952     -101.1872      -30.6900        0.0000     -139.8758       45.4112       23.9675        0.0000
      600.0000      -21.4139      325.5185     -114.2406      -31.9152        0.0000     -144.9896       34.8603       27.8039        0.0000
      610.0000       -9.9295      347.8477     -109.1236      -29.5856        0.0000     -140.2861       38.5536       22.1945        0.0000
      620.0000      -16.0206      281.5156      -96.2991      -29.7596        0.0000     -142.7761       50.0572       26.1794        0.0000
      630.0000      -13.0910      323.2467     -105.2698      -30.2092        0.0000     -140.4779       42.3977       23.0196        0.0000
      640.0000      -15.8275      302.0098     -101.9502      -31.3970        0.0000     -145.0033       43.1611       31.2890        0.0000
      650.0000       -1.5285      351.1705     -101.6702      -31.4936        0.0000     -143.7586       43.4805       30.1015        0.0000
      660.0000       -9.6584      304.6763      -96.5416      -30.3060        0.0000     -142.9931       48.3956       28.3620        0.0000
      670.0000      -28.2885      287.2730     -110.2088      -31.3590        0.0000     -138.1922       34.9624       24.3799        0.0000
      680.0000      -33.1117      291.0344     -116.1047      -31.4152        0.0000     -142.2630       36.8299       20.7436        0.0000
      690.0000      -23.7272      302.3684     -109.9522      -29.9464        0.0000     -143.7193       37.7853       25.9282        0.0000
      700.0000      -14.4359      318.9774     -105.3972      -30.7068        0.0000     -141.6260       40.1263       26.8093        0.0000
      710.0000       -9.3054      361.1225     -112.2850      -30.0612        0.0000     -143.8522       41.0392       20.5892        0.0000
      720.0000      -11.5056      319.3295     -102.5673      -30.6825        0.0000     -137.9411       38.7091       27.3471        0.0000
      730.0000       -7.9274      314.0177      -97.4744      -31.8501        0.0000     -139.9825       46.6993       27.6590        0.0000
      740.0000      -11.8134      304.3133      -98.5931      -31.8052        0.0000     -142.5914       50.4787       25.3248        0.0000
      750.0000      -23.1596      300.7027     -108.9096      -29.8406        0.0000     -144.2190       40.0520       25.0980        0.0000
      760.0000      -23.8705      293.2378     -107.4918      -29.8221        0.0000     -139.4041       40.9630       20.7714        0.0000
      770.0000      -29.5495      288.6926     -111.8746      -28.9038        0.0000     -142.4858       40.0046       19.5102        0.0000
      780.0000      -19.2193      289.2737     -101.7102      -33.1641        0.0000     -140.9004       45.5590       26.7953        0.0000
      790.0000      -26.5321      306.3911     -113.9042      -32.8961        0.0000     -144.3957       42.5602       20.8273        0.0000
      800.0000      -29.0224      312.2309     -118.0598      -33.6981        0.0000     -147.8664       37.3217       26.1829        0.0000
      810.0000      -37.4312      268.4106     -113.9726      -32.3868        0.0000     -143.4536       39.3194       22.5484        0.0000
      820.0000      -22.9849      298.6399     -108.1467      -31.6534        0.0000     -147.5293       40.5370       30.4990        0.0000
      830.0000      -20.6652      343.5502     -118.6338      -31.8115        0.0000     -139.5978       34.1619       18.6136        0.0000
      840.0000      -28.1901      299.0858     -113.4790      -32.6290        0.0000     -146.7700       43.8954       22.0246        0.0000
      850.0000      -25.1470      318.2089     -115.8891      -32.8628        0.0000     -148.8540       39.9269       25.9007        0.0000
      860.0000      -20.3552      285.5717     -101.7904      -31.3998        0.0000     -138.2086       41.7564       26.0617        0.0000
      870.0000       -9.4392      323.9437     -101.8168      -33.0509        0.0000     -140.9906       47.9565       24.2681        0.0000
      880.0000      -25.6558      323.8983     -118.0204      -31.6861        0.0000     -147.3677       37.4916       23.5418        0.0000
      890.0000       -5.6271      306.9918      -93.1705      -30.3480        0.0000     -141.1173       52.0221       26.2726        0.0000
      900.0000      -15.6611      315.5294     -105.6392      -30.2011        0.0000     -147.7490       43.5411       28.7698        0.0000
      910.0000      -17.4588      257.1329      -90.7843      -29.9542        0.0000     -143.2353       54.9749       27.4305        0.0000
      920.0000      -18.8557      317.3779     -109.3609      -30.6428        0.0000     -137.5508       35.6608       23.1719        0.0000
      930.0000      -31.4134      289.9384     -114.0938      -29.8099        0.0000     -141.3691       35.8520       21.2333        0.0000
      940.0000      -15.3419      330.9670     -109.7223      -32.5542        0.0000     -144.5576       44.5162       22.8733        0.0000
      950.0000       -8.0667      314.3615      -97.7118      -30.7237        0.0000     -135.8769       41.1231       27.7658        0.0000
      960.0000      -17.6818      259.5117      -91.6856      -28.7641        0.0000     -139.9731       44.2544       32.7972        0.0000
      970.0000      -14.5439      337.0509     -110.6592      -31.7742        0.0000     -144.1810       44.6541       20.6419        0.0000
      980.0000      -17.0908      299.4467     -102.4826      -31.3185        0.0000     -141.3334       38.8652       31.3042        0.0000
      990.0000      -27.8153      303.4603     -114.3517      -33.0298        0.0000     -142.7519       37.1842       24.2458        0.0000
     1000.0000      -23.6460      322.0151     -115.4736      -31.1811        0.0000     -145.6718       38.9073       22.4720        0.0000
     1010.0000      -27.0146      275.5867     -105.6024      -30.4624        0.0000     -142.3602       44.7493       22.4708        0.0000
     1020.0000      -23.6969      322.4802     -115.6571      -30.2964        0.0000     -142.0673       32.1208       24.5858        0.0000
     1030.0000       -6.1953      361.9792     -109.4193      -32.2085        0.0000     -143.8023       41.7811       24.8104        0.0000
     1040.0000      -33.4105      307.2857     -121.0377      -31.5330        0.0000     -146.0411       36.7100       19.8263        0.0000
     1050.0000      -13.5948      351.2121     -113.7483      -31.1834        0.0000     -143.3992       36.9548       23.8794        0.0000
     1060.0000      -21.5176      330.5735     -115.7858      -32.0475        0.0000     -145.5572       40.0629       21.7559        0.0000
     1070.0000      -44.1691      250.9797     -115.7398      -34.4983        0.0000     -148.4143       45.0016       22.1712        0.0000
     1080.0000      -40.0138      283.0747     -120.7369      -32.1345        0.0000     -144.7670       33.1987       22.9659        0.0000
     1090.0000      -17.6011      348.3052     -116.9257      -31.1568        0.0000     -141.6984       39.3749       16.5546        0.0000
     1100.0000      -42.0930      283.0346     -122.8047      -32.5538        0.0000     -147.1955       38.8067       18.1378        0.0000
     1110.0000       -4.0713      337.8832     -100.4239      -31.4590        0.0000     -141.8740       47.7492       25.1599        0.0000
     1120.0000      -30.7862      305.9749     -118.0396      -30.8297        0.0000     -148.8992       38.0757       23.6135        0.0000
     1130.0000      -16.1960      333.7375     -111.3664      -32.3834        0.0000     -146.9755       46.7522       21.2403        0.0000
     1140.0000      -21.3372      289.9091     -104.0092      -31.5036        0.0000     -142.9961       44.4051       26.0854        0.0000
     1150.0000      -33.5757      275.8163     -112.2290      -31.6207        0.0000     -144.1842       44.3717       19.2043        0.0000
     1160.0000      -32.1226      287.8476     -114.2068      -31.9837        0.0000     -147.1498       41.4689       23.4578        0.0000
     1170.0000      -25.2521      342.7734     -122.9993      -31.8189        0.0000     -145.3822       33.9052       20.2967        0.0000
     1180.0000      -26.1031      314.3347     -115.7405      -32.2270        0.0000     -145.9040       40.2220       22.1685        0.0000
     1190.0000      -36.2086      279.2496     -115.8409      -30.3105        0.0000     -147.8697       40.4382       21.9012        0.0000
     1200.0000      -15.6565      302.2916     -101.8596      -31.2446        0.0000     -146.6814       52.7526       23.3138        0.0000
     1210.0000      -20.7611      323.3669     -112.9742      -30.2814        0.0000     -144.7749       46.2179       15.8642        0.0000
     1220.0000      -20.5370      326.9574     -113.7739      -31.0572        0.0000     -146.5004       44.2227       19.5610        0.0000
     1230.0000      -19.4604      307.0336     -107.0158      -29.8192        0.0000     -143.6207       44.6616       21.7626        0.0000
     1240.0000      -37.0621      290.8050     -119.9896      -30.1351        0.0000     -145.7865       31.9569       23.9751        0.0000
     1250.0000      -27.7088      301.0042     -113.5448      -32.3613        0.0000     -147.6537       43.7753       22.6948        0.0000
     1260.0000      -23.8987      296.8323     -108.5451      -29.8258        0.0000     -144.2329       42.8774       22.6363        0.0000
     1270.0000      -41.4895      291.0539     -124.4880      -32.2566        0.0000     -150.6514       34.5459       23.8741        0.0000
     1280.0000      -15.9994      299.0631     -101.2819      -28.3652        0.0000     -143.8560       41.9849       28.9544        0.0000
     1290.0000      -32.9609      270.9029     -110.2130      -28.8013        0.0000     -146.4483       41.1844       23.8522        0.0000
     1300.0000       -3.4615      309.6266      -91.7563      -30.2999        0.0000     -139.6169       55.1852       22.9754        0.0000
     1310.0000      -15.9500      328.1643     -109.5311      -33.1376        0.0000     -145.4323       41.5439       27.4949        0.0000
     1320.0000      -24.2939      293.5483     -108.0038      -30.2958        0.0000     -147.1708       49.7995       19.6634        0.0000
     1330.0000      -45.0339      242.0015     -114.0443      -32.7694        0.0000     -149.3104       45.4131       22.6223        0.0000
     1340.0000      -48.9471      239.4344     -117.2255      -33.4427        0.0000     -141.0844       35.5454       21.7562        0.0000
     1350.0000      -27.4357      303.2421     -113.9099      -31.8427        0.0000     -144.6837       39.6345       22.9820        0.0000
     1360.0000      -25.6594      290.8813     -108.6088      -31.9280        0.0000     -134.9513       35.2143       23.0563        0.0000
     1370.0000      -34.7891      295.0494     -118.9270      -34.1606        0.0000     -147.7458       45.0906       17.8889        0.0000
     1380.0000      -56.0668      243.5563     -125.5206      -33.8002        0.0000     -142.3718       29.4632       21.1883        0.0000
     1390.0000      -47.6966      309.9505     -136.0837      -31.0642        0.0000     -151.2380       30.6995       15.5190        0.0000
     1400.0000      -30.8812      292.2729     -114.2273      -32.4835        0.0000     -139.6667       34.7345       23.1884        0.0000
     1410.0000      -37.3956      292.4898     -120.8035      -32.5857        0.0000     -147.6886       36.2668       23.2039        0.0000
     1420.0000      -45.8091      291.5671     -128.9540      -32.6986        0.0000     -146.3275       30.4521       19.6200        0.0000
     1430.0000      -15.0212      335.7622     -110.7690      -32.2927        0.0000     -143.1749       43.6901       21.0085        0.0000
     1440.0000      -24.6625      286.9224     -106.4828      -31.3213        0.0000     -147.6200       46.3653       26.0932        0.0000
     1450.0000      -35.5765      309.4631     -123.8246      -33.3883        0.0000     -146.5306       35.1596       20.9346        0.0000
     1460.0000      -31.7248      290.4245     -114.5439      -30.3840        0.0000     -146.8812       37.7925       24.9288        0.0000
     1470.0000      -24.4683      300.0527     -110.0330      -30.9540        0.0000     -143.7097       41.6054       23.0254        0.0000
     1480.0000      -22.7683      341.7350     -120.2193      -32.7085        0.0000     -143.3231       31.1032       24.7091        0.0000
     1490.0000      -31.7430      291.6805     -114.9202      -29.0055        0.0000     -144.7059       36.5617       22.2294        0.0000
     1500.0000      -17.7891      310.5379     -106.3438      -30.4655        0.0000     -134.8360       31.5863       27.3714        0.0000
     1510.0000      -12.7857      349.9049     -112.5665      -32.8433        0.0000     -147.5887       45.7287       22.1367        0.0000
     1520.0000      -22.3802      338.1980     -118.8226      -33.3998        0.0000     -146.4849       37.1543       23.9078        0.0000
     1530.0000      -29.9696      291.5084     -113.0977      -30.5503        0.0000     -143.8442       42.9669       18.3299        0.0000
     1540.0000      -14.1707      339.8658     -111.0887      -33.1049        0.0000     -145.3755       45.5257       21.8659        0.0000
     1550.0000      -27.0485      287.8525     -109.1341      -30.3639        0.0000     -147.8161       41.3129       27.7330        0.0000
     1560.0000      -30.6557      274.9452     -109.0606      -34.0894        0.0000     -147.2455       48.2172       24.0572        0.0000
     1570.0000      -48.6629      281.7837     -129.0179      -35.0840        0.0000     -152.2387       39.4356       18.8692        0.0000
     1580.0000      -34.5704      277.0278     -113.5691      -33.7398        0.0000     -144.9404       38.4369       26.6741        0.0000
     1590.0000      -32.3855      305.2966     -119.4456      -34.1167        0.0000     -149.9682       44.1409       20.4984        0.0000
     1600.0000      -50.7599      245.1823     -120.6774      -33.8533        0.0000     -146.9732       39.4299       20.7192        0.0000
     1610.0000      -28.4543      297.9892     -113.4305      -31.4979        0.0000     -147.0952       40.2874       24.8751        0.0000
     1620.0000      -22.4888      329.1000     -116.3368      -30.7264        0.0000     -147.8603       34.2375       28.0124        0.0000
     1630.0000       -5.0218      331.6956      -99.6099      -31.0783        0.0000     -143.5233       51.0996       23.8922        0.0000
     1640.0000      -21.8633      308.3328     -109.7891      -31.9680        0.0000     -144.3018       44.4511       22.0296        0.0000
     1650.0000      -24.4116      338.5652     -120.9587      -30.7523        0.0000     -146.8811       36.4262       20.2485        0.0000
     1660.0000      -30.5275      274.8621     -108.9087      -31.8608        0.0000     -147.1650       45.2067       24.9105        0.0000
     1670.0000      -15.7479      325.3789     -108.5348      -32.3331        0.0000     -144.7184       42.6074       25.9094        0.0000
     1680.0000      -40.5130      280.6564     -120.5465      -31.8829        0.0000     -148.5747       40.6033       19.3077        0.0000
     1690.0000      -41.3473      294.5365     -125.3389      -31.7060        0.0000     -147.5068       33.6813       20.1925        0.0000
     1700.0000      -26.4790      313.4811     -115.8730      -31.8501        0.0000     -140.5600       39.9846       16.5526        0.0000
     1710.0000      -28.6706      330.4416     -122.9011      -32.6949        0.0000     -148.1215       37.6562       20.2590        0.0000
     1720.0000      -28.0567      328.9433     -121.8600      -30.9623        0.0000     -149.2499       40.2353       18.1169        0.0000
     1730.0000      -39.5855      283.5950     -120.4570      -31.4318        0.0000     -146.9096       37.9324       19.9519        0.0000
     1740.0000      -45.5210      267.2288     -121.7254      -29.8724        0.0000     -147.3144       38.1221       17.3392        0.0000
     1750.0000      -26.2116      291.3291     -109.2886      -30.1876        0.0000     -142.5626       37.2562       26.2054        0.0000
     1760.0000      -31.8356      314.1958     -121.4333      -32.3657        0.0000     -146.5387       35.4301       22.0410        0.0000
     1770.0000      -34.7017      299.3417     -120.0636      -32.5702        0.0000     -147.0326       38.4889       21.0503        0.0000
     1780.0000      -16.4839      312.4230     -105.5762      -31.3069        0.0000     -138.1853       39.4031       24.5129        0.0000
     1790.0000      -33.7846      293.2680     -117.4145      -31.1946        0.0000     -143.2419       33.1343       23.8877        0.0000
     1800.0000      -27.2198      323.3283     -119.4219      -32.0434        0.0000     -147.5634       40.2612       19.9238        0.0000
     1810.0000       -8.7897      370.1592     -114.3463      -31.2506        0.0000     -144.8181       37.2567       24.4657        0.0000
     1820.0000      -40.2625      292.2892     -123.6133      -31.7436        0.0000     -148.9500       38.9620       18.1184        0.0000
     1830.0000      -48.7709      280.6625     -128.8061      -33.3965        0.0000     -151.5979       36.2001       19.9882        0.0000
     1840.0000      -38.2966      252.8212     -110.3925      -31.8414        0.0000     -144.6441       41.6849       24.4082        0.0000
     1850.0000      -40.7105      289.1574     -123.1682      -32.5073        0.0000     -149.3073       39.4295       19.2170        0.0000
     1860.0000      -22.7922      325.9449     -115.7404      -32.2507        0.0000     -145.9613       45.4475       17.0240        0.0000
     1870.0000      -24.7456      294.9494     -108.8550      -31.3212        0.0000     -141.7839       41.1427       23.1075        0.0000
     1880.0000      -34.7292      284.9959     -116.0002      -33.0035        0.0000     -145.9252       40.2999       22.6287        0.0000
     1890.0000      -24.9888      310.8938     -113.6450      -30.8363        0.0000     -147.3038       45.1163       19.3789        0.0000
     1900.0000      -32.3160      303.6464     -118.9055      -32.6604        0.0000     -142.9916       33.9431       22.8034        0.0000
     1910.0000      -11.7566      366.7155     -116.3312      -33.3740        0.0000     -147.3347       45.9719       18.4056        0.0000
     1920.0000      -27.4878      309.7378     -115.8144      -32.2017        0.0000     -145.8638       40.1123       22.1389        0.0000
     1930.0000      -13.8994      313.9936     -103.4395      -31.1313        0.0000     -147.0814       51.4926       23.2806        0.0000
     1940.0000      -27.3546      311.0219     -116.0473      -31.5180        0.0000     -145.7687       37.1245       24.1149        0.0000
     1950.0000      -37.0100      296.8433     -121.6594      -30.2546        0.0000     -145.7444       33.3450       20.9946        0.0000
     1960.0000      -30.7403      308.6392     -118.7536      -30.0108        0.0000     -148.2902       39.7056       19.8419        0.0000
     1970.0000      -26.2707      312.2492     -115.3134      -33.0854        0.0000     -146.8940       41.3105       23.3556        0.0000
     1980.0000      -32.3961      303.0201     -118.8070      -31.6255        0.0000     -149.6090       41.6167       20.8109        0.0000
     1990.0000      -40.1744      304.4465     -126.9920      -30.5235        0.0000     -147.2949       35.1601       15.6664        0.0000
     2000.0000      -17.6011      337.8591     -113.9469      -28.5894        0.0000     -145.8351       38.2826       22.1950        0.0000
     2010.0000      -29.2403      292.3575     -112.6106      -32.0262        0.0000     -141.9369       41.5912       19.7614        0.0000
     2020.0000      -33.9891      299.8873     -119.5066      -34.1827        0.0000     -146.5926       40.9459       20.3228        0.0000
     2030.0000      -37.5723      328.1462     -131.1483      -33.7048        0.0000     -149.6805       39.1043       13.1327        0.0000
     2040.0000      -33.9631      322.3683     -125.8914      -33.0221        0.0000     -145.5369       35.2250       17.4426        0.0000
     2050.0000      -15.8253      320.9297     -107.3434      -32.1327        0.0000     -143.4869       47.7696       20.5066        0.0000
     2060.0000      -49.5220      261.4980     -124.0922      -33.2820        0.0000     -150.9961       40.8210       19.3650        0.0000
     2070.0000      -48.0111      262.3939     -122.8368      -33.6000        0.0000     -148.7089       33.7334       25.7386        0.0000
     2080.0000      -31.6949      327.7835     -125.1675      -35.3532        0.0000     -150.9607       39.6543       21.4922        0.0000
     2090.0000      -18.4559      335.6432     -114.1697      -32.8269        0.0000     -148.9859       47.9813       19.6618        0.0000
     2100.0000      -15.1743      310.9130     -103.8360      -30.3726        0.0000     -139.9652       44.4266       22.0752        0.0000
     2110.0000      -22.7948      350.8402     -122.8423      -31.3214        0.0000     -149.8513       40.3850       17.9454        0.0000
     2120.0000      -25.6416      326.2618     -118.6802      -32.4260        0.0000     -150.0280       41.6259       22.1480        0.0000
     2130.0000      -24.8357      305.8480     -112.0530      -32.7022        0.0000     -149.2871       47.5383       22.3980        0.0000
     2140.0000      -41.8745      299.0555     -127.1548      -31.2208        0.0000     -146.1461       34.9660       15.2462        0.0000
     2150.0000      -35.6544      307.6564     -123.3874      -33.8610        0.0000     -149.3750       37.7741       22.0744        0.0000
     2160.0000      -36.5632      272.5630     -114.2888      -31.7629        0.0000     -146.2591       44.0495       19.6837        0.0000
     2170.0000      -10.9285      313.0732     -100.2062      -33.6160        0.0000     -137.9351       42.9707       28.3743        0.0000
     2180.0000      -39.4300      312.7870     -128.6261      -32.9283        0.0000     -148.5488       34.9960       17.8551        0.0000
     2190.0000      -21.3138      302.8346     -107.6717      -31.1746        0.0000     -143.7451       45.3008       21.9472        0.0000
     2200.0000      -33.6329      353.6218     -134.4737      -32.2077        0.0000     -150.8116       27.9315       20.6142        0.0000
     2210.0000      -30.6349      279.0375     -110.2067      -30.5709        0.0000     -140.9093       37.6257       23.6477        0.0000
     2220.0000      -28.8476      315.6483     -118.8596      -33.4575        0.0000     -143.5853       41.5239       16.6592        0.0000
     2230.0000      -46.0352      273.0188     -123.8907      -32.2573        0.0000     -146.0621       33.5893       20.8394        0.0000
     2240.0000      -34.2534      296.7387     -118.8730      -33.8075        0.0000     -145.8503       42.2528       18.5320        0.0000
     2250.0000      -19.7271      324.2925     -112.2041      -33.3836        0.0000     -142.0639       36.9719       26.2716        0.0000
     2260.0000      -29.0770      335.3941     -124.7198      -35.2704        0.0000     -149.5069       41.1348       18.9227        0.0000
     2270.0000      -25.0588      335.7322     -120.7980      -34.4986        0.0000     -145.4351       38.5888       20.5469        0.0000
     2280.0000      -48.1631      290.9171     -131.1226      -33.6181        0.0000     -153.7416       41.2230       15.0141        0.0000
     2290.0000      -27.0048      300.6359     -112.7358      -31.6034        0.0000     -145.7689       44.0493       20.5873        0.0000
     2300.0000      -54.3856      246.3685     -124.6414      -33.9620        0.0000     -152.7985       41.8984       20.2206        0.0000
     2310.0000      -31.6190      323.4171     -123.8464      -35.1053        0.0000     -149.4346       41.9443       18.7493        0.0000
     2320.0000      -25.8150      304.4239     -112.6262      -32.1973        0.0000     -147.6640       44.0175       23.2176        0.0000
     2330.0000      -25.9316      294.3447     -109.8686      -31.6260        0.0000     -145.0207       42.4209       24.3572        0.0000
     2340.0000      -31.1227      327.8864     -124.6246      -34.1042        0.0000     -146.2163       37.5370       18.1589        0.0000
     2350.0000      -38.2790      311.8578     -127.2101      -32.8508        0.0000     -148.2620       34.4021       19.5007        0.0000
     2360.0000      -41.3473      288.5744     -123.6388      -32.7514        0.0000     -147.1561       38.9869       17.2818        0.0000
     2370.0000      -37.9095      302.3080     -124.1173      -31.8760        0.0000     -146.5652       35.7528       18.5712        0.0000
     2380.0000      -43.9088      281.3191     -124.1313      -30.6216        0.0000     -148.7134       36.3659       18.8378        0.0000
     2390.0000      -32.6676      291.0845     -115.6749      -30.8223        0.0000     -146.5931       38.2885       23.4521        0.0000
     2400.0000      -24.2436      300.2943     -109.8772      -31.2340        0.0000     -146.7246       46.2575       21.8239        0.0000
     2410.0000      -50.0785      295.7185     -134.4072      -33.5254        0.0000     -150.6213       36.7591       12.9803        0.0000
     2420.0000      -48.7600      262.5848     -123.6401      -31.5833        0.0000     -146.2318       31.2984       22.8766        0.0000
     2430.0000      -33.4846      310.9151     -122.1469      -32.0712        0.0000     -148.2476       33.2061       24.9658        0.0000
     2440.0000      -38.4485      292.7436     -121.9289      -32.1879        0.0000     -148.0021       37.5879       20.6731        0.0000
     2450.0000      -49.2173      266.3802     -125.1797      -32.7383        0.0000     -144.7895       33.8284       18.5196        0.0000
     2460.0000      -32.4836      293.9928     -116.3202      -33.6437        0.0000     -145.6291       41.7242       21.2284        0.0000
     2470.0000      -53.7769      276.5815     -132.6484      -34.4143        0.0000     -151.3961       31.7806       21.3814        0.0000
     2480.0000      -51.3999      273.4488     -129.3781      -32.1848        0.0000     -150.7323       34.4897       19.0494        0.0000
     2490.0000      -34.0498      328.5741     -127.7478      -31.5301        0.0000     -150.2536       36.9667       17.0692        0.0000
     2500.0000      -20.3330      301.7179     -106.3725      -31.6508        0.0000     -144.2429       48.3944       21.1269        0.0000
     2510.0000      -46.8049      249.5837     -117.9775      -31.5973        0.0000     -144.8775       41.2416       17.2557        0.0000
     2520.0000      -33.4827      303.6025     -120.0596      -32.4184        0.0000     -150.2511       41.5784       21.0314        0.0000
     2530.0000      -19.0410      310.2033     -107.5003      -31.5198        0.0000     -142.6819       43.2458       23.4556        0.0000
     2540.0000      -25.6647      300.7065     -111.4158      -31.6523        0.0000     -143.9736       42.6955       21.5146        0.0000
     2550.0000      -35.7981      295.0996     -119.9503      -30.6525        0.0000     -144.9918       34.6013       21.0927        0.0000
     2560.0000      -41.2975      286.2062     -122.9136      -31.7365        0.0000     -150.2427       38.2036       20.8620        0.0000
     2570.0000      -36.1142      306.9153     -123.6359      -32.3935        0.0000     -149.6723       38.0241       20.4059        0.0000
     2580.0000      -17.6429      328.8211     -111.4114      -32.2173        0.0000     -148.0486       47.1557       21.6988        0.0000
     2590.0000      -26.2930      282.2823     -106.7901      -33.8356        0.0000     -139.5930       41.8134       24.8251        0.0000
     2600.0000      -35.8644      308.0955     -123.7226      -33.9787        0.0000     -148.5560       39.2779       19.5343        0.0000
     2610.0000      -30.2295      286.8513     -112.0296      -32.6492        0.0000     -147.2450       44.3997       23.4649        0.0000
     2620.0000      -38.4831      306.0689     -125.7633      -32.3864        0.0000     -151.0031       37.8853       19.7409        0.0000
     2630.0000      -34.2970      280.1564     -114.1879      -30.5800        0.0000     -145.9633       39.7519       22.6035        0.0000
     2640.0000      -32.0511      290.1269     -114.7853      -31.8105        0.0000     -145.8370       42.5451       20.3172        0.0000
     2650.0000      -30.5069      306.1809     -117.8191      -32.6703        0.0000     -144.7908       34.2720       25.3701        0.0000
     2660.0000      -25.4172      282.8868     -106.0867      -32.3645        0.0000     -143.3000       45.2809       24.2969        0.0000
     2670.0000      -21.6949      267.8215      -98.0684      -31.7658        0.0000     -142.9029       48.8919       27.7084        0.0000
     2680.0000      -30.6846      315.9539     -120.7838      -31.7982        0.0000     -145.3877       37.3760       19.0262        0.0000
     2690.0000      -28.1425      379.5160     -136.3673      -31.9366        0.0000     -151.4609       28.5297       18.5005        0.0000
     2700.0000      -48.4807      272.4682     -126.1792      -31.7219        0.0000     -147.7800       36.6219       16.7008        0.0000
     2710.0000      -28.0854      301.8292     -114.1566      -32.5913        0.0000     -146.6304       38.1049       26.9602        0.0000
     2720.0000      -28.2316      323.0534     -120.3553      -33.1268        0.0000     -148.8479       40.6364       20.9831        0.0000
     2730.0000      -18.0827      314.8949     -107.8799      -31.3094        0.0000     -143.0318       36.9136       29.5478        0.0000
     2740.0000      -29.9347      289.3806     -112.4560      -32.6593        0.0000     -142.5738       38.6869       24.0902        0.0000
     2750.0000       -3.2333      356.3717     -104.8582      -31.6959        0.0000     -139.3748       42.7178       23.4947        0.0000
     2760.0000      -20.4881      331.0972     -114.9056      -31.2479        0.0000     -149.5316       41.7783       24.0956        0.0000
     2770.0000      -42.8721      256.5157     -116.0216      -32.4646        0.0000     -144.2580       41.2855       19.4155        0.0000
     2780.0000      -22.0206      316.6405     -112.3156      -33.2616        0.0000     -145.8378       42.6423       24.1416        0.0000
     2790.0000      -13.4311      372.3302     -119.6068      -34.3005        0.0000     -144.3013       37.3030       21.6919        0.0000
     2800.0000      -34.9796      317.8660     -125.6240      -33.0543        0.0000     -150.4287       41.5164       16.3425        0.0000
     2810.0000      -26.9303      284.2079     -107.9766      -31.6136        0.0000     -144.6960       48.7083       19.6248        0.0000
     2820.0000      -35.8982      293.0259     -119.4591      -31.8290        0.0000     -149.7364       40.1761       21.9301        0.0000
     2830.0000      -41.4117      320.2659     -132.7405      -33.6703        0.0000     -148.0041       32.2533       16.6807        0.0000
     2840.0000      -41.2829      278.9838     -120.8395      -33.3297        0.0000     -147.8213       40.2715       20.0401        0.0000
     2850.0000      -37.2220      296.4183     -121.7503      -34.0249        0.0000     -144.4659       30.7181       26.0224        0.0000
     2860.0000      -17.9925      341.2550     -115.3067      -32.9864        0.0000     -146.3030       44.3491       19.6336        0.0000
     2870.0000      -31.2831      286.8610     -113.0859      -33.1796        0.0000     -144.7742       42.7648       22.1030        0.0000
     2880.0000      -20.3325      284.6775     -101.5127      -31.7371        0.0000     -143.3977       49.0236       24.5985        0.0000
     2890.0000      -40.6106      268.0721     -117.0555      -32.4608        0.0000     -146.9050       34.0368       28.2735        0.0000
     2900.0000      -38.1651      271.9960     -115.7290      -33.4091        0.0000     -140.7711       37.1395       21.3117        0.0000
     2910.0000      -33.5439      273.3721     -111.5002      -33.9930        0.0000     -144.4177       45.4700       21.4405        0.0000
     2920.0000      -20.0397      318.2382     -110.7903      -28.3985        0.0000     -138.9404       35.7631       20.7856        0.0000
     2930.0000      -18.1800      344.3015     -116.3629      -32.5545        0.0000     -141.3781       35.7829       21.7869        0.0000
     2940.0000      -32.0583      284.5725     -113.2086      -32.6963        0.0000     -146.3864       42.4290       23.4451        0.0000
     2950.0000      -10.5881      329.6639     -104.5969      -32.9153        0.0000     -144.8543       46.1834       26.9893        0.0000
     2960.0000      -21.8888      290.7661     -104.8053      -33.1176        0.0000     -143.8143       47.6706       24.4560        0.0000
     2970.0000      -41.2091      282.2938     -121.7096      -32.0612        0.0000     -148.1322       39.4351       19.0487        0.0000
     2980.0000      -30.9661      314.0913     -120.5342      -31.2679        0.0000     -148.5941       42.1924       17.1354        0.0000
     2990.0000      -25.7107      318.0800     -116.4161      -31.9453        0.0000     -147.8050       37.0599       26.2743        0.0000
     3000.0000      -31.2690      307.2188     -118.8772      -31.3673        0.0000     -145.0467       40.5042       17.0325        0.0000
     3010.0000      -44.4046      271.1266     -121.7206      -33.4809        0.0000     -146.1459       39.5907       18.3155        0.0000
     3020.0000      -32.5482      301.7157     -118.5871      -29.5970        0.0000     -151.8592       41.8586       21.0105        0.0000
     3030.0000      -45.4230      275.5418     -123.9980      -33.5750        0.0000     -146.8642       37.0467       19.3945        0.0000
     3040.0000      -34.4513      288.3400     -116.6759      -32.7764        0.0000     -146.7487       41.9340       20.9153        0.0000
     3050.0000      -24.2489      320.1201     -115.5361      -31.9883        0.0000     -142.3053       37.0507       21.7069        0.0000
     3060.0000      -26.3683      325.0155     -119.0515      -33.8511        0.0000     -147.2541       46.3353       15.7185        0.0000
     3070.0000      -22.0453      310.1644     -110.4935      -30.3276        0.0000     -145.3884       44.8028       20.4198        0.0000
     3080.0000      -38.0533      273.5158     -116.0506      -33.3252        0.0000     -146.2048       41.7774       21.7021        0.0000
     3090.0000      -18.4278      292.3943     -101.8086      -29.0785        0.0000     -142.8733       41.0033       29.1399        0.0000
     3100.0000      -26.9114      317.3606     -117.4116      -29.4659        0.0000     -138.9561       26.8979       24.1124        0.0000
     3110.0000      -30.7291      294.8329     -114.8052      -32.4350        0.0000     -140.8780       33.2202       25.2875        0.0000
     3120.0000      -22.2579      304.1510     -108.9913      -32.4340        0.0000     -144.0608       44.1942       23.3092        0.0000
     3130.0000      -24.2942      311.6246     -113.1588      -32.0023        0.0000     -147.2679       45.8155       20.2960        0.0000
     3140.0000      -33.0995      308.6271     -121.1093      -33.5913        0.0000     -147.1002       38.8198       20.7624        0.0000
     3150.0000      -36.9819      294.3039     -120.9072      -33.5954        0.0000     -147.4731       40.3406       19.8206        0.0000
     3160.0000      -25.7112      316.6609     -116.0119      -31.2877        0.0000     -145.0871       35.6507       24.7122        0.0000
     3170.0000      -30.4623      315.3602     -120.3921      -32.0404        0.0000     -151.6978       38.6833       24.6629        0.0000
     3180.0000      -44.2473      265.1472     -119.8581      -33.8265        0.0000     -149.4657       41.8879       21.5461        0.0000
     3190.0000      -18.3771      332.1929     -113.1071      -32.3365        0.0000     -141.7486       30.7834       30.1946        0.0000
     3200.0000      -27.2855      333.1141     -122.2782      -32.9847        0.0000     -149.4665       37.7873       22.3857        0.0000
     3210.0000      -16.8370      357.0604     -118.6583      -32.3527        0.0000     -148.4989       43.7342       18.4590        0.0000
     3220.0000      -32.6263      310.7778     -121.2494      -32.3526        0.0000     -146.4948       38.1190       19.4790        0.0000
     3230.0000      -10.6559      323.2407     -102.8330      -29.3448        0.0000     -141.4530       48.9098       19.0550        0.0000
     3240.0000      -27.3447      267.3119     -103.5728      -30.9969        0.0000     -145.9447       52.8088       20.5601        0.0000
     3250.0000      -43.7121      274.5016     -121.9905      -31.6150        0.0000     -144.4998       36.7781       17.3462        0.0000
     3260.0000      -19.3183      317.9953     -109.9995      -31.6254        0.0000     -143.8750       43.1881       22.3127        0.0000
     3270.0000      -41.5177      298.6565     -126.6843      -33.8576        0.0000     -147.5705       35.0850       19.6588        0.0000
     3280.0000      -15.7693      319.1001     -106.7657      -30.7866        0.0000     -141.8754       44.9502       20.9461        0.0000
     3290.0000      -47.3296      292.3445     -130.6962      -33.0702        0.0000     -152.1694       34.7842       19.7593        0.0000
     3300.0000      -17.9135      332.8456     -112.8295      -32.6010        0.0000     -146.5041       42.5486       23.7270        0.0000
     3310.0000      -24.7554      308.5264     -112.7365      -32.5725        0.0000     -151.1110       50.1895       20.7575        0.0000
     3320.0000      -49.6549      257.4522     -123.0714      -30.5894        0.0000     -143.2925       28.1908       22.6197        0.0000
     3330.0000      -30.4359      320.2349     -121.7558      -32.4154        0.0000     -148.8861       40.9412       18.6044        0.0000
     3340.0000      -36.7753      297.6486     -121.6544      -31.6674        0.0000     -147.2778       40.2122       17.0786        0.0000
     3350.0000      -35.3504      335.5129     -131.0271      -32.8110        0.0000     -148.7989       33.5452       17.0376        0.0000
     3360.0000      -33.2579      299.1068     -118.5528      -32.4175        0.0000     -141.2963       34.9243       20.2367        0.0000
     3370.0000      -47.9463      275.7565     -126.5826      -32.4331        0.0000     -143.1749       33.0942       15.9312        0.0000
     3380.0000      -39.5099      290.1853     -122.2607      -33.5849        0.0000     -146.1418       34.9422       22.5238        0.0000
     3390.0000      -29.3146      285.1325     -110.6246      -31.8798        0.0000     -143.7280       43.1868       21.7964        0.0000
     3400.0000      -22.4278      333.2279     -117.4529      -32.5767        0.0000     -144.6204       32.9734       26.7708        0.0000
     3410.0000      -16.5383      357.1774     -118.3929      -32.3936        0.0000     -149.2351       38.2121       25.0237        0.0000
     3420.0000      -21.3156      328.7225     -115.0559      -31.6689        0.0000     -147.4964       40.3510       23.7584        0.0000
     3430.0000      -29.9481      302.1268     -116.1042      -32.3622        0.0000     -147.3970       43.5896       20.0653        0.0000
     3440.0000      -31.8774      302.6042     -118.1697      -29.3966        0.0000     -144.5440       34.7108       21.0602        0.0000
     3450.0000      -28.6243      329.3707     -122.5495      -31.7405        0.0000     -147.4375       36.1232       20.5053        0.0000
     3460.0000      -28.8037      311.7013     -117.6901      -30.3121        0.0000     -143.9614       31.7304       24.8529        0.0000
     3470.0000      -27.4093      307.1898     -115.0093      -31.6865        0.0000     -146.4755       41.9342       21.2185        0.0000
     3480.0000      -41.4991      278.7768     -120.9966      -32.2304        0.0000     -145.7130       34.4693       22.4775        0.0000
     3490.0000      -36.9024      293.2992     -120.5412      -30.4789        0.0000     -146.4446       37.4437       18.9386        0.0000
     3500.0000      -26.2726      327.4203     -119.6416      -31.0850        0.0000     -147.1404       37.0868       21.4971        0.0000
     3510.0000      -27.4344      284.3817     -108.5303      -30.5856        0.0000     -142.8444       45.8053       19.0944        0.0000
     3520.0000      -34.4905      295.6110     -118.7886      -30.7654        0.0000     -148.8025       42.4404       18.3390        0.0000
     3530.0000      -45.4335      288.6568     -127.7485      -31.1810        0.0000     -145.1756       31.7825       16.8256        0.0000
     3540.0000      -23.4465      314.7454     -113.2010      -30.6528        0.0000     -144.7036       40.2459       21.9095        0.0000
     3550.0000      -30.8584      304.1764     -117.5990      -31.3596        0.0000     -146.3325       37.4930       22.6001        0.0000
     3560.0000      -36.4127      303.4415     -122.9437      -29.4978        0.0000     -146.1576       28.6460       24.0656        0.0000
     3570.0000      -16.6216      346.0478     -115.3025      -31.1402        0.0000     -148.4320       45.3790       18.8908        0.0000
     3580.0000      -43.8778      290.4596     -126.7068      -32.1317        0.0000     -149.3344       34.5699       20.1894        0.0000
     3590.0000      -41.1577      296.9919     -125.8495      -32.7643        0.0000     -151.6971       37.8266       20.7852        0.0000
     3600.0000      -30.8357      304.5424     -117.6807      -32.1425        0.0000     -147.8429       42.1960       20.1088        0.0000
     3610.0000      -37.8440      303.4214     -124.3693      -30.7104        0.0000     -149.2770       35.0758       20.5424        0.0000
     3620.0000      -29.1396      322.1908     -121.0173      -32.3367        0.0000     -148.5435       40.1984       19.6644        0.0000
     3630.0000      -35.9180      297.2599     -120.6862      -32.7730        0.0000     -148.7268       35.9339       24.8797        0.0000
     3640.0000      -29.8335      322.6147     -121.8321      -32.8001        0.0000     -151.5751       37.8513       24.6918        0.0000
     3650.0000      -18.0606      320.2967     -109.3982      -33.1644        0.0000     -144.2262       45.2622       22.7303        0.0000
     3660.0000      -32.0320      314.2137     -121.6349      -32.6513        0.0000     -148.7975       40.4531       19.3608        0.0000
     3670.0000      -42.7031      305.1055     -129.7086      -35.1174        0.0000     -149.0789       35.5169       18.9707        0.0000
     3680.0000      -28.9760      335.8917     -124.7608      -34.4645        0.0000     -150.0395       37.1818       22.5614        0.0000
     3690.0000      -34.2648      317.8435     -124.9028      -33.6411        0.0000     -147.4343       36.4309       19.7416        0.0000
     3700.0000      -24.7477      304.6634     -111.6271      -33.6084        0.0000     -146.2743       47.7929       20.4627        0.0000
     3710.0000      -29.9062      311.9095     -118.8520      -33.4325        0.0000     -145.1898       41.7019       18.0682        0.0000
     3720.0000      -28.2668      311.9992     -117.2382      -32.6654        0.0000     -147.2261       41.3911       21.2622        0.0000
     3730.0000      -39.4850      278.8283     -118.9972      -32.5804        0.0000     -143.8287       36.1789       21.2329        0.0000
     3740.0000      -38.7299      280.1542     -118.6202      -33.1876        0.0000     -148.0989       43.3789       19.2873        0.0000
     3750.0000      -17.6900      340.3928     -114.7583      -33.5382        0.0000     -146.0315       41.8695       22.9418        0.0000
     3760.0000      -41.7468      307.0116     -129.2959      -33.6674        0.0000     -149.6996       30.5186       23.5525        0.0000
     3770.0000      -48.0678      263.5438     -123.2214      -32.9837        0.0000     -150.0948       42.6969       17.1602        0.0000
     3780.0000      -31.1706      320.6533     -122.6098      -33.6369        0.0000     -148.7177       38.5603       21.1845        0.0000
     3790.0000       -9.3563      313.6453      -98.7972      -29.1424        0.0000     -140.8297       44.8427       26.3322        0.0000
     3800.0000      -22.6420      295.6402     -106.9484      -30.7963        0.0000     -147.4396       46.7784       24.5091        0.0000
     3810.0000      -40.4797      312.3606     -129.5542      -31.8947        0.0000     -145.1101       27.5689       19.8817        0.0000
     3820.0000      -20.6099      326.8487     -113.8158      -32.2177        0.0000     -145.4050       42.8987       20.9082        0.0000
     3830.0000      -30.1716      317.0699     -120.5890      -30.7866        0.0000     -149.9223       39.9283       20.1916        0.0000
     3840.0000      -24.4261      288.8317     -106.7909      -29.0528        0.0000     -141.8963       38.9017       25.2566        0.0000
     3850.0000      -21.7231      287.1204     -103.5999      -30.0370        0.0000     -138.6780       41.8493       23.2657        0.0000
     3860.0000      -19.8483      310.0866     -108.2743      -31.1436        0.0000     -144.9989       44.5113       23.3568        0.0000
     3870.0000      -37.0288      273.1596     -114.9245      -31.7833        0.0000     -144.2494       39.5428       21.5654        0.0000
     3880.0000      -35.8161      281.2613     -116.0221      -31.7393        0.0000     -143.4092       34.2771       24.8493        0.0000
     3890.0000      -34.8103      305.7710     -122.0056      -30.9185        0.0000     -149.9806       38.0494       20.8440        0.0000
     3900.0000      -28.5569      334.2367     -123.8696      -32.1796        0.0000     -149.7732       40.1851       17.8981        0.0000
     3910.0000      -42.7336      300.0357     -128.2935      -32.1403        0.0000     -148.3174       33.5512       18.6131        0.0000
     3920.0000      -23.6494      335.7447     -119.3922      -33.3732        0.0000     -145.6263       36.9409       22.6665        0.0000
     3930.0000      -43.4569      283.9883     -124.4406      -30.8895        0.0000     -150.0448       38.4068       18.0868        0.0000
     3940.0000      -26.6730      304.0583     -113.3799      -31.2315        0.0000     -150.3077       39.6554       28.5039        0.0000
     3950.0000      -28.1736      306.7600     -115.6510      -29.6624        0.0000     -148.2039       43.1182       19.0972        0.0000
     3960.0000      -44.4042      297.9816     -129.3782      -32.0512        0.0000     -148.7074       29.3368       22.0436        0.0000
     3970.0000      -19.8955      350.9531     -119.9752      -31.8919        0.0000     -148.4583       40.8661       19.5088        0.0000
     3980.0000      -20.9217      330.0889     -115.0516      -33.8245        0.0000     -147.6842       44.0386       22.4185        0.0000
     3990.0000       -2.5048      357.8048     -104.5383      -30.5923        0.0000     -144.7980       46.3220       24.5300        0.0000
     4000.0000      -40.5688      310.2114     -129.0304      -32.3625        0.0000     -149.1490       30.3162       22.1649        0.0000
     4010.0000      -54.3316      266.0700     -130.2056      -33.1289        0.0000     -143.4370       28.8405       17.5199        0.0000
     4020.0000      -30.2478      310.5064     -118.7935      -32.8135        0.0000     -145.7423       38.0207       21.7416        0.0000
     4030.0000      -12.8008      345.5723     -111.3460      -31.4721        0.0000     -143.8048       39.5078       24.4230        0.0000
     4040.0000      -24.7482      316.1438     -114.9015      -32.0349        0.0000     -146.7374       43.9387       19.9321        0.0000
     4050.0000      -35.9187      278.2062     -115.2535      -31.1495        0.0000     -147.2294       43.0432       20.0821        0.0000
     4060.0000      -32.7349      294.0607     -116.5908      -28.8146        0.0000     -144.8848       40.0666       17.0419        0.0000
     4070.0000      -39.1934      319.3097     -130.2495      -32.7208        0.0000     -143.0062       28.2676       17.2098        0.0000
     4080.0000      -33.5135      261.7293     -108.1496      -30.3545        0.0000     -141.4874       38.7346       24.9576        0.0000
     4090.0000      -36.1514      286.9729     -117.9861      -31.3682        0.0000     -145.1529       37.5633       20.9716        0.0000
     4100.0000      -38.7502      278.9837     -118.3067      -32.8972        0.0000     -149.2800       42.1694       21.7011        0.0000
     4110.0000      -32.8871      282.1453     -113.3452      -33.5218        0.0000     -141.7774       43.5287       18.4253        0.0000
     4120.0000      -36.6145      303.8632     -123.2658      -32.4519        0.0000     -146.8822       37.9089       18.1595        0.0000
     4130.0000      -35.6705      297.8758     -120.6144      -31.7385        0.0000     -150.2159       39.4458       21.8941        0.0000
     4140.0000      -33.2626      268.8912     -109.9411      -32.3686        0.0000     -146.6293       47.5163       21.5405        0.0000
     4150.0000      -11.1264      343.5957     -109.1080      -31.2879        0.0000     -145.0895       47.2645       20.0049        0.0000
     4160.0000      -25.0478      331.3715     -119.5436      -32.0401        0.0000     -145.4930       36.5638       21.4258        0.0000
     4170.0000      -36.9035      294.4985     -120.8843      -33.5609        0.0000     -151.3068       40.7326       23.2508        0.0000
     4180.0000      -42.3223      297.4556     -127.1464      -31.3631        0.0000     -149.5919       37.0883       16.7204        0.0000
     4190.0000      -32.5343      316.6423     -122.8297      -32.0428        0.0000     -146.1571       33.2833       22.0868        0.0000
     4200.0000      -34.9915      327.9023     -128.4980      -33.1075        0.0000     -151.2610       36.9671       18.9035        0.0000
     4210.0000      -18.6133      343.8353     -116.6632      -31.9418        0.0000     -147.7577       42.5840       20.4522        0.0000
     4220.0000      -37.3695      308.6433     -125.3839      -30.1908        0.0000     -150.9004       35.1849       20.5223        0.0000
     4230.0000      -24.7322      362.4022     -128.0768      -32.5441        0.0000     -152.0716       38.3366       18.2023        0.0000
     4240.0000      -30.5518      345.1445     -128.9751      -33.3541        0.0000     -148.6850       34.2030       18.8610        0.0000
     4250.0000      -42.9495      284.9637     -124.2113      -30.6523        0.0000     -145.0057       31.0498       20.3970        0.0000
     4260.0000      -21.4860      327.7166     -114.9395      -30.6461        0.0000     -147.4661       42.3643       20.8085        0.0000
     4270.0000      -43.3551      278.0327     -122.6404      -30.0811        0.0000     -146.7558       36.3745       17.8220        0.0000
     4280.0000      -26.1063      320.9634     -117.6340      -30.9284        0.0000     -148.7202       41.0554       20.9593        0.0000
     4290.0000      -18.5647      315.0582     -108.4084      -31.9404        0.0000     -143.9344       44.3923       23.0742        0.0000
     4300.0000      -43.6514      305.7153     -130.8308      -33.9062        0.0000     -148.9144       36.4358       15.5539        0.0000
     4310.0000      -17.3257      339.8239     -114.2317      -33.3765        0.0000     -152.1768       51.4084       19.9132        0.0000
     4320.0000      -35.7724      303.8002     -122.4057      -33.1085        0.0000     -149.7024       43.3786       17.0267        0.0000
     4330.0000      -39.0582      299.5158     -124.4698      -33.3639        0.0000     -148.7030       36.9094       20.6877        0.0000
     4340.0000      -43.7546      289.5216     -126.3161      -32.6238        0.0000     -150.1617       36.3988       20.0705        0.0000
     4350.0000      -12.2904      342.9171     -110.0785      -30.7934        0.0000     -147.9106       43.0569       25.5685        0.0000
     4360.0000      -44.4288      291.6901     -127.6087      -32.6123        0.0000     -150.5448       38.5420       17.0064        0.0000
     4370.0000      -34.7764      293.9702     -118.6065      -32.5439        0.0000     -147.4867       38.4212       23.0029        0.0000
     4380.0000      -38.0253      294.8410     -122.1038      -31.3845        0.0000     -145.7555       36.3776       18.6586        0.0000
     4390.0000      -22.9970      323.4124     -115.2231      -30.8995        0.0000     -143.3155       38.8360       20.1559        0.0000
     4400.0000      -42.0651      294.0765     -125.9256      -32.4367        0.0000     -148.4601       38.6324       16.3389        0.0000
     4410.0000      -28.2348      338.6129     -124.7955      -33.0964        0.0000     -149.0136       33.5535       23.7610        0.0000
     4420.0000      -35.9766      299.3666     -121.3456      -32.7478        0.0000     -144.6232       37.3156       18.7098        0.0000
     4430.0000      -41.9721      302.9855     -128.3731      -32.6414        0.0000     -146.8806       33.8610       17.2879        0.0000
     4440.0000      -24.4944      291.1205     -107.5119      -31.5934        0.0000     -143.3767       45.9432       21.5150        0.0000
     4450.0000      -48.6798      291.0596     -131.6799      -33.8421        0.0000     -147.4930       28.3770       21.2783        0.0000
     4460.0000      -34.9557      320.7118     -126.4116      -32.1832        0.0000     -150.2958       32.6905       23.3768        0.0000
     4470.0000      -40.3763      285.2851     -121.7297      -31.6150        0.0000     -147.3229       33.6083       23.5998        0.0000
     4480.0000      -47.2338      284.4174     -128.3398      -32.0147        0.0000     -145.8870       27.9582       21.6036        0.0000
     4490.0000      -45.1365      290.2323     -127.9008      -31.7001        0.0000     -148.1945       33.9654       18.0285        0.0000
     4500.0000      -18.3547      327.3408     -111.7010      -30.4637        0.0000     -144.8527       38.9336       24.6817        0.0000
     4510.0000      -23.9425      301.9167     -110.0387      -30.2408        0.0000     -147.3899       49.7730       17.8190        0.0000
     4520.0000      -50.3680      292.3171     -133.7268      -30.9336        0.0000     -148.8054       27.4442       18.5681        0.0000
     4530.0000      -23.9427      299.0220     -109.2134      -32.0161        0.0000     -146.2316       40.9611       28.0731        0.0000
     4540.0000      -38.2704      294.1424     -122.1497      -31.4113        0.0000     -147.1649       41.4533       14.9732        0.0000
     4550.0000      -28.6280      289.8657     -111.2877      -28.5468        0.0000     -142.6622       37.8313       22.0901        0.0000
     4560.0000      -28.7446      286.6195     -110.4786      -29.7517        0.0000     -136.1916       32.0426       23.4221        0.0000
     4570.0000      -12.0664      313.2928     -101.4067      -26.5388        0.0000     -143.7201       45.5800       23.2721        0.0000
     4580.0000      -33.1678      287.6797     -115.2041      -31.0469        0.0000     -142.3985       32.2670       25.9742        0.0000
     4590.0000      -27.7758      310.1173     -116.2106      -29.8949        0.0000     -148.9068       41.2331       21.3581        0.0000
     4600.0000      -31.4094      292.6270     -114.8565      -30.1363        0.0000     -141.8096       33.7751       23.3142        0.0000
     4610.0000      -12.8231      305.0561      -99.8145      -27.9668        0.0000     -142.6202       43.1041       27.6683        0.0000
     4620.0000      -37.5116      264.1901     -112.8495      -30.8847        0.0000     -148.3045       40.3479       25.9917        0.0000
     4630.0000      -22.0646      293.9571     -105.8910      -28.9350        0.0000     -139.9116       38.3582       24.5974        0.0000
     4640.0000      -24.6811      300.0829     -110.2544      -28.7812        0.0000     -143.6388       41.7825       20.3831        0.0000
     4650.0000      -22.9136      298.8228     -108.1275      -30.5664        0.0000     -139.5132       38.9284       23.0237        0.0000
     4660.0000      -32.6987      302.2091     -118.8783      -32.5188        0.0000     -146.0387       36.1987       23.4805        0.0000
     4670.0000      -32.8594      316.7915     -123.1974      -32.4029        0.0000     -146.0898       35.5476       19.7478        0.0000
     4680.0000      -27.4548      338.9528     -124.1125      -31.8011        0.0000     -150.4196       38.6344       19.4739        0.0000
     4690.0000      -28.0876      317.1660     -118.5323      -32.2092        0.0000     -151.2002       42.7098       22.1673        0.0000
     4700.0000      -31.5703      299.0108     -116.8378      -32.8998        0.0000     -148.4549       44.0288       20.4880        0.0000
     4710.0000      -52.8679      263.3657     -127.9707      -33.0596        0.0000     -148.9508       31.7500       22.2896        0.0000
     4720.0000      -25.8368      298.6066     -110.9891      -31.8204        0.0000     -143.3817       34.6391       29.5738        0.0000
     4730.0000      -45.5352      320.1133     -136.8205      -33.9782        0.0000     -155.1419       34.2865       18.0131        0.0000
     4740.0000      -39.1334      278.8476     -118.6511      -32.3889        0.0000     -148.0854       39.1675       22.6557        0.0000
     4750.0000      -32.9108      304.4040     -119.7163      -33.9638        0.0000     -148.1028       45.7367       16.6136        0.0000
     4760.0000      -29.1875      318.5479     -120.0263      -33.4392        0.0000     -146.2602       32.6033       27.0698        0.0000
     4770.0000      -26.5792      327.0628     -119.8462      -33.0973        0.0000     -150.9787       38.8247       25.4051        0.0000
     4780.0000      -30.0282      324.9771     -122.7005      -32.5217        0.0000     -146.5543       39.7925       16.5831        0.0000
     4790.0000      -11.2409      299.7198      -96.7106      -30.6353        0.0000     -139.7496       44.6747       28.9996        0.0000
     4800.0000      -20.5422      339.3498     -117.3130      -31.5623        0.0000     -146.2272       38.8027       21.6738        0.0000
     4810.0000      -36.4025      281.4468     -116.6614      -31.6319        0.0000     -145.3821       39.2223       21.1303        0.0000
     4820.0000      -48.5643      264.6531     -124.0342      -32.1515        0.0000     -151.2655       40.0094       19.3734        0.0000
     4830.0000      -18.9228      317.3521     -109.4207      -33.2688        0.0000     -149.9487       50.6107       23.1862        0.0000
     4840.0000      -41.7673      273.6718     -119.8091      -32.5249        0.0000     -146.2405       37.4770       21.4794        0.0000
     4850.0000      -33.0320      303.8766     -119.6871      -34.1809        0.0000     -148.6291       38.6276       24.4953        0.0000
     4860.0000      -31.8470      282.8475     -112.5054      -28.3794        0.0000     -144.2419       35.3289       24.7870        0.0000
     4870.0000      -48.2680      266.4423     -124.2482      -32.5069        0.0000     -149.7634       41.1245       16.8976        0.0000
     4880.0000      -33.8225      294.6225     -117.8386      -32.1071        0.0000     -147.3900       40.6853       20.9732        0.0000
     4890.0000      -27.3482      304.7956     -114.2654      -30.3728        0.0000     -144.0487       34.1768       25.9793        0.0000
     4900.0000      -32.1235      325.7720     -125.0224      -31.4291        0.0000     -144.3311       30.5229       20.2149        0.0000
     4910.0000      -23.4059      322.7857     -115.4532      -29.4411        0.0000     -142.4698       35.1722       21.2854        0.0000
     4920.0000      -18.9547      321.0755     -110.5143      -29.3618        0.0000     -145.6158       39.5994       24.8638        0.0000
     4930.0000      -34.9477      259.3681     -108.9105      -30.0103        0.0000     -141.9179       40.9840       22.0337        0.0000
     4940.0000      -23.2833      310.3540     -111.7856      -32.1525        0.0000     -140.7221       41.8761       19.2130        0.0000
     4950.0000      -35.3573      316.4216     -125.5898      -32.4709        0.0000     -147.5166       32.8845       21.5131        0.0000
     4960.0000      -41.1811      313.0010     -130.4382      -33.0921        0.0000     -150.9158       34.2230       19.3467        0.0000
     4970.0000      -30.2372      301.7556     -116.2875      -31.3156        0.0000     -146.9297       40.9013       21.0565        0.0000
     4980.0000      -20.7892      353.3800     -121.5610      -31.9275        0.0000     -148.9491       42.1936       17.1220        0.0000
     4990.0000      -15.0930      318.3230     -105.8677      -32.0174        0.0000     -138.4831       41.8890       22.7438        0.0000
     5000.0000      -35.2572      299.6634     -120.7108      -33.0991        0.0000     -147.4648       41.6711       18.1821        0.0000
     5010.0000      -35.8950      320.4172     -127.2670      -33.8826        0.0000     -150.2293       37.0391       19.8058        0.0000
     5020.0000      -47.4213      284.4338     -128.5320      -33.6695        0.0000     -147.0120       30.0861       22.0634        0.0000
     5030.0000      -30.4964      264.2403     -105.8486      -28.8388        0.0000     -140.7124       42.1908       21.5117        0.0000
     5040.0000      -39.7813      310.4056     -128.2983      -32.6671        0.0000     -149.4610       30.1786       23.6511        0.0000
     5050.0000      -17.1671      364.3132     -121.0567      -33.3807        0.0000     -145.8803       33.2827       24.9217        0.0000
     5060.0000      -18.8495      301.3096     -104.7726      -31.4200        0.0000     -135.8779       34.6895       27.8359        0.0000
     5070.0000      -27.7557      300.5243     -113.4549      -33.5181        0.0000     -145.7942       39.1948       26.6627        0.0000
     5080.0000      -31.5593      328.7127     -125.2969      -34.3020        0.0000     -146.0516       35.0461       20.0107        0.0000
     5090.0000      -39.8724      285.9592     -121.4181      -33.5832        0.0000     -148.9730       34.0943       27.0439        0.0000
     5100.0000      -13.2052      369.5329     -118.5832      -33.1687        0.0000     -147.4571       39.9227       22.1198        0.0000
     5110.0000      -24.5764      307.4929     -112.2628      -31.0317        0.0000     -143.6873       41.3004       21.1557        0.0000
     5120.0000      -24.0161      285.1667     -105.3358      -28.2679        0.0000     -143.9795       42.2628       24.6489        0.0000
     5130.0000      -33.1322      295.2021     -117.3136      -30.0554        0.0000     -142.8694       34.7190       20.8922        0.0000
     5140.0000      -17.0035      363.6827     -120.7133      -28.8515        0.0000     -145.9842       35.1568       18.9656        0.0000
     5150.0000      -35.2428      300.5207     -120.9409      -32.1021        0.0000     -143.4307       38.2478       16.3441        0.0000
     5160.0000      -25.6990      288.5979     -107.9972      -29.9863        0.0000     -145.2231       44.9520       22.2602        0.0000
     5170.0000      -34.9199      287.7702     -116.9820      -31.1521        0.0000     -142.4316       33.3818       23.2199        0.0000
     5180.0000      -25.5358      333.5150     -120.6428      -30.6382        0.0000     -147.1314       37.1709       19.9559        0.0000
     5190.0000      -23.7109      293.7139     -107.4680      -29.0769        0.0000     -140.3271       39.7149       22.2212        0.0000
     5200.0000      -42.4247      284.0369     -123.4222      -30.4412        0.0000     -145.6526       34.1521       18.5195        0.0000
     5210.0000      -51.7362      271.3225     -129.1080      -31.2263        0.0000     -151.0641       32.2085       20.9739        0.0000
     5220.0000      -28.7116      307.8652     -116.5042      -32.0918        0.0000     -146.7080       34.2602       28.0355        0.0000
     5230.0000      -24.2609      322.8624     -116.3301      -30.6303        0.0000     -144.6661       36.5655       22.4007        0.0000
     5240.0000      -38.5162      296.7112     -123.1280      -31.2239        0.0000     -149.9371       37.9603       20.0728        0.0000
     5250.0000      -29.5041      324.4937     -122.0385      -31.8161        0.0000     -149.3242       36.7648       22.3371        0.0000
     5260.0000      -42.5654      286.5254     -124.2725      -32.8680        0.0000     -149.9629       38.6145       19.9439        0.0000
     5270.0000      -21.8306      347.1825     -120.8351      -32.9671        0.0000     -148.3913       36.6018       23.9215        0.0000
     5280.0000      -50.2354      273.5298     -128.2366      -32.1913        0.0000     -151.0486       38.7660       16.2373        0.0000
     5290.0000      -39.4365      273.3257     -117.3796      -30.6034        0.0000     -147.9633       40.8263       20.3607        0.0000
     5300.0000      -43.4663      293.4660     -127.1526      -31.0872        0.0000     -148.0803       32.4812       19.5336        0.0000
     5310.0000      -12.4444      365.3420     -116.6273      -31.3866        0.0000     -149.0701       43.5720       20.2574        0.0000
     5320.0000      -24.9009      288.4470     -107.1560      -30.0125        0.0000     -145.8634       41.5954       27.1245        0.0000
     5330.0000      -18.9808      322.9782     -111.0830      -30.7143        0.0000     -147.9558       45.5335       22.0536        0.0000
     5340.0000      -30.7580      288.9086     -113.1448      -30.3818        0.0000     -148.9708       40.0893       26.1185        0.0000
     5350.0000      -42.7381      269.4159     -119.5662      -32.4987        0.0000     -145.6938       36.3237       22.3026        0.0000
     5360.0000      -39.2555      303.1653     -125.7078      -31.2026        0.0000     -148.1576       34.2490       19.4034        0.0000
     5370.0000      -40.8491      284.3121     -121.9251      -31.2473        0.0000     -147.5796       39.1324       17.7694        0.0000
     5380.0000      -30.5079      288.7430     -112.8475      -31.7073        0.0000     -145.0231       41.9806       21.9023        0.0000
     5390.0000      -23.5477      304.9850     -110.5189      -31.6196        0.0000     -143.3692       45.2397       19.2302        0.0000
     5400.0000      -36.7725      295.8960     -121.1518      -32.5983        0.0000     -150.2709       43.1348       18.5825        0.0000
     5410.0000      -35.9212      304.0379     -122.6223      -32.2097        0.0000     -148.9758       38.8832       19.6800        0.0000
     5420.0000      -17.7232      331.7695     -112.3324      -31.3526        0.0000     -144.9222       43.1388       20.8036        0.0000
     5430.0000      -32.5347      275.4308     -111.0780      -30.2977        0.0000     -142.6669       38.1955       23.6910        0.0000
     5440.0000      -15.2055      350.3212     -115.1050      -31.5300        0.0000     -148.3705       39.8657       24.9298        0.0000
     5450.0000      -27.4541      281.8541     -107.8291      -32.0585        0.0000     -139.8563       40.6019       23.4837        0.0000
     5460.0000      -36.6687      252.1387     -108.5699      -31.1011        0.0000     -143.8877       36.9672       29.4516        0.0000
     5470.0000      -40.6902      263.0297     -115.6972      -31.9835        0.0000     -145.4509       36.3000       25.4372        0.0000
     5480.0000      -33.5462      311.1829     -122.2848      -31.6520        0.0000     -150.5445       40.0010       19.9107        0.0000
     5490.0000      -50.2435      248.3251     -121.0572      -31.0088        0.0000     -147.0296       31.9129       25.0683        0.0000
     5500.0000      -39.5651      284.6349     -120.7332      -32.6494        0.0000     -148.2421       37.7242       22.4341        0.0000
     5510.0000      -36.0809      271.9582     -113.6340      -30.6915        0.0000     -145.3258       40.3618       22.0215        0.0000
     5520.0000      -24.4915      300.3991     -110.1550      -31.1325        0.0000     -144.0962       43.3101       21.7636        0.0000
     5530.0000      -26.0538      271.2318     -103.3998      -30.7414        0.0000     -138.8636       41.9233       24.2819        0.0000
     5540.0000      -35.2530      309.4570     -123.4994      -34.1780        0.0000     -147.9344       37.3677       21.2453        0.0000
     5550.0000      -34.2767      295.3618     -118.5037      -32.8817        0.0000     -144.0925       34.5066       23.9639        0.0000
     5560.0000       -3.6226      319.8264      -94.8260      -28.5917        0.0000     -141.7547       52.6462       22.8742        0.0000
     5570.0000      -20.1666      321.8463     -111.9460      -30.0457        0.0000     -144.0354       41.4104       20.7247        0.0000
     5580.0000      -40.2204      264.6535     -115.6904      -32.0156        0.0000     -145.7411       39.8610       22.2053        0.0000
     5590.0000      -24.9373      307.8091     -112.7139      -31.8858        0.0000     -141.5269       40.2478       20.4510        0.0000
     5600.0000      -31.8662      293.5339     -115.5720      -33.7673        0.0000     -141.0687       34.5858       24.6782        0.0000
     5610.0000      -39.2253      288.1688     -121.4011      -31.9743        0.0000     -143.7240       32.6970       21.6003        0.0000
     5620.0000      -30.7704      321.4190     -122.4280      -32.5160        0.0000     -146.9095       32.9754       24.0221        0.0000
     5630.0000      -32.2641      295.5288     -116.5387      -32.8614        0.0000     -145.8604       37.5961       24.5870        0.0000
     5640.0000      -33.9500      284.2536     -115.0093      -29.5702        0.0000     -139.2621       35.7197       18.1034        0.0000
     5650.0000      -35.7230      293.6731     -119.4685      -29.5621        0.0000     -150.6570       40.7195       20.0311        0.0000
     5660.0000      -37.4704      279.5312     -117.1830      -31.7860        0.0000     -146.0277       34.6249       26.0057        0.0000
     5670.0000      -26.7927      289.7161     -109.4098      -30.0179        0.0000     -143.7461       41.2779       23.0763        0.0000
     5680.0000      -45.9664      285.6996     -127.4381      -31.6244        0.0000     -149.8816       32.0938       21.9742        0.0000
     5690.0000      -17.9630      304.6942     -104.8512      -32.1864        0.0000     -144.5909       50.0858       21.8403        0.0000
     5700.0000      -43.2204      281.3823     -123.4609      -28.9400        0.0000     -149.7389       35.0406       20.1774        0.0000
     5710.0000      -44.4045      304.2553     -131.1676      -31.5503        0.0000     -151.3000       30.2763       21.4063        0.0000
     5720.0000      -42.0588      288.3120     -124.2755      -31.1399        0.0000     -148.7382       34.8306       20.7720        0.0000
     5730.0000      -40.3528      278.4272     -119.7506      -31.1026        0.0000     -143.3389       35.8143       18.8767        0.0000
     5740.0000      -43.9372      311.6774     -132.8169      -33.3850        0.0000     -148.6716       30.6797       18.5600        0.0000
     5750.0000      -28.4814      298.6257     -113.6391      -29.0734        0.0000     -143.3281       37.4368       21.3255        0.0000
     5760.0000      -49.1996      271.4388     -126.6045      -31.6676        0.0000     -148.7578       34.6009       19.2200        0.0000
     5770.0000      -21.7963      288.5091     -104.0691      -32.3722        0.0000     -145.1849       47.3816       26.1064        0.0000
     5780.0000      -19.1389      280.4003      -99.0994      -30.2244        0.0000     -138.0325       40.1185       29.0389        0.0000
     5790.0000      -25.7543      324.8315     -118.3851      -30.4923        0.0000     -147.8615       38.6523       21.3165        0.0000
     5800.0000      -24.5917      293.8907     -108.3992      -31.4048        0.0000     -141.4012       42.2809       22.1259        0.0000
     5810.0000      -24.3134      313.5981     -113.7408      -33.7721        0.0000     -142.7834       37.4839       25.3308        0.0000
     5820.0000      -40.7627      264.3785     -116.1543      -31.8774        0.0000     -146.0821       38.1076       23.6976        0.0000
     5830.0000      -39.1943      261.8074     -113.8528      -32.6547        0.0000     -146.9936       39.7315       26.0639        0.0000
     5840.0000      -39.9696      296.6395     -124.5609      -34.6677        0.0000     -149.3083       33.3074       26.1077        0.0000
     5850.0000      -48.4014      267.6911     -124.7376      -31.2583        0.0000     -146.9266       34.8183       18.6289        0.0000
     5860.0000      -30.3797      318.8414     -121.3023      -31.3371        0.0000     -147.3030       36.8711       20.4668        0.0000
     5870.0000      -25.9407      319.5024     -117.0517      -32.5319        0.0000     -146.3012       38.2221       23.5593        0.0000
     5880.0000      -25.0917      306.5230     -112.5015      -32.5703        0.0000     -144.1106       43.3999       20.7795        0.0000
     5890.0000      -19.1692      323.7126     -111.4809      -31.5020        0.0000     -141.7794       34.3222       27.4783        0.0000
     5900.0000      -23.9874      312.0000     -112.9590      -32.6877        0.0000     -146.4120       44.0323       22.1083        0.0000
     5910.0000      -37.6978      260.6244     -112.0189      -30.2150        0.0000     -149.8034       46.6628       21.3367        0.0000
     5920.0000      -42.9999      282.1578     -123.4616      -30.1424        0.0000     -147.9633       36.1992       18.4449        0.0000
     5930.0000      -32.3485      291.2750     -115.4101      -32.8917        0.0000     -144.2104       40.8933       20.7987        0.0000
     5940.0000      -21.5667      290.6291     -104.4441      -31.7347        0.0000     -147.9965       47.5151       27.7719        0.0000
     5950.0000      -42.8453      295.8690     -127.2170      -31.1710        0.0000     -146.7657       33.4234       17.2963        0.0000
     5960.0000      -41.0121      280.5616     -121.0185      -31.7176        0.0000     -144.8098       36.4284       19.0804        0.0000
     5970.0000      -38.0537      271.7684     -115.5527      -31.2910        0.0000     -146.6873       40.3986       22.0271        0.0000
     5980.0000      -37.8944      299.6561     -123.3459      -32.0225        0.0000     -148.0124       36.2676       20.4213        0.0000
     5990.0000      -31.6509      291.5933     -114.8032      -31.3448        0.0000     -141.3654       35.8636       22.0433        0.0000
     6000.0000      -24.2952      280.2593     -104.2155      -31.1323        0.0000     -143.9609       41.0356       29.8421        0.0000
     6010.0000      -36.0508      301.0095     -121.8883      -32.4919        0.0000     -145.4190       35.3420       20.6806        0.0000
     6020.0000      -32.4574      269.3789     -109.2749      -29.7954        0.0000     -141.1811       38.2533       23.4482        0.0000
     6030.0000      -13.5196      294.5366      -97.5113      -29.3044        0.0000     -139.7460       46.2356       25.3036        0.0000
     6040.0000      -25.3940      305.3468     -112.4683      -28.4077        0.0000     -149.7966       47.6520       18.0840        0.0000
     6050.0000      -26.7228      322.1867     -118.5993      -29.9402        0.0000     -149.0318       35.9070       24.4657        0.0000
     6060.0000      -48.3929      291.9664     -131.6517      -32.0457        0.0000     -149.9004       34.9724       15.3220        0.0000
     6070.0000      -28.2768      318.9968     -119.2437      -31.2531        0.0000     -141.3113       31.2818       22.0389        0.0000
     6080.0000      -31.4892      296.4704     -116.0323      -30.7098        0.0000     -144.3785       37.0977       21.9583        0.0000
     6090.0000      -27.4551      295.2268     -111.6436      -30.9261        0.0000     -145.3322       41.2149       23.3997        0.0000
     6100.0000      -30.5796      295.7162     -114.9076      -31.1778        0.0000     -144.9828       38.6982       22.5547        0.0000
     6110.0000      -29.0224      303.8316     -115.6647      -32.3320        0.0000     -146.2714       43.0515       19.8872        0.0000
     6120.0000      -35.7401      275.6305     -114.3404      -31.6599        0.0000     -143.5466       38.6396       22.2265        0.0000
     6130.0000      -20.9757      340.7626     -118.1494      -30.4004        0.0000     -144.8565       37.3334       19.7741        0.0000
     6140.0000      -47.5640      281.6815     -127.8898      -31.2849        0.0000     -148.6947       31.7016       20.3882        0.0000
     6150.0000      -28.9775      332.9649     -123.9276      -32.7425        0.0000     -148.3368       37.7955       19.3562        0.0000
     6160.0000      -27.2982      318.5700     -118.1433      -30.1009        0.0000     -149.6429       40.4834       21.1170        0.0000
     6170.0000      -49.6402      299.4922     -135.0450      -33.7580        0.0000     -151.9044       32.3426       18.2748        0.0000
     6180.0000      -45.6722      299.5219     -131.0855      -32.2794        0.0000     -150.4576       32.4560       19.1955        0.0000
     6190.0000      -21.3291      348.7507     -120.7808      -33.6881        0.0000     -150.4639       36.4530       26.9182        0.0000
     6200.0000      -41.5707      283.6253     -122.4509      -31.8773        0.0000     -146.3598       36.9267       18.8596        0.0000
     6210.0000      -26.8407      298.1988     -111.8767      -31.0749        0.0000     -147.8609       40.6698       26.3892        0.0000
     6220.0000      -38.0974      301.1299     -123.9692      -30.3881        0.0000     -148.3478       38.0892       16.6774        0.0000
     6230.0000      -33.3109      315.6075     -123.3113      -30.4402        0.0000     -149.6362       35.9638       20.8012        0.0000
     6240.0000      -24.6295      345.0446     -123.0243      -31.3496        0.0000     -148.8044       40.5028       16.6269        0.0000
     6250.0000      -36.3787      304.3228     -123.1611      -30.5240        0.0000     -148.0574       34.4404       20.9800        0.0000
     6260.0000      -35.4321      320.3902     -126.7963      -32.4706        0.0000     -146.2874       31.2048       20.7569        0.0000
     6270.0000      -65.7403      237.1745     -133.3743      -33.7516        0.0000     -148.2086       30.7304       17.8554        0.0000
     6280.0000      -36.5571      310.2825     -125.0389      -33.1265        0.0000     -147.7324       33.7019       22.1181        0.0000
     6290.0000      -22.7078      345.8984     -121.3461      -32.3540        0.0000     -147.6707       41.4736       17.2050        0.0000
     6300.0000      -29.0866      310.7318     -117.6965      -32.7086        0.0000     -146.9479       36.3589       25.6011        0.0000
     6310.0000      -41.0835      293.9584     -124.9103      -31.7050        0.0000     -152.2921       40.2479       18.8389        0.0000
     6320.0000      -38.6687      269.1712     -115.4271      -33.4581        0.0000     -138.8491       34.1228       22.7574        0.0000
     6330.0000      -19.7801      314.8019     -109.5507      -31.2186        0.0000     -148.2172       50.2854       19.5998        0.0000
     6340.0000      -31.2326      288.8829     -113.6121      -35.0901        0.0000     -146.3185       49.6178       18.1788        0.0000
     6350.0000      -32.4333      323.4678     -124.6751      -33.3870        0.0000     -150.7608       40.9367       18.5360        0.0000
     6360.0000      -36.1774      295.1112     -120.3329      -33.9263        0.0000     -145.2007       40.6692       18.1248        0.0000
     6370.0000      -45.8805      285.3488     -127.2521      -33.8225        0.0000     -146.0620       33.6752       18.9572        0.0000
     6380.0000      -33.6240      304.7757     -120.5355      -33.6963        0.0000     -144.1795       36.7307       20.6096        0.0000
     6390.0000      -27.4124      296.2124     -111.8819      -32.9665        0.0000     -143.9773       42.3061       22.7557        0.0000
     6400.0000      -36.2307      304.7992     -123.1489      -32.7461        0.0000     -146.8372       32.7147       23.7197        0.0000
     6410.0000      -19.2318      318.6191     -110.0910      -32.2281        0.0000     -140.3289       41.3956       21.0705        0.0000
     6420.0000      -28.1424      317.0535     -118.5551      -32.4299        0.0000     -144.9612       40.0942       18.7417        0.0000
     6430.0000      -37.7739      295.2102     -121.9577      -33.3820        0.0000     -146.0097       36.5864       20.8476        0.0000
     6440.0000      -30.3668      348.0593     -129.6213      -33.6411        0.0000     -150.2021       32.3422       21.8796        0.0000
     6450.0000      -13.5600      333.5672     -108.6818      -34.2134        0.0000     -144.6175       48.5748       21.5743        0.0000
     6460.0000      -46.5909      274.0957     -124.7536      -33.6216        0.0000     -148.6452       37.2913       20.2219        0.0000
     6470.0000      -49.8796      276.3507     -128.6853      -33.4656        0.0000     -151.9036       34.4997       22.1842        0.0000
     6480.0000      -23.0507      341.8209     -120.5262      -32.7536        0.0000     -143.7073       31.9196       24.0151        0.0000
     6490.0000      -26.9222      302.1298     -113.0792      -32.8260        0.0000     -140.1774       39.2002       20.7240        0.0000
     6500.0000      -24.7205      319.0024     -115.6890      -32.2701        0.0000     -144.4391       37.3597       23.6605        0.0000
     6510.0000      -21.1880      359.0239     -123.5692      -35.3048        0.0000     -146.3195       35.3837       22.6714        0.0000
     6520.0000      -22.0249      283.0704     -102.7468      -34.7873        0.0000     -141.4179       49.0712       24.3871        0.0000
     6530.0000      -31.4993      293.3381     -115.1492      -33.8084        0.0000     -140.3872       35.3992       23.6471        0.0000
     6540.0000      -31.4912      312.7418     -120.6744      -34.5987        0.0000     -145.5991       36.4807       23.0427        0.0000
     6550.0000      -18.5575      364.7287     -122.5656      -33.9759        0.0000     -147.3668       32.9926       25.7846        0.0000
     6560.0000      -30.8852      319.7128     -122.0563      -33.9282        0.0000     -144.9580       38.8053       18.0245        0.0000
     6570.0000      -42.0883      287.0501     -123.9451      -34.2040        0.0000     -148.1522       35.6135       22.7977        0.0000
     6580.0000      -44.7732      290.9218     -127.7341      -32.1603        0.0000     -147.4893       29.8373       22.0783        0.0000
     6590.0000      -43.7118      276.1125     -122.4496      -33.6903        0.0000     -150.4618       37.4563       24.2462        0.0000
     6600.0000      -36.9631      303.6389     -123.5504      -33.7834        0.0000     -151.5544       40.2486       21.5388        0.0000
     6610.0000      -17.7152      332.8045     -112.6196      -31.9445        0.0000     -141.2895       37.9751       22.6394        0.0000
     6620.0000      -55.0197      252.3876     -126.9919      -33.1271        0.0000     -148.6602       35.2733       19.5221        0.0000
     6630.0000      -40.1109      279.9781     -119.9510      -33.5677        0.0000     -143.7430       35.3827       21.9771        0.0000
     6640.0000      -39.5177      290.2134     -122.2766      -33.4686        0.0000     -150.9983       38.9015       23.2888        0.0000
     6650.0000      -44.3619      284.8565     -125.5932      -33.1801        0.0000     -148.6399       37.5550       18.6718        0.0000
     6660.0000      -49.7498      249.2748     -120.8343      -33.0146        0.0000     -145.5200       33.6689       24.0314        0.0000
     6670.0000      -39.1890      303.3240     -125.6865      -32.4060        0.0000     -148.9534       34.2348       21.4381        0.0000
     6680.0000      -48.0120      243.6154     -117.4827      -33.3777        0.0000     -146.4936       38.3363       24.0523        0.0000
     6690.0000      -34.5138      304.9862     -121.4853      -33.3639        0.0000     -147.6701       38.3498       21.1989        0.0000
     6700.0000      -25.2928      332.2064     -120.0265      -34.5195        0.0000     -148.7298       40.2088       23.0141        0.0000
     6710.0000      -27.0164      310.2810     -115.4979      -32.2601        0.0000     -146.9865       41.9673       21.7815        0.0000
     6720.0000      -43.2919      302.0304     -129.4206      -33.2842        0.0000     -150.2129       38.5727       15.5038        0.0000
     6730.0000      -43.6816      289.1653     -126.1416      -33.6463        0.0000     -146.8904       34.9451       19.4501        0.0000
     6740.0000      -34.0246      332.0658     -128.7183      -34.0474        0.0000     -150.6994       39.6609       16.3675        0.0000
     6750.0000      -32.7419      323.1988     -124.9071      -31.1114        0.0000     -148.7949       35.2787       19.7205        0.0000
     6760.0000      -27.0201      332.8186     -121.9284      -31.6659        0.0000     -146.4600       35.1167       21.0808        0.0000
     6770.0000      -28.5671      312.0024     -117.5394      -32.0459        0.0000     -142.0838       37.4315       19.1588        0.0000
     6780.0000      -39.8297      309.1546     -127.9899      -32.2784        0.0000     -146.4097       32.8372       17.8609        0.0000
     6790.0000      -49.7903      266.7198     -125.8496      -32.6490        0.0000     -146.7607       34.2098       19.3503        0.0000
     6800.0000      -32.6987      327.5449     -126.1032      -31.2365        0.0000     -150.3860       36.5024       19.0170        0.0000
     6810.0000      -33.8355      297.8053     -118.7593      -31.6908        0.0000     -145.7997       39.2616       19.4696        0.0000
     6820.0000      -14.3856      355.1900     -115.6735      -30.6654        0.0000     -147.8097       38.1841       24.6175        0.0000
     6830.0000      -34.1799      280.9878     -114.3080      -32.4045        0.0000     -148.0847       46.4308       19.7504        0.0000
     6840.0000      -21.8331      269.2526      -98.6147      -29.6097        0.0000     -141.2718       46.8800       25.3868        0.0000
     6850.0000      -35.8478      321.9882     -127.6678      -31.8764        0.0000     -152.8131       36.1033       20.9184        0.0000
     6860.0000      -30.2641      315.4267     -120.2129      -32.3691        0.0000     -146.2486       39.8746       18.5302        0.0000
     6870.0000      -21.0460      332.3550     -115.8221      -31.7649        0.0000     -147.3877       39.4669       23.8636        0.0000
     6880.0000      -45.5369      284.6670     -126.7141      -32.3294        0.0000     -148.7072       31.4930       22.8295        0.0000
     6890.0000      -28.9301      323.9874     -121.3201      -31.8035        0.0000     -147.3415       35.0884       22.7365        0.0000
     6900.0000      -46.1524      299.3875     -131.5273      -33.0021        0.0000     -153.3737       31.7706       23.0779        0.0000
     6910.0000      -33.0023      313.6342     -122.4399      -31.2671        0.0000     -143.9298       34.5117       18.2453        0.0000
     6920.0000      -22.7610      354.4800     -123.8464      -32.3953        0.0000     -151.5174       40.2952       19.7711        0.0000
     6930.0000      -39.2633      298.2940     -124.3264      -31.6999        0.0000     -147.7128       34.0529       21.0334        0.0000
     6940.0000      -22.3629      334.4362     -117.7326      -29.2183        0.0000     -148.4610       39.7519       20.1949        0.0000
     6950.0000      -49.6938      287.7985     -131.7640      -32.6254        0.0000     -151.1946       30.0429       22.0130        0.0000
     6960.0000      -34.6869      295.9097     -119.0701      -32.3455        0.0000     -147.8044       41.2337       19.8461        0.0000
     6970.0000      -33.8656      306.8356     -121.3645      -32.6282        0.0000     -148.1548       44.4433       14.9751        0.0000
     6980.0000      -31.2115      344.4620     -129.4402      -32.4428        0.0000     -151.0215       31.0107       23.0134        0.0000
     6990.0000      -26.7455      295.9636     -111.1441      -31.5746        0.0000     -145.7940       34.7622       31.4624        0.0000
     7000.0000      -37.7684      316.5968     -128.0509      -32.2694        0.0000     -147.6944       32.9022       19.0106        0.0000
     7010.0000      -38.9285      300.4237     -124.5990      -33.2732        0.0000     -148.2186       37.4746       19.4181        0.0000
     7020.0000      -42.6644      282.1233     -123.1162      -33.2235        0.0000     -148.7102       34.9909       23.8266        0.0000
     7030.0000      -14.9210      349.7528     -114.6585      -31.0655        0.0000     -150.2438       40.8047       25.8461        0.0000
     7040.0000      -33.5469      291.3209     -116.6216      -33.2888        0.0000     -149.3645       39.4530       26.5787        0.0000
     7050.0000      -41.5392      317.5114     -132.0825      -32.0945        0.0000     -150.1935       33.3886       16.8169        0.0000
     7060.0000      -11.6110      347.8376     -110.8022      -31.0294        0.0000     -143.4749       41.8777       21.8243        0.0000
     7070.0000      -38.9679      277.9809     -118.2384      -31.3377        0.0000     -146.4124       36.3568       23.1549        0.0000
     7080.0000      -16.5801      334.5608     -111.9853      -31.1544        0.0000     -145.4554       44.1924       20.4321        0.0000
     7090.0000      -14.1143      353.5624     -114.9381      -30.5046        0.0000     -145.7243       37.7764       23.5145        0.0000
     7100.0000      -33.4388      299.4644     -118.8357      -31.6010        0.0000     -148.2929       37.8823       23.1759        0.0000
     7110.0000      -34.5737      294.0547     -118.4279      -34.3703        0.0000     -147.2211       43.5028       19.6607        0.0000
     7120.0000      -34.3481      298.9294     -119.5924      -32.0860        0.0000     -151.9006       37.6158       26.7784        0.0000
     7130.0000      -34.7110      291.6841     -117.8892      -32.3378        0.0000     -142.4172       34.6729       22.1928        0.0000
     7140.0000      -26.3403      341.7830     -123.8050      -32.3706        0.0000     -148.6661       37.6266       19.6052        0.0000
     7150.0000      -24.7881      306.6491     -112.2339      -31.9379        0.0000     -144.4891       41.2812       22.9119        0.0000
     7160.0000      -42.5715      276.4675     -121.4105      -34.7946        0.0000     -148.2045       37.6493       23.9393        0.0000
     7170.0000      -38.5379      286.5681     -120.2573      -33.9116        0.0000     -145.9064       30.2993       29.2615        0.0000
     7180.0000      -35.2389      313.0809     -124.5187      -32.0453        0.0000     -145.7268       32.8292       20.4242        0.0000
     7190.0000      -33.9073      295.9214     -118.2939      -32.8773        0.0000     -146.1501       36.1224       24.6111        0.0000
     7200.0000      -31.5714      297.8397     -116.5050      -32.4913        0.0000     -149.0789       41.0891       23.9762        0.0000
     7210.0000      -52.2715      289.7212     -134.8899      -31.1963        0.0000     -151.1723       28.0741       19.4046        0.0000
     7220.0000      -30.7706      318.9561     -121.7259      -33.4588        0.0000     -146.2527       35.3952       22.5904        0.0000
     7230.0000      -37.3616      287.0399     -119.2155      -31.1747        0.0000     -147.6313       36.4266       23.1639        0.0000
     7240.0000      -42.1000      294.4518     -126.0675      -33.7428        0.0000     -150.0840       39.7101       18.0492        0.0000
     7250.0000      -38.4927      268.6880     -115.1132      -30.2942        0.0000     -144.2927       36.0442       23.4295        0.0000
     7260.0000      -47.8869      276.7511     -126.8068      -33.8589        0.0000     -150.0469       39.3221       17.7769        0.0000
     7270.0000      -27.6462      324.7329     -120.2488      -32.3761        0.0000     -146.4836       37.5288       21.0821        0.0000
     7280.0000      -10.5953      339.2741     -107.3445      -31.3895        0.0000     -145.5983       40.9267       28.7165        0.0000
     7290.0000      -25.8775      313.0060     -115.1360      -31.5222        0.0000     -150.3815       43.9355       22.8323        0.0000
     7300.0000      -18.5106      316.3169     -108.7133      -30.7333        0.0000     -141.6417       41.7173       21.9444        0.0000
     7310.0000      -44.0475      292.6282     -127.4949      -32.3382        0.0000     -149.0218       34.6401       19.2250        0.0000
     7320.0000      -21.0201      314.5194     -110.7101      -30.2007        0.0000     -144.7426       42.2380       21.9952        0.0000
     7330.0000      -51.7193      231.1188     -117.6264      -30.1332        0.0000     -142.3232       38.3598       16.4703        0.0000
     7340.0000      -41.8780      286.6410     -123.6181      -30.2350        0.0000     -148.4429       33.0975       21.9624        0.0000
     7350.0000      -27.6903      315.8998     -117.7740      -30.1042        0.0000     -148.7482       38.8011       22.2773        0.0000
     7360.0000      -29.3779      320.9635     -120.9056      -32.1933        0.0000     -146.8405       36.8333       21.2950        0.0000
     7370.0000      -35.9672      331.9768     -130.6355      -31.4500        0.0000     -152.8856       37.5628       16.1373        0.0000
     7380.0000      -25.2210      326.1854     -118.2378      -31.1277        0.0000     -146.0430       36.2216       22.7113        0.0000
     7390.0000      -41.6763      280.3161     -121.6128      -32.5161        0.0000     -150.4207       40.1500       21.1740        0.0000
     7400.0000      -34.7131      289.4888     -117.2653      -30.8197        0.0000     -144.9201       36.6018       21.8727        0.0000
     7410.0000      -27.6382      291.2988     -110.7065      -33.1991        0.0000     -140.4297       36.2396       26.6827        0.0000
     7420.0000      -41.7134      291.5419     -124.8511      -31.1910        0.0000     -152.3927       38.3284       20.4042        0.0000
     7430.0000      -30.0226      296.0346     -114.4415      -31.7169        0.0000     -142.7185       35.1121       24.8819        0.0000
     7440.0000      -30.1372      308.4062     -118.0839      -31.3260        0.0000     -147.8176       38.2491       22.8106        0.0000
     7450.0000      -28.4294      314.1233     -118.0066      -31.7848        0.0000     -144.3640       31.5837       26.5585        0.0000
     7460.0000      -22.4864      309.3546     -110.7036      -29.5127        0.0000     -145.2939       40.8026       23.3003        0.0000
     7470.0000      -31.1734      317.0564     -121.5870      -30.8140        0.0000     -146.9776       39.2136       16.9910        0.0000
     7480.0000      -23.4595      309.6598     -111.7638      -31.3804        0.0000     -148.0034       42.6160       25.0040        0.0000
     7490.0000      -42.5148      303.4893     -129.0595      -31.8590        0.0000     -149.3259       30.9522       21.1732        0.0000
     7500.0000      -24.2361      289.8709     -106.8973      -30.0917        0.0000     -145.6799       46.0393       22.8350        0.0000
     7510.0000      -34.6228      306.6511     -122.0691      -32.5222        0.0000     -145.2508       36.4246       19.2794        0.0000
     7520.0000      -41.2293      320.1794     -132.5334      -30.6957        0.0000     -151.2896       27.6578       21.7941        0.0000
     7530.0000      -18.9057      321.5530     -110.6015      -31.0765        0.0000     -148.3468       45.7158       23.1060        0.0000
     7540.0000      -32.5593      327.2447     -125.8782      -31.8483        0.0000     -146.9536       35.6263       17.2974        0.0000
     7550.0000      -42.5874      308.4635     -130.5506      -31.0521        0.0000     -149.7640       31.3602       18.9053        0.0000
     7560.0000      -53.6847      256.7915     -126.9128      -30.1763        0.0000     -149.4658       37.6043       15.1250        0.0000
     7570.0000      -35.2523      326.1581     -128.2613      -31.1877        0.0000     -151.2255       34.6973       19.4547        0.0000
     7580.0000      -42.4971      278.6682     -121.9636      -28.9376        0.0000     -145.6737       32.0537       20.5940        0.0000
     7590.0000      -22.3999      334.4375     -117.7700      -29.8354        0.0000     -147.1697       42.1386       17.0965        0.0000
     7600.0000      -34.3916      338.8940     -131.0325      -32.2234        0.0000     -150.0035       31.7944       19.4000        0.0000
     7610.0000      -38.1885      292.6594     -121.6448      -31.4077        0.0000     -149.8482       41.5643       18.0468        0.0000
     7620.0000      -25.3100      367.1325     -130.0035      -32.6228        0.0000     -151.6459       34.7224       19.5428        0.0000
     7630.0000      -23.4977      305.5647     -110.6342      -32.0649        0.0000     -143.6153       46.0484       18.9976        0.0000
     7640.0000      -44.1998      232.1721     -110.4073      -32.5213        0.0000     -144.1596       43.8054       22.4682        0.0000
     7650.0000      -31.1185      319.1903     -122.1405      -32.7546        0.0000     -148.7525       37.2690       22.0976        0.0000
     7660.0000      -41.0037      303.2872     -127.4907      -31.4943        0.0000     -148.8170       35.3352       17.4854        0.0000
     7670.0000      -36.5867      316.2266     -126.7636      -33.9816        0.0000     -149.6963       32.4030       24.5113        0.0000
     7680.0000      -25.0057      315.9421     -115.1015      -28.9832        0.0000     -149.9413       47.3083       16.5148        0.0000
     7690.0000      -25.0055      344.5407     -123.2566      -33.4472        0.0000     -145.0353       33.1690       22.0569        0.0000
     7700.0000      -20.9958      324.0631     -113.4074      -31.2413        0.0000     -147.5955       42.8440       22.5854        0.0000
     7710.0000      -29.5635      317.6377     -120.1428      -31.9800        0.0000     -149.9296       39.3889       22.3780        0.0000
     7720.0000      -36.2185      327.5461     -129.6233      -32.6502        0.0000     -149.5276       34.9844       17.5701        0.0000
     7730.0000      -43.1857      293.3938     -126.8515      -32.9517        0.0000     -147.7597       37.1795       16.6805        0.0000
     7740.0000      -26.8846      314.3086     -116.5146      -31.7494        0.0000     -143.1842       37.8985       20.5206        0.0000
     7750.0000      -34.4804      286.0318     -116.0468      -32.6441        0.0000     -142.6689       34.9987       24.2674        0.0000
     7760.0000      -43.0324      251.7150     -114.8128      -33.7605        0.0000     -141.0348       38.0867       21.8958        0.0000
     7770.0000      -43.5351      282.3941     -124.0642      -32.8111        0.0000     -150.8100       40.3175       19.2395        0.0000
     7780.0000      -37.7179      290.4338     -120.5396      -32.2334        0.0000     -148.3035       40.0289       19.9684        0.0000
     7790.0000      -45.4053      265.9197     -121.2364      -30.5948        0.0000     -149.7460       38.9697       20.1348        0.0000
     7800.0000      -38.4479      322.4101     -130.3881      -32.9315        0.0000     -150.2328       33.1838       19.5923        0.0000
     7810.0000      -36.4721      257.1008     -109.7883      -31.0973        0.0000     -144.3879       43.4224       22.2744        0.0000
     7820.0000      -31.1945      263.2423     -106.2621      -31.4791        0.0000     -145.4085       47.3815       23.2439        0.0000
     7830.0000      -27.8145      313.8409     -117.3111      -31.4723        0.0000     -144.8333       38.6979       20.2966        0.0000
     7840.0000      -51.2102      280.0684     -131.0761      -31.1178        0.0000     -150.2400       31.1372       19.1445        0.0000
     7850.0000      -45.1505      267.9328     -121.5557      -31.3395        0.0000     -145.3086       36.3460       18.7463        0.0000
     7860.0000       -3.4660      386.5837     -113.7063      -32.3409        0.0000     -148.9862       45.1292       22.4916        0.0000
     7870.0000      -31.5623      316.6210     -121.8517      -32.6930        0.0000     -144.8739       34.7999       20.9153        0.0000
     7880.0000      -36.5673      314.5431     -126.2642      -32.9188        0.0000     -147.7824       34.2092       20.2278        0.0000
     7890.0000       -0.6620      400.9319     -114.9939      -32.4748        0.0000     -148.3999       38.6806       27.2001        0.0000
     7900.0000      -36.1041      288.0871     -118.2565      -32.1300        0.0000     -149.2435       46.8262       16.2908        0.0000
     7910.0000      -47.7725      252.8429     -119.8745      -33.0119        0.0000     -144.1849       39.2160       18.1062        0.0000
     7920.0000      -53.4949      270.4570     -130.6199      -31.8989        0.0000     -147.6279       29.8857       19.0212        0.0000
     7930.0000      -35.0119      300.1135     -120.5939      -34.5070        0.0000     -147.1982       37.9286       23.1827        0.0000
     7940.0000      -25.1831      300.9393     -111.0006      -31.6063        0.0000     -140.1561       37.1118       23.6501        0.0000
     7950.0000      -24.2692      300.1827     -109.8709      -31.7760        0.0000     -140.4599       39.8706       22.4945        0.0000
     7960.0000      -35.7767      282.5602     -116.3531      -33.6770        0.0000     -148.0356       43.3913       21.9681        0.0000
     7970.0000      -40.2487      280.6154     -120.2706      -33.8019        0.0000     -143.9255       36.4224       21.0345        0.0000
     7980.0000      -42.2923      276.3289     -121.0917      -32.1817        0.0000     -145.9419       34.0732       22.9586        0.0000
     7990.0000      -27.0150      315.3686     -116.9472      -32.9129        0.0000     -148.9010       43.1778       21.6889        0.0000
     8000.0000        6.4553      383.4798     -102.8999      -32.2001        0.0000     -143.3966       44.5573       28.1395        0.0000
     8010.0000      -40.4391      285.5709     -121.8741      -32.0695        0.0000     -151.9409       42.1406       19.9958        0.0000
     8020.0000      -43.8805      284.0892     -124.8930      -32.6009        0.0000     -151.5785       35.4420       23.8444        0.0000
     8030.0000      -41.4622      277.5753     -120.6171      -33.0201        0.0000     -145.5251       39.3576       18.5706        0.0000
     8040.0000      -25.1310      323.6407     -117.4222      -31.7896        0.0000     -145.6942       36.4236       23.6380        0.0000
     8050.0000      -39.1715      320.5194     -130.5725      -32.7521        0.0000     -151.0173       37.3298       15.8670        0.0000
     8060.0000      -43.8678      279.3501     -123.5288      -32.2781        0.0000     -146.8833       33.1150       22.5177        0.0000
     8070.0000      -29.8518      275.1692     -108.3206      -32.2263        0.0000     -147.1357       40.9318       30.1096        0.0000
     8080.0000      -30.8871      293.7723     -114.6608      -31.2004        0.0000     -146.0437       40.2407       22.3425        0.0000
     8090.0000      -23.5071      337.7094     -119.8101      -31.4871        0.0000     -149.4709       40.0676       21.0802        0.0000
     8100.0000      -25.8180      290.0437     -108.5285      -30.7779        0.0000     -143.7187       40.7466       25.2215        0.0000
     8110.0000      -39.8558      304.5148     -126.6929      -31.7008        0.0000     -147.8618       32.7275       20.1422        0.0000
     8120.0000      -36.2121      305.8764     -123.4375      -32.4566        0.0000     -150.4567       41.0970       18.3789        0.0000
     8130.0000      -41.4013      281.1372     -121.5719      -33.6014        0.0000     -147.8428       34.8442       25.0281        0.0000
     8140.0000      -34.2877      340.2866     -131.3257      -33.5926        0.0000     -152.3255       35.3615       19.2309        0.0000
     8150.0000      -35.5227      332.1475     -130.2397      -33.5628        0.0000     -153.5685       33.0431       23.8484        0.0000
     8160.0000      -26.1433      310.7190     -114.7496      -29.8905        0.0000     -144.5029       40.2782       19.3655        0.0000
     8170.0000      -25.2689      293.5661     -108.9838      -31.1864        0.0000     -148.0355       44.4350       25.8032        0.0000
     8180.0000      -16.2172      352.1738     -116.6450      -31.5510        0.0000     -146.9692       41.9800       19.8952        0.0000
     8190.0000      -26.9074      318.7834     -117.8134      -31.3140        0.0000     -147.6811       36.7197       24.4620        0.0000
     8200.0000      -29.0702      286.8801     -110.8785      -31.2167        0.0000     -143.7907       42.4703       21.6587        0.0000
     8210.0000      -48.8745      279.2841     -128.5167      -32.8767        0.0000     -151.2136       33.4905       22.0831        0.0000
     8220.0000      -37.8345      290.8128     -120.7642      -32.6009        0.0000     -149.6682       40.9940       20.5109        0.0000
     8230.0000      -27.3253      345.7365     -125.9175      -31.0805        0.0000     -147.7252       29.7669       23.1213        0.0000
     8240.0000      -30.8526      275.0610     -109.2905      -30.5789        0.0000     -144.3821       38.5838       27.0867        0.0000
     8250.0000      -27.7193      335.5361     -123.4026      -32.2428        0.0000     -150.8693       35.2625       24.4470        0.0000
     8260.0000      -51.7826      272.5165     -129.4949      -33.8979        0.0000     -152.7955       36.2008       20.9978        0.0000
     8270.0000      -41.3554      276.7516     -120.2754      -32.5786        0.0000     -151.7493       49.4381       14.6144        0.0000
     8280.0000      -37.1044      302.2035     -123.2824      -32.4711        0.0000     -147.8710       33.5443       23.5154        0.0000
     8290.0000      -40.1158      305.9219     -127.3542      -32.5379        0.0000     -148.6626       37.6239       16.2224        0.0000
     8300.0000      -13.6779      345.5876     -112.2275      -32.9221        0.0000     -143.9670       43.7231       20.9385        0.0000
     8310.0000      -27.2451      330.0981     -121.3777      -31.4054        0.0000     -148.2355       34.2865       23.9766        0.0000
     8320.0000      -38.0660      295.0963     -122.2172      -30.8653        0.0000     -150.5642       39.2361       19.9762        0.0000
     8330.0000      -33.1176      296.2853     -117.6079      -33.9013        0.0000     -146.4669       37.7641       24.9962        0.0000
     8340.0000      -28.0710      321.0094     -119.6118      -31.4017        0.0000     -142.9169       35.6737       19.0330        0.0000
     8350.0000      -37.8039      300.1914     -123.4081      -31.9068        0.0000     -147.6185       37.3603       18.7569        0.0000
     8360.0000      -43.0546      275.0983     -121.5032      -33.1259        0.0000     -144.1265       34.9001       20.8491        0.0000
     8370.0000      -33.4200      292.7011     -116.8883      -32.1685        0.0000     -146.9386       42.5987       19.6201        0.0000
     8380.0000      -47.4667      281.7135     -127.8016      -32.5232        0.0000     -147.5845       34.6465       17.6595        0.0000
     8390.0000      -17.0206      339.0919     -113.7179      -32.0545        0.0000     -145.5855       37.7847       26.1374        0.0000
     8400.0000      -30.9010      310.1692     -119.3505      -33.1721        0.0000     -148.5870       43.1386       19.2700        0.0000
     8410.0000      -32.4847      307.6466     -120.2149      -30.1849        0.0000     -147.6878       37.3420       20.3159        0.0000
     8420.0000      -23.7872      308.9075     -111.8769      -30.8243        0.0000     -143.4353       42.0684       20.3143        0.0000
     8430.0000      -47.9098      259.6443     -121.9514      -33.2739        0.0000     -150.7248       39.3159       22.7315        0.0000
     8440.0000      -41.9888      341.6028     -139.4021      -32.9315        0.0000     -152.2260       28.0388       17.7166        0.0000
     8450.0000      -23.9684      345.2361     -122.4178      -30.9813        0.0000     -146.9254       37.8025       17.6864        0.0000
     8460.0000      -31.8702      287.6005     -113.8839      -32.7342        0.0000     -147.6592       38.0060       28.5035        0.0000
     8470.0000      -14.0296      330.0195     -108.1397      -30.5288        0.0000     -142.1776       40.2677       24.2990        0.0000
     8480.0000      -23.0316      321.9618     -114.8440      -31.7336        0.0000     -146.5950       40.6263       22.8584        0.0000
     8490.0000      -39.1170      312.8523     -128.3317      -31.4137        0.0000     -148.1957       34.7749       16.5028        0.0000
     8500.0000      -28.5041      318.9382     -119.4543      -31.2872        0.0000     -144.9189       34.1484       22.6033        0.0000
     8510.0000      -26.1626      348.1698     -125.4486      -31.8347        0.0000     -144.6688       34.4699       16.5850        0.0000
     8520.0000      -32.2604      295.6152     -116.5597      -32.5519        0.0000     -146.7400       42.7763       19.9560        0.0000
     8530.0000      -22.0411      321.4888     -113.7186      -33.4314        0.0000     -143.9740       44.0515       19.6354        0.0000
     8540.0000      -34.3339      306.3997     -121.7085      -33.1978        0.0000     -151.9065       43.8343       19.5615        0.0000
     8550.0000      -45.1874      285.5448     -126.6150      -33.2733        0.0000     -149.5947       36.3517       19.9013        0.0000
     8560.0000      -40.1491      277.8055     -119.3697      -33.0484        0.0000     -143.4739       34.8610       22.2915        0.0000
     8570.0000      -31.9848      322.8026     -124.0370      -33.5939        0.0000     -149.8380       34.7840       24.6110        0.0000
     8580.0000      -50.5751      266.8119     -126.6607      -31.0074        0.0000     -147.9087       32.2771       19.9784        0.0000
     8590.0000      -30.5849      257.8615     -104.1181      -31.8741        0.0000     -146.2916       52.0290       22.0186        0.0000
     8600.0000      -34.8098      326.5093     -127.9189      -32.4727        0.0000     -145.6277       34.8463       15.3351        0.0000
     8610.0000      -39.6572      275.1089     -118.1088      -31.9943        0.0000     -145.9807       40.2572       19.6089        0.0000
     8620.0000      -60.2291      238.9502     -128.3694      -33.1087        0.0000     -147.3324       31.5898       20.4819        0.0000
     8630.0000      -37.6724      286.3741     -119.3364      -32.8124        0.0000     -146.9129       39.7687       20.6203        0.0000
     8640.0000      -40.3463      314.1976     -129.9446      -33.3566        0.0000     -147.2940       31.9172       18.7888        0.0000
     8650.0000      -59.8962      261.3608     -134.4273      -33.1421        0.0000     -151.8331       33.2502       17.2977        0.0000
     8660.0000      -28.6748      289.9184     -111.3495      -31.1602        0.0000     -147.6213       41.4503       25.9817        0.0000
     8670.0000      -35.7485      270.0791     -112.7657      -33.2705        0.0000     -147.1478       45.0478       22.6048        0.0000
     8680.0000      -37.7201      286.6661     -119.4674      -33.0990        0.0000     -146.7365       37.6678       22.7003        0.0000
     8690.0000      -48.6353      283.7855     -129.5612      -31.0939        0.0000     -151.6580       33.6831       19.5077        0.0000
     8700.0000      -33.9079      322.1941     -125.7865      -33.3913        0.0000     -145.6284       35.0095       18.2237        0.0000
     8710.0000      -36.6934      290.3728     -119.4977      -31.7925        0.0000     -149.6218       42.3514       19.5652        0.0000
     8720.0000      -11.2737      326.4623     -104.3695      -31.9178        0.0000     -141.3994       43.7004       25.2473        0.0000
     8730.0000      -44.9363      289.4471     -127.4767      -31.9049        0.0000     -149.7764       32.4061       21.7986        0.0000
     8740.0000      -22.8242      326.7138     -115.9917      -29.4185        0.0000     -148.3590       46.3228       15.4629        0.0000
     8750.0000      -49.2920      295.3087     -133.5039      -32.6823        0.0000     -152.8461       35.3124       16.7121        0.0000
     8760.0000      -28.7570      334.0819     -124.0256      -32.5517        0.0000     -146.8921       32.0475       23.3706        0.0000
     8770.0000      -32.6511      285.5033     -114.0668      -31.9915        0.0000     -143.0647       38.8457       22.1437        0.0000
     8780.0000      -30.6797      288.8965     -113.0630      -29.7708        0.0000     -147.8817       40.7012       23.8883        0.0000
     8790.0000      -27.9440      325.6055     -120.7954      -30.3867        0.0000     -146.4372       36.6184       19.4100        0.0000
     8800.0000      -36.4457      332.2721     -131.1982      -32.9911        0.0000     -149.8104       31.7325       19.8707        0.0000
     8810.0000      -35.8194      264.0153     -111.1074      -31.8082        0.0000     -142.1895       38.9282       23.9621        0.0000
     8820.0000      -29.9533      285.5821     -111.3915      -30.3355        0.0000     -141.4048       42.7995       17.5493        0.0000
     8830.0000      -33.7905      296.2370     -118.2671      -32.7451        0.0000     -146.3271       39.0663       21.7388        0.0000
     8840.0000      -37.9326      266.9909     -114.0691      -31.5580        0.0000     -145.1067       45.6031       16.9924        0.0000
     8850.0000      -25.4981      336.3144     -121.4034      -33.0479        0.0000     -148.6007       34.5033       25.7419        0.0000
     8860.0000      -50.2962      284.8359     -131.5216      -34.3494        0.0000     -149.7010       35.4523       17.0765        0.0000
     8870.0000      -38.6008      305.6993     -125.7757      -32.8629        0.0000     -149.9006       38.6055       18.3824        0.0000
     8880.0000      -30.6623      289.9668     -113.3508      -31.2549        0.0000     -143.5239       40.3236       21.1044        0.0000
     8890.0000      -49.8075      276.9265     -128.7773      -32.9001        0.0000     -143.8306       32.6405       15.3129        0.0000
     8900.0000      -24.8202      340.4775     -121.9126      -32.5387        0.0000     -148.4512       40.3810       18.6963        0.0000
     8910.0000      -27.0525      343.1031     -124.8936      -33.7634        0.0000     -148.6534       38.3291       19.1940        0.0000
     8920.0000      -34.1833      297.1242     -118.9128      -31.9177        0.0000     -149.2158       37.2821       24.9385        0.0000
     8930.0000      -30.9308      312.7207     -120.1079      -31.2794        0.0000     -145.6127       37.5656       19.2186        0.0000
     8940.0000      -34.6467      324.9650     -127.3155      -32.8786        0.0000     -150.1281       40.3038       15.3874        0.0000
     8950.0000      -33.9884      321.3004     -125.6122      -32.1394        0.0000     -149.9604       35.8868       20.6008        0.0000
     8960.0000      -31.3079      303.7910     -117.9386      -31.6427        0.0000     -149.7333       42.9540       20.4834        0.0000
     8970.0000      -39.4729      333.9125     -134.6932      -34.0648        0.0000     -149.7395       28.1446       20.9666        0.0000
     8980.0000      -27.6161      322.4085     -119.5559      -33.6655        0.0000     -142.5473       33.8703       22.7867        0.0000
     8990.0000      -30.0935      302.7315     -116.4221      -32.9495        0.0000     -144.2040       39.4824       21.2490        0.0000
     9000.0000      -34.1157      315.7100     -124.1453      -32.5787        0.0000     -150.2201       36.5378       22.1157        0.0000
     9010.0000      -37.2302      291.8094     -120.4442      -31.2106        0.0000     -148.6581       39.8192       19.6053        0.0000
     9020.0000      -54.1863      274.8605     -132.5670      -31.1598        0.0000     -149.9273       31.7264       16.7937        0.0000
     9030.0000      -38.7172      243.4341     -108.1362      -31.8144        0.0000     -145.5773       48.5701       20.6854        0.0000
     9040.0000      -27.5800      302.5486     -113.8564      -31.0116        0.0000     -142.8996       37.2326       22.8223        0.0000
     9050.0000      -18.1924      308.2101     -106.0832      -29.4930        0.0000     -140.2131       41.5949       22.0280        0.0000
     9060.0000      -42.8497      277.8508     -122.0831      -31.8973        0.0000     -147.5161       37.1005       20.2297        0.0000
     9070.0000      -33.7283      280.4385     -113.6997      -31.4090        0.0000     -144.9748       37.1005       25.5836        0.0000
     9080.0000      -27.4384      291.1312     -110.4589      -32.5459        0.0000     -148.4402       42.2767       28.2505        0.0000
     9090.0000      -40.3947      285.4095     -121.7836      -33.2792        0.0000     -148.1362       40.7206       18.9111        0.0000
     9100.0000      -27.8904      303.8052     -114.5252      -32.3294        0.0000     -147.8959       45.2261       20.4739        0.0000
     9110.0000      -35.7022      268.1796     -112.1778      -31.9215        0.0000     -148.3299       46.2427       21.8310        0.0000
     9120.0000      -31.5761      278.6633     -111.0412      -30.2437        0.0000     -148.7597       50.3506       17.6115        0.0000
     9130.0000      -35.0229      294.3049     -118.9485      -32.3236        0.0000     -144.6231       31.4118       26.5864        0.0000
     9140.0000      -30.0935      292.3171     -113.4522      -31.6203        0.0000     -147.4600       39.3517       26.2765        0.0000
     9150.0000      -15.0111      317.9868     -105.6899      -31.5251        0.0000     -139.0199       42.5632       22.2919        0.0000
     9160.0000      -22.9427      344.8120     -121.2712      -32.7085        0.0000     -143.2148       35.3122       19.3400        0.0000
     9170.0000      -32.8347      289.5767     -115.4120      -31.6052        0.0000     -145.4412       38.0941       23.5404        0.0000
     9180.0000      -22.7946      313.2880     -112.1335      -31.8360        0.0000     -143.3942       40.0585       23.0381        0.0000
     9190.0000      -36.9302      288.9283     -119.3226      -30.0860        0.0000     -142.9752       35.1847       18.5539        0.0000
     9200.0000      -17.4248      333.5943     -112.5544      -32.5702        0.0000     -146.0425       45.0530       21.0054        0.0000
     9210.0000      -22.2416      332.1905     -116.9708      -31.2443        0.0000     -143.0826       38.8743       18.4817        0.0000
     9220.0000      -39.8934      284.9729     -121.1578      -32.6586        0.0000     -147.7663       32.1210       27.1460        0.0000
     9230.0000      -42.0461      302.5475     -128.3222      -32.7860        0.0000     -148.8743       35.0284       18.3098        0.0000
     9240.0000      -43.2807      275.8355     -121.9395      -30.6301        0.0000     -147.3572       35.8285       20.2193        0.0000
     9250.0000      -43.4831      285.8283     -124.9915      -31.1916        0.0000     -144.5981       30.5966       20.2016        0.0000
     9260.0000      -32.8526      301.9753     -118.9655      -32.9758        0.0000     -147.6710       41.0978       20.5834        0.0000
     9270.0000      -38.3489      289.7373     -120.9719      -33.3080        0.0000     -146.0089       35.3988       22.9461        0.0000
     9280.0000      -27.3137      309.4067     -115.5458      -30.7102        0.0000     -140.7500       32.8165       23.0980        0.0000
     9290.0000      -47.2689      286.3552     -128.9275      -32.1460        0.0000     -150.5603       35.6007       18.1781        0.0000
     9300.0000      -38.0452      284.3073     -119.1198      -30.4839        0.0000     -145.4700       34.8321       22.0019        0.0000
     9310.0000      -31.1349      306.0489     -118.4095      -30.1187        0.0000     -148.2735       35.7049       24.2779        0.0000
     9320.0000      -40.5991      297.9426     -125.5620      -32.0741        0.0000     -148.9560       36.1944       19.2737        0.0000
     9330.0000      -44.5197      264.3306     -119.8977      -31.7028        0.0000     -147.5944       37.6688       21.7306        0.0000
     9340.0000      -45.6962      298.1421     -130.7160      -31.9830        0.0000     -150.0337       35.6663       15.6344        0.0000
     9350.0000      -34.3196      279.8024     -114.1096      -32.3300        0.0000     -147.0607       42.3347       22.9464        0.0000
     9360.0000      -16.5752      352.3008     -117.0393      -31.5297        0.0000     -143.1679       33.8324       23.8259        0.0000
     9370.0000      -29.4804      287.5914     -111.4915      -31.7741        0.0000     -145.1507       42.3812       23.0521        0.0000
     9380.0000      -44.5162      287.4319     -126.4819      -32.7388        0.0000     -149.0639       35.4527       19.8681        0.0000
     9390.0000      -44.2311      325.2763     -136.9887      -33.4840        0.0000     -150.1593       34.4544       12.2002        0.0000
     9400.0000      -37.4381      285.7687     -118.9294      -30.7947        0.0000     -149.7656       38.9871       22.6436        0.0000
     9410.0000      -30.4394      319.7800     -121.6296      -31.9311        0.0000     -145.6885       37.8989       18.0912        0.0000
     9420.0000      -25.8282      300.4536     -111.5072      -31.0215        0.0000     -145.2783       42.2927       22.4999        0.0000
     9430.0000      -37.0960      308.2797     -125.0067      -33.2379        0.0000     -142.3010       31.0144       19.5179        0.0000
     9440.0000      -15.4952      361.9232     -118.7032      -33.6567        0.0000     -146.9660       37.9463       23.9732        0.0000
     9450.0000      -21.6783      314.0468     -111.2336      -31.2493        0.0000     -146.1927       44.8542       21.3542        0.0000
     9460.0000      -31.1053      352.0977     -131.5114      -31.5195        0.0000     -151.4952       32.2415       19.2619        0.0000
     9470.0000      -31.9249      326.7633     -125.1066      -33.4163        0.0000     -150.1205       35.2090       23.2212        0.0000
     9480.0000      -32.2558      306.3557     -119.6179      -32.0507        0.0000     -145.6619       37.8599       20.2348        0.0000
     9490.0000      -25.2676      330.4226     -119.4927      -32.0175        0.0000     -144.9670       34.8191       22.6727        0.0000
     9500.0000      -25.1594      310.4352     -113.6848      -32.2091        0.0000     -143.2019       35.5181       26.2081        0.0000
     9510.0000      -47.8664      305.5436     -134.9969      -33.4466        0.0000     -151.0208       29.9684       19.5021        0.0000
     9520.0000      -43.9568      292.0729     -127.2459      -31.2655        0.0000     -147.8359       34.2424       17.6131        0.0000
     9530.0000      -40.8310      323.4899     -133.0791      -33.9682        0.0000     -149.6168       33.6810       16.8249        0.0000
     9540.0000      -34.9723      278.8407     -114.4880      -31.8492        0.0000     -141.7482       39.5934       19.5160        0.0000
     9550.0000      -38.1244      336.5624     -134.1004      -32.8285        0.0000     -152.7970       34.4686       17.0566        0.0000
     9560.0000      -21.2966      353.6430     -122.1434      -31.1995        0.0000     -150.7735       39.9008       19.9288        0.0000
     9570.0000      -35.3462      337.1470     -131.4889      -32.0073        0.0000     -149.7261       31.6933       18.5511        0.0000
     9580.0000      -27.8291      297.5137     -112.6697      -30.9442        0.0000     -142.2795       36.4212       24.1329        0.0000
     9590.0000      -32.8015      278.4020     -112.1921      -29.6078        0.0000     -145.7396       40.3915       22.7638        0.0000
     9600.0000      -32.3135      324.0334     -124.7166      -31.4407        0.0000     -151.6506       42.7375       15.6372        0.0000
     9610.0000      -56.6501      246.5526     -126.9584      -32.4306        0.0000     -147.7961       33.5537       19.7146        0.0000
     9620.0000      -40.3575      277.8661     -119.5953      -30.4924        0.0000     -147.2766       41.6763       16.4974        0.0000
     9630.0000      -34.9629      313.4418     -124.3457      -31.6841        0.0000     -152.5556       43.1010       16.7931        0.0000
     9640.0000      -58.5209      270.2581     -135.5892      -33.0934        0.0000     -148.9049       28.8492       17.5599        0.0000
     9650.0000      -26.3742      327.0411     -119.6350      -29.0102        0.0000     -144.4129       29.4487       24.3393        0.0000
     9660.0000      -34.9243      280.8841     -115.0228      -30.5376        0.0000     -143.4083       33.5389       25.3841        0.0000
     9670.0000      -11.9928      356.8988     -113.7680      -28.4337        0.0000     -146.4015       37.8090       23.2581        0.0000
     9680.0000      -28.8540      298.8558     -114.0774      -30.5045        0.0000     -146.8162       38.6971       24.5463        0.0000
     9690.0000      -22.3906      290.9477     -105.3588      -28.5521        0.0000     -142.5527       39.5065       26.2395        0.0000
     9700.0000      -12.4164      294.0346      -96.2649      -30.1829        0.0000     -139.9524       43.8142       30.0562        0.0000
     9710.0000      -20.5603      346.1811     -119.2792      -29.2469        0.0000     -145.6808       34.0970       21.5515        0.0000
     9720.0000      -11.0885      333.5047     -106.1926      -31.4115        0.0000     -142.3542       36.1713       31.4018        0.0000
     9730.0000      -40.5146      292.1389     -123.8225      -32.6005        0.0000     -149.8999       35.2271       23.4508        0.0000
     9740.0000      -11.0265      299.5591      -96.4505      -30.0022        0.0000     -139.6729       51.7682       21.4565        0.0000
     9750.0000      -39.7488      280.6329     -119.7756      -31.5969        0.0000     -149.7095       42.0258       19.5051        0.0000
     9760.0000      -64.3226      243.2404     -133.6863      -32.5185        0.0000     -152.2132       32.9703       18.0751        0.0000
     9770.0000      -34.4218      280.2691     -114.3449      -32.5297        0.0000     -149.1035       41.9776       25.3106        0.0000
     9780.0000      -33.7719      318.5988     -124.6252      -32.3042        0.0000     -144.2028       32.2283       19.6535        0.0000
     9790.0000      -33.7115      313.4018     -123.0829      -32.9203        0.0000     -150.2375       32.1706       27.9042        0.0000
     9800.0000      -27.8601      309.0599     -115.9933      -32.4187        0.0000     -147.2792       39.9644       23.7402        0.0000
     9810.0000      -38.8278      279.5893     -118.5571      -32.1323        0.0000     -149.4763       41.5683       21.4832        0.0000
     9820.0000      -25.6131      330.8272     -119.9536      -32.3999        0.0000     -145.3298       39.9958       17.7803        0.0000
     9830.0000      -39.6792      298.0638     -124.6767      -33.9635        0.0000     -150.9187       40.2680       19.9375        0.0000
     9840.0000      -40.0483      295.3313     -124.2665      -32.5555        0.0000     -150.1857       37.9460       20.5286        0.0000
     9850.0000       -4.9003      338.9698     -101.5628      -30.9705        0.0000     -142.0441       48.6865       22.7653        0.0000
     9860.0000      -25.6981      311.0081     -114.3869      -31.6799        0.0000     -143.8706       41.0349       20.1287        0.0000
     9870.0000      -24.5463      325.3435     -117.3230      -31.9581        0.0000     -145.0021       34.6998       24.9373        0.0000
     9880.0000      -29.7732      299.7429     -115.2495      -28.9517        0.0000     -144.0330       35.2505       22.4848        0.0000
     9890.0000      -30.4130      299.3319     -115.7721      -32.4264        0.0000     -146.5327       43.7432       19.4439        0.0000
     9900.0000      -29.5863      305.9199     -116.8241      -31.8119        0.0000     -144.7664       33.3752       26.3790        0.0000
     9910.0000      -44.8756      306.8036     -132.3654      -33.0477        0.0000     -149.2779       32.4410       17.5192        0.0000
     9920.0000      -44.3756      301.9105     -130.4701      -32.2145        0.0000     -147.1623       32.1287       16.7780        0.0000
     9930.0000      -50.6324      256.8163     -123.8676      -33.2229        0.0000     -148.0397       38.0301       19.3649        0.0000
     9940.0000      -20.2781      320.2769     -111.6100      -32.8107        0.0000     -145.5167       45.2426       21.4748        0.0000
     9950.0000       -7.5480      352.6363     -108.1077      -31.6545        0.0000     -143.0755       37.0807       29.5416        0.0000
     9960.0000      -21.8080      327.7046     -115.2580      -32.2233        0.0000     -146.8616       43.4977       20.3291        0.0000
     9970.0000      -39.4041      272.7270     -117.1764      -31.0449        0.0000     -144.0966       40.2418       17.7233        0.0000
     9980.0000      -15.0365      339.2515     -111.7793      -31.6507        0.0000     -143.3221       41.0100       22.1836        0.0000
     9990.0000      -42.9484      286.9503     -124.7767      -31.5198        0.0000     -151.3210       41.1152       16.9489        0.0000
    10000.0000      -42.1526      299.2161     -127.4787      -31.2470        0.0000     -145.4099       29.6583       19.5199        0.0000
    10010.0000      -38.1352      309.4362     -126.3757      -32.2793        0.0000     -147.7309       28.7615       24.8730        0.0000
    10020.0000      -40.0875      294.2971     -124.0109      -33.1742        0.0000     -146.9548       39.8639       16.2542        0.0000
    10030.0000      -38.1616      302.7076     -124.4834      -33.8657        0.0000     -149.9151       38.6669       20.6305        0.0000
    10040.0000      -30.6128      303.4440     -117.1445      -30.9616        0.0000     -148.1119       37.4044       24.5245        0.0000
    10050.0000      -25.7630      327.9834     -119.2926      -31.6231        0.0000     -146.5518       35.9674       22.9150        0.0000
    10060.0000      -11.9172      299.7100      -97.3842      -30.2144        0.0000     -138.3410       45.9360       25.2353        0.0000
    10070.0000      -34.6646      275.9654     -113.3604      -30.7665        0.0000     -140.4551       37.2643       20.5969        0.0000
    10080.0000      -24.5446      325.5555     -117.3818      -32.0020        0.0000     -142.9959       35.9223       21.6939        0.0000
    10090.0000      -25.7481      319.6178     -116.8920      -31.0489        0.0000     -148.0809       39.6259       22.6119        0.0000
    10100.0000      -32.4124      296.9394     -117.0893      -32.1295        0.0000     -146.6024       41.6432       19.9995        0.0000
    10110.0000      -12.4938      359.9200     -115.1305      -31.9151        0.0000     -145.3665       42.6161       19.5350        0.0000
    10120.0000      -21.9068      308.5944     -109.9073      -30.4110        0.0000     -140.5830       34.4168       26.6699        0.0000
    10130.0000      -40.0708      271.1011     -117.3795      -32.0638        0.0000     -146.9894       41.2919       20.3818        0.0000
    10140.0000      -42.5119      285.3249     -123.8767      -33.2140        0.0000     -148.1390       38.9564       18.5198        0.0000
    10150.0000      -24.9300      337.1756     -121.0808      -31.1307        0.0000     -142.6003       33.1219       19.5283        0.0000
    10160.0000      -44.5867      265.6986     -120.3547      -30.1579        0.0000     -147.0788       30.0464       26.8356        0.0000
    10170.0000      -32.3371      315.1974     -122.2205      -32.1176        0.0000     -144.1403       35.0044       19.0330        0.0000
    10180.0000      -45.4390      292.2808     -128.7873      -33.1910        0.0000     -152.3227       33.0097       23.7168        0.0000
    10190.0000      -44.3525      276.0984     -123.0862      -31.7454        0.0000     -150.8149       35.9913       23.4828        0.0000
    10200.0000      -33.1199      295.9608     -117.5178      -31.4185        0.0000     -147.7299       37.2398       24.3909        0.0000
    10210.0000      -34.2723      298.1779     -119.3023      -31.2214        0.0000     -148.9418       39.8446       21.0163        0.0000
    10220.0000       -8.1136      358.0183     -110.2080      -32.4110        0.0000     -143.7347       40.7243       25.2134        0.0000
    10230.0000      -34.2437      290.2642     -117.0170      -33.5080        0.0000     -144.9128       38.5929       22.8109        0.0000
    10240.0000      -20.8284      289.6785     -103.4347      -31.5660        0.0000     -142.5377       42.9595       27.7096        0.0000
    10250.0000      -26.8401      293.0447     -110.4063      -31.7336        0.0000     -143.8222       41.1766       23.9730        0.0000
    10260.0000      -29.4061      324.4628     -121.9317      -31.8514        0.0000     -145.3933       32.2870       23.0260        0.0000
    10270.0000      -17.9079      302.3223     -104.1198      -29.6238        0.0000     -145.2072       47.3323       23.3789        0.0000
    10280.0000      -29.5659      318.9349     -120.5152      -30.6210        0.0000     -148.7261       37.4996       21.3324        0.0000
    10290.0000      -19.1486      321.0746     -110.7080      -31.6949        0.0000     -146.2872       44.5941       22.6800        0.0000
    10300.0000      -31.3196      319.4781     -122.4237      -30.1594        0.0000     -149.5954       31.6051       25.7259        0.0000
    10310.0000      -47.3446      293.9994     -131.1831      -32.2955        0.0000     -149.6966       30.4144       20.3946        0.0000
    10320.0000      -36.2758      314.0411     -125.8295      -31.6034        0.0000     -151.2636       38.7204       18.3171        0.0000
    10330.0000      -31.2461      316.3855     -121.4684      -33.2728        0.0000     -155.2155       47.4025       19.6176        0.0000
    10340.0000      -37.8932      300.5443     -123.5981      -32.7139        0.0000     -150.4172       38.5395       20.9935        0.0000
    10350.0000      -40.5344      304.2543     -127.2972      -32.7287        0.0000     -144.4962       33.6180       16.3096        0.0000
    10360.0000      -25.2548      314.2929     -114.8803      -28.7408        0.0000     -144.5508       37.8284       20.5829        0.0000
    10370.0000      -50.0652      271.9389     -127.6128      -32.5777        0.0000     -148.5081       33.8942       19.5788        0.0000
    10380.0000      -46.7718      249.3602     -117.8807      -31.7916        0.0000     -143.2470       39.9705       17.1874        0.0000
    10390.0000      -39.8479      319.1338     -130.8538      -32.3126        0.0000     -146.5541       31.5034       16.5094        0.0000
    10400.0000      -39.4021      292.2603     -122.7446      -32.7814        0.0000     -151.3586       38.9337       22.4617        0.0000
    10410.0000      -35.2377      292.4803     -118.6430      -31.9503        0.0000     -149.2232       41.9685       20.5621        0.0000
    10420.0000      -20.5759      310.1784     -109.0281      -29.2676        0.0000     -143.8934       40.2015       23.9315        0.0000
    10430.0000      -39.1044      287.5809     -121.1126      -31.0042        0.0000     -150.8098       35.5399       25.1614        0.0000
    10440.0000      -27.2399      284.8067     -108.4569      -29.9781        0.0000     -145.3579       37.0262       29.8528        0.0000
    10450.0000      -32.0522      295.9800     -116.4555      -31.5170        0.0000     -146.0179       38.9712       22.1083        0.0000
    10460.0000      -33.3010      310.6807     -121.8964      -31.4653        0.0000     -144.8186       36.0886       18.2989        0.0000
    10470.0000      -37.7671      300.3368     -123.4128      -31.1942        0.0000     -148.6328       31.1584       25.2558        0.0000
    10480.0000      -35.2334      300.9230     -121.0463      -32.3071        0.0000     -148.7117       43.4465       16.5260        0.0000
    10490.0000      -29.5919      326.4593     -122.6868      -30.2610        0.0000     -148.4853       39.5162       16.5432        0.0000
    10500.0000       -9.4386      360.1994     -112.1550      -31.9221        0.0000     -145.6433       46.2258       19.1846        0.0000
    10510.0000      -27.3163      315.1702     -117.1920      -32.3459        0.0000     -143.3792       36.7912       21.7420        0.0000
    10520.0000      -17.6924      350.2267     -117.5649      -31.3945        0.0000     -148.1355       36.9993       24.9657        0.0000
    10530.0000      -37.9785      302.0942     -124.1253      -32.4450        0.0000     -149.6984       37.0539       20.9642        0.0000
    10540.0000      -25.0139      316.1619     -115.1723      -30.1167        0.0000     -148.5592       42.8249       20.6786        0.0000
    10550.0000      -26.5616      287.7029     -108.6045      -29.4827        0.0000     -144.8307       39.9440       25.7649        0.0000
    10560.0000      -13.0524      356.5230     -114.7205      -29.0250        0.0000     -146.7931       38.1760       22.9216        0.0000
    10570.0000      -22.4977      322.1201     -114.3552      -29.1738        0.0000     -142.9028       37.9027       19.8187        0.0000
    10580.0000      -20.9691      335.9450     -116.7690      -29.7684        0.0000     -145.6639       41.7425       16.9209        0.0000
    10590.0000      -31.9503      287.8463     -114.0342      -31.5514        0.0000     -145.3338       36.2883       26.5627        0.0000
    10600.0000      -30.7138      276.1380     -109.4588      -31.4906        0.0000     -146.0596       43.9405       24.1508        0.0000
    10610.0000      -42.6688      276.4915     -121.5146      -31.9813        0.0000     -147.4084       37.2709       20.6042        0.0000
    10620.0000      -23.6715      323.1667     -115.8275      -29.2334        0.0000     -144.6365       32.3799       25.6625        0.0000
    10630.0000      -22.3026      322.9097     -114.3853      -31.0057        0.0000     -143.0897       37.4597       22.2504        0.0000
    10640.0000      -41.0441      284.9447     -122.3005      -32.2250        0.0000     -148.2452       34.5551       23.6146        0.0000
    10650.0000      -44.0115      283.5525     -124.8709      -31.5874        0.0000     -147.9997       35.3040       19.4122        0.0000
    10660.0000      -49.7067      261.4198     -124.2546      -33.2056        0.0000     -149.3029       36.8462       21.4076        0.0000
    10670.0000      -29.2907      324.8176     -121.9174      -31.6948        0.0000     -147.9168       29.7953       27.8989        0.0000
    10680.0000      -32.4562      303.3308     -118.9557      -31.0996        0.0000     -146.3514       34.3585       24.1368        0.0000
    10690.0000      -14.5020      322.8163     -106.5581      -31.0630        0.0000     -146.2307       45.0699       25.6656        0.0000
    10700.0000      -50.1286      304.1675     -136.8666      -32.5881        0.0000     -156.9416       36.7685       15.8946        0.0000
    10710.0000      -28.0715      325.0554     -120.7661      -32.5857        0.0000     -143.7738       34.9832       20.6102        0.0000
    10720.0000      -26.9710      335.0022     -122.5021      -33.7045        0.0000     -144.2039       32.4436       22.9628        0.0000
    10730.0000      -30.7499      314.8789     -120.5425      -31.9979        0.0000     -145.6714       35.5981       21.5287        0.0000
    10740.0000      -40.3042      297.9030     -125.2559      -32.3712        0.0000     -149.6049       37.8309       18.8893        0.0000
    10750.0000      -40.1889      272.2578     -117.8274      -33.1600        0.0000     -141.8285       37.2416       19.9195        0.0000
    10760.0000      -25.7340      327.3887     -119.0939      -31.9178        0.0000     -144.3635       39.0218       18.1656        0.0000
    10770.0000      -52.6280      254.9457     -125.3297      -31.5029        0.0000     -145.7516       32.4934       19.4313        0.0000
    10780.0000      -23.6162      294.5935     -107.6241      -32.2669        0.0000     -145.6232       48.3160       21.9500        0.0000
    10790.0000      -40.6243      276.2175     -119.3920      -32.2413        0.0000     -150.9989       43.4675       20.3806        0.0000
    10800.0000      -31.8271      310.3502     -120.3282      -32.6050        0.0000     -145.7007       36.2787       21.6988        0.0000
    10810.0000      -44.2452      267.7746     -120.6053      -31.6359        0.0000     -148.2950       38.1451       21.1805        0.0000
    10820.0000      -29.7053      331.6762     -124.2879      -31.5574        0.0000     -148.3459       32.0615       23.5539        0.0000
    10830.0000      -32.8994      316.2159     -123.0733      -30.5935        0.0000     -147.5849       37.2560       17.8492        0.0000
    10840.0000      -38.1009      276.9720     -117.0837      -30.6583        0.0000     -147.1426       38.0947       22.6226        0.0000
    10850.0000      -40.5072      305.5394     -127.6365      -30.8584        0.0000     -147.8283       33.8259       17.2243        0.0000
    10860.0000      -22.6029      301.8890     -108.6913      -32.1771        0.0000     -142.9742       43.4834       22.9767        0.0000
    10870.0000      -48.0459      257.8288     -121.5698      -31.2270        0.0000     -147.9389       32.8889       24.7072        0.0000
    10880.0000      -34.5825      275.8877     -113.2562      -29.9921        0.0000     -145.9921       42.2655       20.4625        0.0000
    10890.0000      -41.5122      299.4887     -126.9161      -31.3492        0.0000     -150.1165       35.2178       19.3319        0.0000
    10900.0000      -20.7706      334.5500     -116.1727      -32.1515        0.0000     -147.6890       40.9248       22.7429        0.0000
    10910.0000      -30.9052      283.3091     -111.6952      -31.1448        0.0000     -144.4984       37.4249       26.5232        0.0000
    10920.0000      -35.9329      274.6859     -114.2638      -33.1744        0.0000     -146.2539       38.9207       26.2438        0.0000
    10930.0000      -58.6140      238.0472     -126.4968      -31.2020        0.0000     -151.8814       38.5635       18.0231        0.0000
    10940.0000      -22.4664      326.6262     -115.6089      -30.2678        0.0000     -143.6094       35.5573       22.7110        0.0000
    10950.0000      -47.7949      291.4910     -130.9180      -33.2179        0.0000     -149.0952       32.1370       19.2580        0.0000
    10960.0000      -46.5592      287.7442     -128.6139      -33.1540        0.0000     -146.2925       30.3393       20.4933        0.0000
    10970.0000      -41.6563      296.1024     -126.0944      -33.0633        0.0000     -149.0717       35.6295       20.4111        0.0000
    10980.0000      -40.8216      306.0091     -128.0848      -31.6093        0.0000     -151.4046       34.7459       20.1832        0.0000
    10990.0000      -28.9797      299.5772     -114.4088      -31.2924        0.0000     -147.1278       42.7657       21.2458        0.0000
    11000.0000      -45.2816      269.5219     -122.1399      -33.0478        0.0000     -146.6433       38.3411       19.2100        0.0000
    11010.0000      -28.5679      318.0549     -119.2662      -33.4480        0.0000     -150.5778       44.9087       19.8509        0.0000
    11020.0000      -30.9421      281.0597     -111.0906      -31.7808        0.0000     -145.9152       44.7309       21.8745        0.0000
    11030.0000      -32.3309      320.0090     -123.5864      -32.6322        0.0000     -148.0121       35.7516       21.3063        0.0000
    11040.0000      -31.2991      278.2736     -110.6532      -30.8715        0.0000     -146.0938       44.6713       21.6409        0.0000
    11050.0000      -46.6118      290.8593     -129.5548      -30.9215        0.0000     -147.5800       33.7919       15.1548        0.0000
    11060.0000      -42.9109      276.5443     -121.7718      -31.5590        0.0000     -145.4652       38.0493       17.2031        0.0000
    11070.0000      -32.6682      300.7213     -118.4235      -31.6731        0.0000     -145.5369       39.1463       19.6401        0.0000
    11080.0000      -38.1699      305.8653     -125.3921      -32.3115        0.0000     -150.9985       37.0613       20.8566        0.0000
    11090.0000      -34.6631      317.8863     -125.3133      -31.5123        0.0000     -150.3165       36.7324       19.7830        0.0000
    11100.0000      -24.8570      324.5091     -117.3958      -32.0547        0.0000     -148.7550       41.0775       22.3364        0.0000
    11110.0000      -27.8875      320.4979     -119.2825      -33.3980        0.0000     -150.6660       42.9891       21.7924        0.0000
    11120.0000      -57.5815      299.1369     -142.8850      -34.8319        0.0000     -151.3952       27.2174       16.1247        0.0000
    11130.0000      -32.1534      306.3286     -119.5077      -32.4869        0.0000     -145.0558       35.6054       22.4297        0.0000
    11140.0000      -13.2134      340.3439     -110.2678      -30.5667        0.0000     -147.7755       43.7841       24.2904        0.0000
    11150.0000      -30.4002      301.9937     -116.5183      -32.8838        0.0000     -143.9789       41.4691       18.8753        0.0000
    11160.0000      -46.9673      274.7726     -125.3230      -32.3751        0.0000     -148.2476       34.4316       20.8680        0.0000
    11170.0000      -14.1458      363.5034     -117.8045      -32.2615        0.0000     -145.6423       39.4112       20.6882        0.0000
    11180.0000      -33.2793      297.1104     -118.0050      -33.5561        0.0000     -145.4201       42.1011       18.8701        0.0000
    11190.0000      -37.8371      285.6542     -119.2959      -32.0924        0.0000     -143.7630       30.0188       26.5407        0.0000
    11200.0000      -32.7697      306.9203     -120.2928      -31.0172        0.0000     -146.3011       35.7578       21.2677        0.0000
    11210.0000      -30.4851      297.7862     -115.4034      -29.8914        0.0000     -141.1938       32.4601       23.2217        0.0000
    11220.0000      -17.0096      316.6580     -107.3096      -27.8413        0.0000     -138.0730       36.8704       21.7344        0.0000
    11230.0000      -24.2335      309.8389     -112.5888      -31.5044        0.0000     -141.1534       35.7625       24.3065        0.0000
    11240.0000      -42.0731      284.3371     -123.1562      -31.6113        0.0000     -143.7907       31.6906       20.5552        0.0000
    11250.0000      -38.1264      255.1533     -110.8873      -32.7363        0.0000     -143.7339       41.4318       24.1511        0.0000
    11260.0000      -21.8027      330.6947     -116.1055      -31.9500        0.0000     -146.8739       42.2133       20.5051        0.0000
    11270.0000      -33.3818      321.0383     -124.9309      -33.5456        0.0000     -141.4768       31.5372       18.5544        0.0000
    11280.0000      -17.5365      316.7372     -107.8590      -30.2934        0.0000     -142.3907       40.3806       24.4445        0.0000
    11290.0000      -33.1262      311.3520     -121.9131      -31.2486        0.0000     -147.1165       37.2562       19.1959        0.0000
    11300.0000      -34.3401      301.0288     -120.1831      -29.7168        0.0000     -142.8894       33.1487       19.2744        0.0000
    11310.0000      -15.0385      352.0393     -115.4279      -29.6554        0.0000     -143.8636       37.8453       20.2459        0.0000
    11320.0000      -31.5511      272.6524     -109.3022      -28.7440        0.0000     -145.3671       43.0827       21.7262        0.0000
    11330.0000      -31.9800      312.6237     -121.1295      -31.6196        0.0000     -144.1318       38.6258       15.9961        0.0000
    11340.0000      -43.9843      309.8301     -132.3371      -32.8352        0.0000     -147.9094       31.9035       16.5040        0.0000
    11350.0000      -35.8716      323.2574     -128.0535      -31.8901        0.0000     -152.4476       36.7528       19.5314        0.0000
    11360.0000      -23.2395      330.0209     -117.3501      -30.2209        0.0000     -141.6590       33.6150       20.9148        0.0000
    11370.0000      -22.0193      318.3404     -112.7990      -31.2766        0.0000     -145.3544       40.6503       23.1817        0.0000
    11380.0000      -10.1083      317.6478     -100.6905      -27.2044        0.0000     -143.0306       47.6151       21.9293        0.0000
    11390.0000      -17.0523      313.6768     -106.5021      -30.3151        0.0000     -143.5930       38.2037       29.2023        0.0000
    11400.0000       -5.2562      381.4677     -114.0376      -30.3299        0.0000     -144.3733       36.8917       23.7739        0.0000
    11410.0000      -40.7719      289.4369     -123.3093      -31.8203        0.0000     -148.5794       36.3705       20.7199        0.0000
    11420.0000      -26.4404      325.9445     -119.3885      -31.7939        0.0000     -145.8002       39.7065       18.4992        0.0000
    11430.0000      -21.5072      311.3390     -110.2904      -30.4128        0.0000     -146.0310       46.1414       20.0119        0.0000
    11440.0000       -3.3233      343.6775     -101.3283      -29.6096        0.0000     -143.4855       43.8737       27.8931        0.0000
    11450.0000      -26.9044      279.9594     -106.7392      -30.0984        0.0000     -145.0989       48.2155       20.2426        0.0000
    11460.0000      -35.8646      315.4517     -125.8205      -31.7167        0.0000     -150.2968       36.9390       19.2540        0.0000
    11470.0000      -23.4795      342.2167     -121.0679      -30.6688        0.0000     -146.4259       35.5677       20.4591        0.0000
    11480.0000      -29.6093      311.1280     -118.3323      -32.2090        0.0000     -153.3393       49.0701       18.1459        0.0000
    11490.0000      -42.4319      321.6983     -134.1692      -32.0780        0.0000     -149.7197       31.8530       15.7756        0.0000
    11500.0000      -41.3964      306.3913     -128.7686      -31.1794        0.0000     -144.8519       27.6669       19.5957        0.0000
    11510.0000      -55.7909      257.4004     -129.1926      -32.0395        0.0000     -150.3512       37.3507       15.8473        0.0000
    11520.0000      -41.7931      283.6847     -122.6902      -31.0205        0.0000     -147.4838       34.1613       21.6528        0.0000
    11530.0000      -30.3831      329.6139     -124.3777      -30.4990        0.0000     -149.9599       37.5436       18.5376        0.0000
    11540.0000      -38.6979      296.9378     -123.3743      -29.4745        0.0000     -148.7068       37.6368       17.1703        0.0000
    11550.0000      -22.9491      291.8477     -106.1740      -30.2686        0.0000     -145.4929       42.8958       26.6917        0.0000
    11560.0000      -33.6711      322.3037     -125.5810      -30.2618        0.0000     -150.7529       36.9439       18.4897        0.0000
    11570.0000      -42.0353      251.8255     -113.8472      -30.0035        0.0000     -144.8302       41.3827       19.6037        0.0000
    11580.0000      -23.1125      335.3343     -118.7382      -30.2736        0.0000     -146.4855       38.6953       19.3256        0.0000
    11590.0000      -37.7627      299.9907     -123.3097      -30.7738        0.0000     -149.2018       40.8862       15.7798        0.0000
    11600.0000      -39.7882      290.6540     -122.6727      -31.6131        0.0000     -147.0967       34.7655       21.2716        0.0000
    11610.0000      -24.3182      303.6736     -110.9155      -31.5922        0.0000     -143.7171       41.8082       22.5857        0.0000
    11620.0000      -38.9466      294.3943     -122.8977      -31.6208        0.0000     -149.7851       40.1848       18.3233        0.0000
    11630.0000      -28.8803      297.4570     -113.7047      -30.1499        0.0000     -144.4654       38.8410       22.0695        0.0000
    11640.0000      -34.3417      276.2479     -113.1181      -31.0990        0.0000     -139.7093       39.3891       18.3011        0.0000
    11650.0000      -36.6815      267.1658     -112.8680      -31.8931        0.0000     -143.9569       45.7953       17.1868        0.0000
    11660.0000      -31.1361      292.6912     -114.6015      -32.0644        0.0000     -146.5118       41.0213       22.9533        0.0000
    11670.0000      -55.4855      260.7785     -129.8505      -32.2294        0.0000     -148.1018       34.4508       16.0299        0.0000
    11680.0000      -23.9157      334.8536     -119.4044      -30.8590        0.0000     -146.6424       37.1510       20.9460        0.0000
    11690.0000      -32.2642      270.9177     -109.5205      -32.4325        0.0000     -147.1948       46.2368       23.8700        0.0000
    11700.0000      -40.6791      287.0685     -122.5411      -31.5303        0.0000     -145.9095       34.2889       20.6098        0.0000
    11710.0000      -43.4294      270.2559     -120.4971      -32.2672        0.0000     -146.5575       32.3142       26.0135        0.0000
    11720.0000      -31.7792      296.4735     -116.3232      -30.8466        0.0000     -144.5582       36.9007       22.1809        0.0000
    11730.0000      -16.6867      345.2543     -115.1413      -29.5111        0.0000     -148.7277       41.8586       21.2390        0.0000
    11740.0000      -34.6332      295.1338     -118.7952      -32.6433        0.0000     -143.9090       37.6301       20.1270        0.0000
    11750.0000      -37.9102      279.1926     -117.5263      -33.5421        0.0000     -149.8291       42.0672       23.7777        0.0000
    11760.0000      -57.5312      233.7977     -124.2023      -31.7222        0.0000     -153.7857       45.2520       16.0537        0.0000
    11770.0000      -29.7222      333.1709     -124.7311      -32.2523        0.0000     -151.2450       37.7532       21.0130        0.0000
    11780.0000      -46.5467      279.2644     -126.1833      -31.3737        0.0000     -150.8958       37.1762       18.9100        0.0000
    11790.0000      -20.5772      324.1206     -113.0052      -32.8369        0.0000     -145.9620       45.6056       20.1881        0.0000
    11800.0000      -39.0673      295.7215     -123.3968      -32.9797        0.0000     -149.1811       33.8679       24.8961        0.0000
    11810.0000      -49.1362      289.0627     -131.5669      -30.5848        0.0000     -148.9372       29.9130       18.0421        0.0000
    11820.0000      -40.1770      262.2367     -114.9578      -31.0876        0.0000     -149.4459       43.7120       21.8637        0.0000
    11830.0000      -47.1347      258.5120     -120.8534      -32.2287        0.0000     -147.7158       36.5548       22.5362        0.0000
    11840.0000      -39.0258      283.1114     -119.7594      -31.9342        0.0000     -146.8172       39.7432       19.2488        0.0000
    11850.0000      -20.5370      311.0272     -109.2312      -30.3567        0.0000     -146.7568       46.6842       21.1980        0.0000
    11860.0000      -38.7586      310.0501     -127.1742      -30.5300        0.0000     -148.5235       30.4952       21.3841        0.0000
    11870.0000      -31.4293      303.4190     -117.9539      -32.5045        0.0000     -144.2582       39.2025       19.6062        0.0000
    11880.0000      -16.8374      299.8917     -102.3562      -29.1848        0.0000     -144.1718       45.9149       25.0856        0.0000
    11890.0000      -21.1940      283.0737     -101.9169      -28.2891        0.0000     -142.0829       46.5544       21.9006        0.0000
    11900.0000      -21.5014      322.0120     -113.3281      -32.1915        0.0000     -142.6797       37.3568       24.1863        0.0000
    11910.0000      -15.8846      286.3473      -97.5410      -31.5835        0.0000     -135.0377       42.1193       26.9610        0.0000
    11920.0000      -22.2630      319.0305     -113.2395      -31.4774        0.0000     -146.7528       41.6977       23.2930        0.0000
    11930.0000      -10.0005      333.8704     -105.2088      -30.1335        0.0000     -143.9332       44.6083       24.2497        0.0000
    11940.0000      -28.4008      331.6096     -122.9644      -32.9382        0.0000     -144.9045       32.4970       22.3813        0.0000
    11950.0000      -50.4050      298.9157     -135.6455      -33.9165        0.0000     -152.5039       30.2781       20.4968        0.0000
    11960.0000      -20.9439      335.0546     -116.4899      -32.7709        0.0000     -147.9592       41.9670       22.2732        0.0000
    11970.0000      -37.5997      268.2277     -114.0890      -33.2232        0.0000     -141.9992       38.7814       22.3520        0.0000
    11980.0000      -25.5202      329.5166     -119.4869      -31.1810        0.0000     -144.6664       39.1278       17.2327        0.0000
    11990.0000      -35.5100      297.3994     -120.3181      -28.9195        0.0000     -151.8239       36.5310       23.8942        0.0000
    12000.0000      -30.0845      340.6756     -127.2334      -34.1058        0.0000     -151.4640       38.6474       19.6889        0.0000
    12010.0000      -47.1375      283.5710     -128.0022      -31.6560        0.0000     -149.2635       35.4173       17.5000        0.0000
    12020.0000      -34.0529      293.0707     -117.6266      -33.7351        0.0000     -149.4819       41.9737       23.6167        0.0000
    12030.0000      -22.7098      314.1121     -112.2837      -30.5248        0.0000     -149.4617       44.6557       23.0471        0.0000
    12040.0000      -49.9977      276.8079     -128.9338      -34.7416        0.0000     -153.1787       38.6835       20.3031        0.0000
    12050.0000      -38.9664      275.8854     -117.6394      -32.8644        0.0000     -149.7738       45.9351       19.0637        0.0000
    12060.0000      -32.6820      344.0600     -130.7960      -32.9264        0.0000     -150.7861       35.5750       17.3415        0.0000
    12070.0000      -35.1391      338.6300     -131.7047      -33.6252        0.0000     -147.4272       32.6218       16.7258        0.0000
    12080.0000      -31.3385      291.7473     -114.5348      -31.3984        0.0000     -148.2459       43.3768       21.7327        0.0000
    12090.0000      -16.8086      316.3419     -107.0184      -30.2604        0.0000     -143.5651       44.4915       22.3156        0.0000
    12100.0000      -46.3371      295.7552     -130.6763      -33.2468        0.0000     -150.4245       36.6000       16.3950        0.0000
    12110.0000      -35.6393      322.5591     -127.6220      -30.9532        0.0000     -148.7053       32.7314       19.3051        0.0000
    12120.0000      -24.3228      309.8173     -112.6720      -30.6515        0.0000     -143.2388       43.7204       17.4979        0.0000
    12130.0000      -38.0738      314.0476     -127.6293      -33.3491        0.0000     -150.2214       38.7513       17.1899        0.0000
    12140.0000      -33.6783      338.0033     -130.0652      -32.3582        0.0000     -154.0016       37.7643       18.5303        0.0000
    12150.0000      -24.1327      332.6178     -118.9838      -33.6856        0.0000     -145.5601       40.3321       19.9298        0.0000
    12160.0000      -19.1906      305.9013     -106.4231      -32.6165        0.0000     -142.3120       46.5821       21.9233        0.0000
    12170.0000       -2.1663      339.6506      -99.0229      -29.5560        0.0000     -142.5133       43.0607       29.9857        0.0000
    12180.0000      -27.6825      310.1442     -116.1249      -31.0939        0.0000     -146.4301       40.0648       21.3343        0.0000
    12190.0000      -37.0412      327.4641     -130.4226      -31.0109        0.0000     -145.6099       26.4291       19.7691        0.0000
    12200.0000      -29.8294      293.7691     -113.6022      -27.0700        0.0000     -139.1685       29.4706       23.1657        0.0000
    12210.0000      -27.6689      324.0011     -120.0628      -31.2960        0.0000     -145.7063       37.1631       19.7764        0.0000
    12220.0000      -25.3193      331.2607     -119.7834      -31.3844        0.0000     -147.8634       39.4203       20.0441        0.0000
    12230.0000      -25.6730      316.0374     -115.7960      -29.8068        0.0000     -142.4098       37.2356       19.1850        0.0000
    12240.0000      -32.7044      289.7420     -115.3289      -30.4581        0.0000     -142.7124       40.1925       17.6492        0.0000
    12250.0000      -27.0604      304.9829     -114.0309      -31.0215        0.0000     -143.5485       36.9948       23.5442        0.0000
    12260.0000      -37.8967      281.7220     -118.2341      -31.2654        0.0000     -147.5716       38.7305       21.8724        0.0000
    12270.0000      -26.4812      350.1812     -126.3408      -31.6647        0.0000     -145.4363       33.6378       17.1224        0.0000
    12280.0000      -21.9054      288.9557     -104.3056      -31.3283        0.0000     -149.3371       54.4943       21.8655        0.0000
    12290.0000      -26.9799      291.3864     -110.0733      -29.0272        0.0000     -143.1669       40.2617       21.8590        0.0000
    12300.0000       -9.3924      364.7013     -113.3926      -31.4063        0.0000     -142.8633       38.1970       22.6800        0.0000
    12310.0000      -38.3216      303.5315     -124.8783      -32.0871        0.0000     -149.8767       35.1990       21.8864        0.0000
    12320.0000      -28.7401      296.9073     -113.4078      -29.6910        0.0000     -142.7226       38.0388       20.9670        0.0000
    12330.0000      -21.6891      300.9014     -107.4958      -30.0938        0.0000     -138.6560       36.4876       24.7665        0.0000
    12340.0000      -46.6584      289.4693     -129.2050      -32.0556        0.0000     -150.7181       29.0469       24.5218        0.0000
    12350.0000      -20.2671      289.8885     -102.9333      -28.5640        0.0000     -140.6553       40.5876       25.6983        0.0000
    12360.0000      -25.7987      296.5733     -110.3712      -29.4975        0.0000     -142.1384       42.5809       18.6838        0.0000
    12370.0000      -51.4794      266.1001     -127.3620      -31.0397        0.0000     -151.8622       35.6981       19.8419        0.0000
    12380.0000      -38.2359      288.3467     -120.4625      -30.6318        0.0000     -145.7593       38.3017       17.6270        0.0000
    12390.0000      -28.9804      320.5027     -120.3767      -31.7682        0.0000     -146.7092       33.5041       24.5965        0.0000
    12400.0000      -41.8424      305.0853     -128.8422      -31.7880        0.0000     -144.2010       27.4727       19.6741        0.0000
    12410.0000      -29.9415      300.5295     -115.6421      -29.9253        0.0000     -147.7823       36.6197       25.4458        0.0000
    12420.0000      -27.6762      306.2292     -115.0022      -27.5057        0.0000     -145.3986       35.3312       22.5709        0.0000
    12430.0000      -32.6693      308.0543     -120.5158      -30.7769        0.0000     -145.7863       37.3257       18.7217        0.0000
    12440.0000      -42.8842      277.1347     -121.9135      -30.8694        0.0000     -148.5844       33.7944       23.7459        0.0000
    12450.0000      -36.0927      289.7843     -118.7292      -30.4963        0.0000     -143.8699       32.6283       23.0087        0.0000
    12460.0000      -30.2568      312.0233     -119.2351      -30.7884        0.0000     -146.6160       32.4216       25.7477        0.0000
    12470.0000      -38.2420      275.7728     -116.8828      -33.2911        0.0000     -148.6525       44.3176       20.7432        0.0000
    12480.0000      -30.7214      313.1954     -120.0339      -32.1416        0.0000     -146.2209       37.6608       20.6678        0.0000
    12490.0000      -17.5743      336.1569     -113.4347      -30.5819        0.0000     -143.8375       40.3814       20.6034        0.0000
    12500.0000      -38.3266      283.9152     -119.2894      -30.6444        0.0000     -142.1580       32.5764       20.9367        0.0000
    12510.0000      -45.4150      275.1638     -123.8822      -31.1097        0.0000     -145.9407       33.7268       19.4415        0.0000
    12520.0000      -35.7052      295.0732     -119.8499      -31.6592        0.0000     -146.6161       40.0893       18.3361        0.0000
    12530.0000      -35.0191      271.7642     -112.5169      -31.6199        0.0000     -145.5797       45.1598       19.5229        0.0000
    12540.0000      -40.1002      286.6009     -121.8289      -32.5532        0.0000     -144.5109       35.2510       19.9842        0.0000
    12550.0000      -21.1307      352.1562     -121.5535      -31.9819        0.0000     -147.7657       36.1443       22.0498        0.0000
    12560.0000      -44.4953      286.7107     -126.2553      -31.9907        0.0000     -148.0999       36.2564       17.5789        0.0000
    12570.0000      -13.9010      337.6421     -110.1849      -30.7512        0.0000     -142.8927       36.1927       27.2663        0.0000
    12580.0000      -46.8176      259.6825     -120.8701      -31.3727        0.0000     -146.4953       34.7177       22.2802        0.0000
    12590.0000      -50.7733      251.5269     -122.5001      -30.7036        0.0000     -147.7291       36.0615       19.8711        0.0000
    12600.0000      -41.8150      294.1440     -125.6947      -31.3408        0.0000     -147.5165       32.2990       20.8636        0.0000
    12610.0000      -30.9798      312.0087     -119.9540      -32.0621        0.0000     -147.6121       37.8699       21.8503        0.0000
    12620.0000      -26.9500      336.0927     -122.7920      -32.9849        0.0000     -152.3403       39.0392       23.4940        0.0000
    12630.0000      -42.3349      282.6585     -122.9394      -31.9177        0.0000     -149.4925       37.5045       20.9662        0.0000
    12640.0000      -22.7584      291.4821     -105.8790      -30.2714        0.0000     -143.4492       45.6315       22.2101        0.0000
    12650.0000      -34.0783      292.2005     -117.4038      -31.5994        0.0000     -148.7978       39.0934       23.9000        0.0000
    12660.0000      -17.7337      336.8024     -113.7781      -32.1694        0.0000     -147.2474       41.7140       23.9247        0.0000
    12670.0000      -46.8429      319.7293     -138.0187      -33.0041        0.0000     -150.8149       30.1517       15.6486        0.0000
    12680.0000      -16.7128      325.8071     -109.6217      -32.1889        0.0000     -143.4669       40.6970       25.3371        0.0000
    12690.0000      -31.9780      310.1034     -120.4088      -32.6401        0.0000     -150.6289       40.6899       22.1703        0.0000
    12700.0000      -23.3395      328.0363     -116.8842      -33.0730        0.0000     -147.3286       43.7749       19.7425        0.0000
    12710.0000      -21.4519      322.2112     -113.3354      -31.4912        0.0000     -144.4270       41.0008       21.5820        0.0000
    12720.0000      -33.4795      331.8559     -128.1134      -32.0234        0.0000     -148.8798       34.7501       18.0398        0.0000
    12730.0000      -37.6877      289.8644     -120.3470      -31.6192        0.0000     -149.1794       39.5548       20.8967        0.0000
    12740.0000      -38.9628      312.1552     -127.9787      -32.1164        0.0000     -150.2826       38.5487       15.8715        0.0000
    12750.0000      -40.7049      310.3791     -129.2143      -33.6195        0.0000     -147.9202       31.0855       21.2399        0.0000
    12760.0000      -40.3282      300.2283     -125.9429      -32.7567        0.0000     -149.4600       35.7230       20.5508        0.0000
    12770.0000       -6.9047      337.3442     -103.1036      -30.4407        0.0000     -140.9990       41.7727       26.5634        0.0000
    12780.0000      -45.6934      315.9629     -135.7951      -32.7889        0.0000     -148.0735       29.8892       15.1781        0.0000
    12790.0000      -37.3808      298.6029     -122.5320      -31.3446        0.0000     -150.9764       40.6776       19.1114        0.0000
    12800.0000      -57.1910      274.3057     -135.4135      -32.1181        0.0000     -148.9504       29.0280       16.6271        0.0000
    12810.0000      -31.4155      294.7643     -115.4721      -31.8542        0.0000     -143.5138       40.9947       18.9012        0.0000
    12820.0000      -46.3645      298.9669     -131.6195      -32.5381        0.0000     -149.5620       33.0586       17.4220        0.0000
    12830.0000      -32.6689      296.4505     -117.2063      -30.5897        0.0000     -143.0095       39.3165       17.0764        0.0000
    12840.0000      -27.2225      318.4139     -118.0231      -29.9342        0.0000     -146.2222       37.5369       20.5963        0.0000
    12850.0000      -41.8472      283.9655     -122.8244      -34.1181        0.0000     -150.7085       43.9558       18.0465        0.0000
    12860.0000      -40.1615      301.2975     -126.0811      -31.1920        0.0000     -150.6473       39.0646       16.6936        0.0000
    12870.0000      -31.8078      319.0563     -122.7916      -31.0865        0.0000     -146.9565       36.2863       18.9652        0.0000
    12880.0000      -27.4656      324.8654     -120.1060      -31.1516        0.0000     -145.0028       30.9247       25.1237        0.0000
    12890.0000      -34.9624      297.0828     -119.6802      -32.1724        0.0000     -151.3187       41.6776       22.1333        0.0000
    12900.0000      -36.4982      278.9839     -116.0548      -31.0433        0.0000     -145.5345       33.4492       27.0738        0.0000
    12910.0000      -36.4068      298.1906     -121.4405      -31.0177        0.0000     -144.3750       36.0466       17.9057        0.0000
    12920.0000      -26.8324      267.8469     -103.2130      -31.0495        0.0000     -144.4416       48.9356       23.3425        0.0000
    12930.0000      -38.0082      300.6009     -123.7293      -32.1278        0.0000     -149.1460       38.1766       19.3679        0.0000
    12940.0000      -36.7486      300.1235     -122.3335      -32.7375        0.0000     -152.7120       39.2715       23.8446        0.0000
    12950.0000      -41.2660      273.4682     -119.2498      -31.1327        0.0000     -148.8119       40.0434       20.6514        0.0000
    12960.0000      -21.4372      337.8169     -117.7710      -31.2368        0.0000     -146.1210       40.9245       18.6623        0.0000
    12970.0000      -40.2198      288.6595     -122.5355      -31.7480        0.0000     -147.2671       34.0127       22.4669        0.0000
    12980.0000      -17.1674      335.8496     -112.9401      -31.7145        0.0000     -144.1211       37.4913       25.4042        0.0000
    12990.0000      -39.8224      295.0359     -123.9565      -31.9032        0.0000     -148.9480       38.3441       18.5506        0.0000
    13000.0000      -29.5531      312.2093     -118.5845      -30.7197        0.0000     -145.6487       39.1404       18.6436        0.0000
    13010.0000      -39.0537      315.9640     -129.1557      -32.9234        0.0000     -148.7118       32.3133       20.1662        0.0000
    13020.0000      -20.3207      328.9505     -114.1260      -30.8589        0.0000     -145.6287       38.7521       23.6095        0.0000
    13030.0000      -33.3113      285.5647     -114.7445      -31.9620        0.0000     -143.0629       38.1683       22.1121        0.0000
    13040.0000      -35.2160      304.5507     -122.0633      -31.7113        0.0000     -145.5693       36.3226       18.8947        0.0000
    13050.0000      -33.7279      312.2777     -122.7787      -32.4533        0.0000     -149.6845       37.0582       22.3008        0.0000
    13060.0000      -45.1092      272.5706     -122.8369      -32.0335        0.0000     -142.1158       33.8093       17.5031        0.0000
    13070.0000      -31.1427      304.0755     -117.8545      -31.0282        0.0000     -147.1711       37.8746       22.4702        0.0000
    13080.0000      -17.1552      371.4832     -123.0893      -31.2738        0.0000     -149.3115       34.3668       23.1292        0.0000
    13090.0000      -58.5074      268.5028     -135.0751      -31.7218        0.0000     -151.2972       32.1403       15.8035        0.0000
    13100.0000      -40.0587      276.7034     -118.9650      -30.6915        0.0000     -149.3298       38.7037       22.3526        0.0000
    13110.0000      -27.6026      327.9907     -121.1342      -28.7975        0.0000     -146.0593       33.2736       20.4490        0.0000
    13120.0000      -27.0147      305.0386     -114.0012      -30.7563        0.0000     -150.7662       43.7102       23.8111        0.0000
    13130.0000      -31.3369      291.2058     -114.3787      -29.4226        0.0000     -147.6884       40.9418       21.7905        0.0000
    13140.0000      -18.4087      313.1661     -107.7128      -28.4052        0.0000     -146.3539       45.5834       21.4628        0.0000
    13150.0000      -35.4555      268.8847     -112.1321      -30.1005        0.0000     -142.1947       40.3508       19.8123        0.0000
    13160.0000      -40.6181      269.8218     -117.5620      -30.9417        0.0000     -143.6534       36.2199       20.8132        0.0000
    13170.0000      -27.7948      321.2498     -119.4041      -31.7939        0.0000     -150.7543       38.2857       24.8583        0.0000
    13180.0000      -27.9878      312.7917     -117.1852      -30.7068        0.0000     -142.3343       37.4227       18.4332        0.0000
    13190.0000      -37.3659      312.4700     -126.4716      -32.0829        0.0000     -151.8728       36.9398       20.5444        0.0000
    13200.0000      -27.2652      301.5149     -113.2469      -30.7335        0.0000     -141.7792       38.0384       21.2275        0.0000
    13210.0000      -33.1619      291.6244     -116.3232      -32.9611        0.0000     -148.8361       41.3828       24.0912        0.0000
    13220.0000      -36.4493      270.6000     -113.6151      -33.0204        0.0000     -143.4561       40.5042       22.3573        0.0000
    13230.0000      -22.7723      320.4302     -114.1479      -29.5418        0.0000     -147.5677       37.9311       25.0304        0.0000
    13240.0000      -39.4237      289.8395     -122.0759      -32.6681        0.0000     -145.8015       36.2136       20.1800        0.0000
    13250.0000      -36.7444      306.5025     -124.1483      -31.1327        0.0000     -148.8652       38.1483       17.7013        0.0000
    13260.0000      -48.6553      285.2577     -130.0010      -29.5386        0.0000     -151.2745       36.1704       14.6417        0.0000
    13270.0000      -38.4316      313.9584     -127.9617      -31.9886        0.0000     -149.4033       32.2390       21.1912        0.0000
    13280.0000      -34.9383      306.3317     -122.2936      -33.3527        0.0000     -142.8950       37.0948       16.8593        0.0000
    13290.0000      -27.8117      323.4681     -120.0537      -34.5327        0.0000     -143.3981       37.1118       20.7653        0.0000
    13300.0000      -39.6203      316.0536     -129.7479      -33.0830        0.0000     -151.9836       35.8626       19.4560        0.0000
    13310.0000      -42.9357      306.3020     -130.2825      -33.3948        0.0000     -152.0121       34.9643       20.1601        0.0000
    13320.0000      -29.4477      315.5215     -119.4235      -32.6568        0.0000     -144.9201       39.1641       18.9892        0.0000
    13330.0000      -46.1362      284.6172     -127.2992      -31.7625        0.0000     -150.1516       32.0303       22.5847        0.0000
    13340.0000      -33.7754      272.9197     -111.6027      -33.4482        0.0000     -144.8201       44.1578       22.5079        0.0000
    13350.0000      -42.0504      306.4606     -129.4424      -34.5197        0.0000     -152.3316       34.2724       23.1365        0.0000
    13360.0000      -36.8700      268.3521     -113.3948      -33.3523        0.0000     -149.6449       45.2667       24.3357        0.0000
    13370.0000      -31.9739      299.3304     -117.3326      -32.7458        0.0000     -147.9537       44.3875       18.9793        0.0000
    13380.0000      -20.8102      292.8789     -104.3292      -32.4331        0.0000     -138.1961       44.3867       21.9134        0.0000
    13390.0000      -44.6336      280.7866     -124.7042      -34.0110        0.0000     -148.1023       34.5484       22.8607        0.0000
    13400.0000      -37.6035      292.1466     -120.9136      -35.1177        0.0000     -149.6711       44.8648       19.0105        0.0000
    13410.0000      -25.0872      314.3687     -114.7343      -31.8969        0.0000     -147.7171       40.3701       24.5096        0.0000
    13420.0000      -19.4591      350.3316     -119.3616      -32.5257        0.0000     -145.2862       38.0948       20.3556        0.0000
    13430.0000      -35.9469      308.8401     -124.0174      -33.8683        0.0000     -143.6108       35.1086       18.3532        0.0000
    13440.0000      -36.3030      329.7131     -130.3258      -33.6705        0.0000     -149.7715       38.3595       14.7567        0.0000
    13450.0000      -34.3606      324.0669     -126.7733      -32.6162        0.0000     -147.8247       34.6033       19.0642        0.0000
    13460.0000      -33.3503      280.1175     -113.2302      -32.8225        0.0000     -147.4561       48.6336       18.4149        0.0000
    13470.0000      -32.2810      295.8008     -116.6332      -31.6792        0.0000     -139.0548       32.4325       21.6684        0.0000
    13480.0000      -40.1880      266.9472     -116.3121      -32.4427        0.0000     -148.5378       39.4741       25.1942        0.0000
    13490.0000      -22.8570      297.6236     -107.7290      -32.1683        0.0000     -145.1288       53.1108       16.4573        0.0000
    13500.0000      -30.3090      317.5893     -120.8745      -33.8493        0.0000     -148.5401       37.7967       23.7182        0.0000
    13510.0000      -23.6340      301.3094     -109.5571      -32.9563        0.0000     -143.8719       46.4962       20.7749        0.0000
    13520.0000      -27.9289      329.2431     -121.8177      -34.9895        0.0000     -149.9555       43.2916       19.8358        0.0000
    13530.0000      -42.1801      300.0589     -127.7465      -33.0579        0.0000     -148.2501       34.7479       18.8135        0.0000
    13540.0000      -35.8661      317.1555     -126.3079      -33.2790        0.0000     -142.5138       29.4630       20.0218        0.0000
    13550.0000      -24.8258      345.9825     -123.4881      -34.2877        0.0000     -146.5680       36.5285       20.8391        0.0000
    13560.0000      -24.0222      335.6150     -119.7280      -34.3264        0.0000     -146.8648       45.0612       16.4020        0.0000
    13570.0000      -40.6739      295.0507     -124.8122      -32.9277        0.0000     -146.4298       36.9616       17.5837        0.0000
    13580.0000      -29.4355      291.6204     -112.5956      -32.1332        0.0000     -142.2564       41.3295       20.4646        0.0000
    13590.0000      -25.0709      313.1321     -114.3653      -30.9011        0.0000     -142.8547       38.1183       21.2722        0.0000
    13600.0000      -33.2697      283.8210     -114.2057      -32.4066        0.0000     -146.4048       41.8684       22.7374        0.0000
    13610.0000      -37.1195      280.2047     -117.0242      -28.9617        0.0000     -153.1220       41.3732       23.6863        0.0000
    13620.0000      -42.6773      270.4145     -119.7902      -32.5652        0.0000     -149.6045       43.7714       18.6081        0.0000
    13630.0000      -25.9489      320.1213     -117.2365      -32.1724        0.0000     -146.5472       40.1549       21.3282        0.0000
    13640.0000      -23.2690      348.1913     -122.5612      -31.7655        0.0000     -149.5639       36.7552       22.0130        0.0000
    13650.0000      -40.4717      283.1257     -121.2093      -34.2925        0.0000     -152.2265       45.6065       19.7032        0.0000
    13660.0000      -48.5629      271.4573     -125.9731      -33.2778        0.0000     -150.9480       42.4437       15.8090        0.0000
    13670.0000      -30.3275      331.7218     -124.9231      -32.4102        0.0000     -148.0057       35.4830       20.0098        0.0000
    13680.0000      -26.9487      325.4372     -119.7521      -33.6331        0.0000     -150.3851       46.8777       17.3884        0.0000
    13690.0000      -31.5915      261.6862     -106.2154      -31.7726        0.0000     -147.1696       50.0725       22.6543        0.0000
    13700.0000      -34.1798      315.0222     -124.0132      -32.8952        0.0000     -149.6810       38.8767       19.6864        0.0000
    13710.0000      -34.5864      287.8327     -116.6664      -32.6923        0.0000     -147.2201       42.1404       21.1057        0.0000
    13720.0000      -34.7907      315.3552     -124.7191      -32.1952        0.0000     -149.3319       34.9870       21.8210        0.0000
    13730.0000      -40.7712      279.8037     -120.5616      -31.6177        0.0000     -144.6433       40.1493       15.5501        0.0000
    13740.0000      -36.7289      295.8077     -121.0831      -32.2662        0.0000     -145.7857       38.7039       18.2650        0.0000
    13750.0000      -49.1319      259.7079     -123.1916      -33.5322        0.0000     -146.6710       38.2585       18.7531        0.0000
    13760.0000      -27.7052      285.6859     -109.1730      -32.5598        0.0000     -145.3427       47.7712       20.9583        0.0000
    13770.0000      -48.0514      297.3751     -132.8525      -32.2685        0.0000     -149.6996       31.9197       17.1959        0.0000
    13780.0000      -47.4263      293.4496     -131.1080      -32.5183        0.0000     -152.5074       38.1985       15.7192        0.0000
    13790.0000      -33.9129      324.8970     -126.5623      -32.0181        0.0000     -150.8453       36.4031       19.8980        0.0000
    13800.0000      -30.5947      277.1237     -109.6208      -31.8868        0.0000     -145.8975       44.7732       23.3902        0.0000
    13810.0000      -15.9629      326.5623     -109.0872      -31.5567        0.0000     -144.2594       44.8160       21.9131        0.0000
    13820.0000       -7.5155      363.5451     -111.1860      -31.9317        0.0000     -142.3887       37.5790       25.5554        0.0000
    13830.0000      -30.2500      300.5242     -115.9491      -32.1804        0.0000     -148.0393       39.6202       24.6504        0.0000
    13840.0000      -42.6986      285.3925     -124.0827      -33.8339        0.0000     -150.3274       41.7629       18.3157        0.0000
    13850.0000      -37.4373      292.7023     -120.9059      -30.7201        0.0000     -146.3459       34.8729       21.2871        0.0000
    13860.0000      -48.0062      258.8665     -121.8260      -31.0055        0.0000     -146.9304       34.2898       21.8201        0.0000
    13870.0000      -36.9804      310.4622     -125.5135      -33.4918        0.0000     -152.8221       42.7052       18.0951        0.0000
    13880.0000      -37.3333      318.2416     -128.0849      -33.3303        0.0000     -151.9031       33.1677       23.9808        0.0000
    13890.0000      -28.7947      305.3437     -115.8682      -32.9840        0.0000     -149.1623       44.6812       21.5969        0.0000
    13900.0000      -25.3550      317.2429     -115.8217      -33.1247        0.0000     -144.8250       36.6689       25.4592        0.0000
    13910.0000      -23.4936      345.9587     -122.1491      -31.7771        0.0000     -148.4381       38.5073       19.5589        0.0000
    13920.0000      -21.8312      310.7181     -110.4372      -31.4386        0.0000     -147.0663       42.7918       25.2759        0.0000
    13930.0000      -34.3857      317.7791     -125.0054      -31.5736        0.0000     -150.1261       33.7809       22.9134        0.0000
    13940.0000      -40.1203      251.1235     -111.7321      -31.9191        0.0000     -142.3096       37.9213       24.5752        0.0000
    13950.0000      -32.6026      289.0021     -115.0160      -31.3843        0.0000     -145.8763       41.4757       20.7688        0.0000
    13960.0000      -37.3848      290.1579     -120.1278      -30.8132        0.0000     -140.9246       36.1846       15.4255        0.0000
    13970.0000      -29.8739      303.4013     -116.3935      -30.8189        0.0000     -146.2823       37.2487       23.4590        0.0000
    13980.0000      -28.3740      309.4335     -116.6138      -31.4240        0.0000     -148.2131       41.6594       21.3638        0.0000
    13990.0000      -35.7123      320.7204     -127.1707      -31.0233        0.0000     -150.7067       39.1797       15.3797        0.0000
    14000.0000      -42.7683      260.0530     -116.9264      -32.7880        0.0000     -148.4715       40.3340       23.9992        0.0000
    14010.0000      -39.8848      286.1578     -121.4871      -33.0467        0.0000     -145.6071       37.4671       19.6996        0.0000
    14020.0000      -43.1562      290.7628     -126.0717      -31.4405        0.0000     -152.6784       39.2820       18.7651        0.0000
    14030.0000      -32.1186      303.8481     -118.7656      -30.6614        0.0000     -147.4788       40.3456       19.0290        0.0000
    14040.0000      -39.8128      290.0870     -122.5356      -31.7706        0.0000     -147.6389       33.4427       23.4313        0.0000
    14050.0000      -32.7114      311.6309     -121.5777      -31.3069        0.0000     -143.7444       37.1706       16.3029        0.0000
    14060.0000      -45.7970      265.2955     -121.4501      -31.2981        0.0000     -146.6524       35.8082       20.6922        0.0000
    14070.0000      -17.7198      334.4970     -113.1068      -30.8153        0.0000     -142.0220       40.0861       19.6443        0.0000
    14080.0000      -33.2143      342.4304     -130.8636      -31.7108        0.0000     -149.2576       32.4550       17.6498        0.0000
    14090.0000      -23.3012      326.5867     -116.4325      -31.2886        0.0000     -144.0543       37.5584       21.3520        0.0000
    14100.0000      -32.5545      288.6874     -114.8782      -31.3040        0.0000     -148.0203       41.1193       23.3267        0.0000
    14110.0000      -34.8290      320.2731     -126.1598      -32.5668        0.0000     -147.4013       34.1975       19.6108        0.0000
    14120.0000      -12.8235      322.6018     -104.8184      -29.6567        0.0000     -143.8808       47.6084       21.1106        0.0000
    14130.0000      -40.2781      257.2763     -113.6444      -31.3523        0.0000     -146.5813       37.1498       27.1394        0.0000
    14140.0000      -34.3074      270.6035     -111.4742      -30.5773        0.0000     -141.9820       38.0647       23.0204        0.0000
    14150.0000      -47.1966      269.7752     -124.1272      -31.4065        0.0000     -148.5065       38.0877       17.6982        0.0000
    14160.0000      -47.7508      246.3722     -118.0076      -32.7497        0.0000     -149.3733       46.8548       17.2606        0.0000
    14170.0000      -36.2265      313.1840     -125.5358      -32.6706        0.0000     -147.7115       37.1870       17.6594        0.0000
    14180.0000      -27.5232      286.4578     -109.2110      -30.0715        0.0000     -138.8178       42.7516       16.9267        0.0000
    14190.0000      -23.8200      327.6535     -117.2554      -29.6889        0.0000     -140.7999       32.2162       21.0172        0.0000
    14200.0000      -20.3880      342.8823     -118.1662      -32.1500        0.0000     -146.0931       36.6653       23.4115        0.0000
    14210.0000      -32.3495      318.1302     -123.0693      -33.5296        0.0000     -150.6385       40.1354       20.9635        0.0000
    14220.0000      -29.0843      312.2822     -118.1364      -32.3392        0.0000     -147.1812       40.1243       21.2597        0.0000
    14230.0000      -22.2431      321.8750     -114.0308      -30.6648        0.0000     -148.1183       41.8850       22.8673        0.0000
    14240.0000      -24.7605      300.3211     -110.4017      -32.1734        0.0000     -149.9807       49.0687       22.6836        0.0000
    14250.0000      -24.9284      278.9057     -104.4627      -28.9143        0.0000     -142.8332       42.0548       25.2300        0.0000
    14260.0000      -11.8038      373.7578     -118.3866      -31.0100        0.0000     -137.5343       32.0371       18.1206        0.0000
    14270.0000      -20.5744      335.7026     -116.3051      -28.8648        0.0000     -146.3919       40.2618       18.6897        0.0000
    14280.0000      -36.2357      265.9125     -112.0648      -27.4391        0.0000     -144.4715       37.2168       22.6290        0.0000
    14290.0000      -31.7270      333.5503     -126.8440      -31.6078        0.0000     -150.1773       36.0596       18.8815        0.0000
    14300.0000      -19.3099      311.4369     -108.1209      -31.3605        0.0000     -146.8349       46.1878       23.8867        0.0000
    14310.0000      -24.5977      334.9663     -120.1185      -31.8221        0.0000     -150.0339       39.6768       22.0606        0.0000
    14320.0000      -43.2580      310.9873     -131.9408      -32.0095        0.0000     -149.9633       30.8367       19.1953        0.0000
    14330.0000      -41.8744      294.2034     -125.7711      -31.8305        0.0000     -149.6697       34.2471       21.4819        0.0000
    14340.0000       -6.7226      320.9584      -98.2489      -33.3060        0.0000     -145.4651       54.3598       26.1624        0.0000
    14350.0000       -1.2765      330.1450      -95.4225      -32.0181        0.0000     -138.5704       47.4203       27.7457        0.0000
    14360.0000      -29.3558      299.8517     -114.8632      -32.5041        0.0000     -145.4650       42.4936       20.6123        0.0000
    14370.0000      -36.5094      293.5235     -120.2122      -30.9068        0.0000     -149.9133       41.2137       19.3942        0.0000
    14380.0000      -42.3674      299.5381     -127.7854      -33.9017        0.0000     -144.7777       28.9848       21.9093        0.0000
    14390.0000      -30.6549      320.0642     -121.9261      -32.0148        0.0000     -149.8749       40.8357       19.1280        0.0000
    14400.0000      -31.0563      282.2841     -111.5540      -31.2170        0.0000     -143.6249       41.3964       21.8915        0.0000
    14410.0000      -23.3534      351.0604     -123.4637      -30.7364        0.0000     -147.3037       38.0390       16.5374        0.0000
    14420.0000      -25.5179      316.2350     -115.6972      -31.8031        0.0000     -142.7398       37.9151       20.9305        0.0000
    14430.0000      -40.6675      281.2742     -120.8771      -31.1119        0.0000     -145.1641       34.6014       20.7975        0.0000
    14440.0000      -31.9266      317.5117     -122.4700      -30.8800        0.0000     -144.8504       32.5977       20.6628        0.0000
    14450.0000      -42.2110      295.1123     -126.3668      -33.6665        0.0000     -150.1913       37.9235       19.5674        0.0000
    14460.0000      -33.5573      304.9879     -120.5293      -31.7362        0.0000     -148.8682       41.8156       18.2594        0.0000
    14470.0000      -37.2831      280.7280     -117.3370      -31.5785        0.0000     -143.9903       34.2941       23.9377        0.0000
    14480.0000      -36.1976      310.3324     -124.6937      -31.5679        0.0000     -145.7198       31.5265       21.0675        0.0000
    14490.0000      -29.5968      307.7277     -117.3502      -33.5944        0.0000     -146.4234       39.9222       22.7454        0.0000
    14500.0000      -14.6400      323.1752     -106.7984      -28.5305        0.0000     -142.1810       43.4666       20.4465        0.0000
    14510.0000      -32.3320      272.8224     -110.1316      -31.6680        0.0000     -146.7615       43.3651       24.9328        0.0000
    14520.0000      -44.9404      288.8097     -127.2990      -33.3048        0.0000     -150.9916       34.1421       22.8554        0.0000
    14530.0000      -28.7512      289.7199     -111.3693      -31.2187        0.0000     -141.9038       40.1296       21.6236        0.0000
    14540.0000      -44.2709      283.6386     -125.1549      -30.1481        0.0000     -146.5905       34.9890       16.5948        0.0000
    14550.0000      -35.7020      341.8153     -133.1759      -32.3621        0.0000     -149.8078       33.5202       15.4739        0.0000
    14560.0000      -32.4206      300.8484     -118.2122      -30.8615        0.0000     -145.5520       36.3978       21.8035        0.0000
    14570.0000      -23.3788      311.5663     -112.2267      -28.5632        0.0000     -140.9936       32.5670       24.7630        0.0000
    14580.0000      -26.4557      290.3464     -109.2525      -31.0664        0.0000     -142.4845       42.1026       22.1959        0.0000
    14590.0000      -41.9697      272.2540     -119.6071      -32.1501        0.0000     -147.5578       35.3488       24.7520        0.0000
    14600.0000      -43.5863      340.8889     -140.7960      -33.8894        0.0000     -151.8415       31.0068       13.9280        0.0000
    14610.0000      -44.1035      283.6078     -124.9786      -32.6376        0.0000     -147.5167       37.1112       18.0645        0.0000
    14620.0000      -38.3641      273.9417     -116.4828      -31.9866        0.0000     -145.2784       38.8704       21.9118        0.0000
    14630.0000      -27.0396      290.4443     -109.8643      -30.6151        0.0000     -143.4293       41.8769       22.3032        0.0000
    14640.0000      -47.3034      281.5618     -127.5951      -32.2231        0.0000     -148.0479       32.0333       20.6426        0.0000
    14650.0000      -33.8451      309.4220     -122.0816      -32.0772        0.0000     -146.2915       38.7920       17.4951        0.0000
    14660.0000      -19.8402      334.9559     -115.3580      -28.8881        0.0000     -148.4688       46.1596       15.8393        0.0000
    14670.0000      -42.8359      295.3787     -127.0677      -34.2877        0.0000     -152.2237       39.4290       20.0148        0.0000
    14680.0000      -27.0985      326.4854     -120.2008      -31.3357        0.0000     -148.6316       35.7216       24.0449        0.0000
    14690.0000      -13.6469      335.9629     -109.4519      -30.7043        0.0000     -142.7845       36.3191       27.7178        0.0000
    14700.0000      -41.7022      252.4230     -113.6845      -31.0682        0.0000     -145.1532       39.6132       22.9238        0.0000
    14710.0000      -18.2849      308.3045     -106.2027      -28.8971        0.0000     -147.2358       51.5300       18.4002        0.0000
    14720.0000      -40.9998      292.6857     -124.4637      -30.8262        0.0000     -151.7829       38.8765       19.2689        0.0000
    14730.0000      -38.3345      303.4914     -124.8798      -31.3877        0.0000     -145.5758       35.1040       16.9797        0.0000
    14740.0000      -28.9213      295.7644     -113.2631      -31.5197        0.0000     -146.3231       33.3585       31.2213        0.0000
    14750.0000      -39.4936      308.6810     -127.5188      -31.2390        0.0000     -150.2028       35.1418       18.7812        0.0000
    14760.0000      -33.2237      278.7693     -112.7191      -29.5009        0.0000     -145.7113       41.4695       21.0237        0.0000
    14770.0000      -28.1168      302.7037     -114.4374      -30.2205        0.0000     -141.3052       39.2129       17.8753        0.0000
    14780.0000      -38.6688      280.0927     -118.5416      -28.9439        0.0000     -145.4880       36.9350       18.9552        0.0000
    14790.0000      -24.5810      330.5679     -118.8476      -28.8117        0.0000     -145.7769       34.4515       21.2895        0.0000
    14800.0000      -34.3966      290.2180     -117.1567      -30.6432        0.0000     -143.7702       36.4954       20.7613        0.0000
    14810.0000      -36.9039      301.6905     -122.9356      -31.9402        0.0000     -141.5929       28.6227       21.9748        0.0000
    14820.0000      -29.9261      288.4123     -112.1714      -30.5032        0.0000     -144.3436       37.8724       24.8031        0.0000
    14830.0000      -21.8401      302.0112     -107.9633      -29.6553        0.0000     -146.6518       50.2198       18.1240        0.0000
    14840.0000      -30.3489      313.2255     -119.6700      -32.6012        0.0000     -153.2995       43.7063       22.5244        0.0000
    14850.0000      -14.5220      309.5482     -102.7945      -30.8751        0.0000     -141.9623       47.8285       22.2144        0.0000
    14860.0000      -27.2149      299.7563     -112.6951      -30.4831        0.0000     -141.3179       36.4521       22.6539        0.0000
    14870.0000      -44.3220      286.5117     -126.0253      -32.0174        0.0000     -151.1861       36.9986       20.1796        0.0000
    14880.0000      -26.9854      324.0713     -119.3994      -33.8604        0.0000     -150.7021       45.0688       20.0943        0.0000
    14890.0000      -44.0703      320.9465     -135.5931      -32.6882        0.0000     -153.8019       35.4223       15.4747        0.0000
    14900.0000      -31.6159      310.3147     -120.1069      -31.9206        0.0000     -145.9326       38.2291       19.5172        0.0000
    14910.0000      -35.8867      273.8185     -113.9703      -31.3995        0.0000     -144.0283       39.4934       21.9640        0.0000
    14920.0000      -20.6746      332.4823     -115.4871      -33.0871        0.0000     -149.5115       47.1528       19.9588        0.0000
    14930.0000      -27.6393      343.2438     -125.5206      -32.9541        0.0000     -146.6365       34.3908       19.6792        0.0000
    14940.0000      -28.9030      308.5544     -116.8921      -32.7525        0.0000     -144.2884       42.0514       18.0973        0.0000
    14950.0000      -13.5083      312.9463     -102.7497      -28.3282        0.0000     -138.8277       39.9690       24.4372        0.0000
    14960.0000      -30.1601      322.3377     -122.0797      -31.2132        0.0000     -145.2253       33.6277       20.7310        0.0000
    14970.0000       -2.3068      386.6527     -112.5668      -30.8050        0.0000     -141.2458       39.6507       19.8333        0.0000
    14980.0000      -14.3829      321.5694     -106.0834      -31.5167        0.0000     -145.5778       45.0030       26.0082        0.0000
    14990.0000      -23.9929      288.2108     -106.1807      -31.0028        0.0000     -144.1415       44.7648       24.1989        0.0000
    15000.0000      -10.8647      344.8906     -109.2156      -29.7280        0.0000     -142.4859       39.8796       23.1187        0.0000
    15010.0000      -34.0565      303.5387     -120.6152      -31.5031        0.0000     -146.5825       32.6135       24.8569        0.0000
    15020.0000      -19.5501      282.4727     -100.1015      -29.1208        0.0000     -143.3845       50.7970       21.6067        0.0000
    15030.0000      -38.4688      267.0271     -114.6157      -29.4180        0.0000     -143.0556       34.0708       23.7871        0.0000
    15040.0000      -17.0613      312.6396     -106.2154      -31.5429        0.0000     -144.1780       42.8496       26.6559        0.0000
    15050.0000      -25.9576      286.5301     -107.6661      -31.2825        0.0000     -144.4331       48.8647       19.1847        0.0000
    15060.0000      -22.8379      293.4719     -106.5259      -30.0364        0.0000     -144.5858       47.2117       20.8845        0.0000
    15070.0000      -29.7801      302.1307     -115.9374      -32.6011        0.0000     -148.5328       40.9070       24.2894        0.0000
    15080.0000      -24.8399      308.0847     -112.6950      -31.7477        0.0000     -142.0853       37.6067       23.5313        0.0000
    15090.0000      -10.1461      358.8480     -112.4771      -32.4045        0.0000     -141.7499       36.8014       24.8759        0.0000
    15100.0000      -44.2648      291.8568     -127.4922      -30.5805        0.0000     -147.1827       30.4504       19.8205        0.0000
    15110.0000      -20.5581      340.2887     -117.5967      -32.2109        0.0000     -148.0746       39.5310       23.1578        0.0000
    15120.0000      -40.3789      308.1293     -128.2468      -33.9457        0.0000     -150.8858       36.7911       19.7936        0.0000
    15130.0000      -46.5458      269.1426     -123.2960      -32.6191        0.0000     -149.8455       43.6279       15.5408        0.0000
    15140.0000      -37.9571      317.5471     -128.5105      -32.8625        0.0000     -150.8893       39.5887       15.6526        0.0000
    15150.0000      -32.0548      326.8587     -125.2636      -32.0067        0.0000     -149.1756       39.1263       16.7924        0.0000
    15160.0000      -41.8255      290.2804     -124.6034      -32.1019        0.0000     -146.6426       34.0297       20.1113        0.0000
    15170.0000      -16.8835      331.5252     -111.4230      -30.5469        0.0000     -149.3454       48.9023       19.5669        0.0000
    15180.0000      -46.5354      310.7588     -135.1531      -32.6611        0.0000     -148.2493       27.0600       18.6973        0.0000
    15190.0000      -38.8871      321.2631     -130.5003      -31.9017        0.0000     -150.6120       32.6538       19.3596        0.0000
    15200.0000      -27.7817      269.6891     -104.6877      -31.0881        0.0000     -145.5034       49.5994       22.3043        0.0000
    15210.0000      -12.6016      360.4628     -115.3931      -30.9176        0.0000     -142.5316       39.9123       18.1437        0.0000
    15220.0000      -10.0969      349.2727     -109.6974      -31.5513        0.0000     -139.5724       40.2252       21.2010        0.0000
    15230.0000      -13.7143      371.7618     -119.7279      -31.8297        0.0000     -148.9322       40.3250       20.7089        0.0000
    15240.0000      -33.5234      340.0293     -130.4880      -32.6921        0.0000     -150.1256       32.4271       19.9026        0.0000
    15250.0000      -36.0766      306.0809     -123.3603      -31.9280        0.0000     -145.8242       34.1344       20.2574        0.0000
    15260.0000      -30.6413      321.5801     -122.3448      -32.1615        0.0000     -149.3151       39.8666       19.2651        0.0000
    15270.0000      -27.7889      297.6288     -112.6623      -32.4093        0.0000     -144.2629       38.5810       25.4289        0.0000
    15280.0000      -17.5337      324.6884     -110.1236      -33.1182        0.0000     -145.5988       47.6989       20.8944        0.0000
    15290.0000      -43.9691      252.6331     -116.0113      -32.9478        0.0000     -142.6671       38.2465       21.3571        0.0000
    15300.0000      -22.1858      294.1329     -106.0623      -30.4104        0.0000     -136.9355       37.7397       23.5439        0.0000
    15310.0000      -30.2293      268.2790     -106.7332      -32.4156        0.0000     -138.1992       39.1423       24.7394        0.0000
    15320.0000      -29.8297      310.9826     -118.5112      -30.1849        0.0000     -144.7927       35.3229       21.1434        0.0000
    15330.0000      -11.9297      306.2498      -99.2615      -28.0224        0.0000     -139.1671       41.3185       26.6094        0.0000
    15340.0000      -43.5204      258.0808     -117.1161      -31.5191        0.0000     -147.1487       40.5978       20.9538        0.0000
    15350.0000      -26.3314      363.4895     -129.9860      -33.7070        0.0000     -148.3736       38.1262       13.9683        0.0000
    15360.0000      -27.0711      328.2790     -120.6849      -33.8192        0.0000     -148.4975       39.5774       22.0544        0.0000
    15370.0000      -30.2138      271.5322     -107.6454      -32.6253        0.0000     -144.2393       41.8162       27.4029        0.0000
    15380.0000      -48.3525      281.7644     -128.7020      -33.3783        0.0000     -149.5585       33.5880       20.6468        0.0000
    15390.0000      -34.2231      309.9048     -122.5973      -32.8260        0.0000     -151.2225       40.9373       20.5139        0.0000
    15400.0000      -24.3349      291.5635     -107.4787      -32.2925        0.0000     -143.9018       44.4594       24.2561        0.0000
    15410.0000      -21.5429      315.1074     -111.4007      -32.4945        0.0000     -145.6148       47.7455       18.9631        0.0000
    15420.0000      -24.2227      297.9028     -109.1743      -31.7512        0.0000     -143.7115       37.8039       28.4845        0.0000
    15430.0000      -23.7901      309.9847     -112.1871      -32.5029        0.0000     -147.1545       37.2059       30.2644        0.0000
    15440.0000      -41.7666      318.6472     -132.6337      -31.8422        0.0000     -150.8415       32.4821       17.5679        0.0000
    15450.0000      -26.8267      337.3705     -123.0331      -31.7269        0.0000     -146.7577       36.1922       19.2593        0.0000
    15460.0000      -45.8823      267.0006     -122.0216      -30.7973        0.0000     -146.5910       34.1702       21.1964        0.0000
    15470.0000      -32.9786      278.6926     -112.4521      -28.9582        0.0000     -142.5222       38.6735       20.3548        0.0000
    15480.0000      -24.9690      322.1888     -116.8461      -31.2782        0.0000     -140.9624       35.3415       20.0529        0.0000
    15490.0000      -29.3351      350.1342     -129.1813      -31.9399        0.0000     -148.2562       32.0423       18.9725        0.0000
    15500.0000      -37.1596      284.3517     -118.2469      -33.5320        0.0000     -143.7410       33.8103       25.2157        0.0000
    15510.0000      -29.2463      302.5876     -115.5339      -33.0670        0.0000     -147.9262       42.4427       23.0166        0.0000
    15520.0000      -25.2639      291.3530     -108.3477      -32.0709        0.0000     -145.5323       43.1226       26.1328        0.0000
    15530.0000      -46.9071      284.2169     -127.9560      -32.7951        0.0000     -150.7228       38.9573       16.6046        0.0000
    15540.0000      -48.6438      273.5370     -126.6471      -33.3194        0.0000     -145.1984       33.3507       18.5199        0.0000
    15550.0000      -22.3420      315.2079     -112.2284      -33.8139        0.0000     -148.5003       40.2622       29.8237        0.0000
    15560.0000      -45.6868      280.5246     -125.6827      -33.8703        0.0000     -146.5937       36.9461       17.8351        0.0000
    15570.0000      -20.8363      310.0093     -109.2403      -31.8113        0.0000     -143.5902       44.0608       22.1004        0.0000
    15580.0000      -20.7155      312.6315     -109.8673      -33.1781        0.0000     -143.7188       39.2178       27.8118        0.0000
    15590.0000      -39.3776      294.0268     -123.2239      -33.7076        0.0000     -150.9613       41.9970       19.4480        0.0000
    15600.0000      -42.4627      258.5355     -116.1881      -32.9269        0.0000     -146.1877       42.0594       20.8672        0.0000
    15610.0000      -45.0948      255.6717     -118.0036      -33.6143        0.0000     -150.1965       46.7138       19.0935        0.0000
    15620.0000      -15.9429      353.0167     -116.6111      -30.4500        0.0000     -143.8287       37.9395       19.7281        0.0000
    15630.0000      -16.8509      344.3248     -115.0404      -32.4509        0.0000     -146.9748       44.0529       20.3325        0.0000
    15640.0000      -41.3341      287.6474     -123.3612      -33.4307        0.0000     -146.9527       34.9067       22.1155        0.0000
    15650.0000      -61.4467      269.2269     -138.2209      -31.9331        0.0000     -151.9604       26.6487       19.0238        0.0000
    15660.0000      -25.1353      313.8978     -114.6481      -29.2808        0.0000     -146.4680       44.2097       16.8910        0.0000
    15670.0000      -32.5054      305.0584     -119.4975      -32.7216        0.0000     -149.9513       39.8868       23.2886        0.0000
    15680.0000      -29.5399      298.9707     -114.7960      -33.6412        0.0000     -144.0799       42.5164       20.4087        0.0000
    15690.0000      -32.1245      285.1678     -113.4445      -34.5001        0.0000     -143.9228       38.9969       25.9816        0.0000
    15700.0000      -44.4264      313.2263     -133.7478      -33.2079        0.0000     -151.8963       34.0921       17.2643        0.0000
    15710.0000      -31.2114      298.3026     -116.2770      -32.1776        0.0000     -143.3875       40.4295       18.8585        0.0000
    15720.0000      -48.5084      279.0471     -128.0830      -32.7464        0.0000     -152.9006       37.4430       20.1210        0.0000
    15730.0000      -39.0139      306.8320     -126.5118      -32.6615        0.0000     -149.0065       37.6213       17.5348        0.0000
    15740.0000      -34.0986      310.8157     -122.7325      -34.6922        0.0000     -146.1647       34.9727       23.1517        0.0000
    15750.0000      -27.2355      329.9524     -121.3265      -33.0165        0.0000     -150.1497       42.9019       18.9379        0.0000
    15760.0000      -35.3107      312.8146     -124.5146      -32.7888        0.0000     -148.7876       40.3520       16.7098        0.0000
    15770.0000      -40.5107      289.3532     -123.0243      -31.5033        0.0000     -143.6944       32.3258       19.8477        0.0000
    15780.0000      -45.3899      267.2607     -121.6034      -33.1220        0.0000     -144.2314       37.9836       17.7663        0.0000
    15790.0000      -36.3909      292.0402     -119.6707      -32.6641        0.0000     -147.9452       41.8306       19.1081        0.0000
    15800.0000      -40.7937      337.8178     -137.1277      -33.7072        0.0000     -149.6252       31.2031       15.0015        0.0000
    15810.0000      -27.8886      323.6219     -120.1744      -33.2569        0.0000     -147.2023       40.5279       19.7569        0.0000
    15820.0000      -39.9698      262.6782     -114.8766      -32.6844        0.0000     -145.0434       35.7817       27.0696        0.0000
    15830.0000      -51.5485      248.4852     -122.4078      -32.3619        0.0000     -148.8672       39.9514       18.8699        0.0000
    15840.0000      -17.0638      324.7186     -109.6623      -29.2538        0.0000     -144.3583       41.1667       22.7831        0.0000
    15850.0000      -28.6271      282.8473     -109.2854      -29.2169        0.0000     -142.7537       37.8822       24.8030        0.0000
    15860.0000      -27.3722      334.4274     -122.7394      -32.6682        0.0000     -146.3138       38.4927       17.7499        0.0000
    15870.0000      -19.3905      345.8023     -118.0014      -31.9104        0.0000     -144.4597       42.8588       15.5100        0.0000
    15880.0000      -30.6048      284.5777     -111.7565      -34.0759        0.0000     -142.0833       42.2507       22.1520        0.0000
    15890.0000      -42.2851      272.8801     -120.1010      -32.0252        0.0000     -149.2380       42.0613       19.1009        0.0000
    15900.0000      -37.2769      267.6552     -113.6029      -31.8833        0.0000     -145.7439       41.9301       22.0941        0.0000
    15910.0000      -40.2133      245.4404     -110.2044      -33.1633        0.0000     -147.7803       47.2610       23.4782        0.0000
    15920.0000      -41.8924      289.3367     -124.4012      -35.5710        0.0000     -143.0670       33.6133       20.6234        0.0000
    15930.0000      -39.7154      306.8773     -127.2262      -33.8991        0.0000     -151.1820       36.3334       21.5215        0.0000
    15940.0000      -39.6849      300.4336     -125.3582      -33.6259        0.0000     -147.5142       34.8370       20.9448        0.0000
    15950.0000      -26.8183      319.9484     -118.0565      -35.3439        0.0000     -147.2231       45.4804       19.0301        0.0000
    15960.0000      -64.0320      248.9829     -135.0334      -33.8414        0.0000     -148.2943       26.4178       20.6845        0.0000
    15970.0000      -25.5439      350.6749     -125.5443      -34.0802        0.0000     -148.1787       37.6687       19.0459        0.0000
    15980.0000      -35.9027      287.1102     -117.7766      -33.6285        0.0000     -143.2627       37.7509       21.3636        0.0000
    15990.0000      -34.9204      264.6208     -110.3811      -33.3104        0.0000     -142.5042       43.4518       21.9817        0.0000
    16000.0000      -43.4140      287.4954     -125.3978      -35.0391        0.0000     -150.3178       37.8171       22.1420        0.0000
    16010.0000      -45.8029      298.5456     -130.9378      -35.7923        0.0000     -149.3381       35.4762       18.7164        0.0000
    16020.0000      -14.3203      322.3299     -106.2377      -30.6076        0.0000     -143.0749       44.7843       22.6606        0.0000
    16030.0000      -49.5409      277.1047     -128.5616      -34.5665        0.0000     -149.8438       36.7887       19.0600        0.0000
    16040.0000      -36.6161      276.6891     -115.5183      -32.7884        0.0000     -141.6976       37.6682       21.2995        0.0000
    16050.0000      -16.9538      323.2065     -109.1212      -30.4449        0.0000     -146.5895       40.1284       27.7848        0.0000
    16060.0000      -16.1352      339.0981     -112.8343      -33.5377        0.0000     -146.3169       44.0548       22.9655        0.0000
    16070.0000      -21.8314      359.2604     -124.2801      -32.4115        0.0000     -143.9216       31.5211       20.5320        0.0000
    16080.0000      -33.0258      313.3052     -122.3697      -34.3792        0.0000     -147.8840       34.8670       25.0266        0.0000
    16090.0000      -37.8540      286.7609     -119.6283      -31.6240        0.0000     -143.6975       33.8430       21.8501        0.0000
    16100.0000      -19.5131      351.8607     -119.8517      -29.4823        0.0000     -149.1167       35.0656       23.6818        0.0000
    16110.0000      -40.3317      302.1938     -126.5069      -33.6805        0.0000     -144.9498       35.8960       16.2274        0.0000
    16120.0000      -13.5981      347.5492     -112.7071      -31.7653        0.0000     -147.2266       43.6002       22.6846        0.0000
    16130.0000      -43.1458      288.2256     -125.3378      -33.1361        0.0000     -149.6586       40.8588       16.5981        0.0000
    16140.0000      -29.4776      307.5877     -117.1910      -33.4669        0.0000     -149.7887       47.8515       18.2130        0.0000
    16150.0000      -17.7723      334.6730     -113.2095      -32.2974        0.0000     -144.7186       39.8310       23.9756        0.0000
    16160.0000      -31.5201      339.0077     -128.1934      -33.8789        0.0000     -152.0633       38.4531       19.2957        0.0000
    16170.0000      -25.9753      316.3876     -116.1981      -31.7977        0.0000     -139.8261       33.2650       22.1607        0.0000
    16180.0000       -6.8122      339.3797     -103.5916      -33.7906        0.0000     -145.2186       46.1714       29.2462        0.0000
    16190.0000      -38.7915      289.6954     -121.4026      -32.6882        0.0000     -150.5737       38.2941       23.5652        0.0000
    16200.0000      -43.6570      278.1368     -122.9720      -33.6385        0.0000     -146.5707       34.1836       23.0536        0.0000
    16210.0000      -40.6802      281.9820     -121.0917      -33.0037        0.0000     -148.6422       41.1158       19.4385        0.0000
    16220.0000      -53.5033      287.3524     -135.4463      -34.1014        0.0000     -151.4019       34.0752       15.9818        0.0000
    16230.0000       -5.3597      324.5077      -97.8980      -32.2237        0.0000     -139.8661       47.9639       26.2279        0.0000
    16240.0000      -39.4599      298.9753     -124.7174      -32.5434        0.0000     -145.8733       34.1958       19.5036        0.0000
    16250.0000      -32.6044      281.4562     -112.8660      -32.1301        0.0000     -144.4687       40.4043       23.3284        0.0000
    16260.0000       -7.2254      355.4874     -108.5981      -32.8107        0.0000     -145.7387       44.1728       25.7785        0.0000
    16270.0000      -26.8120      314.6068     -116.5270      -34.0000        0.0000     -147.4608       44.3866       20.5472        0.0000
    16280.0000      -35.6627      292.2112     -118.9913      -33.2658        0.0000     -148.3580       40.3539       22.2786        0.0000
    16290.0000      -44.4344      287.0458     -126.2899      -31.5426        0.0000     -151.7215       36.7203       20.2539        0.0000
    16300.0000      -56.4093      287.2210     -138.3148      -34.7105        0.0000     -156.6789       36.4713       16.6033        0.0000
    16310.0000      -35.7083      289.0192     -118.1266      -32.5772        0.0000     -146.9334       31.6113       29.7725        0.0000
    16320.0000      -31.5149      300.3385     -117.1611      -31.6573        0.0000     -148.7413       39.0789       24.1586        0.0000
    16330.0000      -40.6148      294.0099     -124.4563      -31.1926        0.0000     -145.4169       32.9555       19.1977        0.0000
    16340.0000      -40.7592      279.8454     -120.5614      -32.9568        0.0000     -145.9972       37.1062       21.2862        0.0000
    16350.0000      -38.4379      301.1508     -124.3157      -33.6857        0.0000     -149.4515       36.0081       22.8134        0.0000
    16360.0000      -16.4223      300.1137     -102.0044      -30.6468        0.0000     -142.8767       44.0492       27.4700        0.0000
    16370.0000      -32.8763      282.4855     -113.4315      -30.4530        0.0000     -146.3724       45.1271       18.2668        0.0000
    16380.0000      -34.7111      312.1894     -123.7367      -30.2667        0.0000     -150.1343       37.2893       19.3750        0.0000
    16390.0000      -37.9956      275.0160     -116.4207      -30.8850        0.0000     -143.7323       36.0191       22.1775        0.0000
    16400.0000      -27.7894      308.3847     -115.7301      -28.9381        0.0000     -144.1688       38.1224       19.2544        0.0000
    16410.0000      -36.4687      305.0351     -123.4542      -31.2334        0.0000     -146.0155       37.2426       16.5521        0.0000
    16420.0000      -27.8970      289.5732     -110.4732      -32.4847        0.0000     -143.2047       37.3731       27.8431        0.0000
    16430.0000      -46.4557      247.5789     -117.0566      -32.8061        0.0000     -146.3547       39.8069       22.2973        0.0000
    16440.0000      -40.4436      279.3105     -120.0934      -33.8929        0.0000     -140.9938       33.7559       21.0374        0.0000
    16450.0000      -44.8051      276.4804     -123.6477      -34.8162        0.0000     -147.5128       34.6393       24.0420        0.0000
    16460.0000       -9.6413      315.7033      -99.6689      -31.2410        0.0000     -143.2721       45.9682       28.8759        0.0000
    16470.0000      -22.8320      332.9866     -117.7883      -32.2368        0.0000     -148.0274       39.1114       23.3646        0.0000
    16480.0000      -33.6664      322.1367     -125.5286      -33.6102        0.0000     -149.5844       38.9511       18.7148        0.0000
    16490.0000      -25.5986      339.8805     -122.5207      -33.9252        0.0000     -150.7427       41.3334       20.8138        0.0000
    16500.0000      -35.5781      315.0876     -125.4302      -31.7814        0.0000     -148.6669       31.3605       23.6576        0.0000
    16510.0000      -32.4691      327.9995     -126.0032      -33.3291        0.0000     -145.4140       34.2051       18.5348        0.0000
    16520.0000        2.2961      355.6843      -99.1328      -31.2578        0.0000     -141.9307       52.0437       22.0120        0.0000
    16530.0000      -43.8940      299.7624     -129.3759      -33.4469        0.0000     -147.8074       30.5971       21.2813        0.0000
    16540.0000      -19.5103      300.8771     -105.3101      -32.3397        0.0000     -143.4653       43.2597       27.2351        0.0000
    16550.0000      -31.4252      307.8247     -119.2062      -33.0316        0.0000     -147.7257       37.5509       24.0004        0.0000
    16560.0000      -41.3868      275.9737     -120.0849      -33.0561        0.0000     -147.6741       38.3977       22.2476        0.0000
    16570.0000      -38.0364      305.1589     -125.0571      -32.0727        0.0000     -145.7788       33.5787       19.2156        0.0000
    16580.0000      -31.4591      275.9013     -110.1367      -29.6546        0.0000     -142.2266       34.8069       26.9376        0.0000
    16590.0000      -32.2029      314.4307     -121.8677      -32.2160        0.0000     -146.9735       32.9649       24.3570        0.0000
    16600.0000      -45.3078      265.3214     -120.9683      -30.5391        0.0000     -149.5064       37.6619       21.4152        0.0000
    16610.0000      -43.4612      277.5371     -122.6053      -31.6679        0.0000     -148.6464       37.2978       20.4113        0.0000
    16620.0000      -30.3115      318.0022     -120.9948      -32.1570        0.0000     -152.6006       40.2508       23.5120        0.0000
    16630.0000      -34.3051      318.2460     -125.0579      -31.4014        0.0000     -150.0121       34.7196       21.6361        0.0000
    16640.0000      -34.9806      292.3105     -118.3374      -32.8438        0.0000     -149.2553       42.9445       20.8172        0.0000
    16650.0000      -22.7082      292.1521     -106.0199      -32.9474        0.0000     -140.9774       42.6000       25.3049        0.0000
    16660.0000      -37.7293      297.5263     -122.5735      -32.9191        0.0000     -151.3418       42.6102       19.0773        0.0000
    16670.0000      -54.7501      239.0636     -122.9228      -31.7196        0.0000     -150.3807       40.5251       18.6524        0.0000
    16680.0000      -37.4995      302.6654     -123.8092      -32.7889        0.0000     -148.8457       40.8158       17.0096        0.0000
    16690.0000      -28.3195      263.7567     -103.5338      -28.0815        0.0000     -146.0131       44.4064       26.1544        0.0000
    16700.0000      -16.4645      316.3901     -106.6880      -33.9254        0.0000     -145.9843       48.2818       24.9399        0.0000
    16710.0000      -24.9378      324.4078     -117.4477      -33.1964        0.0000     -145.7760       44.4343       17.0905        0.0000
    16720.0000      -23.8052      347.4049     -122.8731      -33.8390        0.0000     -146.8406       40.5060       17.3004        0.0000
    16730.0000      -31.4430      291.6361     -114.6076      -34.4678        0.0000     -143.8741       39.1623       24.5720        0.0000
    16740.0000      -51.3451      289.1278     -133.7944      -35.5020        0.0000     -148.1163       28.4645       21.3593        0.0000
    16750.0000      -43.0660      275.4196     -121.6062      -34.5170        0.0000     -147.3132       38.7691       21.4550        0.0000
    16760.0000      -41.2189      306.0896     -128.5051      -34.9338        0.0000     -146.3848       30.9023       21.9111        0.0000
    16770.0000      -38.5213      305.0005     -125.4969      -35.1770        0.0000     -149.3846       37.4300       21.6347        0.0000
    16780.0000      -32.1378      280.4571     -112.1145      -31.4541        0.0000     -149.7202       44.4110       24.6487        0.0000
    16790.0000      -32.0737      301.7475     -118.1217      -32.2311        0.0000     -143.7905       35.1549       22.7450        0.0000
    16800.0000      -17.2736      359.3730     -119.7544      -32.3588        0.0000     -148.1336       38.1064       22.6316        0.0000
    16810.0000      -17.5995      320.5389     -109.0061      -31.8844        0.0000     -143.5184       39.2746       27.1221        0.0000
    16820.0000      -25.8321      324.6286     -118.4050      -31.8848        0.0000     -141.4894       32.7746       22.1945        0.0000
    16830.0000      -35.3766      310.1376     -123.8172      -33.3911        0.0000     -143.8772       31.8954       21.5558        0.0000
    16840.0000      -40.2776      316.2593     -130.4638      -34.6753        0.0000     -146.4679       31.8252       18.8542        0.0000
    16850.0000      -51.8137      237.7224     -119.6040      -34.9732        0.0000     -144.3437       39.9294       19.7835        0.0000
    16860.0000      -40.8781      289.5466     -123.4468      -35.0261        0.0000     -144.3449       35.5568       20.3673        0.0000
    16870.0000      -35.3786      318.6265     -126.2399      -34.0224        0.0000     -149.3850       40.1099       17.0576        0.0000
    16880.0000      -30.5800      290.8764     -113.5279      -35.3257        0.0000     -146.5414       45.0294       23.3098        0.0000
    16890.0000      -19.1063      311.8655     -108.0396      -33.2018        0.0000     -143.7383       44.0754       24.8251        0.0000
    16900.0000      -25.9129      315.7963     -115.9671      -33.5154        0.0000     -144.1290       36.9052       24.7721        0.0000
    16910.0000      -53.1133      282.1348     -133.5684      -34.5260        0.0000     -152.3991       35.9982       17.3586        0.0000
    16920.0000      -49.4634      281.5488     -129.7514      -35.6688        0.0000     -147.4246       31.8988       21.4432        0.0000
    16930.0000      -50.5774      292.6153     -134.0211      -34.4561        0.0000     -153.2988       35.3199       18.4139        0.0000
    16940.0000      -43.9686      290.6296     -126.8461      -35.4897        0.0000     -151.4265       38.2141       21.8559        0.0000
    16950.0000      -45.1289      252.4059     -117.1064      -32.0407        0.0000     -150.4617       46.5529       18.8431        0.0000
    16960.0000      -36.4195      289.0645     -118.8508      -34.0467        0.0000     -147.2678       40.5369       21.9269        0.0000
    16970.0000      -39.4743      289.5673     -122.0489      -33.8428        0.0000     -144.8974       41.1052       15.5861        0.0000
    16980.0000      -35.0373      319.1264     -126.0411      -34.5414        0.0000     -148.8832       40.1309       17.2527        0.0000
    16990.0000      -36.7475      283.3371     -117.5455      -32.8424        0.0000     -143.5205       36.1818       22.6355        0.0000
    17000.0000      -54.5682      268.4284     -131.1147      -33.8328        0.0000     -151.6348       34.3658       19.9871        0.0000
    17010.0000      -24.7767      331.9587     -119.4399      -33.2049        0.0000     -147.7582       38.2796       23.2435        0.0000
    17020.0000      -28.5964      341.9986     -126.1226      -34.4849        0.0000     -147.2303       34.4763       21.1162        0.0000
    17030.0000      -36.4050      296.3717     -120.9200      -33.9667        0.0000     -144.4139       34.6442       22.8164        0.0000
    17040.0000      -25.6934      330.9428     -120.0669      -34.9835        0.0000     -144.3539       36.3394       22.9312        0.0000
    17050.0000      -20.9338      336.3068     -116.8369      -32.8704        0.0000     -142.6556       33.8607       24.8284        0.0000
    17060.0000      -43.8218      307.2787     -131.4471      -36.0401        0.0000     -146.1122       32.3178       18.3874        0.0000
    17070.0000      -40.3517      274.0574     -118.5035      -34.0017        0.0000     -144.3601       34.9390       24.9194        0.0000
    17080.0000      -34.7660      292.0284     -118.0424      -34.3809        0.0000     -144.1944       33.9509       26.5820        0.0000
    17090.0000      -24.1459      292.4508     -107.5428      -33.4537        0.0000     -140.8411       40.1259       26.6262        0.0000
    17100.0000      -34.7173      272.2670     -112.3585      -31.8649        0.0000     -144.6492       36.5137       27.6420        0.0000
    17110.0000      -46.4400      307.5653     -134.1470      -34.3662        0.0000     -149.4581       33.7769       15.9004        0.0000
    17120.0000      -30.2867      283.5413     -111.1429      -35.1705        0.0000     -142.6676       44.2618       22.4334        0.0000
    17130.0000      -43.3067      278.6868     -122.7785      -35.2976        0.0000     -148.3136       41.7721       19.0605        0.0000
    17140.0000      -26.0919      309.6731     -114.4000      -32.8378        0.0000     -148.3072       42.8543       23.8908        0.0000
    17150.0000      -34.6409      302.0401     -120.7724      -34.3726        0.0000     -147.2150       36.8981       23.9172        0.0000
    17160.0000      -24.0097      311.2870     -112.7780      -30.8134        0.0000     -143.5376       35.9960       25.5770        0.0000
    17170.0000      -53.1231      237.7220     -120.9132      -33.8756        0.0000     -146.8023       40.2615       19.5031        0.0000
    17180.0000      -33.7783      328.1735     -127.3621      -34.4715        0.0000     -149.7623       38.4487       18.4231        0.0000
    17190.0000      -12.3570      328.6484     -106.0762      -31.6699        0.0000     -138.0940       39.4734       24.2143        0.0000
    17200.0000      -18.0815      337.5157     -114.3293      -32.2957        0.0000     -142.7621       38.4234       22.3051        0.0000
    17210.0000      -36.9122      248.6997     -107.8328      -33.9087        0.0000     -144.6673       42.7409       28.0024        0.0000
    17220.0000      -14.2621      303.5513     -100.8245      -32.4323        0.0000     -137.7886       47.6915       21.7050        0.0000
    17230.0000      -36.2219      312.2477     -125.2642      -33.0899        0.0000     -149.8225       40.1865       17.4618        0.0000
    17240.0000      -26.9771      316.2548     -117.1621      -34.3779        0.0000     -148.0395       39.9679       25.2874        0.0000
    17250.0000      -27.2984      315.1419     -117.1660      -32.3119        0.0000     -147.2508       37.7249       24.6717        0.0000
    17260.0000      -12.4428      350.3306     -112.3450      -32.7220        0.0000     -145.1284       42.7270       22.7783        0.0000
    17270.0000      -34.5329      325.9722     -127.4889      -35.3025        0.0000     -149.0103       40.0684       16.7555        0.0000
    17280.0000      -36.5838      318.8634     -127.5126      -34.9637        0.0000     -152.0341       38.8741       20.6111        0.0000
    17290.0000      -27.1178      330.0073     -121.2245      -34.9929        0.0000     -149.3905       48.0749       15.0840        0.0000
    17300.0000      -27.9623      300.3379     -113.6083      -33.7660        0.0000     -144.9678       41.1871       23.9385        0.0000
    17310.0000      -37.9565      247.3835     -108.5017      -30.6058        0.0000     -146.5059       41.9571       26.6528        0.0000
    17320.0000      -45.5619      273.2475     -123.4826      -33.3497        0.0000     -146.8200       36.1921       20.4951        0.0000
    17330.0000      -44.0006      297.3972     -128.8080      -33.4360        0.0000     -149.2789       35.7142       18.1926        0.0000
    17340.0000      -39.6324      277.0224     -118.6296      -32.4585        0.0000     -151.7863       48.8780       16.7372        0.0000
    17350.0000      -26.5862      321.2744     -118.2026      -33.0625        0.0000     -148.3698       43.2373       19.9924        0.0000
    17360.0000      -31.1677      305.3405     -118.2403      -34.3873        0.0000     -144.0813       34.8224       25.4059        0.0000
    17370.0000       -8.0171      347.4561     -107.0996      -32.0123        0.0000     -140.7588       41.0307       24.6409        0.0000
    17380.0000      -23.6881      302.3595     -109.9106      -33.3444        0.0000     -142.0141       38.0538       27.3942        0.0000
    17390.0000      -36.2272      297.3461     -121.0201      -33.3802        0.0000     -147.6887       39.1301       20.9187        0.0000
    17400.0000      -52.8003      260.1228     -126.9784      -34.6954        0.0000     -149.2843       42.8561       14.1453        0.0000
    17410.0000      -23.4644      336.7636     -119.4978      -32.6138        0.0000     -146.1964       34.0565       25.2559        0.0000
    17420.0000      -30.4056      324.7767     -123.0207      -33.9498        0.0000     -150.0024       40.6901       20.2414        0.0000
    17430.0000      -30.0514      307.2536     -117.6695      -34.0888        0.0000     -150.0710       44.9001       21.5902        0.0000
    17440.0000      -52.2919      273.4732     -130.2770      -34.7447        0.0000     -148.4746       35.9519       16.9904        0.0000
    17450.0000      -44.1139      313.7382     -133.5812      -34.9712        0.0000     -148.1774       31.8062       17.7612        0.0000
    17460.0000      -21.8892      338.8226     -118.5098      -32.9605        0.0000     -149.6739       39.9798       24.1449        0.0000
    17470.0000      -51.6772      270.2416     -128.7408      -33.9166        0.0000     -146.8779       34.5582       17.4955        0.0000
    17480.0000      -51.0049      290.4944     -133.8439      -34.8581        0.0000     -149.6054       35.3051       15.3145        0.0000
    17490.0000      -43.4224      279.5515     -123.1409      -33.7120        0.0000     -147.2302       36.3866       21.4148        0.0000
    17500.0000      -34.9452      316.6596     -125.2456      -32.3868        0.0000     -151.0480       42.8088       15.3804        0.0000
    17510.0000      -17.6940      343.5626     -115.6661      -32.6902        0.0000     -144.0632       37.6639       23.4233        0.0000
    17520.0000      -36.4430      315.5773     -126.4347      -34.4935        0.0000     -150.5869       36.6018       22.0439        0.0000
    17530.0000      -31.5486      312.0148     -120.5244      -32.3812        0.0000     -150.9227       40.9239       21.8556        0.0000
    17540.0000      -42.3951      285.8159     -123.8999      -32.2928        0.0000     -148.4285       36.3122       20.5091        0.0000
    17550.0000      -19.5284      344.7864     -117.8496      -32.0655        0.0000     -150.0478       40.5016       23.7621        0.0000
    17560.0000      -43.0025      261.1693     -117.4789      -31.9171        0.0000     -146.2364       40.7281       19.9465        0.0000
    17570.0000      -44.5320      294.8446     -128.6115      -31.4641        0.0000     -147.5679       34.3883       16.0322        0.0000
    17580.0000      -45.2852      296.9072     -129.9529      -31.9551        0.0000     -147.4981       33.0721       16.4282        0.0000
    17590.0000      -26.6417      338.7544     -123.2428      -32.1654        0.0000     -148.5606       37.2743       20.2088        0.0000
    17600.0000      -41.1171      273.3052     -119.0544      -32.1825        0.0000     -147.2886       36.1241       24.2926        0.0000
    17610.0000      -33.3300      333.6687     -128.4808      -31.3992        0.0000     -148.3423       33.6106       17.6501        0.0000
    17620.0000      -41.6554      287.4268     -123.6197      -32.6658        0.0000     -144.8707       32.8593       21.0576        0.0000
    17630.0000      -25.5063      346.1470     -124.2154      -33.1952        0.0000     -142.4367       31.5747       19.8418        0.0000
    17640.0000        5.3641      410.5981     -111.7243      -30.2897        0.0000     -144.8310       39.7550       23.6414        0.0000
    17650.0000      -54.0678      252.3978     -126.0430      -32.5650        0.0000     -147.6115       36.8470       17.2866        0.0000
    17660.0000      -34.1970      303.4481     -120.7300      -32.0792        0.0000     -145.8202       37.6939       19.4756        0.0000
    17670.0000      -41.9255      287.0265     -123.7755      -32.7647        0.0000     -148.2554       37.9500       19.2947        0.0000
    17680.0000      -19.2550      300.4021     -104.9193      -30.2702        0.0000     -140.6870       38.1804       27.8575        0.0000
    17690.0000      -25.7033      333.8557     -120.9074      -32.6209        0.0000     -146.9348       40.8726       17.7757        0.0000
    17700.0000      -40.0958      320.2513     -131.4204      -32.6987        0.0000     -149.9842       36.7048       14.5577        0.0000
    17710.0000      -38.5524      310.6843     -127.1489      -29.3989        0.0000     -148.9478       33.6432       17.5546        0.0000
    17720.0000      -23.8531      315.4129     -113.7980      -29.5656        0.0000     -143.4727       38.0905       21.1497        0.0000
    17730.0000      -27.3917      316.5035     -117.6476      -30.7771        0.0000     -141.9464       39.3592       15.7167        0.0000
    17740.0000      -31.0347      286.8326     -112.8295      -30.7155        0.0000     -145.4883       41.9584       21.4159        0.0000
    17750.0000      -33.1414      328.2308     -126.7415      -31.3278        0.0000     -149.2535       34.9457       18.8941        0.0000
    17760.0000      -45.7675      293.9124     -129.5812      -32.6745        0.0000     -147.6460       32.1613       18.5780        0.0000
    17770.0000      -39.8306      280.1840     -119.7294      -32.0094        0.0000     -146.9674       39.5432       19.7041        0.0000
    17780.0000      -42.2017      275.3263     -120.7153      -29.4794        0.0000     -144.2942       34.7179       18.3404        0.0000
    17790.0000      -31.6636      296.8503     -116.3150      -28.1689        0.0000     -146.7888       36.4013       22.2413        0.0000
    17800.0000       -9.0272      356.4542     -110.6756      -30.8282        0.0000     -145.6034       40.2066       25.5494        0.0000
    17810.0000      -25.2075      332.4867     -120.0213      -28.7886        0.0000     -153.1529       44.3267       17.5936        0.0000
    17820.0000      -26.8136      323.0649     -118.9405      -32.9389        0.0000     -152.7030       42.9471       23.7542        0.0000
    17830.0000      -34.7885      287.9738     -116.9087      -32.9736        0.0000     -143.1896       34.1482       25.1063        0.0000
    17840.0000      -38.4612      280.2445     -118.3773      -34.0908        0.0000     -146.5901       36.2764       26.0272        0.0000
    17850.0000      -40.2710      306.6323     -127.7119      -32.9917        0.0000     -152.9030       39.6210       18.5619        0.0000
    17860.0000      -43.8515      279.5019     -123.5557      -32.1584        0.0000     -147.5930       32.3234       23.8722        0.0000
    17870.0000      -24.6884      345.6408     -123.2532      -30.6707        0.0000     -147.9911       35.6423       19.7662        0.0000
    17880.0000      -15.4758      357.0949     -117.3069      -30.4874        0.0000     -149.3092       43.6987       18.7910        0.0000
    17890.0000      -21.3235      360.4424     -124.1092      -28.8456        0.0000     -151.1540       36.7905       19.0998        0.0000
    17900.0000      -37.7345      290.8291     -120.6689      -30.4852        0.0000     -148.1420       38.2399       19.7185        0.0000
    17910.0000      -18.9577      347.3856     -118.0201      -29.3757        0.0000     -149.1739       44.2385       16.2910        0.0000
    17920.0000       -9.8417      363.3830     -113.4659      -30.1059        0.0000     -144.6691       37.7659       23.5432        0.0000
    17930.0000        1.8861      324.2071      -90.5666      -28.5445        0.0000     -134.5475       42.3395       30.1859        0.0000
    17940.0000      -32.7211      308.9089     -120.8112      -30.4630        0.0000     -149.6666       36.9417       22.3767        0.0000
    17950.0000      -21.4821      341.1412     -118.7638      -31.2066        0.0000     -143.9411       32.3828       24.0011        0.0000
    17960.0000      -13.1768      319.5297     -104.2956      -30.8277        0.0000     -141.8476       39.0267       29.3529        0.0000
    17970.0000      -45.6411      298.7807     -130.8430      -32.8705        0.0000     -148.5249       31.7902       18.7621        0.0000
    17980.0000      -36.9886      334.9605     -132.5078      -32.2702        0.0000     -149.9136       31.8021       17.8739        0.0000
    17990.0000      -37.6672      296.9305     -122.3416      -31.3361        0.0000     -146.6049       38.4770       17.1225        0.0000
    18000.0000      -27.8186      302.5693     -114.1009      -31.7435        0.0000     -147.2258       46.1894       18.6790        0.0000
    18010.0000      -42.4455      278.4375     -121.8462      -33.0960        0.0000     -149.8163       41.1629       19.9032        0.0000
    18020.0000      -25.1230      326.5534     -118.2447      -32.0688        0.0000     -146.4158       36.4997       23.7401        0.0000
    18030.0000      -30.2194      314.0612     -119.7789      -32.2823        0.0000     -152.7794       41.6902       23.5926        0.0000
    18040.0000      -35.1878      328.0894     -128.7475      -32.7171        0.0000     -148.3226       32.9491       19.3432        0.0000
    18050.0000      -37.1954      292.1090     -120.4948      -30.1825        0.0000     -145.8892       35.7813       19.7955        0.0000
    18060.0000      -28.3789      300.3529     -114.0292      -33.4215        0.0000     -147.2829       47.1536       19.5215        0.0000
    18070.0000      -30.4210      319.8187     -121.6222      -32.4177        0.0000     -146.8347       38.3021       19.3281        0.0000
    18080.0000      -27.4611      291.3856     -110.5542      -29.7686        0.0000     -141.9413       37.3494       23.8062        0.0000
    18090.0000      -21.9411      321.9435     -113.7483      -29.6141        0.0000     -146.7830       44.8119       17.8370        0.0000
    18100.0000      -29.5863      310.4079     -118.1039      -30.1127        0.0000     -145.5298       33.4140       24.1245        0.0000
    18110.0000      -27.1343      335.0916     -122.6909      -31.3030        0.0000     -145.5805       37.1523       17.0404        0.0000
    18120.0000      -26.6849      332.7881     -121.5846      -29.9994        0.0000     -148.3010       32.7890       23.9267        0.0000
    18130.0000      -44.5394      309.2258     -132.7199      -31.1686        0.0000     -151.4930       33.9461       15.9956        0.0000
    18140.0000      -37.7276      290.5932     -120.5948      -29.4592        0.0000     -145.9918       33.3115       21.5448        0.0000
    18150.0000      -22.0841      322.5076     -114.0522      -28.9492        0.0000     -143.9191       40.5354       18.2807        0.0000
    18160.0000       -9.7629      356.6889     -111.4783      -30.2649        0.0000     -143.2709       38.8054       23.2521        0.0000
    18170.0000      -20.3956      309.6851     -108.7071      -29.5805        0.0000     -142.7820       37.7173       25.9382        0.0000
    18180.0000      -42.2819      314.7213     -132.0296      -32.8514        0.0000     -149.6412       32.6381       17.8250        0.0000
    18190.0000      -51.2838      247.4300     -121.8423      -31.2746        0.0000     -147.1731       36.2169       20.3885        0.0000
    18200.0000      -29.2031      324.0512     -121.6113      -32.5152        0.0000     -152.0527       39.2696       23.6870        0.0000
    18210.0000      -38.1514      295.3137     -122.3646      -32.5295        0.0000     -147.2312       35.8477       21.5484        0.0000
    18220.0000      -24.0779      343.5043     -122.0335      -33.9675        0.0000     -149.0113       41.1580       19.7873        0.0000
    18230.0000      -26.6141      312.8789     -115.8364      -34.2679        0.0000     -148.7538       42.6670       24.5184        0.0000
    18240.0000      -64.2569      239.7054     -132.6126      -31.9131        0.0000     -147.0769       29.9149       16.4625        0.0000
    18250.0000      -23.0110      359.5405     -125.5395      -32.0927        0.0000     -148.2882       35.9171       18.9243        0.0000
    18260.0000      -33.7890      281.1579     -113.9655      -32.5299        0.0000     -145.5561       40.9559       23.1646        0.0000
    18270.0000      -35.0418      291.4425     -118.1511      -30.9542        0.0000     -145.5183       36.8193       21.5020        0.0000
    18280.0000      -42.0861      295.9282     -126.4746      -31.0415        0.0000     -147.5310       33.8567       18.2413        0.0000
    18290.0000      -47.4715      304.4789     -134.2984      -31.4812        0.0000     -147.5013       25.9991       18.6851        0.0000
    18300.0000      -28.2092      305.6938     -115.3825      -30.6285        0.0000     -142.6494       33.3855       24.5100        0.0000
    18310.0000      -24.6602      307.7262     -112.4131      -31.0659        0.0000     -145.0336       39.6177       24.0688        0.0000
    18320.0000      -23.1035      322.8019     -115.1555      -30.3521        0.0000     -143.5136       38.1968       20.5135        0.0000
    18330.0000      -44.2501      273.2924     -122.1836      -30.4503        0.0000     -147.8489       36.8764       19.2391        0.0000
    18340.0000      -30.0410      299.4357     -115.4297      -31.1394        0.0000     -145.5649       40.4847       20.7898        0.0000
    18350.0000      -23.0006      328.9058     -116.7931      -31.7536        0.0000     -147.6424       38.1482       24.4546        0.0000
    18360.0000      -45.6139      294.3099     -129.5409      -31.7342        0.0000     -145.8765       31.1050       16.9647        0.0000
    18370.0000      -27.6872      304.0208     -114.3834      -30.6554        0.0000     -145.6738       41.7578       20.1880        0.0000
    18380.0000      -43.8656      263.5387     -119.0177      -31.0152        0.0000     -149.0965       39.0681       22.0260        0.0000
    18390.0000      -30.1121      306.1483     -117.4151      -32.0456        0.0000     -144.9693       41.2387       18.3612        0.0000
    18400.0000      -38.5071      261.1032     -112.9647      -29.1632        0.0000     -143.0468       35.5435       23.7018        0.0000
    18410.0000      -44.3053      263.6895     -119.5004      -33.3716        0.0000     -150.5502       44.8886       19.5328        0.0000
    18420.0000      -38.2274      282.3370     -118.7401      -32.9311        0.0000     -148.1965       39.0630       23.3246        0.0000
    18430.0000      -34.9881      303.4568     -121.5235      -32.0139        0.0000     -145.6777       30.6311       25.5371        0.0000
    18440.0000      -27.0723      330.2156     -121.2384      -33.2013        0.0000     -146.9363       37.0906       21.8086        0.0000
    18450.0000      -42.6148      275.7233     -121.2415      -32.9645        0.0000     -149.5341       39.5013       21.7557        0.0000
    18460.0000      -28.0972      319.0306     -119.0738      -33.7764        0.0000     -147.6676       40.7949       21.5754        0.0000
    18470.0000      -21.5649      316.8061     -111.9071      -32.7093        0.0000     -141.9773       39.3060       23.4736        0.0000
    18480.0000      -28.7183      314.4559     -118.3903      -32.6348        0.0000     -144.0248       36.1213       22.1480        0.0000
    18490.0000      -48.9391      291.0925     -131.9487      -33.3865        0.0000     -149.3191       35.4291       15.3278        0.0000
    18500.0000      -23.3280      303.1860     -109.7862      -33.2234        0.0000     -147.5572       47.0894       23.9051        0.0000
    18510.0000      -28.3280      327.3477     -121.6763      -32.8507        0.0000     -153.9044       44.1913       20.8875        0.0000
    18520.0000      -37.5424      294.3719     -121.4871      -33.2817        0.0000     -147.1026       41.4443       17.4529        0.0000
    18530.0000      -27.5547      313.4699     -116.9455      -31.6763        0.0000     -144.2966       38.6275       20.4000        0.0000
    18540.0000      -29.9996      343.1811     -127.8630      -33.1851        0.0000     -150.6954       38.8859       17.1316        0.0000
    18550.0000      -31.4110      323.7543     -123.7346      -32.9052        0.0000     -149.1403       37.8558       20.4552        0.0000
    18560.0000      -23.1278      335.1552     -118.7025      -32.2873        0.0000     -145.1116       38.6799       20.0165        0.0000
    18570.0000      -46.6675      283.2325     -127.4356      -32.6003        0.0000     -145.5906       31.6741       19.0812        0.0000
    18580.0000      -34.0658      290.2651     -116.8394      -32.8171        0.0000     -146.0976       39.9510       22.1244        0.0000
    18590.0000      -36.6059      276.7200     -115.5168      -30.2130        0.0000     -149.3852       44.8302       19.2511        0.0000
    18600.0000      -33.9273      291.4645     -117.0429      -33.1909        0.0000     -150.9456       47.0700       20.0236        0.0000
    18610.0000      -35.5108      276.1223     -114.2514      -30.4312        0.0000     -142.9170       36.3201       22.7767        0.0000
    18620.0000      -39.4268      315.7325     -129.4628      -33.9777        0.0000     -149.4278       34.8856       19.0570        0.0000
    18630.0000      -42.5030      278.5965     -121.9491      -33.0957        0.0000     -149.2703       37.4472       22.9697        0.0000
    18640.0000      -58.3433      275.0611     -136.7812      -34.1223        0.0000     -153.2035       33.4560       17.0886        0.0000
    18650.0000      -27.5315      334.0591     -122.7936      -32.4982        0.0000     -147.8383       37.7621       19.7809        0.0000
    18660.0000      -38.2930      281.7136     -118.6279      -34.6668        0.0000     -138.3299       34.6720       19.6968        0.0000
    18670.0000      -41.8944      284.3232     -122.9736      -31.6627        0.0000     -146.0279       33.9040       20.8131        0.0000
    18680.0000      -35.2696      302.8146     -121.6219      -33.8138        0.0000     -146.5041       33.7561       24.9399        0.0000
    18690.0000      -22.0025      295.6870     -106.3223      -30.7635        0.0000     -149.1596       51.6871       21.9137        0.0000
    18700.0000      -21.0110      314.1521     -110.5963      -30.6440        0.0000     -142.3606       38.1440       24.2642        0.0000
    18710.0000      -35.7005      280.3033     -115.6333      -32.3951        0.0000     -145.9035       38.9837       23.6815        0.0000
    18720.0000      -31.7176      277.4320     -110.8316      -32.4506        0.0000     -141.4150       43.8095       19.2245        0.0000
    18730.0000      -22.0630      322.8648     -114.1328      -32.1761        0.0000     -142.2771       35.8365       24.4839        0.0000
    18740.0000      -31.3590      332.3879     -126.1445      -33.1315        0.0000     -147.9061       38.8127       16.0803        0.0000
    18750.0000      -45.1279      262.9084     -120.1003      -31.8868        0.0000     -146.7134       36.6337       21.8662        0.0000
    18760.0000      -27.1742      326.7939     -120.3645      -30.3951        0.0000     -147.2988       36.7438       20.5855        0.0000
    18770.0000      -33.8841      288.5125     -116.1579      -32.5964        0.0000     -145.1560       40.3601       21.2344        0.0000
    18780.0000      -41.3747      296.3948     -125.8963      -31.9198        0.0000     -148.3560       35.2463       19.1333        0.0000
    18790.0000      -23.0696      306.1761     -110.3805      -30.6939        0.0000     -148.0709       46.1303       22.2539        0.0000
    18800.0000      -32.4934      279.6216     -112.2319      -33.0573        0.0000     -146.9653       43.4388       24.3519        0.0000
    18810.0000      -20.1006      306.6859     -107.5569      -30.2013        0.0000     -137.9510       35.6891       24.9062        0.0000
    18820.0000      -42.6852      279.7450     -122.4589      -33.0906        0.0000     -147.6273       40.3269       17.9322        0.0000
    18830.0000      -37.6722      328.3848     -131.3163      -33.7780        0.0000     -145.7195       30.4279       17.7533        0.0000
    18840.0000      -31.8421      326.6436     -124.9895      -32.6019        0.0000     -149.8504       39.0803       18.3824        0.0000
    18850.0000      -28.5576      331.0636     -122.9655      -31.7571        0.0000     -146.2150       34.7162       20.2905        0.0000
    18860.0000      -45.3522      252.7440     -117.4261      -31.6565        0.0000     -142.8459       34.3415       22.7348        0.0000
    18870.0000      -43.5452      263.0559     -118.5596      -32.0990        0.0000     -144.7042       36.9754       21.2680        0.0000
    18880.0000      -18.9351      340.3063     -115.9787      -31.9827        0.0000     -144.8617       37.8587       23.0070        0.0000
    18890.0000      -39.2420      310.8295     -127.8798      -30.2344        0.0000     -147.8503       31.9043       18.3006        0.0000
    18900.0000      -38.0813      301.9654     -124.1914      -32.1813        0.0000     -148.9173       38.4871       18.4201        0.0000
    18910.0000      -31.0537      320.9944     -122.5902      -33.2947        0.0000     -148.0150       39.0394       19.6800        0.0000
    18920.0000      -39.4879      289.6035     -122.0729      -32.9234        0.0000     -144.4844       38.6331       16.7019        0.0000
    18930.0000      -50.2053      289.1684     -132.6661      -34.4513        0.0000     -151.4368       32.5287       20.6932        0.0000
    18940.0000      -20.4982      270.5993      -97.6638      -31.2596        0.0000     -143.8188       49.3607       28.0539        0.0000
    18950.0000      -22.1529      328.6777     -115.8805      -30.2027        0.0000     -145.6176       38.2920       21.6478        0.0000
    18960.0000      -44.2208      308.6242     -132.2298      -34.0829        0.0000     -151.5703       35.1478       18.2755        0.0000
    18970.0000      -43.1940      282.3316     -123.7053      -33.9036        0.0000     -147.1832       38.2879       19.0937        0.0000
    18980.0000      -16.8109      303.7223     -103.4220      -30.7748        0.0000     -139.1881       42.4575       24.0834        0.0000
    18990.0000      -27.5028      280.8286     -107.5854      -29.5025        0.0000     -137.1476       34.2515       24.8131        0.0000
    19000.0000      -25.2087      281.5180     -105.4879      -31.2436        0.0000     -139.4904       41.1437       24.1025        0.0000
    19010.0000      -22.1881      329.0482     -116.0212      -32.6361        0.0000     -146.4258       40.2670       22.7736        0.0000
    19020.0000      -27.7226      314.1566     -117.3093      -32.7762        0.0000     -150.7223       43.7233       22.4660        0.0000
    19030.0000      -34.6207      288.0762     -116.7701      -31.3102        0.0000     -146.2546       40.9911       19.8036        0.0000
    19040.0000      -42.2681      291.4606     -125.3826      -33.6172        0.0000     -143.7384       31.0178       20.9552        0.0000
    19050.0000      -42.7472      278.2315     -122.0892      -31.9874        0.0000     -146.5469       33.3531       23.0919        0.0000
    19060.0000      -31.9155      340.1564     -128.9164      -33.5556        0.0000     -144.4266       27.3580       21.7079        0.0000
    19070.0000      -17.9119      350.3512     -117.8200      -33.5489        0.0000     -145.2310       33.4975       27.4624        0.0000
    19080.0000      -28.2463      347.8168     -127.4316      -33.5324        0.0000     -147.8508       31.7967       22.1549        0.0000
    19090.0000      -26.7915      302.3948     -113.0240      -33.7073        0.0000     -149.3021       42.9842       27.0012        0.0000
    19100.0000      -51.1297      286.2125     -132.7476      -35.1414        0.0000     -151.3568       33.4690       20.2815        0.0000
    19110.0000      -39.5572      291.3402     -122.6373      -33.1482        0.0000     -151.1592       40.9318       20.7382        0.0000
    19120.0000      -38.4960      308.0449     -126.3398      -33.0234        0.0000     -151.2999       41.4114       16.5721        0.0000
    19130.0000      -40.7938      290.4543     -123.6214      -33.7755        0.0000     -150.1402       38.6797       21.6146        0.0000
    19140.0000      -40.5632      252.1947     -112.4804      -33.6571        0.0000     -144.9034       41.4742       24.6059        0.0000
    19150.0000      -26.3514      293.0274     -109.9127      -32.3177        0.0000     -146.1221       38.9061       29.6210        0.0000
    19160.0000      -40.7745      284.6339     -121.9423      -33.2793        0.0000     -148.2582       40.3092       19.2861        0.0000
    19170.0000      -14.8510      292.7815      -98.3422      -32.3596        0.0000     -145.0156       49.3772       29.6558        0.0000
    19180.0000      -32.3274      312.3693     -121.4043      -33.2731        0.0000     -149.5728       34.7884       26.6532        0.0000
    19190.0000      -26.8420      312.6581     -116.0013      -33.4675        0.0000     -148.4200       39.4601       26.4261        0.0000
    19200.0000      -35.5358      301.2039     -121.4287      -32.7888        0.0000     -144.5681       36.6097       19.3184        0.0000
    19210.0000      -40.2085      306.0561     -127.4852      -32.8141        0.0000     -149.9350       37.5652       17.6988        0.0000
    19220.0000      -45.0224      297.1352     -129.7551      -35.0660        0.0000     -148.6215       35.6183       18.3141        0.0000
    19230.0000      -27.8192      331.9077     -122.4678      -35.5664        0.0000     -146.1090       38.5570       20.6506        0.0000
    19240.0000      -32.0413      327.1474     -125.3324      -35.9356        0.0000     -146.6143       38.8647       18.3527        0.0000
    19250.0000      -31.5872      329.9322     -125.6725      -35.3682        0.0000     -149.9046       40.2197       19.3806        0.0000
    19260.0000      -40.7397      268.2015     -117.2215      -33.9158        0.0000     -146.1839       41.5940       21.2842        0.0000
    19270.0000      -28.4108      308.1492     -116.2843      -33.9343        0.0000     -146.4432       40.0813       24.0119        0.0000
    19280.0000      -40.6505      303.8947     -127.3107      -32.2733        0.0000     -146.2936       32.5216       18.7346        0.0000
    19290.0000      -27.5093      336.6918     -123.5222      -33.1357        0.0000     -146.5074       34.7467       21.3742        0.0000
    19300.0000      -24.7046      303.0384     -111.1207      -33.6815        0.0000     -147.7767       51.8740       18.4635        0.0000
    19310.0000      -32.4491      288.1594     -114.6222      -35.1593        0.0000     -148.7986       40.5202       28.8154        0.0000
    19320.0000      -33.0500      315.5150     -123.0239      -35.4408        0.0000     -147.8504       40.6765       19.5908        0.0000
    19330.0000      -25.0909      309.8415     -113.4470      -35.8020        0.0000     -143.8684       43.4911       22.7323        0.0000
    19340.0000      -31.8333      306.5672     -119.2557      -34.0189        0.0000     -146.5450       43.7510       17.5572        0.0000
    19350.0000      -46.6281      290.9479     -129.5964      -34.3667        0.0000     -149.6043       33.1103       21.2644        0.0000
    19360.0000      -26.6608      321.7272     -118.4062      -33.8650        0.0000     -147.6447       42.1193       20.9841        0.0000
    19370.0000      -39.0590      286.5746     -120.7802      -33.4897        0.0000     -144.0829       32.0568       24.7356        0.0000
    19380.0000      -55.0123      244.5832     -124.7590      -37.3840        0.0000     -149.5456       43.4910       18.6797        0.0000
    19390.0000      -37.6118      296.5377     -122.1741      -35.1689        0.0000     -141.0831       32.6166       21.4612        0.0000
    19400.0000      -47.4587      276.6997     -126.3639      -33.8332        0.0000     -149.6549       37.1557       19.9685        0.0000
    19410.0000      -36.2870      305.0685     -123.2820      -34.1508        0.0000     -144.6594       30.8067       24.7215        0.0000
    19420.0000      -34.1585      307.1736     -121.7538      -35.3576        0.0000     -149.2146       41.9243       20.8940        0.0000
    19430.0000      -12.6422      308.4435     -100.5996      -34.8594        0.0000     -142.7009       45.6519       31.3088        0.0000
    19440.0000      -27.2255      294.9671     -111.3399      -33.1255        0.0000     -148.2051       42.0850       27.9057        0.0000
    19450.0000      -16.3581      357.3195     -118.2533      -32.3157        0.0000     -147.2917       37.9566       23.3975        0.0000
    19460.0000      -35.0628      299.0332     -120.3367      -32.4815        0.0000     -146.9985       35.2662       23.8770        0.0000
    19470.0000      -19.0119      278.4892      -98.4274      -30.5068        0.0000     -140.2797       45.0966       27.2624        0.0000
    19480.0000      -16.8752      340.4803     -113.9684      -31.6215        0.0000     -144.2162       42.1924       19.6769        0.0000
    19490.0000      -41.9213      270.1616     -118.9621      -34.3284        0.0000     -142.5776       33.3486       24.5954        0.0000
    19500.0000      -23.6365      328.9330     -117.4368      -32.9295        0.0000     -145.6079       38.3348       22.7658        0.0000
    19510.0000      -17.6738      352.4036     -118.1671      -31.5935        0.0000     -145.0669       37.3388       21.1546        0.0000
    19520.0000      -30.3808      272.0920     -107.9720      -34.3039        0.0000     -143.3328       43.8238       25.8408        0.0000
    19530.0000      -32.0063      287.5775     -114.0134      -32.0856        0.0000     -143.4025       36.3771       25.0975        0.0000
    19540.0000      -26.0370      287.4406     -108.0051      -32.8428        0.0000     -148.3313       49.7272       23.4419        0.0000
    19550.0000      -36.6927      289.1339     -119.1437      -33.1660        0.0000     -147.0936       40.4887       20.6271        0.0000
    19560.0000      -52.6011      249.6384     -123.7894      -34.0596        0.0000     -146.0059       31.7578       24.5183        0.0000
    19570.0000      -29.7468      314.5979     -119.4593      -33.4935        0.0000     -145.5484       34.6873       24.8953        0.0000
    19580.0000      -23.6700      301.4328     -109.6282      -31.6237        0.0000     -144.0408       42.3427       23.6936        0.0000
    19590.0000      -41.8533      282.6277     -122.4489      -32.5759        0.0000     -144.4466       34.9949       19.5787        0.0000
    19600.0000      -40.3321      288.6310     -122.6397      -32.7146        0.0000     -146.5088       35.6841       20.8996        0.0000
    19610.0000      -16.5025      314.5272     -106.1947      -32.6394        0.0000     -144.7156       45.7894       25.3708        0.0000
    19620.0000      -41.9821      270.2606     -119.0511      -32.5885        0.0000     -144.5015       36.4163       21.6226        0.0000
    19630.0000      -25.8626      360.6100     -128.6962      -32.6718        0.0000     -147.1495       30.0143       21.1108        0.0000
    19640.0000      -42.2635      272.6391     -120.0108      -32.4305        0.0000     -146.9839       37.1183       22.2853        0.0000
    19650.0000      -33.0238      299.0941     -118.3151      -31.0493        0.0000     -146.9136       37.1618       22.4860        0.0000
    19660.0000      -35.3525      293.5646     -119.0670      -33.3891        0.0000     -147.1427       40.4408       21.0240        0.0000
    19670.0000      -34.9462      284.5632     -116.0937      -31.6065        0.0000     -146.2158       36.6259       25.1027        0.0000
    19680.0000      -37.8674      271.9572     -115.4203      -33.2599        0.0000     -147.2129       45.3762       19.6763        0.0000
    19690.0000      -39.5892      281.0777     -119.7429      -33.6196        0.0000     -146.1620       42.1897       17.8490        0.0000
    19700.0000      -21.4421      335.3126     -117.0617      -33.5743        0.0000     -144.8583       39.4157       21.9552        0.0000
    19710.0000      -34.4488      330.4730     -128.6883      -31.4884        0.0000     -147.2046       29.2939       20.7107        0.0000
    19720.0000      -38.6172      274.2800     -116.8324      -31.8310        0.0000     -142.8225       34.1634       23.6577        0.0000
    19730.0000      -17.8260      328.7841     -111.5838      -29.7855        0.0000     -139.2150       35.8201       21.5965        0.0000
    19740.0000      -19.0822      325.9056     -112.0193      -29.5517        0.0000     -139.8960       34.8357       22.5928        0.0000
    19750.0000      -37.3161      279.3424     -116.9750      -30.1408        0.0000     -141.4279       31.9857       22.6080        0.0000
    19760.0000      -16.6084      286.7418      -98.3773      -31.8576        0.0000     -142.4167       50.1802       25.7168        0.0000
    19770.0000       -9.8082      363.7609     -113.5403      -33.5005        0.0000     -142.3957       39.3820       22.9740        0.0000
    19780.0000      -40.0735      252.2668     -112.0113      -32.1037        0.0000     -142.7690       39.0710       23.7904        0.0000
    19790.0000      -41.6217      286.6339     -123.3597      -34.7719        0.0000     -148.5372       39.3479       20.6014        0.0000
    19800.0000      -39.7443      275.3269     -118.2581      -32.9961        0.0000     -143.7135       37.3451       21.1065        0.0000
    19810.0000      -33.8331      279.1947     -113.4498      -34.6715        0.0000     -144.0038       40.1237       25.1019        0.0000
    19820.0000      -34.8663      297.7250     -119.7671      -32.5280        0.0000     -146.5347       37.4108       21.8847        0.0000
    19830.0000      -22.7161      283.6429     -103.6012      -31.6924        0.0000     -141.8250       42.8894       27.0268        0.0000
    19840.0000      -27.6795      320.8836     -119.1844      -32.4318        0.0000     -147.6320       37.8873       22.9921        0.0000
    19850.0000      -40.3076      267.1061     -116.4771      -31.8549        0.0000     -146.5554       36.0759       25.8574        0.0000
    19860.0000      -33.8298      323.0236     -125.9450      -29.8517        0.0000     -150.1967       33.9572       20.1462        0.0000
    19870.0000      -40.3822      282.5291     -120.9497      -32.9876        0.0000     -144.4622       38.5848       17.9153        0.0000
    19880.0000      -34.6311      290.0364     -117.3394      -33.2502        0.0000     -144.1334       32.0158       28.0284        0.0000
    19890.0000      -31.1468      319.6813     -122.3089      -33.7680        0.0000     -149.5296       38.3726       22.6161        0.0000
    19900.0000      -50.3813      293.1061     -133.9650      -31.0607        0.0000     -146.8673       28.3254       15.6375        0.0000
    19910.0000      -38.5888      278.8591     -118.1097      -33.8747        0.0000     -146.1521       44.1605       17.7566        0.0000
    19920.0000      -26.8315      288.6185     -109.1356      -30.6323        0.0000     -144.2110       40.9921       24.7157        0.0000
    19930.0000      -34.5660      301.3797     -120.5090      -33.2701        0.0000     -146.1818       35.6779       23.2649        0.0000
    19940.0000      -42.0140      283.9177     -122.9775      -32.2696        0.0000     -147.9511       34.3817       22.8613        0.0000
    19950.0000      -41.1018      308.4702     -129.0668      -33.6788        0.0000     -142.6789       29.1745       18.1164        0.0000
    19960.0000      -28.5482      311.2385     -117.3027      -31.7285        0.0000     -145.5896       38.8710       21.1444        0.0000
    19970.0000      -26.8169      277.0238     -105.8145      -31.8562        0.0000     -142.7795       45.4723       23.3489        0.0000
    19980.0000      -33.5236      290.0049     -116.2229      -30.8236        0.0000     -144.8422       35.9698       23.4731        0.0000
    19990.0000      -37.7949      285.7128     -119.2703      -32.2791        0.0000     -148.4561       39.1440       22.3209        0.0000
    20000.0000      -41.5039      292.4027     -124.8870      -32.3181        0.0000     -150.8402       37.4395       20.8317        0.0000
    20010.0000      -19.1379      304.5336     -105.9804      -32.3127        0.0000     -148.0183       55.4954       18.8552        0.0000
    20020.0000      -27.7777      322.9881     -119.8827      -33.8151        0.0000     -144.9545       42.4041       16.4827        0.0000
    20030.0000      -27.3764      289.6340     -109.9700      -32.2855        0.0000     -137.8019       39.6306       20.4868        0.0000
    20040.0000      -32.8236      293.5773     -116.5418      -32.0774        0.0000     -145.5437       37.4627       23.6166        0.0000
    20050.0000      -52.8956      272.7207     -130.6661      -35.0646        0.0000     -148.9762       32.9004       20.4742        0.0000
    20060.0000      -38.2121      311.4420     -127.0246      -34.9397        0.0000     -150.8884       40.4280       18.3755        0.0000
    20070.0000      -53.5870      263.1751     -128.6354      -33.5054        0.0000     -147.1485       32.2476       19.7709        0.0000
    20080.0000      -36.2571      307.0486     -123.8168      -30.0897        0.0000     -148.6590       33.8197       21.1123        0.0000
    20090.0000      -29.1502      321.7722     -120.9085      -32.8601        0.0000     -149.7365       37.6354       24.0527        0.0000
    20100.0000      -51.9438      276.9378     -130.9170      -31.2124        0.0000     -149.0550       31.8969       17.4536        0.0000
    20110.0000      -25.7854      324.5276     -118.3294      -32.7005        0.0000     -146.4349       35.0878       25.7181        0.0000
    20120.0000      -39.6050      281.4649     -119.8691      -29.5953        0.0000     -141.8716       29.8431       21.7547        0.0000
    20130.0000       -3.3398      328.3083      -96.9620      -29.5826        0.0000     -140.2053       50.2462       22.5797        0.0000
    20140.0000      -18.4374      325.3781     -111.2240      -29.3232        0.0000     -142.2650       39.9099       20.4543        0.0000
    20150.0000      -31.9939      287.7693     -114.0557      -29.4176        0.0000     -144.2415       38.0615       21.5418        0.0000
    20160.0000      -31.0542      301.7979     -117.1165      -31.3563        0.0000     -148.8639       39.0460       24.0576        0.0000
    20170.0000      -25.2439      354.4582     -126.3231      -33.2405        0.0000     -150.2539       34.7635       22.4078        0.0000
    20180.0000      -22.9601      285.0376     -104.2430      -31.8136        0.0000     -144.7068       47.0110       25.2665        0.0000
    20190.0000      -32.6711      301.9157     -118.7670      -30.2882        0.0000     -146.1186       36.8355       20.8042        0.0000
    20200.0000      -28.5749      324.2252     -121.0327      -31.4274        0.0000     -144.5338       32.8988       22.0296        0.0000
    20210.0000      -36.6973      293.6686     -120.4414      -31.3963        0.0000     -142.6069       37.8326       15.7293        0.0000
    20220.0000      -27.7530      325.9878     -120.7135      -31.9037        0.0000     -147.9053       39.0666       20.0289        0.0000
    20230.0000      -45.9864      268.6556     -122.5977      -33.5852        0.0000     -150.5139       39.3441       22.1573        0.0000
    20240.0000      -30.4271      306.7284     -117.8954      -31.8803        0.0000     -146.3917       41.6680       18.7086        0.0000
    20250.0000      -27.0429      301.0929     -112.9042      -33.2497        0.0000     -141.8345       40.2610       21.9190        0.0000
    20260.0000      -30.8850      349.4076     -130.5240      -32.1038        0.0000     -153.9049       32.5663       22.9184        0.0000
    20270.0000      -28.1694      305.1547     -115.1890      -31.0059        0.0000     -145.1315       42.2548       18.6937        0.0000
    20280.0000      -25.0535      306.4271     -112.4359      -31.5737        0.0000     -146.1129       38.8343       26.4164        0.0000
    20290.0000      -30.9727      287.0605     -112.8324      -32.6152        0.0000     -145.4795       39.9396       25.3227        0.0000
    20300.0000       -8.6651      323.5547     -100.9318      -29.4565        0.0000     -137.1770       41.7748       23.9270        0.0000
    20310.0000      -28.0197      305.8472     -115.2368      -32.6409        0.0000     -144.7382       40.7231       21.4193        0.0000
    20320.0000      -34.1890      297.8771     -119.1333      -32.6318        0.0000     -144.4552       37.1795       20.7742        0.0000
    20330.0000      -21.4168      321.8727     -113.2038      -31.0024        0.0000     -146.2262       40.3847       23.6400        0.0000
    20340.0000      -21.5339      344.3831     -119.7401      -30.6539        0.0000     -148.4274       36.2713       23.0700        0.0000
    20350.0000      -34.3933      316.6374     -124.6874      -32.1921        0.0000     -152.1291       41.0318       18.6019        0.0000
    20360.0000      -37.9059      324.8449     -130.5404      -31.6041        0.0000     -149.4890       32.4723       18.0803        0.0000
    20370.0000      -37.4454      280.9882     -117.5735      -32.6526        0.0000     -147.0317       42.7064       19.4043        0.0000
    20380.0000      -38.5495      287.7794     -120.6143      -29.6272        0.0000     -147.8974       30.5178       26.3925        0.0000
    20390.0000      -40.0991      276.3314     -118.8992      -29.9067        0.0000     -145.8344       36.8441       19.9978        0.0000
    20400.0000      -35.3207      305.5809     -122.4619      -30.2482        0.0000     -148.7836       37.1820       19.3880        0.0000
    20410.0000      -13.7693      327.3710     -107.1242      -29.7522        0.0000     -144.5520       44.0403       23.1397        0.0000
    20420.0000      -41.3925      298.6457     -126.5559      -31.1689        0.0000     -150.4096       38.7605       16.2621        0.0000
    20430.0000      -26.1841      320.4690     -117.5708      -28.4177        0.0000     -150.7607       38.5862       23.0213        0.0000
    20440.0000      -52.6426      281.8171     -133.0071      -30.9689        0.0000     -154.0229       33.0475       18.9373        0.0000
    20450.0000      -27.1499      314.2476     -116.7624      -29.7136        0.0000     -146.9090       36.8027       23.0574        0.0000
    20460.0000      -24.2335      342.8603     -122.0054      -32.9073        0.0000     -146.7595       37.9682       19.6932        0.0000
    20470.0000      -25.9542      299.9995     -111.5037      -30.0322        0.0000     -142.3941       36.5250       24.3976        0.0000
    20480.0000      -34.5953      303.5529     -121.1581      -32.1802        0.0000     -148.7105       41.0538       18.6789        0.0000
    20490.0000      -28.9511      297.1346     -113.6837      -32.3753        0.0000     -145.1010       41.0705       22.7221        0.0000
    20500.0000      -38.9720      262.6322     -113.8656      -33.2596        0.0000     -148.6952       42.5339       25.5554        0.0000
    20510.0000      -29.0001      333.8256     -124.1956      -30.7129        0.0000     -149.5994       36.6492       19.4675        0.0000
    20520.0000      -23.8004      322.7693     -115.8431      -32.2807        0.0000     -147.1356       43.4595       20.1137        0.0000
    20530.0000      -32.1637      278.6952     -111.6380      -30.3908        0.0000     -143.9242       38.2127       24.4643        0.0000
    20540.0000      -41.7746      349.8324     -141.5348      -34.0613        0.0000     -152.1603       29.0339       15.6530        0.0000
    20550.0000      -29.4303      331.2550     -123.8928      -32.8171        0.0000     -147.8734       38.7470       18.0508        0.0000
    20560.0000      -22.3669      320.9009     -113.8768      -33.5811        0.0000     -148.1332       47.6598       20.1776        0.0000
    20570.0000      -20.6421      341.5514     -118.0408      -33.1401        0.0000     -152.3368       52.6306       14.8055        0.0000
    20580.0000      -30.5683      279.2265     -110.1941      -31.4402        0.0000     -144.7869       43.1422       22.8908        0.0000
    20590.0000      -45.4281      268.5749     -122.0164      -33.3122        0.0000     -148.3108       41.0607       18.5460        0.0000
    20600.0000      -25.2709      340.5267     -122.3774      -33.3274        0.0000     -146.5420       34.7775       22.7145        0.0000
    20610.0000      -20.3593      318.9519     -111.3133      -33.5312        0.0000     -143.5914       45.7557       20.0535        0.0000
    20620.0000      -39.0756      302.6349     -125.3766      -31.4730        0.0000     -142.9557       31.8664       17.1856        0.0000
    20630.0000      -38.5868      293.2285     -122.2054      -32.5162        0.0000     -147.4282       36.6154       21.1236        0.0000
    20640.0000      -27.7798      298.4003     -112.8733      -32.0449        0.0000     -149.3600       43.2539       25.2778        0.0000
    20650.0000      -20.4046      315.9239     -110.4952      -30.7215        0.0000     -146.9615       43.1055       24.0824        0.0000
    20660.0000      -24.5685      345.2175     -123.0126      -32.8416        0.0000     -147.5442       36.5352       20.8380        0.0000
    20670.0000      -21.2353      312.5629     -110.3674      -31.0396        0.0000     -145.8460       43.5627       22.9554        0.0000
    20680.0000      -31.9318      320.3923     -123.2966      -32.4524        0.0000     -145.7771       33.3915       21.5415        0.0000
    20690.0000      -42.1727      283.2193     -122.9370      -29.2502        0.0000     -149.0068       36.3560       18.9640        0.0000
    20700.0000      -44.6715      295.4024     -128.9100      -32.3105        0.0000     -148.7674       37.7098       14.4580        0.0000
    20710.0000      -37.3413      309.4552     -125.5873      -31.4724        0.0000     -148.6195       36.6610       17.8436        0.0000
    20720.0000      -34.9734      301.6178     -120.9843      -32.2910        0.0000     -147.5390       40.0180       18.8277        0.0000
    20730.0000      -29.5176      310.8546     -118.1626      -30.1919        0.0000     -146.8739       39.9829       18.9203        0.0000
    20740.0000      -26.1436      323.4209     -118.3720      -30.3060        0.0000     -142.6259       31.6683       22.8915        0.0000
    20750.0000      -30.3475      273.6020     -108.3694      -30.2987        0.0000     -143.2423       43.0512       22.1205        0.0000
    20760.0000      -48.5556      276.7083     -127.4633      -32.2884        0.0000     -150.1453       37.8778       17.0926        0.0000
    20770.0000      -53.2314      279.4047     -132.9080      -30.9119        0.0000     -151.7456       32.9256       16.8240        0.0000
    20780.0000      -27.6809      324.2027     -120.1323      -32.4665        0.0000     -145.2315       36.4984       21.0674        0.0000
    20790.0000      -41.0108      293.8756     -124.8140      -34.4368        0.0000     -149.8377       40.6032       18.8573        0.0000
    20800.0000      -23.0167      308.5000     -110.9902      -32.4483        0.0000     -146.8020       43.1902       25.0700        0.0000
    20810.0000      -39.8027      303.5982     -126.3785      -33.9652        0.0000     -149.3278       37.3519       19.5626        0.0000
    20820.0000      -37.8130      275.7170     -116.4380      -31.7722        0.0000     -146.5605       42.2136       19.6811        0.0000
    20830.0000      -38.8613      309.4131     -127.0952      -34.0654        0.0000     -148.5983       37.5161       18.0524        0.0000
    20840.0000      -34.5994      274.9116     -112.9947      -30.6845        0.0000     -143.0100       35.8543       24.8455        0.0000
    20850.0000      -41.9123      285.9566     -123.4572      -32.5735        0.0000     -144.8864       38.4421       15.5605        0.0000
    20860.0000      -44.0528      288.5052     -126.3245      -34.0786        0.0000     -144.8881       31.7753       20.8668        0.0000
    20870.0000      -44.2233      299.5036     -129.6314      -32.6483        0.0000     -149.0965       33.6118       18.5017        0.0000
    20880.0000      -27.5870      323.4711     -119.8298      -30.5650        0.0000     -151.4899       39.8332       22.3918        0.0000
    20890.0000      -45.7291      282.0848     -126.1699      -32.3972        0.0000     -143.9583       29.9069       20.2787        0.0000
    20900.0000      -47.8535      288.5818     -130.1471      -33.5412        0.0000     -148.1783       35.1851       16.3873        0.0000
    20910.0000      -25.9816      289.9071     -108.6531      -31.2152        0.0000     -144.0035       41.9090       24.6566        0.0000
    20920.0000      -27.0180      315.0910     -116.8711      -31.0354        0.0000     -145.5201       37.5107       22.1737        0.0000
    20930.0000      -28.1623      313.3544     -117.5202      -30.5795        0.0000     -148.2135       40.9019       20.3709        0.0000
    20940.0000      -23.4288      298.8209     -108.6422      -30.5898        0.0000     -139.8694       38.6732       23.1439        0.0000
    20950.0000      -14.4560      311.4016     -103.2569      -31.5296        0.0000     -144.7242       51.6263       21.3706        0.0000
    20960.0000      -19.6325      342.0702     -117.1791      -32.1414        0.0000     -145.2078       36.1131       24.0568        0.0000
    20970.0000      -44.9408      294.3135     -128.8689      -32.0841        0.0000     -148.3637       31.6043       19.9747        0.0000
    20980.0000      -34.4475      304.1103     -121.1693      -33.8115        0.0000     -146.7652       40.1957       19.2117        0.0000
    20990.0000      -38.2331      300.2374     -123.8505      -32.0358        0.0000     -147.1858       34.9839       20.3872        0.0000
    21000.0000      -44.0836      280.6553     -124.1168      -34.2549        0.0000     -148.6365       36.2619       22.5127        0.0000
    21010.0000      -42.0035      273.1904     -119.9079      -31.1164        0.0000     -143.9027       34.1625       20.9486        0.0000
    21020.0000      -27.1629      285.4377     -108.5598      -31.8216        0.0000     -138.5747       34.5101       27.3264        0.0000
    21030.0000      -36.4286      295.3317     -120.6470      -32.9904        0.0000     -138.0737       30.1182       20.2990        0.0000
    21040.0000      -41.1946      274.9820     -119.6100      -34.3194        0.0000     -144.9849       36.2608       23.4335        0.0000
    21050.0000      -20.3513      310.1597     -108.7981      -33.4330        0.0000     -145.8958       46.4492       24.0815        0.0000
    21060.0000      -43.7109      276.6594     -122.6046      -33.6695        0.0000     -147.7290       42.1081       16.6859        0.0000
    21070.0000      -36.6168      287.6924     -118.6567      -32.5395        0.0000     -149.1805       44.7809       18.2823        0.0000
    21080.0000      -25.7299      364.1063     -129.5604      -35.3295        0.0000     -147.7903       36.2768       17.2826        0.0000
    21090.0000      -38.6405      287.2771     -120.5621      -32.4387        0.0000     -145.6144       34.5061       22.9849        0.0000
    21100.0000      -50.4796      250.7683     -121.9900      -31.7755        0.0000     -149.5070       38.7772       20.5153        0.0000
    21110.0000      -23.8757      321.4694     -115.5476      -32.2695        0.0000     -145.8953       44.2192       18.3979        0.0000
    21120.0000      -37.7468      326.5222     -130.8596      -31.0185        0.0000     -147.8323       31.8041       16.1870        0.0000
    21130.0000      -46.5909      264.1210     -121.9091      -31.5694        0.0000     -144.1826       36.3085       17.5344        0.0000
    21140.0000      -31.9515      325.4239     -124.7512      -33.9221        0.0000     -147.0935       36.8460       19.4185        0.0000
    21150.0000      -40.5879      287.7291     -122.6383      -33.6793        0.0000     -151.1025       37.4139       24.7296        0.0000
    21160.0000      -47.2977      278.5871     -126.7412      -31.8903        0.0000     -144.4449       34.2246       15.3695        0.0000
    21170.0000      -22.3060      311.2565     -111.0656      -31.6481        0.0000     -148.8765       44.0420       25.4170        0.0000
    21180.0000      -22.6806      336.6425     -118.6794      -32.7379        0.0000     -146.9370       37.0023       23.9932        0.0000
    21190.0000      -37.4611      321.5685     -129.1613      -32.5134        0.0000     -152.3455       37.9537       17.7440        0.0000
    21200.0000      -42.5443      291.6372     -125.7092      -32.8246        0.0000     -145.5121       34.7919       17.8356        0.0000
    21210.0000      -42.7841      289.2193     -125.2595      -32.7566        0.0000     -148.4014       37.7927       18.1058        0.0000
    21220.0000      -37.5052      275.0211     -115.9318      -30.6354        0.0000     -151.2200       42.4238       23.4999        0.0000
    21230.0000      -47.4130      274.4886     -125.6877      -32.9187        0.0000     -146.1383       34.4945       18.8748        0.0000
    21240.0000      -34.6603      290.4523     -117.4872      -33.2238        0.0000     -146.2552       35.2158       26.7760        0.0000
    21250.0000      -42.9487      278.8879     -122.4779      -33.2264        0.0000     -145.3240       36.0712       20.0012        0.0000
    21260.0000      -31.1292      326.0820     -124.1165      -32.1178        0.0000     -148.7355       38.5430       18.1938        0.0000
    21270.0000      -26.8270      308.6789     -114.8516      -32.5068        0.0000     -144.4778       36.0007       26.1323        0.0000
    21280.0000      -41.6676      276.8563     -120.6174      -31.9818        0.0000     -150.9814       42.8912       19.4546        0.0000
    21290.0000      -32.7522      285.3737     -114.1309      -31.7784        0.0000     -142.8092       41.2984       19.1583        0.0000
    21300.0000      -22.5439      304.3876     -109.3447      -31.5460        0.0000     -143.3842       44.5542       21.0312        0.0000
    21310.0000      -36.7698      306.0114     -124.0337      -31.2141        0.0000     -148.5722       37.2081       18.5446        0.0000
    21320.0000      -25.1881      324.6496     -117.7670      -30.1629        0.0000     -144.5508       31.6638       25.2829        0.0000
    21330.0000      -43.7039      274.7613     -122.0563      -31.3114        0.0000     -146.3908       36.4002       19.2456        0.0000
    21340.0000      -23.3449      325.8051     -116.2532      -30.6423        0.0000     -144.7261       37.5690       21.5461        0.0000
    21350.0000      -31.6474      309.1021     -119.7926      -32.5252        0.0000     -144.9827       36.7014       21.0138        0.0000
    21360.0000      -37.0028      271.9502     -114.5536      -31.7746        0.0000     -145.0920       35.6982       26.6148        0.0000
    21370.0000      -35.8834      319.2070     -126.9102      -32.3908        0.0000     -147.5105       34.3151       18.6760        0.0000
    21380.0000      -37.6455      308.3842     -125.5860      -33.4190        0.0000     -149.8857       35.2388       22.4799        0.0000
    21390.0000      -30.0743      316.4784     -120.3231      -33.1953        0.0000     -149.3273       40.9476       21.2520        0.0000
    21400.0000       -6.7380      339.0522     -103.4240      -32.4002        0.0000     -141.7980       42.6655       28.1088        0.0000
    21410.0000      -31.2598      289.7066     -113.8741      -33.4253        0.0000     -146.0200       43.2163       22.3549        0.0000
    21420.0000      -33.6165      330.0865     -127.7457      -33.8523        0.0000     -148.9882       35.8286       19.2661        0.0000
    21430.0000      -47.1741      302.6784     -133.4875      -35.0558        0.0000     -150.6956       34.5133       17.7506        0.0000
    21440.0000      -42.4678      309.8144     -130.8162      -33.7345        0.0000     -150.7903       35.5913       18.1173        0.0000
    21450.0000      -15.8709      372.6199     -122.1292      -30.6924        0.0000     -148.6234       36.8336       20.3529        0.0000
    21460.0000      -42.2062      286.2305     -123.8292      -32.9611        0.0000     -149.6697       39.9273       18.8743        0.0000
    21470.0000      -37.5032      317.3589     -128.0030      -30.0895        0.0000     -152.6746       32.5803       22.1808        0.0000
    21480.0000      -26.1951      268.4873     -102.7584      -31.2929        0.0000     -144.9510       45.3077       28.1778        0.0000
    21490.0000      -42.7153      290.2693     -125.4901      -33.1302        0.0000     -149.7552       36.0973       21.2981        0.0000
    21500.0000      -37.3536      327.6075     -130.7760      -31.7857        0.0000     -146.6833       30.2859       17.4070        0.0000
    21510.0000      -33.8105      269.4852     -110.6584      -29.1552        0.0000     -143.1047       40.4359       21.1656        0.0000
    21520.0000      -17.6254      321.5683     -109.3256      -29.4511        0.0000     -145.7551       45.0689       20.8116        0.0000
    21530.0000      -39.5849      306.9518     -127.1170      -32.1561        0.0000     -150.9903       37.4466       18.5829        0.0000
    21540.0000      -49.4838      280.0324     -129.3394      -31.3315        0.0000     -147.5767       32.8570       16.7118        0.0000
    21550.0000      -15.9158      365.7097     -120.2036      -31.8758        0.0000     -147.1491       38.3982       20.4231        0.0000
    21560.0000      -27.0953      326.0040     -120.0604      -32.0911        0.0000     -143.9799       33.8337       22.1769        0.0000
    21570.0000      -40.7626      303.3496     -127.2674      -34.5965        0.0000     -143.8479       36.1758       15.0011        0.0000
    21580.0000      -13.0288      348.9523     -112.5380      -32.9128        0.0000     -148.0623       43.8393       24.5978        0.0000
    21590.0000      -30.2250      325.5300     -123.0550      -33.5851        0.0000     -148.3554       38.1022       20.7832        0.0000
    21600.0000      -35.8352      282.1685     -116.3000      -31.8183        0.0000     -145.7576       38.4545       22.8214        0.0000
    21610.0000       -6.0032      361.9406     -109.2162      -32.0362        0.0000     -143.7671       44.1678       22.4193        0.0000
    21620.0000      -40.4332      318.4021     -131.2304      -33.1175        0.0000     -149.6309       35.0626       16.4553        0.0000
    21630.0000      -41.3879      296.2488     -125.8678      -32.0795        0.0000     -150.5809       35.2818       21.5108        0.0000
    21640.0000      -33.6075      309.6327     -121.9041      -32.8409        0.0000     -145.3640       33.3486       22.9522        0.0000
    21650.0000      -49.1319      262.2664     -123.9213      -32.3290        0.0000     -148.0279       40.9201       15.5155        0.0000
    21660.0000      -33.7745      308.3679     -121.7104      -34.2176        0.0000     -149.2391       42.1198       19.6265        0.0000
    21670.0000      -49.3808      255.8897     -122.3517      -32.6703        0.0000     -149.8485       39.2785       20.8885        0.0000
    21680.0000      -32.0950      283.9712     -113.0738      -32.3197        0.0000     -144.8628       42.5387       21.5700        0.0000
    21690.0000      -44.7978      270.5836     -121.9589      -31.7205        0.0000     -143.9464       33.5369       20.1710        0.0000
    21700.0000      -38.7208      290.3184     -121.5096      -30.0829        0.0000     -145.9318       37.4147       17.0904        0.0000
    21710.0000      -26.9957      250.2321      -98.3533      -29.6729        0.0000     -140.4575       48.1095       23.6675        0.0000
    21720.0000      -34.8454      303.2801     -121.3304      -30.9536        0.0000     -145.3695       33.9810       21.0116        0.0000
    21730.0000      -38.2058      285.0859     -119.5024      -31.1362        0.0000     -147.7292       42.1961       17.1669        0.0000
    21740.0000      -30.6388      302.3569     -116.8605      -30.2584        0.0000     -146.4709       43.0408       16.8280        0.0000
    21750.0000      -39.0258      299.5890     -124.4582      -33.3809        0.0000     -148.8311       38.1979       19.5559        0.0000
    21760.0000      -34.7969      301.6901     -120.8285      -33.5151        0.0000     -145.8686       38.7094       19.8459        0.0000
    21770.0000      -30.8770      302.8357     -117.2353      -33.3572        0.0000     -151.9688       43.9739       24.1168        0.0000
    21780.0000      -44.3767      271.5837     -121.8230      -31.7695        0.0000     -145.1940       36.6931       18.4474        0.0000
    21790.0000      -33.9444      302.1196     -120.0984      -30.8065        0.0000     -148.5950       39.7548       19.5483        0.0000
    21800.0000      -27.3516      307.2619     -114.9721      -32.8004        0.0000     -149.3201       45.8206       21.3278        0.0000
    21810.0000      -20.5357      325.1575     -113.2594      -31.4934        0.0000     -143.3962       38.4980       23.1323        0.0000
    21820.0000      -17.5665      347.0756     -116.5405      -31.1902        0.0000     -148.0062       39.6260       23.0299        0.0000
    21830.0000      -24.0562      347.0849     -123.0328      -30.8211        0.0000     -147.0729       38.3398       16.5213        0.0000
    21840.0000      -39.2394      298.6322     -124.3989      -30.4659        0.0000     -147.1530       32.7325       20.4875        0.0000
    21850.0000      -33.1427      298.1811     -118.1736      -30.9921        0.0000     -148.4942       37.2848       24.0279        0.0000
    21860.0000      -28.2547      302.0583     -114.3913      -31.5284        0.0000     -147.6906       39.1913       25.6365        0.0000
    21870.0000      -34.3766      276.8492     -113.3244      -30.8385        0.0000     -144.7181       38.4075       23.8247        0.0000
    21880.0000      -13.2108      341.1420     -110.4927      -30.9793        0.0000     -145.2634       44.2940       21.4561        0.0000
    21890.0000      -43.9154      292.9422     -127.4524      -29.8601        0.0000     -144.8120       28.6790       18.5407        0.0000
    21900.0000      -40.0082      270.4464     -117.1302      -30.9101        0.0000     -145.9159       37.0297       22.6661        0.0000
    21910.0000      -29.7128      323.2561     -121.8943      -31.4504        0.0000     -147.6937       39.5238       17.7261        0.0000
    21920.0000      -45.6420      275.6861     -124.2581      -32.6614        0.0000     -145.2494       36.9311       16.7216        0.0000
    21930.0000      -21.8918      347.2241     -120.9081      -31.8360        0.0000     -145.9782       41.3863       15.5197        0.0000
    21940.0000      -42.1674      310.2703     -130.6458      -31.6733        0.0000     -149.9899       33.7716       17.2458        0.0000
    21950.0000      -43.2558      277.8867     -122.4995      -31.1851        0.0000     -149.9409       37.2659       21.3605        0.0000
    21960.0000      -37.2834      300.3911     -122.9445      -31.2559        0.0000     -151.4934       35.4828       24.3220        0.0000
    21970.0000      -53.2706      271.9525     -130.8221      -32.3221        0.0000     -149.6220       31.1800       19.9420        0.0000
    21980.0000      -49.8031      297.8501     -134.7397      -32.9441        0.0000     -152.0310       34.2826       15.9528        0.0000
    21990.0000      -36.1378      317.8527     -126.7784      -32.4303        0.0000     -149.8546       36.8219       18.6846        0.0000
    22000.0000      -51.1770      270.9961     -128.4558      -33.5295        0.0000     -150.7242       37.4846       18.3133        0.0000
    22010.0000      -34.8599      332.2763     -129.6136      -34.6985        0.0000     -149.4765       35.5564       19.0049        0.0000
    22020.0000      -27.6858      310.6629     -116.2761      -33.2421        0.0000     -145.4660       39.5597       22.8723        0.0000
    22030.0000      -25.0027      316.6955     -115.3133      -32.0695        0.0000     -142.0425       37.0898       21.7088        0.0000
    22040.0000      -34.7681      262.9417     -109.7500      -32.3360        0.0000     -149.1050       43.6244       28.0666        0.0000
    22050.0000      -36.4748      293.1016     -120.0573      -33.0999        0.0000     -147.6911       44.3353       16.3984        0.0000
    22060.0000      -48.4743      293.2689     -132.1045      -33.9227        0.0000     -151.0758       30.0710       22.8230        0.0000
    22070.0000      -36.7884      284.9235     -118.0388      -33.0586        0.0000     -142.6889       35.0575       22.6512        0.0000
    22080.0000      -48.3059      295.2209     -132.4927      -34.1311        0.0000     -148.1833       33.9467       15.8749        0.0000
    22090.0000      -36.6854      343.6144     -134.6723      -33.0170        0.0000     -149.1119       26.2984       21.1581        0.0000
    22100.0000      -24.6576      294.9140     -108.7569      -32.3275        0.0000     -143.7210       43.2929       23.9986        0.0000
    22110.0000      -26.2330      292.9340     -109.7677      -30.9814        0.0000     -144.9373       45.9558       20.1953        0.0000
    22120.0000      -24.4883      317.9064     -115.1443      -31.2174        0.0000     -142.6712       41.3384       17.4060        0.0000
    22130.0000      -21.7374      321.7577     -113.4916      -32.6758        0.0000     -147.8678       39.7321       27.3199        0.0000
    22140.0000      -34.7614      288.2768     -116.9680      -31.0423        0.0000     -141.0544       34.3074       20.8212        0.0000
    22150.0000      -27.8407      297.4815     -112.6721      -32.3647        0.0000     -141.4359       39.5234       21.6050        0.0000
    22160.0000      -23.7605      340.8773     -120.9669      -32.0597        0.0000     -148.5052       39.0740       20.5241        0.0000
    22170.0000      -34.1996      293.5871     -117.9205      -32.1246        0.0000     -148.8655       41.0389       22.0307        0.0000
    22180.0000      -25.1245      342.2776     -122.7302      -33.2944        0.0000     -149.5803       39.7004       20.4440        0.0000
    22190.0000      -25.7086      328.8048     -119.4724      -30.7152        0.0000     -147.5554       36.9524       21.8457        0.0000
    22200.0000      -35.1314      278.5522     -114.5649      -31.9184        0.0000     -144.4717       41.4452       20.3801        0.0000
    22210.0000      -23.4405      322.6371     -115.4454      -30.9693        0.0000     -144.6897       40.0321       20.1814        0.0000
    22220.0000      -45.0474      292.6553     -128.5026      -31.6646        0.0000     -148.6486       30.7269       21.0838        0.0000
    22230.0000      -22.6994      326.3905     -115.7747      -30.8841        0.0000     -147.3798       39.6335       22.8557        0.0000
    22240.0000      -47.0369      268.0066     -123.4631      -33.1688        0.0000     -150.8950       42.9145       17.6861        0.0000
    22250.0000      -39.1784      299.4225     -124.5633      -33.0528        0.0000     -148.9548       33.9320       23.5123        0.0000
    22260.0000      -33.3106      323.7383     -125.6296      -32.7882        0.0000     -148.3719       35.9418       19.5887        0.0000
    22270.0000      -46.1606      298.7947     -131.3665      -33.8277        0.0000     -149.8005       33.1381       19.1235        0.0000
    22280.0000      -55.7575      279.6911     -135.5158      -34.0121        0.0000     -150.3396       30.9239       17.9120        0.0000
    22290.0000      -20.3004      330.6377     -114.5868      -32.2513        0.0000     -143.5854       38.3316       22.9182        0.0000
    22300.0000      -31.8351      289.1111     -114.2796      -32.0669        0.0000     -150.5118       49.5784       18.7206        0.0000
    22310.0000      -43.4273      263.5301     -118.5770      -33.7052        0.0000     -147.4049       44.2952       18.2379        0.0000
    22320.0000      -38.6139      277.4751     -117.7403      -31.9627        0.0000     -148.0005       42.1249       20.0981        0.0000
    22330.0000      -45.2630      282.8656     -125.9265      -32.7366        0.0000     -147.4974       33.0664       21.2411        0.0000
    22340.0000      -28.7759      294.0550     -112.6303      -32.6175        0.0000     -143.4614       39.8071       23.6416        0.0000
    22350.0000      -39.5303      311.3601     -128.3195      -33.3584        0.0000     -148.8806       35.4774       18.4422        0.0000
    22360.0000      -46.0318      323.0590     -138.1571      -33.4891        0.0000     -150.7381       28.7122       17.3580        0.0000
    22370.0000      -25.4626      324.7196     -118.0614      -32.2995        0.0000     -146.1038       39.8462       20.4957        0.0000
    22380.0000      -23.3656      359.7014     -125.9400      -32.4458        0.0000     -150.6961       39.4817       17.7202        0.0000
    22390.0000      -38.7609      299.0668     -124.0444      -31.8317        0.0000     -148.1241       38.6755       17.2359        0.0000
    22400.0000      -26.9397      335.7654     -122.6884      -32.6628        0.0000     -149.8130       40.8333       18.9541        0.0000
    22410.0000      -22.2502      274.4289     -100.5078      -30.9270        0.0000     -137.7560       41.3366       26.8387        0.0000
    22420.0000      -16.4614      317.3339     -106.9541      -31.1871        0.0000     -139.3323       44.9604       18.6049        0.0000
    22430.0000      -42.2490      285.9034     -123.7787      -31.4262        0.0000     -145.5456       37.9947       15.1984        0.0000
    22440.0000      -23.2437      342.7388     -120.9810      -31.5645        0.0000     -148.3083       36.6493       22.2424        0.0000
    22450.0000      -39.2314      286.4256     -120.9101      -31.1318        0.0000     -144.7318       35.7510       19.2025        0.0000
    22460.0000      -19.0644      314.5633     -108.7670      -30.0860        0.0000     -142.9047       41.9696       22.2542        0.0000
    22470.0000      -33.9014      296.3902     -118.4216      -31.8252        0.0000     -147.1130       40.3944       20.1223        0.0000
    22480.0000      -49.5087      271.7919     -127.0144      -31.1958        0.0000     -148.5753       33.8517       18.9050        0.0000
    22490.0000      -42.7434      309.6924     -131.0570      -32.0087        0.0000     -149.2192       33.5013       16.6696        0.0000
    22500.0000      -41.6180      318.3364     -132.3966      -33.4755        0.0000     -150.9247       35.3206       16.6830        0.0000
    22510.0000      -30.5165      368.0845     -135.4815      -33.6384        0.0000     -151.6480       33.5585       16.2464        0.0000
    22520.0000      -47.4425      324.5828     -140.0023      -33.8605        0.0000     -151.2420       28.7460       16.3543        0.0000
    22530.0000      -33.7577      299.3174     -119.1127      -32.7888        0.0000     -146.6162       37.6395       22.6528        0.0000
    22540.0000      -33.7548      314.7233     -123.5031      -31.7534        0.0000     -142.2398       29.3367       21.1534        0.0000
    22550.0000      -15.2205      295.6488      -99.5293      -30.6023        0.0000     -137.9436       43.0641       25.9525        0.0000
    22560.0000      -22.5401      266.6534      -98.5804      -29.6397        0.0000     -138.2095       42.3673       26.9015        0.0000
    22570.0000      -28.9485      291.4023     -112.0464      -30.1830        0.0000     -142.1297       34.9498       25.3165        0.0000
    22580.0000      -36.9646      298.1894     -121.9980      -30.4199        0.0000     -147.3750       35.9360       19.8610        0.0000
    22590.0000      -20.1212      329.3955     -114.0535      -32.7717        0.0000     -145.4855       46.6590       17.5447        0.0000
    22600.0000      -54.0290      266.6411     -130.0658      -32.6328        0.0000     -150.2833       32.8020       20.0482        0.0000
    22610.0000      -45.3756      268.3616     -121.9030      -30.6457        0.0000     -148.4356       40.9708       16.2075        0.0000
    22620.0000      -16.5193      338.0303     -112.9138      -30.6948        0.0000     -144.9665       41.9636       20.7839        0.0000
    22630.0000      -20.6390      310.4311     -109.1632      -29.9385        0.0000     -142.2176       35.9339       27.0591        0.0000
    22640.0000      -29.1037      327.4102     -122.4697      -29.4752        0.0000     -148.0103       32.3260       22.6898        0.0000
    22650.0000      -30.7685      317.9307     -121.4313      -32.2414        0.0000     -148.6950       39.1794       20.3256        0.0000
    22660.0000      -38.6635      321.3949     -130.3142      -33.3096        0.0000     -150.7038       33.0455       20.6537        0.0000
    22670.0000      -38.4731      285.2053     -119.8038      -29.8116        0.0000     -147.7545       38.3139       19.4485        0.0000
    22680.0000      -20.7334      297.6315     -105.6076      -33.1352        0.0000     -142.2265       42.8696       26.8845        0.0000
    22690.0000      -18.4025      337.1843     -114.5558      -33.0287        0.0000     -145.1982       43.1228       20.5482        0.0000
    22700.0000      -48.2846      280.4292     -128.2533      -33.9848        0.0000     -147.8594       32.3516       21.2393        0.0000
    22710.0000      -26.9689      349.2911     -126.5746      -32.4635        0.0000     -144.6215       31.3670       19.1433        0.0000
    22720.0000      -25.7273      318.4994     -116.5523      -32.2137        0.0000     -143.8700       37.9586       21.5729        0.0000
    22730.0000      -30.3066      324.3842     -122.8098      -31.3632        0.0000     -149.5199       35.5238       22.5495        0.0000
    22740.0000      -43.8583      277.0309     -122.8580      -32.1965        0.0000     -145.5955       34.3561       20.5780        0.0000
    22750.0000      -32.3206      287.3940     -114.2754      -33.8881        0.0000     -148.1282       42.7940       24.9469        0.0000
    22760.0000      -29.1514      302.9514     -115.5426      -33.2751        0.0000     -148.4524       44.4422       21.7427        0.0000
    22770.0000      -37.3860      272.6864     -115.1468      -32.1494        0.0000     -145.5147       37.5678       24.9495        0.0000
    22780.0000      -39.4390      304.1395     -126.1691      -30.9610        0.0000     -148.0462       36.3932       16.4449        0.0000
    22790.0000      -39.1989      251.3265     -110.8685      -29.1838        0.0000     -148.5423       43.7883       23.0692        0.0000
    22800.0000      -31.7851      282.0299     -112.2103      -30.3634        0.0000     -143.2016       40.2331       21.1216        0.0000
    22810.0000      -25.2712      320.7253     -116.7310      -30.9516        0.0000     -150.4640       38.4083       26.2762        0.0000
    22820.0000      -19.5453      343.1248     -117.3927      -32.5395        0.0000     -148.4142       41.4404       22.1207        0.0000
    22830.0000      -35.2154      294.4302     -119.1768      -29.6080        0.0000     -148.1441       37.7944       20.7809        0.0000
    22840.0000      -30.5936      323.1609     -122.7479      -30.7814        0.0000     -146.8545       35.1189       19.7692        0.0000
    22850.0000      -13.0666      331.2612     -107.5308      -30.2234        0.0000     -144.2222       41.4979       25.4168        0.0000
    22860.0000      -39.8179      274.3116     -118.0421      -31.4758        0.0000     -148.2408       37.0587       24.6159        0.0000
    22870.0000      -19.2408      339.7784     -116.1339      -29.7871        0.0000     -145.3934       36.4297       22.6169        0.0000
    22880.0000      -18.0739      360.3532     -120.8342      -30.8486        0.0000     -147.7359       38.7892       18.9611        0.0000
    22890.0000       -6.9093      327.4198     -100.2782      -30.3211        0.0000     -148.4062       55.1566       23.2925        0.0000
    22900.0000      -14.2370      329.5357     -108.2092      -29.4484        0.0000     -144.5252       45.5189       20.2455        0.0000
    22910.0000      -38.7362      292.3209     -122.0960      -32.0593        0.0000     -145.9308       38.4168       17.4773        0.0000
    22920.0000      -39.1666      294.4032     -123.1203      -32.0583        0.0000     -146.8588       35.5128       20.2841        0.0000
    22930.0000      -31.8788      271.0779     -109.1809      -31.3949        0.0000     -144.2889       39.6534       26.8495        0.0000
    22940.0000      -38.4203      322.3845     -130.3532      -31.1710        0.0000     -151.3348       35.1874       16.9652        0.0000
    22950.0000      -49.5953      280.3133     -129.5310      -31.8349        0.0000     -147.4657       32.0680       17.7017        0.0000
    22960.0000      -35.7975      287.7277     -117.8476      -31.7442        0.0000     -144.5453       39.7633       18.6786        0.0000
    22970.0000      -34.6893      284.9336     -115.9425      -30.6879        0.0000     -145.0385       37.3788       22.4051        0.0000
    22980.0000      -41.1941      296.1869     -125.6564      -30.8023        0.0000     -147.3985       32.5181       20.0263        0.0000
    22990.0000      -39.2418      305.3327     -126.3122      -32.0773        0.0000     -150.4136       40.1627       16.0160        0.0000
    23000.0000       -8.6250      291.8101      -91.8391      -30.0688        0.0000     -137.0757       47.4875       27.8178        0.0000
    23010.0000      -30.0127      292.8513     -113.5238      -31.4336        0.0000     -145.3846       40.9847       22.3097        0.0000
    23020.0000      -30.6143      291.6342     -113.7783      -29.0183        0.0000     -142.0981       36.8773       20.4609        0.0000
    23030.0000      -36.9461      276.3734     -115.7582      -31.4778        0.0000     -148.0414       46.0286       17.7325        0.0000
    23040.0000      -37.3852      302.3140     -123.5948      -30.6304        0.0000     -151.4703       39.0890       19.4170        0.0000
    23050.0000      -36.6564      298.1495     -121.6784      -32.4482        0.0000     -147.7199       35.8481       22.6416        0.0000
    23060.0000      -46.2488      247.5541     -116.8427      -33.9286        0.0000     -146.6090       42.5971       21.0978        0.0000
    23070.0000      -40.4427      291.6085     -123.5994      -32.5115        0.0000     -147.6837       32.5710       24.0248        0.0000
    23080.0000      -53.0984      262.1573     -127.8566      -33.7832        0.0000     -153.6708       39.3599       20.2375        0.0000
    23090.0000      -30.3582      298.3491     -115.4370      -31.9566        0.0000     -146.8103       45.3149       18.0150        0.0000
    23100.0000      -23.2725      310.8443     -111.9145      -31.5951        0.0000     -149.4682       47.9554       21.1934        0.0000
    23110.0000      -33.6614      290.1404     -116.3994      -31.9185        0.0000     -147.5642       40.8386       22.2448        0.0000
    23120.0000      -30.1097      319.7809     -121.3002      -31.9608        0.0000     -148.3568       38.7415       20.2760        0.0000
    23130.0000      -32.6990      318.5242     -123.5311      -32.1611        0.0000     -146.3266       34.2532       20.7034        0.0000
    23140.0000      -29.7077      329.6140     -123.7023      -33.1821        0.0000     -148.5741       39.2726       18.7813        0.0000
    23150.0000      -30.8033      306.7686     -118.2832      -32.5316        0.0000     -147.8998       39.7985       22.3498        0.0000
    23160.0000      -40.0247      305.9855     -127.2812      -31.7733        0.0000     -148.8294       35.3110       18.0104        0.0000
    23170.0000      -36.3833      292.4839     -119.7896      -31.5897        0.0000     -146.2701       36.9046       21.1656        0.0000
    23180.0000      -43.4374      291.8489     -126.6626      -30.8132        0.0000     -147.3872       37.6045       13.9333        0.0000
    23190.0000      -17.0647      357.5754     -119.0329      -33.0788        0.0000     -148.3765       40.9831       21.4393        0.0000
    23200.0000      -22.8223      310.4046     -111.3390      -31.4940        0.0000     -140.8955       36.6859       24.3645        0.0000
    23210.0000      -37.8241      282.7893     -118.4658      -31.6715        0.0000     -147.0130       37.8907       22.3279        0.0000
    23220.0000      -15.1327      350.6624     -115.1295      -30.1463        0.0000     -145.4514       34.1977       26.2705        0.0000
    23230.0000      -24.3846      340.4389     -121.4660      -30.9822        0.0000     -151.5797       41.3582       19.7377        0.0000
    23240.0000      -27.4202      327.6000     -120.8404      -29.8365        0.0000     -143.8361       34.4359       18.3963        0.0000
    23250.0000      -31.0794      308.3189     -119.0013      -31.4841        0.0000     -147.6337       39.9508       20.1657        0.0000
    23260.0000      -45.2293      305.0790     -132.2273      -34.0442        0.0000     -151.2902       36.4072       16.6998        0.0000
    23270.0000      -43.6315      310.3947     -132.1453      -32.2449        0.0000     -147.3932       26.6749       20.8179        0.0000
    23280.0000      -22.4921      334.0475     -117.7509      -33.2043        0.0000     -144.0316       36.7854       22.6996        0.0000
    23290.0000      -24.0609      306.2906     -111.4044      -31.0314        0.0000     -141.6748       35.6218       25.6800        0.0000
    23300.0000      -38.1600      305.6534     -125.3218      -33.3441        0.0000     -148.5539       35.4716       21.1046        0.0000
    23310.0000      -51.6223      266.5830     -127.6425      -32.0090        0.0000     -150.3799       38.1240       16.6224        0.0000
    23320.0000      -35.4274      293.1206     -119.0153      -30.8866        0.0000     -148.2787       39.3795       20.7705        0.0000
    23330.0000      -21.6648      326.8819     -114.8803      -33.1790        0.0000     -151.5215       50.5804       19.2398        0.0000
    23340.0000      -33.9710      281.4773     -114.2386      -32.1249        0.0000     -149.3073       41.1019       26.0917        0.0000
    23350.0000      -25.4073      309.5269     -113.6736      -32.2161        0.0000     -142.7695       41.1305       20.1814        0.0000
    23360.0000      -42.9724      300.7014     -128.7220      -34.1165        0.0000     -153.4760       37.6959       21.1746        0.0000
    23370.0000      -15.3178      333.3239     -110.3703      -33.1670        0.0000     -142.5848       38.7869       26.5947        0.0000
    23380.0000      -20.1266      306.2718     -107.4647      -30.6053        0.0000     -140.2142       39.9202       23.4346        0.0000
    23390.0000      -24.5486      289.4566     -107.0916      -31.4681        0.0000     -140.7030       41.6953       23.3842        0.0000
    23400.0000      -40.8907      298.3745     -125.9769      -31.9011        0.0000     -150.5541       37.8338       18.6445        0.0000
    23410.0000      -28.1865      321.0308     -119.7334      -30.6867        0.0000     -146.8749       39.9209       17.9073        0.0000
    23420.0000      -36.7725      306.3925     -124.1450      -31.9093        0.0000     -148.5300       35.6073       20.6869        0.0000
    23430.0000      -16.9150      320.2204     -108.2308      -29.2582        0.0000     -144.7656       44.5829       21.2101        0.0000
    23440.0000      -29.2280      326.6897     -122.3886      -30.5548        0.0000     -147.3019       34.2687       21.1994        0.0000
    23450.0000      -42.3876      273.8144     -120.4700      -31.9009        0.0000     -146.4589       38.5798       19.3101        0.0000
    23460.0000      -18.3586      328.6854     -112.0883      -31.8434        0.0000     -148.0911       47.2731       20.5731        0.0000
    23470.0000      -49.4963      263.0539     -124.5102      -30.2416        0.0000     -148.4424       31.3471       22.8266        0.0000
    23480.0000      -43.5670      293.8618     -127.3662      -30.3956        0.0000     -145.1455       30.8028       17.3721        0.0000
    23490.0000      -30.9967      303.9659     -117.6772      -32.2802        0.0000     -147.9448       44.6795       17.8683        0.0000
    23500.0000      -31.5302      289.3599     -114.0456      -32.3566        0.0000     -140.6490       38.4375       20.5225        0.0000
    23510.0000      -33.9984      275.0435     -112.4313      -29.9520        0.0000     -143.2011       38.9806       21.7413        0.0000
    23520.0000      -24.4383      321.8799     -116.2274      -32.3887        0.0000     -146.5602       43.7692       18.9523        0.0000
    23530.0000      -32.5188      302.5689     -118.8010      -30.6692        0.0000     -145.1942       37.5748       19.4877        0.0000
    23540.0000      -37.6217      304.1260     -124.3480      -30.6639        0.0000     -148.8789       39.5786       15.6161        0.0000
    23550.0000      -44.9106      298.1770     -129.9404      -32.6579        0.0000     -149.7995       32.4509       20.0661        0.0000
    23560.0000      -26.3290      313.6032     -115.7578      -30.0416        0.0000     -147.9855       37.9187       24.3505        0.0000
    23570.0000      -31.7269      282.1122     -112.1755      -30.3786        0.0000     -145.2584       37.4235       26.0379        0.0000
    23580.0000      -46.0835      261.5775     -120.6764      -29.3543        0.0000     -145.4981       35.1444       19.0316        0.0000
    23590.0000      -41.7325      275.5071     -120.2976      -30.2628        0.0000     -146.8090       33.2305       23.5437        0.0000
    23600.0000      -34.3770      280.2860     -114.3049      -31.1748        0.0000     -142.7504       42.8100       16.8102        0.0000
    23610.0000      -14.5654      318.7609     -105.4650      -30.4036        0.0000     -142.3310       43.2688       24.0008        0.0000
    23620.0000      -30.6758      327.7648     -124.1431      -30.1980        0.0000     -143.9477       32.4333       17.5693        0.0000
    23630.0000      -34.3751      276.2789     -113.1603      -30.0919        0.0000     -147.2350       42.8743       21.2923        0.0000
    23640.0000      -31.5886      280.3435     -111.5328      -31.1301        0.0000     -147.3584       40.2418       26.7138        0.0000
    23650.0000      -25.8573      309.3023     -114.0596      -30.5154        0.0000     -147.4080       44.6939       19.1699        0.0000
    23660.0000      -18.7855      314.2696     -108.4043      -27.4293        0.0000     -142.1264       37.1815       23.9699        0.0000
    23670.0000      -34.3781      298.9690     -119.6338      -31.5687        0.0000     -145.8153       37.3469       20.4033        0.0000
    23680.0000      -40.7366      312.1434     -129.7491      -32.7949        0.0000     -152.2480       36.9990       18.2948        0.0000
    23690.0000      -52.0887      281.2358     -132.2874      -33.6282        0.0000     -149.5176       30.1020       20.7564        0.0000
    23700.0000       -5.2078      375.7074     -112.3466      -30.9812        0.0000     -145.8156       44.4425       20.0077        0.0000
    23710.0000      -42.0878      280.9611     -122.2082      -31.8661        0.0000     -146.8372       38.9877       17.5075        0.0000
    23720.0000      -45.5485      287.8262     -127.6266      -33.9952        0.0000     -146.7939       35.0245       18.1379        0.0000
    23730.0000      -40.3276      302.3165     -126.5379      -33.5885        0.0000     -147.6116       35.9357       18.7265        0.0000
    23740.0000      -54.8352      302.9171     -141.2167      -34.3312        0.0000     -150.3483       27.8029       15.6599        0.0000
    23750.0000      -36.1693      278.9177     -115.7070      -33.2256        0.0000     -150.0057       47.8690       19.6553        0.0000
    23760.0000      -51.5109      255.3293     -124.3220      -33.4063        0.0000     -145.2997       35.0727       19.3113        0.0000
    23770.0000      -49.6590      266.1846     -125.5656      -33.4713        0.0000     -152.5125       40.2665       20.1517        0.0000
    23780.0000      -38.1690      264.7971     -113.6800      -33.3528        0.0000     -150.3237       47.6957       22.3007        0.0000
    23790.0000      -42.1334      286.0870     -123.7155      -33.4691        0.0000     -149.0612       40.6091       18.2056        0.0000
    23800.0000      -35.6581      293.8531     -119.4548      -32.7576        0.0000     -148.9854       37.1735       25.1147        0.0000
    23810.0000      -23.2736      311.0479     -111.9737      -31.8789        0.0000     -144.6055       43.8778       20.6329        0.0000
    23820.0000      -28.8944      325.7151     -121.7771      -31.6493        0.0000     -151.3904       41.2437       20.0189        0.0000
    23830.0000      -31.2403      293.7449     -115.0062      -33.4146        0.0000     -145.3237       42.4064       21.3257        0.0000
    23840.0000      -37.6018      290.0233     -120.3065      -32.0667        0.0000     -147.8445       40.6833       18.9214        0.0000
    23850.0000      -26.2875      291.0681     -109.2901      -31.3425        0.0000     -142.4595       39.6141       24.8978        0.0000
    23860.0000      -27.9008      305.9536     -115.1482      -31.2948        0.0000     -147.6469       37.6675       26.1259        0.0000
    23870.0000      -16.8941      311.7700     -105.8002      -29.2048        0.0000     -143.5957       44.6021       22.3982        0.0000
    23880.0000      -44.4374      284.7127     -125.6276      -33.5589        0.0000     -151.8152       39.1482       20.5982        0.0000
    23890.0000      -16.3067      351.9579     -116.6729      -31.9534        0.0000     -146.1688       43.3540       18.0953        0.0000
    23900.0000      -28.8029      308.4392     -116.7592      -33.8515        0.0000     -146.5406       37.7421       25.8908        0.0000
    23910.0000      -15.3194      329.7558     -109.3543      -31.7702        0.0000     -143.4720       39.0144       26.8735        0.0000
    23920.0000      -24.4467      278.9560     -103.9953      -32.1819        0.0000     -141.6250       44.7540       25.0576        0.0000
    23930.0000      -38.5192      284.0934     -119.5329      -32.3693        0.0000     -147.2678       39.2969       20.8073        0.0000
    23940.0000      -42.8527      306.5733     -130.2768      -32.8823        0.0000     -149.3019       38.6768       13.2307        0.0000
    23950.0000      -29.5323      234.1263      -96.2970      -31.5009        0.0000     -137.1223       44.7965       27.5297        0.0000
    23960.0000      -31.4591      304.7600     -118.3661      -33.1543        0.0000     -145.0081       35.3822       24.4140        0.0000
    23970.0000      -40.2012      297.8659     -125.1422      -32.3524        0.0000     -149.5902       35.9472       20.8532        0.0000
    23980.0000      -35.8076      305.0501     -122.7973      -33.4398        0.0000     -147.7062       39.2319       19.1167        0.0000
    23990.0000      -15.7804      347.1258     -114.7687      -30.2361        0.0000     -147.9024       43.0917       20.2781        0.0000
    24000.0000      -31.9370      290.2601     -114.7092      -32.8160        0.0000     -143.0179       34.4103       26.7144        0.0000
    24010.0000      -38.9034      295.6423     -123.2104      -32.5204        0.0000     -151.7492       40.6879       20.3712        0.0000
    24020.0000      -39.7754      299.5401     -125.1939      -32.0237        0.0000     -147.8870       38.2263       16.4904        0.0000
    24030.0000      -30.1339      316.1391     -120.2859      -32.1443        0.0000     -149.3569       41.1745       20.0407        0.0000
    24040.0000      -41.5188      278.0335     -120.8044      -30.0569        0.0000     -145.6708       33.1915       21.7318        0.0000
    24050.0000      -29.4039      290.6458     -112.2861      -31.3505        0.0000     -146.2214       42.4019       22.8839        0.0000
    24060.0000      -41.7500      296.5236     -126.3083      -31.5939        0.0000     -145.7839       35.9839       15.0857        0.0000
    24070.0000      -41.9426      274.9926     -120.3610      -31.4151        0.0000     -150.4013       35.3006       26.1547        0.0000
    24080.0000      -36.6584      295.9807     -121.0618      -31.1839        0.0000     -147.3662       38.1350       19.3533        0.0000
    24090.0000      -15.4392      334.5912     -110.8530      -30.7480        0.0000     -144.9197       43.0874       21.7273        0.0000
    24100.0000      -24.0570      333.7298     -119.2252      -31.3950        0.0000     -144.0064       34.3185       21.8577        0.0000
    24110.0000       -6.7229      365.0377     -110.8190      -31.5426        0.0000     -146.0441       50.7131       16.0546        0.0000
    24120.0000      -42.8079      288.8954     -125.1909      -32.2614        0.0000     -150.5481       36.3204       21.2982        0.0000
    24130.0000      -18.7448      329.8956     -112.8196      -31.4363        0.0000     -144.1554       38.1351       24.6370        0.0000
    24140.0000      -38.0170      299.5306     -123.4328      -32.1897        0.0000     -146.0202       31.2480       23.5292        0.0000
    24150.0000      -38.1593      293.7817     -121.9357      -31.5742        0.0000     -145.1834       35.9348       18.8871        0.0000
    24160.0000      -28.1477      337.8693     -124.4964      -33.2582        0.0000     -144.1330       32.0800       20.8148        0.0000
    24170.0000      -52.7031      266.5842     -128.7237      -32.9048        0.0000     -151.0286       40.1559       15.0538        0.0000
    24180.0000      -35.6654      299.7985     -121.1576      -31.8314        0.0000     -145.3297       36.6001       19.4033        0.0000
    24190.0000       -6.9990      376.8603     -114.4665      -31.5815        0.0000     -144.9612       46.3015       15.7746        0.0000
    24200.0000      -52.0206      259.2491     -125.9495      -30.4586        0.0000     -148.0621       33.8476       18.7236        0.0000
    24210.0000      -30.1268      309.4934     -118.3836      -31.0213        0.0000     -146.3028       40.0673       18.8732        0.0000
    24220.0000      -39.9507      292.1146     -123.2517      -31.9224        0.0000     -151.2826       41.9695       17.9838        0.0000
    24230.0000      -22.8637      302.0917     -109.0099      -31.1816        0.0000     -146.9351       45.8178       23.2890        0.0000
    24240.0000      -29.7280      285.1430     -111.0409      -31.7005        0.0000     -147.3589       47.6932       20.3254        0.0000
    24250.0000      -43.1833      284.5760     -124.3345      -30.3499        0.0000     -148.0604       37.0717       17.0041        0.0000
    24260.0000      -19.5000      306.6364     -106.9421      -31.8039        0.0000     -140.6779       44.6068       20.9328        0.0000
    24270.0000      -35.4321      294.9069     -119.5293      -32.2448        0.0000     -142.7206       38.3170       17.1191        0.0000
    24280.0000       -9.7886      351.3843     -109.9913      -31.0083        0.0000     -148.7510       44.6979       25.0700        0.0000
    24290.0000      -29.9862      308.8321     -118.0544      -31.9071        0.0000     -145.7433       33.4041       26.1919        0.0000
    24300.0000      -18.4659      319.3278     -109.5272      -31.6240        0.0000     -144.6164       40.3490       26.3642        0.0000
    24310.0000      -38.2412      282.1404     -118.6979      -32.6437        0.0000     -142.5103       37.1081       19.3479        0.0000
    24320.0000      -39.6466      285.7075     -121.1205      -31.7359        0.0000     -142.5723       32.7314       20.4563        0.0000
    24330.0000      -37.1637      266.5235     -113.1670      -31.6367        0.0000     -140.0651       34.3874       24.1474        0.0000
    24340.0000      -34.5868      313.0526     -123.8586      -32.7961        0.0000     -147.6329       37.1770       19.3935        0.0000
    24350.0000      -22.2927      331.0680     -116.7018      -31.4085        0.0000     -146.4254       37.6211       23.5109        0.0000
    24360.0000      -44.4428      248.4304     -115.2866      -32.8798        0.0000     -146.6402       37.2521       26.9813        0.0000
    24370.0000      -44.4327      274.8986     -122.8243      -33.8119        0.0000     -151.7537       39.0578       23.6835        0.0000
    24380.0000      -34.4529      288.0695     -116.6003      -32.4550        0.0000     -148.1242       41.0202       22.9586        0.0000
    24390.0000      -25.9853      321.8402     -117.7630      -32.9645        0.0000     -144.5494       32.2903       27.4607        0.0000
    24400.0000      -53.7182      276.5978     -132.5943      -34.9657        0.0000     -151.4629       32.0796       21.7548        0.0000
    24410.0000      -23.2338      296.8182     -107.8761      -31.1212        0.0000     -144.9311       45.7088       22.4675        0.0000
    24420.0000      -23.7861      304.5069     -110.6209      -32.3652        0.0000     -147.6966       46.8810       22.5598        0.0000
    24430.0000      -36.2800      337.6566     -132.5680      -33.3751        0.0000     -151.5786       29.8380       22.5477        0.0000
    24440.0000      -56.0762      233.2491     -122.5908      -32.6225        0.0000     -147.5560       36.3967       21.1911        0.0000
    24450.0000      -36.5049      290.3674     -119.3077      -31.4284        0.0000     -147.6523       36.3303       23.4428        0.0000
    24460.0000      -32.3202      305.0746     -119.3169      -31.8430        0.0000     -147.3720       37.3190       22.5791        0.0000
    24470.0000      -10.6165      336.2758     -106.5107      -30.9618        0.0000     -145.2241       45.9122       23.7630        0.0000
    24480.0000      -39.5413      302.8685     -125.9090      -32.4813        0.0000     -148.8202       40.2164       15.1761        0.0000
    24490.0000      -40.6049      292.9978     -124.1578      -31.6141        0.0000     -151.0869       37.9612       20.5821        0.0000
    24500.0000      -48.5360      294.7370     -132.5849      -32.9758        0.0000     -148.7237       29.9764       19.1383        0.0000
    24510.0000      -25.2997      325.3809     -118.0871      -30.4368        0.0000     -144.7984       38.9700       18.1782        0.0000
    24520.0000      -34.9611      304.1104     -121.6829      -33.1514        0.0000     -145.0800       34.4291       22.1194        0.0000
    24530.0000      -37.6051      288.3416     -119.8301      -33.1421        0.0000     -151.2234       42.5461       21.9892        0.0000
    24540.0000      -20.0243      290.4393     -102.8475      -33.5385        0.0000     -147.1904       58.9727       18.9087        0.0000
    24550.0000      -39.6206      275.6414     -118.2240      -33.2377        0.0000     -149.2262       42.6143       21.6256        0.0000
    24560.0000      -37.3650      301.2845     -123.2809      -31.8153        0.0000     -151.2224       43.2268       16.5300        0.0000
    24570.0000      -42.5696      286.3517     -124.2272      -35.6299        0.0000     -148.5385       40.3885       19.5526        0.0000
    24580.0000      -38.1456      318.1854     -128.8811      -33.8372        0.0000     -147.7197       39.6410       13.0348        0.0000
    24590.0000      -26.3499      319.4808     -117.4548      -34.0224        0.0000     -142.5355       38.2877       20.8154        0.0000
    24600.0000      -50.2085      279.8913     -130.0238      -33.2777        0.0000     -146.0593       33.7241       15.5891        0.0000
    24610.0000      -31.7234      299.2556     -117.0608      -33.4301        0.0000     -147.8737       42.7062       21.5369        0.0000
    24620.0000      -22.8100      288.1252     -104.9733      -34.1084        0.0000     -142.6445       48.3140       23.4656        0.0000
    24630.0000      -32.3693      312.4251     -121.4621      -32.7099        0.0000     -149.6189       33.4319       27.4348        0.0000
    24640.0000      -37.0773      287.2250     -118.9840      -32.6611        0.0000     -147.7906       41.7475       19.7202        0.0000
    24650.0000      -31.6190      301.1702     -117.5023      -30.8165        0.0000     -141.9579       35.3106       19.9615        0.0000
    24660.0000      -41.3579      270.3906     -118.4640      -32.3231        0.0000     -146.6645       39.1140       21.4097        0.0000
    24670.0000      -51.7149      276.8647     -130.6671      -32.3425        0.0000     -152.9070       31.6675       22.9149        0.0000
    24680.0000      -41.4554      314.4067     -131.1133      -33.4127        0.0000     -152.4529       36.5589       18.1934        0.0000
    24690.0000      -32.0480      292.0949     -115.3434      -29.2889        0.0000     -144.7707       36.7830       21.9332        0.0000
    24700.0000      -42.1299      289.9072     -124.8014      -31.5218        0.0000     -146.8389       35.3488       18.2106        0.0000
    24710.0000      -41.2394      304.3931     -128.0419      -31.9283        0.0000     -149.4153       36.9101       16.3917        0.0000
    24720.0000      -30.9223      343.4681     -128.8675      -32.1706        0.0000     -151.2818       36.8601       17.7247        0.0000
    24730.0000      -34.8766      296.6802     -119.4795      -32.4058        0.0000     -149.5360       40.9800       21.4823        0.0000
    24740.0000      -31.4814      291.3502     -114.5644      -30.7421        0.0000     -143.2395       34.0669       25.3503        0.0000
    24750.0000      -35.6852      288.7658     -118.0312      -32.0884        0.0000     -148.1078       40.1409       22.0240        0.0000
    24760.0000      -22.0512      347.7352     -121.2133      -32.1895        0.0000     -148.1445       35.6646       23.4561        0.0000
    24770.0000      -24.5132      299.5403     -109.9317      -32.6094        0.0000     -144.5522       39.6948       27.5351        0.0000
    24780.0000      -30.4150      311.7051     -119.3025      -32.1073        0.0000     -144.4664       32.2327       25.0385        0.0000
    24790.0000      -17.9955      326.8331     -111.1970      -29.9407        0.0000     -144.0880       37.8181       25.0136        0.0000
    24800.0000      -36.0780      289.5470     -118.6468      -31.5085        0.0000     -148.6662       41.6576       19.8703        0.0000
    24810.0000      -46.6679      249.6407     -117.8568      -30.1862        0.0000     -148.4121       39.1539       21.5875        0.0000
    24820.0000      -28.6974      310.2724     -117.1763      -30.9732        0.0000     -148.5015       47.2655       15.0328        0.0000
    24830.0000      -38.6763      296.2260     -123.1497      -32.0199        0.0000     -147.8653       32.0318       24.7038        0.0000
    24840.0000      -24.0140      338.2612     -120.4745      -31.3239        0.0000     -147.7218       35.0293       23.5420        0.0000
    24850.0000      -33.1356      278.4230     -112.5322      -30.9633        0.0000     -144.3918       38.4602       24.3626        0.0000
    24860.0000      -41.5115      288.9610     -123.9132      -31.1703        0.0000     -149.7165       34.7879       22.1856        0.0000
    24870.0000      -19.5661      329.3951     -113.4982      -30.6725        0.0000     -143.2606       35.4527       24.9821        0.0000
    24880.0000      -15.0601      325.8021     -107.9676      -30.3287        0.0000     -140.1124       41.8385       20.6351        0.0000
    24890.0000      -30.9905      307.4286     -118.6585      -29.4218        0.0000     -144.0552       34.6860       20.1324        0.0000
    24900.0000      -23.8588      326.1586     -116.8679      -29.5700        0.0000     -142.0538       30.2808       24.4751        0.0000
    24910.0000      -41.5619      269.0038     -118.2725      -30.3375        0.0000     -144.9821       37.4778       19.5692        0.0000
    24920.0000      -37.2437      282.2323     -117.7266      -31.7812        0.0000     -143.3968       39.3626       18.0887        0.0000
    24930.0000      -28.4647      322.1033     -120.3175      -32.1061        0.0000     -141.2118       34.4689       18.5316        0.0000
    24940.0000       -7.8198      316.9652      -98.2073      -29.7054        0.0000     -140.3607       46.3149       25.5439        0.0000
    24950.0000        5.3668      397.1691     -107.8921      -30.8076        0.0000     -142.1537       41.6569       23.4124        0.0000
    24960.0000      -27.5989      307.9209     -115.4073      -30.9880        0.0000     -140.7136       35.7359       20.5583        0.0000
    24970.0000      -40.6218      277.1039     -119.6422      -31.8656        0.0000     -145.4081       39.7798       17.8517        0.0000
    24980.0000      -22.5842      298.1678     -107.6114      -30.2240        0.0000     -143.4391       42.1380       23.9137        0.0000
    24990.0000      -25.5128      297.2515     -110.2786      -29.3032        0.0000     -144.1194       41.7797       21.3643        0.0000
    25000.0000      -28.5891      298.3017     -113.6544      -28.8265        0.0000     -142.2520       34.8540       22.5701        0.0000
    25010.0000      -30.8474      308.0803     -118.7012      -28.6205        0.0000     -142.9422       34.9832       17.8783        0.0000
    25020.0000      -20.5640      294.3147     -104.4924      -30.2608        0.0000     -140.9866       44.3406       22.4144        0.0000
    25030.0000      -35.0073      300.8726     -120.8058      -29.7266        0.0000     -147.4934       34.1053       22.3088        0.0000
    25040.0000      -23.9241      306.7688     -111.4039      -29.3934        0.0000     -143.8995       44.3709       17.5180        0.0000
    25050.0000      -36.4865      300.8300     -122.2729      -31.1939        0.0000     -148.3162       34.1898       23.0474        0.0000
    25060.0000      -30.0378      317.9282     -120.6999      -31.7891        0.0000     -147.6049       34.7019       23.9921        0.0000
    25070.0000      -43.6071      292.5067     -127.0199      -31.7834        0.0000     -146.6329       32.4575       18.9389        0.0000
    25080.0000      -18.0001      313.0032     -107.2578      -30.4011        0.0000     -146.0283       39.6548       29.5168        0.0000
    25090.0000      -27.8254      299.5163     -113.2371      -29.1748        0.0000     -142.2922       38.9968       19.2330        0.0000
    25100.0000      -26.8297      301.6730     -112.8564      -29.9352        0.0000     -142.8394       34.6188       25.2994        0.0000
    25110.0000      -39.9588      315.5927     -129.9550      -30.6656        0.0000     -150.2717       29.4979       21.4844        0.0000
    25120.0000      -32.7457      299.7541     -118.2252      -30.2572        0.0000     -144.5499       35.9250       20.6569        0.0000
    25130.0000      -12.2397      341.2954     -109.5654      -29.5522        0.0000     -144.8336       41.1033       23.7170        0.0000
    25140.0000      -41.3434      297.4735     -126.1726      -31.5375        0.0000     -148.1389       31.7328       21.7710        0.0000
    25150.0000      -41.5886      310.2764     -130.0687      -33.2318        0.0000     -148.1111       29.2681       22.0060        0.0000
    25160.0000      -35.7691      317.9001     -126.4232      -32.5983        0.0000     -144.6482       35.2830       15.5404        0.0000
    25170.0000      -29.1356      330.0234     -123.2469      -32.8987        0.0000     -150.3465       39.7247       20.2735        0.0000
    25180.0000      -33.0459      282.8995     -113.7190      -32.1693        0.0000     -142.8849       40.2145       21.1206        0.0000
    25190.0000      -42.3250      305.1777     -129.3511      -31.0680        0.0000     -150.1023       31.1780       20.6411        0.0000
    25200.0000      -21.7736      297.0285     -106.4759      -30.2662        0.0000     -145.8501       46.1815       23.4589        0.0000
    25210.0000      -47.3444      273.8740     -125.4438      -30.9142        0.0000     -149.7908       33.7197       21.5415        0.0000
    25220.0000      -42.5178      295.0970     -126.6693      -30.8246        0.0000     -146.2853       31.4299       19.0107        0.0000
    25230.0000      -38.8767      298.7866     -124.0803      -31.1965        0.0000     -145.9213       31.8628       21.1747        0.0000
    25240.0000      -61.5466      258.2494     -135.1904      -32.0019        0.0000     -149.1162       31.4316       14.4961        0.0000
    25250.0000      -32.6550      290.8289     -115.5894      -32.6713        0.0000     -141.9058       38.2245       20.7632        0.0000
    25260.0000      -28.7414      321.6563     -120.4666      -31.1816        0.0000     -146.8302       36.5167       21.0284        0.0000
    25270.0000      -33.3174      299.7414     -118.7933      -30.8245        0.0000     -148.4345       37.7795       22.6862        0.0000
    25280.0000      -27.7320      301.4786     -113.7033      -29.0667        0.0000     -145.3625       43.3185       17.4074        0.0000
    25290.0000      -37.2056      302.9508     -123.5967      -32.0163        0.0000     -147.9870       33.6781       22.7285        0.0000
    25300.0000      -38.3477      294.7578     -122.4025      -31.1141        0.0000     -150.6267       42.4502       16.8882        0.0000
    25310.0000      -31.5911      305.6015     -118.7381      -31.8796        0.0000     -146.1990       37.8501       21.4905        0.0000
    25320.0000      -33.9656      319.3041     -125.0201      -31.0872        0.0000     -150.4442       39.3031       17.2082        0.0000
    25330.0000      -21.1533      333.9608     -116.3874      -31.5731        0.0000     -147.5497       39.4071       23.3284        0.0000
    25340.0000      -12.6577      364.7943     -116.6845      -29.9313        0.0000     -144.4920       38.7210       19.0178        0.0000
    25350.0000      -25.5607      306.1961     -112.8773      -31.0414        0.0000     -147.9135       48.0858       17.9918        0.0000
    25360.0000      -21.9170      335.2336     -117.5140      -30.2583        0.0000     -147.0096       40.0327       19.7211        0.0000
    25370.0000      -24.3694      299.7423     -109.8456      -29.6446        0.0000     -143.5697       40.4827       22.8860        0.0000
    25380.0000      -38.4999      280.1506     -118.3891      -29.4920        0.0000     -149.9204       40.7906       20.2326        0.0000
    25390.0000      -22.7862      316.8003     -113.1267      -29.7163        0.0000     -146.8231       38.5522       24.8606        0.0000
    25400.0000      -11.0469      337.7870     -107.3721      -28.4218        0.0000     -142.3707       42.1150       21.3054        0.0000
    25410.0000      -36.7721      291.5897     -119.9234      -32.1874        0.0000     -146.6426       37.6692       21.2373        0.0000
    25420.0000      -29.9194      292.6446     -113.3715      -30.7620        0.0000     -143.8174       40.0542       21.1538        0.0000
    25430.0000      -21.3272      365.3817     -125.5215      -31.6197        0.0000     -146.6110       29.0467       23.6625        0.0000
    25440.0000      -21.1934      343.3545     -119.1062      -31.6002        0.0000     -148.2880       37.9256       22.8563        0.0000
    25450.0000      -36.3380      309.8531     -124.6974      -29.9695        0.0000     -151.9968       35.9166       21.3523        0.0000
    25460.0000      -28.1015      317.8398     -118.7385      -31.5394        0.0000     -147.2844       37.6148       22.4704        0.0000
    25470.0000      -17.3572      316.4887     -107.6089      -30.1566        0.0000     -143.3250       42.1349       23.7378        0.0000
    25480.0000      -23.6706      276.8372     -102.6150      -31.4746        0.0000     -146.1727       50.1192       24.9132        0.0000
    25490.0000      -35.9876      295.7723     -120.3316      -26.9314        0.0000     -144.8733       29.3657       22.1074        0.0000
    25500.0000      -18.2544      312.8613     -107.4716      -30.5794        0.0000     -141.4799       40.0453       24.5423        0.0000
    25510.0000      -26.3053      304.6089     -113.1693      -30.4597        0.0000     -145.2459       39.8401       22.6962        0.0000
    25520.0000      -23.1128      344.0372     -121.2204      -30.7015        0.0000     -146.5200       32.0250       23.9761        0.0000
    25530.0000      -31.9255      278.2526     -111.2736      -29.7478        0.0000     -144.3187       34.7400       28.0530        0.0000
    25540.0000      -27.4113      286.9086     -109.2277      -30.0768        0.0000     -146.3504       44.4261       22.7735        0.0000
    25550.0000      -34.7520      293.4315     -118.4285      -28.8424        0.0000     -150.6019       39.8872       21.1286        0.0000
    25560.0000      -17.1886      348.3857     -116.5362      -29.9444        0.0000     -148.9240       40.8608       21.4714        0.0000
    25570.0000      -41.2595      247.5250     -111.8450      -28.8140        0.0000     -146.1491       42.6176       20.5005        0.0000
    25580.0000      -30.2086      321.1856     -121.7996      -31.2130        0.0000     -145.6715       28.3808       26.7041        0.0000
    25590.0000      -40.7832      290.3843     -123.5908      -31.6647        0.0000     -147.4497       29.5926       25.9309        0.0000
    25600.0000      -36.1243      277.1626     -115.1615      -29.9323        0.0000     -144.7836       42.4460       17.1084        0.0000
    25610.0000      -47.0978      280.8283     -127.1804      -31.0385        0.0000     -149.2255       32.7191       20.3644        0.0000
    25620.0000      -23.3548      314.8876     -113.1499      -29.9709        0.0000     -143.3113       35.7011       24.4313        0.0000
    25630.0000      -11.8970      336.8100     -107.9435      -28.3387        0.0000     -141.0418       37.8011       23.6358        0.0000
    25640.0000      -23.3121      314.2790     -112.9336      -29.8447        0.0000     -140.9938       40.3321       17.5729        0.0000
    25650.0000      -20.9192      337.4253     -117.1413      -28.2279        0.0000     -146.6759       34.7364       23.0262        0.0000
    25660.0000      -25.5026      301.2518     -111.4092      -29.7851        0.0000     -145.3344       41.5540       22.1563        0.0000
    25670.0000      -40.5168      295.5129     -124.7869      -31.2252        0.0000     -148.7665       38.6332       16.5717        0.0000
    25680.0000      -26.2156      315.8315     -116.2798      -29.7146        0.0000     -146.6049       36.5747       23.4650        0.0000
    25690.0000      -24.3713      288.1631     -106.5455      -28.6894        0.0000     -143.8104       42.6046       23.3497        0.0000
    25700.0000      -12.3455      355.8935     -113.8341      -29.0916        0.0000     -147.7764       42.5461       20.4878        0.0000
    25710.0000      -23.1440      298.3215     -108.2150      -28.7800        0.0000     -139.7726       37.3722       22.9655        0.0000
    25720.0000      -19.7163      338.4340     -116.2260      -29.7512        0.0000     -140.5963       35.8556       18.2659        0.0000
    25730.0000      -31.8592      292.1216     -115.1622      -28.9511        0.0000     -145.1051       32.7589       26.1352        0.0000
    25740.0000      -32.9475      274.3267     -111.1760      -29.0991        0.0000     -144.4185       40.5446       21.7971        0.0000
    25750.0000      -30.1672      301.9962     -116.2861      -28.1918        0.0000     -149.2437       40.1925       20.9569        0.0000
    25760.0000      -24.5632      308.8517     -112.6370      -29.2172        0.0000     -143.7287       37.9662       22.3427        0.0000
    25770.0000      -30.7791      290.3432     -113.5749      -29.0926        0.0000     -144.7285       39.6203       20.6259        0.0000
    25780.0000      -24.5280      315.0238     -114.3619      -28.5781        0.0000     -147.0519       41.1832       20.0848        0.0000
    25790.0000      -40.8747      267.0143     -117.0179      -28.1815        0.0000     -145.7906       39.3906       17.5635        0.0000
    25800.0000      -35.1509      302.6282     -121.4500      -29.6755        0.0000     -146.1254       36.9557       17.3952        0.0000
    25810.0000      -30.8187      284.4725     -111.9404      -29.3257        0.0000     -149.1990       43.5564       23.0281        0.0000
    25820.0000      -25.3745      302.2069     -111.5534      -28.0776        0.0000     -147.9574       42.3054       22.1763        0.0000
    25830.0000      -10.4817      328.2588     -104.0898      -28.7032        0.0000     -142.2892       43.2331       23.6695        0.0000
    25840.0000      -17.8003      312.1699     -106.8204      -28.9325        0.0000     -143.0771       43.8353       21.3539        0.0000
    25850.0000      -18.9956      339.2975     -115.7515      -29.8507        0.0000     -149.2977       42.3727       21.0242        0.0000
    25860.0000      -20.9121      309.4934     -109.1689      -29.6678        0.0000     -141.1844       33.1299       28.5534        0.0000
    25870.0000      -34.7824      290.7891     -117.7055      -29.9239        0.0000     -147.9697       40.2789       19.9092        0.0000
    25880.0000      -18.7545      327.4126     -112.1213      -29.3274        0.0000     -145.2754       41.5805       20.9010        0.0000
    25890.0000      -29.8378      296.4879     -114.3860      -29.5128        0.0000     -143.7302       38.5628       20.2943        0.0000
    25900.0000      -22.4142      306.3311     -109.7692      -27.4590        0.0000     -140.3404       38.0051       20.0250        0.0000
    25910.0000      -34.1088      269.6942     -111.0163      -27.1940        0.0000     -146.7786       38.6547       24.3016        0.0000
    25920.0000      -31.3587      310.7263     -119.9671      -29.1169        0.0000     -145.2246       34.9148       19.4595        0.0000
    25930.0000      -29.4444      282.3229     -109.9531      -30.3303        0.0000     -145.1371       44.6806       20.8336        0.0000
    25940.0000      -29.7769      304.1166     -116.5004      -30.9868        0.0000     -147.7475       40.2476       21.9863        0.0000
    25950.0000      -34.6191      304.4961     -121.4508      -31.3121        0.0000     -148.9644       38.1700       20.6556        0.0000
    25960.0000      -16.2987      335.5015     -111.9722      -30.7084        0.0000     -146.0147       40.3654       24.3855        0.0000
    25970.0000      -14.7274      330.5056     -108.9762      -30.1769        0.0000     -144.2829       42.6404       22.8433        0.0000
    25980.0000      -22.5814      293.9726     -106.4122      -30.0480        0.0000     -142.0210       37.7823       27.8745        0.0000
    25990.0000      -33.9817      288.3769     -116.2169      -31.0371        0.0000     -140.6709       34.4033       21.0879        0.0000
    26000.0000      -43.8044      286.2773     -125.4408      -29.7456        0.0000     -146.2384       32.2942       18.2489        0.0000
    26010.0000      -20.3875      354.6199     -121.5129      -29.8911        0.0000     -151.2621       35.7236       23.9168        0.0000
    26020.0000      -30.3570      313.6723     -119.8055      -30.1567        0.0000     -144.5334       33.8659       21.0188        0.0000
    26030.0000      -35.1761      283.9415     -116.1464      -29.0076        0.0000     -148.0614       38.1331       22.7896        0.0000
    26040.0000      -27.2992      271.9672     -104.8548      -28.4167        0.0000     -145.1633       44.4963       24.2288        0.0000
    26050.0000      -56.7672      260.0662     -130.9291      -29.9737        0.0000     -151.2925       28.6595       21.6777        0.0000
    26060.0000      -36.4245      287.8905     -118.5209      -29.1054        0.0000     -146.4784       34.0630       22.9999        0.0000
    26070.0000      -39.5143      310.7642     -128.1335      -30.3478        0.0000     -149.7913       32.2640       19.7415        0.0000
    26080.0000      -37.9481      255.2369     -110.7329      -27.6203        0.0000     -145.8944       43.8157       18.9661        0.0000
    26090.0000      -23.3820      303.4794     -109.9239      -28.3487        0.0000     -146.0167       41.9854       22.4562        0.0000
    26100.0000      -30.9269      309.9546     -119.3152      -28.1405        0.0000     -148.9461       38.5141       19.2573        0.0000
    26110.0000      -22.3207      306.2590     -109.6552      -28.2486        0.0000     -143.5578       39.7799       22.3712        0.0000
    26120.0000      -10.8950      327.5300     -104.2953      -29.5522        0.0000     -143.2544       42.7191       25.7922        0.0000
    26130.0000      -30.9003      276.2195     -109.6685      -31.4772        0.0000     -148.9021       47.1506       23.5602        0.0000
    26140.0000      -37.2290      305.4788     -124.3410      -28.1897        0.0000     -146.2821       29.1428       20.9880        0.0000
    26150.0000      -46.1930      255.5585     -119.0695      -27.8979        0.0000     -143.0685       33.4834       18.4136        0.0000
    26160.0000      -34.5107      280.7216     -114.5628      -28.5992        0.0000     -147.8935       40.2292       21.7007        0.0000
    26170.0000      -14.2276      319.2037     -105.2534      -26.5719        0.0000     -138.3585       36.0544       23.6226        0.0000
    26180.0000      -23.6258      306.1311     -110.9239      -25.6156        0.0000     -138.4203       33.4882       19.6239        0.0000
    26190.0000      -21.4929      310.2995     -109.9796      -28.0133        0.0000     -143.2135       39.9370       21.3103        0.0000
    26200.0000      -23.3211      350.5809     -123.2947      -28.7993        0.0000     -149.6040       38.7906       16.3180        0.0000
    26210.0000      -17.7816      334.5954     -113.1966      -28.1595        0.0000     -146.8367       44.1853       17.6142        0.0000
    26220.0000      -24.5510      317.8794     -115.1993      -28.5831        0.0000     -144.7793       38.5598       19.6035        0.0000
    26230.0000      -20.8661      320.8148     -112.3514      -29.9299        0.0000     -144.6881       40.6507       21.6159        0.0000
    26240.0000      -23.3639      331.3110     -117.8424      -30.2063        0.0000     -144.6201       36.1683       20.8158        0.0000
    26250.0000      -14.4651      338.9638     -111.1259      -28.2166        0.0000     -145.7283       37.7471       25.0718        0.0000
    26260.0000      -30.3521      285.4586     -111.7550      -29.2063        0.0000     -147.2214       44.9209       19.7518        0.0000
    26270.0000      -22.3019      329.7526     -116.3359      -31.2224        0.0000     -144.4774       36.1128       23.2511        0.0000
    26280.0000       -0.7469      326.7847      -93.9346      -29.7252        0.0000     -141.4075       47.8155       29.3825        0.0000
    26290.0000      -25.1499      327.6124     -118.5736      -31.2213        0.0000     -147.3829       37.3177       22.7129        0.0000
    26300.0000      -21.7121      321.2704     -113.3273      -30.4367        0.0000     -146.7093       46.2298       17.5889        0.0000
    26310.0000      -29.5032      315.7387     -119.5410      -29.8853        0.0000     -150.6555       38.9974       22.0024        0.0000
    26320.0000      -36.0477      284.7670     -117.2534      -30.2962        0.0000     -145.7456       39.3731       19.4154        0.0000
    26330.0000      -24.6858      347.2295     -123.7037      -31.8396        0.0000     -150.1733       34.6038       23.7055        0.0000
    26340.0000      -27.6477      303.3987     -114.1666      -30.1806        0.0000     -148.6336       37.7456       26.9021        0.0000
    26350.0000      -22.2013      309.0907     -110.3433      -29.2253        0.0000     -143.7421       41.0800       21.5441        0.0000
    26360.0000      -27.9754      305.4277     -115.0728      -27.8984        0.0000     -147.9290       40.0573       20.6974        0.0000
    26370.0000      -24.4852      317.6210     -115.0597      -29.8298        0.0000     -148.0119       41.9453       20.8366        0.0000
    26380.0000      -22.7928      316.0711     -112.9253      -29.6906        0.0000     -144.6802       39.6329       21.8126        0.0000
    26390.0000      -26.0350      335.1850     -121.6182      -30.2799        0.0000     -147.3785       39.7663       16.2739        0.0000
    26400.0000      -26.5034      275.8286     -105.1602      -29.6582        0.0000     -146.3805       47.4500       23.4286        0.0000
    26410.0000       -9.4357      311.6608      -98.3106      -29.8079        0.0000     -138.2040       44.9469       24.7545        0.0000
    26420.0000      -41.1377      290.3256     -123.9285      -29.6512        0.0000     -149.1443       37.9057       16.9613        0.0000
    26430.0000      -20.7794      314.5507     -110.4783      -28.0231        0.0000     -142.4358       37.4626       22.5179        0.0000
    26440.0000      -10.3606      339.3094     -107.1199      -30.2959        0.0000     -144.4268       41.8441       25.7586        0.0000
    26450.0000      -28.3791      280.0752     -108.2469      -29.4430        0.0000     -147.5658       43.4876       25.2743        0.0000
    26460.0000      -16.2441      297.5899     -101.1064      -28.2730        0.0000     -143.8334       39.6531       31.3468        0.0000
    26470.0000      -28.8783      297.1868     -113.6257      -30.0195        0.0000     -146.8939       42.4511       20.8366        0.0000
    26480.0000      -15.5568      313.0821     -104.8370      -30.4467        0.0000     -149.5779       52.3011       22.8866        0.0000
    26490.0000      -14.1515      331.7557     -108.7567      -28.0391        0.0000     -143.4036       40.1171       22.5689        0.0000
    26500.0000      -29.2490      299.2224     -114.5769      -28.0874        0.0000     -146.7165       35.2112       25.0158        0.0000
    26510.0000      -14.7820      337.6552     -111.0696      -29.2858        0.0000     -146.8450       42.0552       23.0061        0.0000
    26520.0000       -9.5720      350.5544     -109.5380      -30.2474        0.0000     -146.7722       42.8083       24.6733        0.0000
    26530.0000      -37.0901      250.6448     -108.5654      -28.2270        0.0000     -140.5233       40.7117       19.4734        0.0000
    26540.0000      -26.8810      330.2147     -121.0468      -28.8314        0.0000     -147.6469       30.5169       24.9146        0.0000
    26550.0000      -16.5724      315.3487     -106.4990      -29.6609        0.0000     -144.1862       39.6466       27.7015        0.0000
    26560.0000      -27.4345      316.2513     -117.6184      -27.9856        0.0000     -147.1469       39.6863       17.8278        0.0000
    26570.0000      -26.2136      314.4079     -115.8719      -30.3392        0.0000     -151.9091       47.0038       19.3727        0.0000
    26580.0000      -36.8966      291.9165     -120.1411      -30.2540        0.0000     -142.0637       35.8376       16.3391        0.0000
    26590.0000      -43.2108      260.8570     -117.5983      -27.9668        0.0000     -147.1785       34.4516       23.0955        0.0000
    26600.0000      -25.1464      328.4547     -118.8103      -29.6279        0.0000     -148.1800       38.9734       20.0242        0.0000
    26610.0000      -16.9196      309.8527     -105.2789      -29.2943        0.0000     -146.8861       50.1878       20.7137        0.0000
    26620.0000      -18.1057      347.9509     -117.3292      -29.3800        0.0000     -145.8580       36.8547       21.0541        0.0000
    26630.0000      -20.9741      317.4148     -111.4898      -27.9854        0.0000     -143.6092       36.2664       23.8383        0.0000
    26640.0000      -26.0776      332.2068     -120.8115      -29.5836        0.0000     -148.9313       38.1878       19.5156        0.0000
    26650.0000      -32.9832      279.8875     -112.7975      -28.4095        0.0000     -146.5735       40.3980       21.7875        0.0000
    26660.0000      -38.4777      276.8385     -117.4225      -28.5764        0.0000     -147.5343       40.4409       18.2473        0.0000
    26670.0000      -26.1907      322.7840     -118.2375      -28.0825        0.0000     -149.3157       38.4012       20.7596        0.0000
    26680.0000      -43.5296      287.0071     -125.3741      -29.6651        0.0000     -148.9966       34.1225       19.1650        0.0000
    26690.0000      -34.0687      289.7813     -116.7044      -30.9158        0.0000     -148.2070       39.2706       23.1478        0.0000
    26700.0000      -25.0358      330.0384     -119.1514      -30.0484        0.0000     -143.9246       32.6485       22.1731        0.0000
    26710.0000      -32.7330      279.3761     -112.4014      -28.3317        0.0000     -141.7919       35.1820       22.5402        0.0000
    26720.0000      -29.2735      298.4768     -114.3888      -28.0880        0.0000     -144.9565       36.7505       21.9053        0.0000
    26730.0000      -12.7642      364.2456     -116.6345      -28.1596        0.0000     -148.3096       40.8608       18.9739        0.0000
    26740.0000      -42.8123      277.1000     -121.8317      -29.7220        0.0000     -146.9468       33.0745       21.7626        0.0000
    26750.0000      -32.0227      296.5191     -116.5797      -29.4221        0.0000     -149.3025       44.8721       17.2727        0.0000
    26760.0000      -27.5080      309.7250     -115.8309      -30.9478        0.0000     -146.5551       41.2047       20.4673        0.0000
    26770.0000      -28.6863      309.8840     -117.0545      -30.9245        0.0000     -143.1379       29.7351       27.2729        0.0000
    26780.0000      -33.4949      300.3750     -119.1515      -30.9384        0.0000     -150.6847       41.9410       20.5307        0.0000
    26790.0000      -41.1255      280.5638     -121.1326      -29.4585        0.0000     -146.1265       34.3077       20.1447        0.0000
    26800.0000       -6.6638      338.5057     -103.1939      -29.6401        0.0000     -146.9417       51.7778       21.6100        0.0000
    26810.0000       -0.9193      354.2390     -101.9361      -30.0105        0.0000     -140.0996       44.8719       23.3021        0.0000
    26820.0000      -34.6186      301.3269     -120.5467      -29.8924        0.0000     -150.2504       40.4542       19.1419        0.0000
    26830.0000      -37.0167      298.3150     -122.0858      -31.2345        0.0000     -143.2748       32.8505       19.5729        0.0000
    26840.0000      -42.5829      278.4825     -121.9965      -31.2176        0.0000     -148.3724       38.3662       19.2273        0.0000
    26850.0000      -31.7009      314.7699     -121.4624      -30.2242        0.0000     -148.3547       41.8357       15.2809        0.0000
    26860.0000      -12.0586      353.9919     -113.0049      -30.3191        0.0000     -142.0260       37.2485       22.0917        0.0000
    26870.0000      -36.4672      299.3329     -121.8266      -30.5990        0.0000     -149.4647       39.0931       19.1439        0.0000
    26880.0000      -31.7203      295.9580     -116.1173      -29.4294        0.0000     -148.9960       42.1113       20.1968        0.0000
    26890.0000      -41.7254      290.6723     -124.6152      -31.1501        0.0000     -146.6166       34.6216       18.5300        0.0000
    26900.0000      -33.9770      310.4450     -122.5052      -30.3314        0.0000     -147.0786       40.3783       14.5264        0.0000
    26910.0000      -17.9916      309.6685     -106.2984      -29.3797        0.0000     -145.2751       42.8853       25.4712        0.0000
    26920.0000      -38.3773      298.3717     -123.4626      -31.8320        0.0000     -148.6111       34.1315       22.8490        0.0000
    26930.0000      -28.5947      288.6636     -110.9116      -30.6081        0.0000     -149.6260       40.9995       28.3231        0.0000
    26940.0000      -33.0550      321.6889     -124.7896      -28.7164        0.0000     -152.8785       41.2023       15.6030        0.0000
    26950.0000      -41.7187      280.6503     -121.7505      -28.5552        0.0000     -150.3466       37.7599       19.3915        0.0000
    26960.0000      -44.9012      276.7874     -123.8314      -31.1368        0.0000     -148.4907       35.3884       20.4077        0.0000
    26970.0000      -43.7899      283.6383     -124.6737      -29.4196        0.0000     -153.3125       38.0656       19.9927        0.0000
    26980.0000      -15.5500      303.1782     -102.0060      -29.2744        0.0000     -145.3282       47.7527       24.8440        0.0000
    26990.0000      -42.8334      305.5094     -129.9542      -30.1447        0.0000     -151.4362       34.0272       17.5995        0.0000
    27000.0000      -55.8869      248.7604     -126.8248      -32.5137        0.0000     -149.1485       34.5724       20.2651        0.0000
    27010.0000      -32.0556      329.7819     -126.0980      -30.8260        0.0000     -145.4856       31.8409       18.3728        0.0000
    27020.0000      -28.7612      300.1238     -114.3461      -29.4330        0.0000     -145.5662       38.7318       21.9212        0.0000
    27030.0000      -16.4272      344.6520     -114.7100      -30.1051        0.0000     -143.1721       36.6206       21.9466        0.0000
    27040.0000      -26.3827      322.8997     -118.4626      -30.4149        0.0000     -147.6598       35.6454       23.9666        0.0000
    27050.0000      -22.7684      337.6360     -119.0506      -28.9881        0.0000     -147.6849       37.2984       20.3241        0.0000
    27060.0000      -24.7212      343.6508     -122.7186      -30.6394        0.0000     -146.0921       30.1474       23.8656        0.0000
    27070.0000      -33.9696      292.1169     -117.2713      -31.4629        0.0000     -145.8842       38.0819       21.9939        0.0000
    27080.0000      -35.1313      307.0993     -122.7054      -30.8310        0.0000     -146.7827       36.5336       18.3746        0.0000
    27090.0000      -11.9801      324.4190     -104.4931      -29.9284        0.0000     -141.8152       42.5903       24.6602        0.0000
    27100.0000      -16.0225      332.1446     -110.7387      -28.4248        0.0000     -147.0450       37.0350       27.6960        0.0000
    27110.0000      -33.0072      337.8193     -129.3416      -30.1013        0.0000     -151.9325       36.1367       16.5555        0.0000
    27120.0000      -44.0984      272.6654     -121.8531      -30.6947        0.0000     -149.0214       38.0497       19.8133        0.0000
    27130.0000      -25.2067      333.2518     -120.2387      -29.5058        0.0000     -149.1648       39.4133       19.0186        0.0000
    27140.0000      -39.6263      299.5502     -125.0477      -29.5310        0.0000     -148.8659       32.2857       21.0635        0.0000
    27150.0000      -30.9209      278.6196     -110.3736      -29.8908        0.0000     -138.9630       35.5437       22.9365        0.0000
    27160.0000      -20.5404      332.8867     -115.4682      -28.6406        0.0000     -140.0754       34.4712       18.7766        0.0000
    27170.0000      -34.8640      298.1749     -119.8932      -30.6060        0.0000     -145.9126       38.2342       18.3911        0.0000
    27180.0000        5.6453      350.0441      -94.1752      -30.0709        0.0000     -143.9248       48.9998       30.8206        0.0000
    27190.0000      -27.3880      258.6111     -101.1349      -30.7190        0.0000     -141.6572       42.3580       28.8832        0.0000
    27200.0000      -39.8092      270.2375     -116.8716      -28.8605        0.0000     -148.1287       38.9597       21.1579        0.0000
    27210.0000      -42.3431      293.7318     -126.1052      -30.5109        0.0000     -150.5750       36.7461       18.2346        0.0000
    27220.0000      -38.7120      281.9765     -119.1219      -31.3010        0.0000     -144.6162       34.9178       21.8774        0.0000
    27230.0000      -29.3813      310.7679     -118.0016      -31.2191        0.0000     -145.4622       35.5364       23.1433        0.0000
    27240.0000      -36.2873      279.1120     -115.8804      -30.2846        0.0000     -149.3488       45.2148       18.5382        0.0000
    27250.0000      -41.6489      263.6747     -116.8398      -30.0044        0.0000     -146.8570       42.5133       17.5082        0.0000
    27260.0000      -22.8731      315.0086     -112.7026      -27.3248        0.0000     -147.5662       41.5526       20.6357        0.0000
    27270.0000      -48.6782      283.1006     -129.4087      -29.6896        0.0000     -149.5371       31.7810       18.0371        0.0000
    27280.0000      -16.4383      324.5474     -108.9880      -31.7922        0.0000     -144.7977       41.5922       26.0096        0.0000
    27290.0000      -31.8288      353.6921     -132.6896      -31.0601        0.0000     -152.5942       32.8714       18.0933        0.0000
    27300.0000      -51.3809      247.6153     -121.9923      -30.1812        0.0000     -150.1704       38.8292       19.5302        0.0000
    27310.0000      -36.6380      300.7313     -122.3962      -29.8892        0.0000     -147.4597       35.3083       19.6445        0.0000
    27320.0000      -33.7695      327.7025     -127.2190      -30.3608        0.0000     -146.6439       30.3320       19.4537        0.0000
    27330.0000      -20.7018      307.4590     -108.3785      -28.7766        0.0000     -144.0187       37.5770       26.8398        0.0000
    27340.0000      -24.4501      348.1966     -123.7437      -29.4398        0.0000     -150.0638       35.3852       20.3748        0.0000
    27350.0000      -30.3322      313.4721     -119.7236      -30.0436        0.0000     -149.3948       39.8255       19.8893        0.0000
    27360.0000      -28.5374      338.2651     -124.9990      -30.4068        0.0000     -148.7012       36.7900       17.3190        0.0000
    27370.0000       -1.8839      339.0187      -98.5603      -29.5646        0.0000     -140.4736       48.8620       22.6158        0.0000
    27380.0000      -24.8976      324.2142     -117.3524      -29.7017        0.0000     -144.0905       36.4028       20.0369        0.0000
    27390.0000      -22.4900      319.7172     -113.6623      -30.8886        0.0000     -142.1648       39.0588       20.3323        0.0000
    27400.0000      -22.6081      347.4104     -121.6776      -30.8400        0.0000     -148.9683       39.3471       18.7836        0.0000
    27410.0000      -35.3348      290.2208     -118.0958      -28.5153        0.0000     -148.1872       38.2579       20.3488        0.0000
    27420.0000      -34.0437      322.2404     -125.9355      -29.8408        0.0000     -146.8286       30.5807       20.1532        0.0000
    27430.0000      -29.4652      310.6262     -118.0450      -29.0601        0.0000     -144.3686       36.5929       18.7908        0.0000
    27440.0000      -25.9038      285.3836     -107.2854      -29.2869        0.0000     -144.5919       41.3156       25.2779        0.0000
    27450.0000      -14.1105      301.8979     -100.2014      -27.2154        0.0000     -146.2871       44.7968       28.5044        0.0000
    27460.0000      -35.3487      281.9063     -115.7386      -29.4395        0.0000     -144.0683       38.8443       18.9248        0.0000
    27470.0000      -30.2710      294.0067     -114.1115      -31.3188        0.0000     -144.3312       39.8434       21.6950        0.0000
    27480.0000      -33.8771      283.9320     -114.8447      -30.4205        0.0000     -143.1590       34.7975       23.9373        0.0000
    27490.0000       -8.6897      355.5916     -110.0921      -29.8528        0.0000     -145.7806       42.6056       22.9356        0.0000
    27500.0000      -35.7807      298.5491     -120.9166      -30.0820        0.0000     -148.3416       36.5573       20.9497        0.0000
    27510.0000      -44.8869      282.5785     -125.4685      -31.0803        0.0000     -152.1029       40.0002       17.7145        0.0000
    27520.0000      -44.2871      221.0388     -107.3197      -31.5999        0.0000     -143.8356       45.1278       22.9880        0.0000
    27530.0000      -40.4143      311.3036     -129.1873      -32.3843        0.0000     -151.2107       35.1782       19.2295        0.0000
    27540.0000      -51.8666      266.9390     -127.9884      -31.7355        0.0000     -147.1031       34.9256       15.9246        0.0000
    27550.0000      -50.8604      295.5854     -135.1512      -32.5917        0.0000     -151.8488       28.9076       20.3817        0.0000
    27560.0000      -30.7235      297.5912     -115.5862      -30.6709        0.0000     -143.9186       38.9820       20.0213        0.0000
    27570.0000      -14.2651      343.8073     -112.3071      -31.2147        0.0000     -143.5608       40.3043       22.1641        0.0000
    27580.0000      -42.7559      272.0623     -120.3387      -33.3173        0.0000     -144.5857       38.3451       19.2192        0.0000
    27590.0000      -51.8280      299.8263     -137.3281      -32.9050        0.0000     -151.8256       28.8905       18.5120        0.0000
    27600.0000      -48.4763      291.8339     -131.6973      -33.8582        0.0000     -150.4552       36.2646       16.3514        0.0000
    27610.0000      -32.9539      297.5789     -117.8131      -31.1685        0.0000     -150.1918       42.2886       21.2587        0.0000
    27620.0000      -35.3617      282.8949     -116.0336      -32.1814        0.0000     -147.7026       40.9212       22.9292        0.0000
    27630.0000      -44.0376      272.4286     -121.7248      -32.4543        0.0000     -147.1389       39.4763       18.3921        0.0000
    27640.0000      -43.3605      284.6823     -124.5420      -31.8996        0.0000     -146.3336       34.8310       18.8602        0.0000
    27650.0000      -35.9846      299.7307     -121.4574      -32.5242        0.0000     -148.1324       40.2449       18.9542        0.0000
    27660.0000      -25.2692      302.3554     -111.4905      -31.4294        0.0000     -142.3138       33.7996       28.4531        0.0000
    27670.0000      -27.7849      318.2422     -118.5366      -32.7193        0.0000     -148.0726       38.0738       24.1815        0.0000
    27680.0000      -34.4909      315.9679     -124.5940      -30.9120        0.0000     -144.7992       30.1570       20.9603        0.0000
    27690.0000      -26.5372      311.7392     -115.4344      -31.0173        0.0000     -148.2454       34.9556       28.8726        0.0000
    27700.0000      -48.8544      271.4129     -126.2520      -31.4549        0.0000     -150.3912       35.2519       20.3422        0.0000
    27710.0000      -13.2055      342.6943     -110.9301      -31.2776        0.0000     -142.0514       40.5692       21.8297        0.0000
    27720.0000      -27.5545      340.7649     -124.7289      -32.8487        0.0000     -147.4651       32.6104       22.9744        0.0000
    27730.0000      -55.0867      270.8861     -132.3340      -32.6923        0.0000     -152.1102       36.2108       16.2576        0.0000
    27740.0000      -32.0503      280.3607     -111.9995      -33.7760        0.0000     -148.5385       45.4874       24.8275        0.0000
    27750.0000      -15.8697      359.7203     -118.4495      -31.5595        0.0000     -148.9529       43.5527       18.5102        0.0000
    27760.0000      -43.0741      287.4160     -125.0352      -31.1285        0.0000     -146.8043       32.8446       20.0529        0.0000
    27770.0000      -19.4174      345.6205     -117.9764      -32.5889        0.0000     -151.3326       45.5476       20.3974        0.0000
    27780.0000      -13.8944      340.9270     -111.1150      -30.7123        0.0000     -146.3766       42.4602       23.5137        0.0000
    27790.0000      -28.0144      322.1444     -119.8788      -33.0072        0.0000     -145.8827       40.0936       18.9175        0.0000
    27800.0000      -26.4440      341.6649     -123.8750      -33.3903        0.0000     -148.9689       35.1747       23.3094        0.0000
    27810.0000      -28.5691      297.9277     -113.5277      -31.8602        0.0000     -140.2578       36.7793       21.8110        0.0000
    27820.0000      -44.7987      280.3177     -124.7357      -32.3693        0.0000     -151.4840       40.0692       19.0484        0.0000
    27830.0000      -37.9184      306.3519     -125.2794      -32.8419        0.0000     -147.8158       40.5388       14.8396        0.0000
    27840.0000      -24.7569      321.9802     -116.5745      -31.9963        0.0000     -144.5911       38.4344       21.5785        0.0000
    27850.0000      -46.4416      273.0176     -124.2968      -32.3279        0.0000     -147.8141       36.3276       19.5176        0.0000
    27860.0000      -29.1269      330.4697     -123.3654      -33.0443        0.0000     -150.0057       39.3033       20.3813        0.0000
    27870.0000      -28.0404      305.9538     -115.2879      -30.1849        0.0000     -149.6305       44.1972       20.3303        0.0000
    27880.0000      -42.2985      271.5200     -119.7266      -31.7376        0.0000     -146.6811       37.8913       20.8008        0.0000
    27890.0000      -20.4145      338.2138     -116.8614      -31.9687        0.0000     -147.0593       42.8684       19.2982        0.0000
    27900.0000      -37.8975      313.1044     -127.1841      -33.5648        0.0000     -146.5518       34.2962       18.6364        0.0000
    27910.0000      -41.2795      298.2782     -126.3382      -30.9199        0.0000     -149.2629       34.0867       19.7579        0.0000
    27920.0000      -41.3631      277.8119     -120.5855      -31.7859        0.0000     -150.4376       40.0271       21.6110        0.0000
    27930.0000      -28.5529      335.6948     -124.2815      -33.8259        0.0000     -152.5525       44.2738       17.8231        0.0000
    27940.0000      -44.0604      302.2216     -130.2435      -32.4210        0.0000     -148.1576       33.4141       16.9210        0.0000
    27950.0000      -55.9296      252.4229     -127.9119      -34.3945        0.0000     -148.2312       31.7703       22.9434        0.0000
    27960.0000      -34.6896      306.1203     -121.9845      -33.3479        0.0000     -147.6339       34.4082       24.5891        0.0000
    27970.0000      -39.5761      249.0255     -110.5896      -31.0897        0.0000     -143.8864       40.9204       23.4661        0.0000
    27980.0000      -28.3526      306.2530     -115.6854      -29.8497        0.0000     -145.1968       37.2503       22.1108        0.0000
    27990.0000      -20.7093      330.9006     -115.0707      -32.2720        0.0000     -144.7483       40.1554       21.7942        0.0000
    28000.0000      -40.1927      281.5154     -120.4712      -30.6358        0.0000     -147.7031       39.5692       18.2985        0.0000
    28010.0000      -27.1933      310.5143     -115.7413      -30.2916        0.0000     -147.2373       36.4352       25.3523        0.0000
    28020.0000      -28.8022      304.0877     -115.5175      -28.5635        0.0000     -148.4401       37.5320       23.9541        0.0000
    28030.0000      -39.6492      281.9119     -120.0407      -31.1327        0.0000     -145.3851       34.1956       22.2814        0.0000
    28040.0000      -21.6527      332.7798     -116.5500      -31.7171        0.0000     -148.7984       45.4489       18.5164        0.0000
    28050.0000      -55.1954      258.7982     -128.9957      -31.8207        0.0000     -148.2885       31.0507       20.0628        0.0000
    28060.0000      -34.4186      312.6939     -123.5881      -30.8720        0.0000     -148.7433       35.8861       20.1410        0.0000
    28070.0000      -44.3795      276.1714     -123.1340      -31.1206        0.0000     -149.8010       35.4801       22.3074        0.0000
    28080.0000      -35.5752      293.5929     -119.2978      -31.3302        0.0000     -146.2906       33.5943       24.7288        0.0000
    28090.0000      -47.2899      289.8138     -129.9348      -32.9983        0.0000     -152.8637       39.6150       16.3122        0.0000
    28100.0000      -40.8535      263.0490     -115.8660      -31.8375        0.0000     -148.3931       40.7408       23.6238        0.0000
    28110.0000      -24.5379      310.4811     -113.0764      -30.0888        0.0000     -144.6016       36.4978       25.1162        0.0000
    28120.0000      -40.9637      297.1723     -125.7070      -31.2640        0.0000     -146.6822       33.0834       19.1558        0.0000
    28130.0000      -33.1331      301.8034     -119.1970      -33.2289        0.0000     -148.3972       43.7412       18.6878        0.0000
    28140.0000      -34.2403      313.6284     -123.6763      -32.5803        0.0000     -147.4898       33.9579       22.4359        0.0000
    28150.0000      -29.4612      323.0273     -121.5774      -32.2339        0.0000     -144.1450       37.1670       17.6345        0.0000
    28160.0000      -14.5352      337.3241     -110.7284      -29.0398        0.0000     -143.9067       44.3640       17.8542        0.0000
    28170.0000      -30.4066      312.4760     -119.5140      -31.9323        0.0000     -145.6631       37.4397       20.6417        0.0000
    28180.0000      -28.4378      295.9358     -112.8285      -32.1097        0.0000     -145.4909       35.7639       29.0082        0.0000
    28190.0000      -34.6699      313.7745     -124.1475      -31.7984        0.0000     -146.7411       36.3341       18.0578        0.0000
    28200.0000      -38.6065      311.0269     -127.3006      -33.7651        0.0000     -152.7042       38.4835       20.6852        0.0000
    28210.0000      -43.6144      312.9658     -132.8615      -32.4074        0.0000     -149.6144       28.2073       20.9531        0.0000
    28220.0000      -45.1374      262.8854     -120.1032      -32.8288        0.0000     -147.6971       38.6435       21.7792        0.0000
    28230.0000      -30.1913      322.9513     -122.2859      -30.6592        0.0000     -145.0771       36.4897       16.9607        0.0000
    28240.0000      -31.7831      335.4576     -127.4441      -32.5795        0.0000     -150.9399       32.3986       23.6767        0.0000
    28250.0000      -33.6959      316.5409     -123.9624      -32.9267        0.0000     -148.3168       38.6258       18.6554        0.0000
    28260.0000      -41.6564      298.7212     -126.8413      -32.8570        0.0000     -150.5705       38.6725       17.9137        0.0000
    28270.0000      -25.6243      313.5639     -115.0419      -31.2232        0.0000     -147.8480       42.9425       21.0868        0.0000
    28280.0000      -39.6663      298.7853     -124.8695      -32.6445        0.0000     -148.9534       36.9845       19.7438        0.0000
    28290.0000      -18.7571      324.5636     -111.3114      -33.2877        0.0000     -143.7408       44.2020       21.5151        0.0000
    28300.0000      -25.6572      321.6791     -117.3889      -32.2567        0.0000     -144.5455       38.2683       21.1450        0.0000
    28310.0000      -32.5688      279.7858     -112.3540      -31.8875        0.0000     -145.6318       42.6484       22.5168        0.0000
    28320.0000      -28.4523      286.7414     -110.2210      -32.0386        0.0000     -140.4940       42.2864       20.0252        0.0000
    28330.0000      -33.8216      302.8620     -120.1874      -31.9430        0.0000     -148.4176       38.5449       21.6283        0.0000
    28340.0000      -14.8887      342.9942     -112.6988      -33.1420        0.0000     -147.3348       39.5654       28.2125        0.0000
    28350.0000      -29.8523      301.2661     -115.7630      -32.0419        0.0000     -142.4296       35.4248       23.2836        0.0000
[truncated: 305,266 more chars]
