# Supplementary material for: Structural Transition States Explored With Minimalist Coarse Grained Models: Applications to Calmodulin
Source: Front Mol Biosci. 2019 Oct 15;6:104. doi: 10.3389/fmolb.2019.00104 (PMC6843051; doi:10.3389/fmolb.2019.00104)
Supplement: Supplementary file 1 [file Data_Sheet_1.ZIP › MD_full_trajectories/Energy_CG_FIELD/energy_open2closedT130g2.dat]

0.0 -1.725641 130.0 -38.79715 -22.65498 0.0 -144.4873 91.52749 36.81761 0.0
10.0 -113.4364 144.6936 -154.698 -34.58488 0.0 -153.0626 16.42148 16.52798 0.0
20.0 -113.5529 132.7291 -151.4027 -34.16332 0.0 -148.39 15.94265 15.20796 0.0
30.0 -113.6506 131.0333 -151.0168 -33.5718 0.0 -148.9322 16.78634 14.70087 0.0
40.0 -122.6273 127.7609 -159.0603 -35.0859 0.0 -153.1037 16.6272 12.50215 0.0
50.0 -118.0929 124.7146 -153.6571 -34.66139 0.0 -152.2058 19.24389 13.96612 0.0
60.0 -119.431 136.5363 -158.3664 -35.62981 0.0 -151.3557 16.01059 12.60851 0.0
70.0 -120.1939 135.7179 -158.896 -36.33742 0.0 -152.4729 16.14054 13.77382 0.0
80.0 -119.7722 116.7526 -153.066 -35.42622 0.0 -150.6326 19.33884 13.654 0.0
90.0 -117.6472 139.1936 -157.3404 -35.27935 0.0 -152.0861 15.5112 14.51382 0.0
100.0 -121.5744 132.8725 -159.4651 -36.9978 0.0 -152.2101 16.72852 13.01432 0.0
110.0 -118.5107 133.8042 -156.6671 -36.6764 0.0 -153.1249 20.70201 12.43222 0.0
120.0 -125.989 117.9273 -159.6178 -35.6269 0.0 -152.6009 17.90118 10.70888 0.0
130.0 -122.184 125.0581 -157.8462 -35.73783 0.0 -153.9143 18.76307 13.04283 0.0
140.0 -125.4195 119.6948 -159.5524 -35.25868 0.0 -152.1677 16.85227 11.02171 0.0
150.0 -114.2668 154.6996 -158.3818 -35.45355 0.0 -152.1212 17.30134 11.89158 0.0
160.0 -125.0621 118.4612 -158.8431 -35.55535 0.0 -153.2747 19.18858 10.79829 0.0
170.0 -123.2116 122.266 -158.0777 -34.69807 0.0 -151.9689 16.17466 12.41461 0.0
180.0 -122.6497 126.712 -158.7835 -35.47664 0.0 -155.2211 20.34765 11.56657 0.0
190.0 -126.7781 116.2519 -159.9291 -35.5915 0.0 -151.7096 15.05366 12.31837 0.0
200.0 -121.3523 128.594 -158.0229 -34.97316 0.0 -153.2721 18.45437 11.76802 0.0
210.0 -121.158 146.0781 -162.8145 -35.1227 0.0 -154.1244 16.91339 9.519247 0.0
220.0 -119.9812 143.1948 -160.8154 -35.56112 0.0 -152.4833 14.63803 12.59096 0.0
230.0 -125.9825 140.8375 -166.1445 -36.67683 0.0 -156.0686 14.68514 11.9158 0.0
240.0 -126.4897 118.9181 -160.4011 -35.19616 0.0 -151.4236 14.74923 11.46944 0.0
250.0 -122.4246 110.8409 -154.0326 -35.15601 0.0 -151.6115 21.09281 11.6421 0.0
260.0 -128.0897 127.1947 -164.3613 -35.84489 0.0 -153.1872 13.11979 11.55102 0.0
270.0 -124.203 128.9584 -160.9775 -36.18387 0.0 -152.6646 16.56966 11.30136 0.0
280.0 -125.4832 132.3937 -163.2373 -36.0259 0.0 -154.0535 14.95275 11.88938 0.0
290.0 -122.9393 137.4151 -162.1254 -35.33779 0.0 -153.0023 14.86798 11.34674 0.0
300.0 -118.9427 145.6806 -160.4858 -35.28523 0.0 -153.8038 16.70505 11.89816 0.0
310.0 -117.1365 138.092 -156.5155 -35.8578 0.0 -154.2838 22.34796 11.27815 0.0
320.0 -120.5875 140.5268 -160.6609 -35.94847 0.0 -153.3583 18.79553 9.850298 0.0
330.0 -128.8284 119.7018 -162.9632 -35.68439 0.0 -153.7238 16.24326 10.2017 0.0
340.0 -117.9093 127.9486 -154.3958 -35.42873 0.0 -151.8169 19.10921 13.74061 0.0
350.0 -119.9015 126.2168 -155.8942 -33.8801 0.0 -150.6503 17.90656 10.72962 0.0
360.0 -128.2415 105.1123 -158.2159 -35.2396 0.0 -152.5402 17.45245 12.11146 0.0
370.0 -113.0328 142.1272 -153.5626 -35.02713 0.0 -149.3856 17.20901 13.64119 0.0
380.0 -124.1544 115.0429 -156.9607 -36.02099 0.0 -152.958 19.2678 12.75047 0.0
390.0 -127.1638 133.3574 -165.1927 -36.4447 0.0 -154.7011 16.97084 8.982195 0.0
400.0 -117.8485 138.444 -157.328 -36.3013 0.0 -151.1989 18.11191 12.06031 0.0
410.0 -120.7097 115.4445 -153.6305 -35.7407 0.0 -151.2373 17.7848 15.56271 0.0
420.0 -126.4416 123.4722 -161.6516 -36.50603 0.0 -151.5767 16.45593 9.97515 0.0
430.0 -119.3495 117.1015 -152.7428 -33.98583 0.0 -150.1039 19.24744 12.09943 0.0
440.0 -127.4309 137.5474 -166.6547 -35.78864 0.0 -153.0519 11.34555 10.8403 0.0
450.0 -122.4959 137.9442 -161.8329 -34.85243 0.0 -153.6757 16.26527 10.42996 0.0
460.0 -132.0602 117.7256 -165.6315 -35.93332 0.0 -153.4224 12.86012 10.8641 0.0
470.0 -133.0413 116.006 -166.1222 -35.58518 0.0 -153.9801 13.79682 9.646314 0.0
480.0 -123.874 140.4089 -163.9137 -36.67892 0.0 -154.7759 17.96166 9.579416 0.0
490.0 -125.6544 117.1113 -159.0505 -35.46177 0.0 -152.5177 18.11995 10.80902 0.0
500.0 -121.4851 146.6965 -163.3178 -36.12412 0.0 -153.8429 15.6765 10.97273 0.0
510.0 -115.3698 161.6961 -161.4799 -35.66981 0.0 -152.5196 12.86368 13.84576 0.0
520.0 -118.7858 149.3255 -161.3683 -35.36258 0.0 -155.0807 17.16506 11.90992 0.0
530.0 -124.773 128.063 -161.2921 -35.6814 0.0 -153.2728 16.98195 10.68012 0.0
540.0 -123.7098 121.9655 -158.4902 -34.96405 0.0 -152.8494 17.59705 11.72623 0.0
550.0 -125.5094 129.2292 -162.3611 -33.92459 0.0 -154.4596 16.22933 9.793798 0.0
560.0 -122.1083 146.3452 -163.8409 -35.6673 0.0 -154.8881 15.67048 11.044 0.0
570.0 -124.3815 135.8495 -163.1211 -35.79524 0.0 -152.4937 14.92861 10.23926 0.0
580.0 -119.7615 126.5147 -155.8391 -35.16025 0.0 -152.2703 21.23686 10.3546 0.0
590.0 -123.0485 125.685 -158.8895 -35.56924 0.0 -153.3366 16.89628 13.12001 0.0
600.0 -120.0332 138.4864 -159.5248 -36.21937 0.0 -152.9204 19.24309 10.37192 0.0
610.0 -115.8786 157.2572 -160.7229 -35.14039 0.0 -153.4897 17.43973 10.46741 0.0
620.0 -126.5141 130.1721 -163.6346 -36.3829 0.0 -152.2247 15.6718 9.301117 0.0
630.0 -118.9732 134.9709 -157.4622 -35.96313 0.0 -153.4158 19.47453 12.44212 0.0
640.0 -121.5668 115.8476 -154.6025 -35.89282 0.0 -153.3077 21.22393 13.37405 0.0
650.0 -122.9048 136.7103 -161.8899 -36.12195 0.0 -153.0477 17.6264 9.653417 0.0
660.0 -123.9514 139.6409 -163.7722 -36.11311 0.0 -152.0804 13.04487 11.37647 0.0
670.0 -123.089 137.5715 -162.3196 -36.21879 0.0 -152.6485 14.71175 11.83596 0.0
680.0 -125.5289 132.6349 -163.3518 -35.41903 0.0 -152.4035 15.5759 8.894831 0.0
690.0 -127.6273 132.5173 -165.4166 -35.70629 0.0 -155.0942 14.55403 10.82987 0.0
700.0 -119.7857 145.6653 -161.3244 -36.61643 0.0 -152.7902 17.79999 10.28218 0.0
710.0 -125.9867 131.5674 -163.5052 -37.0526 0.0 -153.0648 15.50739 11.10484 0.0
720.0 -126.6947 128.3525 -163.2964 -37.35857 0.0 -152.621 16.49653 10.18663 0.0
730.0 -120.6242 137.7929 -159.918 -35.56074 0.0 -151.8855 18.2413 9.286998 0.0
740.0 -122.4722 130.6252 -159.722 -35.6099 0.0 -151.644 16.56311 10.96878 0.0
750.0 -131.3793 121.644 -166.068 -35.62798 0.0 -154.7623 15.11529 9.207038 0.0
760.0 -125.4309 122.8703 -160.4692 -36.08671 0.0 -151.9574 17.67039 9.904456 0.0
770.0 -124.4524 145.2995 -165.8868 -36.83476 0.0 -154.2683 16.83485 8.381396 0.0
780.0 -128.4081 124.5597 -163.9283 -35.99382 0.0 -153.1367 14.82496 10.37733 0.0
790.0 -123.8205 128.0377 -160.3324 -35.62002 0.0 -153.7259 18.43603 10.57748 0.0
800.0 -130.8242 126.0717 -166.7755 -35.84356 0.0 -154.4701 15.74962 7.788613 0.0
810.0 -120.174 144.2333 -161.3044 -34.56373 0.0 -152.1739 14.60388 10.82938 0.0
820.0 -121.9599 143.8447 -162.9795 -35.57241 0.0 -155.2973 17.17047 10.7197 0.0
830.0 -128.367 135.6665 -167.0544 -36.67808 0.0 -154.9083 16.14794 8.384099 0.0
840.0 -127.4149 132.5193 -165.2049 -35.55961 0.0 -154.175 14.07341 10.45635 0.0
850.0 -126.989 127.9987 -163.4898 -37.51047 0.0 -151.2084 15.20649 10.0226 0.0
860.0 -121.533 131.6702 -159.0808 -37.04423 0.0 -151.3677 18.70968 10.6215 0.0
870.0 -117.3923 146.2935 -159.1101 -36.49457 0.0 -151.4362 16.74136 12.07923 0.0
880.0 -130.2553 126.5838 -166.3527 -36.84614 0.0 -154.408 14.78271 10.11871 0.0
890.0 -121.5227 131.4711 -159.0137 -36.76428 0.0 -152.3332 18.43282 11.65096 0.0
900.0 -126.3712 134.4754 -164.7189 -37.147 0.0 -152.5419 14.89103 10.07898 0.0
910.0 -114.7017 142.1148 -155.2279 -36.46904 0.0 -150.3525 19.45298 12.14063 0.0
920.0 -130.4377 130.085 -167.5334 -37.60136 0.0 -155.1957 14.68308 10.58061 0.0
930.0 -128.6402 115.3219 -161.526 -37.29745 0.0 -154.1867 18.26695 11.6912 0.0
940.0 -127.7032 127.8626 -164.1652 -36.0705 0.0 -153.3043 16.32402 8.88567 0.0
950.0 -123.4076 128.3193 -159.9998 -36.43836 0.0 -150.7747 15.61737 11.59583 0.0
960.0 -115.9624 134.4184 -154.2939 -36.72501 0.0 -149.5229 18.51199 13.44202 0.0
970.0 -114.8635 140.8603 -155.032 -36.4923 0.0 -150.1862 20.00897 11.63753 0.0
980.0 -120.6265 135.2902 -159.2066 -37.14133 0.0 -150.9286 17.30156 11.56183 0.0
990.0 -121.4099 137.8541 -160.7212 -36.93219 0.0 -152.4395 17.94342 10.70712 0.0
1000.0 -125.2063 143.4595 -166.116 -36.17207 0.0 -154.5115 14.30185 10.26575 0.0
1010.0 -124.4138 131.0005 -161.7706 -35.98446 0.0 -152.6504 17.69565 9.168664 0.0
1020.0 -119.8348 143.0068 -160.6154 -36.34897 0.0 -153.1952 18.38746 10.54133 0.0
1030.0 -118.5257 151.4704 -161.7198 -35.95026 0.0 -153.7182 18.50063 9.447969 0.0
1040.0 -115.9003 157.8248 -160.9065 -35.8296 0.0 -151.3772 15.21701 11.08337 0.0
1050.0 -118.0282 140.5043 -158.0952 -37.87874 0.0 -149.175 18.57623 10.38234 0.0
1060.0 -125.5855 139.9932 -165.5067 -35.96737 0.0 -152.4464 13.1218 9.785274 0.0
1070.0 -133.1312 120.5647 -167.5121 -37.88113 0.0 -154.2865 14.34673 10.30879 0.0
1080.0 -121.7482 128.7445 -158.4617 -38.24133 0.0 -150.8576 16.63494 14.00226 0.0
1090.0 -115.0928 145.0637 -156.4599 -37.20993 0.0 -151.8854 22.39975 10.23564 0.0
1100.0 -128.7736 129.9738 -165.8377 -36.98893 0.0 -152.5707 12.9685 10.75345 0.0
1110.0 -117.4025 149.055 -159.9079 -37.07631 0.0 -151.5972 14.65943 14.10622 0.0
1120.0 -127.3082 126.2123 -163.2996 -36.69909 0.0 -152.3191 13.96782 11.75075 0.0
1130.0 -122.1557 143.239 -163.0026 -37.95767 0.0 -153.7019 18.22292 10.43413 0.0
1140.0 -127.9413 116.9737 -161.2981 -36.07659 0.0 -151.7254 18.37492 8.128931 0.0
1150.0 -124.2967 128.5831 -160.9642 -36.37562 0.0 -152.3531 17.70822 10.05627 0.0
1160.0 -127.9294 122.0883 -162.7448 -36.07049 0.0 -153.8326 15.66004 11.49825 0.0
1170.0 -113.673 153.9345 -157.5698 -36.66939 0.0 -151.396 18.78445 11.71116 0.0
1180.0 -123.7549 128.0505 -160.2705 -36.7998 0.0 -151.2587 18.63938 9.148665 0.0
1190.0 -124.2591 135.3512 -162.8566 -37.97501 0.0 -152.885 17.29176 10.71165 0.0
1200.0 -124.9595 137.1811 -164.0788 -37.63382 0.0 -152.6593 16.48787 9.726453 0.0
1210.0 -132.9389 118.5529 -166.7461 -36.84544 0.0 -153.2493 14.12187 9.226752 0.0
1220.0 -125.0052 127.3017 -161.3072 -36.37246 0.0 -152.5403 16.30237 11.30321 0.0
1230.0 -122.5123 129.6687 -159.4893 -35.66034 0.0 -152.7236 17.8387 11.05592 0.0
1240.0 -121.6826 137.4725 -160.885 -35.63538 0.0 -152.4876 16.30613 10.93183 0.0
1250.0 -122.3457 142.7135 -163.0427 -36.98466 0.0 -153.0405 16.49143 10.49103 0.0
1260.0 -130.2121 109.2592 -161.3691 -36.29791 0.0 -150.1534 15.60489 9.477369 0.0
1270.0 -135.6091 116.2883 -168.7705 -37.85767 0.0 -151.971 14.25995 6.798227 0.0
1280.0 -121.4733 134.4301 -159.8081 -37.37471 0.0 -152.3742 16.59381 13.34701 0.0
1290.0 -124.2034 136.3464 -163.0847 -36.55621 0.0 -152.9722 17.47619 8.967465 0.0
1300.0 -126.0749 122.2441 -160.9347 -36.44382 0.0 -150.7815 17.24583 9.044718 0.0
1310.0 -124.6692 133.3962 -162.7092 -36.4412 0.0 -153.8548 17.29375 10.29312 0.0
1320.0 -123.4183 132.3357 -161.1559 -36.02842 0.0 -153.2988 17.63699 10.53435 0.0
1330.0 -131.8198 121.3453 -166.4233 -36.97244 0.0 -154.1435 16.9248 7.767854 0.0
1340.0 -118.8371 134.2831 -157.1301 -35.13069 0.0 -149.9626 18.25651 9.706708 0.0
1350.0 -125.3104 140.6961 -165.4321 -36.95803 0.0 -152.7639 15.30959 8.980242 0.0
1360.0 -127.7112 116.9739 -161.0681 -37.18175 0.0 -150.063 16.01943 10.15725 0.0
1370.0 -121.8043 139.0648 -161.4607 -37.45167 0.0 -152.7377 17.52566 11.20296 0.0
1380.0 -134.0355 109.5852 -165.2854 -38.17053 0.0 -154.4922 15.78324 11.59407 0.0
1390.0 -124.9681 129.9433 -162.0234 -36.26743 0.0 -152.5171 16.06626 10.69484 0.0
1400.0 -116.0825 154.8445 -160.2388 -37.4383 0.0 -151.4062 18.83371 9.772001 0.0
1410.0 -130.3229 122.2685 -165.1897 -37.34318 0.0 -153.7304 18.18209 7.701862 0.0
1420.0 -132.858 126.0142 -168.7929 -38.24991 0.0 -152.8543 14.76468 7.546635 0.0
1430.0 -120.9555 131.9947 -158.5959 -38.52246 0.0 -153.3789 20.69879 12.60667 0.0
1440.0 -121.7472 119.0286 -155.69 -37.38537 0.0 -151.1293 19.12612 13.69851 0.0
1450.0 -124.1685 135.795 -162.8925 -37.82533 0.0 -150.3608 14.54028 10.75333 0.0
1460.0 -124.0287 126.1002 -159.9881 -38.66283 0.0 -151.6891 19.02223 11.34155 0.0
1470.0 -119.2839 136.1096 -158.0976 -37.9234 0.0 -152.6339 20.88515 11.57454 0.0
1480.0 -122.8817 140.3004 -162.8905 -37.90659 0.0 -154.7548 15.50388 14.26702 0.0
1490.0 -126.5692 142.6119 -167.2372 -38.12475 0.0 -152.6593 13.13356 10.4133 0.0
1500.0 -121.7739 136.851 -160.799 -38.08184 0.0 -150.1082 15.60139 11.7896 0.0
1510.0 -120.6452 129.6766 -157.6245 -37.29953 0.0 -152.2922 19.20915 12.75811 0.0
1520.0 -126.0919 137.6848 -165.3548 -37.45414 0.0 -152.3873 13.15343 11.3332 0.0
1530.0 -128.7251 132.1203 -166.4012 -37.44273 0.0 -153.042 13.15618 10.92731 0.0
1540.0 -127.6863 134.7233 -166.1047 -38.45583 0.0 -152.828 16.10802 9.071131 0.0
1550.0 -123.6727 138.4283 -163.1477 -38.88522 0.0 -152.849 17.37267 11.2139 0.0
1560.0 -121.952 117.0867 -155.3411 -38.75547 0.0 -150.8855 20.56654 13.73329 0.0
1570.0 -128.4787 125.2206 -164.1873 -38.79583 0.0 -153.2093 16.99675 10.82111 0.0
1580.0 -118.2109 142.4387 -158.8295 -37.77691 0.0 -149.3283 15.7052 12.57042 0.0
1590.0 -122.8518 130.5413 -160.0777 -36.09989 0.0 -152.5566 15.92475 12.65403 0.0
1600.0 -132.8908 106.8274 -163.3543 -38.50549 0.0 -153.9566 18.31815 10.78965 0.0
1610.0 -125.2438 116.4234 -158.4438 -37.12022 0.0 -151.8949 18.19089 12.38048 0.0
1620.0 -119.13 131.5807 -156.6523 -36.24643 0.0 -150.9728 16.43114 14.13574 0.0
1630.0 -119.3399 133.4897 -157.4066 -35.49889 0.0 -151.4088 17.4841 12.01703 0.0
1640.0 -121.9536 144.3149 -163.1072 -37.30006 0.0 -153.2737 16.36219 11.10435 0.0
1650.0 -125.8491 142.1331 -166.3805 -37.56602 0.0 -154.2972 16.71553 8.767176 0.0
1660.0 -120.0508 143.9724 -161.1067 -38.136 0.0 -152.3978 18.70267 10.72444 0.0
1670.0 -125.9229 134.4326 -164.2585 -37.30694 0.0 -152.2651 14.96694 10.34667 0.0
1680.0 -129.2895 125.4241 -165.0561 -37.70194 0.0 -152.6511 16.34567 8.951213 0.0
1690.0 -126.0863 130.0089 -163.1603 -37.83854 0.0 -153.8712 19.29138 9.257958 0.0
1700.0 -122.5035 144.3416 -163.6648 -37.9194 0.0 -151.0932 16.82568 8.522162 0.0
1710.0 -129.7077 131.5898 -167.2326 -38.13995 0.0 -152.8944 14.0819 9.71993 0.0
1720.0 -130.0261 126.0653 -165.9756 -38.67605 0.0 -151.8674 15.17671 9.391216 0.0
1730.0 -126.9992 131.2364 -164.4232 -37.91616 0.0 -155.4149 19.56222 9.345641 0.0
1740.0 -128.8354 136.3099 -167.7063 -38.69425 0.0 -154.66 17.11162 8.536351 0.0
1750.0 -123.7445 156.624 -168.4083 -38.18207 0.0 -153.7042 15.95146 7.526507 0.0
1760.0 -131.6958 124.0366 -167.0668 -38.13833 0.0 -154.5172 16.54043 9.048311 0.0
1770.0 -129.623 122.194 -164.4685 -38.24007 0.0 -150.6293 15.1247 9.27615 0.0
1780.0 -121.3614 139.9599 -161.2731 -39.37097 0.0 -150.6903 18.28434 10.50378 0.0
1790.0 -128.3181 134.7302 -166.7385 -38.94576 0.0 -153.1458 15.30424 10.04883 0.0
1800.0 -124.6972 140.7033 -164.821 -39.06347 0.0 -152.8902 17.33812 9.794568 0.0
1810.0 -126.0025 128.6464 -162.688 -37.96892 0.0 -153.922 18.84917 10.35375 0.0
1820.0 -122.8128 140.2513 -162.8076 -39.43079 0.0 -152.9298 18.41946 11.13351 0.0
1830.0 -131.562 129.5878 -168.516 -39.49436 0.0 -152.7729 13.90593 9.845283 0.0
1840.0 -125.5051 124.6896 -161.0622 -39.08517 0.0 -151.8507 18.66594 11.20768 0.0
1850.0 -132.6018 117.5229 -166.1153 -38.73763 0.0 -154.8079 16.1318 11.29842 0.0
1860.0 -127.2439 141.6505 -167.6377 -39.02815 0.0 -152.1875 16.8149 6.763057 0.0
1870.0 -123.8522 123.4558 -159.0576 -38.78504 0.0 -149.9782 20.27865 9.427036 0.0
1880.0 -132.1161 118.2113 -165.8259 -38.77336 0.0 -152.7559 16.05945 9.643884 0.0
1890.0 -121.391 143.2755 -162.2483 -39.17753 0.0 -152.8993 20.36807 9.460478 0.0
1900.0 -132.5745 116.1411 -165.6939 -38.41629 0.0 -154.488 16.11355 11.09688 0.0
1910.0 -119.2051 146.3859 -160.9493 -38.84571 0.0 -149.819 16.68521 11.03017 0.0
1920.0 -124.489 137.1235 -163.5919 -38.80519 0.0 -153.3025 16.47826 12.0375 0.0
1930.0 -126.0618 128.562 -162.7233 -39.2541 0.0 -150.8589 15.78435 11.60534 0.0
1940.0 -123.6075 139.5461 -163.4012 -37.67212 0.0 -153.1711 17.08387 10.3582 0.0
1950.0 -122.9358 147.9155 -165.1162 -38.84755 0.0 -152.3491 16.31292 9.767533 0.0
1960.0 -126.8334 133.938 -165.0279 -38.2377 0.0 -151.4923 15.27881 9.42327 0.0
1970.0 -123.2942 136.7223 -162.2827 -39.23474 0.0 -153.7313 18.95093 11.73238 0.0
1980.0 -129.0532 134.9654 -167.5407 -38.02296 0.0 -152.0576 13.0256 9.514269 0.0
1990.0 -123.0805 136.6949 -162.0612 -37.77083 0.0 -152.2958 18.36441 9.640984 0.0
2000.0 -125.0555 138.5031 -164.5518 -37.79282 0.0 -153.2292 14.85761 11.6126 0.0
2010.0 -129.1093 116.6616 -162.3771 -36.91203 0.0 -153.4019 15.71513 12.22163 0.0
2020.0 -126.8533 131.2892 -164.2924 -38.60228 0.0 -151.9924 15.05236 11.24988 0.0
2030.0 -128.329 137.238 -167.4646 -39.84266 0.0 -153.5033 16.08656 9.794826 0.0
2040.0 -130.3506 121.9375 -165.1229 -39.03848 0.0 -154.0685 18.9915 8.992528 0.0
2050.0 -126.2221 140.977 -166.4239 -40.45766 0.0 -153.9171 17.80726 10.1436 0.0
2060.0 -128.1034 128.8029 -164.8336 -39.70214 0.0 -155.3315 19.0584 11.14161 0.0
2070.0 -125.8337 128.302 -162.421 -39.49894 0.0 -151.0196 18.70675 9.390805 0.0
2080.0 -122.082 145.7726 -163.6513 -37.86737 0.0 -151.5283 15.88637 9.857943 0.0
2090.0 -121.4167 140.1519 -161.3832 -38.63668 0.0 -152.5371 17.33193 12.45866 0.0
2100.0 -128.073 127.7334 -164.4982 -37.39361 0.0 -153.5794 17.75196 8.722942 0.0
2110.0 -125.5893 140.1465 -165.5542 -37.92062 0.0 -153.7369 16.28085 9.822428 0.0
2120.0 -133.4657 114.1144 -166.0072 -37.52343 0.0 -152.6844 15.50352 8.697125 0.0
2130.0 -128.5099 126.7356 -164.6505 -37.91891 0.0 -152.0559 17.2756 8.048701 0.0
2140.0 -129.6825 121.6359 -164.3688 -37.0626 0.0 -154.1891 16.5073 10.37556 0.0
2150.0 -124.1796 140.5571 -164.2617 -37.77207 0.0 -153.0415 17.56674 8.985159 0.0
2160.0 -129.2731 114.9554 -162.0544 -37.72606 0.0 -151.1501 16.51697 10.30479 0.0
2170.0 -120.038 132.8481 -157.9216 -37.21512 0.0 -151.4769 16.90674 13.8636 0.0
2180.0 -126.1395 138.4338 -165.616 -36.9937 0.0 -152.6522 14.80745 9.222449 0.0
2190.0 -126.5551 142.9368 -167.3157 -36.866 0.0 -154.2271 14.46055 9.316779 0.0
2200.0 -125.3354 146.1117 -167.0014 -37.70935 0.0 -152.9524 15.11745 8.542865 0.0
2210.0 -122.8987 136.6273 -161.8601 -37.102 0.0 -151.7909 16.78381 10.24904 0.0
2220.0 -125.8981 125.4 -161.6578 -38.59746 0.0 -151.1477 18.29655 9.79084 0.0
2230.0 -131.6373 113.1955 -163.9168 -37.82618 0.0 -151.954 17.19708 8.666315 0.0
2240.0 -121.5925 149.8895 -164.3358 -37.83299 0.0 -151.9258 17.46197 7.961087 0.0
2250.0 -128.5862 125.3675 -164.3367 -38.08005 0.0 -153.3777 16.89595 10.22505 0.0
2260.0 -128.3994 124.3776 -163.8676 -38.69783 0.0 -152.5633 18.67478 8.718688 0.0
2270.0 -126.4322 140.4244 -166.4763 -38.17923 0.0 -153.6195 16.5848 8.737618 0.0
2280.0 -124.1542 129.1281 -160.977 -37.7946 0.0 -152.6766 19.12862 10.36551 0.0
2290.0 -126.0692 113.6222 -158.4703 -37.99332 0.0 -149.0236 18.47017 10.07647 0.0
2300.0 -129.9871 111.4866 -161.7792 -38.06227 0.0 -151.0599 17.66838 9.674578 0.0
2310.0 -131.9109 123.5326 -167.1381 -38.29767 0.0 -151.3697 11.61486 10.91445 0.0
2320.0 -120.3586 144.7394 -161.6333 -37.15393 0.0 -153.4977 18.62009 10.39823 0.0
2330.0 -127.2572 127.7919 -163.699 -38.27298 0.0 -152.5288 16.07814 11.02464 0.0
2340.0 -125.236 142.0493 -165.7435 -38.24219 0.0 -150.4977 13.09825 9.898154 0.0
2350.0 -121.3064 142.0339 -161.8096 -36.96377 0.0 -152.8479 18.00837 9.993772 0.0
2360.0 -130.6844 120.4281 -165.0263 -37.11195 0.0 -150.4833 12.77149 9.797508 0.0
2370.0 -129.9348 128.0081 -166.4383 -38.28449 0.0 -153.2955 16.87618 8.265542 0.0
2380.0 -134.5098 130.6196 -171.758 -37.89278 0.0 -152.9957 11.90673 7.223697 0.0
2390.0 -127.4767 135.6541 -166.1606 -37.03993 0.0 -153.2428 15.94903 8.173041 0.0
2400.0 -123.7259 147.9268 -165.9095 -38.16513 0.0 -151.7319 14.82759 9.159905 0.0
2410.0 -127.0001 134.7537 -165.4272 -38.67399 0.0 -153.5585 16.26037 10.54492 0.0
2420.0 -125.38 150.7533 -168.3696 -39.52103 0.0 -153.7183 16.43973 8.42994 0.0
2430.0 -123.1319 148.3229 -165.4284 -38.51046 0.0 -152.2876 16.91719 8.452426 0.0
2440.0 -133.0512 111.5382 -164.858 -37.23272 0.0 -153.954 16.77206 9.556682 0.0
2450.0 -129.1185 116.7143 -162.4014 -37.11781 0.0 -153.9391 16.97942 11.67605 0.0
2460.0 -127.2812 138.5211 -166.7826 -38.63422 0.0 -153.6538 16.95778 8.54762 0.0
2470.0 -124.8778 131.5769 -162.399 -36.85468 0.0 -151.6801 16.73224 9.403582 0.0
2480.0 -131.0734 130.3968 -168.2581 -37.4578 0.0 -152.933 14.32525 7.807413 0.0
2490.0 -123.1438 126.074 -159.0957 -37.18052 0.0 -153.4398 20.32275 11.20188 0.0
2500.0 -127.7229 135.406 -166.3361 -37.6602 0.0 -154.7772 15.62011 10.48125 0.0
2510.0 -125.6828 126.0351 -161.6237 -37.31132 0.0 -150.9679 16.93495 9.72058 0.0
2520.0 -127.6024 133.9794 -165.8086 -36.96988 0.0 -153.0715 16.63942 7.593292 0.0
2530.0 -127.2361 133.7011 -165.363 -37.27001 0.0 -153.3127 14.94755 10.27219 0.0
2540.0 -123.5755 131.6468 -161.1166 -36.21233 0.0 -150.5029 15.02281 10.57576 0.0
2550.0 -123.109 130.8849 -160.4328 -36.91375 0.0 -151.8902 15.70813 12.66298 0.0
2560.0 -132.2881 123.1156 -167.3965 -37.48592 0.0 -153.9278 13.89405 10.12326 0.0
2570.0 -128.2739 134.857 -166.7305 -38.13518 0.0 -152.7289 15.43488 8.698675 0.0
2580.0 -133.4689 134.7829 -171.9044 -37.32477 0.0 -154.4624 13.01744 6.865373 0.0
2590.0 -122.4212 136.541 -161.3579 -37.04367 0.0 -151.3805 17.92349 9.142748 0.0
2600.0 -131.4658 123.7343 -166.7505 -37.09797 0.0 -154.7823 16.29579 8.834028 0.0
2610.0 -126.1459 128.4064 -162.7629 -38.08956 0.0 -150.9151 16.1451 10.09663 0.0
2620.0 -126.679 136.0542 -165.477 -37.88791 0.0 -152.6516 14.62092 10.44165 0.0
2630.0 -135.0758 111.19 -166.7834 -38.32268 0.0 -151.4173 12.69346 10.26313 0.0
2640.0 -122.9815 139.6935 -162.8173 -36.85063 0.0 -153.7402 17.29 10.48357 0.0
2650.0 -132.7912 114.5938 -165.4693 -37.51772 0.0 -153.6073 15.18067 10.47503 0.0
2660.0 -131.345 125.2394 -167.0589 -38.57637 0.0 -152.583 14.67414 9.426308 0.0
2670.0 -126.9421 116.7284 -160.229 -38.58492 0.0 -152.1532 18.7572 11.75186 0.0
2680.0 -125.1972 128.5525 -161.8559 -36.79709 0.0 -151.1109 14.58244 11.46963 0.0
2690.0 -125.7053 146.6399 -167.5219 -38.97497 0.0 -153.5196 14.66571 10.30695 0.0
2700.0 -132.9244 122.9869 -167.996 -38.29992 0.0 -153.5084 14.04543 9.766877 0.0
2710.0 -118.7063 155.2869 -162.9887 -38.47667 0.0 -153.5086 18.37792 10.6186 0.0
2720.0 -127.4511 142.8039 -168.1738 -37.23726 0.0 -153.5726 13.73689 8.899159 0.0
2730.0 -122.3282 139.9654 -162.2415 -37.2776 0.0 -151.4221 17.20097 9.257278 0.0
2740.0 -124.0408 143.7138 -165.023 -36.31297 0.0 -152.0001 15.27414 8.015904 0.0
2750.0 -123.376 141.5034 -163.7279 -36.32954 0.0 -153.0591 17.51337 8.147396 0.0
2760.0 -119.8822 160.3839 -165.6182 -38.12195 0.0 -154.1238 16.46577 10.16182 0.0
2770.0 -128.7687 127.0637 -165.0029 -36.92235 0.0 -153.237 16.06605 9.090399 0.0
2780.0 -128.6885 123.4533 -163.8932 -37.6685 0.0 -152.7794 15.24493 11.30979 0.0
2790.0 -117.7322 143.5787 -158.6758 -37.23435 0.0 -152.7566 18.8902 12.42493 0.0
2800.0 -119.2476 134.5475 -157.6159 -35.61006 0.0 -151.9282 18.64995 11.27241 0.0
2810.0 -123.0001 119.8897 -157.1885 -35.88058 0.0 -150.0038 17.46712 11.22874 0.0
2820.0 -127.6831 122.4462 -162.6005 -38.09389 0.0 -153.9534 18.31401 11.13273 0.0
2830.0 -124.9016 128.5163 -161.55 -36.81171 0.0 -150.9808 17.78548 8.457032 0.0
2840.0 -128.9155 116.5741 -162.1584 -37.99264 0.0 -151.6014 17.45953 9.976156 0.0
2850.0 -124.9708 141.1946 -165.2346 -36.96233 0.0 -154.8931 17.65136 8.969386 0.0
2860.0 -121.3793 145.2118 -162.7887 -37.76592 0.0 -153.383 17.42508 10.93515 0.0
2870.0 -126.1164 124.4638 -161.6091 -36.25457 0.0 -152.7296 17.62093 9.754156 0.0
2880.0 -132.5477 121.6865 -167.2485 -37.66416 0.0 -152.4472 11.52537 11.33746 0.0
2890.0 -127.25 129.7334 -164.2455 -37.74975 0.0 -152.0697 16.13493 9.438983 0.0
2900.0 -123.655 126.8812 -159.8371 -38.59936 0.0 -150.3119 18.39994 10.6742 0.0
2910.0 -125.9729 129.7732 -162.9797 -38.19314 0.0 -153.8922 19.46704 9.638539 0.0
2920.0 -129.2876 118.9443 -163.2064 -37.90059 0.0 -151.8895 17.25112 9.332569 0.0
2930.0 -123.5377 126.6469 -159.653 -37.95253 0.0 -151.5611 20.78558 9.075024 0.0
2940.0 -123.2187 137.6541 -162.4729 -38.93151 0.0 -150.9453 18.19208 9.211816 0.0
2950.0 -121.9226 146.3889 -163.6677 -39.4448 0.0 -150.7336 17.8038 8.706892 0.0
2960.0 -126.0041 122.5749 -160.9582 -38.81704 0.0 -150.4389 18.52618 9.771579 0.0
2970.0 -123.6954 132.975 -161.6153 -38.89914 0.0 -150.8114 17.6651 10.43009 0.0
2980.0 -120.2752 143.125 -161.0895 -38.52376 0.0 -151.7142 16.53852 12.60998 0.0
2990.0 -132.4933 127.9914 -168.992 -38.80551 0.0 -154.962 12.32973 12.44579 0.0
3000.0 -127.7929 119.2596 -161.8016 -37.11846 0.0 -148.3919 14.17484 9.533988 0.0
3010.0 -129.1671 131.8416 -166.7638 -37.85722 0.0 -154.5869 16.8355 8.844823 0.0
3020.0 -125.9573 119.9428 -160.1609 -37.30745 0.0 -150.0307 17.30825 9.869002 0.0
3030.0 -132.0579 111.0737 -163.7323 -38.73232 0.0 -152.3998 18.8591 8.540703 0.0
3040.0 -129.531 118.622 -163.3578 -38.76495 0.0 -150.487 16.07087 9.823221 0.0
3050.0 -131.1284 107.3931 -161.7532 -37.39534 0.0 -152.2892 17.05576 10.87562 0.0
3060.0 -121.3456 154.5861 -165.4282 -38.59495 0.0 -153.8606 17.25729 9.770005 0.0
3070.0 -127.3429 138.4156 -166.8143 -38.46362 0.0 -153.0397 17.13881 7.550277 0.0
3080.0 -136.0395 98.89276 -164.2403 -37.60923 0.0 -149.824 14.39357 8.799408 0.0
3090.0 -126.4495 128.1343 -162.989 -38.38994 0.0 -151.3181 15.07622 11.64291 0.0
3100.0 -130.1961 105.4187 -160.2579 -37.10124 0.0 -150.6222 15.84366 11.62193 0.0
3110.0 -130.7903 112.2626 -162.8038 -36.79321 0.0 -152.1102 15.87007 10.22959 0.0
3120.0 -125.2691 134.104 -163.5109 -37.73363 0.0 -153.1576 15.78506 11.59524 0.0
3130.0 -121.4363 132.2551 -159.1509 -37.76776 0.0 -150.5296 19.83139 9.315085 0.0
3140.0 -126.494 130.0517 -163.5803 -37.38099 0.0 -153.4108 16.49675 10.71476 0.0
3150.0 -132.1844 119.955 -166.3914 -37.53819 0.0 -154.9994 16.31413 9.832024 0.0
3160.0 -116.8161 134.4982 -155.1704 -38.14121 0.0 -150.5178 21.26901 12.21958 0.0
3170.0 -131.7288 133.6322 -169.8361 -37.41175 0.0 -155.1468 14.00058 8.7219 0.0
3180.0 -123.0323 140.0844 -162.9795 -37.20234 0.0 -153.8672 17.56549 10.52457 0.0
3190.0 -130.5536 129.721 -167.5455 -38.27582 0.0 -153.3827 15.9235 8.189529 0.0
3200.0 -122.069 129.835 -159.0935 -38.03253 0.0 -152.1504 19.15438 11.93511 0.0
3210.0 -117.3488 148.4126 -159.671 -37.95851 0.0 -148.404 16.77266 9.918901 0.0
3220.0 -116.3473 156.3167 -160.9234 -37.91257 0.0 -152.1753 19.77646 9.387931 0.0
3230.0 -116.1629 143.5742 -157.1053 -35.9016 0.0 -148.3467 15.53326 11.6097 0.0
3240.0 -123.1595 127.2215 -159.4387 -37.64296 0.0 -150.3108 16.99873 11.5163 0.0
3250.0 -132.6708 114.9339 -165.446 -38.24637 0.0 -154.0964 17.00912 9.887706 0.0
3260.0 -122.2206 137.6813 -161.4825 -37.53297 0.0 -154.49 19.03444 11.50594 0.0
3270.0 -121.4342 139.9286 -161.337 -37.2716 0.0 -153.4275 17.71606 11.64604 0.0
3280.0 -127.4998 136.5681 -166.4443 -36.42171 0.0 -155.7998 16.52167 9.255556 0.0
3290.0 -125.2988 117.5493 -158.8198 -38.3566 0.0 -150.76 20.81289 9.48392 0.0
3300.0 -120.2089 152.0626 -163.5719 -38.35418 0.0 -150.667 15.31425 10.135 0.0
3310.0 -131.9417 127.8652 -168.4045 -37.22484 0.0 -154.2849 12.88022 10.2251 0.0
3320.0 -130.384 140.2111 -170.3674 -37.85078 0.0 -155.3127 14.84303 7.953125 0.0
3330.0 -128.5358 132.2847 -166.2588 -37.76181 0.0 -153.3518 14.50301 10.3518 0.0
3340.0 -123.8398 148.3808 -166.1529 -37.40034 0.0 -152.6026 15.71547 8.134545 0.0
3350.0 -122.9833 143.4432 -163.8884 -37.56898 0.0 -153.4712 16.79529 10.35658 0.0
3360.0 -130.5499 140.1516 -170.5163 -39.18184 0.0 -153.4551 13.70466 8.415948 0.0
3370.0 -127.3817 125.0584 -163.0441 -37.93313 0.0 -153.3812 18.55446 9.715815 0.0
3380.0 -125.7295 133.9994 -163.9415 -37.74256 0.0 -153.4413 17.68755 9.554762 0.0
3390.0 -128.5795 126.1228 -164.5454 -37.39813 0.0 -152.7143 14.57468 10.99239 0.0
3400.0 -125.5706 124.2346 -160.998 -36.09498 0.0 -153.3104 17.09235 11.31501 0.0
3410.0 -126.0735 141.8318 -166.519 -37.25882 0.0 -153.8882 14.54467 10.08335 0.0
3420.0 -119.2573 168.5576 -167.3241 -37.35415 0.0 -153.1173 14.19657 8.950724 0.0
3430.0 -127.0181 124.8553 -162.6225 -37.7311 0.0 -150.9585 14.36673 11.70036 0.0
3440.0 -130.2333 127.5747 -166.6132 -36.69699 0.0 -153.5949 14.13861 9.540136 0.0
3450.0 -119.2463 164.5729 -166.1769 -38.52602 0.0 -154.3726 18.73328 7.988514 0.0
3460.0 -128.5743 120.9023 -163.0515 -37.60763 0.0 -151.9763 15.85206 10.68047 0.0
3470.0 -125.2087 141.1208 -165.4515 -36.80014 0.0 -151.5351 12.14924 10.73451 0.0
3480.0 -131.4073 118.2471 -165.1273 -39.28216 0.0 -151.6017 16.63379 9.122759 0.0
3490.0 -125.8205 127.8627 -162.2825 -36.33743 0.0 -153.2086 16.95785 10.30567 0.0
3500.0 -125.9008 136.43 -164.8059 -38.01894 0.0 -153.9414 17.64641 9.508092 0.0
3510.0 -125.6575 123.1127 -160.765 -37.17465 0.0 -150.8457 15.71239 11.54301 0.0
3520.0 -122.4033 140.1566 -162.3711 -37.60372 0.0 -152.5967 19.85199 7.977351 0.0
3530.0 -124.503 133.8618 -162.6757 -36.71983 0.0 -153.2233 16.72613 10.54129 0.0
3540.0 -121.8263 133.3199 -159.8445 -37.48935 0.0 -150.274 18.83855 9.080296 0.0
3550.0 -121.4207 140.8203 -161.5777 -36.59685 0.0 -151.9937 18.22474 8.78807 0.0
3560.0 -120.378 140.2106 -160.3612 -36.77899 0.0 -152.2528 17.27985 11.39077 0.0
3570.0 -116.9034 154.5735 -160.9824 -36.90622 0.0 -151.2238 17.13774 10.00992 0.0
3580.0 -130.807 106.5515 -161.1918 -35.61054 0.0 -151.7565 16.92629 9.248927 0.0
3590.0 -117.8976 138.4912 -157.3905 -36.03154 0.0 -152.9121 21.16976 10.38339 0.0
3600.0 -131.7981 115.8497 -164.8345 -36.24531 0.0 -152.4156 15.53246 8.29401 0.0
3610.0 -121.8424 134.0526 -160.0695 -35.90395 0.0 -152.9031 16.30846 12.42908 0.0
3620.0 -124.7271 136.5745 -163.6734 -35.82222 0.0 -152.0459 15.16566 9.029037 0.0
3630.0 -129.8128 132.0523 -167.4695 -36.55819 0.0 -154.1186 15.23576 7.971511 0.0
3640.0 -131.2326 130.2163 -168.3658 -36.2052 0.0 -155.73 15.57794 7.991432 0.0
3650.0 -124.2506 125.4664 -160.0293 -36.30438 0.0 -151.6056 18.85853 9.022161 0.0
3660.0 -123.8716 122.9039 -158.9195 -36.08275 0.0 -153.6584 17.85117 12.97041 0.0
3670.0 -125.0219 134.4266 -163.3557 -35.93731 0.0 -153.236 16.66042 9.157227 0.0
3680.0 -122.5583 140.1589 -162.5268 -37.46161 0.0 -153.9497 18.20803 10.67649 0.0
3690.0 -130.0951 117.657 -163.6468 -37.33948 0.0 -152.2137 15.92871 9.977668 0.0
3700.0 -123.0375 133.1902 -161.0188 -36.39552 0.0 -150.756 16.95936 9.173436 0.0
3710.0 -130.0708 131.8491 -167.6696 -38.31996 0.0 -152.645 14.25287 9.042495 0.0
3720.0 -126.0069 128.5013 -162.651 -36.25439 0.0 -152.9346 17.39948 9.138505 0.0
3730.0 -127.2334 122.9564 -162.2963 -37.37832 0.0 -152.6476 17.12082 10.60872 0.0
3740.0 -129.2607 120.5595 -163.6401 -36.52785 0.0 -152.7843 15.04689 10.62518 0.0
3750.0 -119.409 145.301 -160.8438 -37.21113 0.0 -150.6112 16.47731 10.50117 0.0
3760.0 -130.5023 118.0892 -164.1773 -37.60586 0.0 -153.1426 15.57548 10.99562 0.0
3770.0 -123.9403 135.3713 -162.5435 -36.65895 0.0 -152.1362 18.60396 7.647656 0.0
3780.0 -123.8897 123.5166 -159.1124 -36.29567 0.0 -152.2403 21.62142 7.802194 0.0
3790.0 -122.2798 124.8357 -157.8786 -38.81688 0.0 -151.068 21.43607 10.57018 0.0
3800.0 -129.8311 133.1447 -167.7994 -38.28948 0.0 -152.4919 13.26068 9.72134 0.0
3810.0 -126.8291 135.4547 -165.4561 -39.10522 0.0 -153.2322 15.37931 11.50193 0.0
3820.0 -124.9227 135.5799 -163.5854 -38.96484 0.0 -153.3336 20.57923 8.133769 0.0
3830.0 -128.1251 129.8047 -165.141 -38.80185 0.0 -152.2251 17.2369 8.649077 0.0
3840.0 -120.4351 130.0328 -157.516 -37.7142 0.0 -147.8976 16.77412 11.32174 0.0
3850.0 -126.3722 121.0392 -160.8884 -39.00624 0.0 -151.3811 18.94091 10.55807 0.0
3860.0 -125.6934 122.611 -160.6578 -38.66991 0.0 -153.5591 20.37519 11.1961 0.0
3870.0 -128.5881 126.6705 -164.7102 -40.43248 0.0 -152.4524 17.51871 10.65598 0.0
3880.0 -126.2974 111.5723 -158.114 -38.4463 0.0 -149.5536 17.77358 12.11232 0.0
3890.0 -126.0669 134.6601 -164.4674 -38.06887 0.0 -153.7511 16.27504 11.07756 0.0
3900.0 -128.5866 130.3063 -165.7455 -40.66418 0.0 -153.2419 17.98681 10.17383 0.0
3910.0 -123.1108 148.9664 -165.5909 -39.45225 0.0 -151.8317 14.8532 10.8399 0.0
3920.0 -127.6982 111.686 -159.5472 -39.53117 0.0 -150.4712 17.77891 12.67631 0.0
3930.0 -121.3122 139.9208 -161.2128 -40.54542 0.0 -150.8362 20.00106 10.16778 0.0
3940.0 -130.3982 124.558 -165.9178 -39.46713 0.0 -154.0204 16.95522 10.61449 0.0
3950.0 -124.5353 139.5489 -164.3298 -38.2584 0.0 -151.225 16.03118 9.122416 0.0
3960.0 -134.3623 129.5871 -171.316 -39.23627 0.0 -153.1219 11.82586 9.21625 0.0
3970.0 -121.1719 150.2001 -164.0038 -38.75116 0.0 -153.9635 16.90732 11.80353 0.0
3980.0 -120.8247 153.7025 -164.6553 -39.06518 0.0 -151.4075 15.08867 10.72868 0.0
3990.0 -125.2266 134.0183 -163.444 -39.17157 0.0 -151.8337 19.37518 8.186042 0.0
4000.0 -130.8539 132.1621 -168.542 -37.46953 0.0 -152.4319 13.58608 7.773414 0.0
4010.0 -127.0656 123.7971 -162.3683 -38.34839 0.0 -152.757 18.69005 10.04702 0.0
4020.0 -119.2529 157.5206 -164.1724 -38.15429 0.0 -153.9518 15.66568 12.26805 0.0
4030.0 -124.6181 143.741 -165.6081 -36.49886 0.0 -152.7985 13.67746 10.01184 0.0
4040.0 -127.0819 141.6842 -167.4853 -37.52416 0.0 -153.9533 14.90376 9.088407 0.0
4050.0 -121.0144 144.5524 -162.2358 -36.61849 0.0 -153.2102 18.5278 9.065124 0.0
4060.0 -119.5409 136.1047 -158.3533 -35.43879 0.0 -149.8674 17.21658 9.73629 0.0
4070.0 -124.2188 116.3757 -157.4051 -36.63187 0.0 -150.4522 19.94814 9.730779 0.0
4080.0 -122.2256 126.7287 -158.3642 -36.56596 0.0 -152.1805 18.42077 11.96147 0.0
4090.0 -130.6029 114.1782 -163.1626 -36.64677 0.0 -152.7806 15.82248 10.44225 0.0
4100.0 -120.891 143.5817 -161.8355 -37.07395 0.0 -153.869 20.64118 8.466238 0.0
4110.0 -126.7777 138.4855 -166.269 -36.88468 0.0 -154.4001 16.5923 8.423427 0.0
4120.0 -123.866 134.3172 -162.1687 -37.47566 0.0 -152.5864 19.12541 8.767962 0.0
4130.0 -124.9304 128.4499 -161.5599 -37.09371 0.0 -152.9934 17.52579 11.00141 0.0
4140.0 -131.2903 123.8195 -166.5994 -37.80778 0.0 -153.8746 17.14347 7.939543 0.0
4150.0 -126.7915 133.7071 -164.9201 -36.30627 0.0 -153.4898 15.57766 9.298287 0.0
4160.0 -128.3446 135.8618 -167.0877 -37.42706 0.0 -152.7006 13.85099 9.188995 0.0
4170.0 -125.9718 122.2739 -160.8401 -37.84701 0.0 -150.9659 18.20741 9.765434 0.0
4180.0 -129.5938 131.7419 -167.162 -38.51018 0.0 -154.3608 16.48045 9.228562 0.0
4190.0 -126.9308 127.5634 -163.3075 -38.41365 0.0 -152.6564 18.47386 9.288749 0.0
4200.0 -131.8988 124.1532 -167.303 -38.03818 0.0 -152.2882 13.46159 9.561741 0.0
4210.0 -124.5751 126.8496 -160.7482 -37.38547 0.0 -153.3296 19.70281 10.26408 0.0
4220.0 -133.5454 125.2884 -169.2733 -38.89058 0.0 -154.5683 14.34638 9.839246 0.0
4230.0 -127.1134 119.0984 -161.0761 -36.89252 0.0 -152.8933 18.04648 10.66327 0.0
4240.0 -125.1571 130.8023 -162.4574 -38.28624 0.0 -150.1971 15.54412 10.48189 0.0
4250.0 -124.7021 137.3315 -163.8643 -37.06772 0.0 -151.8377 16.19976 8.841382 0.0
4260.0 -119.4289 140.1801 -159.4034 -36.98061 0.0 -152.1838 18.48066 11.28039 0.0
4270.0 -128.2015 125.2298 -163.9127 -37.80412 0.0 -152.8207 15.14573 11.56635 0.0
4280.0 -124.1046 132.1788 -161.7974 -37.27425 0.0 -151.8399 14.62464 12.69211 0.0
4290.0 -113.178 164.7075 -160.1469 -37.56863 0.0 -153.2199 20.57599 10.06558 0.0
4300.0 -129.3276 127.4566 -165.6738 -38.45392 0.0 -154.1855 18.55744 8.408171 0.0
4310.0 -126.7198 147.055 -168.6548 -37.94135 0.0 -155.4696 15.7654 8.990788 0.0
4320.0 -123.5015 131.4831 -160.9959 -38.6082 0.0 -153.6598 17.01604 14.25604 0.0
4330.0 -127.4018 136.3347 -166.2798 -38.35259 0.0 -152.539 17.03538 7.57648 0.0
4340.0 -130.8751 119.9952 -165.0936 -38.19347 0.0 -153.0143 15.05235 11.06176 0.0
4350.0 -122.3792 146.7192 -164.2184 -38.38678 0.0 -153.7438 18.29502 9.617168 0.0
4360.0 -133.2208 119.0056 -167.1571 -38.75142 0.0 -154.7677 14.31395 12.04811 0.0
4370.0 -123.4549 141.7596 -163.8799 -38.5139 0.0 -151.5835 15.27234 10.94518 0.0
4380.0 -126.4791 134.2614 -164.7658 -39.16839 0.0 -150.5398 15.65084 9.291557 0.0
4390.0 -118.0979 140.6957 -158.2195 -38.06605 0.0 -148.9417 17.32015 11.46813 0.0
4400.0 -127.9124 125.0941 -163.5849 -38.70158 0.0 -152.3397 17.3518 10.10462 0.0
4410.0 -132.7313 132.6627 -170.5621 -39.15756 0.0 -155.1283 15.15468 8.569062 0.0
4420.0 -131.6663 129.0049 -168.454 -39.05673 0.0 -152.0529 12.30375 10.35181 0.0
4430.0 -124.4872 140.7079 -164.6122 -38.66974 0.0 -151.909 15.54723 10.4193 0.0
4440.0 -126.2532 131.1691 -163.6581 -38.18285 0.0 -154.2015 19.75758 8.96866 0.0
4450.0 -128.5034 136.51 -167.4313 -38.93349 0.0 -152.9076 14.23649 10.17322 0.0
4460.0 -128.7308 137.8057 -168.0283 -38.26866 0.0 -156.0199 15.44496 10.81531 0.0
4470.0 -129.3862 128.3883 -165.9981 -38.44272 0.0 -154.5445 17.91855 9.070493 0.0
4480.0 -132.1921 125.4154 -167.9562 -38.18736 0.0 -151.9452 14.24034 7.936011 0.0
4490.0 -127.0042 140.8911 -167.1815 -37.21246 0.0 -155.3302 15.62522 9.736001 0.0
4500.0 -119.5728 141.091 -159.807 -36.44989 0.0 -152.6595 19.54483 9.757508 0.0
4510.0 -128.9024 122.9742 -163.9704 -36.70463 0.0 -153.6886 18.04804 8.374755 0.0
4520.0 -131.0523 128.6681 -167.744 -37.39717 0.0 -151.5177 12.95959 8.211256 0.0
4530.0 -133.6977 113.1908 -165.9758 -38.4253 0.0 -152.9681 16.31183 9.105755 0.0
4540.0 -130.0202 126.4211 -166.0711 -37.68352 0.0 -152.4255 14.64166 9.396194 0.0
4550.0 -121.8194 144.4237 -163.0041 -37.29057 0.0 -150.8231 14.54793 10.56162 0.0
4560.0 -126.702 123.6627 -161.9664 -37.74755 0.0 -151.5863 16.60596 10.76154 0.0
4570.0 -121.0732 139.695 -160.9094 -37.20497 0.0 -153.0725 19.33554 10.03247 0.0
4580.0 -131.4477 111.4436 -163.2276 -37.7615 0.0 -152.448 16.14115 10.84075 0.0
4590.0 -124.4028 136.4648 -163.3179 -36.24207 0.0 -154.4154 16.92978 10.40982 0.0
4600.0 -131.2863 128.159 -167.8329 -36.65221 0.0 -153.1827 13.95939 8.042639 0.0
4610.0 -125.0046 130.1898 -162.1302 -36.83437 0.0 -154.8319 17.08157 12.45447 0.0
4620.0 -120.3467 153.679 -164.1706 -38.78493 0.0 -154.0107 18.63599 9.988947 0.0
4630.0 -125.7765 124.0938 -161.1637 -37.89037 0.0 -150.7842 17.80267 9.708136 0.0
4640.0 -127.7288 138.0562 -167.0977 -38.4141 0.0 -152.9333 14.46569 9.784044 0.0
4650.0 -119.308 141.321 -159.6079 -37.78433 0.0 -152.2798 19.67937 10.7769 0.0
4660.0 -124.895 131.5154 -162.3986 -36.26694 0.0 -153.124 16.27244 10.71983 0.0
4670.0 -130.9396 117.2956 -164.3882 -39.08375 0.0 -152.8512 17.26399 10.28273 0.0
4680.0 -121.6893 148.8588 -164.1386 -36.84868 0.0 -150.8819 14.38852 9.203414 0.0
4690.0 -130.9878 122.6921 -165.9754 -38.57169 0.0 -152.949 17.62398 7.921278 0.0
4700.0 -125.1687 122.6629 -160.1479 -38.70543 0.0 -150.8106 17.02452 12.34354 0.0
4710.0 -133.8089 120.2015 -168.0862 -38.9559 0.0 -153.5143 15.03503 9.348938 0.0
4720.0 -122.9667 137.5593 -162.1939 -38.50078 0.0 -153.5664 15.4917 14.38156 0.0
4730.0 -126.6297 137.8736 -165.9465 -39.57771 0.0 -154.4867 16.73708 11.38085 0.0
4740.0 -134.4513 101.8727 -163.5019 -38.52141 0.0 -151.2688 16.38281 9.905579 0.0
4750.0 -125.1824 123.9227 -160.5209 -38.70672 0.0 -152.3054 21.04849 9.442679 0.0
4760.0 -122.3898 125.3203 -158.1268 -40.75294 0.0 -151.0173 21.07263 12.57076 0.0
4770.0 -129.4135 124.445 -164.901 -38.61003 0.0 -153.2701 17.28642 9.6928 0.0
4780.0 -127.4261 133.7028 -165.5535 -39.18261 0.0 -151.4782 16.26336 8.843914 0.0
4790.0 -123.575 120.7966 -158.022 -37.74652 0.0 -151.9798 20.9955 10.70884 0.0
4800.0 -125.6045 140.1227 -165.5626 -38.20229 0.0 -152.8478 15.5551 9.932337 0.0
4810.0 -133.0133 122.1172 -167.8369 -39.09958 0.0 -152.9451 15.70147 8.506297 0.0
4820.0 -129.6971 124.0697 -165.0775 -39.87555 0.0 -153.2789 16.57671 11.5003 0.0
4830.0 -125.0208 129.9075 -162.0659 -39.11089 0.0 -154.4104 20.50001 10.95536 0.0
4840.0 -125.2284 147.3628 -167.2512 -39.94838 0.0 -153.1231 14.36887 11.45139 0.0
4850.0 -134.8661 124.8365 -170.4652 -39.0658 0.0 -153.2026 14.39326 7.409897 0.0
4860.0 -128.9354 127.7622 -165.3688 -37.95798 0.0 -153.8929 17.16857 9.313521 0.0
4870.0 -131.3937 137.1103 -170.4928 -39.04456 0.0 -153.7273 14.19734 8.081708 0.0
4880.0 -124.0943 126.6078 -160.1984 -37.10937 0.0 -150.876 15.94908 11.83786 0.0
4890.0 -132.6773 131.4109 -170.1511 -38.80759 0.0 -153.2215 12.15707 9.720914 0.0
4900.0 -127.2266 152.4664 -170.7047 -38.81803 0.0 -153.7847 13.20861 8.689383 0.0
4910.0 -121.0777 147.8346 -163.235 -37.97243 0.0 -150.305 14.08162 10.9608 0.0
4920.0 -128.4922 128.3062 -165.0807 -38.66062 0.0 -151.7105 15.84419 9.446205 0.0
4930.0 -124.2811 132.2089 -161.9825 -37.74956 0.0 -150.6119 15.53871 10.84027 0.0
4940.0 -124.8387 135.3854 -163.446 -37.27183 0.0 -152.6324 16.78073 9.677555 0.0
4950.0 -132.13 129.5087 -169.0614 -39.01012 0.0 -155.4775 18.03401 7.392255 0.0
4960.0 -134.9641 119.2812 -168.979 -38.92496 0.0 -154.1805 15.23194 8.89457 0.0
4970.0 -123.4038 128.3209 -159.9965 -37.22245 0.0 -151.949 18.30912 10.86588 0.0
4980.0 -123.2133 161.6973 -169.3238 -38.59427 0.0 -154.0403 14.59152 8.719318 0.0
4990.0 -123.9461 135.139 -162.4831 -38.50919 0.0 -152.0755 17.74508 10.35649 0.0
5000.0 -126.0329 132.2513 -163.7464 -39.19658 0.0 -152.6091 17.25036 10.80889 0.0
5010.0 -120.3026 146.0911 -161.9628 -38.19297 0.0 -151.9259 17.14797 11.00815 0.0
5020.0 -126.5659 133.4935 -164.6336 -38.36624 0.0 -152.6631 16.7954 9.600274 0.0
5030.0 -124.1248 135.361 -162.725 -38.5937 0.0 -151.6286 15.65731 11.83998 0.0
5040.0 -134.5963 103.7446 -164.1807 -39.07408 0.0 -151.2582 14.71957 11.43202 0.0
5050.0 -126.0738 150.7827 -169.0718 -38.78554 0.0 -152.2188 14.91796 7.014605 0.0
5060.0 -122.2632 139.7499 -162.1151 -37.13362 0.0 -150.5389 16.05775 9.499635 0.0
5070.0 -132.3774 113.449 -164.7291 -39.92297 0.0 -153.2325 17.93714 10.4892 0.0
5080.0 -128.2298 124.7466 -163.8033 -38.06228 0.0 -152.8389 15.78293 11.31501 0.0
5090.0 -121.6354 150.7681 -164.6293 -38.87213 0.0 -152.9914 17.95178 9.282457 0.0
5100.0 -124.021 127.5765 -160.4015 -38.54187 0.0 -151.6836 17.87937 11.94468 0.0
5110.0 -119.6953 150.6008 -162.6415 -39.03868 0.0 -151.6844 18.34157 9.739994 0.0
5120.0 -131.9661 116.7172 -165.2498 -38.33999 0.0 -153.8341 14.79799 12.12627 0.0
5130.0 -112.8461 142.7135 -153.5431 -36.453 0.0 -148.5895 19.94839 11.55099 0.0
5140.0 -122.8054 152.2885 -166.2328 -37.88434 0.0 -153.1545 16.16656 8.639493 0.0
5150.0 -126.4847 128.2565 -163.059 -37.17249 0.0 -154.1827 16.83506 11.46114 0.0
5160.0 -128.0844 129.3349 -164.9662 -39.03815 0.0 -152.6905 18.26524 8.497225 0.0
5170.0 -132.5385 115.396 -165.4455 -36.33976 0.0 -152.931 15.17878 8.646463 0.0
5180.0 -124.4314 129.5709 -161.3805 -37.53248 0.0 -151.3283 17.94875 9.531471 0.0
5190.0 -127.8292 125.9452 -163.7444 -36.83153 0.0 -152.2879 16.0558 9.319173 0.0
5200.0 -117.9439 149.613 -160.6083 -36.49002 0.0 -152.9421 18.74221 10.08152 0.0
5210.0 -127.7007 128.7599 -164.4185 -37.15297 0.0 -153.4078 15.68313 10.45908 0.0
5220.0 -118.8835 154.135 -162.8375 -38.35248 0.0 -153.553 17.24995 11.81805 0.0
5230.0 -128.8212 121.4071 -163.4423 -38.71 0.0 -152.5144 16.0237 11.75838 0.0
5240.0 -131.7579 116.7167 -165.0415 -38.19483 0.0 -153.2023 16.68221 9.673487 0.0
5250.0 -124.1365 147.9287 -166.3206 -38.5908 0.0 -153.0861 15.58101 9.775264 0.0
5260.0 -131.4175 125.5484 -167.2196 -38.69759 0.0 -154.465 14.69786 11.24515 0.0
5270.0 -127.7441 139.6104 -167.5561 -39.42919 0.0 -152.7406 13.91676 10.69688 0.0
5280.0 -132.7749 130.0353 -169.8565 -38.33394 0.0 -153.5281 12.13895 9.866624 0.0
5290.0 -133.1586 112.7495 -165.3108 -37.49148 0.0 -154.3882 16.78497 9.783857 0.0
5300.0 -130.3904 130.9359 -167.7288 -39.06078 0.0 -152.1729 15.35905 8.145837 0.0
5310.0 -121.9236 146.1816 -163.6096 -39.88137 0.0 -150.7872 16.19188 10.86716 0.0
5320.0 -128.1597 132.7878 -166.0262 -38.78585 0.0 -153.7713 17.60906 8.921862 0.0
5330.0 -132.224 113.2538 -164.52 -37.83278 0.0 -151.9549 16.4053 8.862385 0.0
5340.0 -123.4951 127.5562 -159.8697 -38.40158 0.0 -152.0199 19.43992 11.11187 0.0
5350.0 -129.8216 121.2246 -164.3907 -39.94978 0.0 -152.1172 18.47658 9.199686 0.0
5360.0 -126.5993 137.0097 -165.6697 -40.38751 0.0 -151.6518 15.68004 10.68959 0.0
5370.0 -118.0082 161.8186 -164.1532 -39.24474 0.0 -153.9588 17.7778 11.27254 0.0
5380.0 -125.4144 137.0271 -164.4898 -40.07813 0.0 -153.878 16.94267 12.52367 0.0
5390.0 -126.4054 139.5623 -166.2037 -40.31379 0.0 -151.196 16.97679 8.329272 0.0
5400.0 -128.6787 127.4335 -165.0183 -38.60256 0.0 -152.3934 15.99693 9.980668 0.0
5410.0 -130.8814 123.8438 -166.1974 -39.39535 0.0 -150.6459 14.86809 8.975773 0.0
5420.0 -123.0529 131.5521 -160.567 -38.57001 0.0 -152.1778 19.3634 10.81741 0.0
5430.0 -128.6975 118.5538 -162.5049 -37.63646 0.0 -154.125 19.4956 9.76088 0.0
5440.0 -129.0624 124.4452 -164.5498 -37.00181 0.0 -152.128 15.43554 9.144471 0.0
5450.0 -128.0405 131.5693 -165.5595 -38.56942 0.0 -151.5965 15.19809 9.408374 0.0
5460.0 -131.0995 118.03 -164.7576 -38.60619 0.0 -152.4592 18.25422 8.053582 0.0
5470.0 -129.056 117.6862 -162.6161 -37.06923 0.0 -155.1151 17.75131 11.81693 0.0
5480.0 -137.5734 120.4428 -171.9195 -39.39407 0.0 -154.9485 15.23069 7.192357 0.0
5490.0 -135.8211 103.5856 -165.3601 -38.02128 0.0 -154.0631 17.36785 9.356427 0.0
5500.0 -136.2588 113.3776 -168.5901 -38.92932 0.0 -152.9928 14.40506 8.926978 0.0
5510.0 -126.5805 122.6412 -161.5535 -38.48841 0.0 -153.0002 19.64535 10.28972 0.0
5520.0 -132.8864 116.4564 -166.0957 -40.21198 0.0 -153.4213 16.99816 10.53937 0.0
5530.0 -127.0765 133.758 -165.2197 -39.48869 0.0 -152.4281 16.86286 9.834196 0.0
5540.0 -124.3855 131.628 -161.9212 -37.46036 0.0 -154.0774 20.57824 9.038316 0.0
5550.0 -127.553 133.732 -165.6887 -39.80408 0.0 -154.6016 20.08138 8.635537 0.0
5560.0 -120.6494 149.1286 -163.1758 -40.10001 0.0 -150.5982 16.08656 11.43587 0.0
5570.0 -131.1714 128.0842 -167.6966 -40.15578 0.0 -154.4347 16.67565 10.21821 0.0
5580.0 -126.6998 137.1929 -165.8225 -38.37432 0.0 -152.2074 16.10134 8.657915 0.0
5590.0 -124.2313 132.3425 -161.9708 -38.87498 0.0 -150.4314 15.81685 11.5187 0.0
5600.0 -129.5556 134.5628 -167.9283 -39.91884 0.0 -154.7064 16.58333 10.11367 0.0
5610.0 -126.2073 130.0397 -163.2901 -38.79853 0.0 -151.8187 17.94563 9.38147 0.0
5620.0 -121.3407 138.9467 -160.9635 -39.84515 0.0 -150.1396 17.25684 11.76438 0.0
5630.0 -127.0977 140.5887 -167.1888 -39.52836 0.0 -154.305 15.20517 11.43948 0.0
5640.0 -130.2632 117.7775 -163.8493 -38.63424 0.0 -153.0727 18.17972 9.677954 0.0
5650.0 -125.1491 138.2987 -164.5871 -38.71511 0.0 -154.4174 18.00969 10.5357 0.0
5660.0 -124.6627 139.6139 -164.4758 -38.17046 0.0 -152.0703 15.81658 9.948406 0.0
5670.0 -132.8387 123.9876 -168.1957 -38.81472 0.0 -154.0692 14.52017 10.16804 0.0
5680.0 -131.318 115.475 -164.2475 -39.47881 0.0 -153.276 16.75053 11.75677 0.0
5690.0 -122.836 141.7162 -163.2486 -39.72327 0.0 -151.6408 18.03909 10.07637 0.0
5700.0 -133.2254 123.4826 -168.4383 -37.97575 0.0 -153.451 11.76846 11.21999 0.0
5710.0 -123.2747 150.8042 -166.2789 -38.25224 0.0 -153.9198 16.76828 9.124935 0.0
5720.0 -129.9085 120.122 -164.1632 -37.98609 0.0 -151.4459 14.50531 10.76354 0.0
5730.0 -132.4608 111.3094 -164.2024 -38.5045 0.0 -152.7011 17.86935 9.133848 0.0
5740.0 -128.6552 134.7688 -167.0866 -38.60875 0.0 -152.1413 13.56809 10.09545 0.0
5750.0 -129.1866 136.0664 -167.988 -37.9714 0.0 -154.203 15.31228 8.874106 0.0
5760.0 -128.4156 129.3928 -165.314 -38.8939 0.0 -153.9765 16.63849 10.91792 0.0
5770.0 -122.9334 135.2209 -161.4937 -39.28964 0.0 -151.3766 16.42976 12.74277 0.0
5780.0 -127.8204 132.0912 -165.4883 -38.88745 0.0 -152.641 17.23537 8.80481 0.0
5790.0 -128.9954 133.4299 -167.045 -38.46129 0.0 -154.9805 17.54014 8.856641 0.0
5800.0 -129.7676 130.1011 -166.868 -39.41788 0.0 -151.7857 13.96883 10.36675 0.0
5810.0 -125.9923 136.5041 -164.9185 -39.95602 0.0 -150.9656 17.38747 8.615621 0.0
5820.0 -131.8488 120.0605 -166.0859 -38.79786 0.0 -154.4303 17.34727 9.794918 0.0
5830.0 -129.096 136.5728 -168.0418 -38.34088 0.0 -152.4731 12.38754 10.3846 0.0
5840.0 -132.1424 125.028 -167.7961 -39.01964 0.0 -153.8219 16.61183 8.433647 0.0
5850.0 -127.5006 129.6245 -164.465 -37.81323 0.0 -152.9892 17.82787 8.509495 0.0
5860.0 -130.8184 132.9107 -168.7199 -38.56072 0.0 -155.2676 14.95749 10.15091 0.0
5870.0 -127.3167 132.8558 -165.2026 -37.76896 0.0 -152.8913 16.85074 8.60695 0.0
5880.0 -124.1207 128.2102 -160.6818 -37.52806 0.0 -151.0746 17.18332 10.73749 0.0
5890.0 -122.7013 137.143 -161.8098 -37.76083 0.0 -153.1076 17.16054 11.89812 0.0
5900.0 -118.9923 134.608 -157.3779 -37.25872 0.0 -152.4853 21.35562 11.01054 0.0
5910.0 -132.5967 125.174 -168.292 -37.91516 0.0 -153.5739 14.07095 9.126128 0.0
5920.0 -121.5237 138.8393 -161.1159 -38.12572 0.0 -152.6277 20.16592 9.471591 0.0
5930.0 -122.3971 145.1616 -163.7922 -37.48282 0.0 -152.3751 16.29358 9.772148 0.0
5940.0 -128.133 122.4276 -163.0451 -38.31331 0.0 -153.0838 16.66466 11.68728 0.0
5950.0 -127.636 122.2732 -162.5041 -37.82398 0.0 -153.7907 18.76915 10.34147 0.0
5960.0 -127.8658 128.7535 -164.5819 -38.22559 0.0 -152.8769 15.148 11.37265 0.0
5970.0 -124.2268 131.4212 -161.7036 -37.64387 0.0 -150.8503 14.95105 11.83952 0.0
5980.0 -127.0384 126.4637 -163.1015 -38.26851 0.0 -151.1964 14.91288 11.45057 0.0
5990.0 -119.1531 146.0032 -160.7882 -38.09337 0.0 -150.284 18.71331 8.875917 0.0
6000.0 -123.793 128.8866 -160.547 -38.82793 0.0 -151.4612 19.80823 9.933853 0.0
6010.0 -124.2599 135.6751 -162.9497 -38.30767 0.0 -152.2031 16.32451 11.23654 0.0
6020.0 -126.9415 130.4585 -164.1438 -38.75093 0.0 -152.181 18.22775 8.5604 0.0
6030.0 -126.3587 142.7905 -167.0776 -38.29472 0.0 -155.0776 17.15262 9.14205 0.0
6040.0 -129.0226 124.6655 -164.5729 -39.50766 0.0 -152.1145 17.73535 9.313922 0.0
6050.0 -131.0248 127.2894 -167.3234 -39.11884 0.0 -155.0917 17.73097 9.156209 0.0
6060.0 -136.0971 121.5369 -170.7552 -38.67438 0.0 -152.2504 12.45562 7.713967 0.0
6070.0 -130.1107 123.9582 -165.4593 -37.73538 0.0 -152.9409 16.07763 9.139355 0.0
6080.0 -122.333 137.2243 -161.4646 -37.77744 0.0 -151.8602 19.46087 8.712126 0.0
6090.0 -136.6608 113.3544 -168.9856 -39.73842 0.0 -154.6975 15.65918 9.79122 0.0
6100.0 -128.6039 135.7404 -167.3124 -38.05683 0.0 -152.746 15.61262 7.877805 0.0
6110.0 -124.5038 121.0588 -159.0256 -38.04572 0.0 -151.6024 20.70027 9.922214 0.0
6120.0 -127.3982 137.692 -166.6633 -36.79999 0.0 -153.237 15.29005 8.083688 0.0
6130.0 -124.1438 123.9255 -159.483 -37.005 0.0 -150.1834 17.08638 10.61894 0.0
6140.0 -122.5816 127.4598 -158.9287 -36.58737 0.0 -151.4947 15.90224 13.25113 0.0
6150.0 -123.6782 135.0451 -162.1884 -37.72633 0.0 -152.6958 17.17652 11.05723 0.0
6160.0 -130.1743 121.2655 -164.755 -37.88015 0.0 -153.1547 16.35777 9.922096 0.0
6170.0 -128.5432 125.0693 -164.2086 -37.87651 0.0 -153.9051 18.51938 9.053571 0.0
6180.0 -128.4315 129.2755 -165.2964 -37.59506 0.0 -152.7071 16.6506 8.355127 0.0
6190.0 -127.733 130.8123 -165.0362 -38.22701 0.0 -151.6077 15.35473 9.443778 0.0
6200.0 -130.8873 127.824 -167.3383 -38.04586 0.0 -154.4179 16.47807 8.647405 0.0
6210.0 -128.0939 127.9424 -164.5787 -38.2418 0.0 -154.8956 16.77034 11.78838 0.0
6220.0 -129.3063 126.4302 -165.3599 -37.52244 0.0 -153.8087 17.10177 8.869498 0.0
6230.0 -127.0907 126.6654 -163.2113 -35.96522 0.0 -153.1781 14.92833 11.00371 0.0
6240.0 -121.6132 135.8356 -160.3488 -38.04003 0.0 -152.4067 18.39524 11.70267 0.0
6250.0 -132.1469 121.7722 -166.8721 -36.50665 0.0 -153.9771 13.58695 10.02472 0.0
6260.0 -122.1676 147.5654 -164.2482 -37.42285 0.0 -152.2212 14.69539 10.70047 0.0
6270.0 -134.0376 124.5549 -169.5564 -37.29891 0.0 -154.617 12.88125 9.478298 0.0
6280.0 -132.829 128.2252 -169.3944 -38.35679 0.0 -155.7475 13.31533 11.39452 0.0
6290.0 -124.904 126.9915 -161.1176 -37.1005 0.0 -153.1973 18.73702 10.44319 0.0
6300.0 -126.058 126.997 -162.2731 -37.23507 0.0 -151.9809 18.14524 8.79761 0.0
6310.0 -122.3387 139.0676 -161.9959 -36.39273 0.0 -152.4419 16.14159 10.69705 0.0
6320.0 -123.5042 125.5903 -159.3183 -38.15051 0.0 -150.77 18.94974 10.65251 0.0
6330.0 -135.0734 115.4944 -168.0085 -38.56686 0.0 -153.6059 15.61904 8.545241 0.0
6340.0 -121.7996 146.3529 -163.5344 -38.26867 0.0 -152.7058 16.29913 11.14099 0.0
6350.0 -121.7336 134.7161 -160.15 -37.32584 0.0 -151.6802 15.02594 13.83011 0.0
6360.0 -131.8798 124.5616 -167.4004 -39.11056 0.0 -153.5132 14.37466 10.84864 0.0
6370.0 -125.7744 126.8105 -161.9364 -38.08543 0.0 -152.1832 17.30264 11.02962 0.0
6380.0 -126.7829 127.7757 -163.2202 -38.60283 0.0 -150.7111 16.1063 9.987517 0.0
6390.0 -124.524 137.2899 -163.6743 -38.49445 0.0 -152.4244 15.6506 11.59394 0.0
6400.0 -129.9678 118.6097 -163.7912 -38.47558 0.0 -150.3442 15.58144 9.447121 0.0
6410.0 -129.5097 123.0935 -164.6118 -38.93179 0.0 -150.7595 15.34514 9.734411 0.0
6420.0 -125.6867 142.199 -166.237 -39.11811 0.0 -148.9308 12.94897 8.863009 0.0
6430.0 -128.5629 125.6061 -164.3814 -39.31962 0.0 -152.5957 16.59662 10.93732 0.0
6440.0 -123.976 137.5785 -163.2086 -38.30358 0.0 -152.4768 16.79451 10.77724 0.0
6450.0 -131.2285 123.3233 -166.3961 -39.07183 0.0 -153.7172 16.98454 9.40841 0.0
6460.0 -125.4108 122.5164 -160.3482 -37.49492 0.0 -153.2656 17.34866 13.06362 0.0
6470.0 -127.5572 121.9391 -162.33 -37.21998 0.0 -153.0808 18.1631 9.80768 0.0
6480.0 -125.3141 136.7252 -164.3034 -37.66319 0.0 -152.5677 16.0147 9.912801 0.0
6490.0 -124.5715 147.6634 -166.68 -37.97881 0.0 -152.4072 15.08273 8.623296 0.0
6500.0 -125.9733 125.0166 -161.6237 -37.45487 0.0 -153.3701 18.38894 10.81228 0.0
6510.0 -124.9427 147.3163 -166.9522 -37.99919 0.0 -152.1724 15.31734 7.902028 0.0
6520.0 -129.9384 134.001 -168.1509 -38.22997 0.0 -154.545 15.47364 9.150507 0.0
6530.0 -127.3239 110.1047 -158.7219 -37.45324 0.0 -149.9026 16.32608 12.30785 0.0
6540.0 -125.0898 144.0889 -166.179 -37.29683 0.0 -152.3908 14.42747 9.08111 0.0
6550.0 -121.8646 150.2234 -164.7032 -37.85257 0.0 -152.7668 14.81587 11.10036 0.0
6560.0 -128.5129 124.5051 -164.0174 -38.56863 0.0 -153.2215 19.3226 8.450126 0.0
6570.0 -126.0807 121.6261 -160.7643 -38.901 0.0 -152.4782 17.8214 12.79355 0.0
6580.0 -128.5562 128.2945 -165.1413 -37.42351 0.0 -151.5171 12.03778 11.76151 0.0
6590.0 -121.747 129.9434 -158.8024 -38.1873 0.0 -150.9547 20.60613 9.733488 0.0
6600.0 -127.1103 134.4341 -165.4462 -37.07822 0.0 -154.508 15.63517 10.50476 0.0
6610.0 -114.4799 157.0937 -159.2776 -37.72465 0.0 -151.8783 18.90817 11.41712 0.0
6620.0 -130.6938 116.1322 -163.8107 -37.46391 0.0 -154.2959 18.17894 9.770172 0.0
6630.0 -124.6766 134.0523 -162.9037 -38.75844 0.0 -150.8902 16.00521 10.73978 0.0
6640.0 -123.0545 125.4697 -158.8342 -37.31686 0.0 -153.3826 20.00806 11.85725 0.0
6650.0 -132.901 118.8622 -166.7964 -38.25093 0.0 -152.4752 13.03487 10.89483 0.0
6660.0 -128.8746 122.304 -163.7515 -38.71009 0.0 -154.1584 20.09399 9.023008 0.0
6670.0 -128.5786 128.2048 -165.1382 -37.84474 0.0 -152.8665 14.80366 10.76934 0.0
6680.0 -133.3402 120.1399 -167.6 -38.89655 0.0 -153.862 14.75139 10.40719 0.0
6690.0 -126.3858 140.9533 -166.5808 -39.37012 0.0 -152.1348 15.48818 9.436003 0.0
6700.0 -123.8137 141.1969 -164.0782 -37.46142 0.0 -154.8422 18.24964 9.975815 0.0
6710.0 -121.5985 149.33 -164.1823 -38.55946 0.0 -151.3105 15.02626 10.66144 0.0
6720.0 -128.7986 128.7363 -165.5098 -38.18682 0.0 -153.2356 17.93262 7.98 0.0
6730.0 -125.5485 128.2245 -162.1137 -36.92039 0.0 -151.1174 16.20045 9.723687 0.0
6740.0 -130.224 122.824 -165.2492 -37.42029 0.0 -153.7246 15.63355 10.26218 0.0
6750.0 -133.4111 116.0593 -166.5072 -37.17311 0.0 -154.8285 15.93045 9.564021 0.0
6760.0 -127.2822 127.0766 -163.5201 -36.82092 0.0 -154.3543 15.10225 12.55288 0.0
6770.0 -127.0436 132.6036 -164.8576 -37.93412 0.0 -150.9498 14.14862 9.877671 0.0
6780.0 -127.913 126.9664 -164.1195 -38.32288 0.0 -153.6652 17.9982 9.87039 0.0
6790.0 -134.3561 106.6086 -164.7572 -36.84053 0.0 -153.8675 16.08015 9.870734 0.0
6800.0 -125.9123 125.0359 -161.5682 -37.50274 0.0 -154.6149 20.53875 10.01065 0.0
6810.0 -122.3832 132.8114 -160.2565 -34.87224 0.0 -152.9625 19.11042 8.467871 0.0
6820.0 -118.7537 137.0967 -157.849 -36.17376 0.0 -150.0892 15.04506 13.36886 0.0
6830.0 -125.1215 126.5296 -161.2034 -36.90803 0.0 -154.4751 21.45461 8.725084 0.0
6840.0 -122.641 136.2064 -161.4823 -36.56814 0.0 -152.7917 18.33565 9.541824 0.0
6850.0 -125.7221 132.5808 -163.5296 -36.23669 0.0 -152.9916 16.94151 8.757243 0.0
6860.0 -130.4651 114.5471 -163.1299 -37.15284 0.0 -151.9742 16.98553 9.011526 0.0
6870.0 -119.1693 136.6388 -158.134 -35.57763 0.0 -152.8102 18.74052 11.51336 0.0
6880.0 -113.6017 152.7207 -157.1524 -36.80266 0.0 -150.6861 19.34659 10.98975 0.0
6890.0 -118.4694 145.3366 -159.9144 -36.35219 0.0 -152.8826 17.60879 11.71163 0.0
6900.0 -129.9071 131.726 -167.4708 -37.58719 0.0 -152.8759 13.83244 9.159882 0.0
6910.0 -125.8275 146.5637 -167.6224 -37.36411 0.0 -154.106 13.38703 10.46066 0.0
6920.0 -128.4669 135.7049 -167.1653 -38.07193 0.0 -153.7051 16.20846 8.403347 0.0
6930.0 -127.759 144.6461 -169.007 -37.882 0.0 -153.176 12.34519 9.705798 0.0
6940.0 -123.2985 127.2973 -159.5993 -35.19193 0.0 -152.8826 17.32369 11.15155 0.0
6950.0 -130.3855 127.1846 -166.6541 -37.59778 0.0 -154.6555 17.19176 8.407366 0.0
6960.0 -123.6476 127.7301 -160.0718 -36.63318 0.0 -151.0804 17.34969 10.29206 0.0
6970.0 -125.572 137.498 -164.7817 -37.42222 0.0 -152.9444 16.08555 9.499345 0.0
6980.0 -125.8866 143.7175 -166.8698 -37.71168 0.0 -153.1603 16.31603 7.686158 0.0
6990.0 -127.2911 127.5393 -163.6609 -37.25226 0.0 -152.41 14.87265 11.12866 0.0
7000.0 -131.5032 108.561 -162.461 -37.44052 0.0 -153.256 16.97909 11.25642 0.0
7010.0 -125.9765 140.3627 -166.003 -37.74514 0.0 -153.8889 17.44444 8.186543 0.0
7020.0 -131.1375 133.4166 -169.1834 -37.65395 0.0 -154.4878 13.85985 9.098563 0.0
7030.0 -121.0342 132.6978 -158.8751 -36.28953 0.0 -150.903 16.5879 11.72954 0.0
7040.0 -131.5942 119.8938 -165.7838 -37.96314 0.0 -155.018 16.05024 11.14711 0.0
7050.0 -127.6676 133.9586 -165.8679 -37.66319 0.0 -154.7942 19.29073 7.298703 0.0
7060.0 -123.8148 129.3514 -160.7013 -37.40258 0.0 -150.6544 16.24856 11.10717 0.0
7070.0 -121.309 128.3871 -157.9206 -35.70925 0.0 -150.7325 17.33191 11.18927 0.0
7080.0 -126.5003 115.8735 -159.5435 -36.7572 0.0 -152.3006 19.32821 10.18611 0.0
7090.0 -124.7503 127.6734 -161.1583 -37.24273 0.0 -152.1815 17.07851 11.18741 0.0
7100.0 -125.7559 131.8182 -163.3458 -35.78325 0.0 -152.3069 16.04287 8.701383 0.0
7110.0 -126.2861 135.6924 -164.9809 -36.65687 0.0 -152.0782 14.51376 9.240352 0.0
7120.0 -128.6283 123.8711 -163.952 -37.80863 0.0 -152.2942 18.41637 7.734431 0.0
7130.0 -126.8929 133.5853 -164.9868 -37.41843 0.0 -153.5481 18.00236 7.977344 0.0
7140.0 -126.83 133.5715 -164.92 -37.10577 0.0 -152.339 16.02301 8.501778 0.0
7150.0 -121.6994 147.7567 -163.8345 -36.81051 0.0 -154.575 17.76782 9.783205 0.0
7160.0 -124.0599 138.6865 -163.6085 -36.99562 0.0 -153.4999 19.31521 7.571836 0.0
7170.0 -123.6311 143.8563 -164.654 -37.52419 0.0 -152.7675 15.15823 10.4795 0.0
7180.0 -119.1741 132.4832 -156.9537 -37.5736 0.0 -152.0831 19.97479 12.72819 0.0
7190.0 -128.5147 136.4671 -167.4304 -38.1625 0.0 -152.9745 14.1507 9.555953 0.0
7200.0 -125.1223 137.917 -164.4515 -37.91756 0.0 -154.7362 18.09322 10.10899 0.0
7210.0 -125.489 129.2925 -162.3587 -36.94457 0.0 -153.4154 16.24319 11.75805 0.0
7220.0 -121.2136 145.2702 -162.6397 -36.47437 0.0 -153.0954 16.06014 10.86996 0.0
7230.0 -133.5758 117.9729 -167.2176 -35.80612 0.0 -152.0385 11.71834 8.908709 0.0
7240.0 -126.1072 123.7365 -161.3926 -35.92749 0.0 -152.0699 17.62031 8.984452 0.0
7250.0 -122.0626 127.0979 -158.3066 -37.06566 0.0 -152.0115 17.16031 13.61027 0.0
7260.0 -131.4353 123.8072 -166.7408 -38.33297 0.0 -154.3817 14.98628 10.98753 0.0
7270.0 -126.2367 130.4091 -163.4249 -37.6085 0.0 -153.0676 16.79512 10.45607 0.0
7280.0 -124.178 144.6607 -165.4302 -37.95908 0.0 -153.4153 14.33054 11.61362 0.0
7290.0 -124.5308 135.4367 -163.1526 -37.28474 0.0 -153.2889 16.13396 11.28708 0.0
7300.0 -121.6141 136.3261 -160.4896 -36.9886 0.0 -151.589 16.82847 11.25949 0.0
7310.0 -122.9778 140.6841 -163.096 -37.9669 0.0 -154.3656 18.23362 11.00279 0.0
7320.0 -125.8047 129.8386 -162.8302 -37.7945 0.0 -152.4331 17.34374 10.05369 0.0
7330.0 -132.2053 114.3531 -164.8148 -36.72581 0.0 -152.6918 16.2416 8.361163 0.0
7340.0 -135.675 116.4522 -168.8832 -37.7347 0.0 -154.6523 15.2309 8.272918 0.0
7350.0 -124.0867 145.133 -165.4736 -37.31324 0.0 -153.2752 16.36163 8.753196 0.0
7360.0 -118.6583 148.3669 -160.9674 -38.4957 0.0 -153.0885 19.66038 10.95639 0.0
7370.0 -121.2401 141.1278 -161.4849 -36.31518 0.0 -152.3901 18.19159 9.028817 0.0
7380.0 -129.1703 123.6963 -164.4442 -36.96734 0.0 -153.817 16.76266 9.577488 0.0
7390.0 -129.3848 126.1604 -165.3614 -37.49456 0.0 -153.1334 17.38448 7.882064 0.0
7400.0 -134.1415 124.7546 -169.7172 -37.57989 0.0 -153.5223 13.40833 7.9767 0.0
7410.0 -120.2413 147.2689 -162.2373 -37.48948 0.0 -152.6265 17.82626 10.05237 0.0
7420.0 -130.1526 126.741 -166.2947 -37.77287 0.0 -154.829 17.67226 8.63484 0.0
7430.0 -127.6793 141.4746 -168.023 -37.31184 0.0 -152.4734 13.87731 7.884963 0.0
7440.0 -117.5957 135.6866 -156.2888 -36.65616 0.0 -153.8558 21.69525 12.52788 0.0
7450.0 -125.5741 129.2938 -162.4442 -37.99373 0.0 -151.1579 15.79701 10.91046 0.0
7460.0 -119.4153 138.9339 -159.0345 -36.28909 0.0 -150.2809 16.80277 10.73272 0.0
7470.0 -127.3887 134.1423 -165.6414 -38.02174 0.0 -152.2552 16.40693 8.228563 0.0
7480.0 -125.3734 147.8007 -167.5211 -38.06726 0.0 -153.5476 14.04913 10.04465 0.0
7490.0 -132.2803 130.6815 -169.5461 -37.63736 0.0 -154.9177 12.86069 10.14821 0.0
7500.0 -125.4723 116.8777 -158.8017 -36.13019 0.0 -150.4816 16.99815 10.81188 0.0
7510.0 -135.5011 108.1019 -166.328 -37.51186 0.0 -154.2232 16.25169 9.155387 0.0
7520.0 -125.9204 120.9878 -160.422 -37.78697 0.0 -151.7807 19.09428 10.05144 0.0
7530.0 -124.0403 130.8425 -161.3521 -37.51827 0.0 -151.8645 15.96221 12.06851 0.0
7540.0 -125.9126 135.4003 -164.5241 -37.82547 0.0 -154.1037 16.48594 10.91917 0.0
7550.0 -127.8621 129.0097 -164.6512 -37.59798 0.0 -154.3355 14.91152 12.37076 0.0
7560.0 -126.4273 125.3116 -162.1618 -37.50712 0.0 -154.5641 18.08413 11.82528 0.0
7570.0 -130.1129 124.8737 -165.7226 -36.17089 0.0 -154.9364 15.71466 9.670108 0.0
7580.0 -123.4317 146.8397 -165.3053 -37.07151 0.0 -152.8937 15.25381 9.406155 0.0
7590.0 -121.6642 149.107 -164.1844 -35.24586 0.0 -153.4593 15.95322 8.567586 0.0
7600.0 -129.7508 129.3594 -166.6396 -37.04243 0.0 -154.7112 14.3289 10.78511 0.0
7610.0 -121.8835 137.8531 -161.1944 -35.77939 0.0 -153.2382 19.33447 8.488694 0.0
7620.0 -122.4956 143.0761 -163.2959 -35.62909 0.0 -154.6326 16.98694 9.978846 0.0
7630.0 -126.695 129.1277 -163.5177 -36.13138 0.0 -152.8012 16.47219 8.942651 0.0
7640.0 -131.5472 104.3672 -161.3091 -36.97921 0.0 -154.4506 20.19016 9.930518 0.0
7650.0 -131.1741 125.449 -166.9478 -37.14237 0.0 -153.5008 15.18888 8.506456 0.0
7660.0 -119.3715 142.5404 -160.0191 -34.72202 0.0 -153.0354 20.52008 7.218313 0.0
7670.0 -126.9915 140.3277 -167.0081 -36.91097 0.0 -155.2095 13.90094 11.21137 0.0
7680.0 -127.3078 130.6781 -164.5726 -36.31188 0.0 -153.9754 17.83489 7.8797 0.0
7690.0 -120.214 138.1331 -159.6048 -37.27618 0.0 -151.188 17.16522 11.69409 0.0
7700.0 -121.8639 136.112 -160.6783 -36.98846 0.0 -153.377 18.85191 10.83523 0.0
7710.0 -133.3232 117.4125 -166.8052 -38.00281 0.0 -153.4684 15.92067 8.745374 0.0
7720.0 -126.7565 139.4599 -166.5257 -38.28565 0.0 -154.4648 16.05499 10.16974 0.0
7730.0 -125.7177 143.6493 -166.6816 -39.02607 0.0 -153.5849 17.10931 8.820043 0.0
7740.0 -124.5422 130.2649 -161.6892 -35.99121 0.0 -151.7717 15.79803 10.27569 0.0
7750.0 -129.613 122.2426 -164.4724 -38.21373 0.0 -154.2491 17.0882 10.90221 0.0
7760.0 -130.1976 110.5425 -161.7205 -36.90408 0.0 -150.7654 16.21059 9.738339 0.0
7770.0 -127.3517 134.545 -165.7193 -39.18035 0.0 -151.8466 15.55636 9.751336 0.0
7780.0 -131.9435 130.5388 -169.1686 -37.46306 0.0 -154.38 13.86191 8.812484 0.0
7790.0 -134.5603 117.7079 -168.1266 -37.22505 0.0 -156.1142 16.24194 8.970741 0.0
7800.0 -124.7904 149.1368 -167.3191 -36.4195 0.0 -154.2571 13.4605 9.89698 0.0
7810.0 -121.6927 136.9444 -160.7445 -37.42288 0.0 -151.725 18.80046 9.60295 0.0
7820.0 -126.8113 117.9671 -160.4515 -37.48611 0.0 -151.1101 17.91798 10.22677 0.0
7830.0 -125.4481 136.6802 -164.4246 -37.72721 0.0 -151.8445 16.549 8.598048 0.0
7840.0 -132.5339 121.1988 -167.0956 -36.48565 0.0 -152.8024 15.29181 6.900654 0.0
7850.0 -127.6622 128.7279 -164.3709 -37.38806 0.0 -151.4437 16.1535 8.307326 0.0
7860.0 -120.9018 138.1641 -160.3015 -36.79127 0.0 -153.2658 18.76215 10.99347 0.0
7870.0 -126.6352 132.5708 -164.4398 -37.13111 0.0 -149.9722 12.6072 10.05627 0.0
7880.0 -133.4122 122.757 -168.4183 -38.8315 0.0 -153.7393 15.4183 8.734226 0.0
7890.0 -126.1448 127.8678 -162.6083 -38.31646 0.0 -150.3666 15.94879 10.12593 0.0
7900.0 -121.4197 136.8547 -160.4459 -38.02158 0.0 -151.7655 18.8148 10.52639 0.0
7910.0 -123.769 124.7487 -159.343 -37.50187 0.0 -149.8855 18.35446 9.689898 0.0
7920.0 -133.511 112.0737 -165.4705 -38.02173 0.0 -153.032 16.91887 8.664322 0.0
7930.0 -127.7486 121.977 -162.5323 -38.44219 0.0 -152.0131 16.89124 11.03173 0.0
7940.0 -125.8681 132.6592 -163.6979 -37.78473 0.0 -152.2687 16.7564 9.599138 0.0
7950.0 -125.3655 131.3794 -162.8303 -38.35292 0.0 -153.0312 17.96019 10.59361 0.0
7960.0 -131.139 118.4239 -164.9094 -37.90959 0.0 -152.7135 14.91105 10.8027 0.0
7970.0 -123.4662 137.9551 -162.8062 -36.28148 0.0 -151.1138 14.1081 10.48093 0.0
7980.0 -123.995 137.0834 -163.0865 -36.48524 0.0 -152.3201 15.99337 9.725482 0.0
7990.0 -127.7395 131.0474 -165.1097 -37.60535 0.0 -151.6293 14.01374 10.11123 0.0
8000.0 -120.7708 161.8264 -166.9181 -38.48657 0.0 -154.5354 16.66016 9.443738 0.0
8010.0 -129.643 134.7849 -168.079 -37.03273 0.0 -154.9547 14.46661 9.441811 0.0
8020.0 -125.4262 119.3465 -159.4597 -36.81946 0.0 -152.3973 18.40313 11.3539 0.0
8030.0 -115.4069 148.4924 -157.7518 -37.47289 0.0 -151.0063 19.59832 11.12909 0.0
8040.0 -126.6348 139.8646 -166.5194 -37.79892 0.0 -152.3479 13.30404 10.32333 0.0
8050.0 -131.206 132.8959 -169.1033 -36.71123 0.0 -155.5152 14.70419 8.41899 0.0
8060.0 -129.7248 121.7333 -164.439 -37.48354 0.0 -153.3348 18.09178 8.287598 0.0
8070.0 -129.9849 117.291 -163.4322 -37.40527 0.0 -152.9229 17.57583 9.320068 0.0
8080.0 -125.7222 143.0676 -166.5201 -37.33292 0.0 -151.8358 12.57033 10.07822 0.0
8090.0 -127.6791 127.2508 -163.9666 -37.80147 0.0 -152.8824 17.05824 9.659001 0.0
8100.0 -116.337 143.8732 -157.3647 -38.41461 0.0 -150.1221 20.95829 10.21376 0.0
8110.0 -123.1501 147.1092 -165.1006 -36.52571 0.0 -152.1364 14.29845 9.263121 0.0
8120.0 -129.297 131.7869 -166.8781 -37.92642 0.0 -152.6999 13.73003 10.01825 0.0
8130.0 -127.7687 124.5258 -163.2792 -37.30451 0.0 -151.8557 16.66301 9.218044 0.0
8140.0 -128.506 131.5913 -166.0314 -37.34065 0.0 -153.3987 15.46807 9.239957 0.0
8150.0 -124.9551 128.3958 -161.5691 -36.32756 0.0 -151.6437 17.44356 8.958621 0.0
8160.0 -123.7665 134.1912 -162.0332 -37.22639 0.0 -154.2255 18.70333 10.71542 0.0
8170.0 -127.5281 125.4391 -163.299 -37.81722 0.0 -152.9577 15.99726 11.47863 0.0
8180.0 -122.4699 142.805 -163.1929 -36.38516 0.0 -153.2968 16.5713 9.917758 0.0
8190.0 -127.8951 139.6267 -167.7118 -37.90013 0.0 -153.3884 13.49423 10.08254 0.0
8200.0 -123.5124 138.3481 -162.9644 -35.96702 0.0 -151.3 14.82858 9.474016 0.0
8210.0 -133.6717 136.1428 -172.4949 -37.57187 0.0 -156.763 13.37613 8.463777 0.0
8220.0 -124.3506 123.1903 -159.4802 -36.97329 0.0 -153.7724 20.31103 10.95448 0.0
8230.0 -132.473 139.6621 -172.2998 -38.076 0.0 -154.9383 12.181 8.533533 0.0
8240.0 -130.3008 113.8293 -162.761 -37.24228 0.0 -151.2483 15.47445 10.25512 0.0
8250.0 -124.6652 134.2669 -162.9535 -36.32314 0.0 -151.5026 16.70113 8.171074 0.0
8260.0 -133.5213 137.1325 -172.6267 -37.54272 0.0 -154.729 11.93503 7.709966 0.0
8270.0 -131.0817 114.7702 -163.8102 -36.33539 0.0 -154.1177 18.51845 8.12444 0.0
8280.0 -124.0399 144.899 -165.3601 -37.95052 0.0 -153.3598 15.29442 10.65584 0.0
8290.0 -121.124 144.6617 -162.3765 -36.33381 0.0 -151.3565 17.00266 8.311129 0.0
8300.0 -109.8645 174.7632 -159.7009 -37.2491 0.0 -151.6466 18.75178 10.44301 0.0
8310.0 -127.9554 128.0354 -164.4667 -38.02692 0.0 -154.1759 18.85564 8.880555 0.0
8320.0 -127.3851 120.4586 -161.7358 -36.80646 0.0 -150.8723 15.26915 10.67379 0.0
8330.0 -125.2998 130.7179 -162.576 -36.71623 0.0 -154.5945 19.2296 9.505194 0.0
8340.0 -122.2833 131.5493 -159.7967 -37.03536 0.0 -152.1004 17.88933 11.44975 0.0
8350.0 -121.3134 136.254 -160.1684 -37.05134 0.0 -151.8561 18.54239 10.19674 0.0
8360.0 -126.9987 131.8109 -164.5866 -38.98535 0.0 -151.7102 15.25833 10.85061 0.0
8370.0 -124.1983 121.7207 -158.9088 -36.46392 0.0 -151.6474 19.01718 10.18529 0.0
8380.0 -129.3545 122.1492 -164.1872 -37.73241 0.0 -152.8055 17.54969 8.801024 0.0
8390.0 -121.5068 146.3357 -163.2367 -37.60182 0.0 -153.1715 17.51193 10.02467 0.0
8400.0 -127.7521 142.333 -168.3406 -37.17737 0.0 -154.8654 14.05952 9.642653 0.0
8410.0 -120.2971 132.5225 -158.088 -35.92059 0.0 -152.9479 20.53517 10.24534 0.0
8420.0 -130.6654 129.3271 -167.545 -37.25941 0.0 -153.5047 15.4822 7.736844 0.0
8430.0 -132.0744 114.3594 -164.6858 -37.85523 0.0 -154.6556 21.19375 6.631289 0.0
8440.0 -124.133 150.8254 -167.1432 -38.12139 0.0 -152.8343 15.56203 8.250494 0.0
8450.0 -126.218 127.2145 -162.4952 -36.53728 0.0 -154.2056 18.35517 9.892563 0.0
8460.0 -121.5675 135.1961 -160.1208 -37.01708 0.0 -152.6653 17.73978 11.8218 0.0
8470.0 -117.9412 151.4882 -161.1405 -34.83476 0.0 -151.6782 14.09402 11.27847 0.0
8480.0 -124.6248 130.3691 -161.8016 -38.45131 0.0 -153.9213 18.79537 11.77565 0.0
8490.0 -131.0075 128.1522 -167.5521 -38.72795 0.0 -152.4516 14.15688 9.470516 0.0
8500.0 -132.004 118.9664 -165.9291 -39.6994 0.0 -151.6556 16.67485 8.751046 0.0
8510.0 -122.9687 135.5167 -161.6133 -37.56167 0.0 -154.0032 19.89356 10.05801 0.0
8520.0 -123.606 128.7149 -160.3111 -36.56203 0.0 -151.6242 16.95138 10.92376 0.0
8530.0 -119.8576 145.6976 -161.4055 -38.14752 0.0 -152.5285 21.11372 8.156753 0.0
8540.0 -131.3617 115.5107 -164.3013 -38.60829 0.0 -151.9698 16.01201 10.26475 0.0
8550.0 -121.6462 148.1619 -163.8969 -38.1027 0.0 -153.6642 17.53792 10.33206 0.0
8560.0 -132.3886 119.8121 -166.5549 -37.0414 0.0 -154.3812 15.81386 9.053824 0.0
8570.0 -127.9687 124.7122 -163.5323 -38.43179 0.0 -152.9583 19.09358 8.764259 0.0
8580.0 -133.9524 128.7108 -170.6563 -37.3267 0.0 -154.1672 12.10363 8.733937 0.0
8590.0 -124.1383 128.5684 -160.8015 -38.93085 0.0 -153.1921 20.76699 10.55447 0.0
8600.0 -127.862 117.1611 -161.2723 -38.48179 0.0 -151.8385 17.91175 11.13626 0.0
8610.0 -128.3325 141.2272 -168.6056 -38.47102 0.0 -153.3272 14.69334 8.499226 0.0
8620.0 -132.0825 110.2384 -163.5187 -38.09179 0.0 -151.9912 17.06507 9.499228 0.0
8630.0 -128.8058 118.1281 -162.4919 -39.62563 0.0 -150.9418 15.79222 12.28334 0.0
8640.0 -125.4176 119.9311 -159.6178 -38.64662 0.0 -151.1713 17.87721 12.32283 0.0
8650.0 -137.7159 114.1266 -170.2608 -39.32826 0.0 -154.2701 15.70876 7.628748 0.0
8660.0 -125.6706 132.693 -163.5101 -39.21285 0.0 -151.8502 17.39436 10.15861 0.0
8670.0 -125.9997 135.2264 -164.5615 -39.95334 0.0 -152.7868 17.53109 10.64747 0.0
8680.0 -125.6669 123.2951 -160.8264 -38.45586 0.0 -150.1789 16.35992 11.44842 0.0
8690.0 -127.2398 131.6749 -164.7889 -38.79736 0.0 -153.2298 16.27284 10.96545 0.0
8700.0 -124.7366 145.6872 -166.2815 -40.04969 0.0 -151.7567 14.36624 11.15864 0.0
8710.0 -125.8335 131.533 -163.3422 -39.0986 0.0 -152.739 18.74399 9.751427 0.0
8720.0 -125.4062 133.6913 -163.5303 -38.45622 0.0 -152.5859 15.09513 12.41667 0.0
8730.0 -123.0166 141.0108 -163.228 -37.50593 0.0 -151.669 15.88555 10.06139 0.0
8740.0 -113.6479 164.8274 -160.651 -37.85064 0.0 -151.2717 16.30246 12.16888 0.0
8750.0 -131.212 126.0334 -167.1524 -37.944 0.0 -153.8014 15.17649 9.416488 0.0
8760.0 -120.9163 153.7885 -164.7715 -38.37835 0.0 -152.0304 16.64567 8.991629 0.0
8770.0 -124.1923 135.5827 -162.8558 -38.68375 0.0 -151.9101 16.21352 11.52451 0.0
8780.0 -123.0647 134.4968 -161.4185 -37.6304 0.0 -152.3724 16.15058 12.43367 0.0
8790.0 -132.1459 129.1049 -168.9621 -39.13117 0.0 -154.1456 16.33867 7.975989 0.0
8800.0 -127.7349 142.1327 -168.2662 -37.81599 0.0 -153.4935 12.58365 10.45959 0.0
8810.0 -131.9633 111.1917 -163.6713 -36.7325 0.0 -150.6836 14.66805 9.076717 0.0
8820.0 -130.2081 124.0401 -165.58 -38.77543 0.0 -152.6912 15.63408 10.25248 0.0
8830.0 -131.5014 117.455 -164.9955 -39.60536 0.0 -150.9672 15.18182 10.39525 0.0
8840.0 -126.2552 123.7906 -161.556 -38.96277 0.0 -151.991 17.69485 11.70288 0.0
8850.0 -124.5109 152.9602 -168.1298 -37.66847 0.0 -154.8678 15.38919 9.017286 0.0
8860.0 -125.2588 150.8658 -168.2806 -38.7538 0.0 -153.6086 13.5714 10.5104 0.0
8870.0 -115.6053 154.4783 -159.6572 -38.34066 0.0 -151.5632 20.32993 9.916698 0.0
8880.0 -128.9071 121.5415 -163.5666 -37.91239 0.0 -150.4563 14.098 10.70411 0.0
8890.0 -131.9171 122.3567 -166.809 -38.33715 0.0 -153.9514 15.03145 10.44816 0.0
8900.0 -121.1492 147.4512 -163.1972 -37.41575 0.0 -153.0288 18.46511 8.782322 0.0
8910.0 -130.7951 128.7187 -167.5012 -37.68923 0.0 -153.213 13.83145 9.569571 0.0
8920.0 -129.0905 122.2877 -163.9627 -38.06711 0.0 -154.1456 15.95893 12.29108 0.0
8930.0 -124.2107 134.4241 -162.5439 -37.99379 0.0 -151.3378 16.27781 10.50987 0.0
8940.0 -128.2189 126.4668 -164.2828 -38.32594 0.0 -152.2568 15.485 10.81486 0.0
8950.0 -126.7339 139.6042 -166.5442 -38.86972 0.0 -154.1535 15.95629 10.52273 0.0
8960.0 -124.4682 118.5377 -158.271 -38.24632 0.0 -152.7467 19.20682 13.51514 0.0
8970.0 -128.2587 136.1777 -167.0919 -39.00832 0.0 -152.3314 13.47478 10.77313 0.0
8980.0 -121.0979 151.933 -164.4239 -40.40005 0.0 -152.1844 17.28651 10.87402 0.0
8990.0 -122.2285 150.1343 -165.0416 -38.94033 0.0 -152.5236 17.07576 9.346534 0.0
9000.0 -126.2401 127.2648 -162.5316 -38.54626 0.0 -151.0589 14.55516 12.51836 0.0
9010.0 -130.8786 119.7967 -165.0405 -38.97387 0.0 -153.4258 17.51516 9.844022 0.0
9020.0 -127.1094 133.1058 -165.0666 -38.63988 0.0 -153.4348 17.48205 9.525946 0.0
9030.0 -130.6575 116.4581 -163.8673 -39.17911 0.0 -153.7551 17.8366 11.23033 0.0
9040.0 -126.4413 128.823 -163.1771 -38.50191 0.0 -151.8626 17.21378 9.973614 0.0
9050.0 -123.672 129.9734 -160.7359 -37.29829 0.0 -149.6562 14.52691 11.69166 0.0
9060.0 -122.8362 141.6102 -163.2185 -37.93081 0.0 -152.7343 17.43227 10.01434 0.0
9070.0 -133.6908 115.1485 -166.5272 -38.32187 0.0 -153.6943 15.81548 9.673508 0.0
9080.0 -123.1925 124.6818 -158.7474 -36.71947 0.0 -153.675 19.54189 12.10513 0.0
9090.0 -127.7888 122.8017 -162.8076 -39.00507 0.0 -151.1131 17.64481 9.665812 0.0
9100.0 -128.9129 127.883 -165.3807 -38.18106 0.0 -151.0287 15.15678 8.672303 0.0
9110.0 -122.6424 134.4688 -160.9883 -36.93827 0.0 -153.7693 19.32628 10.393 0.0
9120.0 -126.0365 120.8071 -160.4865 -37.40314 0.0 -152.793 18.63205 11.0776 0.0
9130.0 -123.6637 137.8302 -162.9681 -36.57457 0.0 -152.8035 15.00673 11.40322 0.0
9140.0 -123.6709 139.6386 -163.491 -37.84872 0.0 -152.5062 16.72851 10.13538 0.0
9150.0 -126.6095 136.5354 -165.5447 -37.4999 0.0 -152.351 15.63195 8.6743 0.0
9160.0 -125.2271 128.7313 -161.9368 -38.03473 0.0 -149.0113 15.57011 9.539133 0.0
9170.0 -123.062 133.8401 -161.2285 -37.14619 0.0 -151.2834 17.20271 9.998339 0.0
9180.0 -120.1612 148.8256 -162.6012 -37.07294 0.0 -152.4852 16.2592 10.69776 0.0
9190.0 -123.0848 134.8499 -161.5393 -37.82678 0.0 -151.8932 17.78145 10.39919 0.0
9200.0 -123.4188 136.1795 -162.2525 -37.2902 0.0 -151.3656 16.27058 10.13268 0.0
9210.0 -125.5087 142.6581 -166.1899 -38.40284 0.0 -152.3705 16.27097 8.312465 0.0
9220.0 -129.1212 125.8213 -165.0011 -38.37137 0.0 -154.8511 16.83673 11.38463 0.0
9230.0 -128.117 126.9839 -164.3284 -37.22487 0.0 -151.8012 13.37539 11.32226 0.0
9240.0 -127.2875 128.5133 -163.9351 -37.96198 0.0 -152.8166 17.61484 9.228652 0.0
9250.0 -131.8214 119.3213 -165.8478 -36.9791 0.0 -152.0197 13.37649 9.7745 0.0
9260.0 -132.3702 117.7035 -165.9352 -38.44471 0.0 -151.4366 15.24273 8.703357 0.0
9270.0 -129.6705 125.3832 -165.4254 -38.48216 0.0 -153.8993 14.28752 12.6685 0.0
9280.0 -127.1085 134.8309 -165.5576 -37.57404 0.0 -152.8754 16.17409 8.717826 0.0
9290.0 -129.7076 120.8311 -164.1645 -38.09423 0.0 -153.5722 17.4368 10.06516 0.0
9300.0 -122.3455 148.9637 -164.8248 -38.42141 0.0 -152.5845 16.14239 10.03871 0.0
9310.0 -132.6009 115.8334 -165.6326 -39.09981 0.0 -154.8961 17.88802 10.47528 0.0
9320.0 -129.8156 129.3123 -166.691 -38.22725 0.0 -152.986 14.99395 9.528235 0.0
9330.0 -131.4 130.1101 -168.5029 -37.92551 0.0 -154.6992 15.7026 8.419202 0.0
9340.0 -127.9422 136.6459 -166.9089 -38.43356 0.0 -152.4067 14.49193 9.43941 0.0
9350.0 -120.274 144.3854 -161.4477 -38.41372 0.0 -149.4774 15.3035 11.13993 0.0
9360.0 -122.1782 136.8029 -161.1897 -37.97346 0.0 -152.8779 19.15538 10.50627 0.0
9370.0 -123.6823 131.3027 -161.1253 -37.82259 0.0 -148.9987 14.47012 11.22582 0.0
9380.0 -129.9823 118.5497 -163.7885 -37.83922 0.0 -153.6712 17.91586 9.806029 0.0
9390.0 -134.1999 133.8058 -172.3567 -38.67572 0.0 -153.9771 13.03654 7.259518 0.0
9400.0 -125.6137 135.1367 -164.15 -37.69299 0.0 -152.7381 15.34061 10.94051 0.0
9410.0 -128.1107 134.1504 -166.3658 -38.70114 0.0 -153.4602 17.10968 8.685856 0.0
9420.0 -126.8545 118.5883 -160.6717 -36.86262 0.0 -153.4609 18.73448 10.91727 0.0
9430.0 -120.5953 142.181 -161.1404 -36.76683 0.0 -153.4232 17.72159 11.32806 0.0
9440.0 -120.1191 148.1032 -162.3531 -38.15617 0.0 -152.6649 19.44287 9.025151 0.0
9450.0 -119.6307 128.5422 -156.2865 -36.80049 0.0 -150.1052 17.32809 13.29105 0.0
9460.0 -121.8668 142.8627 -162.6063 -36.69976 0.0 -151.473 15.47571 10.09075 0.0
9470.0 -123.6325 162.2667 -169.9053 -38.47266 0.0 -154.744 12.21769 11.09361 0.0
9480.0 -120.6755 127.1688 -156.9396 -36.21728 0.0 -151.0267 19.31172 10.99257 0.0
9490.0 -125.8804 124.6166 -161.4167 -37.02345 0.0 -150.7351 14.3776 11.96423 0.0
9500.0 -121.2068 142.9896 -161.9825 -36.40979 0.0 -151.89 13.57219 12.74502 0.0
9510.0 -126.175 135.983 -164.9526 -37.54594 0.0 -153.2115 14.84162 10.96313 0.0
9520.0 -129.6794 129.7716 -166.6858 -38.22647 0.0 -151.4691 14.25806 8.751719 0.0
9530.0 -134.8503 112.0509 -166.8034 -38.72702 0.0 -153.6734 15.49793 10.0991 0.0
9540.0 -131.4821 104.2051 -161.1978 -38.12394 0.0 -151.9092 16.96436 11.87101 0.0
9550.0 -125.52 147.6308 -167.6192 -36.94014 0.0 -155.1144 14.10512 10.33025 0.0
9560.0 -125.7715 132.6897 -163.61 -37.69716 0.0 -152.8715 14.72558 12.23309 0.0
9570.0 -122.5864 152.1231 -165.9667 -36.95324 0.0 -151.9968 13.70701 9.276321 0.0
9580.0 -134.2859 124.8394 -169.8857 -37.80157 0.0 -154.7173 13.24309 9.390024 0.0
9590.0 -129.7118 115.7539 -162.7208 -36.93789 0.0 -153.5287 17.61651 10.12932 0.0
9600.0 -123.9672 146.4312 -165.7244 -37.22908 0.0 -154.9022 15.5721 10.83482 0.0
9610.0 -132.2277 112.0833 -164.1899 -36.577 0.0 -152.5918 13.82868 11.15013 0.0
9620.0 -126.1393 118.4825 -159.9264 -37.93051 0.0 -151.2355 15.33821 13.90141 0.0
9630.0 -127.4231 141.9357 -167.8982 -38.41151 0.0 -154.2076 17.13646 7.584431 0.0
9640.0 -137.1783 122.3248 -172.0611 -37.40545 0.0 -154.2579 11.943 7.65924 0.0
9650.0 -124.7712 136.9456 -163.8234 -37.36452 0.0 -152.4112 15.04798 10.90431 0.0
9660.0 -127.4668 120.2169 -161.7485 -35.68696 0.0 -150.7008 12.38567 12.25357 0.0
9670.0 -121.3283 148.8111 -163.7641 -37.34088 0.0 -154.2216 16.80677 10.99165 0.0
9680.0 -122.3076 126.5792 -158.4036 -37.56343 0.0 -152.9999 18.39685 13.76288 0.0
9690.0 -123.5146 129.3228 -160.393 -38.05369 0.0 -152.6189 18.89759 11.38206 0.0
9700.0 -121.9505 124.8348 -157.549 -35.99948 0.0 -150.757 17.95343 11.25403 0.0
9710.0 -122.3865 139.7388 -162.2352 -36.74817 0.0 -154.3102 19.36285 9.460315 0.0
9720.0 -126.9828 121.329 -161.5817 -37.36208 0.0 -153.2643 18.12986 10.91481 0.0
9730.0 -129.31 132.8026 -167.1807 -37.6532 0.0 -151.4938 11.36012 10.60615 0.0
9740.0 -121.8787 131.9572 -159.5083 -38.45271 0.0 -151.5731 18.31908 12.19844 0.0
9750.0 -125.3905 134.8965 -163.8583 -37.37875 0.0 -153.4627 16.81801 10.16517 0.0
9760.0 -134.4544 111.662 -166.2966 -38.32807 0.0 -153.4588 15.00729 10.48305 0.0
9770.0 -124.5853 132.2276 -162.2921 -38.42203 0.0 -153.6138 15.67705 14.06671 0.0
9780.0 -127.3944 123.3403 -162.5668 -37.53562 0.0 -152.2043 17.21066 9.962435 0.0
9790.0 -126.2163 122.5527 -161.1641 -37.82641 0.0 -153.6287 20.68995 9.601022 0.0
9800.0 -128.63 129.4436 -165.5428 -38.39896 0.0 -153.1253 16.0044 9.977058 0.0
9810.0 -127.8523 132.9248 -165.7578 -38.32623 0.0 -154.6717 17.37351 9.866571 0.0
9820.0 -126.0413 148.4334 -168.3694 -38.39431 0.0 -154.2373 15.28374 8.978514 0.0
9830.0 -123.4873 153.0488 -167.1315 -37.70437 0.0 -152.9081 15.71533 7.765651 0.0
9840.0 -127.5527 135.1284 -166.0866 -37.96875 0.0 -152.3413 15.78576 8.437631 0.0
9850.0 -124.6345 139.3345 -164.3679 -39.40886 0.0 -153.317 18.38014 9.977772 0.0
9860.0 -127.7915 126.5853 -163.8893 -37.69521 0.0 -152.4792 16.67854 9.606598 0.0
9870.0 -131.2278 127.3612 -167.5469 -38.7355 0.0 -152.699 12.01381 11.87388 0.0
9880.0 -125.3539 134.8505 -163.8087 -37.2005 0.0 -151.1473 13.80867 10.73048 0.0
9890.0 -127.3796 129.3796 -164.2742 -37.70099 0.0 -152.9744 16.54737 9.853769 0.0
9900.0 -130.6129 132.0455 -168.2677 -38.34681 0.0 -153.6754 15.8627 7.891807 0.0
9910.0 -125.5653 130.6236 -162.8146 -38.43587 0.0 -151.9119 16.4649 11.06823 0.0
9920.0 -126.4105 134.0193 -164.6282 -38.41475 0.0 -151.925 14.87424 10.83728 0.0
9930.0 -127.0301 113.2909 -159.3367 -38.51872 0.0 -149.3676 17.29594 11.25372 0.0
9940.0 -109.3977 152.0947 -152.7698 -38.21938 0.0 -151.3383 22.12741 14.66044 0.0
9950.0 -124.5305 122.6289 -159.5001 -37.67822 0.0 -153.3517 19.19139 12.33843 0.0
9960.0 -127.456 135.3956 -166.0661 -37.2352 0.0 -153.4054 17.02524 7.549233 0.0
9970.0 -131.8276 117.2023 -165.2496 -38.04989 0.0 -152.1065 16.55567 8.351056 0.0
9980.0 -128.2248 139.4599 -167.994 -36.71397 0.0 -154.283 15.4804 7.522603 0.0
9990.0 -126.0377 141.4052 -166.3616 -38.14122 0.0 -153.5224 14.52863 10.77342 0.0
10000.0 -127.2996 116.3029 -160.4652 -36.57721 0.0 -152.9621 17.45269 11.62138 0.0
10010.0 -128.3631 121.5115 -163.014 -36.64024 0.0 -154.5009 16.58232 11.54482 0.0
10020.0 -128.2208 136.3591 -167.1057 -37.93395 0.0 -153.5374 15.88129 8.484291 0.0
10030.0 -126.3958 141.1487 -166.6466 -38.68581 0.0 -152.899 15.40084 9.537415 0.0
10040.0 -125.4392 148.4391 -167.7689 -36.85403 0.0 -154.3841 14.92178 8.547397 0.0
10050.0 -125.4037 134.2643 -163.6912 -38.24283 0.0 -154.6828 18.5568 10.67754 0.0
10060.0 -123.9531 115.1314 -156.7846 -37.49632 0.0 -148.4854 19.14173 10.05536 0.0
10070.0 -123.8662 132.5049 -161.652 -38.52613 0.0 -152.3822 17.01199 12.24434 0.0
10080.0 -125.1822 128.951 -161.9546 -37.65302 0.0 -149.9134 15.74208 9.869758 0.0
10090.0 -123.0848 140.8135 -163.2399 -38.45492 0.0 -153.564 18.7228 10.05617 0.0
10100.0 -125.2387 144.1954 -166.3583 -38.18948 0.0 -153.5102 15.97605 9.365331 0.0
10110.0 -119.8614 141.5566 -160.2284 -38.33659 0.0 -151.7702 18.30556 11.57281 0.0
10120.0 -122.9076 142.2368 -163.4686 -37.4996 0.0 -152.5634 15.09379 11.5006 0.0
10130.0 -129.9663 122.6065 -164.9295 -37.3217 0.0 -153.6205 14.39745 11.61532 0.0
10140.0 -128.1076 115.7689 -161.1209 -36.85824 0.0 -152.1041 16.45795 11.3835 0.0
10150.0 -126.8532 131.9664 -164.4855 -37.40448 0.0 -153.6361 15.91764 10.63742 0.0
10160.0 -131.6901 122.8828 -166.732 -37.19593 0.0 -153.1841 14.15581 9.492197 0.0
10170.0 -123.7271 142.5654 -164.3819 -36.68895 0.0 -154.0676 14.66357 11.71117 0.0
10180.0 -134.931 111.4129 -166.7021 -37.50008 0.0 -155.1296 13.04014 12.88737 0.0
10190.0 -128.7134 130.5669 -165.9466 -37.36357 0.0 -153.9602 16.31104 9.066102 0.0
10200.0 -121.6293 131.3414 -159.0834 -36.99577 0.0 -150.7858 16.04128 12.65696 0.0
10210.0 -125.1079 129.6363 -162.0757 -36.46281 0.0 -152.3471 15.70465 11.02959 0.0
10220.0 -123.0592 139.1686 -162.7453 -37.94005 0.0 -152.3211 15.86563 11.65026 0.0
10230.0 -127.5877 130.0779 -164.6815 -38.14538 0.0 -152.165 15.36895 10.25995 0.0
10240.0 -118.5312 148.3483 -160.835 -38.07823 0.0 -152.3949 17.9353 11.70281 0.0
10250.0 -127.0112 125.335 -162.7524 -37.09054 0.0 -153.4238 17.79881 9.963159 0.0
10260.0 -127.0712 128.6164 -163.7482 -37.68392 0.0 -152.7922 16.75444 9.97354 0.0
10270.0 -137.1624 108.6421 -168.1433 -37.01706 0.0 -153.7246 14.14813 8.450213 0.0
10280.0 -116.8999 146.8006 -158.7624 -38.3512 0.0 -153.8805 20.45041 13.01893 0.0
10290.0 -122.7504 138.628 -162.2824 -38.90108 0.0 -152.7166 19.15408 10.18125 0.0
10300.0 -125.4061 131.7659 -162.9812 -35.71269 0.0 -153.4388 16.98415 9.186084 0.0
10310.0 -130.292 144.8943 -171.6109 -39.35709 0.0 -155.7488 12.82655 10.66845 0.0
10320.0 -124.1314 140.717 -164.259 -38.2328 0.0 -153.0898 16.33091 10.73271 0.0
10330.0 -133.0779 122.7577 -168.0841 -38.36008 0.0 -154.5301 16.50387 8.302223 0.0
10340.0 -119.6072 148.2614 -161.8862 -36.87944 0.0 -152.7171 18.58008 9.130259 0.0
10350.0 -131.4045 126.9697 -167.6119 -37.61013 0.0 -155.3078 15.68135 9.624669 0.0
10360.0 -121.3568 143.5466 -162.2914 -37.04699 0.0 -153.0489 17.11933 10.68514 0.0
10370.0 -129.7804 116.6375 -163.0414 -36.75336 0.0 -150.2901 14.59099 9.411158 0.0
10380.0 -128.5711 113.5164 -160.9421 -37.99017 0.0 -150.7624 18.1552 9.655261 0.0
10390.0 -129.462 132.8231 -167.3386 -37.06698 0.0 -154.8561 15.18722 9.397329 0.0
10400.0 -125.8324 118.3245 -159.5745 -37.95728 0.0 -154.107 20.8837 11.60608 0.0
10410.0 -129.2843 134.6556 -167.6834 -38.21372 0.0 -154.0835 14.99128 9.622498 0.0
10420.0 -127.4405 126.3944 -163.4839 -37.1058 0.0 -151.5219 14.59901 10.5448 0.0
10430.0 -125.4225 138.0096 -164.7781 -38.22055 0.0 -153.8981 15.39521 11.94534 0.0
10440.0 -126.2239 121.1848 -160.7816 -37.01262 0.0 -152.4386 16.53366 12.13591 0.0
10450.0 -130.5772 126.9125 -166.7683 -37.86611 0.0 -154.9899 16.46869 9.619108 0.0
10460.0 -126.8284 123.5274 -162.0542 -37.79216 0.0 -151.8061 17.36722 10.17683 0.0
10470.0 -125.4712 134.2531 -163.7556 -38.41658 0.0 -153.8225 16.72212 11.76143 0.0
10480.0 -124.6701 150.4426 -167.5711 -39.46445 0.0 -154.4386 15.7544 10.57752 0.0
10490.0 -123.5018 150.8152 -166.5091 -39.69282 0.0 -153.3679 14.36847 12.18313 0.0
10500.0 -119.0901 141.0421 -159.3104 -38.89554 0.0 -150.5926 19.06375 11.11403 0.0
10510.0 -131.9946 119.8546 -166.173 -38.94652 0.0 -153.8314 14.75081 11.85405 0.0
10520.0 -124.5746 146.1175 -166.2423 -38.8528 0.0 -152.4278 13.87918 11.1591 0.0
10530.0 -130.8358 126.4229 -166.8872 -38.97999 0.0 -152.8519 14.08788 10.85678 0.0
10540.0 -128.7066 124.9984 -164.3519 -37.92084 0.0 -153.3237 17.54217 9.350506 0.0
10550.0 -124.0214 123.1609 -159.1427 -38.0599 0.0 -151.6223 17.63809 12.90147 0.0
10560.0 -121.9844 136.7026 -160.9672 -38.25268 0.0 -152.2808 18.00295 11.56332 0.0
10570.0 -126.5479 127.8614 -163.0096 -37.93418 0.0 -152.3068 15.99566 11.23573 0.0
10580.0 -124.2927 139.7608 -164.1476 -37.28771 0.0 -154.4674 18.68454 8.922974 0.0
10590.0 -127.8022 129.8355 -164.8268 -38.07304 0.0 -152.9887 17.96063 8.27424 0.0
10600.0 -125.4864 119.9213 -159.6838 -38.79072 0.0 -151.4638 20.0191 10.55168 0.0
10610.0 -130.5437 110.6234 -162.0897 -39.12211 0.0 -152.06 18.65047 10.44192 0.0
10620.0 -122.8342 136.6814 -161.8111 -38.85149 0.0 -152.6469 20.1777 9.50962 0.0
10630.0 -123.7623 138.0758 -163.1367 -39.03879 0.0 -152.9661 18.37601 10.4921 0.0
10640.0 -128.1374 127.8936 -164.6082 -39.9182 0.0 -151.1914 16.99836 9.503041 0.0
10650.0 -122.5835 128.0998 -159.1131 -38.13248 0.0 -150.9369 19.82102 10.13518 0.0
10660.0 -127.4887 115.8769 -160.5328 -39.59794 0.0 -151.3076 20.54287 9.829898 0.0
10670.0 -121.7419 147.7161 -163.8654 -38.63438 0.0 -152.872 17.13038 10.51064 0.0
10680.0 -131.8334 115.4676 -164.7608 -38.5462 0.0 -152.4056 15.46973 10.72126 0.0
10690.0 -129.7967 133.2028 -167.7816 -39.24389 0.0 -154.0585 16.50823 9.012595 0.0
10700.0 -130.3322 135.5765 -168.994 -40.01423 0.0 -153.9616 15.78258 9.199291 0.0
10710.0 -126.7034 121.6653 -161.3981 -39.53111 0.0 -150.8554 17.72787 11.26051 0.0
10720.0 -126.0406 132.7941 -163.9089 -39.93189 0.0 -152.839 17.44244 11.41963 0.0
10730.0 -128.549 135.1429 -167.0871 -40.04691 0.0 -152.3471 14.54659 10.76036 0.0
10740.0 -127.6835 118.6803 -161.527 -38.58692 0.0 -150.6713 18.80076 8.930421 0.0
10750.0 -126.1257 126.4412 -162.1824 -39.53908 0.0 -151.6773 17.27085 11.76312 0.0
10760.0 -128.4915 123.7793 -163.7891 -39.65355 0.0 -150.887 12.67544 14.07604 0.0
10770.0 -127.8735 116.1253 -160.9884 -37.64337 0.0 -151.334 17.51564 10.47342 0.0
10780.0 -127.4296 115.3654 -160.3278 -38.9693 0.0 -151.0606 18.55138 11.15064 0.0
10790.0 -130.3703 116.8339 -163.6873 -37.73683 0.0 -151.4235 15.13806 10.33499 0.0
10800.0 -127.9979 125.0366 -163.654 -37.90966 0.0 -152.5151 15.62587 11.14486 0.0
10810.0 -124.2483 121.4922 -158.8937 -37.82228 0.0 -150.7326 20.9502 8.711019 0.0
10820.0 -123.4337 147.095 -165.3801 -38.17707 0.0 -154.3718 16.51333 10.65545 0.0
10830.0 -122.3349 128.0363 -158.8464 -36.18419 0.0 -153.2046 19.46458 11.07774 0.0
10840.0 -122.6073 114.5514 -155.2734 -36.95769 0.0 -148.5685 18.72502 11.52777 0.0
10850.0 -118.5009 147.5257 -160.5702 -37.12695 0.0 -152.7076 18.46533 10.79909 0.0
10860.0 -119.1684 126.7665 -155.3178 -36.97156 0.0 -151.9706 21.41478 12.20953 0.0
10870.0 -126.6187 116.1076 -159.7286 -36.51517 0.0 -152.6401 17.08145 12.34521 0.0
10880.0 -123.3513 124.6037 -158.8839 -35.66179 0.0 -153.0626 19.72804 10.11241 0.0
10890.0 -128.5809 127.1661 -164.8443 -36.04993 0.0 -154.154 13.84956 11.51004 0.0
10900.0 -126.6772 124.9068 -162.2963 -37.10414 0.0 -153.8088 18.03536 10.58125 0.0
10910.0 -127.7132 120.9709 -162.2099 -36.77576 0.0 -153.2326 17.69157 10.10693 0.0
10920.0 -124.7175 126.1122 -160.6803 -38.43783 0.0 -151.08 16.39612 12.44136 0.0
10930.0 -127.0139 122.8631 -162.0502 -38.80444 0.0 -151.1411 16.69585 11.19955 0.0
10940.0 -121.5155 136.8254 -160.5334 -37.98698 0.0 -150.9218 17.0666 11.30885 0.0
10950.0 -124.1635 141.2868 -164.4536 -37.00556 0.0 -152.8779 16.47299 8.956885 0.0
10960.0 -127.9496 127.8334 -164.4033 -37.59122 0.0 -153.3708 17.24619 9.312586 0.0
10970.0 -125.3909 132.2043 -163.091 -38.04324 0.0 -152.7339 18.13739 9.548754 0.0
10980.0 -127.251 133.3941 -165.2904 -38.14557 0.0 -154.0185 16.2718 10.6019 0.0
10990.0 -125.0338 145.7935 -166.6091 -36.99922 0.0 -152.4846 13.8737 9.00099 0.0
11000.0 -126.9254 124.458 -162.4166 -37.44128 0.0 -152.136 17.38645 9.774297 0.0
11010.0 -132.729 128.4755 -169.3657 -39.1974 0.0 -155.1259 16.55976 8.397751 0.0
11020.0 -127.1023 140.7953 -167.2522 -39.05598 0.0 -154.1994 14.08126 11.92185 0.0
11030.0 -129.8616 134.2399 -168.1422 -38.65427 0.0 -154.2969 15.02446 9.784504 0.0
11040.0 -123.924 137.8834 -163.2436 -38.47786 0.0 -151.9226 17.07714 10.07975 0.0
11050.0 -130.6943 125.8196 -166.5737 -38.23427 0.0 -155.1502 17.19791 9.612847 0.0
11060.0 -129.1297 121.9962 -163.9188 -38.26152 0.0 -152.2867 15.3451 11.2843 0.0
11070.0 -128.8651 132.0182 -166.5122 -38.4576 0.0 -153.1557 16.08183 9.019256 0.0
11080.0 -122.5245 140.0903 -162.4734 -37.26144 0.0 -152.5987 17.62108 9.765662 0.0
11090.0 -128.338 125.1482 -164.026 -38.08183 0.0 -155.1386 20.46917 8.725308 0.0
11100.0 -125.7409 148.9244 -168.209 -38.87699 0.0 -153.7154 16.59667 7.786701 0.0
11110.0 -121.7196 147.7408 -163.8502 -39.16565 0.0 -153.6718 20.64675 8.340568 0.0
11120.0 -138.0524 109.8554 -169.3794 -40.27495 0.0 -154.3716 15.33509 9.932136 0.0
11130.0 -127.6478 135.142 -166.1857 -40.27388 0.0 -152.658 16.93394 9.812299 0.0
11140.0 -128.1258 118.4891 -161.9149 -38.93326 0.0 -152.3486 17.12854 12.23851 0.0
11150.0 -120.0688 138.08 -159.4445 -38.31005 0.0 -151.9716 19.2551 11.58205 0.0
11160.0 -131.5621 113.0881 -163.8109 -37.33325 0.0 -153.0254 15.22157 11.32619 0.0
11170.0 -124.7164 140.1922 -164.6944 -37.61743 0.0 -154.4825 17.23595 10.16964 0.0
11180.0 -122.8825 147.7223 -165.0078 -37.73565 0.0 -154.4558 18.80631 8.377266 0.0
11190.0 -133.5994 117.0862 -166.9884 -38.04725 0.0 -152.831 14.21489 9.674978 0.0
11200.0 -124.644 149.6895 -167.3302 -38.76845 0.0 -153.7797 16.34159 8.876329 0.0
11210.0 -130.7052 126.6234 -166.8138 -39.09951 0.0 -152.9909 13.14064 12.13594 0.0
11220.0 -123.959 122.5984 -158.9198 -37.14858 0.0 -152.3257 18.17011 12.38433 0.0
11230.0 -125.5711 121.0925 -160.1025 -39.34078 0.0 -153.0108 17.15598 15.0931 0.0
11240.0 -134.1561 110.0386 -165.5353 -38.39721 0.0 -151.4509 14.61427 9.698592 0.0
11250.0 -126.353 125.1363 -162.0376 -38.05544 0.0 -153.5894 19.76826 9.839054 0.0
11260.0 -121.7482 132.4125 -159.5077 -38.76023 0.0 -151.116 19.01022 11.35832 0.0
11270.0 -129.5049 114.8471 -162.2553 -38.50036 0.0 -150.3391 15.70385 10.8803 0.0
11280.0 -123.6961 139.559 -163.4935 -37.87096 0.0 -151.4693 17.73637 8.110445 0.0
11290.0 -123.5261 136.55 -162.4654 -39.27954 0.0 -152.5211 18.96383 10.37137 0.0
11300.0 -127.128 132.6405 -164.9525 -40.19695 0.0 -152.8906 17.14644 10.98859 0.0
11310.0 -122.8232 137.4831 -162.0286 -38.72484 0.0 -152.6993 19.49572 9.899757 0.0
11320.0 -126.6902 124.8516 -162.2936 -37.71851 0.0 -151.3378 17.41263 9.350097 0.0
11330.0 -122.4417 142.477 -163.0712 -37.98798 0.0 -151.4507 16.12171 10.2457 0.0
11340.0 -132.4034 133.806 -170.5603 -38.67441 0.0 -153.4586 12.38649 9.186284 0.0
11350.0 -122.7117 144.9139 -164.0362 -38.46684 0.0 -152.1968 17.80552 8.82197 0.0
11360.0 -120.8213 142.5337 -161.467 -36.68707 0.0 -148.8669 13.52149 10.56546 0.0
11370.0 -123.3604 129.2128 -160.2074 -36.91005 0.0 -151.1395 17.59382 10.24829 0.0
11380.0 -116.1771 159.0568 -161.5346 -36.47663 0.0 -151.121 16.18697 9.876095 0.0
11390.0 -120.2111 134.5049 -158.5673 -37.9346 0.0 -150.7949 17.06759 13.09465 0.0
11400.0 -109.2811 180.2527 -160.683 -37.5041 0.0 -150.5527 15.11606 12.25778 0.0
11410.0 -133.4258 108.4553 -164.3535 -39.2943 0.0 -153.1946 15.63801 12.49734 0.0
11420.0 -128.8609 135.76 -167.5749 -39.30229 0.0 -152.6071 14.93374 9.400656 0.0
11430.0 -121.9095 138.07 -161.2823 -38.35781 0.0 -152.7123 21.73749 8.050324 0.0
11440.0 -124.6961 139.3553 -164.4354 -37.87938 0.0 -152.7606 16.01404 10.19057 0.0
11450.0 -128.1208 125.0844 -163.7905 -37.54258 0.0 -154.0826 19.63045 8.204169 0.0
11460.0 -121.4878 138.4317 -160.9637 -37.96492 0.0 -153.0683 20.34197 9.727498 0.0
11470.0 -123.6895 148.1598 -165.9396 -37.66088 0.0 -153.7229 14.65397 10.79022 0.0
11480.0 -124.957 131.9342 -162.5801 -37.90041 0.0 -153.6463 19.4804 9.486176 0.0
11490.0 -131.2643 138.2571 -170.6905 -38.12918 0.0 -155.2972 14.74409 7.991838 0.0
11500.0 -125.7558 135.8248 -164.4884 -38.54065 0.0 -151.7872 15.22188 10.61762 0.0
11510.0 -140.8335 95.94332 -168.1932 -39.3417 0.0 -153.7517 15.43483 9.4654 0.0
11520.0 -132.2385 107.4119 -162.8687 -38.66497 0.0 -153.0577 20.75795 8.096021 0.0
11530.0 -122.324 143.851 -163.3453 -38.31712 0.0 -152.9653 19.19563 8.741474 0.0
11540.0 -123.2114 145.4788 -164.6969 -38.39053 0.0 -153.0487 15.89316 10.84909 0.0
11550.0 -124.1826 125.3378 -159.9246 -37.3356 0.0 -152.504 20.7928 9.122175 0.0
11560.0 -125.5339 140.5919 -165.6258 -38.59009 0.0 -153.0392 17.49202 8.511421 0.0
11570.0 -124.8417 135.3005 -163.4247 -37.19457 0.0 -153.0983 17.60245 9.265675 0.0
11580.0 -128.6156 118.903 -162.5227 -37.85585 0.0 -152.681 16.1314 11.8828 0.0
11590.0 -131.3731 124.8069 -166.9637 -37.8397 0.0 -154.5316 16.73458 8.672998 0.0
11600.0 -127.414 133.4935 -165.4817 -37.94439 0.0 -154.842 14.82718 12.47749 0.0
11610.0 -124.4269 123.5464 -159.6581 -37.50796 0.0 -150.3523 18.85474 9.347399 0.0
11620.0 -131.1305 116.9973 -164.4941 -38.71123 0.0 -154.0788 18.24868 10.04726 0.0
11630.0 -124.9577 128.014 -161.4629 -37.97497 0.0 -151.2941 14.40717 13.39895 0.0
11640.0 -129.2226 116.2496 -162.373 -38.2948 0.0 -153.2209 19.87593 9.266794 0.0
11650.0 -124.8745 143.1849 -165.7058 -37.38806 0.0 -153.6345 17.0798 8.23693 0.0
11660.0 -123.404 141.5491 -163.7689 -37.94142 0.0 -152.698 15.8415 11.02901 0.0
11670.0 -128.6211 119.5926 -162.7248 -37.01857 0.0 -149.5208 13.59052 10.22411 0.0
11680.0 -130.3892 137.6353 -169.638 -39.19869 0.0 -153.2066 13.95218 8.815138 0.0
11690.0 -129.0087 122.9904 -164.0813 -38.50885 0.0 -153.3185 16.71589 11.03015 0.0
11700.0 -119.6357 149.8392 -162.3647 -38.22706 0.0 -153.0956 16.4052 12.55283 0.0
11710.0 -123.8922 141.8611 -164.3461 -37.8966 0.0 -153.5675 18.61901 8.499014 0.0
11720.0 -128.0476 126.5262 -164.1285 -37.53191 0.0 -151.6337 15.53462 9.502482 0.0
11730.0 -123.5335 139.3778 -163.2793 -38.28899 0.0 -153.3653 18.14148 10.23356 0.0
11740.0 -119.7489 151.98 -163.0884 -38.16078 0.0 -152.4807 15.17982 12.37327 0.0
11750.0 -118.3283 139.6439 -158.1499 -37.89518 0.0 -151.4044 19.84802 11.30168 0.0
11760.0 -132.677 108.6677 -163.6653 -38.26039 0.0 -152.0668 14.92947 11.73247 0.0
11770.0 -131.0624 132.6864 -168.9 -38.1113 0.0 -155.6657 15.49342 9.383496 0.0
11780.0 -128.9224 134.156 -167.1791 -37.55524 0.0 -154.903 15.85641 9.422736 0.0
11790.0 -125.7736 144.7479 -167.0507 -38.02332 0.0 -153.5357 16.87993 7.628443 0.0
11800.0 -132.2972 119.5243 -166.3814 -38.46538 0.0 -152.7923 14.93531 9.941026 0.0
11810.0 -127.6891 137.0107 -166.7598 -39.66022 0.0 -150.1319 12.88879 10.14349 0.0
11820.0 -130.5015 124.8932 -166.1168 -38.28353 0.0 -152.9895 15.45445 9.701756 0.0
11830.0 -125.3748 148.5145 -167.726 -38.04085 0.0 -152.3579 14.50134 8.171444 0.0
11840.0 -124.2522 133.5002 -162.3219 -36.83464 0.0 -153.9572 15.62882 12.8412 0.0
11850.0 -122.5359 130.4643 -159.7398 -36.94033 0.0 -150.9338 17.76807 10.3663 0.0
11860.0 -128.8156 118.4954 -162.6064 -38.09363 0.0 -152.2105 15.255 12.44275 0.0
11870.0 -123.8096 135.4797 -162.4437 -39.12618 0.0 -151.5672 17.6126 10.63706 0.0
11880.0 -119.5234 137.1296 -158.628 -37.32937 0.0 -151.265 18.29678 11.66958 0.0
11890.0 -124.9475 134.9294 -163.4247 -38.61612 0.0 -150.067 16.77226 8.48613 0.0
11900.0 -119.9407 138.4143 -159.4117 -36.74469 0.0 -152.9845 17.01248 13.30502 0.0
11910.0 -119.0992 120.8401 -153.5586 -36.79323 0.0 -148.5758 20.99504 10.81533 0.0
11920.0 -113.2349 158.5289 -158.4419 -36.87502 0.0 -149.807 16.46131 11.77879 0.0
11930.0 -118.9497 151.251 -162.0813 -36.87313 0.0 -152.0233 17.77249 9.04271 0.0
11940.0 -122.232 143.3568 -163.1124 -37.00873 0.0 -152.165 15.29065 10.77067 0.0
11950.0 -127.5132 141.4702 -167.8557 -37.80377 0.0 -153.0492 15.44376 7.553509 0.0
11960.0 -119.7088 149.6544 -162.385 -37.24855 0.0 -152.2319 18.91512 8.180309 0.0
11970.0 -122.2637 151.5171 -165.4711 -37.54184 0.0 -152.8614 16.41181 8.520272 0.0
11980.0 -122.2378 141.6129 -162.6209 -36.40936 0.0 -151.7398 16.26715 9.261156 0.0
11990.0 -130.1947 112.9972 -162.4176 -38.41103 0.0 -153.4525 18.48703 10.9589 0.0
12000.0 -130.2493 120.8683 -164.7168 -37.84477 0.0 -152.8024 16.78482 9.145617 0.0
12010.0 -127.4158 133.5357 -165.4956 -37.09344 0.0 -154.5048 16.27618 9.826484 0.0
12020.0 -123.5442 138.9918 -163.1799 -39.27412 0.0 -152.4881 16.38489 12.19742 0.0
12030.0 -128.5399 127.4682 -164.8894 -37.24704 0.0 -150.994 14.37523 8.976433 0.0
12040.0 -126.2795 131.9196 -163.8985 -37.79881 0.0 -154.3529 18.20496 10.04833 0.0
12050.0 -123.3014 127.8365 -159.7559 -37.09302 0.0 -151.3988 19.08165 9.654194 0.0
12060.0 -127.9938 145.2444 -169.4125 -38.5383 0.0 -153.5058 14.82509 7.806496 0.0
12070.0 -119.409 148.0697 -161.6334 -38.37539 0.0 -150.3284 17.55159 9.518772 0.0
12080.0 -119.6135 142.5196 -160.2552 -37.26238 0.0 -153.4328 18.33184 12.10818 0.0
12090.0 -123.1199 130.4567 -160.3216 -36.37361 0.0 -151.6098 17.81571 9.846037 0.0
12100.0 -130.1962 124.4803 -165.6937 -38.58795 0.0 -153.387 17.98371 8.297532 0.0
12110.0 -126.8842 139.2979 -166.6072 -37.91982 0.0 -152.123 15.32019 8.115416 0.0
12120.0 -126.3621 126.371 -162.3988 -38.28036 0.0 -151.1282 16.6053 10.4045 0.0
12130.0 -133.5934 123.4066 -168.7847 -39.17247 0.0 -155.5605 18.54682 7.401501 0.0
12140.0 -124.277 155.9019 -168.7348 -38.05239 0.0 -153.7128 15.10944 7.920922 0.0
12150.0 -124.1381 137.577 -163.3703 -37.78647 0.0 -154.3305 18.57807 10.16858 0.0
12160.0 -129.8656 117.2775 -163.3091 -38.39036 0.0 -152.5696 17.96512 9.685697 0.0
12170.0 -126.5214 124.1063 -161.9122 -37.27772 0.0 -152.7463 17.3147 10.79712 0.0
12180.0 -122.2435 136.8326 -161.2634 -38.13617 0.0 -154.4699 20.2235 11.1192 0.0
12190.0 -118.7201 146.1952 -160.4099 -37.0939 0.0 -152.3811 18.37994 10.68518 0.0
12200.0 -129.0834 122.3163 -163.9638 -36.69939 0.0 -152.946 14.14013 11.54145 0.0
12210.0 -122.0722 143.1689 -162.8991 -36.69615 0.0 -153.2664 16.29941 10.76405 0.0
12220.0 -124.3381 134.5522 -162.7077 -36.61373 0.0 -152.4588 15.11865 11.24615 0.0
12230.0 -127.6949 149.0947 -170.2116 -37.31164 0.0 -154.4484 15.03457 6.513915 0.0
12240.0 -126.9323 125.2717 -162.6554 -36.68207 0.0 -151.263 16.7215 8.568138 0.0
12250.0 -128.3405 126.7476 -164.4845 -36.96837 0.0 -152.5884 15.06626 10.00602 0.0
12260.0 -131.5817 122.0666 -166.3909 -37.66354 0.0 -153.8263 16.82523 8.273713 0.0
12270.0 -128.1592 142.5929 -168.8217 -38.1156 0.0 -153.9699 15.39967 7.864082 0.0
12280.0 -127.3039 137.6425 -166.5548 -36.86319 0.0 -155.3634 16.84472 8.827066 0.0
12290.0 -130.8987 117.0914 -164.2891 -36.59168 0.0 -152.6281 15.79868 9.131992 0.0
12300.0 -117.1312 160.3588 -162.86 -37.0914 0.0 -153.1215 16.38732 10.96558 0.0
12310.0 -125.208 143.4067 -166.1026 -36.42692 0.0 -153.7241 15.27472 8.773699 0.0
12320.0 -133.0485 121.7143 -167.7573 -35.55253 0.0 -154.087 13.06459 8.817677 0.0
12330.0 -119.8016 130.5621 -157.0334 -35.07059 0.0 -152.2174 19.52675 10.72784 0.0
12340.0 -132.7435 121.4017 -167.3631 -36.55074 0.0 -155.0977 14.16576 10.11958 0.0
12350.0 -122.123 124.3267 -157.5767 -35.03031 0.0 -151.4471 17.87862 11.02207 0.0
12360.0 -128.2935 130.8985 -165.6212 -37.30605 0.0 -153.8573 15.71645 9.825673 0.0
12370.0 -127.2569 137.8391 -166.5639 -36.08823 0.0 -154.9042 14.67965 9.748827 0.0
12380.0 -121.9352 131.3237 -159.3841 -36.79625 0.0 -150.3843 18.40112 9.395282 0.0
12390.0 -127.9095 137.4903 -167.117 -38.2411 0.0 -152.4748 14.04008 9.558898 0.0
12400.0 -130.8628 129.4788 -167.7857 -37.12308 0.0 -155.4188 16.8726 7.883563 0.0
12410.0 -120.7217 127.3953 -157.0504 -36.06876 0.0 -153.7692 20.08344 12.70409 0.0
12420.0 -131.5562 130.1765 -168.6781 -37.28598 0.0 -155.074 15.88879 7.793075 0.0
12430.0 -134.2758 138.2604 -173.7029 -38.12363 0.0 -155.4928 13.32663 6.58691 0.0
12440.0 -126.3019 133.7958 -164.4558 -36.82764 0.0 -153.9596 16.03506 10.29634 0.0
12450.0 -127.3636 144.8494 -168.6697 -36.41609 0.0 -153.4401 13.38907 7.797487 0.0
12460.0 -125.3251 128.8087 -162.0569 -36.49934 0.0 -153.4226 19.54585 8.319252 0.0
12470.0 -124.1638 135.523 -162.8103 -37.18375 0.0 -155.1246 19.63383 9.864247 0.0
12480.0 -121.5939 142.0612 -162.1049 -36.8538 0.0 -152.6551 18.99118 8.412808 0.0
12490.0 -123.657 126.6749 -159.7803 -35.79941 0.0 -151.4165 17.62571 9.809857 0.0
12500.0 -129.0382 133.578 -167.13 -36.63285 0.0 -154.1213 13.50512 10.11894 0.0
12510.0 -134.6709 114.8243 -167.4148 -36.79901 0.0 -153.1758 13.60989 8.950041 0.0
12520.0 -126.2459 133.1445 -164.2141 -36.77743 0.0 -152.3566 17.48422 7.435644 0.0
12530.0 -128.526 136.3784 -167.4164 -37.75866 0.0 -154.2474 15.37587 9.21386 0.0
12540.0 -123.576 130.1108 -160.6791 -35.91459 0.0 -153.5954 19.38062 9.450289 0.0
12550.0 -123.67 140.702 -163.7934 -37.78369 0.0 -153.0281 16.59939 10.41907 0.0
12560.0 -132.5505 123.8495 -167.8681 -36.86272 0.0 -154.0965 13.68574 9.405362 0.0
12570.0 -125.7271 129.806 -162.7433 -38.80815 0.0 -152.3148 16.54627 11.8334 0.0
12580.0 -123.5932 138.7693 -163.1654 -39.08254 0.0 -150.7943 16.30416 10.4073 0.0
12590.0 -132.8516 112.7898 -165.0154 -38.41774 0.0 -152.1596 14.68717 10.8748 0.0
12600.0 -129.5358 130.7959 -166.8342 -39.07061 0.0 -153.6973 17.31298 8.62069 0.0
12610.0 -125.4246 130.4705 -162.6303 -38.02956 0.0 -152.0017 17.89094 9.510076 0.0
12620.0 -130.6538 125.289 -166.3819 -38.71303 0.0 -152.0399 14.02403 10.347 0.0
12630.0 -129.8432 131.1495 -167.2425 -37.51898 0.0 -154.7443 14.90268 10.11808 0.0
12640.0 -122.5163 125.8617 -158.4077 -37.36717 0.0 -151.2044 18.96853 11.19538 0.0
12650.0 -130.18 113.3225 -162.4957 -36.61151 0.0 -152.7999 17.35459 9.561183 0.0
12660.0 -127.9014 138.749 -167.4678 -39.34525 0.0 -154.1875 15.43396 10.63096 0.0
12670.0 -134.3909 115.8304 -167.4217 -38.05908 0.0 -153.6488 14.51846 9.767754 0.0
12680.0 -115.4728 150.4304 -158.3703 -37.14991 0.0 -152.8571 19.21378 12.4229 0.0
12690.0 -126.4346 119.2214 -160.4324 -36.77709 0.0 -151.7974 18.32016 9.821867 0.0
12700.0 -131.5381 120.5129 -165.9043 -37.9219 0.0 -154.3788 15.77478 10.62164 0.0
12710.0 -121.1377 142.3547 -161.7323 -37.16363 0.0 -150.8696 16.30504 9.995895 0.0
12720.0 -131.291 120.4168 -165.6297 -38.10279 0.0 -153.1827 13.43407 12.22174 0.0
12730.0 -128.176 126.7304 -164.3151 -38.78012 0.0 -152.8006 17.75946 9.506145 0.0
12740.0 -132.6775 128.2047 -169.2371 -36.98959 0.0 -154.4386 15.06476 7.126365 0.0
12750.0 -118.6845 152.9145 -162.2904 -36.97209 0.0 -151.3122 14.98141 11.01251 0.0
12760.0 -131.428 121.2055 -165.9916 -37.95027 0.0 -154.5117 16.50605 9.964263 0.0
12770.0 -119.8714 144.835 -161.1734 -36.09623 0.0 -153.7024 16.0211 12.60415 0.0
12780.0 -131.2306 121.7883 -165.9604 -37.31828 0.0 -154.1152 17.39505 8.078029 0.0
12790.0 -124.2909 126.2978 -160.3066 -37.81463 0.0 -152.2088 20.90504 8.811731 0.0
12800.0 -129.5004 133.1107 -167.459 -37.79848 0.0 -153.4613 14.29022 9.510602 0.0
12810.0 -130.1616 123.0297 -165.2455 -37.81006 0.0 -151.9448 13.89918 10.61024 0.0
12820.0 -129.9124 122.7704 -164.9222 -38.6686 0.0 -154.4967 18.25674 9.986268 0.0
12830.0 -130.4847 134.09 -168.7225 -38.02217 0.0 -151.9355 12.55225 8.682935 0.0
12840.0 -121.8198 136.7803 -160.8248 -37.13387 0.0 -150.6833 18.39779 8.59457 0.0
12850.0 -124.6343 137.3722 -163.8081 -38.08939 0.0 -153.0885 17.35102 10.01877 0.0
12860.0 -124.7843 129.6475 -161.7553 -36.14037 0.0 -150.9006 15.94066 9.345096 0.0
12870.0 -119.7592 130.768 -157.0497 -37.96934 0.0 -150.4517 19.88725 11.48411 0.0
12880.0 -121.2059 148.6943 -163.6084 -37.98918 0.0 -152.1619 17.74301 8.799717 0.0
12890.0 -132.8566 107.0657 -163.3881 -37.12942 0.0 -153.3866 16.31495 10.81302 0.0
12900.0 -127.8021 124.2604 -163.2369 -37.60318 0.0 -153.5092 16.65215 11.22334 0.0
12910.0 -129.9418 123.5472 -165.1732 -37.77518 0.0 -151.7094 14.38159 9.929869 0.0
12920.0 -131.0886 107.0469 -161.6147 -38.26334 0.0 -153.9003 20.36652 10.18249 0.0
12930.0 -125.2727 126.8466 -161.4449 -37.11209 0.0 -152.9935 17.42716 11.23344 0.0
12940.0 -122.0584 149.5859 -164.7151 -36.67299 0.0 -156.1162 18.43959 9.634531 0.0
12950.0 -119.968 130.1907 -157.0938 -36.66147 0.0 -151.7433 22.02298 9.287939 0.0
12960.0 -124.5804 143.1675 -165.4068 -37.70157 0.0 -151.4977 14.5676 9.224835 0.0
12970.0 -128.2581 123.5952 -163.5032 -37.9609 0.0 -153.5045 18.24101 9.721233 0.0
12980.0 -127.5177 127.1541 -163.7777 -38.11491 0.0 -152.0722 15.19724 11.21218 0.0
12990.0 -134.2405 123.3239 -169.4082 -37.63036 0.0 -154.5567 14.64732 8.131491 0.0
13000.0 -122.6807 141.4684 -163.0226 -36.91127 0.0 -153.733 16.69564 10.92597 0.0
13010.0 -128.0798 132.9154 -165.9826 -37.91567 0.0 -153.2675 15.13232 10.06825 0.0
13020.0 -119.9324 137.9553 -159.2725 -36.62968 0.0 -151.1775 17.20803 11.32675 0.0
13030.0 -122.8365 143.7078 -163.817 -36.96261 0.0 -151.8796 15.77941 9.245811 0.0
13040.0 -122.3149 148.8051 -164.7489 -37.34218 0.0 -152.8977 15.13056 10.36041 0.0
13050.0 -123.6738 142.3341 -164.2625 -37.88879 0.0 -153.9235 16.64983 10.89995 0.0
13060.0 -124.7817 124.3397 -160.2391 -37.41623 0.0 -150.1838 18.21961 9.141319 0.0
13070.0 -124.644 139.2849 -164.3633 -38.09881 0.0 -153.857 17.7695 9.823015 0.0
13080.0 -124.8816 137.0553 -163.965 -38.08655 0.0 -152.7209 16.89437 9.948111 0.0
13090.0 -130.6141 120.8759 -165.0838 -37.65311 0.0 -152.6315 15.49163 9.70926 0.0
13100.0 -133.0783 117.6164 -166.6185 -35.87242 0.0 -154.9637 14.4085 9.809187 0.0
13110.0 -126.9567 124.5187 -162.4652 -35.83152 0.0 -152.9031 16.72829 9.541178 0.0
13120.0 -122.5121 125.145 -158.1991 -36.05676 0.0 -151.8914 19.24206 10.50702 0.0
13130.0 -125.3921 121.322 -159.989 -35.66905 0.0 -152.1306 19.4213 8.389349 0.0
13140.0 -119.4753 148.7092 -161.882 -35.82571 0.0 -152.6728 16.33241 10.28408 0.0
13150.0 -128.212 123.2719 -163.3649 -36.36469 0.0 -153.8937 16.77417 10.11932 0.0
13160.0 -135.0275 102.1241 -164.1498 -37.69232 0.0 -151.5764 15.22582 9.893124 0.0
13170.0 -124.0535 131.0905 -161.436 -38.48701 0.0 -153.97 19.49495 11.52607 0.0
13180.0 -128.4494 134.131 -166.699 -38.38442 0.0 -154.0691 14.24917 11.50539 0.0
13190.0 -123.8457 144.4425 -165.0357 -37.99073 0.0 -151.9708 15.67008 9.255706 0.0
13200.0 -128.704 127.6062 -165.0928 -37.59595 0.0 -153.4937 16.27415 9.722639 0.0
13210.0 -127.6439 132.0114 -165.289 -38.6758 0.0 -153.5832 18.38315 8.586798 0.0
13220.0 -134.4623 117.7687 -168.0459 -39.89037 0.0 -152.6905 15.39696 9.13805 0.0
13230.0 -121.8627 129.6655 -158.8388 -37.95405 0.0 -150.7388 18.62923 11.22488 0.0
13240.0 -128.781 132.873 -166.6718 -37.80962 0.0 -154.2202 15.23254 10.12547 0.0
13250.0 -127.1274 128.2151 -163.69 -39.21229 0.0 -153.2735 18.23022 10.56563 0.0
13260.0 -124.6154 137.3924 -163.795 -38.07001 0.0 -155.4807 20.07905 9.676696 0.0
13270.0 -126.9824 141.3278 -167.2842 -38.83169 0.0 -153.5205 16.22617 8.841877 0.0
13280.0 -122.0823 142.4072 -162.6919 -37.91144 0.0 -152.086 16.24544 11.06009 0.0
13290.0 -123.3418 124.8415 -158.9423 -37.26071 0.0 -150.7697 17.31467 11.77342 0.0
13300.0 -128.1502 143.4623 -169.0607 -38.3052 0.0 -155.7599 16.31966 8.684798 0.0
13310.0 -130.3727 137.7669 -169.6591 -38.77476 0.0 -154.4874 15.35579 8.24722 0.0
13320.0 -125.5752 143.9913 -166.6366 -38.02495 0.0 -154.1614 16.36782 9.181942 0.0
13330.0 -126.6532 143.2159 -167.4935 -38.94266 0.0 -151.6801 15.68547 7.443801 0.0
13340.0 -124.8475 127.1224 -161.0984 -39.36576 0.0 -152.3279 17.28997 13.3052 0.0
13350.0 -124.2757 145.8077 -165.855 -39.10602 0.0 -153.8856 15.75275 11.38387 0.0
13360.0 -129.1496 120.1127 -163.4016 -38.69884 0.0 -150.5337 15.44916 10.38177 0.0
13370.0 -127.3197 139.7676 -167.1766 -38.12789 0.0 -154.8874 16.91036 8.9283 0.0
13380.0 -124.6749 136.4199 -163.5771 -37.16957 0.0 -151.8166 14.14978 11.25926 0.0
13390.0 -123.9266 135.3688 -162.5291 -37.21801 0.0 -153.0941 18.24783 9.53519 0.0
13400.0 -128.0764 135.7718 -166.7938 -38.54138 0.0 -153.6349 13.88529 11.49717 0.0
13410.0 -125.6792 139.2605 -165.3915 -37.20364 0.0 -154.0035 17.13558 8.680078 0.0
13420.0 -127.1941 132.8077 -165.0662 -38.58068 0.0 -154.1122 17.58695 10.03971 0.0
13430.0 -120.645 145.4151 -162.1124 -38.07922 0.0 -153.5329 18.74415 10.75552 0.0
13440.0 -120.9641 145.0159 -162.3176 -38.65679 0.0 -149.9996 18.08211 8.256684 0.0
13450.0 -121.8531 146.0703 -163.5073 -38.79281 0.0 -152.4265 16.66345 11.04861 0.0
13460.0 -132.5564 127.1498 -168.8152 -37.94021 0.0 -154.1427 16.35817 6.909633 0.0
13470.0 -129.5276 118.8961 -163.4327 -37.42843 0.0 -153.2631 17.37675 9.882045 0.0
13480.0 -128.3124 128.4281 -164.9357 -38.42105 0.0 -154.3536 17.76493 10.07406 0.0
13490.0 -133.5173 113.3813 -165.8497 -39.0244 0.0 -151.7813 15.94835 9.007646 0.0
13500.0 -126.4717 129.35 -163.3578 -38.6254 0.0 -152.926 16.73521 11.45835 0.0
13510.0 -127.8341 125.2107 -163.5398 -38.16582 0.0 -151.1272 16.5809 9.1723 0.0
13520.0 -126.6955 140.1031 -166.6481 -38.49984 0.0 -152.3613 16.61271 7.600349 0.0
13530.0 -131.538 123.0491 -166.6274 -36.87834 0.0 -154.1328 13.88566 10.4981 0.0
13540.0 -129.385 128.0045 -165.8875 -37.65925 0.0 -153.0237 16.02308 8.772437 0.0
13550.0 -119.1427 133.1029 -157.099 -37.25333 0.0 -149.8965 19.59521 10.45565 0.0
13560.0 -125.3506 143.6894 -166.3259 -37.1474 0.0 -153.8155 15.98593 8.651058 0.0
13570.0 -129.6283 120.005 -163.8496 -36.68222 0.0 -154.0065 17.64771 9.191424 0.0
13580.0 -131.8061 119.8355 -165.979 -37.92678 0.0 -152.3038 16.92621 7.325326 0.0
13590.0 -128.52 128.6919 -165.2185 -38.98113 0.0 -151.5685 15.50787 9.823216 0.0
13600.0 -125.6439 129.044 -162.4428 -37.96119 0.0 -153.1429 16.47163 12.1896 0.0
13610.0 -121.0797 135.9227 -159.8401 -37.85877 0.0 -154.4043 19.85315 12.56977 0.0
13620.0 -129.2998 127.5851 -165.6827 -38.20544 0.0 -153.9524 17.79249 8.682706 0.0
13630.0 -128.2497 134.0541 -166.4773 -39.00513 0.0 -152.2447 15.22515 9.547425 0.0
13640.0 -126.2302 135.5194 -164.8757 -38.12936 0.0 -152.5029 18.25747 7.499122 0.0
13650.0 -126.8404 134.2042 -165.1109 -38.69862 0.0 -152.7521 15.67212 10.66777 0.0
13660.0 -127.0665 133.5721 -165.1566 -37.44329 0.0 -153.336 16.79161 8.831031 0.0
13670.0 -131.7062 133.2954 -169.7174 -38.30927 0.0 -154.8133 14.10927 9.295907 0.0
13680.0 -127.1192 134.2912 -165.4144 -37.72539 0.0 -154.4263 18.09268 8.644574 0.0
13690.0 -133.6764 125.6679 -169.5125 -38.78025 0.0 -153.705 13.38054 9.592169 0.0
13700.0 -133.6065 128.8177 -170.3409 -39.57067 0.0 -154.6583 15.08188 8.806155 0.0
13710.0 -124.5567 129.3913 -161.4546 -38.46108 0.0 -154.0363 18.64395 12.39876 0.0
13720.0 -122.2408 148.9404 -164.7135 -38.3051 0.0 -153.5042 17.28817 9.80764 0.0
13730.0 -125.4975 139.2935 -165.2192 -38.20524 0.0 -152.9191 16.07656 9.828553 0.0
13740.0 -121.7885 120.6407 -156.1911 -38.10976 0.0 -149.4704 20.61138 10.77767 0.0
13750.0 -134.2707 122.1241 -169.0963 -39.50025 0.0 -153.4139 14.77006 9.047829 0.0
13760.0 -127.9362 127.7569 -164.3681 -38.01047 0.0 -153.2616 16.3903 10.5137 0.0
13770.0 -133.0042 122.4825 -167.932 -38.786 0.0 -153.48 14.72784 9.606172 0.0
13780.0 -130.1168 130.2002 -167.2454 -38.64891 0.0 -155.2518 17.57799 9.077241 0.0
13790.0 -127.7973 141.535 -168.1582 -38.93185 0.0 -155.0506 17.30149 8.522795 0.0
13800.0 -128.0237 127.31 -164.3281 -37.59285 0.0 -153.722 17.03862 9.948124 0.0
13810.0 -125.4379 125.29 -161.1663 -38.22343 0.0 -151.525 18.37666 10.20546 0.0
13820.0 -117.7697 137.4594 -156.9684 -37.74696 0.0 -150.8248 19.87796 11.72541 0.0
13830.0 -125.7247 122.7109 -160.7176 -37.32996 0.0 -152.3973 16.52017 12.4895 0.0
13840.0 -137.3419 113.1274 -169.6019 -37.77704 0.0 -153.846 13.46553 8.555536 0.0
13850.0 -131.7081 124.4387 -167.1937 -37.60031 0.0 -154.6498 15.07325 9.983079 0.0
13860.0 -132.2069 128.3125 -168.7971 -38.61768 0.0 -153.5105 13.9588 9.372231 0.0
13870.0 -125.1335 146.0902 -166.7934 -39.31848 0.0 -154.8295 16.90418 10.45038 0.0
13880.0 -128.4203 145.5424 -169.9239 -38.09702 0.0 -154.4429 14.24529 8.370675 0.0
13890.0 -129.8232 132.4727 -167.5999 -38.68015 0.0 -154.2599 16.65985 8.680313 0.0
13900.0 -126.5958 136.7097 -165.5807 -37.7424 0.0 -153.9563 16.55507 9.562889 0.0
13910.0 -126.3572 134.6072 -164.7425 -38.32246 0.0 -151.632 14.92445 10.28755 0.0
13920.0 -125.6442 132.4879 -163.4252 -37.45437 0.0 -153.547 17.70307 9.873082 0.0
13930.0 -125.3856 140.7281 -165.5164 -37.95842 0.0 -153.3237 16.24934 9.516342 0.0
13940.0 -133.0926 115.899 -166.143 -37.16364 0.0 -153.1476 13.47335 10.69486 0.0
13950.0 -132.0514 119.6432 -166.1695 -37.98459 0.0 -154.3261 15.90044 10.24077 0.0
13960.0 -134.9073 119.713 -169.0453 -38.12946 0.0 -152.0039 13.74639 7.341651 0.0
13970.0 -120.7099 144.4641 -161.906 -37.89812 0.0 -152.7988 16.99166 11.79919 0.0
13980.0 -125.1205 130.5712 -162.3549 -37.44864 0.0 -152.2009 16.52553 10.76912 0.0
13990.0 -134.0114 115.3208 -166.8969 -36.93893 0.0 -153.4987 14.69248 8.848326 0.0
14000.0 -132.4865 127.8087 -168.9331 -38.92092 0.0 -154.3847 14.15872 10.21382 0.0
14010.0 -128.9232 126.7017 -165.0541 -38.72683 0.0 -156.5576 19.71966 10.51067 0.0
14020.0 -134.4737 123.8136 -169.7811 -37.29777 0.0 -154.5975 14.53371 7.580529 0.0
14030.0 -131.794 124.7654 -167.3728 -37.08376 0.0 -153.8966 15.26838 8.339132 0.0
14040.0 -128.7492 113.4491 -161.101 -39.34426 0.0 -152.5215 19.53573 11.22906 0.0
14050.0 -128.6261 126.0538 -164.5723 -37.44683 0.0 -152.4184 16.29088 9.002053 0.0
14060.0 -131.5756 133.0644 -169.521 -38.35502 0.0 -154.4558 11.98808 11.30175 0.0
14070.0 -127.6863 136.0306 -166.4775 -37.65514 0.0 -152.6598 14.10371 9.733724 0.0
14080.0 -126.9114 137.921 -166.2417 -37.76861 0.0 -152.7414 15.68918 8.579124 0.0
14090.0 -133.3155 122.4131 -168.2235 -35.86664 0.0 -152.8418 11.85603 8.628883 0.0
14100.0 -128.1842 137.5887 -167.4197 -38.24508 0.0 -155.9626 16.72697 10.06099 0.0
14110.0 -116.3092 149.9322 -159.0647 -37.08875 0.0 -151.7299 17.64584 12.10818 0.0
14120.0 -126.605 136.687 -165.5834 -36.14088 0.0 -153.9502 14.23768 10.26992 0.0
14130.0 -126.0797 132.5508 -163.8786 -36.70546 0.0 -153.5306 15.8646 10.49286 0.0
14140.0 -123.8132 139.4623 -163.583 -36.01583 0.0 -154.4676 16.39956 10.50089 0.0
14150.0 -131.808 121.5282 -166.4637 -36.65679 0.0 -154.995 16.51384 8.674261 0.0
14160.0 -129.7136 116.2613 -162.8673 -35.41471 0.0 -154.7312 17.8448 9.433744 0.0
14170.0 -115.9333 146.3121 -157.6565 -35.22633 0.0 -149.2479 16.86205 9.955674 0.0
14180.0 -124.6673 130.5094 -161.8841 -35.02063 0.0 -152.9846 18.42973 7.691388 0.0
14190.0 -124.1289 142.4656 -164.7552 -35.91877 0.0 -153.098 14.10268 10.15894 0.0
14200.0 -125.4999 138.6293 -165.0322 -37.36985 0.0 -154.5236 15.82789 11.03334 0.0
14210.0 -131.643 113.7691 -164.086 -37.47766 0.0 -151.9842 15.49083 9.885 0.0
14220.0 -130.1896 118.4425 -163.9653 -37.52951 0.0 -151.7738 15.94781 9.390213 0.0
14230.0 -122.1795 143.7942 -163.1846 -36.5174 0.0 -152.3611 14.97954 10.71437 0.0
14240.0 -123.9775 140.786 -164.1248 -38.08353 0.0 -153.0275 18.57991 8.406304 0.0
14250.0 -131.8201 115.2067 -164.6731 -38.04254 0.0 -152.1179 16.38696 9.100428 0.0
14260.0 -127.5002 136.7481 -166.496 -36.94616 0.0 -153.114 13.71926 9.844845 0.0
14270.0 -123.2862 144.4449 -164.4769 -36.53122 0.0 -152.6383 15.00559 9.687044 0.0
14280.0 -125.437 127.9681 -161.929 -36.77599 0.0 -153.2193 17.54421 10.52204 0.0
14290.0 -129.7864 138.5448 -169.2946 -36.87661 0.0 -153.2648 12.79051 8.056342 0.0
14300.0 -121.3394 141.2796 -161.6275 -37.73307 0.0 -153.8768 19.99089 9.99144 0.0
14310.0 -129.5165 133.4222 -167.5639 -38.60974 0.0 -153.1196 16.19312 7.972309 0.0
14320.0 -129.1337 125.7126 -164.9826 -38.13056 0.0 -153.4902 16.8991 9.738992 0.0
14330.0 -127.6362 122.426 -162.5479 -39.02058 0.0 -152.4217 18.81456 10.07984 0.0
14340.0 -123.1879 142.8783 -163.9319 -38.22295 0.0 -150.9734 14.57874 10.68572 0.0
14350.0 -123.1853 146.6533 -165.0058 -38.90387 0.0 -153.2917 17.24098 9.948772 0.0
14360.0 -129.9574 124.0974 -165.3456 -38.61812 0.0 -152.9563 15.67411 10.55469 0.0
14370.0 -125.1334 138.2078 -164.5455 -38.5635 0.0 -152.9196 16.02164 10.91593 0.0
14380.0 -131.9526 122.2043 -166.8011 -37.96054 0.0 -153.5627 16.59064 8.131599 0.0
14390.0 -126.0601 124.7892 -161.6456 -36.55301 0.0 -151.6174 17.07931 9.445433 0.0
14400.0 -132.6476 120.5943 -167.0369 -38.35841 0.0 -152.7431 14.61201 9.452649 0.0
14410.0 -121.3206 137.6351 -160.5694 -37.35595 0.0 -151.6461 17.31598 11.11664 0.0
14420.0 -128.3851 130.6212 -165.6338 -36.70503 0.0 -151.4363 13.22067 9.286914 0.0
14430.0 -129.7746 130.0558 -166.862 -38.37621 0.0 -152.6538 15.8381 8.329865 0.0
14440.0 -127.2646 134.7027 -165.6772 -37.14391 0.0 -152.5192 14.47251 9.513371 0.0
14450.0 -131.411 129.111 -168.229 -36.75445 0.0 -154.8715 13.96254 9.434401 0.0
14460.0 -127.0043 152.0595 -170.3665 -38.16669 0.0 -153.9246 13.9167 7.808078 0.0
14470.0 -128.9924 131.7248 -166.5558 -37.76333 0.0 -151.781 13.48761 9.500933 0.0
14480.0 -130.5584 130.2107 -167.69 -37.61543 0.0 -153.1254 14.07302 8.977735 0.0
14490.0 -130.7271 125.0009 -166.373 -37.4973 0.0 -153.9992 17.30534 7.818156 0.0
14500.0 -115.8068 149.4246 -158.4175 -36.48972 0.0 -152.8559 21.31893 9.609182 0.0
14510.0 -120.1804 133.486 -158.246 -37.4562 0.0 -152.1545 17.92554 13.43923 0.0
14520.0 -123.6916 130.4638 -160.8954 -36.93309 0.0 -152.2395 19.21264 9.064578 0.0
14530.0 -132.1277 123.5781 -167.3679 -37.86103 0.0 -153.2256 14.2795 9.439206 0.0
14540.0 -119.0194 152.6402 -162.5472 -38.79949 0.0 -152.3703 18.30064 10.32198 0.0
14550.0 -122.4176 149.4308 -165.0301 -37.69911 0.0 -155.5432 20.23475 7.977524 0.0
14560.0 -129.9568 126.9347 -166.1542 -36.91096 0.0 -153.3859 15.18958 8.953133 0.0
14570.0 -126.8019 118.0143 -160.4555 -35.8195 0.0 -151.9022 16.25139 11.01481 0.0
14580.0 -123.4735 156.061 -167.9768 -37.39047 0.0 -152.3397 11.49888 10.2545 0.0
14590.0 -128.5588 122.0144 -163.3531 -37.64314 0.0 -152.7381 17.00353 10.02461 0.0
14600.0 -125.1403 144.7507 -166.4183 -37.329 0.0 -153.0114 15.60868 8.313461 0.0
14610.0 -125.1699 125.694 -161.0135 -37.48589 0.0 -153.2612 16.94195 12.79169 0.0
14620.0 -129.8563 116.8146 -163.1677 -37.55615 0.0 -155.2413 19.51124 10.11843 0.0
14630.0 -126.6274 140.3925 -166.6625 -38.527 0.0 -152.5536 14.38118 10.03691 0.0
14640.0 -136.1153 123.7724 -171.4109 -38.82838 0.0 -154.8615 13.71493 8.56409 0.0
14650.0 -133.1993 118.0202 -166.8546 -38.78237 0.0 -152.1314 15.77342 8.285751 0.0
14660.0 -119.6324 160.8062 -165.4887 -38.11997 0.0 -152.866 15.62935 9.867855 0.0
14670.0 -129.9684 118.2146 -163.6791 -38.61219 0.0 -154.6082 19.64053 9.90073 0.0
14680.0 -121.5936 140.3398 -161.6136 -36.9974 0.0 -154.1518 17.81591 11.71966 0.0
14690.0 -124.9408 140.5635 -165.0247 -37.60778 0.0 -152.0713 13.43588 11.21851 0.0
14700.0 -129.1354 126.377 -165.1737 -38.22883 0.0 -152.7816 15.9039 9.932779 0.0
14710.0 -124.7101 117.8717 -158.323 -36.0536 0.0 -154.0377 20.48201 11.28635 0.0
14720.0 -125.0433 135.4236 -163.6615 -38.61864 0.0 -153.1191 16.5193 11.55701 0.0
14730.0 -119.5822 140.4471 -159.6328 -36.86932 0.0 -148.5558 17.15581 8.63647 0.0
14740.0 -127.5363 116.0966 -160.6431 -39.1039 0.0 -151.4544 16.90931 13.00592 0.0
14750.0 -131.421 125.547 -167.2227 -37.09882 0.0 -152.8981 14.40962 8.364595 0.0
14760.0 -131.8214 114.0273 -164.338 -38.45781 0.0 -153.2409 17.05765 10.30302 0.0
14770.0 -125.1478 136.3953 -164.043 -37.4583 0.0 -154.6191 19.20327 8.831089 0.0
14780.0 -125.6615 126.0698 -161.6122 -37.38933 0.0 -153.2552 17.70824 11.32408 0.0
14790.0 -127.1272 128.7378 -163.8388 -37.94456 0.0 -150.4277 14.29879 10.23468 0.0
14800.0 -123.6911 140.0335 -163.6238 -37.86451 0.0 -152.0721 17.71627 8.596488 0.0
14810.0 -133.6726 126.3239 -169.6958 -37.86944 0.0 -155.572 14.80211 8.943507 0.0
14820.0 -124.5873 140.6582 -164.6982 -37.14575 0.0 -153.0894 14.69033 10.84663 0.0
14830.0 -119.6836 138.93 -159.3016 -36.8794 0.0 -151.646 19.47836 9.745437 0.0
14840.0 -124.8521 145.4744 -166.3364 -36.8807 0.0 -153.8275 15.48797 8.883806 0.0
14850.0 -127.3953 116.1078 -160.5053 -38.59379 0.0 -151.9998 19.16764 10.92067 0.0
14860.0 -120.9886 147.5867 -163.0753 -36.77578 0.0 -152.2172 17.59279 8.324924 0.0
14870.0 -128.7725 134.1249 -167.0203 -36.72915 0.0 -151.7565 12.19008 9.275248 0.0
14880.0 -121.2304 138.6638 -160.7725 -37.65646 0.0 -151.1257 19.89689 8.112761 0.0
14890.0 -133.5397 120.125 -167.7952 -38.64817 0.0 -155.1034 17.84437 8.112005 0.0
14900.0 -120.2798 137.4063 -159.4633 -37.50005 0.0 -149.7621 16.81587 10.98294 0.0
14910.0 -125.7189 128.7645 -162.4381 -36.91384 0.0 -151.2345 15.09674 10.61352 0.0
14920.0 -126.0657 133.7982 -164.2203 -38.08369 0.0 -152.4617 14.40515 11.91989 0.0
14930.0 -136.4961 109.5199 -167.7274 -37.86223 0.0 -152.176 14.34912 7.961697 0.0
14940.0 -126.2867 124.9345 -161.9138 -36.47196 0.0 -152.6017 15.94559 11.21433 0.0
14950.0 -126.1038 128.1788 -162.656 -37.25791 0.0 -152.2091 16.32971 10.48125 0.0
14960.0 -126.4411 136.2809 -165.3037 -36.73054 0.0 -152.9174 15.27459 9.069655 0.0
14970.0 -118.3482 143.367 -159.2316 -35.63642 0.0 -152.5003 18.55127 10.35389 0.0
14980.0 -126.5222 139.9512 -166.4315 -36.37739 0.0 -152.4045 11.9126 10.43783 0.0
14990.0 -127.13 131.7735 -164.7073 -36.23713 0.0 -153.7015 15.31751 9.913799 0.0
15000.0 -125.3138 128.7348 -162.0245 -35.52345 0.0 -151.8341 17.78022 7.552788 0.0
15010.0 -121.8722 146.161 -163.5523 -34.31834 0.0 -153.3465 15.22043 8.892072 0.0
15020.0 -120.8232 125.9898 -156.7511 -35.8287 0.0 -148.3251 17.404 9.998641 0.0
15030.0 -130.7163 108.5619 -161.6744 -35.23003 0.0 -152.4637 17.20952 8.80988 0.0
15040.0 -129.3961 123.9256 -164.7354 -35.27645 0.0 -152.7109 14.67233 8.57959 0.0
15050.0 -126.1756 142.9484 -166.9396 -35.8097 0.0 -154.2272 16.57304 6.524248 0.0
15060.0 -124.9943 136.1593 -163.8222 -37.20682 0.0 -153.9783 18.25461 9.108325 0.0
15070.0 -127.4869 125.7307 -163.341 -36.92596 0.0 -152.6215 17.05285 9.153644 0.0
15080.0 -127.1247 123.267 -162.2762 -35.53345 0.0 -154.3374 18.21068 9.384046 0.0
15090.0 -121.9299 149.2891 -164.502 -37.08469 0.0 -151.8779 14.51775 9.942856 0.0
15100.0 -128.6326 138.6898 -168.1821 -38.02683 0.0 -153.6196 14.07218 9.392176 0.0
15110.0 -118.6456 152.4929 -162.1313 -37.08544 0.0 -152.7861 19.57971 8.160523 0.0
15120.0 -128.3789 121.7779 -163.1057 -36.88507 0.0 -152.0795 15.17995 10.67897 0.0
15130.0 -131.4134 133.4129 -169.4581 -37.06628 0.0 -154.8778 13.446 9.039969 0.0
15140.0 -124.1964 134.5558 -162.5671 -35.78719 0.0 -152.751 16.75783 9.21325 0.0
15150.0 -128.5848 126.3696 -164.6211 -37.78157 0.0 -153.2033 16.77845 9.585369 0.0
15160.0 -134.3917 111.978 -166.3239 -38.3268 0.0 -155.4103 15.88252 11.53068 0.0
15170.0 -123.9847 151.8422 -167.2849 -37.39231 0.0 -154.9671 16.12568 8.94888 0.0
15180.0 -133.8292 126.2464 -169.8303 -37.43498 0.0 -153.6243 12.8294 8.399616 0.0
15190.0 -132.1721 131.8459 -169.77 -37.42559 0.0 -155.1146 14.88375 7.886462 0.0
15200.0 -131.5205 120.5505 -165.8974 -37.4156 0.0 -153.9196 14.69104 10.74675 0.0
15210.0 -110.7785 150.2228 -153.6168 -36.40429 0.0 -150.724 22.11211 11.39935 0.0
15220.0 -118.2159 151.122 -161.3107 -36.13434 0.0 -152.4724 17.17045 10.12555 0.0
15230.0 -120.0757 153.2849 -163.7873 -36.67548 0.0 -152.848 14.92419 10.812 0.0
15240.0 -128.1622 128.5185 -164.8113 -37.55286 0.0 -151.2716 13.10264 10.91052 0.0
15250.0 -118.3608 156.425 -162.9679 -37.97362 0.0 -152.1161 16.70131 10.42056 0.0
15260.0 -120.8862 154.2372 -164.8693 -38.93939 0.0 -153.2814 18.43519 8.91629 0.0
15270.0 -132.279 118.6204 -166.1055 -38.72965 0.0 -153.4917 17.15198 8.963854 0.0
15280.0 -125.3314 121.8656 -160.0832 -38.09806 0.0 -151.3895 19.0558 10.34856 0.0
15290.0 -136.9107 115.4766 -169.8407 -36.55724 0.0 -154.2839 11.42047 9.58003 0.0
15300.0 -123.2844 145.0651 -164.652 -37.69049 0.0 -153.4904 16.49268 10.03625 0.0
15310.0 -119.5182 144.1014 -160.6109 -36.84325 0.0 -150.2516 15.14059 11.34335 0.0
15320.0 -126.833 129.9591 -163.8928 -36.96018 0.0 -153.046 16.58197 9.531364 0.0
15330.0 -124.7728 151.2217 -167.896 -37.74003 0.0 -153.5185 13.53398 9.828538 0.0
15340.0 -133.2344 114.7956 -165.9701 -37.06925 0.0 -154.5523 17.32503 8.326443 0.0
15350.0 -120.8071 144.4805 -162.008 -35.29874 0.0 -152.5966 18.32889 7.558459 0.0
15360.0 -124.9913 137.8457 -164.3001 -36.24771 0.0 -152.4462 14.96988 9.423945 0.0
15370.0 -128.9922 132.267 -166.7102 -37.40708 0.0 -153.0562 15.37693 8.376194 0.0
15380.0 -128.711 129.0197 -165.503 -37.10222 0.0 -154.1615 15.18519 10.57555 0.0
15390.0 -126.0944 136.66 -165.0651 -37.82676 0.0 -152.622 14.18263 11.20096 0.0
15400.0 -126.8953 124.6506 -162.4413 -37.68455 0.0 -149.7902 16.77065 8.262753 0.0
15410.0 -123.256 142.776 -163.9707 -38.48147 0.0 -152.4475 17.20669 9.751576 0.0
15420.0 -118.5291 151.2935 -161.6728 -37.22617 0.0 -154.9347 19.93028 10.55784 0.0
15430.0 -129.2787 126.3807 -165.3181 -36.47611 0.0 -152.7654 14.24712 9.676227 0.0
15440.0 -131.8226 132.5747 -169.6283 -36.9419 0.0 -155.5987 14.42013 8.492212 0.0
15450.0 -118.301 153.4538 -162.0607 -37.47185 0.0 -153.3412 17.72906 11.02333 0.0
15460.0 -132.6636 115.2486 -165.5285 -35.87383 0.0 -154.1103 15.86822 8.587362 0.0
15470.0 -130.9778 144.7299 -172.2498 -37.89921 0.0 -154.1288 12.44183 7.336355 0.0
15480.0 -122.5717 138.5169 -162.0719 -37.08843 0.0 -152.7336 18.29146 9.458649 0.0
15490.0 -124.5665 127.6516 -160.9684 -35.32457 0.0 -150.6998 13.90665 11.14937 0.0
15500.0 -127.657 110.7587 -159.2416 -34.52502 0.0 -152.648 16.90123 11.0302 0.0
15510.0 -123.807 130.6052 -161.0511 -36.98529 0.0 -153.1384 18.93688 10.13575 0.0
15520.0 -124.7418 131.8976 -162.3544 -36.00785 0.0 -152.5008 16.59552 9.558711 0.0
15530.0 -125.0324 133.5202 -163.1078 -37.27046 0.0 -151.4429 15.94663 9.658974 0.0
15540.0 -130.2573 114.5875 -162.9337 -36.09531 0.0 -150.1955 13.73667 9.620412 0.0
15550.0 -124.0384 140.6242 -164.1395 -37.29492 0.0 -152.9666 15.69687 10.42508 0.0
15560.0 -129.0232 122.1984 -163.87 -36.34174 0.0 -153.1016 16.86444 8.708882 0.0
15570.0 -119.4595 142.2701 -160.03 -35.58267 0.0 -153.34 21.12504 7.767648 0.0
15580.0 -124.3805 140.0194 -164.3092 -37.24152 0.0 -154.7339 18.72033 8.945958 0.0
15590.0 -130.6485 124.5524 -166.1665 -36.34353 0.0 -154.7995 14.06363 10.91283 0.0
15600.0 -128.9763 104.4085 -158.75 -36.38217 0.0 -152.5138 18.50121 11.64481 0.0
15610.0 -132.1758 127.0803 -168.4148 -37.69705 0.0 -155.4231 16.58788 8.117443 0.0
15620.0 -128.1842 134.7858 -166.6204 -37.24621 0.0 -155.0898 17.57074 8.144826 0.0
15630.0 -118.8064 146.9007 -160.6974 -36.25631 0.0 -151.7768 18.05866 9.277103 0.0
15640.0 -130.738 118.8972 -164.6433 -36.39261 0.0 -154.4134 17.39082 8.771876 0.0
15650.0 -138.8504 98.69056 -166.9935 -37.81071 0.0 -154.0881 16.45833 8.446955 0.0
15660.0 -125.9995 129.1359 -162.8246 -35.77406 0.0 -150.3479 15.11911 8.178248 0.0
15670.0 -122.2804 145.9044 -163.8873 -36.99559 0.0 -155.052 19.14503 9.015256 0.0
15680.0 -122.5631 138.0818 -161.9393 -36.17427 0.0 -151.5997 16.77466 9.060053 0.0
15690.0 -125.4283 128.6973 -162.1284 -36.60409 0.0 -153.3501 16.52979 11.296 0.0
15700.0 -131.1614 124.4789 -166.6585 -36.42471 0.0 -152.212 13.51317 8.465067 0.0
15710.0 -126.4552 133.7055 -164.5834 -36.8867 0.0 -154.0338 15.2713 11.06582 0.0
15720.0 -130.2001 135.6888 -168.8938 -36.58199 0.0 -154.9316 14.67522 7.944515 0.0
15730.0 -127.0438 128.8398 -163.7844 -38.10479 0.0 -152.1388 16.15789 10.30125 0.0
15740.0 -126.6674 133.2658 -164.6702 -36.57548 0.0 -151.8433 14.89105 8.857468 0.0
15750.0 -126.469 142.2986 -167.0477 -36.50718 0.0 -154.1924 17.18494 6.466957 0.0
15760.0 -131.1926 135.6285 -169.8692 -36.96741 0.0 -154.8454 14.05151 7.892078 0.0
15770.0 -124.8264 133.2195 -162.816 -36.68584 0.0 -154.2659 18.85666 9.279146 0.0
15780.0 -126.8909 132.221 -164.5958 -36.95389 0.0 -151.5503 13.84211 10.06629 0.0
15790.0 -130.6875 117.7707 -164.2716 -36.68393 0.0 -152.2384 17.06369 7.586969 0.0
15800.0 -128.9291 128.3166 -165.5206 -38.03248 0.0 -153.5834 18.20184 7.893421 0.0
15810.0 -120.9879 133.1873 -158.9683 -36.47794 0.0 -152.1824 21.32813 8.363955 0.0
15820.0 -121.4539 123.6906 -156.7262 -37.29663 0.0 -148.9473 18.36779 11.14995 0.0
15830.0 -134.4389 118.4584 -168.2192 -36.95549 0.0 -154.5659 13.95667 9.345585 0.0
15840.0 -123.5059 132.637 -161.3293 -37.10231 0.0 -153.1579 22.09091 6.839969 0.0
15850.0 -120.8112 122.4306 -155.7242 -36.70379 0.0 -153.029 22.50858 11.50008 0.0
15860.0 -128.3653 134.193 -166.6325 -37.13863 0.0 -152.5829 15.16473 7.924298 0.0
15870.0 -128.2653 138.2471 -167.6886 -36.96725 0.0 -155.2917 16.22981 8.34058 0.0
15880.0 -133.5931 114.9229 -166.3651 -37.70525 0.0 -152.2678 14.09223 9.515687 0.0
15890.0 -136.5811 105.8843 -166.7756 -38.60877 0.0 -153.7007 16.34816 9.185722 0.0
15900.0 -130.0086 127.5147 -166.3714 -38.55295 0.0 -151.4002 15.22147 8.360276 0.0
15910.0 -121.6285 121.0753 -156.155 -35.90867 0.0 -150.1055 17.75016 12.10895 0.0
15920.0 -120.4394 152.8645 -164.0311 -38.26032 0.0 -151.9867 17.51564 8.700334 0.0
15930.0 -125.8318 142.7411 -166.5366 -36.05439 0.0 -153.8325 16.31873 7.031546 0.0
15940.0 -130.872 115.4926 -163.8065 -37.9076 0.0 -153.1919 18.30728 8.98573 0.0
15950.0 -121.8607 142.8016 -162.5827 -37.66426 0.0 -153.3818 18.40988 10.05341 0.0
15960.0 -129.425 113.7049 -161.8497 -37.20489 0.0 -152.2299 17.60363 9.981464 0.0
15970.0 -127.9512 138.1515 -167.3473 -37.74818 0.0 -154.4311 15.6208 9.211167 0.0
15980.0 -128.7161 135.1396 -167.2533 -35.72669 0.0 -154.5923 14.64452 8.421228 0.0
15990.0 -132.0264 115.3145 -164.9101 -37.26779 0.0 -154.687 18.28402 8.760654 0.0
16000.0 -130.7375 134.6028 -169.1216 -38.80133 0.0 -154.7303 15.3372 9.072913 0.0
16010.0 -127.5183 133.6497 -165.6306 -38.74046 0.0 -153.3427 17.04483 9.407744 0.0
16020.0 -122.0897 145.8759 -163.6884 -38.39962 0.0 -153.8189 16.65981 11.87025 0.0
16030.0 -128.882 129.2232 -165.732 -39.35677 0.0 -152.9467 17.46937 9.10211 0.0
16040.0 -131.7033 131.3776 -169.1676 -38.11548 0.0 -153.1679 14.70129 7.414453 0.0
16050.0 -129.9585 127.2658 -166.2503 -37.83447 0.0 -154.4139 15.93596 10.06209 0.0
16060.0 -126.148 131.4314 -163.6277 -38.33915 0.0 -151.7569 16.40532 10.06295 0.0
16070.0 -128.2055 121.8423 -162.9507 -38.51471 0.0 -151.5878 16.72843 10.42336 0.0
16080.0 -130.4472 127.5926 -166.8322 -38.16991 0.0 -151.5431 12.68445 10.19632 0.0
16090.0 -132.3012 126.7622 -168.4494 -39.18796 0.0 -152.7194 13.31299 10.14495 0.0
16100.0 -129.7355 140.4173 -169.7777 -37.50137 0.0 -154.062 13.11869 8.666928 0.0
16110.0 -127.4002 129.5099 -164.3319 -39.33699 0.0 -153.2723 17.87075 10.40665 0.0
16120.0 -125.5861 144.3981 -166.7635 -38.72346 0.0 -153.0698 15.57832 9.451443 0.0
16130.0 -132.9144 118.4443 -166.6907 -40.10309 0.0 -152.5828 17.46482 8.53037 0.0
16140.0 -113.834 157.0791 -158.6276 -39.19853 0.0 -149.4311 18.61609 11.38601 0.0
16150.0 -127.2708 142.0046 -167.7656 -40.32375 0.0 -154.1543 15.73149 10.981 0.0
16160.0 -123.5163 158.5223 -168.7214 -39.73031 0.0 -152.063 12.57806 10.49379 0.0
16170.0 -121.6451 124.9315 -157.2713 -39.71124 0.0 -151.5622 21.94125 12.06094 0.0
16180.0 -121.9958 150.7026 -164.971 -38.74959 0.0 -153.1272 15.13361 11.77227 0.0
16190.0 -134.1376 116.3166 -167.3071 -38.78059 0.0 -154.4347 15.92292 9.985221 0.0
16200.0 -128.0993 119.3215 -162.1257 -40.03052 0.0 -149.7825 17.45625 10.23115 0.0
16210.0 -121.4038 135.6099 -160.0751 -39.81401 0.0 -150.5338 17.89385 12.37893 0.0
16220.0 -129.5026 133.0706 -167.4497 -40.31803 0.0 -153.4625 16.51743 9.813346 0.0
16230.0 -127.9939 128.8027 -164.724 -38.11118 0.0 -151.9746 14.71862 10.6432 0.0
16240.0 -123.8776 137.0492 -162.9593 -38.99341 0.0 -151.4405 18.71061 8.764033 0.0
16250.0 -119.6406 149.2298 -162.1958 -37.76703 0.0 -151.4679 18.44603 8.593128 0.0
16260.0 -125.1786 128.8027 -161.9087 -38.15296 0.0 -154.2897 19.71124 10.82265 0.0
16270.0 -124.8187 125.471 -160.5987 -38.48085 0.0 -153.6954 22.56592 9.011583 0.0
16280.0 -128.2421 142.227 -168.8003 -40.20523 0.0 -151.7004 12.77534 10.33004 0.0
16290.0 -134.4526 131.3462 -171.908 -40.80707 0.0 -153.847 15.48233 7.263735 0.0
16300.0 -132.4953 124.8231 -168.0905 -40.12779 0.0 -155.0829 15.70836 11.41184 0.0
16310.0 -129.8152 129.7153 -166.8055 -38.29382 0.0 -153.1262 16.45768 8.156832 0.0
16320.0 -123.9957 126.4156 -160.0451 -39.76309 0.0 -151.0395 20.28225 10.47527 0.0
16330.0 -130.6061 133.1096 -168.5644 -37.34219 0.0 -156.3379 15.8294 9.28632 0.0
16340.0 -136.5192 116.2393 -169.6667 -39.8422 0.0 -155.2932 16.97776 8.490932 0.0
16350.0 -127.4232 141.6537 -167.8179 -39.11589 0.0 -153.8319 15.80747 9.322335 0.0
16360.0 -129.0443 113.8345 -161.506 -38.6047 0.0 -152.7817 20.03888 9.841565 0.0
16370.0 -125.8418 148.2185 -168.1087 -38.09765 0.0 -151.5769 12.89648 8.669406 0.0
16380.0 -128.2328 143.1164 -169.0447 -38.11471 0.0 -153.8295 15.61919 7.280347 0.0
16390.0 -132.9012 120.4165 -167.2398 -37.44196 0.0 -154.7213 15.64145 9.281988 0.0
16400.0 -127.649 130.6027 -164.8924 -37.77636 0.0 -154.9038 20.71492 7.072859 0.0
16410.0 -127.4157 128.4589 -164.0478 -37.23721 0.0 -152.0561 14.91704 10.32848 0.0
16420.0 -121.5055 144.8942 -162.8243 -37.1128 0.0 -151.9601 16.76242 9.48621 0.0
16430.0 -129.8939 136.4402 -168.8019 -38.79637 0.0 -153.0442 14.2669 8.771703 0.0
16440.0 -126.7496 130.0162 -163.8258 -36.79112 0.0 -152.5793 16.98476 8.559894 0.0
16450.0 -128.2499 138.4497 -167.731 -38.60253 0.0 -154.1805 16.10619 8.945863 0.0
16460.0 -123.0057 135.6435 -161.6865 -37.59963 0.0 -152.063 17.2748 10.70128 0.0
16470.0 -129.6775 134.5208 -168.0382 -38.09446 0.0 -154.5559 15.7118 8.90042 0.0
16480.0 -124.0346 149.7546 -166.7394 -37.66422 0.0 -154.4361 15.59508 9.765786 0.0
16490.0 -130.7892 133.7959 -168.9432 -38.98804 0.0 -156.1593 17.86364 8.340527 0.0
16500.0 -134.9663 124.0189 -170.3322 -39.72509 0.0 -155.0014 16.93908 7.455176 0.0
16510.0 -131.7496 119.4766 -165.8202 -38.46097 0.0 -152.2099 15.60202 9.248652 0.0
16520.0 -124.6555 135.3773 -163.2604 -39.02416 0.0 -149.591 13.15777 12.19705 0.0
16530.0 -133.8054 107.6714 -164.5096 -39.0034 0.0 -155.0662 17.43822 12.12187 0.0
16540.0 -128.3413 129.5952 -165.2974 -39.17531 0.0 -154.9587 18.32278 10.51389 0.0
16550.0 -138.1953 117.9525 -171.8313 -40.03158 0.0 -155.0048 14.88231 8.322768 0.0
16560.0 -133.0693 130.5377 -170.2942 -39.53192 0.0 -156.9701 15.95483 10.25297 0.0
16570.0 -142.7484 117.4583 -176.2434 -41.10615 0.0 -159.7952 17.5546 7.103297 0.0
16580.0 -144.7787 119.7589 -178.9298 -41.17577 0.0 -158.3581 13.03037 7.57373 0.0
16590.0 -136.3121 131.9203 -173.9313 -41.39057 0.0 -158.603 16.51743 9.5449 0.0
16600.0 -138.348 126.4475 -174.4065 -40.77512 0.0 -158.0647 14.10918 10.32416 0.0
16610.0 -137.7122 122.8435 -172.7429 -40.51606 0.0 -158.0507 18.40496 7.418892 0.0
16620.0 -126.0601 137.8567 -165.372 -39.92902 0.0 -157.9808 23.10613 9.431606 0.0
16630.0 -138.0431 121.9555 -172.8206 -40.53151 0.0 -158.105 18.2268 7.589055 0.0
16640.0 -129.208 149.8027 -171.9266 -40.15946 0.0 -158.3569 16.95142 9.638359 0.0
16650.0 -137.3929 131.1249 -174.7852 -39.42518 0.0 -159.3089 16.63272 7.316226 0.0
16660.0 -136.9986 137.1516 -176.1096 -41.48931 0.0 -160.9443 16.78468 9.539382 0.0
16670.0 -129.4449 145.5964 -170.9639 -40.89743 0.0 -156.5641 16.13776 10.3598 0.0
16680.0 -128.5971 133.6668 -166.7143 -39.66612 0.0 -156.1896 18.10324 11.03821 0.0
16690.0 -133.6607 129.3079 -170.5349 -38.44069 0.0 -158.5896 17.15453 9.34088 0.0
16700.0 -129.3228 151.0295 -172.3912 -39.52846 0.0 -158.1488 16.44177 8.844279 0.0
16710.0 -137.6951 126.6771 -173.8191 -41.34182 0.0 -159.7096 18.16371 9.06866 0.0
16720.0 -140.098 117.1864 -173.5155 -41.38007 0.0 -157.9525 17.94015 7.876945 0.0
16730.0 -138.0397 113.7557 -170.4789 -40.44452 0.0 -156.7206 17.43319 9.252998 0.0
16740.0 -136.402 131.7866 -173.983 -40.34923 0.0 -159.2817 16.53114 9.116718 0.0
16750.0 -142.2853 110.2962 -173.738 -40.81191 0.0 -156.6382 15.77129 7.940861 0.0
16760.0 -137.9888 126.633 -174.1002 -40.15755 0.0 -157.0552 13.75395 9.358644 0.0
16770.0 -137.2065 127.0844 -173.4465 -40.53183 0.0 -157.84 17.29239 7.632943 0.0
16780.0 -134.7312 126.8872 -170.9151 -40.49232 0.0 -158.3861 19.12698 8.836393 0.0
16790.0 -136.1128 123.4108 -171.3053 -40.29939 0.0 -157.8615 16.00036 10.85515 0.0
16800.0 -134.3743 146.5393 -176.1622 -39.91173 0.0 -160.1601 16.12511 7.784501 0.0
16810.0 -134.4831 138.403 -173.9509 -40.01596 0.0 -157.9145 14.43567 9.543887 0.0
16820.0 -141.718 127.3732 -178.0404 -40.93678 0.0 -159.8721 15.20484 7.563674 0.0
16830.0 -141.0327 121.283 -175.6185 -41.50502 0.0 -158.7672 15.6198 9.033916 0.0
16840.0 -140.4591 131.5939 -177.9852 -40.36696 0.0 -157.788 12.98394 7.185875 0.0
16850.0 -138.2114 112.9855 -170.431 -40.5112 0.0 -157.3099 18.12729 9.262875 0.0
16860.0 -135.4983 152.0935 -178.8701 -40.88046 0.0 -161.0635 15.36461 7.709251 0.0
16870.0 -135.9005 130.0573 -172.9884 -38.00299 0.0 -160.2783 15.64688 9.646005 0.0
16880.0 -132.5098 143.992 -173.5714 -39.76191 0.0 -158.8503 15.81106 9.229751 0.0
16890.0 -130.1617 136.6421 -169.1274 -38.49047 0.0 -156.2809 15.78476 9.859307 0.0
16900.0 -136.0696 132.3922 -173.8233 -39.85451 0.0 -159.668 17.21008 8.489169 0.0
16910.0 -137.6844 134.9742 -176.1744 -38.04832 0.0 -161.2046 16.13055 6.947944 0.0
16920.0 -143.0076 116.2893 -176.1693 -39.13318 0.0 -160.2417 14.30787 8.897737 0.0
16930.0 -135.5925 134.9968 -174.0889 -39.42699 0.0 -157.944 14.70545 8.576571 0.0
16940.0 -135.5441 127.6848 -171.9554 -39.50275 0.0 -156.4614 15.84243 8.166287 0.0
16950.0 -135.7911 114.1012 -168.3289 -38.45819 0.0 -158.0191 18.32408 9.824329 0.0
16960.0 -134.689 132.5852 -172.4977 -39.88556 0.0 -157.9532 15.06811 10.27292 0.0
16970.0 -130.0155 144.5917 -171.248 -38.66073 0.0 -157.5077 16.48529 8.435156 0.0
16980.0 -130.6629 152.459 -174.1389 -40.61208 0.0 -155.9184 15.7946 6.596944 0.0
16990.0 -136.2075 122.9312 -171.2633 -40.42678 0.0 -157.092 17.54822 8.707314 0.0
17000.0 -143.753 113.9569 -176.2496 -41.14293 0.0 -158.4572 15.48931 7.861204 0.0
17010.0 -136.7105 152.3958 -180.1685 -41.37177 0.0 -159.5659 14.19958 6.569603 0.0
17020.0 -136.4358 130.2613 -173.5818 -40.99435 0.0 -158.4329 16.7587 9.086671 0.0
17030.0 -134.0577 116.1334 -167.1749 -40.02951 0.0 -157.2055 18.78163 11.27849 0.0
17040.0 -137.8379 121.2856 -172.4243 -40.43245 0.0 -157.8312 18.31888 7.520403 0.0
17050.0 -136.1777 124.7772 -171.7598 -39.46461 0.0 -157.9059 17.37064 8.240041 0.0
17060.0 -139.3899 128.4153 -176.0095 -39.95033 0.0 -160.127 15.04299 9.024784 0.0
17070.0 -140.4603 123.7441 -175.7479 -40.42514 0.0 -159.5091 16.06806 8.118332 0.0
17080.0 -137.3555 132.1676 -175.0451 -40.98679 0.0 -156.6916 14.04532 8.587924 0.0
17090.0 -130.9807 135.4602 -169.6093 -39.50428 0.0 -157.2098 15.82928 11.27549 0.0
17100.0 -138.9655 112.4034 -171.019 -39.01835 0.0 -158.9432 14.69654 12.24598 0.0
17110.0 -131.1914 145.5569 -172.6992 -40.07687 0.0 -158.7684 15.84823 10.29778 0.0
17120.0 -134.5211 119.8796 -168.7066 -39.72769 0.0 -155.738 16.4839 10.2752 0.0
17130.0 -136.8304 141.6056 -177.2114 -41.47607 0.0 -159.8576 16.16284 7.959439 0.0
17140.0 -135.3946 128.5601 -172.0555 -41.20811 0.0 -155.3459 13.84845 10.64998 0.0
17150.0 -128.0558 149.6637 -170.7347 -41.56107 0.0 -157.7379 17.60346 10.96077 0.0
17160.0 -135.8163 130.6099 -173.0617 -39.14587 0.0 -157.7947 14.09874 9.780095 0.0
17170.0 -139.767 121.2905 -174.3548 -41.99979 0.0 -159.1807 16.18181 10.64387 0.0
17180.0 -132.8256 137.8838 -172.1453 -40.246 0.0 -159.2404 18.50811 8.832955 0.0
17190.0 -131.2106 135.6098 -169.8818 -39.59334 0.0 -156.3813 16.56898 9.523874 0.0
17200.0 -135.9681 139.2627 -175.681 -41.07573 0.0 -158.9573 15.77432 8.577708 0.0
17210.0 -132.6138 130.1797 -169.7365 -38.87914 0.0 -155.905 17.19012 7.857523 0.0
17220.0 -130.6499 127.4388 -166.9911 -39.41248 0.0 -157.3269 20.17384 9.574423 0.0
17230.0 -134.6949 136.3685 -173.5825 -38.64363 0.0 -160.1037 16.91784 8.246991 0.0
17240.0 -131.0286 154.1484 -174.9865 -38.66299 0.0 -159.903 15.13208 8.447459 0.0
17250.0 -135.2477 137.0803 -174.3382 -39.13829 0.0 -159.1906 13.67885 10.31184 0.0
17260.0 -137.3612 129.8866 -174.4004 -38.66724 0.0 -158.1832 15.42206 7.027906 0.0
17270.0 -131.5715 136.8774 -170.6042 -39.47947 0.0 -159.2524 18.78166 9.346 0.0
17280.0 -134.517 141.0361 -174.7356 -40.18326 0.0 -159.2486 16.46405 8.232193 0.0
17290.0 -131.7448 139.3812 -171.4915 -40.80342 0.0 -158.6904 18.95958 9.042775 0.0
17300.0 -130.8763 135.8075 -169.6039 -39.60117 0.0 -155.5369 15.7735 9.760664 0.0
17310.0 -138.2296 115.3993 -171.1375 -39.66519 0.0 -158.2379 16.31207 10.45355 0.0
17320.0 -127.7009 129.1056 -164.5174 -40.16088 0.0 -156.2423 20.6603 11.22555 0.0
17330.0 -130.1275 146.4621 -171.8934 -40.56872 0.0 -158.8274 17.98759 9.515153 0.0
17340.0 -138.2855 118.1686 -171.9831 -39.22349 0.0 -158.7666 17.93131 8.075654 0.0
17350.0 -131.84 139.6439 -171.6617 -40.01733 0.0 -158.6825 17.59851 9.43964 0.0
17360.0 -127.1444 150.4166 -170.0381 -38.93265 0.0 -157.0476 16.90215 9.039996 0.0
17370.0 -128.7098 129.829 -165.7325 -39.23233 0.0 -158.8868 18.31732 14.06928 0.0
17380.0 -127.2637 148.1357 -169.5069 -40.08171 0.0 -155.26 16.96156 8.87327 0.0
17390.0 -133.0656 133.7586 -171.209 -39.83967 0.0 -157.5329 16.96999 9.193553 0.0
17400.0 -143.4463 112.7459 -175.5975 -40.96377 0.0 -158.0499 15.7808 7.635325 0.0
17410.0 -136.6307 142.009 -177.1268 -40.4067 0.0 -158.9741 13.00221 9.251816 0.0
17420.0 -145.7713 115.442 -178.6914 -41.32295 0.0 -158.5192 14.31417 6.83659 0.0
17430.0 -136.4 128.9932 -173.1844 -40.15155 0.0 -158.3829 17.39423 7.95578 0.0
17440.0 -137.372 133.7384 -175.5096 -39.82507 0.0 -157.4983 14.86787 6.945893 0.0
17450.0 -135.9089 127.6054 -172.2975 -39.0155 0.0 -158.4638 15.34454 9.837194 0.0
17460.0 -130.6681 144.33 -171.826 -39.64724 0.0 -160.6121 18.92765 9.505667 0.0
17470.0 -131.8338 142.9638 -172.6021 -39.71914 0.0 -157.3475 15.53481 8.9297 0.0
17480.0 -137.0383 128.1086 -173.5705 -41.02768 0.0 -157.1382 15.8407 8.754736 0.0
17490.0 -129.3885 147.1111 -171.3395 -40.49367 0.0 -159.2082 17.9215 10.44086 0.0
17500.0 -142.6796 127.6705 -179.0868 -40.53614 0.0 -159.1632 13.86284 6.749662 0.0
17510.0 -135.3006 145.9215 -176.9124 -41.17158 0.0 -158.8797 15.46153 7.677308 0.0
17520.0 -131.1235 156.9443 -175.8786 -39.80416 0.0 -159.1507 16.76895 6.307274 0.0
17530.0 -127.517 151.8033 -170.8061 -39.90878 0.0 -157.9325 17.91533 9.119913 0.0
17540.0 -148.2291 107.9779 -179.0206 -40.48307 0.0 -160.2556 14.34605 7.372012 0.0
17550.0 -128.2954 133.247 -166.2929 -39.4937 0.0 -156.8668 18.73653 11.33111 0.0
17560.0 -135.2822 122.7284 -170.2801 -39.3611 0.0 -160.0664 18.55131 10.59606 0.0
17570.0 -139.1527 129.9595 -176.2127 -38.78922 0.0 -160.1474 14.8274 7.896515 0.0
17580.0 -138.236 125.9608 -174.1557 -39.89107 0.0 -159.995 17.59333 8.137115 0.0
17590.0 -139.6549 132.5021 -177.4399 -39.34982 0.0 -158.811 13.91477 6.806143 0.0
17600.0 -138.5083 137.8089 -177.8066 -39.5315 0.0 -160.04 12.36883 9.396063 0.0
17610.0 -142.4343 120.0032 -176.6551 -38.9744 0.0 -159.3984 14.45468 7.263034 0.0
17620.0 -139.2807 130.1778 -176.4029 -38.97327 0.0 -158.7645 12.90653 8.428308 0.0
17630.0 -130.1917 137.2287 -169.3246 -39.95058 0.0 -156.6864 16.84863 10.4638 0.0
17640.0 -135.323 128.289 -171.9066 -39.0906 0.0 -157.7093 18.21556 6.677741 0.0
17650.0 -130.7489 126.9876 -166.9614 -39.60913 0.0 -156.9354 18.85605 10.72712 0.0
17660.0 -137.1284 116.1066 -170.238 -38.4226 0.0 -157.5733 16.80682 8.951114 0.0
17670.0 -141.8887 107.8106 -172.6326 -37.62507 0.0 -159.4536 15.91563 8.530433 0.0
17680.0 -128.9759 138.0546 -168.3443 -37.42081 0.0 -157.9471 18.22237 8.801247 0.0
17690.0 -130.2924 142.708 -170.9878 -38.01886 0.0 -158.6822 16.94976 8.763522 0.0
17700.0 -139.8695 117.2405 -173.3024 -38.35994 0.0 -159.5635 16.52645 8.094567 0.0
17710.0 -132.9245 139.9976 -172.847 -38.19824 0.0 -158.7292 17.2244 6.856092 0.0
17720.0 -131.5396 140.4028 -171.5777 -38.97567 0.0 -159.1771 17.44163 9.133441 0.0
17730.0 -135.7075 124.771 -171.2879 -39.07488 0.0 -157.9828 14.94833 10.82141 0.0
17740.0 -135.2887 132.7212 -173.1362 -39.76652 0.0 -156.8704 14.31266 9.187995 0.0
17750.0 -133.671 140.8259 -173.8297 -40.66562 0.0 -160.4189 17.11216 10.14263 0.0
17760.0 -139.678 130.6175 -176.9256 -40.12434 0.0 -160.3302 15.19209 8.336912 0.0
17770.0 -140.9278 122.4696 -175.8519 -39.34972 0.0 -159.1339 13.28995 9.341755 0.0
17780.0 -138.5145 112.9647 -170.7281 -39.21588 0.0 -157.4256 16.8783 9.035077 0.0
17790.0 -136.2492 117.057 -169.6298 -39.13885 0.0 -156.7032 18.2109 8.001345 0.0
17800.0 -134.9883 141.349 -175.2961 -39.92109 0.0 -158.4266 14.63878 8.412793 0.0
17810.0 -135.7131 136.0674 -174.5148 -40.45775 0.0 -160.0305 16.75539 9.218008 0.0
17820.0 -129.9902 147.3927 -172.0215 -39.2232 0.0 -158.1187 15.6712 9.649213 0.0
17830.0 -135.3526 136.1553 -174.1794 -40.59532 0.0 -157.4791 15.04322 8.851806 0.0
17840.0 -138.3985 122.2562 -173.2618 -39.56473 0.0 -161.1981 18.57319 8.927833 0.0
17850.0 -138.6633 125.0197 -174.3146 -38.90697 0.0 -160.6866 17.41092 7.868001 0.0
17860.0 -136.7649 136.5679 -175.7094 -39.73857 0.0 -158.2031 13.97386 8.258433 0.0
17870.0 -134.8069 123.1388 -169.9218 -38.1346 0.0 -158.4116 19.67445 6.949972 0.0
17880.0 -122.7748 159.5745 -168.2799 -38.25914 0.0 -157.9541 17.7206 10.21272 0.0
17890.0 -133.7313 124.204 -169.1499 -38.7358 0.0 -156.7493 17.4761 8.859006 0.0
17900.0 -143.1435 114.7288 -175.8602 -38.18566 0.0 -161.1909 14.89959 8.616833 0.0
17910.0 -128.2361 139.192 -167.9288 -38.65652 0.0 -158.9569 18.17089 11.51371 0.0
17920.0 -136.4858 131.8385 -174.0816 -37.56492 0.0 -159.6516 14.66993 8.464973 0.0
17930.0 -133.1612 131.5335 -170.67 -39.13918 0.0 -158.9276 17.66203 9.734762 0.0
17940.0 -140.2691 119.1577 -174.2488 -38.34211 0.0 -160.4784 15.96423 8.607532 0.0
17950.0 -137.5019 132.5696 -175.3061 -38.73217 0.0 -160.2885 15.74695 7.967631 0.0
17960.0 -135.3849 133.0427 -173.3241 -37.30616 0.0 -159.2582 14.80157 8.438722 0.0
17970.0 -136.2472 143.9124 -177.2861 -39.81529 0.0 -158.3159 14.05195 6.793146 0.0
17980.0 -135.6383 118.1266 -169.3239 -39.00505 0.0 -154.7744 16.11732 8.338227 0.0
17990.0 -138.7202 126.8829 -174.9028 -39.91987 0.0 -159.5449 15.76071 8.801241 0.0
18000.0 -134.9985 125.945 -170.9137 -37.6909 0.0 -157.9313 15.60891 9.099605 0.0
18010.0 -135.2379 143.479 -176.1531 -38.46331 0.0 -159.1706 13.5057 7.975117 0.0
18020.0 -134.6603 125.2105 -170.366 -39.12529 0.0 -157.489 17.50483 8.743476 0.0
18030.0 -139.8014 140.7214 -179.9302 -39.13407 0.0 -161.6268 13.67982 7.150856 0.0
18040.0 -144.7902 114.4748 -177.4345 -39.74507 0.0 -160.2802 15.13263 7.45817 0.0
18050.0 -138.237 128.0681 -174.7576 -39.75513 0.0 -159.8521 15.99754 8.852118 0.0
18060.0 -128.7563 137.2302 -167.8896 -39.81436 0.0 -157.6669 19.81725 9.774441 0.0
18070.0 -132.0956 136.0966 -170.9057 -39.42087 0.0 -157.2467 17.96267 7.799251 0.0
18080.0 -135.91 119.5244 -169.9942 -39.27327 0.0 -157.3817 17.14399 9.516801 0.0
18090.0 -133.1052 139.602 -172.9149 -38.54027 0.0 -159.7103 16.72538 8.610357 0.0
18100.0 -139.7433 117.8243 -173.3427 -38.55024 0.0 -160.2766 14.30605 11.17804 0.0
18110.0 -131.3382 148.2945 -173.6267 -36.88729 0.0 -160.6584 14.77132 9.147654 0.0
18120.0 -143.6765 108.8009 -174.7028 -37.78165 0.0 -160.0513 13.68182 9.448347 0.0
18130.0 -139.6648 120.5899 -174.0529 -36.66861 0.0 -158.6916 15.08726 6.220087 0.0
18140.0 -134.7767 127.2103 -171.0527 -37.50742 0.0 -157.9488 16.26905 8.13443 0.0
18150.0 -139.456 137.7068 -178.7253 -37.56805 0.0 -160.9312 12.41873 7.355258 0.0
18160.0 -129.5766 151.868 -172.8841 -37.48023 0.0 -159.9709 16.26124 8.305868 0.0
18170.0 -134.0691 138.6101 -173.5959 -37.74153 0.0 -159.2129 13.8912 9.467342 0.0
18180.0 -129.3188 134.7275 -167.7384 -37.05362 0.0 -158.0779 17.00123 10.39181 0.0
18190.0 -135.725 123.5408 -170.9545 -37.45981 0.0 -158.2496 15.53884 9.216028 0.0
18200.0 -134.5971 124.8858 -170.2102 -36.73088 0.0 -158.0251 16.11053 8.435265 0.0
18210.0 -129.9115 142.6106 -170.5791 -37.71623 0.0 -160.3071 17.34728 10.09696 0.0
18220.0 -131.3659 129.9414 -168.4207 -38.98619 0.0 -160.3097 19.90964 10.96556 0.0
18230.0 -138.6377 127.8337 -175.0915 -39.74876 0.0 -159.787 16.67062 7.773631 0.0
18240.0 -135.5747 122.784 -170.5884 -38.16263 0.0 -158.1481 16.76993 8.952336 0.0
18250.0 -136.6791 130.5978 -173.9211 -37.6683 0.0 -158.318 12.93098 9.134163 0.0
18260.0 -130.6392 127.6278 -167.0342 -38.07613 0.0 -155.2962 15.76191 10.5762 0.0
18270.0 -142.5997 104.5733 -172.4204 -38.271 0.0 -160.0192 17.75297 8.116828 0.0
18280.0 -138.5384 136.7596 -177.5375 -39.10828 0.0 -159.8756 14.03468 7.41175 0.0
18290.0 -137.3283 141.5991 -177.7075 -39.23928 0.0 -162.1166 16.69743 6.95094 0.0
18300.0 -132.9969 142.3795 -173.5986 -38.81623 0.0 -158.6879 15.03598 8.869501 0.0
18310.0 -135.6517 127.1816 -171.9195 -38.51511 0.0 -160.3956 16.49398 10.49722 0.0
18320.0 -132.2736 143.0503 -173.0666 -39.25664 0.0 -158.823 17.37999 7.633028 0.0
18330.0 -131.3812 134.3877 -169.704 -39.43986 0.0 -155.9715 16.21532 9.492069 0.0
18340.0 -134.1753 131.9548 -171.8042 -39.46605 0.0 -161.0352 18.30682 10.39016 0.0
18350.0 -129.5791 142.2823 -170.1531 -37.94555 0.0 -157.9933 15.52582 10.25997 0.0
18360.0 -138.6956 119.9482 -172.9007 -38.73532 0.0 -157.2694 14.30688 8.79718 0.0
18370.0 -129.6608 129.4295 -166.5697 -38.58816 0.0 -155.2491 16.96589 10.30173 0.0
18380.0 -139.6009 123.6638 -174.8656 -39.31204 0.0 -160.1666 15.32919 9.283855 0.0
18390.0 -128.5171 146.8943 -170.4063 -38.60704 0.0 -158.7662 18.9652 8.001696 0.0
18400.0 -134.7545 129.3533 -171.6416 -39.25698 0.0 -159.2687 16.57262 10.31145 0.0
18410.0 -136.8865 133.7197 -175.0187 -39.42361 0.0 -158.0546 15.97063 6.488898 0.0
18420.0 -137.2426 128.6886 -173.9401 -39.62102 0.0 -158.2351 16.06527 7.850713 0.0
18430.0 -137.8261 133.2447 -175.8229 -39.01243 0.0 -161.014 15.96007 8.243441 0.0
18440.0 -128.247 140.2268 -168.2349 -38.51803 0.0 -158.2324 19.41386 9.101655 0.0
18450.0 -135.8103 122.7299 -170.8086 -39.27592 0.0 -157.9323 16.7648 9.634782 0.0
18460.0 -133.8935 142.7414 -174.5984 -39.15444 0.0 -160.8189 16.39729 8.977611 0.0
18470.0 -142.7594 121.648 -177.4493 -39.295 0.0 -160.4894 14.45732 7.877854 0.0
18480.0 -131.933 129.0319 -168.7284 -38.17653 0.0 -157.746 18.93637 8.257684 0.0
18490.0 -140.3001 125.3856 -176.0558 -39.17304 0.0 -160.1892 16.15736 7.149087 0.0
18500.0 -134.371 133.6227 -172.4755 -38.89481 0.0 -159.2826 16.32806 9.373767 0.0
18510.0 -137.6828 137.5788 -176.9156 -39.53326 0.0 -160.2828 15.40471 7.495792 0.0
18520.0 -143.072 120.7064 -177.4933 -40.52429 0.0 -158.8367 15.14504 6.722658 0.0
18530.0 -138.457 133.6355 -176.5653 -38.53272 0.0 -158.8711 14.50823 6.330341 0.0
18540.0 -139.0096 119.1378 -172.9836 -39.95698 0.0 -157.375 15.73936 8.608997 0.0
18550.0 -132.9733 123.3382 -168.1451 -38.62129 0.0 -157.8776 17.56393 10.78984 0.0
18560.0 -135.2162 132.3733 -172.9645 -39.45437 0.0 -158.4976 17.21635 7.77108 0.0
18570.0 -138.9258 120.4761 -173.2814 -39.2717 0.0 -158.9817 15.58386 9.388162 0.0
18580.0 -135.7956 137.1008 -174.892 -39.3926 0.0 -161.9323 18.74759 7.685311 0.0
18590.0 -128.314 147.153 -170.2769 -38.49362 0.0 -158.7979 17.66553 9.349084 0.0
18600.0 -134.3731 139.2983 -174.0962 -40.00794 0.0 -159.7546 17.51498 8.151432 0.0
18610.0 -133.4364 134.5797 -171.8139 -39.28203 0.0 -158.6698 16.88027 9.257664 0.0
18620.0 -137.6022 119.6975 -171.7358 -39.55659 0.0 -157.8068 14.91067 10.71695 0.0
18630.0 -137.2766 128.0902 -173.8035 -38.82374 0.0 -160.4538 16.54563 8.928396 0.0
18640.0 -144.1747 116.7644 -177.4719 -40.23557 0.0 -158.3554 14.49528 6.623841 0.0
18650.0 -141.5039 136.1772 -180.3369 -40.11954 0.0 -161.447 13.11512 8.114498 0.0
18660.0 -135.967 129.1152 -172.7862 -40.22596 0.0 -156.8164 15.34567 8.910455 0.0
18670.0 -135.0004 131.9466 -172.627 -40.08957 0.0 -157.3354 15.18585 9.612098 0.0
18680.0 -139.3746 115.422 -172.2889 -39.16092 0.0 -158.7433 13.91489 11.70045 0.0
18690.0 -134.7584 150.0787 -177.5557 -39.34666 0.0 -158.7837 13.68747 6.887179 0.0
18700.0 -130.9935 151.3756 -174.1606 -39.68668 0.0 -160.2361 15.0622 10.70004 0.0
18710.0 -138.0831 128.183 -174.6364 -41.1419 0.0 -158.6562 14.67711 10.48454 0.0
18720.0 -132.8988 141.7 -173.3067 -40.17966 0.0 -159.3521 18.49217 7.732865 0.0
18730.0 -126.9314 136.1861 -165.767 -40.72775 0.0 -152.9743 15.96364 11.97138 0.0
18740.0 -119.8701 161.914 -166.0424 -39.86527 0.0 -154.5587 19.06123 9.320311 0.0
18750.0 -133.7364 133.1869 -171.7167 -39.43236 0.0 -158.6186 15.9493 10.38498 0.0
18760.0 -132.3492 131.6629 -169.8949 -40.36436 0.0 -158.1087 17.79726 10.78092 0.0
18770.0 -134.8968 132.4419 -172.6647 -40.55752 0.0 -159.88 17.91307 9.859825 0.0
18780.0 -136.8137 135.3478 -175.4102 -40.68401 0.0 -159.4356 16.04833 8.661074 0.0
18790.0 -137.0735 123.938 -172.4163 -40.7031 0.0 -158.3316 16.06969 10.54867 0.0
18800.0 -134.6034 130.121 -171.7094 -41.39545 0.0 -158.2 19.00657 8.879448 0.0
18810.0 -139.7026 120.5207 -174.071 -41.74354 0.0 -160.4275 18.82894 9.271087 0.0
18820.0 -148.3928 114.1888 -180.9555 -40.85757 0.0 -160.9177 13.38439 7.435436 0.0
18830.0 -134.2993 133.1579 -172.2713 -40.61612 0.0 -159.1108 18.55179 8.903861 0.0
18840.0 -136.3879 133.5621 -174.4752 -40.08176 0.0 -158.4447 16.33051 7.720756 0.0
18850.0 -121.3726 141.5288 -161.7317 -37.93877 0.0 -154.1166 20.11749 10.2062 0.0
18860.0 -134.2297 132.8008 -172.0999 -39.74249 0.0 -158.5228 17.86165 8.303792 0.0
18870.0 -131.1632 147.4114 -173.1998 -39.2068 0.0 -159.5746 16.57714 9.004459 0.0
18880.0 -138.6601 130.3664 -175.8361 -40.44454 0.0 -159.8349 16.47943 7.963875 0.0
18890.0 -138.6887 132.5065 -176.475 -40.67209 0.0 -158.5109 13.39135 9.316668 0.0
18900.0 -132.9558 127.8694 -169.4198 -40.39242 0.0 -158.7503 17.7328 11.9902 0.0
18910.0 -131.9863 145.0643 -173.3537 -41.22512 0.0 -157.5655 15.47937 9.957619 0.0
18920.0 -136.4287 121.3352 -171.0293 -38.11559 0.0 -156.6663 15.92802 7.824595 0.0
18930.0 -136.0194 128.8616 -172.7663 -40.69927 0.0 -156.4516 13.80184 10.58277 0.0
18940.0 -136.0319 120.3082 -170.3397 -40.13947 0.0 -157.8256 19.02892 8.596422 0.0
18950.0 -127.3664 135.3883 -165.9745 -40.33822 0.0 -156.0491 21.95997 8.452891 0.0
18960.0 -138.3137 121.3364 -172.9147 -40.49188 0.0 -158.9131 17.82319 8.667081 0.0
18970.0 -136.031 141.6315 -176.4194 -41.08562 0.0 -158.0125 15.16307 7.515625 0.0
18980.0 -134.1363 126.2491 -170.1382 -39.44432 0.0 -158.6071 20.96187 6.951295 0.0
18990.0 -132.0057 130.6156 -169.2527 -39.54499 0.0 -156.4468 17.20839 9.530608 0.0
19000.0 -130.6495 143.4068 -171.5441 -40.20766 0.0 -155.6579 16.05799 8.263391 0.0
19010.0 -130.5531 150.9708 -173.6047 -39.97214 0.0 -157.9112 16.79609 7.482557 0.0
19020.0 -134.6789 138.6383 -174.2138 -38.81443 0.0 -159.6822 16.7312 7.551632 0.0
19030.0 -131.27 135.9151 -170.0283 -39.15372 0.0 -158.2917 19.97407 7.442997 0.0
19040.0 -139.3218 131.5821 -176.8445 -40.34882 0.0 -159.3215 15.7992 7.026706 0.0
19050.0 -130.5349 135.009 -169.0348 -38.65809 0.0 -159.5093 17.82956 11.30306 0.0
19060.0 -133.6044 136.6226 -172.5645 -40.20916 0.0 -157.4085 15.55492 9.498237 0.0
19070.0 -130.0956 148.3757 -172.4072 -40.45747 0.0 -157.0602 14.33896 10.77153 0.0
19080.0 -138.8512 115.6445 -171.8291 -40.26302 0.0 -157.4926 16.7832 9.143298 0.0
19090.0 -143.6307 122.194 -178.4763 -40.07865 0.0 -159.0134 12.35719 8.258561 0.0
19100.0 -137.3348 138.1355 -176.7263 -40.41032 0.0 -160.1945 16.59762 7.280909 0.0
19110.0 -133.0082 142.6592 -173.6897 -40.11405 0.0 -158.7936 16.78093 8.437051 0.0
19120.0 -138.473 128.9869 -175.2556 -40.7711 0.0 -158.4798 15.85829 8.136992 0.0
19130.0 -126.8116 137.9945 -166.1629 -37.99418 0.0 -159.0704 21.90716 8.994518 0.0
19140.0 -141.3013 123.1373 -176.4158 -40.52458 0.0 -158.2328 13.72195 8.619552 0.0
19150.0 -136.5147 129.0078 -173.3033 -40.15726 0.0 -157.9525 17.47227 7.334201 0.0
19160.0 -135.941 136.0947 -174.7505 -40.01524 0.0 -156.5381 13.68327 8.119641 0.0
19170.0 -132.22 142.2821 -172.794 -39.89895 0.0 -161.6253 19.921 8.809308 0.0
19180.0 -143.8038 126.2351 -179.8017 -39.81836 0.0 -161.5622 14.63532 6.943493 0.0
19190.0 -132.3798 140.1199 -172.3371 -40.1616 0.0 -157.494 15.41462 9.90386 0.0
19200.0 -135.9515 124.4717 -171.4465 -41.1248 0.0 -157.7047 17.96143 9.421487 0.0
19210.0 -134.2545 134.754 -172.6817 -41.19166 0.0 -158.3561 16.98856 9.877475 0.0
19220.0 -137.4248 127.7358 -173.8506 -41.5154 0.0 -158.417 18.37898 7.702826 0.0
19230.0 -133.0898 140.0798 -173.0357 -40.32282 0.0 -156.8455 16.71847 7.414196 0.0
19240.0 -139.5195 126.0117 -175.4537 -41.03782 0.0 -158.9749 16.08747 8.471534 0.0
19250.0 -130.1708 138.7436 -169.7357 -39.32194 0.0 -156.3186 15.3647 10.54009 0.0
19260.0 -140.5421 114.4902 -173.1907 -39.68926 0.0 -158.803 15.7401 9.561437 0.0
19270.0 -132.6044 125.5439 -168.4052 -39.91772 0.0 -156.7148 18.53217 9.695163 0.0
19280.0 -129.5309 142.3196 -170.1155 -39.07942 0.0 -158.6188 17.91397 9.668708 0.0
19290.0 -136.9339 133.1835 -174.9132 -40.04569 0.0 -159.8792 17.47496 7.536741 0.0
19300.0 -140.0687 127.5738 -176.4484 -39.36787 0.0 -160.5519 15.59083 7.88055 0.0
19310.0 -139.417 114.4153 -172.0443 -38.90847 0.0 -159.3776 16.21159 10.03023 0.0
19320.0 -133.4398 143.9028 -174.476 -39.33107 0.0 -159.9146 16.34605 8.423621 0.0
19330.0 -131.1102 148.9095 -173.574 -40.71514 0.0 -157.0815 17.42598 6.796667 0.0
19340.0 -140.6462 121.7398 -175.3622 -39.40817 0.0 -156.8757 13.82859 7.093068 0.0
19350.0 -143.1111 114.647 -175.8045 -38.84377 0.0 -159.1812 13.84341 8.377156 0.0
19360.0 -135.9602 128.558 -172.6205 -40.22126 0.0 -159.4966 18.63573 8.461605 0.0
19370.0 -136.0753 129.1195 -172.8957 -39.32008 0.0 -159.5208 17.48559 8.459533 0.0
19380.0 -140.8734 109.4043 -172.0717 -40.09105 0.0 -158.8397 17.17223 9.68683 0.0
19390.0 -137.861 124.9203 -173.484 -38.89991 0.0 -159.3263 17.08112 7.661141 0.0
19400.0 -140.9292 113.3946 -173.2654 -40.4831 0.0 -156.026 13.76099 9.482633 0.0
19410.0 -128.2612 139.3927 -168.0112 -40.32814 0.0 -154.8847 18.17698 9.024653 0.0
19420.0 -132.1491 139.8151 -172.0196 -41.45069 0.0 -157.4119 15.48031 11.36269 0.0
19430.0 -136.7137 135.9616 -175.4852 -40.33693 0.0 -160.0462 15.83701 9.060898 0.0
19440.0 -131.1741 139.8495 -171.0543 -40.55394 0.0 -157.2826 16.36251 10.41976 0.0
19450.0 -124.1451 141.8553 -164.5974 -39.16524 0.0 -157.3778 20.91248 11.03322 0.0
19460.0 -138.7764 132.5435 -176.5732 -40.59644 0.0 -157.3024 14.82104 6.504599 0.0
19470.0 -133.0615 146.4342 -174.8194 -39.99921 0.0 -158.3006 16.89414 6.586189 0.0
19480.0 -134.8647 136.9895 -173.9293 -40.34421 0.0 -158.6878 17.39506 7.707635 0.0
19490.0 -143.2525 122.0334 -178.0522 -40.37612 0.0 -160.1306 13.83199 8.622507 0.0
19500.0 -133.7713 136.4451 -172.6807 -38.92885 0.0 -157.5431 16.29359 7.497621 0.0
19510.0 -122.9772 160.9752 -168.8818 -39.22747 0.0 -158.467 18.67956 10.13313 0.0
19520.0 -136.4505 121.1922 -171.0104 -38.57728 0.0 -159.72 17.42898 9.857978 0.0
19530.0 -137.4906 118.7919 -171.3659 -40.277 0.0 -160.5535 19.10054 10.36398 0.0
19540.0 -130.8747 132.7321 -168.7253 -39.8443 0.0 -158.7 19.04492 10.77405 0.0
19550.0 -140.6274 129.7853 -177.6377 -38.93138 0.0 -160.329 13.47139 8.151294 0.0
19560.0 -140.9592 129.5926 -177.9145 -39.63112 0.0 -161.7527 16.25017 7.219105 0.0
19570.0 -133.7394 125.6639 -169.5744 -40.35524 0.0 -157.2244 18.59839 9.406847 0.0
19580.0 -143.4201 110.3349 -174.8838 -39.54405 0.0 -160.3862 16.68571 8.360782 0.0
19590.0 -139.8099 112.9568 -172.0213 -39.39615 0.0 -159.9382 19.47147 7.841585 0.0
19600.0 -138.1119 117.8423 -171.7164 -39.03035 0.0 -159.0248 17.96872 8.370042 0.0
19610.0 -138.4953 119.0972 -172.4577 -39.80773 0.0 -156.9985 16.04229 8.306308 0.0
19620.0 -133.9808 127.2839 -170.2778 -39.00542 0.0 -159.0385 19.10932 8.656888 0.0
19630.0 -139.035 128.0242 -175.5431 -40.30224 0.0 -161.0382 16.10521 9.692172 0.0
19640.0 -138.5494 114.8746 -171.3077 -39.52615 0.0 -159.8116 18.00285 10.02719 0.0
19650.0 -141.0358 122.8869 -176.0789 -39.26853 0.0 -159.4517 14.6637 7.977666 0.0
19660.0 -139.592 132.4926 -177.3743 -39.37652 0.0 -159.528 13.08944 8.440717 0.0
19670.0 -141.4933 127.0923 -177.7356 -38.69866 0.0 -159.8879 12.7788 8.072057 0.0
19680.0 -136.1981 122.8498 -171.2306 -39.22168 0.0 -161.8788 22.49089 7.378951 0.0
19690.0 -138.4434 129.641 -175.4125 -38.82724 0.0 -159.8057 15.62826 7.592135 0.0
19700.0 -138.2944 128.2144 -174.8567 -39.00377 0.0 -160.2074 15.58985 8.76456 0.0
19710.0 -136.9306 140.9664 -177.1293 -38.72992 0.0 -161.5499 15.18637 7.964125 0.0
19720.0 -130.9949 128.6178 -167.6723 -38.22194 0.0 -156.5282 17.99446 9.083431 0.0
19730.0 -134.4025 123.1444 -169.519 -38.667 0.0 -159.6937 18.47435 10.36735 0.0
19740.0 -132.5192 127.8806 -168.9863 -38.96537 0.0 -155.492 16.1667 9.304408 0.0
19750.0 -137.5278 120.4109 -171.8648 -38.78699 0.0 -158.6444 18.09867 7.467927 0.0
19760.0 -128.8486 123.5418 -164.0784 -39.54679 0.0 -154.5417 19.46721 10.54285 0.0
19770.0 -133.8314 117.9498 -167.4666 -39.37675 0.0 -157.8461 20.92028 8.835962 0.0
19780.0 -142.1806 114.2432 -174.7588 -39.05973 0.0 -159.1815 15.07158 8.410885 0.0
19790.0 -133.7799 144.827 -175.0795 -39.78474 0.0 -158.5751 14.11498 9.165391 0.0
19800.0 -138.1654 131.825 -175.7574 -40.10155 0.0 -160.431 15.52014 9.255062 0.0
19810.0 -141.8037 107.4052 -172.4319 -39.98077 0.0 -158.1857 18.13397 7.600583 0.0
19820.0 -138.5116 122.8935 -173.5566 -38.61988 0.0 -158.4116 14.53858 8.93627 0.0
19830.0 -129.5264 144.1382 -170.6296 -38.93711 0.0 -157.6457 16.01443 9.938778 0.0
19840.0 -136.0027 136.0408 -174.7968 -38.86017 0.0 -158.9265 14.08118 8.908695 0.0
19850.0 -138.1667 127.7605 -174.5996 -40.18473 0.0 -158.9971 16.27603 8.3062 0.0
19860.0 -139.3462 139.3725 -179.0905 -40.19383 0.0 -160.0841 15.34925 5.838201 0.0
19870.0 -136.8991 123.1877 -172.028 -39.20186 0.0 -158.2879 17.72077 7.741045 0.0
19880.0 -135.568 132.9748 -173.4878 -38.94618 0.0 -159.1515 17.31548 7.294484 0.0
19890.0 -142.2662 103.7704 -171.858 -39.18948 0.0 -158.4721 17.54623 8.257376 0.0
19900.0 -132.5819 141.4376 -172.915 -39.03715 0.0 -157.5909 14.9192 8.79381 0.0
19910.0 -131.9033 136.4619 -170.8175 -40.18344 0.0 -159.8802 17.97972 11.26641 0.0
19920.0 -127.9082 149.9127 -170.6581 -39.65808 0.0 -158.2827 17.0429 10.23978 0.0
19930.0 -132.4677 155.6776 -176.8616 -39.87376 0.0 -160.8448 16.4099 7.447081 0.0
19940.0 -137.7209 132.1574 -175.4077 -40.23463 0.0 -161.4553 18.34136 7.940926 0.0
19950.0 -138.1666 130.3037 -175.3248 -39.30515 0.0 -160.3607 13.18773 11.15334 0.0
19960.0 -137.6764 123.5095 -172.897 -38.76183 0.0 -158.3939 15.77687 8.481791 0.0
19970.0 -132.1172 142.5237 -172.7601 -39.23643 0.0 -159.549 14.47072 11.55465 0.0
19980.0 -129.6894 129.5198 -166.624 -37.39289 0.0 -158.2566 19.88052 9.144921 0.0
19990.0 -134.9703 136.5746 -173.9167 -38.6016 0.0 -158.6552 14.57869 8.761449 0.0
20000.0 -140.7142 116.939 -174.0612 -38.43408 0.0 -159.3149 14.60996 9.077809 0.0
