# Supplementary material for: Structural Transition States Explored With Minimalist Coarse Grained Models: Applications to Calmodulin
Source: Front Mol Biosci. 2019 Oct 15;6:104. doi: 10.3389/fmolb.2019.00104 (PMC6843051; doi:10.3389/fmolb.2019.00104)
Supplement: Supplementary file 1 [file Data_Sheet_1.ZIP › MD_full_trajectories/Energy_CG_FIELD/energy_open2closedT300g8.dat]

0.0 46.75249 300.0 -38.79715 -22.65498 0.0 -144.4873 91.52749 36.81761 0.0
10.0 -20.04836 298.9534 -105.2996 -30.53287 0.0 -141.7159 38.3456 28.60358 0.0
20.0 -18.25399 316.6498 -108.5516 -32.23154 0.0 -138.7254 37.92065 24.48473 0.0
30.0 6.680672 330.7968 -87.65114 -31.3201 0.0 -133.9062 46.58769 30.98747 0.0
40.0 -18.08619 321.8201 -109.8582 -32.58728 0.0 -141.6799 34.46609 29.94294 0.0
50.0 -9.331254 310.438 -97.85745 -29.85702 0.0 -139.3616 41.41171 29.94949 0.0
60.0 -8.314575 306.1631 -95.62172 -30.63016 0.0 -136.8178 39.79729 32.02895 0.0
70.0 -7.04139 322.2515 -98.93638 -31.80798 0.0 -138.3533 39.42243 31.80247 0.0
80.0 -17.91051 267.3057 -94.13687 -31.94112 0.0 -134.436 42.6387 29.60152 0.0
90.0 2.011702 372.5309 -104.2212 -30.69073 0.0 -140.068 37.05349 29.48395 0.0
100.0 -14.30797 315.5471 -104.2911 -32.64895 0.0 -137.9001 39.58573 26.67225 0.0
110.0 -19.93695 299.7984 -105.4291 -32.00266 0.0 -137.3224 40.34693 23.549 0.0
120.0 -21.27738 301.0065 -107.114 -32.73855 0.0 -143.3959 46.6608 22.35956 0.0
130.0 -24.32018 277.3083 -103.3989 -32.57362 0.0 -144.8045 41.1416 32.83762 0.0
140.0 -18.21184 308.2397 -106.1111 -32.42954 0.0 -138.9456 39.74308 25.52092 0.0
150.0 -9.729568 336.183 -105.5974 -32.62758 0.0 -139.4996 35.2271 31.3027 0.0
160.0 -28.64752 281.3518 -108.8794 -31.86582 0.0 -142.3186 40.46524 24.83985 0.0
170.0 -30.67651 263.4604 -105.8063 -31.58491 0.0 -142.565 45.17853 23.16504 0.0
180.0 -6.321354 338.6287 -102.8866 -31.12286 0.0 -140.1588 47.52111 20.874 0.0
190.0 -26.87973 291.3462 -109.9616 -32.46167 0.0 -140.467 34.74889 28.21817 0.0
200.0 -14.17422 291.7419 -97.36893 -30.89209 0.0 -141.0259 45.50221 29.0469 0.0
210.0 -10.51254 311.6741 -99.39123 -32.28744 0.0 -139.5284 46.6478 25.77685 0.0
220.0 -4.963255 337.537 -101.2171 -30.15409 0.0 -138.4956 39.15091 28.28165 0.0
230.0 -13.70241 323.4623 -105.9427 -33.09687 0.0 -144.1389 38.39551 32.89762 0.0
240.0 -32.96801 256.3038 -106.057 -32.41289 0.0 -138.3919 34.51077 30.23698 0.0
250.0 -18.8073 307.0381 -106.364 -31.11449 0.0 -138.8547 38.34666 25.25853 0.0
260.0 -34.17481 285.8884 -115.7003 -33.43747 0.0 -141.7776 29.66589 29.84883 0.0
270.0 -10.62651 335.8452 -106.398 -33.7117 0.0 -141.9559 38.74708 30.52258 0.0
280.0 -17.92696 301.2376 -103.8295 -31.95274 0.0 -140.9811 38.13682 30.96748 0.0
290.0 -14.00705 310.5611 -102.5683 -30.49665 0.0 -139.371 40.55995 26.73932 0.0
300.0 -15.8316 302.5711 -102.1144 -32.53948 0.0 -141.3281 46.53352 25.21964 0.0
310.0 -15.68827 287.9741 -97.80854 -32.47172 0.0 -138.1099 47.34052 25.43257 0.0
320.0 -8.094111 336.1574 -103.9546 -32.16677 0.0 -141.8431 45.00838 25.0469 0.0
330.0 -25.20842 292.9787 -108.7558 -32.05509 0.0 -140.7994 41.06069 23.03795 0.0
340.0 -15.97081 265.974 -91.81742 -31.02599 0.0 -136.6102 49.92711 25.89163 0.0
350.0 -8.328796 311.4891 -97.15474 -30.30934 0.0 -135.293 45.18757 23.26005 0.0
360.0 -27.34164 245.3599 -97.30981 -31.96734 0.0 -138.9983 48.5249 25.13092 0.0
370.0 11.47017 312.6406 -77.68414 -30.78306 0.0 -131.4916 48.01111 36.57946 0.0
380.0 -10.13168 281.03 -90.27173 -32.40851 0.0 -137.422 48.38245 31.17633 0.0
390.0 -27.88107 296.515 -112.4369 -30.91628 0.0 -138.7172 37.46409 19.7325 0.0
400.0 -4.903492 324.7908 -97.52263 -32.66763 0.0 -137.9225 42.25749 30.81005 0.0
410.0 -9.386506 273.9448 -87.50609 -29.59416 0.0 -135.4643 44.72904 32.82332 0.0
420.0 -16.90245 292.8738 -100.4199 -32.40958 0.0 -135.987 39.11038 28.86626 0.0
430.0 -4.943691 288.6519 -87.25725 -28.97878 0.0 -132.3143 44.15649 29.87931 0.0
440.0 -12.23435 291.6732 -95.40947 -29.99327 0.0 -131.216 35.07636 30.72346 0.0
450.0 -23.81187 291.632 -106.9752 -30.70651 0.0 -138.6422 35.98119 26.39228 0.0
460.0 -29.78557 289.5977 -112.3688 -31.86227 0.0 -139.191 33.52792 25.15649 0.0
470.0 -33.01134 282.4101 -113.5449 -30.41912 0.0 -142.3552 35.2761 23.9533 0.0
480.0 -27.29972 313.6154 -116.732 -31.46924 0.0 -143.3199 40.02224 18.03493 0.0
490.0 -24.4137 311.5273 -113.2505 -32.44895 0.0 -138.7569 38.4221 19.53324 0.0
500.0 -29.08075 317.2029 -119.5361 -31.54416 0.0 -145.7973 35.51569 22.28967 0.0
510.0 -6.642989 338.4079 -103.1452 -31.87541 0.0 -139.0696 36.68165 31.11816 0.0
520.0 -7.803801 329.8608 -101.8687 -30.91914 0.0 -141.3193 47.21134 23.15835 0.0
530.0 -13.5849 333.0529 -108.5601 -31.40393 0.0 -138.927 35.85874 25.91213 0.0
540.0 -19.02755 281.7419 -99.37062 -31.12132 0.0 -138.191 40.0313 29.91043 0.0
550.0 -25.59359 305.4279 -112.6911 -30.83947 0.0 -135.5118 31.93051 21.72969 0.0
560.0 -24.49342 312.6553 -113.6519 -32.47774 0.0 -143.5809 38.28271 24.124 0.0
570.0 -17.5752 277.6898 -96.76274 -29.60187 0.0 -135.1031 42.95269 24.98957 0.0
580.0 -8.000541 317.4513 -98.52669 -31.86811 0.0 -135.2623 41.36431 27.23939 0.0
590.0 -11.93195 310.8482 -100.5751 -31.90147 0.0 -140.5205 40.86549 30.98142 0.0
600.0 -9.732588 329.8726 -103.8009 -32.07261 0.0 -138.9816 41.67162 25.58176 0.0
610.0 -10.59883 346.7306 -109.4744 -31.18281 0.0 -133.7269 32.44868 22.98656 0.0
620.0 -21.1495 288.3774 -103.3848 -31.8195 0.0 -138.8645 41.87611 25.42314 0.0
630.0 -13.24992 307.848 -101.0376 -32.77392 0.0 -137.0462 42.65901 26.12352 0.0
640.0 -21.47779 290.9023 -104.4331 -32.90233 0.0 -144.4341 44.51529 28.38808 0.0
650.0 -6.800008 335.3513 -102.4306 -32.2469 0.0 -141.0702 43.98139 26.90505 0.0
660.0 -16.88735 298.1484 -101.909 -30.31222 0.0 -137.1649 34.08493 31.48321 0.0
670.0 -27.40152 296.2929 -111.894 -30.30226 0.0 -139.2869 30.80154 26.89357 0.0
680.0 -29.27757 269.9128 -106.2474 -31.24714 0.0 -138.6317 42.93943 20.69205 0.0
690.0 -31.73367 301.8751 -117.818 -30.81935 0.0 -145.4226 33.35702 25.06689 0.0
700.0 -9.584864 341.4861 -106.9649 -30.43482 0.0 -139.9701 39.16118 24.2788 0.0
710.0 -4.158657 365.44 -108.3695 -31.79672 0.0 -141.1925 40.02933 24.59035 0.0
720.0 -14.30084 323.1663 -106.4567 -31.54108 0.0 -133.5312 36.16949 22.44608 0.0
730.0 -13.27514 299.7196 -98.74483 -29.87858 0.0 -138.1609 49.52792 19.76677 0.0
740.0 -10.88982 290.9425 -93.85658 -31.00575 0.0 -137.2499 49.56357 24.83548 0.0
750.0 -36.3626 302.6288 -122.6619 -30.91916 0.0 -145.4023 33.72138 19.93819 0.0
760.0 -18.46703 270.2713 -95.53907 -29.37983 0.0 -137.2547 47.54397 23.5515 0.0
770.0 -29.69662 296.0759 -114.1272 -29.46088 0.0 -140.6156 36.03675 19.91252 0.0
780.0 -28.6249 307.5674 -116.3325 -31.42273 0.0 -141.646 34.04137 22.6948 0.0
790.0 -23.39671 305.1482 -110.4144 -29.80338 0.0 -142.7582 39.26727 22.87983 0.0
800.0 -22.91918 302.5368 -109.1922 -31.02402 0.0 -138.0401 36.88827 22.98365 0.0
810.0 -24.90621 281.8807 -105.2889 -28.84637 0.0 -135.7288 32.57008 26.71621 0.0
820.0 -21.69591 282.7249 -102.3193 -30.09391 0.0 -139.2232 37.0017 29.99609 0.0
830.0 -31.03361 305.7717 -118.2291 -29.64066 0.0 -137.3087 29.67497 19.04524 0.0
840.0 -21.51799 319.4227 -112.6063 -28.08388 0.0 -143.1289 34.12826 24.4782 0.0
850.0 -21.72225 316.0389 -111.8456 -31.47374 0.0 -138.9022 35.88468 22.64559 0.0
860.0 -25.59802 286.8368 -107.394 -31.2774 0.0 -137.1245 38.61418 22.39369 0.0
870.0 -5.562603 332.4546 -100.3672 -30.75259 0.0 -140.104 42.18253 28.30685 0.0
880.0 -23.91906 308.7501 -111.9639 -30.16895 0.0 -140.5431 38.70418 20.04396 0.0
890.0 -10.99507 297.2137 -95.75015 -29.36219 0.0 -135.9021 39.86678 29.64731 0.0
900.0 -4.416035 321.2135 -96.01503 -28.58337 0.0 -136.5223 40.55003 28.54061 0.0
910.0 -6.146251 275.3407 -84.66393 -28.58793 0.0 -136.7465 54.75202 25.91845 0.0
920.0 -15.78696 320.3542 -107.1409 -29.76323 0.0 -136.5243 35.26659 23.88007 0.0
930.0 -24.44449 275.5175 -103.0126 -28.54289 0.0 -133.4006 36.06276 22.86818 0.0
940.0 -22.18691 309.9931 -110.5863 -28.72144 0.0 -137.0059 36.70941 18.43169 0.0
950.0 -2.084717 324.0618 -94.49595 -28.10553 0.0 -131.8836 41.65655 23.83665 0.0
960.0 -16.69604 261.4735 -91.25924 -31.03834 0.0 -134.4737 45.64617 28.60663 0.0
970.0 -2.127664 303.561 -88.69279 -28.70842 0.0 -130.4291 43.8924 26.55233 0.0
980.0 -12.19917 304.3839 -98.99895 -29.90646 0.0 -138.2646 41.15084 28.02123 0.0
990.0 -17.01028 313.7961 -106.4941 -30.46097 0.0 -137.8233 36.32719 25.46295 0.0
1000.0 -24.30993 310.3105 -112.7998 -29.58061 0.0 -140.3989 34.52556 22.65424 0.0
1010.0 -22.27654 284.5727 -103.4269 -30.57432 0.0 -140.7293 46.10515 21.77159 0.0
1020.0 -7.641102 352.048 -108.033 -30.17139 0.0 -138.9753 36.50456 24.60912 0.0
1030.0 -2.776286 355.1088 -104.0411 -31.10358 0.0 -140.5281 38.99115 28.59943 0.0
1040.0 -24.42193 320.7764 -115.8963 -31.21122 0.0 -140.8584 31.51834 24.65502 0.0
1050.0 -2.916191 313.8521 -92.41598 -29.3266 0.0 -133.3837 44.43034 25.86399 0.0
1060.0 -15.16749 351.9317 -115.5262 -29.53006 0.0 -140.4023 30.24047 24.16566 0.0
1070.0 -46.52575 250.8155 -118.0497 -32.94702 0.0 -143.165 37.29265 20.76972 0.0
1080.0 -23.16387 276.4677 -102.0029 -30.56299 0.0 -135.2794 30.0729 33.76654 0.0
1090.0 -6.814719 348.72 -106.2576 -30.19199 0.0 -136.1547 37.00604 23.08305 0.0
1100.0 -37.5767 266.1975 -113.487 -32.19227 0.0 -137.8478 33.15788 23.39516 0.0
1110.0 -1.276255 341.7184 -98.72253 -30.46766 0.0 -135.1184 39.56318 27.30034 0.0
1120.0 -18.82187 319.293 -109.8732 -31.86786 0.0 -139.8854 32.5361 29.34393 0.0
1130.0 -14.59445 336.9656 -110.6854 -32.40797 0.0 -142.0483 40.6755 23.0954 0.0
1140.0 -24.68866 280.316 -104.6251 -31.07958 0.0 -137.9055 42.66328 21.69668 0.0
1150.0 -28.20658 269.3504 -105.016 -30.46703 0.0 -137.1119 41.19344 21.36949 0.0
1160.0 -32.73432 294.8219 -116.8073 -29.78947 0.0 -144.3759 32.07124 25.28674 0.0
1170.0 -11.59882 342.5756 -109.2895 -30.53659 0.0 -142.0447 37.52364 25.76809 0.0
1180.0 -17.17137 304.2128 -103.9224 -29.77631 0.0 -141.322 41.74296 25.43299 0.0
1190.0 -29.28458 290.016 -111.9871 -30.55602 0.0 -138.3061 35.57277 21.30219 0.0
1200.0 -20.11733 319.534 -111.2374 -31.97529 0.0 -139.5716 36.8792 23.43025 0.0
1210.0 -32.69947 322.3259 -124.6157 -32.12922 0.0 -144.0816 32.67423 18.92092 0.0
1220.0 -12.29788 333.6927 -107.4555 -31.62148 0.0 -138.9834 38.30129 24.84809 0.0
1230.0 -24.61675 286.2874 -106.256 -31.10032 0.0 -138.6142 41.74253 21.716 0.0
1240.0 -20.57666 321.3157 -112.2048 -31.15563 0.0 -139.3689 33.00372 25.31602 0.0
1250.0 -20.98728 313.6815 -110.4384 -33.99146 0.0 -141.5415 39.21857 25.87596 0.0
1260.0 -18.98841 302.3439 -105.2065 -32.09494 0.0 -136.4199 40.7112 22.59715 0.0
1270.0 -35.60684 272.9696 -113.4483 -31.16429 0.0 -140.2067 34.62891 23.29375 0.0
1280.0 -3.33409 310.5678 -91.8973 -30.94161 0.0 -138.4303 42.42632 35.04825 0.0
1290.0 -29.98923 284.9244 -111.2398 -32.16551 0.0 -138.5772 37.69627 21.80666 0.0
1300.0 -1.820186 278.1131 -81.12844 -31.57282 0.0 -130.8773 47.55266 33.76903 0.0
1310.0 0.1962367 335.6579 -95.5218 -30.81894 0.0 -141.0757 50.22434 26.14849 0.0
1320.0 -26.5191 303.9815 -113.2041 -30.40099 0.0 -141.1107 38.71201 19.59556 0.0
1330.0 -34.07743 266.6777 -110.1247 -31.42685 0.0 -138.4576 36.14304 23.61673 0.0
1340.0 -18.8912 281.7122 -99.22579 -29.92101 0.0 -136.7797 43.50399 23.97095 0.0
1350.0 -9.097915 321.3237 -100.7283 -32.20951 0.0 -136.7523 45.63859 22.59487 0.0
1360.0 -10.91499 294.3907 -94.86505 -31.14462 0.0 -131.3796 41.43198 26.22722 0.0
1370.0 -24.66438 291.1298 -107.6846 -33.86796 0.0 -139.6168 39.16224 26.63792 0.0
1380.0 -42.46012 247.8261 -113.1316 -31.20852 0.0 -143.7803 36.94004 24.91723 0.0
1390.0 -32.22385 308.297 -120.1395 -31.66692 0.0 -144.8451 35.35444 21.01808 0.0
1400.0 -15.3169 330.9375 -109.6888 -32.98004 0.0 -137.5774 37.17344 23.69514 0.0
1410.0 -19.37934 310.6827 -107.9753 -33.79777 0.0 -139.6094 42.14314 23.28872 0.0
1420.0 -35.05996 295.6484 -119.3687 -30.95263 0.0 -140.5747 34.65067 17.50797 0.0
1430.0 2.540022 324.5642 -90.0145 -32.62236 0.0 -134.2376 47.10424 29.74122 0.0
1440.0 -12.68949 288.0881 -94.84228 -32.88675 0.0 -137.593 44.76304 30.87442 0.0
1450.0 -12.58682 323.7104 -104.8979 -31.93485 0.0 -134.3623 34.80871 26.59062 0.0
1460.0 -14.51455 295.0072 -98.64041 -31.89755 0.0 -135.0936 38.58327 29.76743 0.0
1470.0 -6.624401 283.4647 -87.45876 -30.45885 0.0 -136.985 48.84825 31.13687 0.0
1480.0 -16.97659 301.8757 -103.0611 -30.78563 0.0 -136.1191 34.43617 29.40743 0.0
1490.0 -9.643478 308.7819 -97.69742 -31.30415 0.0 -132.5596 41.66368 24.50264 0.0
1500.0 -9.008682 297.4849 -93.8411 -30.27226 0.0 -130.5814 34.24777 32.76476 0.0
1510.0 2.657796 331.0883 -91.75717 -34.21082 0.0 -139.5294 51.65882 30.32421 0.0
1520.0 -14.11432 343.807 -112.1562 -31.96416 0.0 -140.7342 33.69222 26.84991 0.0
1530.0 -43.03055 281.7915 -123.3878 -32.52263 0.0 -140.4997 28.69517 20.93945 0.0
1540.0 -22.54778 332.3451 -117.3211 -34.46901 0.0 -141.3843 37.58737 20.94476 0.0
1550.0 -12.75786 295.5103 -97.02718 -31.25408 0.0 -138.8727 46.04817 27.05146 0.0
1560.0 -25.0279 264.2408 -100.3803 -33.89437 0.0 -138.4605 39.43983 32.53479 0.0
1570.0 -43.15703 258.1398 -116.7696 -34.33492 0.0 -144.0831 40.29832 21.35009 0.0
1580.0 -22.55063 283.4379 -103.3773 -33.82419 0.0 -132.7918 36.30592 26.93276 0.0
1590.0 -18.12698 301.2346 -104.0287 -33.53313 0.0 -137.9403 41.91927 25.52543 0.0
1600.0 -26.94394 267.6295 -103.2626 -33.71806 0.0 -141.7328 46.34958 25.8386 0.0
1610.0 -18.57235 308.3149 -106.4931 -33.50602 0.0 -138.1286 37.3168 27.82468 0.0
1620.0 -6.236854 327.303 -99.57238 -31.45274 0.0 -136.1611 36.63336 31.40812 0.0
1630.0 -9.526523 315.7392 -99.56443 -32.49206 0.0 -135.9242 40.46256 28.38927 0.0
1640.0 -19.23306 320.8673 -110.7333 -32.14377 0.0 -141.2385 32.66459 29.98436 0.0
1650.0 -25.74181 311.5771 -114.5928 -33.13986 0.0 -140.6947 37.34269 21.89902 0.0
1660.0 -17.1111 291.6988 -100.2935 -34.1625 0.0 -138.6842 44.24644 28.30675 0.0
1670.0 -14.18037 308.7752 -102.2324 -33.48387 0.0 -137.9107 45.50199 23.66016 0.0
1680.0 -20.67958 322.492 -112.6432 -34.04043 0.0 -141.447 42.34983 20.49446 0.0
1690.0 -38.57958 260.7183 -112.9274 -32.40786 0.0 -142.0967 37.68996 23.88721 0.0
1700.0 -14.4735 324.7843 -107.0908 -33.5908 0.0 -133.065 37.76465 21.80041 0.0
1710.0 -23.04988 303.1701 -109.5035 -33.21845 0.0 -139.9081 42.04452 21.57854 0.0
1720.0 -5.965053 334.8167 -101.4432 -31.77951 0.0 -137.6622 40.53672 27.46172 0.0
1730.0 -25.34559 284.1385 -106.3721 -32.93081 0.0 -141.9356 40.38288 28.11139 0.0
1740.0 -18.30442 296.9242 -102.977 -31.33539 0.0 -134.8485 38.30732 24.89959 0.0
1750.0 -23.49945 322.1397 -115.3626 -31.72189 0.0 -137.7263 33.40251 20.68311 0.0
1760.0 -22.89592 314.1856 -112.4908 -32.5272 0.0 -140.9154 37.22915 23.72266 0.0
1770.0 -27.9634 277.0697 -106.9741 -32.74771 0.0 -133.0901 30.71715 28.14652 0.0
1780.0 -3.056209 315.4506 -93.01183 -31.43321 0.0 -131.5822 42.60139 27.40224 0.0
1790.0 -24.66955 308.6658 -112.6904 -33.69965 0.0 -137.3838 36.37625 22.01683 0.0
1800.0 -9.02484 320.2815 -100.3581 -32.45552 0.0 -132.1566 37.65363 26.60047 0.0
1810.0 -20.14217 300.2336 -105.7584 -33.35819 0.0 -138.6942 40.61414 25.67984 0.0
1820.0 -8.038361 324.9649 -100.7071 -32.32694 0.0 -137.6921 43.23515 26.07675 0.0
1830.0 -32.90364 287.962 -115.0205 -32.36363 0.0 -139.2661 34.39537 22.2139 0.0
1840.0 -37.3591 226.0801 -101.8293 -32.45947 0.0 -136.0759 40.54343 26.1626 0.0
1850.0 -23.4072 286.6217 -105.1418 -31.1186 0.0 -138.3704 36.44401 27.9032 0.0
1860.0 -14.91626 338.3978 -111.4156 -33.29748 0.0 -137.9115 38.09422 21.69913 0.0
1870.0 -16.71919 274.5792 -95.0197 -31.67022 0.0 -131.4146 44.68383 23.38124 0.0
1880.0 -32.12901 276.3273 -110.928 -33.04246 0.0 -139.0344 37.88571 23.26316 0.0
1890.0 -15.45438 301.5787 -101.4542 -34.18424 0.0 -134.1323 41.26112 25.60115 0.0
1900.0 -33.83177 278.6608 -113.2962 -32.52645 0.0 -139.7169 29.55544 29.39171 0.0
1910.0 3.022782 341.9955 -94.50251 -33.77592 0.0 -134.9996 42.78587 31.48715 0.0
1920.0 -25.16551 295.0599 -109.3064 -33.24912 0.0 -142.094 39.15401 26.88274 0.0
1930.0 -5.322132 307.7778 -93.08973 -32.76606 0.0 -137.6947 45.43498 31.936 0.0
1940.0 -17.1659 325.6984 -110.0439 -33.6409 0.0 -140.2153 40.28489 23.52749 0.0
1950.0 -23.87609 338.9152 -120.523 -33.39947 0.0 -142.8928 32.38005 23.38925 0.0
1960.0 -13.20998 346.3904 -111.9886 -32.36911 0.0 -138.393 34.85923 23.91432 0.0
1970.0 -9.348683 318.2 -100.0883 -31.98322 0.0 -137.5334 42.99083 26.43749 0.0
1980.0 -37.01332 291.4795 -120.1332 -33.32674 0.0 -140.4821 29.93568 23.73993 0.0
1990.0 -29.95931 307.599 -117.6759 -32.48983 0.0 -141.1179 35.03099 20.90082 0.0
2000.0 -17.18165 322.2509 -109.0765 -30.59519 0.0 -140.2515 39.75214 22.01808 0.0
2010.0 -22.8607 252.6525 -94.90847 -30.91768 0.0 -134.1144 36.34954 33.77406 0.0
2020.0 -21.55366 303.9584 -108.2321 -33.11031 0.0 -139.6776 38.38521 26.17059 0.0
2030.0 -20.33766 330.6335 -114.6229 -35.2304 0.0 -140.615 38.36597 22.85648 0.0
2040.0 -30.95984 299.873 -116.4733 -32.14568 0.0 -137.4806 32.26042 20.89259 0.0
2050.0 -17.26964 342.068 -114.8156 -34.58875 0.0 -142.564 40.2082 22.12895 0.0
2060.0 -42.45717 256.4714 -115.5939 -34.52546 0.0 -147.0113 42.65326 23.28956 0.0
2070.0 -27.2064 293.1658 -110.8072 -33.61211 0.0 -144.0649 45.30192 21.5679 0.0
2080.0 -23.14173 325.4293 -115.9429 -33.45469 0.0 -144.2964 34.86083 26.94733 0.0
2090.0 -13.19286 336.1234 -109.0436 -32.36128 0.0 -139.4544 36.00844 26.76361 0.0
2100.0 -5.986471 334.3446 -101.33 -31.10998 0.0 -135.3026 41.49091 23.59165 0.0
2110.0 -27.36562 325.4815 -120.1817 -32.42756 0.0 -144.7242 35.87054 21.09952 0.0
2120.0 -20.3736 343.4495 -118.3135 -33.44855 0.0 -143.1989 34.43825 23.8957 0.0
2130.0 -6.771108 349.2947 -106.3779 -30.90176 0.0 -137.1642 37.1602 24.52785 0.0
2140.0 -37.17933 272.646 -114.9286 -32.49436 0.0 -142.977 36.60836 23.93448 0.0
2150.0 -12.55669 317.7408 -103.1654 -31.75507 0.0 -141.8381 43.92668 26.50108 0.0
2160.0 -30.75907 308.1927 -118.645 -33.16564 0.0 -138.9012 30.33322 23.08861 0.0
2170.0 -6.388672 303.9371 -93.06103 -31.11705 0.0 -135.2877 40.40956 32.93415 0.0
2180.0 -38.03393 304.117 -124.7576 -30.78575 0.0 -144.0407 27.46148 22.60739 0.0
2190.0 -11.04242 329.2792 -104.9415 -30.45421 0.0 -135.7859 36.15679 25.14182 0.0
2200.0 -29.14705 342.9096 -126.933 -33.83621 0.0 -144.5663 32.30622 19.16324 0.0
2210.0 -7.115421 304.7474 -94.01886 -27.19187 0.0 -136.7291 38.8271 31.07505 0.0
2220.0 -13.10645 299.7847 -98.59468 -32.67426 0.0 -137.9861 46.29238 25.7733 0.0
2230.0 -22.44456 293.8477 -106.2398 -32.35744 0.0 -137.651 39.53889 24.22975 0.0
2240.0 -6.719596 338.0113 -103.1087 -29.53132 0.0 -134.4942 38.50474 22.41204 0.0
2250.0 -23.30299 297.5035 -108.1407 -32.06653 0.0 -138.3659 32.29917 29.9926 0.0
2260.0 -20.92035 302.9715 -107.3173 -33.51463 0.0 -140.4387 40.96795 25.668 0.0
2270.0 -12.76885 310.4805 -101.3072 -31.84267 0.0 -137.7959 42.99538 25.33605 0.0
2280.0 -12.61843 326.0921 -105.6087 -30.50384 0.0 -136.2485 37.31449 23.82921 0.0
2290.0 -6.009908 313.451 -95.39531 -29.93106 0.0 -134.8404 42.86946 26.50671 0.0
2300.0 -36.07386 250.2022 -107.4229 -31.43364 0.0 -138.6109 37.11567 25.506 0.0
2310.0 -18.7732 314.9832 -108.5955 -32.24886 0.0 -135.6577 28.98679 30.32424 0.0
2320.0 -13.46781 286.3896 -95.13624 -31.5257 0.0 -135.84 45.69823 26.53124 0.0
2330.0 -27.10687 278.6921 -106.5802 -31.40994 0.0 -137.8083 32.94315 29.69486 0.0
2340.0 -12.64851 338.7278 -109.242 -32.47608 0.0 -136.4238 33.24319 26.41465 0.0
2350.0 -25.91496 295.318 -110.1295 -30.6687 0.0 -142.1959 39.79591 22.93926 0.0
2360.0 -36.89796 263.842 -112.1366 -31.16048 0.0 -142.4822 32.99745 28.50866 0.0
2370.0 -29.57881 291.8543 -112.8056 -30.66479 0.0 -139.339 34.00871 23.18948 0.0
2380.0 -27.76881 286.1318 -109.3637 -32.05375 0.0 -133.7036 29.37724 27.01634 0.0
2390.0 -12.74687 311.26 -101.5075 -31.41777 0.0 -142.7784 47.76071 24.92797 0.0
2400.0 -26.59698 309.7803 -114.9356 -33.63378 0.0 -137.9009 34.49444 22.10461 0.0
2410.0 -12.54428 330.8077 -106.8792 -31.70265 0.0 -136.8301 41.39277 20.26079 0.0
2420.0 -28.31257 299.5426 -113.7318 -31.44937 0.0 -139.8693 35.48267 22.10425 0.0
2430.0 -15.03636 317.7517 -105.6482 -30.01509 0.0 -136.5163 35.92106 24.96214 0.0
2440.0 -27.70059 277.0816 -106.7147 -31.98447 0.0 -139.8749 37.29489 27.84974 0.0
2450.0 -29.93501 276.3674 -108.7454 -32.30528 0.0 -133.987 33.24911 24.29776 0.0
2460.0 -16.50587 312.9659 -105.7529 -33.07272 0.0 -141.9371 44.36558 24.89132 0.0
2470.0 -30.00435 267.19 -106.1977 -32.75616 0.0 -133.1675 32.33592 27.39003 0.0
2480.0 -24.86647 294.4862 -108.8438 -30.79144 0.0 -137.3659 32.92946 26.38414 0.0
2490.0 -13.18694 311.1828 -101.9255 -31.27571 0.0 -137.082 39.81695 26.61522 0.0
2500.0 -24.49814 296.9507 -109.1782 -32.61698 0.0 -142.0678 38.33493 27.17164 0.0
2510.0 -24.4114 268.6564 -101.0229 -31.45574 0.0 -128.4214 32.69561 26.15857 0.0
2520.0 -15.89775 304.6879 -102.7842 -32.87263 0.0 -140.9925 48.55209 22.52881 0.0
2530.0 -2.217604 342.2936 -99.82792 -32.04464 0.0 -137.5747 38.21213 31.5793 0.0
2540.0 -17.54002 322.7718 -109.5834 -31.11828 0.0 -135.6495 32.62303 24.56137 0.0
2550.0 -15.38665 323.1139 -107.5276 -31.80351 0.0 -140.1194 36.81499 27.58033 0.0
2560.0 -35.33446 292.8174 -118.8359 -33.20732 0.0 -141.3613 34.38446 21.34828 0.0
2570.0 -33.36687 273.4536 -111.3464 -31.92058 0.0 -135.6556 33.99878 22.23105 0.0
2580.0 -18.97396 322.244 -110.8668 -32.39646 0.0 -139.4213 37.42623 23.52471 0.0
2590.0 -16.0645 301.9363 -102.1663 -30.3205 0.0 -132.4201 35.8433 24.73102 0.0
2600.0 -26.67918 298.2465 -111.7288 -31.75366 0.0 -138.2392 38.69075 19.57329 0.0
2610.0 -9.646633 305.0918 -96.64828 -31.02919 0.0 -131.0126 35.36986 30.02366 0.0
2620.0 -21.62243 294.5563 -105.6197 -32.51807 0.0 -137.6248 38.45895 26.06417 0.0
2630.0 -35.71038 252.1545 -107.6161 -32.31293 0.0 -137.4562 38.8534 23.29964 0.0
2640.0 -22.07883 296.1491 -106.5303 -30.1758 0.0 -138.4975 35.85814 26.28483 0.0
2650.0 -18.80759 276.5931 -97.6824 -28.63914 0.0 -133.6743 39.77064 24.86039 0.0
2660.0 -26.80849 271.1424 -104.1289 -30.96801 0.0 -137.7742 39.30047 25.31283 0.0
2670.0 -2.783972 275.3682 -81.30949 -27.44544 0.0 -127.5672 44.09568 29.60746 0.0
2680.0 -18.01529 295.403 -102.254 -29.31108 0.0 -136.2959 34.02806 29.32494 0.0
2690.0 -9.577718 337.1896 -105.7326 -28.60749 0.0 -136.5 36.51188 22.86303 0.0
2700.0 -25.31242 292.172 -108.6298 -32.19482 0.0 -138.5308 37.65525 24.44055 0.0
2710.0 6.360021 369.6879 -99.06221 -31.43266 0.0 -135.0687 42.87777 24.56133 0.0
2720.0 -11.10403 330.8953 -105.464 -32.5353 0.0 -134.5267 39.79822 21.79984 0.0
2730.0 -8.371714 320.7686 -99.84384 -30.49227 0.0 -136.9332 44.63583 22.94583 0.0
2740.0 -26.11106 283.6241 -106.9909 -31.34115 0.0 -139.0884 38.0957 25.34304 0.0
2750.0 -5.292885 330.6838 -99.59248 -30.25875 0.0 -133.2105 40.84589 23.03084 0.0
2760.0 -10.29452 327.7842 -103.7672 -30.42465 0.0 -138.3261 40.96912 24.01437 0.0
2770.0 -25.90104 258.5841 -99.64029 -30.98658 0.0 -135.9594 41.72532 25.58039 0.0
2780.0 -25.25933 267.2547 -101.4711 -29.56963 0.0 -136.1433 41.63109 22.61066 0.0
2790.0 -3.17526 362.6907 -106.6021 -31.99086 0.0 -142.3409 45.61548 22.11418 0.0
2800.0 -18.96015 305.8185 -106.169 -28.23134 0.0 -134.408 36.79042 19.67989 0.0
2810.0 4.00024 315.1822 -85.87885 -28.27253 0.0 -128.8875 38.40926 32.87195 0.0
2820.0 -23.93923 279.9741 -103.7782 -31.36702 0.0 -136.3695 38.01472 25.94359 0.0
2830.0 -19.33005 309.9411 -107.7145 -31.81926 0.0 -138.3336 37.87713 24.56117 0.0
2840.0 -30.0377 263.9171 -105.2978 -32.79544 0.0 -139.0008 34.23828 32.26021 0.0
2850.0 -18.57585 311.8183 -107.4957 -32.31024 0.0 -137.7997 32.19853 30.41573 0.0
2860.0 -13.92965 321.3174 -105.5583 -32.69786 0.0 -136.1255 41.02249 22.24262 0.0
2870.0 -17.69959 282.0751 -98.13768 -32.99921 0.0 -133.6204 43.76037 24.72152 0.0
2880.0 -45.28746 261.8947 -119.9708 -32.83639 0.0 -143.436 34.37518 21.92645 0.0
2890.0 -32.32168 285.5295 -113.7448 -34.15973 0.0 -139.2846 37.90943 21.79006 0.0
2900.0 -16.9592 272.9527 -94.79587 -32.32319 0.0 -136.6665 47.90029 26.29351 0.0
2910.0 -18.64304 287.7666 -100.7041 -31.19099 0.0 -136.4012 41.18474 25.70336 0.0
2920.0 -30.23277 254.7767 -102.8863 -29.88129 0.0 -141.4665 48.52478 19.93673 0.0
2930.0 -15.29807 302.8964 -101.6737 -33.88305 0.0 -134.4921 44.23178 22.4697 0.0
2940.0 -21.23259 305.3862 -108.3182 -33.30782 0.0 -137.7961 39.94753 22.83814 0.0
2950.0 -18.08783 344.1152 -116.2176 -33.05379 0.0 -140.1137 32.99603 23.95389 0.0
2960.0 -17.58166 318.4589 -108.3952 -33.76108 0.0 -136.6148 36.79447 25.18627 0.0
2970.0 -31.1945 295.6562 -115.5054 -32.52857 0.0 -141.431 37.26521 21.18892 0.0
2980.0 -21.5274 320.6049 -112.9529 -32.61374 0.0 -143.7743 37.31148 26.12367 0.0
2990.0 -35.44215 311.7633 -124.3463 -33.27532 0.0 -146.6999 30.63738 24.99155 0.0
3000.0 -16.54245 311.3614 -105.332 -31.48335 0.0 -137.1718 39.64931 23.67384 0.0
3010.0 -30.96217 298.3255 -116.0343 -32.50215 0.0 -144.1207 39.35076 21.23781 0.0
3020.0 -11.32874 286.1076 -92.91674 -31.77353 0.0 -137.1849 48.3156 27.72604 0.0
3030.0 -34.99408 261.2328 -109.4886 -31.14969 0.0 -138.5841 38.53579 21.70931 0.0
3040.0 -29.94587 275.1747 -108.4162 -33.20335 0.0 -134.8304 38.00665 21.61094 0.0
3050.0 -11.11083 304.4799 -97.938 -30.29404 0.0 -134.0632 40.66714 25.75205 0.0
3060.0 -27.106 326.0392 -120.0811 -33.24045 0.0 -142.0259 33.99563 21.18953 0.0
3070.0 -10.31292 338.4938 -106.8397 -30.85513 0.0 -136.1759 39.06934 21.12201 0.0
3080.0 -43.3898 242.9489 -112.6704 -30.32829 0.0 -138.4188 37.09606 18.98063 0.0
3090.0 -15.17747 288.51 -97.45055 -29.01967 0.0 -131.8398 38.17912 25.2298 0.0
3100.0 -9.42561 277.0048 -88.4178 -29.60001 0.0 -135.2826 49.40339 27.06145 0.0
3110.0 -8.54704 314.3071 -98.17657 -28.36096 0.0 -126.9234 28.39302 28.71474 0.0
3120.0 -10.82491 311.0359 -99.5216 -29.34175 0.0 -131.8012 35.38666 26.23467 0.0
3130.0 -14.93846 321.1111 -106.5083 -30.09888 0.0 -138.4303 39.83224 22.1887 0.0
3140.0 -28.07272 303.8387 -114.717 -32.5903 0.0 -137.4911 30.29885 25.06554 0.0
3150.0 -27.42466 288.6067 -109.7253 -32.73728 0.0 -140.4514 40.58822 22.87515 0.0
3160.0 -5.773133 327.0642 -99.04056 -32.55177 0.0 -138.4521 41.66575 30.29755 0.0
3170.0 -31.89444 297.2556 -116.6615 -33.67129 0.0 -143.5946 37.59942 23.00504 0.0
3180.0 -22.10949 305.1645 -109.1319 -32.34326 0.0 -141.1795 41.5556 22.83527 0.0
3190.0 -24.27109 342.2475 -121.8683 -32.69351 0.0 -143.3871 32.32165 21.89073 0.0
3200.0 -18.78713 288.2555 -100.9876 -31.94414 0.0 -135.9331 39.69542 27.19422 0.0
3210.0 -4.564272 364.115 -108.3973 -32.28993 0.0 -139.5076 45.16414 18.23609 0.0
3220.0 -25.50536 306.3706 -112.8717 -32.90686 0.0 -144.1682 45.66118 18.54223 0.0
3230.0 -16.79941 295.5522 -101.0807 -30.90522 0.0 -134.191 39.11549 24.90009 0.0
3240.0 -18.23524 313.0462 -107.5052 -33.56361 0.0 -140.7806 43.4877 23.35134 0.0
3250.0 -30.52544 269.6201 -107.4118 -33.32158 0.0 -139.771 42.59945 23.08128 0.0
3260.0 -20.99524 317.1889 -111.4466 -32.89683 0.0 -140.3793 35.85473 25.97482 0.0
3270.0 -19.35427 310.9052 -108.0137 -31.80661 0.0 -136.651 39.2496 21.19436 0.0
3280.0 -16.1408 324.9552 -108.8068 -31.33572 0.0 -141.9114 39.77977 24.66055 0.0
3290.0 -42.31883 278.1936 -121.65 -33.06585 0.0 -142.7005 35.341 18.77526 0.0
3300.0 -19.12841 335.2612 -114.7333 -33.38078 0.0 -141.5544 39.55078 20.65108 0.0
3310.0 -18.12552 329.7366 -112.155 -32.3382 0.0 -139.8077 32.50942 27.48147 0.0
3320.0 -39.78934 263.9899 -115.0701 -31.58382 0.0 -139.5176 33.65727 22.37398 0.0
3330.0 -27.28869 295.496 -111.5539 -32.6123 0.0 -143.1601 42.03081 22.18766 0.0
3340.0 -15.23798 304.1088 -101.9593 -28.26024 0.0 -137.596 41.15716 22.73979 0.0
3350.0 -16.14867 350.9268 -116.2209 -33.16886 0.0 -141.9441 37.34617 21.5459 0.0
3360.0 -42.06188 296.2778 -126.5501 -34.44408 0.0 -142.7042 27.67927 22.91899 0.0
3370.0 -31.48887 271.9815 -109.0486 -33.0073 0.0 -140.5584 38.35632 26.16075 0.0
3380.0 -25.83945 302.2567 -112.0326 -31.19043 0.0 -141.08 35.64864 24.58913 0.0
3390.0 -13.43523 318.7412 -104.3292 -31.90433 0.0 -137.5478 42.86981 22.25309 0.0
3400.0 -21.15546 284.0392 -102.1536 -30.72668 0.0 -136.505 38.47532 26.60275 0.0
3410.0 -16.29207 336.9091 -112.3669 -32.97867 0.0 -139.3109 33.64793 26.27471 0.0
3420.0 -20.55852 326.0097 -113.5252 -32.37371 0.0 -140.2541 35.03215 24.07047 0.0
3430.0 -21.45853 304.6476 -108.3335 -31.31843 0.0 -138.6995 32.13491 29.54954 0.0
3440.0 -24.93867 310.9012 -113.597 -31.25258 0.0 -138.3801 33.95004 22.08565 0.0
3450.0 -21.27918 340.4457 -118.3626 -32.6921 0.0 -145.6089 38.37324 21.56522 0.0
3460.0 -25.36593 312.076 -114.3592 -31.43707 0.0 -139.8704 35.49299 21.45526 0.0
3470.0 -12.97816 325.0884 -105.6822 -30.93791 0.0 -138.1209 37.18477 26.19191 0.0
3480.0 -35.4534 274.9717 -113.8658 -33.20653 0.0 -143.7529 38.58785 24.5057 0.0
3490.0 -22.46015 294.7487 -106.5123 -30.29565 0.0 -143.1123 39.53795 27.35766 0.0
3500.0 -15.61894 328.3623 -109.2565 -32.52897 0.0 -142.2736 41.25611 24.28996 0.0
3510.0 -22.81887 298.7308 -108.0066 -31.98892 0.0 -141.2664 35.04598 30.20277 0.0
3520.0 -18.90973 296.6695 -103.5096 -31.03452 0.0 -135.119 38.2713 24.37258 0.0
3530.0 -17.29373 298.2055 -102.3316 -29.9363 0.0 -138.4311 40.96266 25.07314 0.0
3540.0 -24.15448 278.0549 -103.4461 -31.1491 0.0 -135.6979 40.4133 22.98751 0.0
3550.0 -14.20112 316.7307 -104.5218 -30.16649 0.0 -136.9219 41.00972 21.55688 0.0
3560.0 -17.68962 306.671 -105.1416 -29.89426 0.0 -139.4912 37.64668 26.59716 0.0
3570.0 -4.915951 353.5851 -105.7462 -31.19589 0.0 -138.3728 40.95351 22.86895 0.0
3580.0 -36.45724 262.2932 -111.2542 -30.54072 0.0 -140.8637 33.88919 26.261 0.0
3590.0 -11.33914 336.3047 -107.2416 -31.04901 0.0 -138.3836 42.31866 19.87232 0.0
3600.0 -18.00969 305.0183 -104.9904 -30.59051 0.0 -131.7972 32.43055 24.96683 0.0
3610.0 -15.2197 302.9273 -101.6041 -30.00635 0.0 -136.9121 34.17933 31.13506 0.0
3620.0 -37.7114 283.8411 -118.6531 -31.11053 0.0 -139.7151 31.79245 20.3801 0.0
3630.0 -30.88327 307.9783 -118.708 -30.94282 0.0 -141.8995 31.06018 23.0741 0.0
3640.0 -18.49366 314.486 -108.1742 -31.38216 0.0 -139.0375 38.23052 24.01491 0.0
3650.0 -4.545966 330.5765 -98.81498 -31.17489 0.0 -137.9741 47.12134 23.21267 0.0
3660.0 -20.51137 292.6635 -103.9689 -32.21416 0.0 -141.495 41.78874 27.95153 0.0
3670.0 -35.26493 269.3999 -112.0885 -32.84005 0.0 -142.3371 41.60361 21.48505 0.0
3680.0 -9.66678 300.0269 -95.22409 -31.7481 0.0 -135.8163 39.99987 32.34041 0.0
3690.0 -27.17299 294.1415 -111.052 -32.17582 0.0 -139.2579 35.86508 24.51659 0.0
3700.0 -14.78729 311.6202 -103.6506 -31.31024 0.0 -132.349 33.44843 26.56016 0.0
3710.0 -26.1057 279.3657 -105.7712 -32.40748 0.0 -133.9175 38.30041 22.25343 0.0
3720.0 -22.2706 287.8859 -104.3657 -31.17875 0.0 -137.6129 41.42422 23.00172 0.0
3730.0 -10.7432 320.1818 -102.048 -31.7356 0.0 -136.771 38.61501 27.84365 0.0
3740.0 -31.58304 271.1346 -108.9013 -30.95795 0.0 -133.9561 36.11299 19.89979 0.0
3750.0 -4.374432 343.0819 -102.2095 -32.12446 0.0 -134.1414 36.29753 27.75875 0.0
3760.0 -31.27144 312.5446 -120.3984 -32.28435 0.0 -143.2752 31.96931 23.19192 0.0
3770.0 -42.29633 270.9375 -119.5583 -32.22652 0.0 -145.477 42.39282 15.75236 0.0
3780.0 -31.36978 263.3547 -106.4695 -30.73171 0.0 -138.2658 41.0203 21.50774 0.0
3790.0 -20.63584 294.5456 -104.6301 -29.89316 0.0 -143.1197 47.10563 21.27715 0.0
3800.0 -21.93224 319.76 -113.1168 -30.63104 0.0 -138.0783 32.02806 23.56452 0.0
3810.0 -31.33976 296.809 -115.9794 -32.72965 0.0 -144.6108 41.75799 19.60304 0.0
3820.0 -12.75072 325.9287 -105.6943 -31.8031 0.0 -138.1838 45.96516 18.32737 0.0
3830.0 -23.24338 317.2885 -113.7231 -31.78624 0.0 -143.6977 43.2098 18.55105 0.0
3840.0 -18.88409 290.4851 -101.7204 -28.6827 0.0 -132.7088 32.16949 27.50158 0.0
3850.0 -30.19336 261.3889 -104.7325 -30.66901 0.0 -137.2094 34.69929 28.44667 0.0
3860.0 -19.42664 297.8271 -104.3566 -32.90079 0.0 -141.8076 46.76008 23.59168 0.0
3870.0 -18.90776 300.1783 -104.5083 -32.523 0.0 -137.656 42.71074 22.96 0.0
3880.0 -21.67622 290.1269 -104.4104 -32.72149 0.0 -134.5398 34.90444 27.94646 0.0
3890.0 -20.23871 309.7781 -108.5767 -30.86012 0.0 -143.577 38.73215 27.12818 0.0
3900.0 -10.9319 313.4777 -100.3249 -32.86656 0.0 -140.4966 45.78318 27.25506 0.0
3910.0 -19.02109 331.8039 -113.6401 -32.16196 0.0 -138.159 34.6615 22.01934 0.0
3920.0 -11.19626 321.9152 -102.9954 -32.84935 0.0 -136.3549 39.07026 27.13865 0.0
3930.0 -22.94747 300.9943 -108.7807 -33.20971 0.0 -139.271 39.43386 24.26618 0.0
3940.0 -13.96417 321.5889 -105.6702 -31.81345 0.0 -136.2191 40.54775 21.81454 0.0
3950.0 -20.29671 302.8718 -106.6653 -30.76081 0.0 -137.0583 41.10897 20.04487 0.0
3960.0 -35.87761 284.0687 -116.8842 -33.2389 0.0 -140.0095 29.16088 27.20332 0.0
3970.0 -4.307913 366.377 -108.786 -31.57918 0.0 -141.9631 37.31888 27.43745 0.0
3980.0 -20.77487 295.9948 -105.1824 -32.25078 0.0 -136.3669 36.72234 26.71301 0.0
3990.0 -0.3291555 310.4456 -88.85754 -29.98538 0.0 -134.16 43.2336 32.05427 0.0
4000.0 -45.2259 297.4906 -130.06 -32.12144 0.0 -143.4129 28.488 16.98638 0.0
4010.0 -31.39212 308.3883 -119.3338 -31.44994 0.0 -139.67 35.29758 16.48856 0.0
4020.0 -28.92266 314.146 -118.5063 -32.13299 0.0 -142.823 32.10616 24.34356 0.0
4030.0 -10.69934 346.1784 -109.4175 -30.82362 0.0 -139.2713 30.95158 29.72586 0.0
4040.0 -15.4674 327.7481 -108.9298 -30.59428 0.0 -139.2938 37.98235 22.97589 0.0
4050.0 -20.91827 295.0987 -105.0702 -30.64039 0.0 -138.8995 42.59592 21.87374 0.0
4060.0 -17.46499 296.4137 -101.9919 -29.12232 0.0 -133.7112 36.88685 23.95473 0.0
4070.0 -17.57294 320.8704 -109.0741 -30.76701 0.0 -137.6622 38.49516 20.85995 0.0
4080.0 -20.11477 276.8076 -99.05074 -30.11094 0.0 -136.7569 46.34136 21.47578 0.0
4090.0 -11.36324 314.9171 -101.1667 -31.15548 0.0 -140.1882 38.29041 31.88655 0.0
4100.0 -20.22899 308.5646 -108.221 -30.70427 0.0 -137.5751 42.96513 17.0933 0.0
4110.0 -19.65042 272.6215 -97.39266 -28.39664 0.0 -133.1485 39.42543 24.72702 0.0
4120.0 -19.75343 273.3877 -97.71416 -29.28245 0.0 -135.8209 42.77922 24.60996 0.0
4130.0 -28.78306 286.0894 -110.3659 -29.77418 0.0 -140.9112 36.76108 23.55838 0.0
4140.0 -26.91152 303.2269 -113.3814 -31.98885 0.0 -140.9326 36.73255 22.80755 0.0
4150.0 -7.119544 347.7915 -106.2977 -30.17623 0.0 -143.4878 45.57554 21.79087 0.0
4160.0 -17.94371 318.4876 -108.7654 -29.72512 0.0 -135.9279 34.56806 22.31963 0.0
4170.0 -24.13502 290.7167 -107.0374 -31.42551 0.0 -140.9208 47.05911 18.24982 0.0
4180.0 -27.68922 302.7712 -114.0291 -30.38335 0.0 -141.924 39.52305 18.75515 0.0
4190.0 -4.376973 315.2588 -94.27789 -29.23807 0.0 -133.2257 38.64465 29.54121 0.0
4200.0 -18.58986 344.1394 -116.7265 -33.42106 0.0 -144.3679 37.44263 23.61978 0.0
4210.0 -29.70772 295.4059 -113.9473 -31.86977 0.0 -142.003 35.09566 24.82983 0.0
4220.0 -39.34379 297.7768 -124.2595 -32.4486 0.0 -146.0948 33.54352 20.74043 0.0
4230.0 -17.46561 309.2903 -105.6645 -30.5482 0.0 -140.2899 40.99976 24.17379 0.0
4240.0 -19.66531 327.5979 -113.0849 -31.14486 0.0 -139.8603 34.86099 23.0593 0.0
4250.0 -24.36418 321.2363 -115.9697 -31.0255 0.0 -140.0801 33.37242 21.76355 0.0
4260.0 -13.16505 325.2283 -105.9089 -32.59713 0.0 -140.7418 41.47911 25.95086 0.0
4270.0 -36.87179 269.7043 -113.7821 -31.80055 0.0 -139.8722 34.25018 23.64041 0.0
4280.0 -6.219556 331.215 -100.6706 -29.61709 0.0 -138.5509 43.9761 23.52122 0.0
4290.0 -5.374723 343.0875 -103.2114 -31.4288 0.0 -134.8949 42.11173 21.00056 0.0
4300.0 -36.10681 304.2431 -122.8664 -32.40039 0.0 -142.5194 36.16807 15.88525 0.0
4310.0 -16.93305 371.6991 -122.9288 -34.05013 0.0 -143.272 34.46855 19.92477 0.0
4320.0 -31.56912 296.9203 -116.2405 -33.86771 0.0 -143.2496 35.41083 25.46594 0.0
4330.0 -29.0758 293.0752 -112.6507 -32.84774 0.0 -142.6305 42.80896 20.01857 0.0
4340.0 -24.48542 263.0135 -99.48778 -32.13605 0.0 -138.1131 41.38543 29.37592 0.0
4350.0 -12.54807 331.4859 -107.0764 -32.38376 0.0 -140.5493 42.1804 23.67629 0.0
4360.0 -38.65582 271.1271 -115.9719 -34.01317 0.0 -141.6089 37.66603 21.98418 0.0
4370.0 -27.7711 311.6714 -116.649 -31.48751 0.0 -140.4641 31.90552 23.3971 0.0
4380.0 -20.28094 297.6248 -105.1533 -31.58252 0.0 -135.3161 39.18287 22.56249 0.0
4390.0 -16.07658 302.0173 -102.2015 -31.77232 0.0 -135.7496 42.10523 23.21522 0.0
4400.0 -23.6235 341.9257 -121.1289 -32.66478 0.0 -144.3598 37.40139 18.4943 0.0
4410.0 -37.66669 286.6832 -119.4188 -31.3611 0.0 -141.7173 33.5616 20.09795 0.0
4420.0 -23.94839 303.524 -110.503 -30.98378 0.0 -134.8498 30.10691 25.22372 0.0
4430.0 -18.32773 305.2596 -105.3772 -33.70849 0.0 -137.9362 42.7306 23.53686 0.0
4440.0 -35.03816 263.9447 -110.3061 -32.7355 0.0 -145.7194 41.14483 27.004 0.0
4450.0 -17.8108 335.9301 -113.6065 -33.05028 0.0 -141.081 32.70509 27.81976 0.0
4460.0 -38.374 321.5977 -130.0826 -34.0719 0.0 -148.5207 32.12946 20.38059 0.0
4470.0 -44.37579 251.3532 -116.0531 -33.44077 0.0 -143.2289 35.15637 25.46028 0.0
4480.0 -38.9762 267.2166 -115.1771 -33.90734 0.0 -136.3214 37.4115 17.64011 0.0
4490.0 -36.62045 307.2283 -124.2314 -33.04597 0.0 -145.7801 34.39714 20.19762 0.0
4500.0 -16.00631 304.2194 -102.7592 -32.51435 0.0 -133.8003 36.97533 26.5801 0.0
4510.0 -24.21038 284.9786 -105.4764 -31.8752 0.0 -140.1802 40.3805 26.19852 0.0
4520.0 -34.79746 302.8153 -121.1499 -30.76392 0.0 -141.6544 29.90793 21.36046 0.0
4530.0 -28.1496 291.9701 -111.4094 -32.41979 0.0 -135.7733 36.09552 20.68822 0.0
4540.0 -34.72816 291.8846 -117.9636 -32.11748 0.0 -137.4339 30.35611 21.23164 0.0
4550.0 -19.47632 293.202 -103.0874 -30.20564 0.0 -138.5573 39.79751 25.87797 0.0
4560.0 -22.1855 267.6626 -98.51364 -29.15546 0.0 -137.3021 38.11312 29.83082 0.0
4570.0 -3.476694 316.5471 -93.74499 -30.89628 0.0 -138.7026 42.98591 32.86795 0.0
4580.0 -39.29217 251.952 -111.1402 -31.94062 0.0 -140.7589 37.91775 23.64156 0.0
4590.0 -11.97365 334.913 -107.4793 -30.73768 0.0 -140.8615 38.55044 25.56941 0.0
4600.0 -39.16791 299.5263 -124.5825 -31.06689 0.0 -142.9369 28.84451 20.57687 0.0
4610.0 -11.78476 299.2911 -97.13225 -30.37387 0.0 -142.3612 43.58947 32.01332 0.0
4620.0 -24.35133 305.9438 -111.5959 -31.53521 0.0 -139.4821 33.72061 25.70076 0.0
4630.0 2.939022 331.0592 -91.46762 -30.26628 0.0 -132.122 44.99584 25.92486 0.0
4640.0 -21.35134 308.775 -109.4033 -30.81058 0.0 -139.5527 41.18173 19.77826 0.0
4650.0 -11.11187 301.9929 -97.22982 -30.35146 0.0 -134.9604 40.17496 27.9071 0.0
4660.0 -17.87685 290.593 -100.7439 -30.59989 0.0 -137.7614 39.19891 28.41845 0.0
4670.0 -33.22659 276.2996 -112.0177 -32.43567 0.0 -139.2063 34.71188 24.91236 0.0
4680.0 -18.17516 328.2104 -111.7694 -30.51386 0.0 -137.7354 34.13591 22.34392 0.0
4690.0 -21.75509 294.3721 -105.6998 -30.14758 0.0 -133.2765 32.54209 25.1821 0.0
4700.0 -12.90659 310.3324 -101.4027 -31.12208 0.0 -134.1212 38.84714 24.99349 0.0
4710.0 -35.61866 291.8393 -118.8411 -32.74628 0.0 -140.4723 34.97775 19.39971 0.0
4720.0 -6.730401 337.2281 -102.8962 -31.8412 0.0 -140.4481 40.08275 29.31039 0.0
4730.0 -18.16814 343.0786 -116.0023 -32.70663 0.0 -140.1469 34.53573 22.31551 0.0
4740.0 -34.77918 282.5587 -115.3552 -31.35782 0.0 -136.2121 32.37637 19.83841 0.0
4750.0 -32.07742 288.7388 -114.4158 -31.9608 0.0 -143.9912 43.07698 18.45924 0.0
4760.0 -12.66141 327.6089 -106.0842 -32.72754 0.0 -138.5758 38.93707 26.2821 0.0
4770.0 -25.44099 298.2319 -110.4864 -31.10277 0.0 -141.7129 43.6134 18.71585 0.0
4780.0 -5.86234 345.6886 -104.4408 -30.29756 0.0 -137.9253 39.69871 24.08334 0.0
4790.0 -3.704794 283.8068 -84.6367 -29.95329 0.0 -134.6637 51.78789 28.19241 0.0
4800.0 -24.57442 321.1333 -116.1506 -31.52397 0.0 -144.692 39.98096 20.08445 0.0
4810.0 -21.69021 303.421 -108.2154 -30.90496 0.0 -137.7285 40.29874 20.11932 0.0
4820.0 -32.58938 256.6363 -105.7732 -32.4636 0.0 -142.6292 44.58767 24.73194 0.0
4830.0 -17.93253 317.1967 -108.3861 -32.29587 0.0 -139.767 41.76211 21.91465 0.0
4840.0 -29.82419 296.3202 -114.3245 -31.57186 0.0 -140.0124 33.4007 23.85909 0.0
4850.0 -24.32726 328.7163 -118.0658 -32.59349 0.0 -140.4976 34.33227 20.69299 0.0
4860.0 -25.46484 294.2108 -109.3636 -29.27318 0.0 -138.8372 37.34167 21.40507 0.0
4870.0 -44.58324 286.7064 -126.342 -32.44263 0.0 -141.6312 26.4973 21.23455 0.0
4880.0 -6.682347 315.2837 -96.59037 -30.45506 0.0 -137.8313 46.55481 25.14119 0.0
4890.0 -27.10687 307.2731 -114.7306 -31.79652 0.0 -139.2694 37.41318 18.92214 0.0
4900.0 -28.22704 286.4836 -109.9223 -31.92928 0.0 -137.1846 34.73834 24.45329 0.0
4910.0 -8.651053 339.3263 -105.4152 -28.51918 0.0 -130.8122 31.33947 22.57671 0.0
4920.0 -22.35742 313.9554 -111.8867 -30.67589 0.0 -137.9438 32.87214 23.86086 0.0
4930.0 -18.3269 264.1515 -93.65379 -28.96601 0.0 -136.4222 45.06451 26.66995 0.0
4940.0 -15.28347 320.2837 -106.6173 -31.35466 0.0 -133.2328 35.76809 22.20206 0.0
4950.0 -27.01075 305.5402 -114.1403 -29.24237 0.0 -142.4591 35.96384 21.59734 0.0
4960.0 -31.48764 280.3539 -111.4349 -31.89328 0.0 -139.0021 35.30429 24.1562 0.0
4970.0 -22.28939 265.8646 -98.1048 -27.12522 0.0 -135.6076 42.00134 22.62667 0.0
4980.0 -21.70465 331.3555 -116.1958 -31.00075 0.0 -142.0127 35.11564 21.70198 0.0
4990.0 -13.57078 337.8208 -109.9056 -31.55071 0.0 -136.367 34.52771 23.48442 0.0
5000.0 -25.22388 298.6532 -110.3895 -32.40124 0.0 -141.1451 41.24518 21.91175 0.0
5010.0 -11.9608 324.5603 -104.5142 -30.8437 0.0 -141.0761 44.72916 22.67648 0.0
5020.0 -34.36215 293.4128 -118.0333 -32.30403 0.0 -142.07 35.60342 20.73728 0.0
5030.0 -24.14403 276.7133 -103.0531 -31.40701 0.0 -135.4439 36.86501 26.93283 0.0
5040.0 -19.29269 288.0525 -101.4353 -31.78107 0.0 -137.2823 41.05139 26.57667 0.0
5050.0 -27.06312 311.8911 -116.0037 -31.34524 0.0 -138.4129 35.4085 18.34593 0.0
5060.0 -8.940888 329.5286 -102.9111 -27.53692 0.0 -135.154 34.48441 25.29543 0.0
5070.0 -27.95508 291.295 -111.0224 -32.26799 0.0 -141.4397 39.61975 23.06557 0.0
5080.0 -18.56384 293.6814 -102.3116 -29.79746 0.0 -138.2429 39.33014 26.39859 0.0
5090.0 -19.00482 282.9527 -99.69315 -30.75007 0.0 -134.1115 39.98126 25.18715 0.0
5100.0 -0.4861119 348.4369 -99.84829 -31.83174 0.0 -139.0808 43.91615 27.14808 0.0
5110.0 0.7166332 344.6114 -97.55465 -32.13658 0.0 -137.7724 49.37603 22.97825 0.0
5120.0 -14.0198 292.7172 -97.49263 -30.13117 0.0 -135.9047 36.31241 32.23082 0.0
5130.0 -15.35348 266.2079 -91.26679 -28.38341 0.0 -133.0274 46.21432 23.92972 0.0
5140.0 -8.066451 337.0267 -104.1748 -28.36984 0.0 -138.1141 40.2278 22.08132 0.0
5150.0 -8.843053 329.4299 -102.7851 -29.1534 0.0 -140.0587 41.75848 24.66853 0.0
5160.0 -32.5455 271.5237 -109.9747 -30.13222 0.0 -139.0289 38.975 20.21148 0.0
5170.0 -25.29413 248.17 -96.06365 -29.04709 0.0 -130.5396 38.2204 25.30262 0.0
5180.0 -10.27749 356.5146 -111.9432 -29.75334 0.0 -137.64 32.04232 23.40786 0.0
5190.0 -22.46346 284.2568 -103.5237 -29.07361 0.0 -134.6986 37.49165 22.75686 0.0
5200.0 -18.9812 319.1067 -109.9794 -28.61552 0.0 -143.1387 38.13034 23.64445 0.0
5210.0 -27.63691 270.1062 -104.6619 -30.16787 0.0 -141.2314 41.89653 24.8409 0.0
5220.0 -2.750576 318.612 -93.60772 -28.74683 0.0 -141.0587 46.96094 29.2369 0.0
5230.0 -25.38291 290.2763 -108.1597 -30.45115 0.0 -141.6139 36.30163 27.60374 0.0
5240.0 -18.1956 326.7516 -111.3739 -30.13602 0.0 -139.7867 36.37006 22.1788 0.0
5250.0 -13.66739 307.0014 -101.2136 -30.20305 0.0 -137.0468 38.85249 27.18378 0.0
5260.0 -31.44591 288.3046 -113.6604 -30.8845 0.0 -140.1009 33.67382 23.65112 0.0
5270.0 -10.99301 352.3028 -111.4576 -30.54631 0.0 -137.3101 31.60142 24.79737 0.0
5280.0 -34.9285 288.5213 -117.2048 -29.36304 0.0 -141.0919 29.84994 23.40022 0.0
5290.0 -31.83842 272.051 -109.418 -26.53267 0.0 -138.2839 33.07979 22.31882 0.0
5300.0 -25.81834 275.2221 -104.3022 -29.1008 0.0 -135.9993 39.19813 21.5998 0.0
5310.0 -10.38577 316.5496 -100.6548 -30.01349 0.0 -137.2611 41.2842 25.33566 0.0
5320.0 -18.61424 303.3643 -105.1233 -29.99389 0.0 -137.3019 40.20781 21.96467 0.0
5330.0 -14.60465 290.8227 -97.53725 -30.7944 0.0 -133.2569 40.2277 26.28635 0.0
5340.0 -21.7222 279.1237 -101.3186 -30.166 0.0 -135.518 37.48871 26.87664 0.0
5350.0 -20.36826 270.5604 -97.52276 -32.04552 0.0 -136.5767 48.30096 22.79846 0.0
5360.0 -27.20866 295.0439 -111.345 -31.36454 0.0 -138.1055 34.92015 23.20489 0.0
5370.0 -10.77881 335.7117 -106.5122 -28.55891 0.0 -140.2419 38.55794 23.73066 0.0
5380.0 -29.36811 291.655 -112.538 -31.15638 0.0 -139.3164 39.70048 18.23426 0.0
5390.0 -8.200774 347.2977 -107.2381 -30.52457 0.0 -136.0527 40.82176 18.51743 0.0
5400.0 -21.98945 304.2716 -108.7572 -29.91518 0.0 -139.7035 33.60646 27.25506 0.0
5410.0 -20.19677 302.6957 -106.5151 -31.33077 0.0 -138.1312 39.36526 23.5816 0.0
5420.0 -17.77564 313.1113 -107.0642 -31.08348 0.0 -138.7022 40.79833 21.92317 0.0
5430.0 -28.70601 261.3706 -103.2399 -31.23972 0.0 -136.9816 41.58189 23.39957 0.0
5440.0 -12.8621 325.1985 -105.5975 -30.20561 0.0 -138.7421 40.93225 22.41801 0.0
5450.0 -17.52686 310.3246 -106.0207 -30.767 0.0 -135.9405 37.28628 23.40051 0.0
5460.0 -44.24298 253.3087 -116.4779 -30.81356 0.0 -139.4451 35.02604 18.75474 0.0
5470.0 -42.88115 247.1523 -113.3605 -30.31336 0.0 -143.5783 33.87294 26.65827 0.0
5480.0 -32.02036 296.1974 -116.4856 -29.59185 0.0 -141.8796 39.38395 15.60191 0.0
5490.0 -39.83928 238.4086 -107.8252 -29.04644 0.0 -136.6197 35.23159 22.60941 0.0
5500.0 -32.0739 296.7011 -116.6828 -31.44826 0.0 -137.8431 30.18807 22.42046 0.0
5510.0 -20.82473 284.116 -101.8448 -31.31921 0.0 -139.3873 43.29404 25.56763 0.0
5520.0 -39.18729 262.8877 -114.1538 -30.44317 0.0 -144.7031 36.51855 24.47391 0.0
5530.0 -41.30882 248.4537 -112.1592 -32.4534 0.0 -143.0167 40.37191 22.939 0.0
5540.0 -29.21051 274.723 -107.552 -31.56188 0.0 -142.4061 44.20294 22.21301 0.0
5550.0 -32.30472 290.2644 -115.0781 -32.15846 0.0 -138.2162 34.27089 21.02569 0.0
5560.0 -0.4893519 363.6196 -104.1811 -32.33705 0.0 -134.8725 43.05078 19.97771 0.0
5570.0 -28.10569 297.0664 -112.8188 -31.49667 0.0 -140.4225 36.07323 23.0272 0.0
5580.0 -21.2033 317.6599 -111.7889 -31.80607 0.0 -140.0907 41.62761 18.48028 0.0
5590.0 -23.20175 281.7763 -103.5546 -32.92421 0.0 -135.2468 42.26083 22.35556 0.0
5600.0 -30.40478 303.6871 -117.0059 -34.11786 0.0 -139.2529 33.70805 22.65689 0.0
5610.0 -23.42031 286.0629 -104.9956 -33.03296 0.0 -135.8279 37.55264 26.31263 0.0
5620.0 -17.19932 277.6563 -96.3773 -31.0785 0.0 -133.6845 38.84348 29.54224 0.0
5630.0 -23.67735 290.8947 -106.6305 -30.42662 0.0 -140.8009 41.86504 22.73205 0.0
5640.0 -25.09672 287.3904 -107.0505 -31.1892 0.0 -139.5018 43.39127 20.24917 0.0
5650.0 -15.84525 320.1449 -107.1395 -28.59762 0.0 -138.4946 39.80341 20.14926 0.0
5660.0 -10.82898 307.5111 -98.52052 -28.6521 0.0 -137.1626 41.85344 25.44073 0.0
5670.0 -13.10818 301.6047 -99.11544 -28.06244 0.0 -136.0403 39.19021 25.79711 0.0
5680.0 -34.01772 290.4593 -116.8467 -31.22739 0.0 -141.2675 33.79635 21.85189 0.0
5690.0 -5.68339 313.0563 -94.95625 -30.41146 0.0 -135.2802 43.96829 26.7671 0.0
5700.0 -32.05879 320.2057 -123.3704 -31.28663 0.0 -142.4123 28.77699 21.55157 0.0
5710.0 -40.82823 287.6924 -122.8682 -31.56311 0.0 -141.1012 29.1874 20.60874 0.0
5720.0 -37.91198 279.0289 -117.4814 -31.36053 0.0 -141.3081 35.74763 19.43961 0.0
5730.0 -27.94853 300.4474 -113.6258 -32.34685 0.0 -141.2108 37.94405 21.98785 0.0
5740.0 -21.40614 298.274 -106.4636 -29.41157 0.0 -134.9455 36.42072 21.47274 0.0
5750.0 -34.9128 288.8635 -117.2867 -31.54716 0.0 -140.639 34.64626 20.25323 0.0
5760.0 -40.84897 279.842 -120.6502 -32.04335 0.0 -143.5549 34.81033 20.13767 0.0
5770.0 -22.47682 299.1823 -107.7933 -33.82291 0.0 -143.4452 43.98776 25.48707 0.0
5780.0 -14.49611 321.1644 -106.0811 -31.32935 0.0 -140.3194 38.45519 27.11241 0.0
5790.0 -29.03424 300.4975 -114.7258 -31.67806 0.0 -143.2263 39.84862 20.32999 0.0
5800.0 -28.37612 281.3562 -108.6092 -31.81252 0.0 -137.251 37.26604 23.18824 0.0
5810.0 -31.24082 297.5025 -116.0783 -32.24722 0.0 -136.2164 30.83129 21.55404 0.0
5820.0 -52.38883 235.4557 -119.5327 -34.05307 0.0 -141.426 35.06912 20.87726 0.0
5830.0 -34.54729 300.81 -120.3279 -32.01657 0.0 -139.2398 31.74732 19.18113 0.0
5840.0 -28.97104 290.0739 -111.6901 -33.90256 0.0 -140.5614 41.62738 21.14646 0.0
5850.0 -37.01266 265.4678 -112.7149 -31.30187 0.0 -140.5223 35.00426 24.10498 0.0
5860.0 -38.93101 313.4773 -128.3239 -33.30218 0.0 -141.5209 28.02181 18.47737 0.0
5870.0 -16.26468 324.7287 -108.8661 -31.05412 0.0 -140.8844 38.7762 24.29621 0.0
5880.0 -14.32254 320.1042 -105.6052 -31.58989 0.0 -142.2072 45.38647 22.80539 0.0
5890.0 -13.92654 334.6921 -109.3692 -32.77924 0.0 -139.1173 35.61791 26.90941 0.0
5900.0 -12.68123 314.1874 -102.2766 -30.40127 0.0 -141.2564 44.63279 24.74821 0.0
5910.0 -35.55274 293.6381 -119.2882 -32.30238 0.0 -142.9337 38.4594 17.48847 0.0
5920.0 -30.88315 286.0591 -112.4573 -32.03421 0.0 -143.2298 42.81448 19.99225 0.0
5930.0 -16.00104 322.6538 -108.0108 -31.53206 0.0 -140.464 41.91869 22.06656 0.0
5940.0 -7.444441 303.3428 -93.94733 -31.08861 0.0 -137.3431 40.93176 33.55258 0.0
5950.0 -30.80314 279.6126 -110.539 -33.52109 0.0 -138.0199 37.74219 23.2598 0.0
5960.0 -13.63092 289.1514 -96.08693 -33.26024 0.0 -132.1425 42.22181 27.09395 0.0
5970.0 -32.47662 257.4802 -105.9011 -33.02994 0.0 -136.7061 41.85829 21.97668 0.0
5980.0 -26.00934 291.0134 -108.9963 -32.13545 0.0 -135.4385 31.80658 26.77102 0.0
5990.0 -20.20736 323.4844 -112.4539 -31.99699 0.0 -139.2879 36.13187 22.69909 0.0
6000.0 -22.52601 286.2437 -104.1528 -33.05643 0.0 -137.9475 42.37509 24.476 0.0
6010.0 -4.907913 327.8525 -98.40014 -31.25008 0.0 -136.9374 41.30677 28.4806 0.0
6020.0 -18.85837 292.3619 -102.2299 -32.40851 0.0 -136.6553 45.65997 21.17398 0.0
6030.0 -12.76515 338.6954 -109.3494 -33.45032 0.0 -136.5256 37.94628 22.68027 0.0
6040.0 -17.61721 276.5085 -96.46788 -32.07541 0.0 -137.0099 43.92049 28.6969 0.0
6050.0 -25.05041 303.0095 -111.4583 -34.40863 0.0 -140.9001 41.1568 22.69367 0.0
6060.0 -26.20587 319.168 -117.2216 -33.32719 0.0 -139.6525 33.12491 22.63319 0.0
6070.0 4.392739 345.7117 -94.19231 -32.49346 0.0 -135.7679 50.29837 23.77066 0.0
6080.0 -15.17958 299.261 -100.5185 -32.2504 0.0 -139.0033 46.04403 24.69116 0.0
6090.0 -24.21311 280.8097 -104.2903 -33.34609 0.0 -137.4991 42.63211 23.9227 0.0
6100.0 -34.16588 303.7774 -120.7927 -35.23333 0.0 -140.3617 28.08041 26.72188 0.0
6110.0 -16.33298 294.7803 -100.3942 -32.23525 0.0 -137.4267 44.59494 24.67282 0.0
6120.0 -26.62681 308.5559 -114.6163 -33.922 0.0 -136.1772 33.16108 22.32182 0.0
6130.0 -22.01786 306.5013 -109.4214 -33.79645 0.0 -136.8438 38.47779 22.74103 0.0
6140.0 -33.06015 259.4109 -107.0352 -31.91451 0.0 -140.0419 37.78037 27.1409 0.0
6150.0 -25.86717 313.8911 -115.3781 -34.06296 0.0 -141.6787 37.39746 22.9661 0.0
6160.0 -25.45909 319.0654 -116.4455 -34.15674 0.0 -138.2657 35.87465 20.10228 0.0
6170.0 -18.85459 323.3579 -111.0651 -33.9564 0.0 -145.9647 42.60879 26.24717 0.0
6180.0 -22.03155 310.4442 -110.5595 -32.08473 0.0 -142.0649 40.68473 22.90536 0.0
6190.0 -21.89165 313.2732 -111.2264 -34.39816 0.0 -140.0056 37.42126 25.75613 0.0
6200.0 -20.19256 304.3114 -106.9717 -31.95181 0.0 -140.3545 40.64536 24.6893 0.0
6210.0 -8.076608 317.6978 -98.67305 -32.60464 0.0 -141.9845 47.78426 28.13182 0.0
6220.0 -23.31702 315.8219 -113.3785 -33.37783 0.0 -142.3384 37.39405 24.9437 0.0
6230.0 -23.90969 288.0121 -106.0408 -32.96318 0.0 -141.3831 44.72763 23.57783 0.0
6240.0 -14.25544 311.8781 -103.1923 -32.63908 0.0 -140.9203 42.8305 27.53655 0.0
6250.0 -34.96766 284.6839 -116.1497 -32.33269 0.0 -144.683 37.50429 23.36172 0.0
6260.0 -27.89008 332.0599 -122.5821 -33.47717 0.0 -146.1021 35.43396 21.56328 0.0
6270.0 -56.80356 255.3819 -129.6297 -34.16701 0.0 -144.3505 28.16845 20.71941 0.0
6280.0 -30.88701 285.9737 -112.4368 -33.39423 0.0 -138.6804 32.9416 26.69625 0.0
6290.0 -19.15271 320.9575 -110.6787 -34.30825 0.0 -141.5588 39.69099 25.49735 0.0
6300.0 -15.58075 312.0819 -104.5757 -32.23767 0.0 -135.6554 38.44236 24.87498 0.0
6310.0 -23.37426 302.2252 -109.5584 -33.54112 0.0 -142.055 38.03242 28.00522 0.0
6320.0 -20.89708 271.7031 -98.37743 -34.51128 0.0 -139.3076 44.77403 30.6674 0.0
6330.0 -25.33737 280.7104 -105.3863 -33.83924 0.0 -139.5037 40.78336 27.17326 0.0
6340.0 -30.71926 300.0967 -116.2965 -34.19598 0.0 -143.4774 40.03438 21.34249 0.0
6350.0 -25.95401 306.4768 -113.3506 -34.22602 0.0 -142.9199 36.98426 26.81108 0.0
6360.0 -23.64581 316.0723 -113.7787 -32.75078 0.0 -136.7365 34.02136 21.68722 0.0
6370.0 -30.91298 292.3239 -114.2737 -32.54326 0.0 -139.1922 31.46206 25.99976 0.0
6380.0 -15.0219 304.0346 -101.7221 -33.75763 0.0 -137.3604 42.66377 26.7322 0.0
6390.0 -19.72354 288.2756 -101.9298 -29.7843 0.0 -133.4363 38.7002 22.59056 0.0
6400.0 -27.86015 277.094 -106.8778 -31.50049 0.0 -136.837 35.97449 25.48527 0.0
6410.0 -28.98711 308.0838 -116.842 -32.98219 0.0 -139.2869 34.35171 21.07545 0.0
6420.0 -29.71268 304.2915 -116.4861 -32.88698 0.0 -137.4301 30.36462 23.46636 0.0
6430.0 -37.65837 289.6666 -120.2613 -33.47194 0.0 -141.0217 33.04399 21.18839 0.0
6440.0 -16.43882 340.237 -113.4627 -31.46192 0.0 -140.0567 37.6257 20.43023 0.0
6450.0 -5.765764 322.7941 -97.81551 -32.74414 0.0 -137.1919 48.12184 23.9987 0.0
6460.0 -23.81399 280.1794 -103.7115 -32.13704 0.0 -138.6663 42.59286 24.49896 0.0
6470.0 -19.27505 304.874 -106.2146 -31.39695 0.0 -140.868 42.28514 23.76517 0.0
6480.0 -18.90069 342.3594 -116.5298 -31.86446 0.0 -140.5424 35.25977 20.61729 0.0
6490.0 -31.36827 305.3051 -118.4307 -32.85298 0.0 -140.5028 36.59508 18.33001 0.0
6500.0 -36.34786 294.5178 -120.3342 -33.35686 0.0 -143.197 32.67205 23.54762 0.0
6510.0 -24.17314 318.2272 -114.9205 -33.27042 0.0 -139.8168 38.92817 19.23851 0.0
6520.0 -40.92613 281.185 -121.1104 -34.68267 0.0 -143.1046 36.4298 20.24711 0.0
6530.0 -30.60333 260.6033 -104.9184 -30.9704 0.0 -138.3189 39.3824 24.98849 0.0
6540.0 -24.3797 313.1549 -113.6807 -33.73412 0.0 -140.2861 36.30336 24.03618 0.0
6550.0 -11.99867 349.1667 -111.569 -33.61222 0.0 -139.349 34.40334 26.98895 0.0
6560.0 -34.08577 337.1147 -130.2192 -37.10235 0.0 -143.6775 33.91358 16.64704 0.0
6570.0 -17.84046 319.9976 -109.0927 -34.60854 0.0 -140.3125 40.20277 25.62559 0.0
6580.0 -29.98107 300.254 -115.6031 -33.36387 0.0 -134.9481 27.23624 25.4726 0.0
6590.0 -33.18554 241.6237 -102.0883 -33.66317 0.0 -138.3172 44.61048 25.28157 0.0
6600.0 -16.1753 315.4069 -106.1185 -34.71428 0.0 -140.5837 45.56389 23.61569 0.0
6610.0 3.759522 361.7007 -99.38503 -32.83599 0.0 -131.8578 39.12243 26.18638 0.0
6620.0 -33.86906 292.099 -117.1656 -32.55311 0.0 -141.3021 30.97305 25.71658 0.0
6630.0 -14.28014 329.505 -108.2436 -32.36694 0.0 -135.1477 35.60345 23.66765 0.0
6640.0 -13.30698 282.6084 -93.89715 -33.26732 0.0 -138.1777 48.8483 28.69952 0.0
6650.0 -37.05792 276.7181 -115.9684 -35.54152 0.0 -141.1712 37.53959 23.20478 0.0
6660.0 -35.53449 250.9837 -107.1064 -33.47404 0.0 -136.9673 39.83248 23.50253 0.0
6670.0 -40.49547 283.9334 -121.4635 -33.67164 0.0 -143.9894 34.7435 21.45403 0.0
6680.0 -39.47895 287.5401 -121.4755 -34.04292 0.0 -142.862 30.34295 25.0865 0.0
6690.0 -27.69157 318.457 -118.5045 -35.49065 0.0 -137.417 35.82238 18.58072 0.0
6700.0 -6.21054 346.3667 -104.9824 -35.15119 0.0 -139.4241 47.02439 22.56851 0.0
6710.0 -16.35576 323.4189 -108.5837 -36.16341 0.0 -134.9386 39.21115 23.3072 0.0
6720.0 -15.87285 320.0577 -107.1423 -34.49769 0.0 -139.3381 47.10814 19.58539 0.0
6730.0 -36.58944 286.7978 -118.3743 -36.08099 0.0 -142.4801 34.68966 25.49719 0.0
6740.0 -20.92535 308.5471 -108.9123 -34.51004 0.0 -139.0344 37.22665 27.4055 0.0
6750.0 -23.83088 291.0588 -106.8308 -33.38184 0.0 -138.8802 34.2274 31.20385 0.0
6760.0 -15.72559 304.9686 -102.6921 -31.54445 0.0 -140.6066 43.29408 26.16485 0.0
6770.0 -23.86508 302.3231 -110.0772 -32.68658 0.0 -139.6938 38.72392 23.57927 0.0
6780.0 -21.68985 323.8082 -114.0288 -35.95468 0.0 -138.3497 38.63989 21.6357 0.0
6790.0 -37.52367 277.0139 -116.5185 -34.37016 0.0 -141.5699 35.4382 23.98341 0.0
6800.0 -13.50693 372.3222 -119.6804 -34.50224 0.0 -147.2036 38.60524 23.4202 0.0
6810.0 -27.70601 309.0005 -115.8223 -34.11218 0.0 -143.1443 42.71562 18.71858 0.0
6820.0 -10.55475 327.5851 -103.9707 -33.56361 0.0 -141.015 45.23735 25.37051 0.0
6830.0 -35.00193 251.1608 -106.6243 -34.07387 0.0 -140.4605 38.75595 29.1541 0.0
6840.0 -21.04411 277.998 -100.3195 -32.42967 0.0 -136.5569 38.71477 29.9523 0.0
6850.0 -6.001551 336.3091 -101.9053 -30.95478 0.0 -141.4862 44.44775 26.08796 0.0
6860.0 -27.20425 278.9626 -106.7548 -32.34109 0.0 -133.8224 32.30237 27.10634 0.0
6870.0 -12.80058 304.1121 -99.52284 -30.96327 0.0 -138.3691 42.65116 27.15837 0.0
6880.0 -23.17631 295.3298 -107.3942 -32.49372 0.0 -138.0751 34.22804 28.94659 0.0
6890.0 -10.84838 345.9515 -109.5018 -33.71628 0.0 -141.5494 41.64053 24.12337 0.0
6900.0 -31.02964 302.1825 -117.2017 -34.55444 0.0 -140.6436 33.87333 24.12303 0.0
6910.0 -29.65979 322.5017 -121.6261 -33.96165 0.0 -140.5866 32.85785 20.06426 0.0
6920.0 -19.41013 327.1959 -112.7151 -33.70545 0.0 -140.662 38.17728 23.47503 0.0
6930.0 -25.6466 284.2915 -106.7167 -31.50542 0.0 -141.8248 43.83144 22.78203 0.0
6940.0 -16.73455 306.9168 -104.2566 -31.32391 0.0 -139.9483 43.71401 23.30153 0.0
6950.0 -46.37734 261.8259 -121.041 -34.32239 0.0 -141.3498 34.61616 20.015 0.0
6960.0 -30.78294 322.106 -122.6364 -33.48334 0.0 -140.5308 31.57757 19.80017 0.0
6970.0 -19.08329 306.2868 -106.4257 -34.9616 0.0 -141.7109 44.76465 25.48215 0.0
6980.0 -14.82679 355.9789 -116.3397 -35.17708 0.0 -143.5271 34.19431 28.17018 0.0
6990.0 -26.79819 298.9815 -112.0574 -33.49212 0.0 -139.95 39.34323 22.04151 0.0
7000.0 -23.77421 333.1689 -118.7825 -31.76296 0.0 -142.7239 28.1741 27.53028 0.0
7010.0 -29.94577 318.2089 -120.688 -34.18921 0.0 -144.8737 34.4836 23.89136 0.0
7020.0 -33.91796 266.3964 -109.885 -29.03143 0.0 -140.9467 37.65583 22.43732 0.0
7030.0 -8.160006 323.1132 -100.3007 -31.47578 0.0 -138.9513 46.8042 23.32217 0.0
7040.0 -23.49034 285.8757 -105.0122 -34.61588 0.0 -140.1655 40.56932 29.19986 0.0
7050.0 -41.62753 298.6109 -126.7811 -34.42003 0.0 -142.0613 34.20793 15.49234 0.0
7060.0 -12.30735 327.489 -105.6959 -31.4922 0.0 -137.0628 40.38427 22.47488 0.0
7070.0 -36.13687 256.6934 -109.337 -32.09827 0.0 -144.0227 45.94521 20.83884 0.0
7080.0 -5.355805 345.0853 -103.7622 -33.3146 0.0 -133.5665 40.41235 22.70656 0.0
7090.0 -29.26119 303.4996 -115.8088 -33.38145 0.0 -141.0123 39.13939 19.44558 0.0
7100.0 -25.48116 314.142 -115.0636 -34.15296 0.0 -139.7621 38.40136 20.45013 0.0
7110.0 -24.31211 304.0724 -111.0231 -33.54696 0.0 -137.5552 36.76704 23.3121 0.0
7120.0 -31.64278 306.3591 -119.0058 -33.5528 0.0 -142.7545 39.60674 17.69471 0.0
7130.0 -20.07915 321.1326 -111.6551 -34.42725 0.0 -137.6405 32.73532 27.67739 0.0
7140.0 -27.76606 305.264 -114.8168 -32.4623 0.0 -137.3284 33.7582 21.21567 0.0
7150.0 -13.09917 347.6216 -112.2289 -33.09467 0.0 -138.0456 33.08966 25.82171 0.0
7160.0 -26.98925 302.2266 -113.1739 -33.63436 0.0 -142.2561 41.09507 21.62155 0.0
7170.0 -27.58939 295.7725 -111.9335 -34.18976 0.0 -139.9728 34.80225 27.42684 0.0
7180.0 -9.20735 334.8503 -104.6951 -32.11601 0.0 -137.5075 37.43777 27.49061 0.0
7190.0 -35.20047 294.2457 -119.1092 -34.45569 0.0 -143.128 41.09157 17.38298 0.0
7200.0 -18.79425 288.1709 -100.9706 -33.37075 0.0 -143.608 49.92391 26.08416 0.0
7210.0 -16.03979 295.5751 -100.3276 -32.97049 0.0 -134.3568 37.38156 29.61812 0.0
7220.0 -6.361391 329.5063 -100.3252 -31.63155 0.0 -134.9165 38.62673 27.59608 0.0
7230.0 -26.01063 333.1839 -121.0232 -32.10839 0.0 -138.6251 28.13133 21.57899 0.0
7240.0 -21.91704 293.9211 -105.7332 -32.17043 0.0 -139.388 43.65255 22.17273 0.0
7250.0 -32.76913 281.9343 -113.1671 -33.77098 0.0 -140.4237 38.59318 22.43447 0.0
7260.0 -33.29952 291.6009 -116.454 -33.54483 0.0 -140.5625 33.82233 23.83097 0.0
7270.0 -12.6139 309.9057 -100.9883 -31.69998 0.0 -138.9416 43.84473 25.80854 0.0
7280.0 -23.59773 324.7767 -116.2128 -34.29653 0.0 -140.3301 32.4332 25.98056 0.0
7290.0 -20.633 319.0657 -111.6195 -33.06815 0.0 -141.1683 43.65565 18.9613 0.0
7300.0 -18.16908 304.727 -105.0667 -32.70918 0.0 -135.3078 38.49669 24.45357 0.0
7310.0 -24.02147 296.1995 -108.4873 -34.33803 0.0 -137.9177 38.76545 25.00291 0.0
7320.0 -14.55556 288.6561 -96.87032 -33.84017 0.0 -141.5089 51.466 27.01279 0.0
7330.0 -34.2246 255.1213 -106.9764 -33.34458 0.0 -137.4222 39.8478 23.94259 0.0
7340.0 -33.6386 297.8023 -118.5615 -33.67602 0.0 -140.8248 32.61788 23.32143 0.0
7350.0 -25.32185 337.3786 -121.5306 -33.50523 0.0 -143.274 35.54114 19.70753 0.0
7360.0 -20.91204 289.1822 -103.3768 -31.86095 0.0 -139.1725 43.71636 23.94024 0.0
7370.0 -13.6191 320.4538 -105.0015 -30.80281 0.0 -136.1575 40.75995 21.1989 0.0
7380.0 -6.117754 341.5363 -103.5121 -29.4385 0.0 -133.7406 34.91857 24.74838 0.0
7390.0 -29.65573 263.3391 -104.7509 -32.46669 0.0 -139.2146 48.12861 18.80178 0.0
7400.0 -23.50964 281.5244 -103.7907 -32.1609 0.0 -136.1161 41.39714 23.08917 0.0
7410.0 -18.00339 305.2591 -105.0527 -31.84155 0.0 -140.3588 43.82964 23.31799 0.0
7420.0 -27.13847 262.5194 -102.0 -32.31621 0.0 -135.7244 37.32421 28.71642 0.0
7430.0 -13.09 345.6264 -111.6507 -33.26132 0.0 -137.9721 36.19781 23.38485 0.0
7440.0 -26.56409 296.8159 -111.2057 -31.55282 0.0 -138.3822 36.80142 21.92781 0.0
7450.0 -14.7715 316.2148 -104.9451 -33.50211 0.0 -140.1136 47.18381 21.48684 0.0
7460.0 -21.98382 301.8995 -108.0751 -32.71324 0.0 -133.0334 35.37345 22.29809 0.0
7470.0 -28.28169 283.4256 -109.1049 -31.72672 0.0 -135.5508 37.2498 20.92279 0.0
7480.0 -29.66999 292.2604 -113.0126 -32.15245 0.0 -139.713 36.90127 21.95158 0.0
7490.0 -25.35338 309.5445 -113.6248 -33.03725 0.0 -141.8016 36.54273 24.67135 0.0
7500.0 -10.15964 329.7963 -104.2062 -31.48374 0.0 -135.7411 40.0276 22.99108 0.0
7510.0 -25.89095 303.642 -112.4792 -33.41622 0.0 -141.8931 37.07171 25.75848 0.0
7520.0 -24.2665 282.0901 -104.7089 -32.64318 0.0 -135.539 39.74683 23.72648 0.0
7530.0 -25.15479 288.3443 -107.3806 -32.24513 0.0 -134.4395 33.62015 25.68387 0.0
7540.0 -16.16337 309.0115 -104.2828 -33.20169 0.0 -134.5053 36.47111 26.95313 0.0
7550.0 -31.31283 287.5535 -113.3132 -33.54876 0.0 -141.0404 39.32679 21.94924 0.0
7560.0 -41.0075 258.8479 -114.822 -35.25055 0.0 -145.6407 44.76574 21.3035 0.0
7570.0 -36.66943 318.9415 -127.6205 -34.99778 0.0 -144.8131 33.73134 18.45898 0.0
7580.0 -29.78385 324.5177 -122.3251 -34.49867 0.0 -139.9622 35.14958 16.98615 0.0
7590.0 -13.10323 340.2104 -110.1195 -33.89093 0.0 -141.7925 44.76998 20.79399 0.0
7600.0 -5.753854 357.0686 -107.5775 -31.85793 0.0 -138.6229 35.83673 27.0666 0.0
7610.0 -29.91909 289.19 -112.3861 -31.70012 0.0 -138.2722 35.71225 21.87398 0.0
7620.0 -36.17641 287.1364 -118.0578 -32.02019 0.0 -141.9514 38.51803 17.39578 0.0
7630.0 -29.57612 296.4309 -114.108 -32.54688 0.0 -140.3119 36.48634 22.26448 0.0
7640.0 -45.82088 224.4629 -109.83 -33.66231 0.0 -137.8294 36.05947 25.60232 0.0
7650.0 -19.69238 341.1626 -116.9802 -34.663 0.0 -142.321 41.61103 18.39277 0.0
7660.0 -26.44415 312.3876 -115.5263 -32.71595 0.0 -141.6394 37.67894 21.15009 0.0
7670.0 -22.05636 302.4 -108.2904 -32.93426 0.0 -138.3269 37.46353 25.50719 0.0
7680.0 -20.64793 316.1589 -110.8055 -30.18953 0.0 -137.7275 34.39768 22.71376 0.0
7690.0 -13.69914 324.0188 -106.0981 -33.77419 0.0 -131.8455 36.46768 23.0539 0.0
7700.0 -15.36477 317.5741 -105.9259 -33.16463 0.0 -136.7765 37.4967 26.51847 0.0
7710.0 -30.73895 308.275 -118.6483 -34.04911 0.0 -140.5982 32.70352 23.29547 0.0
7720.0 -19.51271 360.1931 -122.2274 -33.55654 0.0 -145.5967 36.52031 20.40554 0.0
7730.0 -24.61997 328.8 -118.3824 -34.87935 0.0 -141.4383 35.51815 22.41717 0.0
7740.0 -28.60417 328.4433 -122.2649 -35.3658 0.0 -140.5601 32.76455 20.89653 0.0
7750.0 -22.50443 293.0571 -106.0742 -29.86486 0.0 -137.9104 37.10978 24.59124 0.0
7760.0 -23.50505 294.3455 -107.4422 -33.61878 0.0 -136.3711 37.33413 25.21349 0.0
7770.0 -35.40423 291.3923 -118.4993 -34.62293 0.0 -140.3418 32.40913 24.05633 0.0
7780.0 -28.68558 312.5537 -117.8151 -35.29963 0.0 -138.0143 31.08285 24.41599 0.0
7790.0 -43.52148 283.5863 -124.3905 -34.69683 0.0 -141.3262 32.32711 19.30545 0.0
7800.0 -20.48194 330.6144 -114.7618 -32.68487 0.0 -141.1559 34.65937 24.41961 0.0
7810.0 -20.17376 298.1842 -105.2056 -34.60086 0.0 -139.7986 42.05084 27.14304 0.0
7820.0 -22.33566 284.1801 -103.374 -35.06068 0.0 -135.6263 41.79826 25.51469 0.0
7830.0 -28.2658 287.1684 -110.1563 -34.44166 0.0 -138.7861 39.20478 23.86662 0.0
7840.0 -37.75185 291.2028 -120.7928 -33.23812 0.0 -140.3968 33.83391 19.00817 0.0
7850.0 -27.98967 278.5129 -107.4119 -36.08964 0.0 -139.032 46.61059 21.09908 0.0
7860.0 4.026142 380.1044 -104.3665 -35.80238 0.0 -133.4622 37.69983 27.19821 0.0
7870.0 -29.79619 287.1565 -111.6833 -35.76497 0.0 -135.6799 36.80131 22.96024 0.0
7880.0 -39.22367 299.6146 -124.6634 -37.87887 0.0 -144.3723 40.41966 17.16811 0.0
7890.0 -27.98388 340.9804 -125.2197 -35.51105 0.0 -141.6242 33.71586 18.19968 0.0
7900.0 -27.96289 275.7093 -106.5857 -31.89209 0.0 -134.8197 40.3387 19.78747 0.0
7910.0 -34.98908 256.5424 -108.1461 -33.31365 0.0 -136.6295 40.62022 21.17682 0.0
7920.0 -40.01188 258.8816 -113.836 -33.0948 0.0 -135.1356 33.31356 21.08085 0.0
7930.0 -33.24982 308.5235 -121.2301 -35.0698 0.0 -136.9922 29.79262 21.03931 0.0
7940.0 -26.77316 266.4927 -102.7677 -34.20916 0.0 -141.3329 45.80039 26.97402 0.0
7950.0 -21.04871 279.3748 -100.7168 -35.74956 0.0 -134.4436 39.61521 29.86123 0.0
7960.0 -30.76041 272.0963 -108.3529 -35.06514 0.0 -139.0894 40.41482 25.38687 0.0
7970.0 -31.76515 285.2917 -113.1205 -35.40778 0.0 -140.0546 37.93886 24.40298 0.0
7980.0 -39.02612 240.8149 -107.6982 -34.9394 0.0 -137.6416 40.71014 24.17263 0.0
7990.0 -24.32918 294.8967 -108.4235 -34.06217 0.0 -135.1754 39.18752 21.62655 0.0
8000.0 1.897435 405.554 -113.7526 -36.53399 0.0 -143.646 42.74517 23.68224 0.0
8010.0 -58.1952 278.5786 -137.6362 -35.43435 0.0 -148.1856 29.1452 16.83857 0.0
8020.0 -33.06753 283.8274 -114.0053 -35.2332 0.0 -139.2884 35.78132 24.73492 0.0
8030.0 -32.7159 280.3497 -112.6619 -34.18856 0.0 -142.2023 40.63658 23.09229 0.0
8040.0 -25.97871 286.1052 -107.566 -34.56132 0.0 -137.5833 43.19862 21.38 0.0
8050.0 -27.51296 296.0773 -111.944 -33.32235 0.0 -138.0002 37.38123 21.99729 0.0
8060.0 -30.9492 286.6591 -112.6945 -34.91172 0.0 -139.0882 35.74938 25.55607 0.0
8070.0 -37.58566 297.6272 -122.4587 -36.14276 0.0 -140.8925 34.86928 19.70736 0.0
8080.0 -24.2743 311.8555 -113.2047 -36.71132 0.0 -142.5903 42.53398 23.56294 0.0
8090.0 -21.5134 318.5956 -112.3659 -34.8344 0.0 -140.935 40.35528 23.04829 0.0
8100.0 -10.72974 334.5336 -106.1272 -36.69004 0.0 -136.7994 41.76801 25.59427 0.0
8110.0 -40.2171 286.5575 -121.9334 -36.20671 0.0 -140.6574 35.87986 19.05085 0.0
8120.0 -31.95841 280.4974 -111.9466 -34.67295 0.0 -137.4592 33.63133 26.55422 0.0
8130.0 -30.32667 297.4598 -115.1519 -35.05228 0.0 -140.1294 34.33949 25.69026 0.0
8140.0 -13.01911 335.5277 -108.7 -35.69937 0.0 -136.3892 38.78845 24.60006 0.0
8150.0 -19.27825 334.0809 -114.5466 -34.62238 0.0 -144.7451 43.81467 21.0062 0.0
8160.0 -15.14739 331.7765 -109.7586 -33.51135 0.0 -136.6378 34.96685 25.42375 0.0
8170.0 -15.57021 296.2101 -100.0391 -33.57695 0.0 -138.0008 42.53931 28.99928 0.0
8180.0 -11.92853 339.1039 -108.6293 -34.88444 0.0 -137.0399 39.57684 23.71822 0.0
8190.0 -24.1623 323.7922 -116.4967 -34.27724 0.0 -139.7314 36.64139 20.87057 0.0
8200.0 -19.60585 283.2566 -100.3808 -33.79814 0.0 -138.4117 43.94131 27.88772 0.0
8210.0 -35.87015 279.0529 -115.4464 -35.29538 0.0 -141.2523 42.73258 18.36871 0.0
8220.0 -36.39961 303.7447 -123.0171 -35.23047 0.0 -148.1765 37.88852 22.50135 0.0
8230.0 -19.08619 342.7792 -116.835 -33.20799 0.0 -138.6384 29.90863 25.10275 0.0
8240.0 -19.40938 291.076 -102.4142 -33.36736 0.0 -136.7453 38.09495 29.6035 0.0
8250.0 -26.83588 328.8255 -120.6056 -33.14477 0.0 -135.6816 29.76377 18.45703 0.0
8260.0 -33.73389 302.7742 -120.0747 -34.64649 0.0 -140.6175 35.14737 20.04192 0.0
8270.0 -25.90976 314.7205 -115.6572 -35.50783 0.0 -141.5374 36.3081 25.07994 0.0
8280.0 -19.92385 299.6997 -105.3879 -33.48308 0.0 -138.2719 43.90976 22.45741 0.0
8290.0 -24.67461 313.5083 -114.0764 -35.06948 0.0 -140.2074 39.34445 21.85609 0.0
8300.0 -1.184478 374.017 -107.8412 -32.84762 0.0 -134.6915 37.14504 22.55291 0.0
8310.0 -12.79259 332.3293 -107.5614 -34.21218 0.0 -136.5471 35.44673 27.75116 0.0
8320.0 -41.93055 282.0706 -122.3673 -34.1752 0.0 -143.4726 33.66551 21.6149 0.0
8330.0 -30.1775 289.9502 -112.8613 -34.53773 0.0 -141.7091 37.52579 25.8598 0.0
8340.0 -23.08921 284.472 -104.2108 -34.30335 0.0 -134.7682 38.70526 26.15545 0.0
8350.0 -35.6176 304.4197 -122.4276 -37.5994 0.0 -144.7322 42.56247 17.3415 0.0
8360.0 -46.08283 284.5562 -127.2284 -37.18085 0.0 -145.8211 33.7514 22.02208 0.0
8370.0 -42.794 261.5727 -117.3855 -34.73318 0.0 -140.4578 36.26634 21.53916 0.0
8380.0 -31.75035 289.9234 -114.4265 -35.46326 0.0 -140.1599 36.56615 24.63057 0.0
8390.0 -27.64004 292.6888 -111.1048 -34.67096 0.0 -139.9043 37.27959 26.19093 0.0
8400.0 -26.73925 323.0218 -118.8539 -32.14199 0.0 -141.5739 33.82939 21.03259 0.0
8410.0 -29.74676 301.591 -115.7501 -34.58746 0.0 -142.4194 39.48423 21.77258 0.0
8420.0 -32.90548 318.7815 -123.811 -35.28616 0.0 -143.8567 36.69004 18.64188 0.0
8430.0 -35.65728 299.5055 -121.0659 -34.3608 0.0 -141.4452 32.02796 22.71211 0.0
8440.0 -30.31648 326.1391 -123.3201 -35.64747 0.0 -138.5155 29.02787 21.81503 0.0
8450.0 -19.5816 357.0601 -121.4028 -34.26032 0.0 -144.0811 41.65955 15.2791 0.0
8460.0 -28.84747 285.5457 -110.2752 -33.74726 0.0 -140.2226 38.29461 25.40003 0.0
8470.0 -25.42547 312.2867 -114.4789 -32.97153 0.0 -139.5409 38.60071 19.43285 0.0
8480.0 -17.56039 317.8231 -108.1926 -34.02253 0.0 -137.6431 42.39374 21.07935 0.0
8490.0 -33.45798 294.7242 -117.5031 -35.9511 0.0 -138.8129 37.30679 19.95405 0.0
8500.0 -25.75179 314.0078 -115.296 -36.01241 0.0 -142.4915 41.16178 22.04612 0.0
8510.0 -27.46188 295.0766 -111.6075 -36.96736 0.0 -144.6069 46.43692 23.52979 0.0
8520.0 -22.76092 297.2973 -107.5399 -35.39199 0.0 -139.6311 44.06418 23.41905 0.0
8530.0 -30.39777 315.5304 -120.3761 -36.43365 0.0 -141.0832 35.28033 21.86037 0.0
8540.0 -24.65185 302.1398 -110.8117 -33.7402 0.0 -136.3262 32.04357 27.21113 0.0
8550.0 -24.79723 301.6923 -110.8295 -34.50848 0.0 -139.3946 39.80579 23.26781 0.0
8560.0 -25.39932 287.6355 -107.423 -33.6978 0.0 -137.7767 37.98232 26.06913 0.0
8570.0 -32.41868 305.9215 -119.6569 -35.99753 0.0 -140.4134 37.77117 18.98281 0.0
8580.0 -33.67978 306.3001 -121.026 -34.83199 0.0 -144.2242 37.88448 20.14576 0.0
8590.0 -20.75483 300.218 -106.3666 -34.8615 0.0 -138.6596 42.80645 24.34804 0.0
8600.0 -24.91342 324.9722 -117.5843 -33.15701 0.0 -142.4693 36.91601 21.12607 0.0
8610.0 -37.33112 261.004 -111.7604 -36.36677 0.0 -139.1305 41.8539 21.88291 0.0
8620.0 -53.46838 239.9764 -121.9014 -36.30096 0.0 -137.6447 32.24069 19.80361 0.0
8630.0 -13.28525 298.0933 -98.29117 -34.3194 0.0 -136.4027 39.4124 33.0185 0.0
8640.0 -29.72282 294.2671 -113.6376 -32.35709 0.0 -141.4489 40.38464 19.78374 0.0
8650.0 -40.4876 300.5869 -126.2046 -37.56931 0.0 -145.6645 36.86423 20.165 0.0
8660.0 -16.84799 280.5634 -96.85499 -33.47453 0.0 -135.5771 44.41235 27.78429 0.0
8670.0 -31.5635 289.1539 -114.0202 -36.40355 0.0 -139.1913 39.49125 22.08338 0.0
8680.0 -24.10594 288.5051 -106.3776 -34.91366 0.0 -135.8255 37.51254 26.84897 0.0
8690.0 -22.54927 302.3673 -108.774 -36.1368 0.0 -141.1917 39.62577 28.92871 0.0
8700.0 -20.50195 327.7882 -113.9758 -36.56377 0.0 -138.5222 29.35127 31.75886 0.0
8710.0 -35.26191 288.4883 -117.5288 -36.25858 0.0 -145.8724 38.52613 26.07607 0.0
8720.0 -17.45893 300.0943 -103.0355 -35.39416 0.0 -133.9183 37.74118 28.53585 0.0
8730.0 -43.26005 272.1611 -120.871 -36.0731 0.0 -138.3363 32.70668 20.83171 0.0
8740.0 -15.42423 337.2953 -111.6092 -35.22149 0.0 -133.4419 29.93509 27.11914 0.0
8750.0 -38.66859 290.0041 -121.3677 -35.80769 0.0 -143.1795 38.49184 19.12764 0.0
8760.0 -16.48256 345.2033 -114.9226 -33.61604 0.0 -142.1803 41.89692 18.97681 0.0
8770.0 -20.96022 331.3075 -115.4377 -34.24767 0.0 -140.1183 40.55939 18.36886 0.0
8780.0 -19.95218 323.5609 -112.2206 -33.26415 0.0 -139.3093 35.60494 24.74793 0.0
8790.0 -23.06407 329.3197 -116.9747 -33.83095 0.0 -140.5396 37.64214 19.75373 0.0
8800.0 -28.34917 319.4697 -119.4509 -33.42693 0.0 -139.4674 33.23277 20.21068 0.0
8810.0 -29.30034 248.4902 -100.1612 -28.11515 0.0 -131.623 35.95393 23.62306 0.0
8820.0 -32.75988 267.7465 -109.1119 -33.56398 0.0 -136.9119 38.78995 22.57396 0.0
8830.0 -28.52115 276.8494 -107.469 -32.76963 0.0 -133.79 32.088 27.00256 0.0
8840.0 -25.41599 298.6733 -110.5873 -34.32818 0.0 -140.1939 42.1223 21.81249 0.0
8850.0 -23.27553 329.8938 -117.3499 -33.85211 0.0 -139.2763 32.46548 23.31309 0.0
8860.0 -37.007 290.8078 -119.9353 -35.58775 0.0 -140.9434 36.62832 19.96747 0.0
8870.0 -25.78374 294.3599 -109.725 -33.15955 0.0 -138.0189 36.09005 25.36337 0.0
8880.0 -28.92199 257.8288 -102.4459 -32.94158 0.0 -133.4381 38.4665 25.46737 0.0
8890.0 -16.7295 314.4775 -106.4076 -32.87978 0.0 -138.1531 37.33514 27.29017 0.0
8900.0 -13.2473 346.5322 -112.0663 -33.38611 0.0 -141.4458 39.90176 22.86379 0.0
8910.0 -21.79878 333.0468 -116.7722 -34.32913 0.0 -138.0467 31.95665 23.64698 0.0
8920.0 -37.3131 288.6146 -119.616 -34.5073 0.0 -143.2199 33.61702 24.49412 0.0
8930.0 -29.43949 318.3192 -120.2131 -35.73447 0.0 -138.14 31.78072 21.88061 0.0
8940.0 -29.61809 315.1448 -119.4865 -34.77699 0.0 -142.3558 36.43699 21.2093 0.0
8950.0 -33.334 302.6518 -119.6398 -35.41358 0.0 -140.017 29.48985 26.30093 0.0
8960.0 -19.89947 284.2818 -100.9668 -35.19849 0.0 -134.3601 39.69892 28.89281 0.0
8970.0 -32.38929 320.6991 -123.8416 -35.40172 0.0 -139.3221 30.72401 20.15823 0.0
8980.0 -23.7973 325.7129 -116.6794 -36.66346 0.0 -138.0089 37.72654 20.26642 0.0
8990.0 -13.30439 314.5203 -102.9947 -34.65518 0.0 -137.5083 50.1226 19.04621 0.0
9000.0 -22.63261 294.2249 -106.5354 -36.63469 0.0 -137.0329 39.40127 27.73096 0.0
9010.0 -41.23775 288.4002 -123.4795 -37.78545 0.0 -143.8979 37.25429 20.94949 0.0
9020.0 -46.47741 279.7889 -126.2635 -37.78104 0.0 -141.6961 32.76743 20.44615 0.0
9030.0 -34.34883 290.828 -117.2829 -37.19358 0.0 -145.7067 46.55321 19.06415 0.0
9040.0 -32.29565 290.6417 -115.1766 -36.24915 0.0 -136.9871 37.93681 20.12284 0.0
9050.0 -7.103523 305.8654 -94.32578 -34.57783 0.0 -134.8504 43.03366 32.06884 0.0
9060.0 -28.65007 309.8893 -117.0198 -36.09771 0.0 -144.6015 39.68584 23.9936 0.0
9070.0 -24.02513 278.6114 -103.4755 -34.00303 0.0 -133.9142 40.73416 23.70762 0.0
9080.0 -33.98477 290.094 -116.7096 -36.17629 0.0 -141.8586 34.99269 26.33265 0.0
9090.0 -27.43875 272.9248 -105.2675 -36.10308 0.0 -134.9015 45.71519 20.02187 0.0
9100.0 -31.5827 312.6636 -120.7436 -36.00838 0.0 -138.4168 31.26708 22.41456 0.0
9110.0 -32.69508 282.6787 -113.3053 -35.17703 0.0 -140.4164 38.56715 23.72103 0.0
9120.0 -28.71896 290.1899 -111.4711 -33.82316 0.0 -137.9961 37.76585 22.58234 0.0
9130.0 -40.67435 299.5026 -126.0822 -34.45144 0.0 -143.9634 30.5994 21.73324 0.0
9140.0 -26.15307 307.9901 -113.9812 -34.94027 0.0 -139.7715 42.3446 18.38601 0.0
9150.0 -16.37316 327.9834 -109.9027 -33.98226 0.0 -139.4206 45.13364 18.36654 0.0
9160.0 -17.17418 294.894 -101.2678 -35.60163 0.0 -134.3588 41.63805 27.05461 0.0
9170.0 -13.31273 314.1213 -102.8893 -33.55835 0.0 -141.7044 43.55313 28.82031 0.0
9180.0 -24.57924 316.5873 -114.859 -34.91771 0.0 -140.139 40.88576 19.31193 0.0
9190.0 -33.01895 295.9848 -117.4236 -36.06574 0.0 -136.6071 31.92375 23.32551 0.0
9200.0 -16.98216 332.0582 -111.6737 -34.77964 0.0 -133.3119 36.79635 19.62151 0.0
9210.0 -17.79723 331.8141 -112.4192 -32.61103 0.0 -142.8001 41.93815 21.05382 0.0
9220.0 -33.92287 288.071 -116.0708 -32.95265 0.0 -141.8272 39.34607 19.36303 0.0
9230.0 -26.58328 318.4605 -117.3972 -33.91417 0.0 -141.077 34.27709 23.31683 0.0
9240.0 -45.69408 285.5468 -127.1222 -34.67417 0.0 -143.6199 33.99212 17.17979 0.0
9250.0 -34.31914 275.995 -113.0234 -33.10499 0.0 -135.021 33.88183 21.22072 0.0
9260.0 -30.17902 300.681 -115.9229 -33.78527 0.0 -140.513 37.81666 20.55874 0.0
9270.0 -33.72128 293.1114 -117.3065 -34.65762 0.0 -144.1583 32.64707 28.86231 0.0
9280.0 -39.518 297.4788 -124.3487 -34.68526 0.0 -145.2265 37.93207 17.63101 0.0
9290.0 -37.43367 274.6007 -115.7403 -32.30982 0.0 -145.1465 39.92659 21.78936 0.0
9300.0 -31.54752 270.9286 -108.807 -34.31346 0.0 -139.322 37.62673 27.20174 0.0
9310.0 -27.74876 281.1777 -107.9309 -33.75827 0.0 -137.0836 35.28297 27.62796 0.0
9320.0 -33.0752 293.3454 -116.7272 -34.64511 0.0 -138.6981 35.8949 20.72116 0.0
9330.0 -27.24273 304.5956 -114.1029 -34.31007 0.0 -141.7805 41.54684 20.44083 0.0
9340.0 -44.16887 299.7395 -129.6442 -33.68046 0.0 -141.3949 26.03565 19.39544 0.0
9350.0 -19.51805 312.9305 -108.755 -31.07088 0.0 -140.7052 39.41012 23.61095 0.0
9360.0 -15.43479 343.0356 -113.2567 -35.06073 0.0 -137.7641 39.35069 20.2174 0.0
9370.0 -22.31104 318.0181 -112.9988 -32.72388 0.0 -141.3922 37.23922 23.87802 0.0
9380.0 -32.36609 305.8439 -119.5822 -33.38703 0.0 -142.149 30.83904 25.11479 0.0
9390.0 -31.36542 314.567 -121.0691 -34.17185 0.0 -143.1949 35.02099 21.27674 0.0
9400.0 -32.28812 282.6855 -112.9003 -34.3252 0.0 -142.7625 34.96022 29.22717 0.0
9410.0 -12.23333 331.8484 -106.865 -34.25791 0.0 -138.1409 41.88936 23.64435 0.0
9420.0 -26.31027 285.6557 -107.7694 -31.34333 0.0 -138.9683 40.34543 22.1968 0.0
9430.0 -32.44119 311.1092 -121.1588 -33.31812 0.0 -144.3055 35.85802 20.60685 0.0
9440.0 -14.90679 323.29 -107.0979 -32.9218 0.0 -138.529 38.46266 25.89021 0.0
9450.0 -8.535901 328.4568 -102.2004 -32.59493 0.0 -141.2288 42.76539 28.8579 0.0
9460.0 -21.61162 347.3025 -120.6503 -32.60275 0.0 -144.8129 35.43729 21.32807 0.0
9470.0 -3.533503 353.0453 -104.2098 -34.24604 0.0 -132.8917 27.73652 35.19139 0.0
9480.0 -31.76673 285.0497 -113.0531 -32.93585 0.0 -135.4757 31.36594 23.99254 0.0
9490.0 -38.86717 258.903 -112.6974 -31.70117 0.0 -134.1144 31.35632 21.76185 0.0
9500.0 -29.67275 298.2928 -114.7356 -34.98081 0.0 -142.0933 36.8962 25.44235 0.0
9510.0 -29.70877 296.9661 -114.3933 -33.13499 0.0 -142.7293 38.18699 23.28403 0.0
9520.0 -18.78826 342.7355 -116.5246 -31.15146 0.0 -141.0271 33.81602 21.83795 0.0
9530.0 -48.81839 273.0742 -126.6897 -35.0018 0.0 -144.6801 32.81207 20.18011 0.0
9540.0 -28.59515 275.7656 -107.234 -33.33843 0.0 -137.8685 37.31076 26.66222 0.0
9550.0 -21.73403 306.4821 -109.1322 -30.39442 0.0 -140.8766 37.18556 24.95334 0.0
9560.0 -30.33279 290.4529 -113.1599 -33.70247 0.0 -140.8642 36.50541 24.90136 0.0
9570.0 -30.38407 298.0402 -115.3749 -32.31226 0.0 -139.4501 34.03384 22.35371 0.0
9580.0 -32.95955 287.1462 -114.8437 -34.01263 0.0 -139.6012 34.6175 24.15256 0.0
9590.0 -15.74967 275.7936 -94.39648 -31.88794 0.0 -136.9624 46.6736 27.78024 0.0
9600.0 -33.84768 300.8377 -119.6362 -33.99225 0.0 -145.1121 36.88341 22.58477 0.0
9610.0 -43.45426 273.9256 -121.5684 -35.08206 0.0 -140.987 33.96969 20.53101 0.0
9620.0 -38.50989 266.2396 -114.4322 -33.8028 0.0 -142.0374 38.77638 22.63163 0.0
9630.0 -18.10531 298.108 -103.1154 -32.04446 0.0 -137.7473 48.63654 18.03977 0.0
9640.0 -50.76962 257.0553 -124.0729 -32.06356 0.0 -140.0112 26.29646 21.70536 0.0
9650.0 -14.63559 312.3044 -103.694 -32.69963 0.0 -141.1861 44.98919 25.20253 0.0
9660.0 -21.49448 290.6888 -104.3889 -31.2989 0.0 -136.948 40.6983 23.15968 0.0
9670.0 -4.45506 367.1476 -109.1529 -30.52829 0.0 -137.4901 34.12658 24.73891 0.0
9680.0 -12.46987 305.3273 -99.53867 -31.19525 0.0 -141.4047 47.22055 25.84071 0.0
9690.0 -27.01925 296.349 -111.5277 -32.76778 0.0 -141.1569 41.93202 20.46495 0.0
9700.0 -15.70903 303.1587 -102.1594 -32.80123 0.0 -139.5483 41.84922 28.34091 0.0
9710.0 -24.32196 309.5375 -112.5914 -33.19846 0.0 -141.5506 44.08014 18.07752 0.0
9720.0 -6.685528 293.7622 -90.45636 -31.64248 0.0 -135.4051 45.39109 31.20013 0.0
9730.0 -38.31901 286.3828 -119.9855 -32.40591 0.0 -139.448 28.11263 23.75581 0.0
9740.0 -12.92408 297.1603 -97.66396 -32.2788 0.0 -136.1974 38.10142 32.71083 0.0
9750.0 -31.428 313.9964 -120.9689 -31.84613 0.0 -143.1301 36.42839 17.5789 0.0
9760.0 -45.44184 272.6723 -123.1986 -32.67801 0.0 -144.6299 32.64527 21.46404 0.0
9770.0 -24.80344 316.8377 -115.1546 -33.00606 0.0 -139.3433 33.69929 23.49551 0.0
9780.0 -30.97011 323.2931 -123.1622 -33.97536 0.0 -141.1681 29.03643 22.94488 0.0
9790.0 -35.03456 285.092 -116.333 -33.80133 0.0 -143.8989 37.08396 24.28334 0.0
9800.0 -32.36123 312.2393 -121.4011 -33.51549 0.0 -144.218 33.72646 22.6059 0.0
9810.0 -34.84132 281.7805 -115.1954 -33.60179 0.0 -141.1478 39.15929 20.39487 0.0
9820.0 -41.45297 318.5069 -132.2802 -35.84995 0.0 -145.2357 33.07009 15.73537 0.0
9830.0 -19.82267 335.8604 -115.5985 -34.27093 0.0 -142.4635 40.50088 20.63505 0.0
9840.0 -20.39507 290.2994 -103.1784 -32.29836 0.0 -135.2645 39.6462 24.73819 0.0
9850.0 -29.17761 316.1432 -119.3307 -33.7181 0.0 -143.4864 37.87506 19.99869 0.0
9860.0 -18.62427 322.859 -110.6925 -32.46901 0.0 -139.4952 37.8649 23.40681 0.0
9870.0 -16.21282 322.6272 -108.215 -31.74421 0.0 -138.3003 37.22681 24.60276 0.0
9880.0 -33.38631 306.8903 -120.9008 -30.09611 0.0 -139.4435 29.11106 19.52777 0.0
9890.0 -31.47282 299.5007 -116.8801 -31.94849 0.0 -141.8262 35.45779 21.43684 0.0
9900.0 -19.83036 337.9826 -116.2113 -32.88799 0.0 -142.5034 37.8573 21.3227 0.0
9910.0 -23.38726 326.1489 -116.3937 -33.63893 0.0 -140.5312 35.01435 22.76215 0.0
9920.0 -43.58817 272.9933 -121.4364 -33.6182 0.0 -140.163 31.24788 21.09691 0.0
9930.0 -35.18527 272.4772 -112.8863 -32.79996 0.0 -139.2117 36.1828 22.94247 0.0
9940.0 -27.01398 292.0497 -110.2965 -32.34175 0.0 -138.3526 37.56785 22.83005 0.0
9950.0 -10.87255 326.8104 -104.0676 -33.2094 0.0 -136.1365 41.61032 23.66802 0.0
9960.0 -15.63454 327.9142 -109.1444 -34.24977 0.0 -140.4855 42.51119 23.07977 0.0
9970.0 -31.79852 292.0087 -115.0693 -33.92622 0.0 -139.8688 40.16223 18.56344 0.0
9980.0 -29.27235 320.4253 -120.6466 -33.8353 0.0 -142.738 37.31358 18.61317 0.0
9990.0 -30.43693 305.8361 -117.6508 -33.07189 0.0 -142.4801 37.56473 20.33643 0.0
10000.0 -26.32206 308.635 -114.3341 -32.25127 0.0 -139.9484 36.17215 21.69342 0.0
10010.0 -24.31203 313.821 -113.8029 -33.77865 0.0 -140.5437 38.46058 22.05881 0.0
10020.0 -27.64468 289.3701 -110.163 -32.77595 0.0 -139.8452 37.26189 25.1962 0.0
10030.0 -33.49775 310.0265 -121.9066 -34.31053 0.0 -142.1045 32.16523 22.34322 0.0
10040.0 -5.355503 322.0223 -97.18514 -31.90142 0.0 -137.5699 43.39973 28.88642 0.0
10050.0 -6.477381 316.0662 -96.60853 -30.84252 0.0 -139.0153 44.21357 29.03566 0.0
10060.0 -9.231083 283.639 -90.11513 -30.69833 0.0 -130.2805 41.64398 29.2197 0.0
10070.0 -26.0375 270.7035 -103.2328 -29.8937 0.0 -136.8442 33.56828 29.93681 0.0
10080.0 -14.83611 313.5441 -104.2481 -32.35946 0.0 -138.8538 39.78073 27.18451 0.0
10090.0 -11.19529 337.5624 -107.4564 -30.92706 0.0 -142.891 41.15872 25.20289 0.0
10100.0 -17.94242 314.2255 -107.5487 -33.09412 0.0 -140.5615 45.04189 21.06506 0.0
10110.0 -24.07248 313.279 -113.4088 -35.39749 0.0 -142.3697 41.77974 22.57862 0.0
10120.0 -37.46716 288.2177 -119.6569 -33.60269 0.0 -144.317 34.2255 24.03732 0.0
10130.0 -36.36407 252.9336 -108.492 -32.79713 0.0 -135.9672 36.8022 23.47019 0.0
10140.0 -21.79121 299.8928 -107.3103 -33.15716 0.0 -138.5612 39.61712 24.791 0.0
10150.0 -13.15041 307.9158 -100.9574 -33.45307 0.0 -135.7854 42.36901 25.91209 0.0
10160.0 -49.80384 263.938 -125.0699 -34.35858 0.0 -142.6233 31.84898 20.06303 0.0
10170.0 -31.35491 301.1939 -117.245 -32.51727 0.0 -140.2795 34.82704 20.72468 0.0
10180.0 -37.40204 293.6758 -121.1482 -33.45921 0.0 -144.0162 32.48671 23.84051 0.0
10190.0 -50.74773 246.2632 -120.9735 -34.81181 0.0 -144.001 38.17511 19.66418 0.0
10200.0 -25.5413 285.504 -106.9572 -33.07935 0.0 -139.1702 33.91886 31.37352 0.0
10210.0 -13.17629 340.459 -110.2634 -31.51029 0.0 -141.0028 37.02306 25.22664 0.0
10220.0 -13.28558 358.6702 -115.5659 -32.96433 0.0 -141.6433 39.43005 19.61157 0.0
10230.0 -21.32721 293.7981 -105.1083 -30.53846 0.0 -140.6843 42.70933 23.40517 0.0
10240.0 -15.73434 329.0738 -109.5748 -31.64977 0.0 -139.7864 33.87706 27.98425 0.0
10250.0 -21.8617 309.271 -110.0551 -31.03832 0.0 -138.1679 39.06881 20.08232 0.0
10260.0 -18.07919 313.8502 -107.5784 -31.20973 0.0 -137.376 34.25928 26.74806 0.0
10270.0 -13.83989 319.3691 -104.9129 -30.36557 0.0 -137.6041 40.41343 22.64332 0.0
10280.0 -18.73105 323.7854 -111.0635 -32.71319 0.0 -137.1753 33.59768 25.22732 0.0
10290.0 -18.94846 299.5787 -104.378 -31.71557 0.0 -140.2373 46.56728 21.00761 0.0
10300.0 -24.72406 307.1062 -112.3002 -30.21952 0.0 -143.9375 39.31986 22.53697 0.0
10310.0 -35.49009 271.4931 -112.9105 -31.26649 0.0 -140.589 37.63318 21.31178 0.0
10320.0 -33.21344 320.5693 -124.6287 -32.92342 0.0 -142.6258 32.85081 18.06967 0.0
10330.0 -24.19818 303.892 -110.8577 -33.06561 0.0 -142.312 43.1957 21.32424 0.0
10340.0 -31.50128 282.5769 -112.0825 -32.16583 0.0 -142.8551 39.54866 23.38982 0.0
10350.0 -28.23593 286.4968 -109.9349 -31.95569 0.0 -137.8567 38.69474 21.18278 0.0
10360.0 -7.152578 317.5649 -97.71113 -27.52278 0.0 -133.852 38.83344 24.8302 0.0
10370.0 -35.78326 287.7285 -117.8335 -31.75458 0.0 -140.1797 31.17407 22.9267 0.0
10380.0 -28.59073 277.3455 -107.6801 -33.05947 0.0 -137.7752 34.97091 28.18368 0.0
10390.0 -20.17458 340.6693 -117.3217 -32.15632 0.0 -141.6332 30.17581 26.29202 0.0
10400.0 -29.15742 283.4363 -109.9837 -33.8767 0.0 -143.8003 42.89509 24.79826 0.0
10410.0 -24.91609 302.1534 -111.0798 -33.91598 0.0 -139.8086 38.1195 24.52532 0.0
10420.0 -9.582309 326.8734 -102.7953 -30.7684 0.0 -139.0539 40.81001 26.21693 0.0
10430.0 -17.05396 308.3793 -104.9931 -32.3185 0.0 -139.8588 34.41964 32.76456 0.0
10440.0 -10.77648 292.1195 -94.07887 -29.86419 0.0 -133.9172 39.76476 29.93777 0.0
10450.0 -29.05796 302.2243 -115.2419 -33.76026 0.0 -138.6597 36.33093 20.84711 0.0
10460.0 -38.17772 276.889 -117.1369 -34.07806 0.0 -142.8539 38.99996 20.79511 0.0
10470.0 -19.95351 325.211 -112.6924 -33.36235 0.0 -140.7172 37.2205 24.16656 0.0
10480.0 -40.23085 275.8238 -118.8863 -34.89639 0.0 -141.788 34.72329 23.07482 0.0
10490.0 -17.84353 346.6498 -116.6961 -33.9338 0.0 -142.776 35.89065 24.12302 0.0
10500.0 -22.34866 341.0026 -119.5908 -34.44132 0.0 -144.5056 37.59045 21.7656 0.0
10510.0 -35.40913 290.1314 -118.1446 -33.72634 0.0 -141.0027 36.55015 20.03429 0.0
10520.0 -27.56592 313.3804 -116.9312 -32.01474 0.0 -140.208 28.23978 27.05174 0.0
10530.0 -23.58165 322.3253 -115.4977 -34.54173 0.0 -139.2727 33.00948 25.3073 0.0
10540.0 -12.00515 288.2582 -94.20645 -31.02157 0.0 -132.1403 47.72703 21.22841 0.0
10550.0 -18.803 312.4275 -107.8965 -33.67706 0.0 -136.0663 34.9397 26.90714 0.0
10560.0 -19.36686 328.1535 -112.9449 -34.17435 0.0 -143.7897 39.05717 25.96198 0.0
10570.0 -25.42313 318.9943 -116.3893 -31.9425 0.0 -138.4012 32.43373 21.52067 0.0
10580.0 -20.28016 312.1221 -109.2866 -33.26581 0.0 -139.6468 41.73273 21.89325 0.0
10590.0 -17.97529 313.5876 -107.3997 -30.81959 0.0 -138.7782 38.83905 23.35912 0.0
10600.0 -18.64537 269.1852 -95.4077 -33.84568 0.0 -136.2942 49.32007 25.4121 0.0
10610.0 -51.12051 237.4283 -118.8269 -32.97472 0.0 -143.2161 36.49794 20.86603 0.0
10620.0 -21.72223 296.3391 -106.2279 -32.77362 0.0 -140.6544 42.82683 24.37329 0.0
10630.0 -37.87176 306.106 -125.1626 -34.32492 0.0 -144.1544 32.11166 21.20508 0.0
10640.0 -32.8554 279.8378 -112.6555 -33.36664 0.0 -138.1707 34.72709 24.15483 0.0
10650.0 -34.18552 272.1843 -111.8031 -32.97156 0.0 -139.8011 42.22365 18.74597 0.0
10660.0 -33.37663 265.4965 -109.0871 -33.90386 0.0 -141.3325 37.28507 28.86421 0.0
10670.0 -21.10946 325.946 -114.058 -32.69485 0.0 -143.8549 31.50894 30.98279 0.0
10680.0 -23.98708 300.9774 -109.8154 -30.51213 0.0 -139.7293 36.15911 24.26688 0.0
10690.0 -16.28481 324.2854 -108.7598 -33.46434 0.0 -140.084 41.82058 22.96791 0.0
10700.0 -38.84547 287.9332 -120.9541 -32.88627 0.0 -145.6144 36.187 21.35957 0.0
10710.0 -32.45115 276.5288 -111.3076 -33.38681 0.0 -140.8838 39.54953 23.41351 0.0
10720.0 -14.99763 339.2577 -111.7422 -34.21722 0.0 -138.8559 32.8976 28.43334 0.0
10730.0 -25.9294 314.9275 -115.7358 -32.7475 0.0 -140.5178 35.2898 22.23962 0.0
10740.0 -19.82806 288.1298 -101.9927 -34.08184 0.0 -140.8248 47.21435 25.69958 0.0
10750.0 -31.41716 263.7369 -106.6258 -33.36547 0.0 -141.4008 37.64095 30.49954 0.0
10760.0 -16.05745 333.813 -111.2494 -32.75036 0.0 -139.5229 34.09802 26.92583 0.0
10770.0 -28.74773 303.2861 -115.2345 -32.49966 0.0 -140.5282 36.41539 21.37801 0.0
10780.0 -15.86646 307.4372 -103.5369 -33.89822 0.0 -136.0341 40.23727 26.15811 0.0
10790.0 -22.37508 295.7138 -106.7024 -30.43932 0.0 -140.4484 39.7639 24.42143 0.0
10800.0 -18.60988 312.6089 -107.7551 -32.49553 0.0 -144.631 43.5495 25.82191 0.0
10810.0 -25.68407 286.8535 -107.4848 -31.71991 0.0 -140.863 39.53891 25.55918 0.0
10820.0 -10.04747 339.928 -106.9832 -31.40484 0.0 -137.4877 39.34245 22.56687 0.0
10830.0 -16.82431 313.7891 -106.3061 -31.04297 0.0 -140.7145 39.2384 26.2129 0.0
10840.0 -25.97335 252.895 -98.09027 -30.41311 0.0 -137.2786 44.00059 25.60082 0.0
10850.0 -15.90803 295.8179 -100.2651 -30.63139 0.0 -137.2346 41.31732 26.28354 0.0
10860.0 -24.41187 273.0597 -102.2791 -31.32593 0.0 -140.4527 42.93106 26.56848 0.0
10870.0 -52.01732 235.3646 -119.1352 -32.73357 0.0 -141.3735 29.90081 25.07102 0.0
10880.0 -16.90387 303.4607 -103.4404 -30.78242 0.0 -139.7438 41.01224 26.07362 0.0
10890.0 -26.9393 286.3296 -108.5906 -30.9562 0.0 -139.0761 35.00039 26.44128 0.0
10900.0 -17.87657 289.8119 -100.5209 -31.63101 0.0 -142.9788 43.36491 30.724 0.0
10910.0 -17.99693 268.9491 -94.69193 -30.74687 0.0 -133.021 38.26071 30.81525 0.0
10920.0 -25.02375 285.4292 -106.4183 -31.85548 0.0 -136.9221 39.09354 23.26577 0.0
10930.0 -28.69756 301.0605 -114.5496 -31.17551 0.0 -142.5675 36.94034 22.25303 0.0
10940.0 -19.10875 330.729 -113.4212 -32.23417 0.0 -137.8524 35.32309 21.34225 0.0
10950.0 -23.534 344.27 -121.7079 -32.1236 0.0 -141.9361 32.2896 20.06219 0.0
10960.0 -33.21785 284.7027 -114.4052 -31.21761 0.0 -142.4329 38.31865 20.92658 0.0
10970.0 -39.33234 281.2623 -119.5386 -33.42541 0.0 -142.4644 35.4236 20.9276 0.0
10980.0 -22.70815 300.3277 -108.3512 -31.75818 0.0 -142.0387 38.46006 26.98563 0.0
10990.0 -20.82459 287.3487 -102.7665 -30.89117 0.0 -136.9166 41.46435 23.57693 0.0
11000.0 -33.19277 277.9444 -112.4529 -30.71239 0.0 -138.8118 36.5985 20.47279 0.0
11010.0 -31.66578 296.7738 -116.2954 -31.24195 0.0 -144.4137 37.72196 21.63823 0.0
11020.0 -23.16137 283.0939 -103.89 -30.50489 0.0 -138.896 37.36132 28.14957 0.0
11030.0 -32.02284 300.636 -117.7539 -33.17799 0.0 -142.1847 33.79245 23.81642 0.0
11040.0 -27.22878 302.0252 -113.356 -32.69661 0.0 -141.153 37.96376 22.5299 0.0
11050.0 -26.25186 325.9807 -119.2103 -33.24804 0.0 -141.2347 35.20473 20.06766 0.0
11060.0 -23.12805 295.5624 -107.4122 -30.01223 0.0 -135.5151 30.4512 27.66391 0.0
11070.0 -19.52864 305.0568 -106.5203 -31.06103 0.0 -136.1243 37.97139 22.69362 0.0
11080.0 -24.07226 276.3055 -102.865 -30.6028 0.0 -139.8274 44.63976 22.92536 0.0
11090.0 -18.41497 329.2143 -112.2955 -30.93547 0.0 -144.119 37.21469 25.54422 0.0
11100.0 -16.55228 318.1464 -107.2766 -31.83289 0.0 -140.5958 40.12462 25.0274 0.0
11110.0 -25.2483 328.9552 -119.055 -31.7471 0.0 -143.2201 31.80778 24.10443 0.0
11120.0 -40.17964 316.7665 -130.5105 -32.92364 0.0 -144.3692 26.42357 20.35875 0.0
11130.0 -25.50136 311.8212 -114.422 -31.51132 0.0 -136.1174 31.64168 21.56504 0.0
11140.0 -17.44418 311.3272 -106.2239 -31.20279 0.0 -132.2811 31.74484 25.51511 0.0
11150.0 -4.999741 321.7561 -96.75348 -30.73136 0.0 -133.0337 34.90461 32.10699 0.0
11160.0 -32.90555 258.4174 -106.5973 -32.14093 0.0 -140.5826 42.91651 23.20976 0.0
11170.0 -6.301817 340.9449 -103.5275 -30.69908 0.0 -140.7634 34.51516 33.4198 0.0
11180.0 -15.18904 298.6235 -100.3462 -31.29091 0.0 -141.358 52.30205 20.00073 0.0
11190.0 -20.76944 271.603 -98.22125 -30.11434 0.0 -130.636 36.43262 26.09652 0.0
11200.0 -20.31412 319.2379 -111.3498 -32.78496 0.0 -140.1347 37.99549 23.57444 0.0
11210.0 -28.77484 307.8157 -116.5533 -32.00226 0.0 -141.0623 34.7064 21.80488 0.0
11220.0 -12.05122 315.0025 -101.8791 -32.39203 0.0 -139.4835 45.70483 24.29167 0.0
11230.0 -15.19873 328.8442 -108.9738 -32.36538 0.0 -138.2153 39.28683 22.32009 0.0
11240.0 -48.21686 252.6229 -120.2562 -32.97755 0.0 -142.1441 31.60868 23.25677 0.0
11250.0 -21.04728 273.5378 -99.05081 -32.9407 0.0 -139.8099 43.71125 29.9885 0.0
11260.0 -19.74771 297.3122 -104.5309 -31.98402 0.0 -138.9729 43.75209 22.67395 0.0
11270.0 -33.8866 272.9704 -111.7283 -31.91899 0.0 -138.2022 35.03686 23.35598 0.0
11280.0 -9.185412 318.0699 -99.88798 -31.64012 0.0 -135.4759 38.74499 28.48309 0.0
11290.0 -24.63391 291.4786 -107.7535 -32.01454 0.0 -143.1079 41.66875 25.70014 0.0
11300.0 -23.04605 326.6826 -116.2047 -33.18498 0.0 -144.568 40.22902 21.31932 0.0
11310.0 -12.28748 320.7264 -103.7476 -31.91625 0.0 -142.1477 49.08148 21.23491 0.0
11320.0 -37.46732 259.8153 -111.5577 -29.46366 0.0 -140.6979 36.50314 22.10074 0.0
11330.0 -23.58127 318.1021 -114.293 -31.98572 0.0 -136.2233 33.54243 20.37363 0.0
11340.0 -13.72268 342.2925 -111.3327 -30.73795 0.0 -140.1026 38.44012 21.06777 0.0
11350.0 -35.21395 309.056 -123.3461 -32.99087 0.0 -148.8351 38.74801 19.73185 0.0
11360.0 -20.07486 305.403 -107.1653 -31.16452 0.0 -140.2388 40.98413 23.25391 0.0
11370.0 -18.05124 312.5348 -107.1754 -30.73809 0.0 -142.2275 40.79768 24.99249 0.0
11380.0 -4.450643 326.8897 -97.66831 -29.15023 0.0 -134.5718 41.94883 24.10485 0.0
11390.0 -7.608205 304.844 -94.53918 -28.35386 0.0 -136.1219 35.74272 34.19385 0.0
11400.0 -0.2129545 359.7867 -102.8117 -30.5788 0.0 -137.7963 42.44203 23.12141 0.0
11410.0 -19.93711 298.2388 -104.9845 -30.95725 0.0 -136.5428 35.27078 27.24471 0.0
11420.0 -14.42112 333.6186 -109.5576 -31.84608 0.0 -135.0856 34.00937 23.36474 0.0
11430.0 -22.40016 296.8419 -107.0492 -32.06744 0.0 -138.9637 38.94555 25.03634 0.0
11440.0 1.285391 348.8746 -98.20161 -29.46391 0.0 -138.7673 41.58153 28.44812 0.0
11450.0 -20.42818 284.4482 -101.543 -30.33303 0.0 -140.4627 43.43686 25.81593 0.0
11460.0 -29.11418 293.6416 -112.8506 -30.52969 0.0 -142.7474 37.19157 23.23484 0.0
11470.0 -11.86579 350.3227 -111.7657 -32.03157 0.0 -141.6498 36.5678 25.34787 0.0
11480.0 -25.59465 294.6185 -109.6097 -32.84333 0.0 -137.4567 38.3984 22.29194 0.0
11490.0 -26.31845 318.6145 -117.1763 -31.87758 0.0 -141.9342 37.34528 19.29021 0.0
11500.0 -18.32693 314.6309 -108.0488 -32.19786 0.0 -137.8645 37.81551 24.19804 0.0
11510.0 -43.77627 264.5798 -119.2253 -34.12679 0.0 -145.1325 36.99856 23.03541 0.0
11520.0 -39.11858 260.13 -113.2987 -32.71286 0.0 -141.4859 39.06684 21.83321 0.0
11530.0 -26.81097 323.0611 -118.9368 -34.12906 0.0 -141.3679 36.2532 20.30695 0.0
11540.0 -30.8386 300.4376 -116.513 -31.63482 0.0 -142.4238 34.06706 23.47849 0.0
11550.0 -23.57722 273.9473 -101.6975 -29.58571 0.0 -141.2191 41.64672 27.46059 0.0
11560.0 -26.06553 294.7325 -110.1131 -33.09086 0.0 -142.0705 37.84872 27.19962 0.0
11570.0 -41.73406 256.0512 -114.751 -31.1784 0.0 -142.0449 38.92443 19.54779 0.0
11580.0 -23.72896 318.9697 -114.6881 -30.58469 0.0 -141.8287 33.37498 24.35032 0.0
11590.0 -18.54733 315.3707 -108.4802 -31.60454 0.0 -135.5657 36.27028 22.41978 0.0
11600.0 -35.81036 269.4688 -112.6536 -31.7469 0.0 -139.5152 35.71359 22.89499 0.0
11610.0 -14.02671 326.8247 -107.2258 -30.3761 0.0 -138.763 38.83714 23.07611 0.0
11620.0 -23.17158 314.6118 -112.888 -31.46153 0.0 -141.8372 35.26172 25.14902 0.0
11630.0 -21.71139 338.786 -118.3214 -31.25277 0.0 -143.442 33.22958 23.14371 0.0
11640.0 -27.15837 307.6477 -114.8889 -31.1481 0.0 -140.5905 33.91524 22.93443 0.0
11650.0 -31.76247 302.4563 -118.0126 -31.69246 0.0 -141.4401 30.88954 24.23047 0.0
11660.0 -42.61078 256.3641 -115.717 -30.67538 0.0 -141.5229 33.16246 23.31881 0.0
11670.0 -39.73818 281.9258 -120.1337 -30.55448 0.0 -139.8104 33.20633 17.02486 0.0
11680.0 -27.86791 316.1802 -118.0316 -31.37237 0.0 -142.2402 31.69077 23.8902 0.0
11690.0 -26.83924 270.4849 -103.9722 -31.78094 0.0 -143.151 42.46563 28.49415 0.0
11700.0 -35.90273 293.3453 -119.5547 -32.80629 0.0 -138.0881 30.57515 20.7645 0.0
11710.0 -34.43746 292.9073 -117.9645 -30.99963 0.0 -139.9784 28.89471 24.11875 0.0
11720.0 -20.73033 323.9246 -113.1024 -30.2212 0.0 -141.3113 38.44503 19.98506 0.0
11730.0 -40.55271 263.9487 -115.8218 -30.38934 0.0 -142.6556 39.17006 18.05311 0.0
11740.0 -24.25354 301.9832 -110.3687 -31.6802 0.0 -143.6586 41.80198 23.16806 0.0
11750.0 -27.19306 327.6736 -120.6343 -32.12061 0.0 -142.8517 33.81727 20.52079 0.0
11760.0 -32.71477 247.1279 -103.1871 -31.09469 0.0 -135.2062 38.68912 24.42468 0.0
11770.0 2.182321 341.0181 -95.06426 -32.54952 0.0 -133.3546 41.58295 29.2569 0.0
11780.0 -32.19699 297.1257 -116.927 -34.23615 0.0 -140.7605 38.10361 19.96602 0.0
11790.0 -27.895 300.2947 -113.5287 -34.88612 0.0 -141.4883 40.60201 22.24379 0.0
11800.0 -17.41946 303.3369 -103.9207 -33.04455 0.0 -139.6909 44.19645 24.61838 0.0
11810.0 -30.40489 311.8768 -119.3414 -33.38665 0.0 -141.7504 35.36945 20.4262 0.0
11820.0 -43.52665 267.4906 -119.8057 -33.73783 0.0 -146.901 41.39098 19.44212 0.0
11830.0 -30.23965 302.7542 -116.5747 -34.19948 0.0 -143.8458 36.34762 25.12295 0.0
11840.0 -24.38242 327.2912 -117.7146 -33.25844 0.0 -143.143 35.60952 23.07733 0.0
11850.0 -4.83193 360.4321 -107.6147 -30.61257 0.0 -135.3939 35.75075 22.64095 0.0
11860.0 -16.19029 322.9918 -108.2964 -32.00735 0.0 -135.8616 35.67568 23.8969 0.0
11870.0 -33.57734 265.5108 -109.2919 -29.92929 0.0 -137.8504 35.84735 22.6405 0.0
11880.0 -3.880898 354.8777 -105.0798 -31.49915 0.0 -134.5016 35.37025 25.55075 0.0
11890.0 -26.15257 312.3119 -115.2131 -31.02027 0.0 -139.2848 35.05495 20.03699 0.0
11900.0 -9.586668 322.8346 -101.648 -31.34778 0.0 -136.9819 45.28687 21.39481 0.0
11910.0 -24.11563 286.9501 -105.9439 -31.11559 0.0 -133.5957 37.0521 21.71527 0.0
11920.0 -18.08938 329.2697 -111.9857 -33.51632 0.0 -138.1491 36.39512 23.28455 0.0
11930.0 -11.43037 355.598 -112.8346 -32.81486 0.0 -136.6053 31.35283 25.2327 0.0
11940.0 -8.6271 335.2315 -104.2236 -34.13388 0.0 -134.5178 37.15873 27.26939 0.0
11950.0 -36.71935 286.8102 -118.5077 -34.96702 0.0 -139.3718 35.62031 20.21075 0.0
11960.0 -32.02099 297.4792 -116.8518 -33.52431 0.0 -143.306 38.91759 21.06097 0.0
11970.0 -27.02867 306.8739 -114.5385 -32.49928 0.0 -139.4062 35.83407 21.53292 0.0
11980.0 -7.424903 346.9484 -106.3626 -33.41529 0.0 -137.2425 41.28638 23.0088 0.0
11990.0 -22.59428 297.5508 -107.4455 -33.44112 0.0 -138.5826 41.5894 22.98888 0.0
12000.0 -23.63172 330.4187 -117.8557 -33.29517 0.0 -141.6142 32.34595 24.70773 0.0
12010.0 -14.93494 324.7893 -107.5536 -32.28012 0.0 -138.0521 39.05942 23.71915 0.0
12020.0 -18.38754 303.1607 -104.8385 -33.40624 0.0 -138.4513 41.81577 25.20323 0.0
12030.0 -27.1459 311.3714 -115.9383 -33.64173 0.0 -139.7539 35.95661 21.50075 0.0
12040.0 -29.57562 282.2066 -110.0512 -34.36164 0.0 -140.1121 37.51037 26.91222 0.0
12050.0 -28.79211 273.2165 -106.704 -32.23803 0.0 -139.2194 42.87775 21.87566 0.0
12060.0 0.828587 387.9375 -109.7978 -34.39103 0.0 -136.4135 34.78069 26.22608 0.0
12070.0 -28.00902 309.9018 -116.3823 -35.62012 0.0 -136.9248 32.80602 23.35658 0.0
12080.0 -32.06446 287.7616 -114.1241 -33.35659 0.0 -141.6137 41.70538 19.14083 0.0
12090.0 -18.20048 304.4161 -105.0094 -32.30051 0.0 -136.93 41.27724 22.94385 0.0
12100.0 -34.11548 298.4787 -119.2313 -34.89547 0.0 -138.1866 33.17215 20.67862 0.0
12110.0 -21.05165 303.3468 -107.5557 -33.83352 0.0 -137.0752 35.8224 27.53066 0.0
12120.0 -35.4739 283.3483 -116.2751 -32.97039 0.0 -139.1298 33.50121 22.32387 0.0
12130.0 -29.39927 273.4754 -107.385 -34.22378 0.0 -139.9012 46.5384 20.20156 0.0
12140.0 -25.36382 325.2296 -118.1081 -35.08269 0.0 -138.9544 34.5264 21.40259 0.0
12150.0 -14.70716 298.5347 -99.83893 -33.21005 0.0 -136.7279 42.10514 27.99382 0.0
12160.0 -25.2791 277.0123 -104.2734 -34.60096 0.0 -132.3926 34.62879 28.09132 0.0
12170.0 -9.286958 317.3695 -99.78977 -34.6091 0.0 -137.3093 46.80745 25.32114 0.0
12180.0 -17.07861 309.5102 -105.3402 -33.84964 0.0 -135.456 41.57358 22.39183 0.0
12190.0 -32.05617 301.4334 -118.0146 -33.75513 0.0 -143.2031 33.91711 25.02652 0.0
12200.0 -23.38109 299.984 -108.9262 -31.60327 0.0 -139.1637 34.00958 27.83118 0.0
12210.0 -22.91696 295.4322 -107.164 -34.2089 0.0 -136.988 37.43398 26.59888 0.0
12220.0 -16.81965 316.6626 -107.1209 -33.71998 0.0 -135.6854 35.13892 27.14562 0.0
12230.0 -21.8359 360.1818 -124.5473 -34.92994 0.0 -142.266 31.85452 20.79411 0.0
12240.0 -33.65847 277.913 -112.9097 -32.25281 0.0 -138.7054 37.47435 20.57416 0.0
12250.0 -36.77424 313.553 -126.1887 -33.30556 0.0 -143.5433 30.93825 19.72188 0.0
12260.0 -50.53182 256.5059 -123.6784 -32.99117 0.0 -144.1701 35.2075 18.27531 0.0
12270.0 -22.97608 315.017 -112.808 -33.38272 0.0 -140.0481 38.32955 22.29319 0.0
12280.0 -11.51704 336.6117 -107.5071 -30.90139 0.0 -138.2779 35.0851 26.5871 0.0
12290.0 -31.88248 255.8126 -104.8314 -32.35318 0.0 -135.595 37.54772 25.5691 0.0
12300.0 -20.77226 318.8602 -111.7002 -33.84124 0.0 -139.3739 39.92125 21.59372 0.0
12310.0 -35.67504 292.4495 -119.0715 -35.3982 0.0 -143.8577 35.98624 24.19813 0.0
12320.0 -23.02858 289.8765 -105.6914 -33.79012 0.0 -135.6938 38.35504 25.43755 0.0
12330.0 -28.37752 302.2455 -114.5675 -32.58869 0.0 -139.5142 34.22625 23.30912 0.0
12340.0 -34.65333 261.6476 -109.2662 -32.9477 0.0 -140.9189 39.55354 25.04682 0.0
12350.0 -20.8328 261.1667 -95.30852 -29.89034 0.0 -135.7699 43.03786 27.31388 0.0
12360.0 -9.766243 331.0145 -104.1602 -32.84331 0.0 -139.3253 43.83628 24.17215 0.0
12370.0 -37.71103 278.9789 -117.2662 -32.01753 0.0 -142.7207 34.36029 23.11174 0.0
12380.0 -23.21682 308.1263 -111.0838 -32.08239 0.0 -138.1769 37.54092 21.63457 0.0
12390.0 -23.96972 305.0724 -110.9658 -32.17913 0.0 -139.8677 36.69313 24.38787 0.0
12400.0 -36.42041 317.9996 -127.1029 -33.45876 0.0 -146.4509 32.36479 20.44194 0.0
12410.0 -30.79307 290.5247 -113.6407 -31.4412 0.0 -141.5798 37.80175 21.57858 0.0
12420.0 -25.32793 285.4233 -106.7208 -30.80824 0.0 -136.7562 36.01691 24.82669 0.0
12430.0 -38.92297 298.5424 -124.057 -33.76025 0.0 -145.1091 36.55017 18.26225 0.0
12440.0 -39.80585 279.9517 -119.6384 -32.57109 0.0 -141.6213 35.76188 18.7921 0.0
12450.0 -25.13263 326.8311 -118.3336 -33.18015 0.0 -143.3394 41.54584 16.64011 0.0
12460.0 -25.33221 301.3074 -111.2547 -33.01542 0.0 -139.6791 40.38308 21.05679 0.0
12470.0 -32.06494 274.9655 -110.4756 -33.47841 0.0 -143.4046 42.17765 24.22979 0.0
12480.0 -30.43356 287.2657 -112.3518 -32.55801 0.0 -141.4822 40.32266 21.36573 0.0
12490.0 -16.45071 329.4001 -110.3842 -32.21323 0.0 -138.0755 39.11576 20.78871 0.0
12500.0 -48.28692 258.4026 -121.9744 -31.57273 0.0 -142.9075 34.75793 17.74785 0.0
12510.0 -28.54758 296.4711 -113.0909 -32.1668 0.0 -141.2928 36.12143 24.24725 0.0
12520.0 -31.85882 313.9706 -121.3924 -32.53399 0.0 -141.5248 32.66473 20.00173 0.0
12530.0 -29.74325 298.1307 -114.7598 -33.03308 0.0 -140.4273 37.5175 21.18304 0.0
12540.0 -17.58192 329.8671 -111.6486 -32.07791 0.0 -138.2217 36.08508 22.56587 0.0
12550.0 -13.19744 339.1917 -109.9232 -32.49676 0.0 -141.304 39.28383 24.59367 0.0
12560.0 -42.21979 269.944 -119.1985 -33.0562 0.0 -139.5389 33.51935 19.87722 0.0
12570.0 -21.52976 295.8718 -105.9022 -31.85649 0.0 -139.5606 39.25885 26.25607 0.0
12580.0 -34.33968 264.3592 -109.7258 -31.34213 0.0 -136.5805 33.04691 25.14989 0.0
12590.0 -29.36616 287.2704 -111.2858 -32.15035 0.0 -139.5596 36.99391 23.43025 0.0
12600.0 -35.21727 286.0825 -116.7981 -33.00786 0.0 -136.3988 28.93601 23.67255 0.0
12610.0 -42.61222 283.2881 -123.3962 -34.08259 0.0 -140.4592 32.86915 18.2764 0.0
12620.0 -17.1973 294.2909 -101.1189 -34.19142 0.0 -135.0888 44.36925 23.79209 0.0
12630.0 -31.92133 299.7771 -117.4074 -33.56964 0.0 -139.1613 32.96426 22.35932 0.0
12640.0 -25.00155 286.677 -106.7519 -31.70266 0.0 -137.7536 37.0745 25.62982 0.0
12650.0 -26.62799 302.505 -112.892 -33.1534 0.0 -136.9199 31.96082 25.22047 0.0
12660.0 -19.07442 318.7773 -109.9787 -33.83902 0.0 -139.5213 38.47965 24.90192 0.0
12670.0 -41.68726 293.1897 -125.2948 -34.32936 0.0 -137.7799 28.824 17.99044 0.0
12680.0 -0.3429579 352.6454 -100.9053 -32.87832 0.0 -132.1066 38.96074 25.11887 0.0
12690.0 -37.95712 268.8213 -114.6157 -31.6698 0.0 -142.4672 37.59271 21.92858 0.0
12700.0 -11.46985 327.6662 -104.9089 -33.06677 0.0 -135.3367 34.45076 29.04372 0.0
12710.0 -15.29057 322.69 -107.3106 -33.60416 0.0 -139.4223 43.47678 22.23907 0.0
12720.0 -42.70554 278.3876 -122.0921 -35.26153 0.0 -143.8883 33.59524 23.46249 0.0
12730.0 -36.74568 287.9291 -118.8531 -34.48583 0.0 -141.4366 34.3646 22.70474 0.0
12740.0 -33.09341 304.4033 -119.8987 -34.27224 0.0 -142.1188 34.60066 21.89168 0.0
12750.0 -28.8563 295.1332 -113.0181 -30.35216 0.0 -139.7508 37.33436 19.75049 0.0
12760.0 -25.46497 295.7977 -109.8163 -34.38041 0.0 -139.6248 39.4047 24.78425 0.0
12770.0 -8.814748 329.4821 -102.7717 -30.02276 0.0 -141.1747 41.76135 26.66444 0.0
12780.0 -32.15115 323.2027 -124.3174 -32.43827 0.0 -141.655 32.15809 17.61782 0.0
12790.0 -32.87 303.7519 -119.4895 -34.04313 0.0 -146.5683 36.6399 24.48199 0.0
12800.0 -33.95968 308.9954 -122.0745 -34.27901 0.0 -146.6833 36.97544 21.91235 0.0
12810.0 -31.59009 280.8347 -111.6744 -34.07043 0.0 -140.8343 36.69973 26.53059 0.0
12820.0 -26.30106 315.4994 -116.2706 -33.52213 0.0 -135.7535 32.6925 20.3125 0.0
12830.0 -26.84457 310.3105 -115.3344 -32.1048 0.0 -141.1077 35.15643 22.72166 0.0
12840.0 -21.26144 315.6144 -111.2638 -32.06398 0.0 -138.7991 38.4226 21.17669 0.0
12850.0 -27.50459 282.6398 -108.1037 -32.47508 0.0 -139.1497 37.06446 26.45661 0.0
12860.0 -20.16177 320.1431 -111.4555 -31.2401 0.0 -136.5476 30.26342 26.06875 0.0
12870.0 -31.33527 300.8547 -117.1287 -32.40084 0.0 -141.656 38.18475 18.7434 0.0
12880.0 -15.57038 328.4416 -109.2306 -32.18841 0.0 -142.16 40.34658 24.77125 0.0
12890.0 -27.17291 316.5224 -117.4342 -33.21473 0.0 -138.1213 33.40866 20.49316 0.0
12900.0 -31.99359 276.4014 -110.8137 -31.94314 0.0 -142.899 43.84567 20.18273 0.0
12910.0 -34.73751 277.0099 -113.7312 -32.23831 0.0 -131.9917 30.6829 19.81599 0.0
12920.0 -18.11 270.428 -95.22672 -32.16773 0.0 -138.9874 47.33916 28.58929 0.0
12930.0 -25.7162 322.2212 -117.6026 -32.00365 0.0 -141.2557 39.24621 16.41058 0.0
12940.0 -23.17199 292.7789 -106.6624 -31.24178 0.0 -141.1993 41.53755 24.24114 0.0
12950.0 -43.89747 252.6631 -115.9483 -33.19238 0.0 -138.4283 33.90894 21.7635 0.0
12960.0 -0.1010941 364.4392 -104.0266 -32.08314 0.0 -139.339 44.8839 22.51164 0.0
12970.0 -34.52881 263.1169 -109.5607 -31.61424 0.0 -137.8763 36.98934 22.94057 0.0
12980.0 -33.50617 314.7833 -123.2715 -33.44237 0.0 -142.7188 34.41711 18.47252 0.0
12990.0 -39.55529 276.1744 -118.3107 -34.49175 0.0 -143.5839 35.208 24.55699 0.0
13000.0 -32.40025 289.8724 -115.0619 -32.39328 0.0 -139.4765 33.06857 23.73938 0.0
13010.0 -24.90203 307.0156 -112.4523 -33.38981 0.0 -138.0489 34.04429 24.94213 0.0
13020.0 -24.37982 305.8531 -111.5986 -31.94742 0.0 -138.8418 40.71486 18.47574 0.0
13030.0 -28.1517 269.1722 -104.9103 -32.66788 0.0 -139.2147 44.28762 22.68467 0.0
13040.0 -17.23176 321.3563 -108.8715 -32.5712 0.0 -137.4653 35.7462 25.41884 0.0
13050.0 -26.33187 308.6823 -114.3574 -31.53705 0.0 -139.0986 35.56221 20.71601 0.0
13060.0 -38.47072 266.3259 -114.4177 -31.73233 0.0 -138.5373 36.91729 18.93467 0.0
13070.0 -28.94629 303.4835 -115.4893 -33.05005 0.0 -141.657 36.8945 22.32328 0.0
13080.0 -13.58527 351.1059 -113.7085 -30.94404 0.0 -137.0398 35.18999 19.08534 0.0
13090.0 -35.25771 286.7475 -117.0282 -31.94938 0.0 -143.019 35.11133 22.82884 0.0
13100.0 -27.74291 302.7197 -114.0681 -31.57701 0.0 -142.7913 40.06953 20.2307 0.0
13110.0 -10.75848 335.9073 -106.5476 -31.90654 0.0 -137.2653 38.70116 23.92299 0.0
13120.0 -17.52737 286.6959 -99.28313 -31.32033 0.0 -139.3473 43.54397 27.84057 0.0
13130.0 -18.66002 316.0992 -108.8006 -27.39351 0.0 -138.0953 36.63821 20.04999 0.0
13140.0 -19.71878 304.3121 -106.4981 -30.85702 0.0 -139.3228 42.71292 20.96884 0.0
13150.0 -25.6373 303.9833 -112.3228 -30.64092 0.0 -139.2805 33.86614 23.73249 0.0
13160.0 -38.97422 274.1752 -117.1595 -31.33144 0.0 -141.518 35.40509 20.28481 0.0
13170.0 -22.32074 289.9679 -105.0096 -29.91577 0.0 -137.1635 36.32799 25.7417 0.0
13180.0 -18.77611 290.8493 -101.7163 -30.74239 0.0 -129.8846 41.04959 17.86117 0.0
13190.0 -27.7739 338.0069 -124.1618 -32.88619 0.0 -143.1591 31.90244 19.98108 0.0
13200.0 -15.19458 278.6008 -94.64192 -29.95539 0.0 -130.9161 33.21085 33.01872 0.0
13210.0 -23.35666 295.6163 -107.6562 -32.8255 0.0 -140.686 39.04878 26.80651 0.0
13220.0 -27.7773 297.6167 -112.6473 -34.32297 0.0 -137.038 36.11315 22.60051 0.0
13230.0 -34.05279 262.9823 -109.0463 -33.56316 0.0 -137.6797 42.47178 19.72475 0.0
13240.0 -35.137 304.9204 -122.0898 -33.76675 0.0 -138.9222 30.30565 20.2935 0.0
13250.0 -33.64413 310.0448 -122.0582 -32.99028 0.0 -143.8896 32.95955 21.86209 0.0
13260.0 -31.33971 288.9727 -113.7448 -31.22149 0.0 -144.9521 42.89749 19.53131 0.0
13270.0 -23.03589 334.2226 -118.3446 -31.78502 0.0 -144.6976 36.28374 21.85422 0.0
13280.0 -32.89175 303.6414 -119.4798 -33.20079 0.0 -139.3994 31.96915 21.15123 0.0
13290.0 -13.56576 289.2637 -96.05378 -31.81215 0.0 -135.769 44.77477 26.75259 0.0
13300.0 -46.86445 262.1973 -121.6341 -31.46616 0.0 -146.6154 36.68062 19.7669 0.0
13310.0 -35.0367 305.3469 -122.1111 -35.43743 0.0 -143.7911 39.28721 17.83024 0.0
13320.0 -13.00934 317.0037 -103.4078 -32.01124 0.0 -132.1252 40.59331 20.1353 0.0
13330.0 -20.95071 293.9537 -104.7762 -32.14966 0.0 -137.2083 38.76011 25.82173 0.0
13340.0 -13.53181 274.4875 -91.80617 -32.24933 0.0 -133.4793 46.08914 27.83336 0.0
13350.0 -24.18946 277.7741 -103.4011 -32.20577 0.0 -140.3986 42.04812 27.15524 0.0
13360.0 -10.77327 305.4869 -97.88758 -32.42875 0.0 -139.9403 48.2709 26.21058 0.0
13370.0 -22.11967 297.2664 -106.8898 -33.44252 0.0 -135.7068 42.57902 19.68051 0.0
13380.0 -11.31386 303.7518 -97.93339 -31.79381 0.0 -135.0819 39.67237 29.26999 0.0
13390.0 -30.09026 312.0069 -119.0639 -32.36838 0.0 -138.3066 30.41082 21.20029 0.0
13400.0 -41.90068 292.5677 -125.3309 -34.56895 0.0 -144.8168 34.68611 19.36873 0.0
13410.0 -16.32879 327.0073 -109.58 -30.72168 0.0 -142.2164 42.8259 20.53218 0.0
13420.0 -15.40869 341.3946 -112.7627 -33.45804 0.0 -140.7491 39.28997 22.15453 0.0
13430.0 -31.11598 304.4353 -117.9304 -34.67894 0.0 -139.8275 38.15378 18.42224 0.0
13440.0 -24.47852 307.2463 -112.0945 -35.3265 0.0 -141.5806 46.22469 18.58783 0.0
13450.0 -21.75677 323.22 -113.928 -33.78887 0.0 -138.297 35.72707 22.43082 0.0
13460.0 -34.13562 274.4174 -112.39 -34.46406 0.0 -139.9207 43.15654 18.8382 0.0
13470.0 -17.48573 302.6466 -103.7901 -31.4106 0.0 -132.6149 35.96279 24.27261 0.0
13480.0 -29.44135 281.6419 -109.7559 -34.54054 0.0 -139.297 37.9379 26.14371 0.0
13490.0 -25.31822 287.1353 -107.1993 -34.07984 0.0 -139.0371 44.54656 21.37109 0.0
13500.0 -19.59837 310.2941 -108.0835 -33.52641 0.0 -138.6384 40.30929 23.77197 0.0
13510.0 -20.60135 306.5993 -108.0329 -34.10442 0.0 -141.1171 44.35195 22.8367 0.0
13520.0 -9.766322 342.081 -107.316 -34.95137 0.0 -139.8729 40.14091 27.36738 0.0
13530.0 -19.45667 327.1118 -112.7377 -33.62749 0.0 -142.1407 39.06253 23.96796 0.0
13540.0 -23.74265 325.107 -116.4519 -33.10347 0.0 -135.8166 31.4371 21.031 0.0
13550.0 -22.91252 339.927 -119.848 -35.51477 0.0 -139.2845 32.37977 22.57148 0.0
13560.0 -28.32196 306.3351 -115.6781 -34.20066 0.0 -138.2424 33.02371 23.7412 0.0
13570.0 -40.94344 274.1203 -119.1131 -34.46263 0.0 -140.0499 35.5974 19.80209 0.0
13580.0 -30.44402 284.0035 -111.432 -33.47129 0.0 -134.2403 35.21057 21.06904 0.0
13590.0 -16.52947 338.6528 -113.1016 -33.72499 0.0 -139.3711 31.40532 28.5892 0.0
13600.0 -30.0752 264.245 -105.4288 -32.48297 0.0 -138.5016 42.25435 23.30142 0.0
13610.0 -30.92766 260.4372 -105.1954 -33.6736 0.0 -142.1061 43.48865 27.09569 0.0
13620.0 -18.96319 292.6647 -102.4211 -32.27176 0.0 -136.1322 40.85494 25.12797 0.0
13630.0 -13.97511 337.5442 -110.2311 -34.30364 0.0 -142.5894 43.37033 23.2917 0.0
13640.0 -33.27745 309.5352 -121.5462 -35.05624 0.0 -144.5509 38.19959 19.86129 0.0
13650.0 -28.99411 297.4317 -113.8114 -33.06206 0.0 -144.1611 38.4173 24.99449 0.0
13660.0 -40.44133 301.2884 -126.3584 -34.65284 0.0 -142.7797 32.00005 19.07414 0.0
13670.0 -16.68979 342.2445 -114.2861 -34.02919 0.0 -139.35 35.51104 23.58206 0.0
13680.0 -30.6872 273.9074 -108.7961 -33.55817 0.0 -138.9755 38.59695 25.14059 0.0
13690.0 -12.43875 303.5258 -98.99381 -32.23345 0.0 -136.8051 42.94992 27.09483 0.0
13700.0 -29.91653 302.7956 -116.2634 -33.68318 0.0 -141.8269 35.88019 23.3665 0.0
13710.0 -39.40326 276.2827 -118.1895 -33.51416 0.0 -144.555 38.57891 21.30069 0.0
13720.0 -27.74222 315.464 -117.7017 -34.65709 0.0 -143.4871 41.13892 19.30366 0.0
13730.0 -28.77551 287.8844 -110.8702 -32.83677 0.0 -139.4833 41.22729 20.22253 0.0
13740.0 -35.11421 288.5601 -117.4016 -34.49581 0.0 -141.2218 38.14402 20.17204 0.0
13750.0 -36.09092 271.8505 -113.6133 -34.15516 0.0 -145.2118 39.76351 25.99012 0.0
13760.0 -26.14624 289.012 -108.5625 -34.23589 0.0 -141.1354 42.88616 23.92268 0.0
13770.0 -48.56228 295.6333 -132.8667 -33.42508 0.0 -149.1609 31.98007 17.73918 0.0
13780.0 -37.43262 287.4601 -119.4063 -32.67653 0.0 -139.533 32.0518 20.75139 0.0
13790.0 -13.40612 349.7724 -113.1491 -32.85123 0.0 -140.649 37.0159 23.33521 0.0
13800.0 -12.39516 305.3765 -99.47799 -30.66782 0.0 -132.611 37.07715 26.72368 0.0
13810.0 -2.525362 322.5376 -94.50194 -33.76377 0.0 -136.8339 52.3324 23.76339 0.0
13820.0 -19.3087 306.3214 -106.661 -31.97154 0.0 -140.5384 42.90383 22.94516 0.0
13830.0 -22.29925 302.5873 -108.5867 -32.3658 0.0 -140.6513 41.24184 23.18855 0.0
13840.0 -33.95598 283.6773 -114.851 -29.60237 0.0 -142.891 36.64421 20.99823 0.0
13850.0 -29.36877 311.6667 -118.2454 -33.75394 0.0 -142.9976 39.5681 18.93807 0.0
13860.0 -27.0797 273.8527 -105.173 -33.19006 0.0 -140.315 40.96356 27.3685 0.0
13870.0 -13.15439 317.0965 -103.5794 -32.40473 0.0 -140.2769 43.09554 26.00675 0.0
13880.0 -33.52844 331.4987 -128.0604 -33.12259 0.0 -144.6938 34.04197 15.71395 0.0
13890.0 -33.44537 296.2501 -117.9257 -32.33944 0.0 -140.5293 33.00699 21.93602 0.0
13900.0 -33.83669 307.0094 -121.3852 -32.56142 0.0 -142.0923 31.82776 21.44075 0.0
13910.0 -11.43187 316.3468 -101.6431 -32.19019 0.0 -138.0453 45.83258 22.7599 0.0
13920.0 -26.77496 314.1471 -116.3589 -32.18191 0.0 -139.9701 35.00068 20.79249 0.0
13930.0 -38.03531 291.3672 -121.1232 -33.52476 0.0 -137.3637 28.75721 21.0081 0.0
13940.0 -23.03843 260.0072 -97.1835 -31.209 0.0 -132.7203 40.85165 25.89417 0.0
13950.0 -29.10106 273.7393 -107.1621 -31.77171 0.0 -139.5187 42.35763 21.77069 0.0
13960.0 -19.57533 322.9543 -111.6707 -30.65931 0.0 -138.3402 36.49533 20.83339 0.0
13970.0 -24.80465 281.6201 -105.113 -29.60578 0.0 -133.1088 33.55025 24.05129 0.0
13980.0 -13.30245 296.9989 -97.99629 -29.96647 0.0 -136.0596 40.7874 27.24239 0.0
13990.0 -28.7006 291.0683 -111.7032 -29.53506 0.0 -139.6235 39.0763 18.37902 0.0
14000.0 -13.94074 288.2582 -96.14202 -31.90178 0.0 -138.5976 43.30464 31.0527 0.0
14010.0 -21.33336 317.9634 -112.0055 -33.79735 0.0 -139.7955 39.99503 21.59233 0.0
14020.0 -29.45379 323.4761 -121.698 -32.70752 0.0 -141.4001 30.25951 22.15011 0.0
14030.0 -32.83426 281.8196 -113.1995 -32.38378 0.0 -137.9959 38.26554 18.91463 0.0
14040.0 -45.51661 254.9388 -118.2164 -34.65538 0.0 -140.0014 34.24639 22.19406 0.0
14050.0 -36.60762 296.0502 -121.0309 -34.39243 0.0 -137.7794 33.25194 17.88896 0.0
14060.0 -35.64789 266.9413 -111.7703 -33.70069 0.0 -142.3542 38.21322 26.07134 0.0
14070.0 -19.29553 356.1727 -120.8637 -34.30893 0.0 -139.197 28.40437 24.23789 0.0
14080.0 -23.98055 326.4762 -117.0803 -33.39274 0.0 -141.8698 33.7524 24.42986 0.0
14090.0 -12.03524 332.1907 -106.7645 -33.08965 0.0 -136.6862 39.52098 23.49035 0.0
14100.0 -26.09603 314.8266 -115.8737 -35.28668 0.0 -141.6846 38.53969 22.55792 0.0
14110.0 -17.13033 334.194 -112.4309 -34.13568 0.0 -138.5876 35.79782 24.49457 0.0
14120.0 -14.33846 311.2794 -103.1046 -31.59925 0.0 -139.1362 42.98087 24.64995 0.0
14130.0 -26.35344 307.7487 -114.1127 -33.2853 0.0 -138.4282 33.84251 23.7583 0.0
14140.0 -35.51387 280.9876 -115.6418 -33.6969 0.0 -135.446 33.3794 20.12171 0.0
14150.0 -45.17775 267.2998 -121.4024 -32.87138 0.0 -142.3522 33.75551 20.06563 0.0
14160.0 -29.62983 273.2973 -107.5648 -31.22549 0.0 -141.4617 40.03602 25.08636 0.0
14170.0 -18.13077 288.6978 -100.4574 -29.66402 0.0 -135.4795 40.75593 23.93014 0.0
14180.0 0.6725351 315.2061 -89.21337 -30.37035 0.0 -130.8937 43.01018 29.04051 0.0
14190.0 -20.545 318.0839 -111.2515 -30.78056 0.0 -135.0813 31.2181 23.39221 0.0
14200.0 -11.16567 321.8236 -102.9386 -31.5095 0.0 -134.2628 34.17025 28.66344 0.0
14210.0 -24.44759 297.3832 -109.251 -33.04185 0.0 -141.5071 42.74623 22.55173 0.0
14220.0 -22.55971 334.0198 -117.8106 -33.91551 0.0 -141.9794 34.41168 23.6726 0.0
14230.0 -7.306554 312.6109 -96.45239 -30.72222 0.0 -136.1753 45.70236 24.74276 0.0
14240.0 -23.53265 305.7023 -110.7084 -33.18788 0.0 -140.0635 38.37649 24.16647 0.0
14250.0 -24.96066 310.0933 -113.3886 -32.56228 0.0 -132.6449 33.63876 18.17984 0.0
14260.0 -20.73 337.605 -117.0033 -33.9188 0.0 -137.8309 37.67095 17.07549 0.0
14270.0 -6.70658 363.5102 -110.3671 -32.02824 0.0 -140.9021 41.89021 20.67304 0.0
14280.0 -24.27327 271.0303 -101.5618 -33.52412 0.0 -135.051 41.65469 25.35866 0.0
14290.0 -17.42043 351.968 -117.7896 -34.08746 0.0 -143.2674 36.25934 23.30593 0.0
14300.0 -12.57876 317.0118 -102.9796 -34.19903 0.0 -138.6628 44.24557 25.63669 0.0
14310.0 -21.22324 307.7202 -108.9744 -33.47562 0.0 -139.4166 41.27183 22.64597 0.0
14320.0 -28.89384 299.6704 -114.3495 -33.68287 0.0 -140.3579 37.57886 22.11242 0.0
14330.0 -18.8066 321.7607 -110.5616 -33.57629 0.0 -135.3647 31.75395 26.62544 0.0
14340.0 -8.775651 322.8867 -100.8518 -35.18113 0.0 -137.5249 44.96492 26.88929 0.0
14350.0 -2.050469 327.1294 -95.33648 -33.97998 0.0 -133.0613 44.69416 27.01067 0.0
14360.0 -38.05174 274.5568 -116.3459 -33.11107 0.0 -138.2735 32.9944 22.04429 0.0
14370.0 -26.70423 301.0469 -112.5524 -32.20215 0.0 -137.101 33.82344 22.92732 0.0
14380.0 -17.03125 309.7324 -105.3562 -34.36512 0.0 -140.6467 42.19099 27.46455 0.0
14390.0 -35.98119 300.0659 -121.5496 -32.70624 0.0 -142.3361 34.76937 18.72332 0.0
14400.0 -29.6841 273.0134 -107.5381 -34.15859 0.0 -136.8284 35.27406 28.17484 0.0
14410.0 -2.496316 376.0941 -109.7454 -33.18706 0.0 -137.5009 37.15101 23.7916 0.0
14420.0 -36.43016 303.5352 -122.9879 -32.54253 0.0 -141.1607 28.81267 21.90264 0.0
14430.0 -13.91057 326.8179 -107.1078 -32.46288 0.0 -134.7049 33.63695 26.42307 0.0
14440.0 -34.96476 302.6739 -121.2769 -33.457 0.0 -138.2635 25.43909 25.00453 0.0
14450.0 -31.40394 325.1419 -124.1232 -34.6551 0.0 -143.8137 36.64488 17.70073 0.0
14460.0 -23.87919 326.966 -117.1186 -34.28024 0.0 -140.2762 36.37901 21.05886 0.0
14470.0 -42.83566 256.5008 -115.9808 -33.30191 0.0 -137.1161 33.49873 20.93845 0.0
14480.0 -37.51779 299.9862 -123.0635 -33.73137 0.0 -140.6274 31.40081 19.89449 0.0
14490.0 -33.20871 278.8445 -112.7255 -34.38849 0.0 -138.1631 40.28541 19.54064 0.0
14500.0 -7.895815 313.3405 -97.2497 -31.68435 0.0 -133.6664 46.54525 21.55583 0.0
14510.0 -30.51429 291.5686 -113.6596 -33.47579 0.0 -141.3026 37.15951 23.95932 0.0
14520.0 -31.78815 282.9457 -112.4745 -34.65005 0.0 -143.7946 46.29669 19.67346 0.0
14530.0 -27.84231 293.2993 -111.4811 -34.79028 0.0 -138.0555 39.28608 22.07853 0.0
14540.0 -16.09808 338.9946 -112.7676 -34.35961 0.0 -140.436 37.00358 25.02443 0.0
14550.0 -24.4009 346.9409 -123.3365 -33.90152 0.0 -143.9262 36.14564 18.34556 0.0
14560.0 -30.80839 294.8005 -114.8753 -34.04949 0.0 -139.1753 34.77488 23.57457 0.0
14570.0 -17.15439 295.9722 -101.5555 -29.63809 0.0 -135.2604 36.84918 26.49387 0.0
14580.0 -20.4257 304.7158 -107.3201 -34.21583 0.0 -138.3885 38.84054 26.44369 0.0
14590.0 -47.56633 263.8151 -122.7973 -35.05378 0.0 -140.6233 34.02072 18.8591 0.0
14600.0 -19.97111 388.9486 -130.8858 -36.02355 0.0 -145.855 33.63973 17.35298 0.0
14610.0 -35.441 285.032 -116.7223 -35.53741 0.0 -140.4457 36.70143 22.55936 0.0
14620.0 -17.32669 301.3752 -103.2685 -32.82336 0.0 -140.6197 40.06112 30.11342 0.0
14630.0 -20.6199 296.9112 -105.2887 -34.86721 0.0 -138.8319 43.33225 25.07815 0.0
14640.0 -37.06792 269.7244 -113.984 -35.71268 0.0 -142.1123 41.39895 22.44201 0.0
14650.0 -23.99956 308.8887 -112.084 -35.82787 0.0 -134.5457 39.15686 19.13275 0.0
14660.0 -20.63478 341.6188 -118.0527 -34.07023 0.0 -139.8796 35.51807 20.37905 0.0
14670.0 -28.93767 313.8689 -118.4423 -35.4299 0.0 -145.9478 35.12989 27.80552 0.0
14680.0 -14.11635 333.4741 -109.2117 -33.65644 0.0 -143.8219 38.45633 29.81036 0.0
14690.0 -33.65943 299.2188 -118.9863 -34.91456 0.0 -142.8528 34.28459 24.49651 0.0
14700.0 -32.02542 285.4909 -113.4376 -34.67693 0.0 -138.3373 37.25804 22.31858 0.0
14710.0 -10.51617 302.9706 -96.91292 -32.62641 0.0 -139.393 43.58258 31.52395 0.0
14720.0 -26.92624 296.1849 -111.3879 -32.94738 0.0 -140.9398 38.2097 24.28951 0.0
14730.0 -36.9961 321.0445 -128.5469 -34.96228 0.0 -142.8632 29.68838 19.59023 0.0
14740.0 -24.47043 282.4239 -105.008 -33.92351 0.0 -143.893 42.78104 30.02752 0.0
14750.0 -22.27756 322.0972 -114.1286 -33.74876 0.0 -137.1925 33.37752 23.43515 0.0
14760.0 -29.37371 269.9593 -106.3568 -32.92902 0.0 -134.0642 36.60512 24.0313 0.0
14770.0 -18.81065 294.25 -102.7206 -33.0211 0.0 -137.0121 42.8333 24.47937 0.0
14780.0 -31.27157 284.7462 -112.4714 -34.9558 0.0 -138.0915 36.44488 24.13108 0.0
14790.0 -28.34281 290.3744 -111.1476 -33.46903 0.0 -136.669 35.78553 23.2049 0.0
14800.0 -28.2483 299.5787 -113.6778 -34.55575 0.0 -140.0739 35.81679 25.13509 0.0
14810.0 -18.46182 305.0765 -105.4591 -33.44216 0.0 -135.5931 33.80695 29.76919 0.0
14820.0 -26.32031 295.6325 -110.6245 -32.23586 0.0 -143.6144 38.56695 26.65885 0.0
14830.0 -14.04489 304.5267 -100.8854 -31.27114 0.0 -141.5023 49.6189 22.26912 0.0
14840.0 -19.18292 316.921 -109.5578 -33.93909 0.0 -143.0996 40.59232 26.88854 0.0
14850.0 -29.61451 254.308 -102.1344 -32.73924 0.0 -135.4511 45.33258 20.72339 0.0
14860.0 -13.88087 331.5122 -108.4167 -31.63831 0.0 -136.8162 36.66577 23.372 0.0
14870.0 -44.24496 260.2237 -118.4518 -34.68748 0.0 -142.5398 36.00926 22.76626 0.0
14880.0 -29.74994 327.097 -123.0267 -34.41925 0.0 -139.2922 31.35938 19.32537 0.0
14890.0 -37.54958 296.4267 -122.0802 -34.55407 0.0 -145.6456 40.63168 17.48775 0.0
14900.0 -30.20004 290.5608 -113.0579 -33.15961 0.0 -138.6567 34.62555 24.1328 0.0
14910.0 -30.9103 279.8402 -110.7111 -32.31779 0.0 -139.1086 36.56936 24.14597 0.0
14920.0 -13.01128 346.9052 -111.9367 -34.96751 0.0 -140.0829 38.69502 24.4187 0.0
14930.0 -18.40159 317.6265 -108.9777 -33.013 0.0 -133.6393 35.80205 21.87254 0.0
14940.0 -24.10703 322.1733 -115.9797 -33.84879 0.0 -143.1828 45.24085 15.81107 0.0
14950.0 -17.93225 303.5822 -104.5034 -32.48925 0.0 -133.2564 37.08694 24.15531 0.0
14960.0 -23.41735 332.7187 -118.2972 -31.59517 0.0 -139.2985 33.38705 19.20939 0.0
14970.0 0.1646429 361.1795 -102.8313 -30.08774 0.0 -134.8842 37.78843 24.35221 0.0
14980.0 -14.98361 309.9474 -103.3699 -31.63949 0.0 -139.6222 40.23169 27.66008 0.0
14990.0 -18.78422 286.8841 -100.5936 -29.36511 0.0 -135.9148 38.58568 26.10062 0.0
15000.0 -1.442165 334.2582 -96.76105 -29.2941 0.0 -132.1479 41.62941 23.05152 0.0
15010.0 -15.55899 293.4474 -99.24005 -30.25705 0.0 -129.766 29.11909 31.66388 0.0
15020.0 -15.9166 284.6352 -97.08472 -30.38443 0.0 -130.3334 38.87491 24.75816 0.0
15030.0 -35.72212 262.7618 -110.6527 -29.31001 0.0 -137.532 34.44175 21.74758 0.0
15040.0 -14.87179 313.472 -104.2632 -29.95016 0.0 -139.4146 44.41944 20.68209 0.0
15050.0 -16.39407 301.2742 -102.3071 -31.18059 0.0 -137.1166 43.71337 22.27669 0.0
15060.0 -19.16325 295.6533 -103.4734 -32.89839 0.0 -138.7174 41.27669 26.86577 0.0
15070.0 -25.02129 290.1307 -107.7565 -32.04216 0.0 -137.3319 36.3951 25.22243 0.0
15080.0 -11.83315 330.4339 -106.0615 -30.91396 0.0 -134.5828 38.86645 20.56881 0.0
15090.0 0.8457253 358.5136 -101.39 -30.77916 0.0 -134.7925 35.50062 28.68103 0.0
15100.0 -29.72266 294.3239 -113.6537 -31.95248 0.0 -138.3479 33.12608 23.52062 0.0
15110.0 -21.44494 322.0155 -113.2727 -33.47395 0.0 -137.9512 37.13117 21.02136 0.0
15120.0 -37.57185 298.1183 -122.5849 -32.54879 0.0 -141.3278 29.87394 21.41779 0.0
15130.0 -34.4303 277.4273 -113.543 -32.66 0.0 -139.1231 39.81693 18.42317 0.0
15140.0 -30.10826 317.4404 -120.6313 -32.42953 0.0 -140.204 32.84299 19.15922 0.0
15150.0 -26.39161 315.3051 -116.3057 -34.72858 0.0 -142.0109 38.71942 21.71436 0.0
15160.0 -42.36908 264.0427 -117.665 -33.373 0.0 -141.1577 33.91467 22.95109 0.0
15170.0 -15.30382 349.2273 -114.8914 -32.7129 0.0 -140.8832 37.01183 21.69293 0.0
15180.0 -42.66188 295.9481 -127.0561 -33.69592 0.0 -140.2428 27.99074 18.8919 0.0
15190.0 -31.52032 323.9732 -123.9063 -33.05143 0.0 -143.5078 33.72452 18.92844 0.0
15200.0 -32.56451 311.8061 -121.4808 -34.03877 0.0 -142.5963 33.85071 21.30353 0.0
15210.0 -10.45373 354.2848 -111.4835 -33.59116 0.0 -140.8565 37.82995 25.1342 0.0
15220.0 0.1828846 371.9315 -105.8791 -31.69423 0.0 -136.4056 40.33344 21.88727 0.0
15230.0 -9.726603 368.8622 -114.9134 -30.76528 0.0 -144.7225 38.72741 21.84697 0.0
15240.0 -27.94996 320.0737 -119.2239 -33.02223 0.0 -140.272 30.33502 23.73529 0.0
15250.0 -35.39131 291.4143 -118.4926 -31.4861 0.0 -139.9404 37.63121 15.3027 0.0
15260.0 -27.2154 296.3758 -111.7315 -32.28091 0.0 -143.8052 44.48348 19.87113 0.0
15270.0 -31.08149 288.138 -113.2485 -32.66802 0.0 -138.7487 35.43686 22.73136 0.0
15280.0 -14.44684 323.2393 -106.6235 -33.88071 0.0 -139.3511 41.24242 25.36582 0.0
15290.0 -30.25433 286.0532 -111.8268 -32.83478 0.0 -135.1969 34.23962 21.96525 0.0
15300.0 -9.857253 296.1125 -94.29832 -30.31131 0.0 -131.5617 42.81072 24.764 0.0
15310.0 -13.96077 290.6474 -96.84338 -32.46091 0.0 -131.5439 43.58529 23.5761 0.0
15320.0 -12.09997 338.1012 -108.5148 -31.59073 0.0 -136.0471 34.34857 24.77451 0.0
15330.0 -23.42893 298.8432 -108.6487 -32.9706 0.0 -137.5145 37.42077 24.41564 0.0
15340.0 -43.65671 271.1822 -120.9885 -33.57153 0.0 -144.5676 36.29854 20.8521 0.0
15350.0 -15.18969 343.2332 -113.068 -33.40377 0.0 -140.446 41.85096 18.93084 0.0
15360.0 -12.71987 343.8986 -110.7879 -33.23791 0.0 -138.8212 39.40763 21.86357 0.0
15370.0 -29.79332 277.594 -108.9536 -33.67232 0.0 -137.6545 35.29366 27.07957 0.0
15380.0 -34.90533 280.3577 -114.8537 -32.9805 0.0 -139.1102 37.1054 20.13161 0.0
15390.0 -19.16672 322.7967 -111.2172 -32.72981 0.0 -141.4917 37.95796 25.04639 0.0
15400.0 -27.06027 283.485 -107.9004 -32.85194 0.0 -134.6124 39.28203 20.28195 0.0
15410.0 -17.72503 309.0291 -105.8495 -31.61924 0.0 -136.9167 40.60932 22.07717 0.0
15420.0 -14.03664 327.899 -107.5421 -33.68293 0.0 -139.6664 41.34671 24.46046 0.0
15430.0 -29.56018 318.0899 -120.2684 -33.66939 0.0 -138.7427 31.23049 20.91314 0.0
15440.0 -39.22486 299.5779 -124.6541 -34.17022 0.0 -140.977 28.04842 22.44466 0.0
15450.0 -13.15013 340.6514 -110.2921 -33.40685 0.0 -137.1584 33.19685 27.07624 0.0
15460.0 -36.50031 239.3405 -104.752 -33.56144 0.0 -136.8031 39.57492 26.03767 0.0
15470.0 -32.20713 277.5368 -111.3511 -31.65635 0.0 -137.4844 34.56865 23.22107 0.0
15480.0 -12.95066 318.7114 -103.8361 -32.58424 0.0 -139.1885 42.96755 24.96901 0.0
15490.0 -31.97017 304.395 -118.7731 -30.97598 0.0 -142.8517 32.60415 22.45042 0.0
15500.0 -37.34408 281.7077 -117.6774 -31.51153 0.0 -141.0913 33.34476 21.58069 0.0
15510.0 -24.01762 320.6433 -115.454 -34.54747 0.0 -144.9682 42.43584 21.62584 0.0
15520.0 -25.41653 282.0549 -105.8488 -32.50401 0.0 -142.1841 43.32914 25.51016 0.0
15530.0 -30.81883 299.4727 -116.2181 -32.71184 0.0 -141.1731 37.87047 19.79643 0.0
15540.0 -34.05669 290.3069 -116.8422 -35.00201 0.0 -135.9413 34.79087 19.3103 0.0
15550.0 -4.413985 302.2278 -90.59891 -33.52009 0.0 -140.7154 50.0925 33.54406 0.0
15560.0 -28.57259 280.576 -108.5832 -33.36328 0.0 -137.8721 42.15624 20.49603 0.0
15570.0 -4.540832 334.1423 -99.82668 -32.5982 0.0 -140.236 47.82008 25.18745 0.0
15580.0 -19.61124 288.0378 -101.7497 -33.74947 0.0 -138.3909 40.65903 29.73164 0.0
15590.0 -24.8037 283.1169 -105.5389 -32.20572 0.0 -135.1614 39.57593 22.2523 0.0
15600.0 -14.42907 268.5937 -91.02273 -32.18462 0.0 -136.0567 45.91864 31.2999 0.0
15610.0 -41.55529 263.2324 -116.6201 -33.45791 0.0 -139.874 35.26525 21.44663 0.0
15620.0 -16.06161 366.6217 -120.6095 -33.61008 0.0 -144.6279 37.90312 19.72536 0.0
15630.0 -18.18124 328.7443 -111.9278 -32.24627 0.0 -138.441 39.19184 19.56766 0.0
15640.0 -34.77732 277.5199 -113.9164 -33.06427 0.0 -140.9127 38.5737 21.4869 0.0
15650.0 -46.81834 260.8843 -121.2135 -33.90122 0.0 -142.0467 34.64031 20.09409 0.0
15660.0 -23.80736 292.6763 -107.2685 -33.25175 0.0 -141.1119 50.19628 16.89886 0.0
15670.0 -22.00791 308.0936 -109.8656 -35.43299 0.0 -145.838 44.01268 27.39278 0.0
15680.0 -20.72481 334.6195 -116.1467 -33.69492 0.0 -138.0875 36.16358 19.47208 0.0
15690.0 -20.45381 302.1041 -106.6035 -33.80492 0.0 -140.4747 43.30194 24.37418 0.0
15700.0 -36.02733 295.8806 -120.4023 -34.2523 0.0 -144.1586 39.25377 18.75492 0.0
15710.0 -18.54277 301.381 -104.4862 -32.71603 0.0 -138.6831 39.10342 27.80945 0.0
15720.0 -18.17326 311.7175 -107.0643 -30.66153 0.0 -139.346 42.54463 20.39861 0.0
15730.0 -26.30936 294.8348 -110.3861 -33.05508 0.0 -142.7486 38.02072 27.39686 0.0
15740.0 -6.942061 352.6516 -107.5061 -32.38748 0.0 -137.7252 35.86536 26.74119 0.0
15750.0 -22.98344 309.7704 -111.3193 -33.32576 0.0 -140.2275 40.08709 22.14689 0.0
15760.0 -26.7573 320.2323 -118.0765 -34.04464 0.0 -145.0105 39.76695 21.21168 0.0
15770.0 -34.03247 289.7321 -116.6541 -32.82391 0.0 -140.7511 33.8453 23.07562 0.0
15780.0 -20.34672 290.3139 -103.1342 -34.06394 0.0 -138.7939 47.93662 21.78699 0.0
15790.0 -22.048 301.9609 -108.1568 -32.99743 0.0 -138.278 40.40627 22.71235 0.0
15800.0 -37.00807 302.5951 -123.2977 -36.81181 0.0 -142.6317 32.74866 23.39709 0.0
15810.0 -5.943449 343.9063 -104.0136 -35.21572 0.0 -139.0566 45.85346 24.40518 0.0
15820.0 -30.75736 247.7444 -101.4055 -32.39011 0.0 -140.6455 45.07714 26.55292 0.0
15830.0 -34.83472 286.395 -116.5047 -32.49093 0.0 -140.9818 32.48271 24.48537 0.0
15840.0 -17.02881 310.6218 -105.6074 -32.97204 0.0 -140.1484 47.66595 19.84707 0.0
15850.0 -16.68203 317.3759 -107.1867 -31.53192 0.0 -138.765 38.71333 24.39694 0.0
15860.0 -23.73553 325.2636 -116.4895 -33.63695 0.0 -140.5492 37.25491 20.44174 0.0
15870.0 -31.19195 308.5853 -119.1898 -34.05939 0.0 -138.7519 34.97703 18.64442 0.0
15880.0 -29.20014 272.9998 -107.0503 -34.73008 0.0 -135.6976 36.16168 27.21574 0.0
15890.0 -46.77927 249.3891 -117.8964 -36.3741 0.0 -140.109 37.41144 21.17527 0.0
15900.0 -27.277 296.5098 -111.8314 -34.54235 0.0 -136.8514 38.54779 21.01463 0.0
15910.0 -23.98821 270.0346 -100.9928 -33.51652 0.0 -141.1172 45.99375 27.64725 0.0
15920.0 -34.98525 289.8866 -117.6509 -37.06955 0.0 -140.7601 39.83099 20.34777 0.0
15930.0 -19.61601 335.0747 -115.1677 -34.98247 0.0 -143.1701 45.45978 17.52506 0.0
15940.0 -35.46045 273.0288 -113.3188 -35.49383 0.0 -139.8633 41.97037 20.06791 0.0
15950.0 -18.59531 299.7402 -104.0709 -36.95981 0.0 -134.3496 43.37701 23.86154 0.0
15960.0 -58.0687 236.2121 -125.4282 -35.92148 0.0 -142.6122 35.64907 17.45633 0.0
15970.0 -18.38892 351.9751 -118.7601 -33.47136 0.0 -142.8495 36.04401 21.51678 0.0
15980.0 -31.05051 263.722 -106.2549 -32.93944 0.0 -139.9244 43.50143 23.10751 0.0
15990.0 -42.13841 242.8477 -111.3902 -31.03302 0.0 -135.5713 39.02738 16.18677 0.0
16000.0 -24.58058 339.3357 -121.3474 -33.26618 0.0 -142.0154 33.08403 20.85015 0.0
16010.0 -14.73299 336.3475 -110.6477 -32.63357 0.0 -142.0487 39.53592 24.49869 0.0
16020.0 -10.8289 312.3883 -99.91127 -29.61319 0.0 -136.5808 36.3576 29.92514 0.0
16030.0 -29.38973 283.6632 -110.2807 -35.33823 0.0 -145.1849 46.91689 23.32553 0.0
16040.0 -31.85141 267.3069 -108.0781 -33.78208 0.0 -136.3958 37.14672 24.95301 0.0
16050.0 -34.88508 289.6509 -117.4835 -33.83721 0.0 -140.7326 34.1296 22.95666 0.0
16060.0 -24.1068 300.4229 -109.777 -34.07619 0.0 -139.6531 41.35826 22.59399 0.0
16070.0 -18.92203 317.741 -109.5308 -32.236 0.0 -136.9056 37.14339 22.46744 0.0
16080.0 -39.12768 304.137 -125.857 -34.60237 0.0 -142.7627 31.06149 20.44656 0.0
16090.0 -40.67115 267.8649 -117.057 -34.16182 0.0 -140.4945 31.16378 26.43555 0.0
16100.0 -27.18923 310.5455 -115.7461 -32.48269 0.0 -139.508 33.20248 23.04212 0.0
16110.0 -42.21513 291.1752 -125.2482 -33.61946 0.0 -143.4955 31.59654 20.27013 0.0
16120.0 -4.778099 338.32 -101.2553 -31.85375 0.0 -143.932 47.29131 27.23914 0.0
16130.0 -33.174 269.0815 -109.9068 -35.0858 0.0 -145.148 48.6611 21.66597 0.0
16140.0 -15.44272 328.8658 -109.2239 -33.77958 0.0 -139.7493 38.89472 25.41022 0.0
16150.0 -22.03826 348.7116 -121.4788 -33.58222 0.0 -142.745 27.78583 27.0626 0.0
16160.0 -24.6367 302.4765 -110.8926 -33.49193 0.0 -139.1912 36.01285 25.77775 0.0
16170.0 -21.66082 302.5768 -107.9453 -34.65194 0.0 -133.947 35.93846 24.71518 0.0
16180.0 -1.042722 337.6154 -97.31898 -34.06984 0.0 -138.393 42.95147 32.1924 0.0
16190.0 -31.26505 282.9852 -111.9627 -32.36477 0.0 -138.8639 30.41518 28.85077 0.0
16200.0 -31.59526 267.9852 -108.0154 -32.38653 0.0 -138.9403 38.63153 24.67995 0.0
16210.0 -12.47874 314.1087 -102.0517 -33.88251 0.0 -132.4163 41.35366 22.89342 0.0
16220.0 -36.17668 298.2896 -121.2386 -34.62847 0.0 -143.9105 36.08253 21.21786 0.0
16230.0 -25.48314 322.9203 -117.5689 -33.21274 0.0 -136.3269 30.91679 21.05399 0.0
16240.0 -37.78805 279.907 -117.6079 -34.07374 0.0 -141.166 37.66652 19.96535 0.0
16250.0 -28.35749 295.0848 -112.5055 -33.1434 0.0 -136.3536 34.8271 22.16445 0.0
16260.0 -11.07707 327.2391 -104.3944 -32.95249 0.0 -140.9598 41.47109 28.04685 0.0
16270.0 -9.886533 332.1081 -104.5923 -32.91003 0.0 -140.7677 47.43145 21.65398 0.0
16280.0 -21.50408 343.1127 -119.348 -32.59257 0.0 -139.8753 30.77519 22.34465 0.0
16290.0 -28.8682 305.6619 -116.0324 -33.23079 0.0 -138.3863 35.21994 20.36477 0.0
16300.0 -47.94085 277.2822 -127.0122 -33.522 0.0 -145.5844 31.86714 20.22714 0.0
16310.0 -24.71156 288.5672 -107.001 -33.71216 0.0 -137.7814 42.26711 22.22548 0.0
16320.0 -25.47845 286.2509 -107.1073 -31.78558 0.0 -138.8249 40.27197 23.23122 0.0
16330.0 -26.99087 310.5582 -115.5513 -32.22861 0.0 -138.7882 35.48978 19.97571 0.0
16340.0 -32.04365 290.5794 -114.9069 -32.90328 0.0 -142.6091 40.0334 20.57212 0.0
16350.0 -19.95602 281.5173 -100.235 -33.5685 0.0 -139.0212 44.98708 27.36756 0.0
16360.0 -22.05534 289.3057 -104.5553 -32.677 0.0 -133.6752 36.54664 25.25023 0.0
16370.0 -29.93817 282.162 -110.401 -30.88704 0.0 -139.4743 39.83608 20.1242 0.0
16380.0 -31.78165 317.0844 -122.2032 -31.70684 0.0 -140.7003 31.59797 18.606 0.0
16390.0 -43.25646 259.0386 -117.1253 -31.78601 0.0 -139.8246 34.87912 19.60612 0.0
16400.0 -27.75558 280.4676 -107.7353 -29.65647 0.0 -141.1336 39.48673 23.56803 0.0
16410.0 -35.00564 285.9505 -116.5488 -31.31274 0.0 -140.69 36.16633 19.28761 0.0
16420.0 -15.36655 287.4745 -97.34435 -30.45267 0.0 -136.6774 38.96343 30.82225 0.0
16430.0 -44.57425 268.9108 -121.2583 -33.30811 0.0 -142.361 30.96723 23.4435 0.0
16440.0 -36.42649 266.4716 -112.415 -33.56754 0.0 -137.2103 36.99598 21.36683 0.0
16450.0 -35.56918 288.2192 -117.7593 -34.17055 0.0 -143.6367 35.55619 24.49173 0.0
16460.0 -29.71447 304.7365 -116.6148 -32.78549 0.0 -139.5944 31.24668 24.51842 0.0
16470.0 -18.76946 366.8954 -123.3954 -33.98646 0.0 -144.3569 33.29947 21.64853 0.0
16480.0 -18.80523 366.3367 -123.2718 -33.2308 0.0 -142.9756 36.7407 16.1939 0.0
16490.0 -19.91171 334.7186 -115.3619 -33.19954 0.0 -142.698 40.27571 20.25998 0.0
16500.0 -44.8626 297.0716 -129.5772 -34.03335 0.0 -146.815 32.76288 18.50834 0.0
16510.0 -29.21895 318.572 -120.0647 -32.27604 0.0 -142.6249 36.55623 18.27998 0.0
16520.0 -4.389064 348.6812 -103.8209 -31.83809 0.0 -136.3608 38.49729 25.88074 0.0
16530.0 -33.45431 285.5621 -114.8868 -34.20061 0.0 -141.9833 37.24039 24.05673 0.0
16540.0 -28.46225 272.5682 -106.1893 -32.85226 0.0 -138.0296 38.15462 26.53793 0.0
16550.0 -12.70721 331.3155 -107.187 -31.20709 0.0 -133.6645 33.84553 23.8391 0.0
16560.0 -29.43462 308.8216 -117.4999 -33.80711 0.0 -143.3203 32.57975 27.04776 0.0
16570.0 -25.36987 309.5436 -113.641 -33.58782 0.0 -139.7783 36.92878 22.7963 0.0
16580.0 -42.3792 271.5666 -119.8206 -33.8936 0.0 -136.7875 31.33295 19.52749 0.0
16590.0 -19.50184 298.9774 -104.7599 -33.21574 0.0 -133.4889 36.59805 25.34669 0.0
16600.0 -35.21302 289.8828 -117.8776 -35.29015 0.0 -142.8027 37.17955 23.03569 0.0
16610.0 -40.46668 270.9689 -117.7376 -33.94213 0.0 -141.4284 35.47015 22.16271 0.0
16620.0 -20.5032 330.6655 -114.7976 -35.1367 0.0 -142.2016 39.15406 23.38663 0.0
16630.0 -34.90263 271.5283 -112.3331 -33.37963 0.0 -143.995 39.56192 25.47955 0.0
16640.0 -16.26774 301.9131 -102.3629 -33.28011 0.0 -138.8757 44.57266 25.22017 0.0
16650.0 -9.264203 310.1399 -97.70539 -32.00522 0.0 -134.7904 38.89403 30.19618 0.0
16660.0 -25.87955 297.1964 -110.6297 -33.2642 0.0 -140.1232 40.98381 21.77385 0.0
16670.0 -30.23777 281.0927 -110.3957 -34.85479 0.0 -137.7646 34.55335 27.67035 0.0
16680.0 -21.71924 324.6376 -114.2947 -34.74121 0.0 -142.3462 41.37227 21.42053 0.0
16690.0 -32.80916 266.9997 -108.9483 -31.92002 0.0 -141.7417 41.62913 23.08436 0.0
16700.0 -8.229967 345.2745 -106.6903 -33.56043 0.0 -138.2388 40.52811 24.58076 0.0
16710.0 -22.02798 329.2669 -115.9235 -31.81748 0.0 -142.1 36.3473 21.64658 0.0
16720.0 -31.48649 309.4289 -119.7249 -35.33668 0.0 -137.7418 32.57357 20.78 0.0
16730.0 -26.42897 264.9282 -101.9774 -33.85035 0.0 -138.2479 41.54253 28.57834 0.0
16740.0 -40.39805 284.3496 -121.4847 -34.26827 0.0 -143.4915 32.03353 24.24154 0.0
16750.0 -34.40848 275.9662 -113.1045 -34.75074 0.0 -140.8189 39.96143 22.5037 0.0
16760.0 -28.60175 289.3188 -111.1055 -34.43289 0.0 -140.9884 43.21552 21.10033 0.0
16770.0 -28.72671 310.6925 -117.3255 -35.5142 0.0 -145.2362 35.95455 27.47038 0.0
16780.0 -22.46968 301.6836 -108.4994 -34.80934 0.0 -142.8826 43.75775 25.43479 0.0
16790.0 -34.69999 286.9258 -116.5213 -33.60587 0.0 -141.7745 37.72312 21.13592 0.0
16800.0 -15.9607 343.5677 -113.9343 -33.81435 0.0 -142.1251 41.07678 20.92835 0.0
16810.0 -14.55681 317.135 -104.9928 -31.5523 0.0 -136.6405 36.40952 26.79047 0.0
16820.0 -31.72085 302.5192 -117.9889 -33.92233 0.0 -137.9748 29.07672 24.83147 0.0
16830.0 -17.61534 308.2729 -105.5241 -33.35852 0.0 -137.8727 40.74002 24.96708 0.0
16840.0 -40.07036 283.6275 -120.9511 -36.18675 0.0 -142.0533 37.45833 19.83061 0.0
16850.0 -40.36881 262.0904 -115.108 -33.68631 0.0 -143.2245 39.61631 22.18658 0.0
16860.0 -27.82321 281.7992 -108.1826 -34.90828 0.0 -139.0484 40.60556 25.16853 0.0
16870.0 -25.67572 299.2816 -111.0205 -33.53186 0.0 -144.2506 37.15563 29.60639 0.0
16880.0 -22.36093 296.8011 -106.9984 -34.55403 0.0 -140.322 40.5728 27.30484 0.0
16890.0 -11.71385 313.0681 -100.9901 -33.61496 0.0 -134.1936 40.68031 26.13821 0.0
16900.0 -18.48789 324.2421 -110.9505 -33.68488 0.0 -140.4642 40.36873 22.8298 0.0
16910.0 -26.5309 309.4036 -114.7621 -32.94444 0.0 -139.2773 32.96692 24.49267 0.0
16920.0 -44.00961 261.986 -118.719 -34.56135 0.0 -138.0599 29.08416 24.81811 0.0
16930.0 -35.3967 276.8199 -114.3362 -33.98184 0.0 -141.8406 35.47877 26.00749 0.0
16940.0 -37.33562 271.3619 -114.7187 -34.8993 0.0 -135.7406 28.42385 27.49739 0.0
16950.0 -31.65002 278.2618 -111.0007 -30.72813 0.0 -141.0253 35.22973 25.52303 0.0
16960.0 -36.30182 281.6064 -116.6063 -34.87233 0.0 -145.5017 41.95327 21.81453 0.0
16970.0 -30.32003 283.2743 -111.1001 -31.90843 0.0 -135.321 38.7302 17.39915 0.0
16980.0 -17.9964 343.2675 -115.8844 -32.73654 0.0 -139.6442 36.09339 20.40288 0.0
16990.0 -28.28463 282.439 -108.8265 -33.43255 0.0 -134.5901 34.43166 24.76446 0.0
17000.0 -35.50034 274.0739 -113.6567 -33.46064 0.0 -141.4942 35.96914 25.32899 0.0
17010.0 -21.9352 336.661 -117.9393 -31.80503 0.0 -140.1899 36.47284 17.58279 0.0
17020.0 -27.40672 310.5429 -115.9628 -35.12017 0.0 -141.327 33.82813 26.65619 0.0
17030.0 -32.90169 270.5818 -110.0623 -34.51102 0.0 -136.3962 36.79843 24.04648 0.0
17040.0 -18.85135 312.1122 -107.855 -35.20915 0.0 -131.5677 35.85292 23.06898 0.0
17050.0 -28.3732 296.2876 -112.8642 -36.12535 0.0 -142.0841 43.1162 22.22905 0.0
17060.0 -24.8708 309.3591 -113.0893 -34.51917 0.0 -137.2862 36.41424 22.30183 0.0
17070.0 -30.34923 256.7314 -103.5602 -34.57002 0.0 -137.9638 39.87336 29.10028 0.0
17080.0 -8.089885 341.8109 -105.5626 -33.24095 0.0 -135.0211 35.59952 27.09995 0.0
17090.0 -15.89017 283.9052 -96.85014 -30.75271 0.0 -133.9306 39.67289 28.16024 0.0
17100.0 -19.93131 278.8416 -99.44732 -31.8414 0.0 -136.1264 38.19615 30.32429 0.0
17110.0 -19.64755 329.1117 -113.4989 -33.10463 0.0 -139.1148 36.14477 22.57577 0.0
17120.0 -13.33849 306.4704 -100.7333 -32.22578 0.0 -131.4689 38.2867 24.67467 0.0
17130.0 -45.38894 254.7224 -118.027 -35.32591 0.0 -143.7274 41.55853 19.46781 0.0
17140.0 -28.5464 305.5727 -115.6852 -33.89004 0.0 -141.6671 35.38571 24.48627 0.0
17150.0 -18.18372 295.5678 -102.4694 -32.84872 0.0 -135.5817 41.23909 24.72186 0.0
17160.0 -33.30409 288.5161 -115.5789 -32.26719 0.0 -138.9183 32.41238 23.19416 0.0
17170.0 -48.08102 247.7677 -118.7358 -35.06783 0.0 -143.1375 32.96381 26.50573 0.0
17180.0 -20.97187 305.9529 -108.2191 -34.07525 0.0 -137.9456 40.58781 23.2139 0.0
17190.0 2.178367 378.0076 -105.6164 -30.88746 0.0 -127.0296 29.6156 22.68514 0.0
17200.0 -1.991388 358.6798 -104.2745 -31.61446 0.0 -135.7396 38.1675 24.91204 0.0
17210.0 -6.602535 288.7689 -88.94945 -29.01425 0.0 -132.9217 37.05875 35.92771 0.0
17220.0 -7.216482 298.2689 -92.27247 -32.18528 0.0 -137.6909 54.25086 23.3529 0.0
17230.0 -22.60778 318.9102 -113.5499 -32.02349 0.0 -136.07 30.452 24.09159 0.0
17240.0 -20.28958 325.3083 -113.0563 -34.22335 0.0 -144.1862 39.7117 25.6416 0.0
17250.0 -18.26788 296.014 -102.6808 -32.75475 0.0 -135.7324 38.87514 26.93118 0.0
17260.0 -24.40271 326.5074 -117.5113 -33.15865 0.0 -144.4464 34.69429 25.39945 0.0
17270.0 -24.52819 338.2014 -120.9715 -35.04415 0.0 -145.7495 37.90916 21.91291 0.0
17280.0 -30.76961 297.4675 -115.5971 -34.2339 0.0 -141.4044 37.55473 22.48648 0.0
17290.0 -16.14857 298.9301 -101.3931 -34.40429 0.0 -138.4392 47.75084 23.69947 0.0
17300.0 -16.08639 325.6498 -108.9505 -33.85745 0.0 -137.0671 39.44967 22.52438 0.0
17310.0 -37.28461 259.2847 -111.2236 -31.26524 0.0 -142.235 38.28331 23.99329 0.0
17320.0 -23.8584 318.1811 -114.5927 -35.05903 0.0 -141.9297 35.50907 26.88698 0.0
17330.0 -28.8259 322.5375 -120.8025 -34.30447 0.0 -144.0016 33.75904 23.74456 0.0
17340.0 -24.58625 273.463 -102.5685 -34.27723 0.0 -140.5705 46.15318 26.12614 0.0
17350.0 -26.498 313.1034 -115.7843 -35.94735 0.0 -141.6543 44.56913 17.2482 0.0
17360.0 -15.02204 328.0147 -108.5605 -35.91829 0.0 -139.1477 39.59356 26.91193 0.0
17370.0 -11.36517 318.1043 -102.0775 -35.12798 0.0 -134.7977 38.51533 29.33278 0.0
17380.0 -21.70302 311.0306 -110.3982 -34.92934 0.0 -133.4824 33.69114 24.32242 0.0
17390.0 -26.04422 316.9375 -116.4239 -34.75152 0.0 -142.2268 37.61701 22.93749 0.0
17400.0 -44.99669 259.1959 -118.9104 -35.1189 0.0 -140.2627 36.32463 20.14654 0.0
17410.0 -23.76078 317.4481 -114.286 -35.09516 0.0 -141.9879 39.55981 23.23721 0.0
17420.0 -12.50093 314.0367 -102.0534 -33.41208 0.0 -136.7819 40.20342 27.9372 0.0
17430.0 -32.03782 266.7898 -108.1171 -36.17791 0.0 -142.6607 45.39883 25.32271 0.0
17440.0 -24.0486 318.7384 -114.9418 -35.40137 0.0 -140.8831 39.86571 21.47698 0.0
17450.0 -27.07772 335.4153 -122.7266 -36.42876 0.0 -143.5141 36.16712 21.04917 0.0
17460.0 -21.91475 346.0569 -120.5982 -35.64375 0.0 -144.8626 32.84987 27.05826 0.0
17470.0 -43.37812 264.0844 -118.6859 -34.92766 0.0 -141.9744 39.63842 18.57774 0.0
17480.0 -42.06024 287.8742 -124.152 -35.44471 0.0 -141.1323 29.3585 23.06647 0.0
17490.0 -12.87345 312.4589 -101.9759 -34.31663 0.0 -136.5675 41.64053 27.26766 0.0
17500.0 -24.50442 316.9612 -114.8908 -36.22246 0.0 -142.3599 39.80295 23.88856 0.0
17510.0 -15.6412 335.3117 -111.2605 -35.07448 0.0 -135.8017 32.5036 27.11211 0.0
17520.0 -40.06755 278.2783 -119.4229 -35.37855 0.0 -141.7661 35.62679 22.09492 0.0
17530.0 -26.51091 319.0011 -117.479 -34.85245 0.0 -142.4109 36.58526 23.19905 0.0
17540.0 -40.87813 296.2323 -125.3534 -36.57061 0.0 -143.0467 35.30266 18.96129 0.0
17550.0 -23.3697 288.4107 -105.6145 -34.1591 0.0 -140.2268 43.62995 25.14145 0.0
17560.0 -43.91556 274.4266 -122.1726 -36.08278 0.0 -142.2982 38.12759 18.08085 0.0
17570.0 -35.62878 290.7429 -118.5386 -34.39125 0.0 -143.1542 40.62631 18.3805 0.0
17580.0 -24.9566 311.184 -113.6955 -31.57286 0.0 -135.4902 32.78861 20.57897 0.0
17590.0 -19.21123 350.7598 -119.2358 -33.8353 0.0 -142.1162 37.11288 19.6028 0.0
17600.0 -29.38537 295.1343 -113.5475 -32.37194 0.0 -137.6373 34.82765 21.63409 0.0
17610.0 -30.80992 312.1429 -119.8223 -34.13686 0.0 -138.1407 32.77047 19.6848 0.0
17620.0 -33.91026 301.0059 -119.7468 -32.20664 0.0 -139.8458 30.81572 21.48995 0.0
17630.0 -11.6018 332.4049 -106.3922 -34.18299 0.0 -135.8792 39.89003 23.77998 0.0
17640.0 -5.968696 359.4283 -108.4652 -32.05234 0.0 -135.0671 38.30508 20.34912 0.0
17650.0 -40.67591 297.3042 -125.4568 -33.64774 0.0 -143.1933 36.51111 14.87316 0.0
17660.0 -19.6669 307.8524 -107.4558 -34.0975 0.0 -138.9683 44.23439 21.37567 0.0
17670.0 -28.1771 299.347 -113.5405 -34.47839 0.0 -141.327 37.03945 25.22544 0.0
17680.0 -16.70688 294.8209 -100.7796 -33.95209 0.0 -138.1083 46.35075 24.93 0.0
17690.0 -10.53403 348.3865 -109.8818 -33.05133 0.0 -139.1391 40.7117 21.59688 0.0
17700.0 -36.36967 313.0733 -125.6474 -33.36344 0.0 -143.777 31.8789 19.61413 0.0
17710.0 -32.97763 291.8167 -116.1937 -32.08784 0.0 -143.7029 41.81069 17.78641 0.0
17720.0 -15.58771 273.1414 -93.4782 -31.96014 0.0 -132.4002 46.13749 24.74461 0.0
17730.0 -25.85535 303.3574 -112.3624 -33.47923 0.0 -140.3048 41.2782 20.14349 0.0
17740.0 -33.66896 294.6204 -117.6845 -32.37556 0.0 -142.2703 32.30707 24.65428 0.0
17750.0 -27.53745 311.8684 -116.4716 -32.99313 0.0 -143.2393 36.91247 22.84836 0.0
17760.0 -36.41307 320.6878 -127.8621 -33.5097 0.0 -144.476 28.0412 22.08235 0.0
17770.0 -20.098 273.1218 -97.98291 -32.78493 0.0 -137.7314 43.43964 29.0938 0.0
17780.0 -31.04146 292.8228 -114.5444 -31.84534 0.0 -137.3902 36.01748 18.6736 0.0
17790.0 -9.966718 325.3742 -102.7522 -30.89642 0.0 -133.3728 39.14248 22.37451 0.0
17800.0 -29.91242 321.1484 -121.4929 -33.12836 0.0 -141.5222 32.01565 21.14204 0.0
17810.0 -10.44677 322.766 -102.4885 -32.06666 0.0 -133.7947 33.33815 30.03478 0.0
17820.0 -22.18161 311.9652 -111.1433 -32.99202 0.0 -142.5923 38.90199 25.53906 0.0
17830.0 -35.88273 261.9019 -110.5681 -33.75712 0.0 -140.4093 36.85025 26.74809 0.0
17840.0 -33.82781 256.7898 -107.0554 -33.81897 0.0 -139.5968 37.26484 29.0956 0.0
17850.0 -44.29671 272.2759 -121.9404 -34.28072 0.0 -148.9512 39.48139 21.8101 0.0
17860.0 -34.55879 276.9216 -113.5273 -32.95335 0.0 -142.5701 39.04415 22.95205 0.0
17870.0 -29.58967 280.1686 -109.4841 -31.97602 0.0 -138.3965 41.82178 19.06664 0.0
17880.0 -15.10023 342.9113 -112.8867 -32.46317 0.0 -140.9866 39.7261 20.83703 0.0
17890.0 -27.4832 328.8546 -121.2612 -34.11331 0.0 -143.0109 33.53847 22.32452 0.0
17900.0 -30.84538 272.0157 -108.4149 -32.66533 0.0 -141.0197 44.25606 21.01406 0.0
17910.0 -17.87251 306.486 -105.2717 -30.39847 0.0 -138.1548 42.86178 20.41975 0.0
17920.0 -9.204481 329.8319 -103.2612 -32.28051 0.0 -132.8226 38.14654 23.69538 0.0
17930.0 -9.17466 322.539 -101.1516 -29.87744 0.0 -135.8301 37.90978 26.64615 0.0
17940.0 -19.14088 280.4867 -99.12602 -31.6474 0.0 -135.9186 38.47517 29.96481 0.0
17950.0 -16.03652 313.8154 -105.5258 -33.48651 0.0 -133.4881 37.2825 24.16626 0.0
17960.0 -23.96539 305.0957 -110.9681 -32.17309 0.0 -137.1352 32.61774 25.72242 0.0
17970.0 -38.98698 292.2685 -122.3319 -34.88985 0.0 -141.1778 33.33032 20.40547 0.0
17980.0 -23.43984 318.6066 -114.2954 -33.85383 0.0 -141.7086 35.59533 25.67169 0.0
17990.0 -34.53783 287.8014 -116.6089 -35.47712 0.0 -142.2536 40.69761 20.42426 0.0
18000.0 -26.74083 308.1758 -114.6219 -33.53535 0.0 -142.3586 43.50819 17.76384 0.0
18010.0 -34.15015 299.25 -119.4859 -34.47934 0.0 -143.2671 38.82853 19.43197 0.0
18020.0 -29.39919 325.4435 -122.2045 -35.67212 0.0 -140.4703 34.49126 19.44668 0.0
18030.0 -29.6772 323.5325 -121.9375 -35.22106 0.0 -145.451 38.04634 20.68827 0.0
18040.0 -44.13221 310.7052 -132.7346 -35.59526 0.0 -146.8031 34.29474 15.36901 0.0
18050.0 -32.28569 300.4212 -117.9554 -35.40258 0.0 -137.8694 30.07115 25.24543 0.0
18060.0 -33.89742 283.1379 -114.6386 -35.28227 0.0 -142.1256 40.80543 21.96386 0.0
18070.0 -27.67003 307.3935 -115.328 -34.16165 0.0 -138.7647 36.99159 20.60668 0.0
18080.0 -8.254283 310.2437 -96.72508 -32.01558 0.0 -131.121 39.97409 26.43739 0.0
18090.0 -31.71749 300.7596 -117.4837 -33.53677 0.0 -141.1967 38.29121 18.95848 0.0
18100.0 -29.14607 304.0915 -115.8625 -33.4724 0.0 -141.6904 32.82515 26.4752 0.0
18110.0 -27.675 321.9689 -119.4894 -31.36897 0.0 -138.844 29.96756 20.75601 0.0
18120.0 -32.24312 306.2344 -119.5706 -32.54301 0.0 -144.3683 35.92645 21.41426 0.0
18130.0 -26.32427 288.5711 -108.6148 -32.43257 0.0 -138.467 41.27902 21.00573 0.0
18140.0 -32.42977 297.0507 -117.1384 -32.60439 0.0 -142.3229 37.42847 20.36045 0.0
18150.0 -22.13371 309.8986 -110.5061 -31.67187 0.0 -136.9686 37.49183 20.64255 0.0
18160.0 -23.49464 356.278 -125.0928 -32.64851 0.0 -142.4768 32.40455 17.62797 0.0
18170.0 -12.16196 311.757 -101.0643 -32.17218 0.0 -135.8004 39.2035 27.70481 0.0
18180.0 -26.38089 318.1934 -117.1187 -31.96686 0.0 -141.8245 37.71991 18.95283 0.0
18190.0 -28.16107 248.7952 -99.10887 -28.24462 0.0 -137.9534 42.99985 24.08925 0.0
18200.0 -15.50595 341.2453 -112.8173 -31.55472 0.0 -139.6141 34.5707 23.78079 0.0
18210.0 -32.3266 284.5461 -113.4693 -32.76939 0.0 -142.8813 39.86494 22.31647 0.0
18220.0 -8.822442 337.4972 -105.065 -32.80956 0.0 -141.5286 40.9255 28.34762 0.0
18230.0 -17.80818 311.1401 -106.5346 -32.57174 0.0 -137.0367 41.1848 21.889 0.0
18240.0 -54.42099 223.789 -118.2379 -32.09797 0.0 -140.2015 31.96705 22.09453 0.0
18250.0 -5.583184 363.9033 -109.3558 -30.0236 0.0 -140.5122 39.72343 21.45655 0.0
18260.0 -21.64948 297.4413 -106.4695 -30.41784 0.0 -133.7193 35.7679 21.89981 0.0
18270.0 -20.67967 279.9094 -100.5002 -29.34364 0.0 -136.2543 42.67372 22.42408 0.0
18280.0 -29.87877 315.8429 -119.9462 -32.22021 0.0 -139.0778 31.70406 19.64768 0.0
18290.0 -37.24215 301.8811 -123.3282 -31.95552 0.0 -142.0195 34.75776 15.889 0.0
18300.0 -17.95033 336.8567 -114.0102 -31.74373 0.0 -143.4578 39.67657 21.5147 0.0
18310.0 -29.73259 299.1802 -115.0485 -30.29704 0.0 -140.8883 33.43764 22.69926 0.0
18320.0 -17.45632 302.4441 -103.7029 -30.97945 0.0 -136.5764 43.28239 20.57049 0.0
18330.0 -24.09578 288.8879 -106.4766 -31.21101 0.0 -140.1206 39.07111 25.78382 0.0
18340.0 -22.53883 287.5991 -104.5522 -30.02592 0.0 -136.9856 41.74867 20.71064 0.0
18350.0 -9.242841 326.4923 -102.3472 -31.95921 0.0 -134.1348 38.20066 25.54621 0.0
18360.0 -29.07697 298.7524 -114.2708 -33.46188 0.0 -138.4851 33.43124 24.24487 0.0
18370.0 -24.85866 282.4839 -105.4133 -31.53832 0.0 -138.0375 41.93098 22.23156 0.0
18380.0 -43.48468 272.6501 -121.2351 -34.3153 0.0 -145.8993 41.19953 17.77996 0.0
18390.0 -16.03683 333.0987 -111.0251 -33.36808 0.0 -140.6594 37.00577 25.99662 0.0
18400.0 -25.33262 294.6173 -109.3473 -32.80313 0.0 -135.6918 32.33826 26.8094 0.0
18410.0 -38.72338 274.0625 -116.8765 -31.04679 0.0 -140.6842 30.30519 24.54926 0.0
18420.0 -12.59262 343.2645 -110.4798 -32.49892 0.0 -139.377 37.92585 23.47028 0.0
18430.0 -26.30265 315.0603 -116.147 -31.3769 0.0 -140.2052 32.2283 23.2068 0.0
18440.0 -28.5951 305.2981 -115.6556 -34.29291 0.0 -143.0011 43.55718 18.0813 0.0
18450.0 -45.18561 285.5076 -126.6025 -34.41392 0.0 -144.8961 30.79665 21.91086 0.0
18460.0 -18.60727 326.3895 -111.6823 -33.28329 0.0 -142.1459 36.45207 27.29481 0.0
18470.0 -33.36469 304.3193 -120.1461 -33.73173 0.0 -138.5445 33.79155 18.33859 0.0
18480.0 -17.15925 311.9563 -106.1184 -34.06783 0.0 -138.1601 41.35097 24.75854 0.0
18490.0 -24.14981 283.2103 -104.9116 -31.94798 0.0 -138.9624 44.83713 21.16165 0.0
18500.0 -14.45148 336.1682 -110.315 -34.0664 0.0 -139.2759 38.42179 24.60551 0.0
18510.0 -5.483361 343.3486 -103.3945 -31.49295 0.0 -138.8891 41.71705 25.27052 0.0
18520.0 -31.30937 297.2411 -116.0723 -31.85327 0.0 -134.6111 35.26876 15.12334 0.0
18530.0 -22.76599 301.624 -108.7787 -32.41248 0.0 -140.8795 43.71944 20.79381 0.0
18540.0 -26.1748 312.249 -115.2174 -32.5693 0.0 -140.3584 37.77191 19.93833 0.0
18550.0 -16.56887 347.0973 -115.549 -32.97995 0.0 -136.7292 30.82334 23.33681 0.0
18560.0 -16.16213 317.6605 -106.7479 -33.59803 0.0 -137.8377 42.47875 22.20902 0.0
18570.0 -38.40175 274.1322 -116.5748 -34.36408 0.0 -139.3899 35.84446 21.33469 0.0
18580.0 -24.09979 328.7394 -117.8449 -34.62231 0.0 -140.5073 37.27062 20.01404 0.0
18590.0 -26.24152 295.1307 -110.4026 -32.44595 0.0 -142.3148 40.483 23.87509 0.0
18600.0 -27.20575 289.8643 -109.8651 -33.88988 0.0 -141.9258 44.58387 21.36671 0.0
18610.0 -26.05935 294.9986 -110.1828 -33.34909 0.0 -137.9978 34.38812 26.77602 0.0
18620.0 -27.10728 304.1883 -113.8513 -35.3669 0.0 -140.6477 38.68006 23.48321 0.0
18630.0 -29.04931 300.9331 -114.865 -32.91213 0.0 -141.7204 33.8982 25.86933 0.0
18640.0 -46.60321 269.4848 -123.451 -35.37283 0.0 -140.5639 33.80961 18.67615 0.0
18650.0 -32.29677 308.8338 -120.3655 -35.54879 0.0 -141.1018 36.93471 19.3504 0.0
18660.0 -17.14721 305.8088 -104.3533 -35.39974 0.0 -135.0214 45.52411 20.54367 0.0
18670.0 -24.50567 295.0848 -108.6537 -34.46561 0.0 -138.038 42.10478 21.7452 0.0
18680.0 -36.0523 265.5168 -111.7685 -34.917 0.0 -140.4232 33.21602 30.35567 0.0
18690.0 -30.22337 318.0003 -120.9061 -32.48551 0.0 -145.9223 37.11137 20.39036 0.0
18700.0 -10.98665 325.1643 -103.7123 -31.58331 0.0 -137.8422 43.18124 22.53198 0.0
18710.0 -17.07127 303.2542 -103.5489 -30.95753 0.0 -136.5492 41.15867 22.79919 0.0
18720.0 -16.99142 300.8787 -102.7916 -31.84365 0.0 -137.979 45.89224 21.13875 0.0
18730.0 -17.89839 322.5428 -109.8765 -33.02195 0.0 -136.5208 35.4513 24.215 0.0
18740.0 -4.718923 375.3309 -111.7503 -31.6972 0.0 -135.9833 34.61121 21.31891 0.0
18750.0 -33.73895 268.9796 -110.4427 -31.60999 0.0 -144.272 47.62136 17.81803 0.0
18760.0 -15.03099 329.8371 -109.0892 -31.23329 0.0 -137.089 34.43515 24.79795 0.0
18770.0 -12.52568 301.2472 -98.43099 -30.85866 0.0 -134.0062 42.34087 24.09295 0.0
18780.0 -30.05169 286.33 -111.7031 -31.83836 0.0 -144.1944 38.45644 25.87321 0.0
18790.0 -13.42707 314.77 -103.1886 -32.08086 0.0 -139.927 41.06865 27.75064 0.0
18800.0 -27.85944 276.8899 -106.8189 -32.98799 0.0 -142.1165 42.31395 25.9716 0.0
18810.0 -21.19692 304.673 -108.0791 -33.15513 0.0 -136.0987 39.46646 21.7082 0.0
18820.0 -35.63612 286.0055 -117.195 -34.3511 0.0 -142.8949 37.85459 22.19642 0.0
18830.0 -33.34268 313.7469 -122.8125 -33.01992 0.0 -141.0827 28.60767 22.68245 0.0
18840.0 -19.33914 317.7168 -109.941 -33.19065 0.0 -141.8314 38.84554 26.23552 0.0
18850.0 -10.77088 317.3402 -101.2654 -30.21339 0.0 -134.9644 38.89684 25.01557 0.0
18860.0 -26.84237 263.5507 -101.9979 -31.46373 0.0 -137.0624 41.64647 24.88172 0.0
18870.0 -24.98312 288.7458 -107.3235 -31.13631 0.0 -137.3822 42.00865 19.18643 0.0
18880.0 -27.34641 303.2131 -113.8123 -30.92837 0.0 -138.2753 35.42307 19.96831 0.0
18890.0 -31.42629 324.511 -123.9656 -30.88507 0.0 -140.3956 28.97359 18.34141 0.0
18900.0 -26.52825 274.7873 -104.8881 -31.87149 0.0 -139.3994 40.76166 25.62111 0.0
18910.0 -24.55458 310.628 -113.135 -32.69461 0.0 -140.3544 37.26389 22.65013 0.0
18920.0 -8.644472 307.2042 -96.24851 -29.51799 0.0 -132.8726 40.08648 26.05564 0.0
18930.0 -41.05012 270.2744 -118.123 -32.67966 0.0 -141.7091 31.89793 24.36778 0.0
18940.0 -14.77607 272.6459 -92.52527 -31.00879 0.0 -135.3317 47.82453 25.99066 0.0
18950.0 -18.52756 314.8523 -108.3126 -29.03535 0.0 -139.2296 40.01995 19.93244 0.0
18960.0 -39.93653 269.9889 -116.928 -32.62933 0.0 -139.8541 31.20382 24.35162 0.0
18970.0 -24.53613 307.1806 -112.1334 -32.86785 0.0 -141.985 40.67174 22.0477 0.0
18980.0 -25.11349 296.9627 -109.797 -32.61935 0.0 -137.3664 33.87276 26.31599 0.0
18990.0 -15.04224 312.5798 -104.1792 -30.86269 0.0 -131.1577 37.02601 20.81518 0.0
19000.0 -29.41008 280.468 -109.3899 -30.5388 0.0 -135.1604 36.97263 19.33671 0.0
19010.0 -25.69843 304.931 -112.6542 -33.06961 0.0 -137.3049 34.20483 23.5155 0.0
19020.0 -8.147622 355.2213 -109.4445 -33.46748 0.0 -142.687 46.49473 20.2153 0.0
19030.0 -23.90526 287.1492 -105.7903 -33.38137 0.0 -139.7285 45.24134 22.07821 0.0
19040.0 -40.92383 282.3681 -121.4455 -33.34369 0.0 -140.2891 35.55344 16.63383 0.0
19050.0 -24.50334 288.0655 -106.6497 -31.98964 0.0 -141.5309 41.48288 25.38798 0.0
19060.0 -31.36763 315.7415 -121.4062 -34.30501 0.0 -144.5032 34.42983 22.97222 0.0
19070.0 -4.71998 345.2055 -103.1607 -33.33891 0.0 -137.4134 40.91882 26.67283 0.0
19080.0 -30.35919 306.2368 -117.6874 -32.86223 0.0 -137.1129 31.47832 20.80941 0.0
19090.0 -38.61511 287.509 -120.6027 -34.19736 0.0 -144.7758 37.26634 21.10409 0.0
19100.0 -41.90506 320.0354 -133.1681 -36.18205 0.0 -145.7536 28.27287 20.49463 0.0
19110.0 -38.23755 282.7681 -118.8733 -33.17645 0.0 -138.8421 29.893 23.2523 0.0
19120.0 -33.77482 286.1919 -115.3869 -33.29821 0.0 -140.1668 41.7997 16.2784 0.0
19130.0 -23.71668 317.8973 -114.37 -33.48152 0.0 -145.6134 39.76228 24.96265 0.0
19140.0 -50.36948 245.1739 -120.2846 -33.00382 0.0 -142.6107 36.97517 18.35475 0.0
19150.0 -25.49667 300.2994 -111.1317 -33.14476 0.0 -140.8057 40.79293 22.02584 0.0
19160.0 -24.23808 304.3191 -111.0194 -32.87614 0.0 -136.2992 37.17367 20.98226 0.0
19170.0 -1.138844 314.3447 -90.77911 -31.23889 0.0 -137.8633 50.93868 27.38436 0.0
19180.0 -34.19116 305.1253 -121.2024 -31.74935 0.0 -144.4831 34.54408 20.48604 0.0
19190.0 -20.95853 326.5022 -114.0657 -32.68566 0.0 -140.2789 32.49144 26.40741 0.0
19200.0 -28.19862 284.6293 -109.3651 -32.12808 0.0 -137.4099 38.45922 21.71374 0.0
19210.0 -23.45908 319.6109 -114.6011 -31.95501 0.0 -139.6708 37.36556 19.65914 0.0
19220.0 -31.51179 262.7154 -106.4291 -32.22117 0.0 -140.5966 46.6156 19.77307 0.0
19230.0 -18.53245 318.907 -109.4737 -34.80375 0.0 -137.9331 44.5268 18.73633 0.0
19240.0 -32.4576 320.8558 -123.9546 -34.74052 0.0 -142.0337 34.04083 18.77878 0.0
19250.0 -17.95019 343.6434 -115.9454 -35.08383 0.0 -140.8638 38.69226 21.30998 0.0
19260.0 -39.08431 274.2318 -117.2858 -31.81362 0.0 -140.6407 38.73727 16.4313 0.0
19270.0 -25.61958 284.5732 -106.77 -32.73018 0.0 -139.8112 39.17855 26.59281 0.0
19280.0 -21.46943 302.2326 -107.6557 -33.29752 0.0 -137.4108 39.88122 23.17139 0.0
19290.0 -17.42703 324.4157 -109.9392 -32.84984 0.0 -138.304 39.09766 22.11699 0.0
19300.0 -29.70656 283.7185 -110.6133 -32.73631 0.0 -140.5484 41.92417 20.74724 0.0
19310.0 -25.54115 304.1521 -112.2748 -32.90385 0.0 -142.8952 37.76516 25.75903 0.0
19320.0 -29.67723 346.3896 -128.4556 -35.1706 0.0 -144.3234 32.47683 18.56159 0.0
19330.0 -37.11225 295.5003 -121.3787 -35.11856 0.0 -142.3147 37.26628 18.78824 0.0
19340.0 -25.0999 304.5968 -111.9604 -33.15894 0.0 -134.2434 31.50175 23.94022 0.0
19350.0 -49.12383 295.6765 -133.4406 -33.31075 0.0 -146.5937 30.67352 15.7904 0.0
19360.0 -37.82218 280.131 -117.7059 -34.43923 0.0 -145.5811 40.3722 21.94227 0.0
19370.0 -30.18227 268.0272 -106.6144 -30.21536 0.0 -139.2946 36.46344 26.43217 0.0
19380.0 -40.659 271.6136 -118.1138 -34.97236 0.0 -141.6261 39.79102 18.69357 0.0
19390.0 -34.02845 285.7009 -115.5005 -34.84547 0.0 -138.3083 34.273 23.38026 0.0
19400.0 -55.13808 250.0131 -126.4332 -35.30085 0.0 -142.243 34.11119 16.99945 0.0
19410.0 -18.20193 328.7274 -111.9436 -33.70887 0.0 -136.1233 38.67281 19.2157 0.0
19420.0 -25.84121 322.3477 -117.7636 -36.13751 0.0 -141.6187 39.83703 20.15552 0.0
19430.0 -23.1435 317.3982 -113.6545 -35.64942 0.0 -139.3331 37.64738 23.68065 0.0
19440.0 -20.91484 313.3743 -110.2784 -33.21042 0.0 -137.8177 25.21009 35.53965 0.0
19450.0 -9.727217 340.7454 -106.896 -32.41649 0.0 -138.29 41.54433 22.26608 0.0
19460.0 -26.25111 314.5906 -115.9615 -35.06518 0.0 -140.0811 40.78525 18.39951 0.0
19470.0 -31.04907 269.9656 -108.0339 -33.22985 0.0 -138.722 42.77579 21.1421 0.0
19480.0 -6.222895 363.9495 -110.0087 -34.88601 0.0 -140.511 45.38149 20.00677 0.0
19490.0 -32.30838 272.8878 -110.1266 -35.04065 0.0 -134.9151 32.90102 26.9282 0.0
19500.0 -24.05373 302.8163 -110.4065 -33.64036 0.0 -137.9747 36.60855 24.59999 0.0
19510.0 -7.440545 319.9089 -98.66751 -32.97787 0.0 -135.4436 41.9216 27.8324 0.0
19520.0 -15.61485 293.6813 -99.36262 -33.33384 0.0 -134.9036 42.69911 26.17576 0.0
19530.0 -29.16816 258.9701 -103.0175 -34.50518 0.0 -140.7201 45.3848 26.82299 0.0
19540.0 -25.90387 291.874 -109.1363 -34.17688 0.0 -140.3971 44.45661 20.9811 0.0
19550.0 -24.46364 315.3143 -114.3804 -33.67551 0.0 -137.533 32.38764 24.44046 0.0
19560.0 -51.84001 247.7933 -122.5021 -35.12018 0.0 -143.9919 40.84073 15.76922 0.0
19570.0 -22.40979 310.7365 -111.0211 -33.93271 0.0 -139.5486 37.70926 24.75093 0.0
19580.0 -31.58348 271.0336 -108.8729 -33.49404 0.0 -139.5165 42.48963 21.64795 0.0
19590.0 -34.48443 282.7177 -115.1058 -33.36483 0.0 -141.1737 39.86469 19.56808 0.0
19600.0 -40.34704 271.5206 -117.7753 -32.79283 0.0 -140.4614 36.36524 19.11362 0.0
19610.0 -10.07109 310.902 -98.72961 -34.16352 0.0 -137.2759 47.64146 25.06839 0.0
19620.0 -29.57847 300.2534 -115.2004 -33.88726 0.0 -137.4166 35.06587 21.0376 0.0
19630.0 -16.6941 352.8379 -117.3113 -35.01999 0.0 -141.2182 34.70499 24.22194 0.0
19640.0 -42.7337 279.4787 -122.4314 -33.90937 0.0 -144.8024 34.76159 21.51881 0.0
19650.0 -23.39477 316.8982 -113.7632 -33.35015 0.0 -137.6486 35.04692 22.18867 0.0
19660.0 -31.11269 321.5593 -122.8103 -34.03753 0.0 -143.8049 38.35485 16.67727 0.0
19670.0 -26.4352 345.5043 -124.9611 -32.10308 0.0 -140.6818 30.89621 16.92759 0.0
19680.0 -30.76566 291.6714 -113.9403 -33.25141 0.0 -141.3441 37.1621 23.4931 0.0
19690.0 -35.32528 292.1187 -118.6274 -33.41549 0.0 -141.2637 40.71859 15.33314 0.0
19700.0 -14.49978 325.6954 -107.3769 -31.53725 0.0 -140.9496 38.42611 26.68389 0.0
19710.0 -26.32457 313.9032 -115.8389 -32.40629 0.0 -141.7776 37.30618 21.0388 0.0
19720.0 -16.60399 298.1549 -101.6275 -32.22525 0.0 -132.973 35.20487 28.36588 0.0
19730.0 -12.31992 328.1717 -105.9032 -32.00594 0.0 -133.6766 38.65528 21.12406 0.0
19740.0 -15.90168 310.4269 -104.4247 -31.55862 0.0 -135.0713 40.4231 21.78207 0.0
19750.0 -26.90564 287.1886 -108.8019 -29.57558 0.0 -130.7342 33.58576 17.92209 0.0
19760.0 -8.713214 279.5734 -88.43789 -30.24405 0.0 -128.1199 43.35029 26.57575 0.0
19770.0 -9.332268 354.2039 -110.339 -34.55488 0.0 -137.914 38.92096 23.20888 0.0
19780.0 -35.14502 242.1731 -104.2044 -31.8347 0.0 -141.6827 50.03551 19.27744 0.0
19790.0 -22.73901 304.4571 -109.5597 -30.86878 0.0 -142.3909 41.24136 22.45864 0.0
19800.0 -15.82244 292.5337 -99.24295 -31.15235 0.0 -139.0252 40.48894 30.44565 0.0
19810.0 -23.65653 266.0091 -99.51315 -33.15473 0.0 -137.0243 43.22174 27.44409 0.0
19820.0 -29.47151 297.6089 -114.3393 -31.47771 0.0 -137.9709 35.07836 20.03095 0.0
19830.0 -8.071573 323.8037 -100.4092 -32.45735 0.0 -135.9329 39.82875 28.15226 0.0
19840.0 -18.52718 299.4112 -103.9089 -31.74764 0.0 -132.9539 36.48538 24.30723 0.0
19850.0 -32.0931 263.4222 -107.212 -31.12794 0.0 -137.0438 34.45484 26.5049 0.0
19860.0 -31.36688 306.8875 -118.8806 -31.0981 0.0 -140.7197 31.12946 21.80779 0.0
19870.0 -35.14756 287.6752 -117.1826 -33.99311 0.0 -140.2033 36.33818 20.67568 0.0
19880.0 -27.75961 289.7868 -110.3968 -34.05776 0.0 -136.5685 35.10667 25.12282 0.0
19890.0 -43.29593 263.6159 -118.4701 -34.64107 0.0 -140.1053 36.38229 19.894 0.0
19900.0 -35.9226 272.7643 -113.7056 -32.85449 0.0 -136.5674 32.78241 22.93395 0.0
19910.0 -33.91385 268.9655 -110.6135 -34.17656 0.0 -139.9045 38.45189 25.01565 0.0
19920.0 -6.90692 304.4599 -93.72838 -31.48023 0.0 -135.3527 45.87595 27.22858 0.0
19930.0 -22.69617 302.1665 -108.8636 -32.72733 0.0 -141.3767 42.193 23.04742 0.0
19940.0 -27.79308 299.681 -113.2517 -34.08483 0.0 -140.101 39.66815 21.26592 0.0
19950.0 -36.53051 299.4473 -121.9225 -34.37321 0.0 -139.5068 31.40647 20.55101 0.0
19960.0 -20.14691 312.5929 -109.2876 -32.04412 0.0 -139.9841 40.28273 22.45786 0.0
19970.0 -18.15333 279.8529 -97.95771 -32.8381 0.0 -135.0172 42.23471 27.66291 0.0
19980.0 -28.91284 286.3637 -110.5739 -30.99019 0.0 -138.0445 37.13015 21.33064 0.0
19990.0 -18.06282 313.6197 -107.4963 -32.04897 0.0 -138.7383 41.05403 22.23693 0.0
20000.0 -35.3676 298.0022 -120.3476 -31.23115 0.0 -141.6828 32.04932 20.51713 0.0
20010.0 -11.90216 316.1077 -102.0452 -31.8206 0.0 -138.6251 46.30083 22.09965 0.0
20020.0 -9.878588 319.4497 -100.9746 -32.68406 0.0 -136.3913 46.34768 21.75305 0.0
20030.0 -24.41057 281.1512 -104.5852 -33.00242 0.0 -133.1169 41.53844 19.99573 0.0
20040.0 -16.62923 314.1602 -106.2169 -32.94892 0.0 -135.5848 36.78929 25.5276 0.0
20050.0 -28.50844 286.1569 -110.1105 -34.75132 0.0 -137.9137 37.80676 24.74778 0.0
20060.0 -18.53925 309.4033 -106.7704 -34.28442 0.0 -134.812 35.51773 26.8083 0.0
20070.0 -34.32189 272.8545 -112.1306 -33.16943 0.0 -140.4034 40.06977 21.37249 0.0
20080.0 -25.43543 327.7191 -118.8896 -33.84038 0.0 -144.7707 38.40962 21.31183 0.0
20090.0 -26.3113 303.4881 -112.8556 -32.68401 0.0 -138.0103 34.549 23.2897 0.0
20100.0 -35.67565 297.2016 -120.4273 -32.37473 0.0 -142.331 31.20662 23.07185 0.0
20110.0 -37.56377 287.0803 -119.4292 -33.57684 0.0 -142.6293 36.20075 20.57619 0.0
20120.0 -32.60353 283.1733 -113.3548 -31.4377 0.0 -140.5915 37.67683 20.99761 0.0
20130.0 -13.30575 302.123 -99.4608 -32.01913 0.0 -134.7126 46.48007 20.79086 0.0
20140.0 -14.25509 328.0453 -107.8023 -31.97545 0.0 -135.2837 38.04601 21.41084 0.0
20150.0 -21.80342 297.044 -106.5101 -31.55345 0.0 -133.2655 36.37634 21.93248 0.0
20160.0 -14.8134 297.4921 -99.64786 -30.83431 0.0 -137.6871 40.99495 27.87862 0.0
20170.0 -11.98727 322.7784 -104.0325 -30.57573 0.0 -142.2185 46.82399 21.93772 0.0
20180.0 -24.48968 287.5075 -106.4769 -33.09891 0.0 -140.5324 41.99994 25.1545 0.0
20190.0 -33.77854 285.0363 -115.0611 -31.8859 0.0 -139.4282 34.89145 21.3616 0.0
20200.0 -27.76509 296.4991 -112.3164 -30.84171 0.0 -138.3623 35.75864 21.12892 0.0
20210.0 -51.33377 246.2911 -121.5675 -31.29717 0.0 -141.7629 31.50064 19.99196 0.0
20220.0 -19.44782 321.9026 -111.2433 -31.30773 0.0 -142.0214 35.84937 26.23644 0.0
20230.0 -38.63489 260.2403 -112.8465 -31.96007 0.0 -143.8236 35.49264 27.44458 0.0
20240.0 -24.97265 294.8219 -109.0457 -31.49104 0.0 -137.6965 38.78162 21.36029 0.0
20250.0 -16.70379 299.9386 -102.2359 -31.75672 0.0 -136.0408 41.87227 23.68936 0.0
20260.0 -9.693069 349.319 -109.3068 -30.51831 0.0 -140.8841 39.79353 22.3021 0.0
20270.0 -21.7745 329.2418 -115.6629 -29.88209 0.0 -139.7805 34.48549 19.51423 0.0
20280.0 -10.572 308.2111 -98.46315 -29.07656 0.0 -134.261 38.66681 26.20765 0.0
20290.0 -41.70938 274.3217 -119.9365 -30.65045 0.0 -145.9109 35.11119 21.51372 0.0
20300.0 -2.502428 318.3905 -93.29642 -27.71191 0.0 -133.1239 44.50471 23.03469 0.0
20310.0 -13.22069 306.7509 -100.6955 -30.48615 0.0 -134.432 44.95769 19.26499 0.0
20320.0 -40.08187 268.723 -116.7124 -32.10813 0.0 -143.4775 37.4097 21.46357 0.0
20330.0 -23.12703 300.1417 -108.7171 -30.55091 0.0 -138.0166 37.61068 22.23973 0.0
20340.0 -12.92172 311.8511 -101.8509 -29.38404 0.0 -139.6584 41.94509 25.24648 0.0
20350.0 -34.77064 291.9523 -118.0254 -31.7413 0.0 -141.786 38.79076 16.7112 0.0
20360.0 -15.43551 341.8578 -112.9216 -29.86633 0.0 -137.3644 31.45689 22.85231 0.0
20370.0 -29.78498 271.4353 -107.189 -31.37935 0.0 -142.7679 45.01894 21.93938 0.0
20380.0 -30.56633 285.2732 -111.9164 -30.32154 0.0 -141.5069 34.62393 25.28808 0.0
20390.0 -22.89352 303.049 -109.3126 -28.22244 0.0 -139.1383 36.65658 21.39159 0.0
20400.0 -20.6148 301.1508 -106.4926 -31.82038 0.0 -138.7337 39.62617 24.4353 0.0
20410.0 -5.395146 337.8684 -101.7435 -30.56942 0.0 -138.4921 42.39586 24.92211 0.0
20420.0 -32.94691 289.1394 -115.3995 -32.37479 0.0 -143.3587 40.65012 19.68392 0.0
20430.0 -23.52556 316.5918 -113.8066 -29.74369 0.0 -144.1879 39.78387 20.34107 0.0
20440.0 -29.67943 295.5716 -113.9663 -32.00006 0.0 -141.5714 33.81436 25.79083 0.0
20450.0 -18.11315 306.2404 -105.4423 -30.35084 0.0 -136.2033 37.99022 23.1216 0.0
20460.0 -13.05248 351.1348 -113.184 -32.37066 0.0 -140.0441 34.98133 24.24941 0.0
20470.0 -23.10177 312.8393 -112.3127 -30.52612 0.0 -139.0498 37.3427 19.92053 0.0
20480.0 -35.18149 296.0485 -119.6043 -32.06233 0.0 -144.5231 33.54882 23.43228 0.0
20490.0 -23.21121 288.3101 -105.4273 -32.89603 0.0 -139.1999 36.69466 29.97401 0.0
20500.0 -27.98363 278.2372 -107.3273 -30.14461 0.0 -140.9448 40.05554 23.70656 0.0
20510.0 -14.71591 355.1807 -116.0012 -31.1531 0.0 -142.8394 35.88799 22.10334 0.0
20520.0 -18.84252 327.8582 -112.3364 -33.11696 0.0 -140.9788 38.69995 23.05942 0.0
20530.0 -17.19701 295.0509 -101.3354 -31.99659 0.0 -140.1887 44.26775 26.58215 0.0
20540.0 -31.37586 320.1333 -122.6668 -32.50132 0.0 -144.8192 30.12124 24.53244 0.0
20550.0 -28.93587 320.338 -120.2852 -32.3492 0.0 -140.2316 31.19087 21.10471 0.0
20560.0 -15.31863 331.3838 -109.8178 -32.02804 0.0 -135.9 37.54231 20.56791 0.0
20570.0 -15.81192 295.7087 -100.1378 -31.24984 0.0 -135.6602 40.76429 26.00797 0.0
20580.0 -27.31777 282.3975 -107.8478 -32.40401 0.0 -141.3093 46.04561 19.81986 0.0
20590.0 -22.19515 300.4414 -107.8707 -32.15976 0.0 -139.1883 43.62978 19.84759 0.0
20600.0 -20.6045 331.7464 -115.2071 -30.63968 0.0 -143.121 31.94212 26.61143 0.0
20610.0 -18.45826 302.2851 -104.6595 -31.59 0.0 -136.9948 40.57984 23.34539 0.0
20620.0 -16.08689 307.4076 -103.7489 -30.23345 0.0 -135.777 41.25147 21.01007 0.0
20630.0 -31.09424 277.8676 -110.3325 -30.41229 0.0 -139.1153 38.64289 20.55218 0.0
20640.0 -26.90041 267.161 -103.0855 -31.66538 0.0 -139.6305 38.04051 30.16991 0.0
20650.0 -3.60817 371.2338 -109.4712 -32.12047 0.0 -139.8636 39.05272 23.46015 0.0
20660.0 -2.672705 355.6509 -104.0921 -31.50331 0.0 -132.4616 36.87312 22.99971 0.0
20670.0 -22.04412 306.6043 -109.4771 -30.98747 0.0 -140.7547 39.58038 22.68467 0.0
20680.0 -18.07647 321.7407 -109.8258 -31.55667 0.0 -140.5319 42.91353 19.34923 0.0
20690.0 -34.67531 252.3015 -106.623 -31.02189 0.0 -141.6186 45.12362 20.89393 0.0
20700.0 -31.10572 306.6447 -118.5502 -30.0587 0.0 -143.1119 34.45395 20.16649 0.0
20710.0 -11.90732 334.2896 -107.2352 -31.01965 0.0 -139.294 40.15038 22.92814 0.0
20720.0 -19.28932 318.7737 -110.1926 -30.29209 0.0 -138.4361 38.03056 20.50503 0.0
20730.0 -23.91175 316.008 -114.0263 -29.82288 0.0 -141.3439 38.01952 19.1209 0.0
20740.0 -12.90843 355.8134 -114.3741 -29.99383 0.0 -137.446 28.98738 24.07829 0.0
20750.0 -25.30991 262.0871 -100.0481 -28.70915 0.0 -138.4407 37.47597 29.62574 0.0
20760.0 -42.18116 284.474 -123.3033 -30.59216 0.0 -140.9526 29.20608 19.03537 0.0
20770.0 -31.14822 289.5263 -113.7111 -29.80901 0.0 -144.2129 37.30834 23.00248 0.0
20780.0 -11.32915 339.0008 -108.0005 -29.44779 0.0 -140.3473 38.38052 23.41409 0.0
20790.0 -32.15256 288.6986 -114.4794 -32.64942 0.0 -142.6258 39.13875 21.65701 0.0
20800.0 -7.466726 316.498 -97.72102 -31.53834 0.0 -139.5296 43.61119 29.73572 0.0
20810.0 -31.22953 302.8479 -117.5913 -32.01367 0.0 -142.1889 36.05204 20.55921 0.0
20820.0 -25.94525 280.8627 -106.0376 -29.98061 0.0 -136.1141 36.88288 23.17427 0.0
20830.0 -15.54988 319.1345 -106.556 -31.97789 0.0 -139.6904 41.20652 23.90579 0.0
20840.0 -16.05472 297.2234 -100.8126 -29.97971 0.0 -137.8524 40.00623 27.01329 0.0
20850.0 -19.80506 295.7212 -104.1345 -29.84159 0.0 -136.7591 40.72161 21.74454 0.0
20860.0 -22.62389 312.1107 -111.6271 -31.91694 0.0 -138.6668 34.42637 24.53031 0.0
20870.0 -40.26482 277.5863 -119.4229 -31.99273 0.0 -141.7618 35.69245 18.63925 0.0
20880.0 -21.01931 343.7324 -119.0399 -30.53195 0.0 -141.352 33.37766 19.46632 0.0
20890.0 -22.81811 292.494 -106.2273 -31.05814 0.0 -136.6457 40.54146 20.93511 0.0
20900.0 -38.64743 277.7657 -117.8566 -31.76537 0.0 -140.6113 32.33055 22.18952 0.0
20910.0 -14.36566 285.1281 -95.67434 -31.05549 0.0 -137.0565 45.48436 26.95324 0.0
20920.0 -15.63751 334.4009 -110.9971 -31.01134 0.0 -137.2565 33.28844 23.98228 0.0
20930.0 -22.64792 293.4198 -106.3211 -31.09607 0.0 -141.1699 49.02225 16.92257 0.0
20940.0 -19.79958 312.503 -108.9146 -32.05819 0.0 -139.0588 36.11006 26.09226 0.0
20950.0 -7.656727 323.6495 -99.95039 -30.88325 0.0 -134.3414 42.1316 23.14269 0.0
20960.0 -2.755171 360.4568 -105.545 -29.16119 0.0 -138.9663 33.77964 28.80286 0.0
20970.0 -31.64894 290.3689 -114.4521 -31.48457 0.0 -141.3733 39.22515 19.18059 0.0
20980.0 -22.5805 307.4864 -110.265 -32.71848 0.0 -137.9353 38.50846 21.88034 0.0
20990.0 -30.14824 284.9271 -111.3996 -31.52795 0.0 -136.7898 34.10898 22.80912 0.0
21000.0 -28.29485 294.0777 -112.1557 -31.89489 0.0 -142.1239 38.4034 23.45971 0.0
21010.0 -12.861 294.7881 -96.92439 -30.83636 0.0 -136.5109 41.81077 28.61215 0.0
21020.0 -38.00643 268.4343 -114.5546 -33.20627 0.0 -141.0677 37.29839 22.42091 0.0
21030.0 -24.21497 288.2524 -106.4146 -31.82211 0.0 -134.4219 36.39148 23.43791 0.0
21040.0 -33.71798 286.7932 -115.5015 -32.17183 0.0 -141.5284 34.95617 23.24253 0.0
21050.0 -20.72415 305.8371 -107.9383 -32.71888 0.0 -140.5081 37.57732 27.7113 0.0
21060.0 -37.52872 275.1831 -116.0014 -33.16131 0.0 -137.817 33.69353 21.2833 0.0
21070.0 -6.043588 333.2609 -101.0781 -30.75787 0.0 -138.363 46.24964 21.79312 0.0
21080.0 -8.077632 350.0979 -107.9135 -32.88453 0.0 -138.2517 36.56443 26.65837 0.0
21090.0 -33.06807 270.6724 -110.2545 -31.55409 0.0 -138.3256 36.83826 22.78698 0.0
21100.0 -51.89536 257.5501 -125.3398 -31.25478 0.0 -143.5443 31.67527 17.78404 0.0
21110.0 -10.60113 355.2447 -111.9047 -29.37348 0.0 -137.9203 34.53301 20.85612 0.0
21120.0 -28.56125 337.8406 -124.9017 -31.64061 0.0 -140.3581 31.21618 15.88085 0.0
21130.0 -30.67379 260.7435 -105.0288 -31.41372 0.0 -136.2004 35.06112 27.52419 0.0
21140.0 -27.83548 300.6683 -113.5757 -32.80667 0.0 -139.3468 35.75067 22.82711 0.0
21150.0 -31.55603 300.2874 -117.1876 -31.46277 0.0 -142.4564 32.7948 23.93672 0.0
21160.0 -53.09392 260.8293 -127.4734 -31.17982 0.0 -139.4801 27.06367 16.12283 0.0
21170.0 -17.76411 312.9114 -106.9956 -30.05813 0.0 -139.4184 38.61211 23.8688 0.0
21180.0 -2.904166 317.9166 -93.563 -29.13066 0.0 -140.0207 46.45774 29.13058 0.0
21190.0 -15.42095 340.7 -112.5768 -31.24062 0.0 -141.7771 39.63696 20.80396 0.0
21200.0 -22.84412 284.6923 -104.0285 -30.59152 0.0 -134.8184 40.95989 20.42152 0.0
21210.0 -28.80309 267.3337 -105.0374 -28.89696 0.0 -139.3753 39.99542 23.23938 0.0
21220.0 -27.20148 289.1337 -109.6524 -31.46774 0.0 -139.9401 36.0108 25.74459 0.0
21230.0 -38.5221 261.9586 -113.2237 -29.66727 0.0 -137.7914 31.5513 22.68376 0.0
21240.0 -14.95573 303.4706 -101.4951 -32.3768 0.0 -140.1655 44.4077 26.63948 0.0
21250.0 -35.59928 252.5757 -107.6251 -31.5651 0.0 -134.9768 37.959 20.95771 0.0
21260.0 -19.21183 329.2687 -113.1079 -31.56826 0.0 -138.7213 31.85777 25.3239 0.0
21270.0 -20.97468 311.0331 -109.6706 -33.16352 0.0 -137.3042 36.01809 24.77905 0.0
21280.0 -31.83995 272.0644 -109.4233 -31.8634 0.0 -141.1655 40.15837 23.44719 0.0
21290.0 -28.92956 295.7049 -113.2544 -31.20483 0.0 -140.8335 36.7625 22.0214 0.0
21300.0 -24.81122 293.0113 -108.3679 -33.507 0.0 -135.6988 37.36597 23.47191 0.0
21310.0 -32.03374 296.3537 -116.5436 -33.67911 0.0 -141.8113 36.39719 22.54962 0.0
21320.0 -27.17114 293.3112 -110.8134 -31.72314 0.0 -135.5377 30.61756 25.82992 0.0
21330.0 -31.28121 277.2223 -110.3355 -33.17773 0.0 -141.2281 40.69188 23.37849 0.0
21340.0 -18.69643 298.2929 -103.7593 -30.92725 0.0 -137.2053 36.77276 27.60053 0.0
21350.0 -23.64063 307.5315 -111.338 -33.4363 0.0 -140.2425 39.03048 23.31028 0.0
21360.0 -30.08714 250.5417 -101.533 -30.89005 0.0 -137.8026 43.21232 23.94732 0.0
21370.0 -29.66675 311.3 -118.4388 -34.05024 0.0 -141.3211 33.92073 23.01185 0.0
21380.0 -25.63566 332.0662 -120.3295 -33.3879 0.0 -138.9536 33.11068 18.90138 0.0
21390.0 -23.91544 304.8963 -110.8613 -31.82403 0.0 -137.865 33.70535 25.12229 0.0
21400.0 -10.50341 309.1445 -98.66074 -34.83299 0.0 -137.7406 49.67408 24.23878 0.0
21410.0 -21.30234 277.3172 -100.3836 -31.15567 0.0 -138.8486 47.45251 22.16812 0.0
21420.0 -18.26609 328.1286 -111.837 -33.58516 0.0 -136.2055 33.53235 24.4213 0.0
21430.0 -27.94071 284.7555 -109.1431 -33.85394 0.0 -138.888 44.51336 19.08539 0.0
21440.0 -38.37645 294.3173 -122.3056 -33.59572 0.0 -142.3014 35.64146 17.95008 0.0
21450.0 -7.593805 337.9886 -103.9765 -29.14054 0.0 -139.4336 42.04763 22.55003 0.0
21460.0 -18.54097 298.9054 -103.7785 -31.50847 0.0 -141.2058 40.72156 28.2142 0.0
21470.0 -28.36093 291.2178 -111.4062 -30.78283 0.0 -136.2815 32.97907 22.67904 0.0
21480.0 -26.14565 277.4141 -105.2546 -31.69333 0.0 -138.4797 39.42803 25.49044 0.0
21490.0 -23.69532 302.4112 -109.9325 -34.20249 0.0 -140.3566 41.57587 23.05063 0.0
21500.0 -5.814185 334.7695 -101.2789 -30.40888 0.0 -135.2191 37.86921 26.47987 0.0
21510.0 -17.9885 327.9497 -111.5084 -29.03935 0.0 -140.2098 37.13106 20.60964 0.0
21520.0 -13.54422 325.8071 -106.4532 -27.7696 0.0 -137.9413 36.4924 22.7654 0.0
21530.0 -20.93524 326.6604 -114.0875 -31.73035 0.0 -137.9155 33.85169 21.70667 0.0
21540.0 -31.80929 291.8645 -115.039 -32.42839 0.0 -138.8211 36.66397 19.54654 0.0
21550.0 -8.533807 356.8297 -110.2893 -31.3441 0.0 -138.8037 42.23595 17.62254 0.0
21560.0 -25.88217 320.6038 -117.3073 -33.11794 0.0 -137.9089 31.92991 21.78969 0.0
21570.0 -39.30861 314.9984 -129.1353 -35.78882 0.0 -143.9365 34.66171 15.92838 0.0
21580.0 5.834746 355.1828 -95.45112 -32.97105 0.0 -137.6892 40.1731 35.03604 0.0
21590.0 -30.37819 286.2158 -111.997 -33.22753 0.0 -136.8805 36.00319 22.10784 0.0
21600.0 -29.90562 306.1865 -117.2194 -34.03088 0.0 -137.6671 34.3137 20.1648 0.0
21610.0 -1.984321 361.1826 -104.9811 -31.57704 0.0 -129.2388 33.17698 22.6577 0.0
21620.0 -19.58027 340.4188 -116.656 -35.00954 0.0 -138.5209 36.04327 20.8312 0.0
21630.0 -32.33701 295.4695 -116.5947 -33.59988 0.0 -142.781 35.36706 24.41909 0.0
21640.0 -33.6662 279.9736 -113.505 -34.48617 0.0 -143.1694 39.99332 24.15721 0.0
21650.0 -46.05942 260.3491 -120.302 -33.77556 0.0 -141.7093 36.27846 18.90444 0.0
21660.0 -17.03784 316.8003 -107.3783 -34.16418 0.0 -146.4208 49.1617 24.04492 0.0
21670.0 -26.29077 288.6227 -108.596 -32.6034 0.0 -142.2496 44.20495 22.05202 0.0
21680.0 -22.76248 288.021 -104.8961 -34.78707 0.0 -133.563 36.02343 27.43056 0.0
21690.0 -44.05574 239.6204 -112.3872 -32.99634 0.0 -134.1001 30.50363 24.20563 0.0
21700.0 -25.95231 294.6719 -109.9826 -32.20938 0.0 -139.3893 40.63482 20.98126 0.0
21710.0 -29.27674 262.9015 -104.2472 -32.74241 0.0 -137.0424 40.45903 25.07863 0.0
21720.0 -23.89793 293.3517 -107.5517 -31.30443 0.0 -137.4878 40.34433 20.89624 0.0
21730.0 -21.71796 305.9721 -108.9706 -34.32135 0.0 -136.8839 37.17816 25.05648 0.0
21740.0 -19.23166 322.2047 -111.1133 -33.40591 0.0 -134.9516 39.4522 17.79203 0.0
21750.0 -27.59545 298.3105 -112.6633 -35.75503 0.0 -139.5061 38.10885 24.48895 0.0
21760.0 -20.66416 300.2534 -106.2861 -35.51412 0.0 -137.8646 43.64148 23.45122 0.0
21770.0 -23.90024 305.6832 -111.0705 -34.36058 0.0 -141.3825 37.87323 26.7993 0.0
21780.0 -30.16551 284.054 -111.1679 -31.27686 0.0 -135.4684 34.29165 21.2857 0.0
21790.0 -43.738 293.0595 -127.3084 -33.83869 0.0 -142.6918 29.65289 19.56919 0.0
21800.0 -25.4065 280.5217 -105.4016 -34.244 0.0 -137.5614 45.68736 20.71647 0.0
21810.0 -11.19954 316.8946 -101.5669 -31.40128 0.0 -132.1706 36.16133 25.84362 0.0
21820.0 -11.45281 357.5408 -113.4111 -33.64767 0.0 -144.2656 42.94609 21.55607 0.0
21830.0 -19.5293 329.5325 -113.5006 -31.96966 0.0 -139.0418 39.1706 18.34029 0.0
21840.0 -32.04693 304.6766 -118.9302 -34.68729 0.0 -142.0164 33.33771 24.43577 0.0
21850.0 -19.68802 309.2761 -107.8829 -33.80444 0.0 -137.1166 38.06463 24.97351 0.0
21860.0 -14.14382 327.5263 -107.543 -33.75799 0.0 -138.6643 39.98266 24.89667 0.0
21870.0 -13.84633 296.4665 -98.38833 -31.61648 0.0 -138.2525 44.99438 26.48626 0.0
21880.0 -10.8274 328.4274 -104.4836 -33.56034 0.0 -137.6178 44.93122 21.76331 0.0
21890.0 -26.99534 281.0263 -107.1343 -33.39499 0.0 -140.3457 45.54834 21.05803 0.0
21900.0 -23.01835 296.2711 -107.5046 -32.61566 0.0 -140.4394 38.33995 27.21044 0.0
21910.0 -21.42258 316.2194 -111.5974 -34.0233 0.0 -140.3481 40.5066 22.26734 0.0
21920.0 -46.05161 248.0551 -116.7884 -35.78864 0.0 -136.2301 35.79437 19.43604 0.0
21930.0 -10.03433 352.4377 -110.5374 -34.52415 0.0 -138.4502 42.81875 19.61823 0.0
21940.0 -35.09982 299.9516 -120.6357 -34.35947 0.0 -145.4334 35.44019 23.71696 0.0
21950.0 -42.28514 262.9129 -117.2588 -33.80061 0.0 -140.7327 32.96708 24.30738 0.0
21960.0 -33.14288 296.8992 -117.8083 -31.56277 0.0 -142.6526 32.95918 23.44791 0.0
21970.0 -45.9182 264.2577 -121.2754 -34.35969 0.0 -143.1199 37.64154 18.56264 0.0
21980.0 -37.75711 286.7244 -119.521 -34.70036 0.0 -142.123 36.04263 21.25973 0.0
21990.0 -28.07013 318.0479 -118.7664 -34.10778 0.0 -141.9613 35.56677 21.73589 0.0
22000.0 -47.92334 239.9132 -116.3383 -34.0138 0.0 -140.5323 34.28618 23.92166 0.0
22010.0 -24.39438 314.7743 -114.1571 -34.63823 0.0 -140.6914 40.97454 20.19797 0.0
22020.0 -29.38175 315.6615 -119.3975 -34.80281 0.0 -143.3835 35.1235 23.6653 0.0
22030.0 -24.51571 314.9525 -114.3293 -32.73776 0.0 -139.4932 40.24742 17.65429 0.0
22040.0 -42.89247 251.3994 -114.5829 -34.82256 0.0 -140.6831 36.90843 24.01436 0.0
22050.0 -34.91128 285.4364 -116.3079 -32.15925 0.0 -141.6852 35.65505 21.88146 0.0
22060.0 -26.75179 312.0641 -115.7417 -34.61205 0.0 -141.9965 36.85309 24.01382 0.0
22070.0 -33.21183 288.2128 -115.4002 -36.33143 0.0 -136.6869 33.75857 23.85963 0.0
22080.0 -33.33368 285.9467 -114.8758 -35.41199 0.0 -141.3456 37.09009 24.7917 0.0
22090.0 -24.40631 325.8463 -117.3264 -35.12995 0.0 -142.8465 38.35582 22.29421 0.0
22100.0 -22.35975 279.7539 -102.1359 -34.19106 0.0 -137.8033 48.96166 20.89685 0.0
22110.0 -30.802 307.3691 -118.4531 -34.47081 0.0 -140.7403 35.75524 21.0028 0.0
22120.0 -18.5053 329.1519 -112.3681 -33.63932 0.0 -140.2184 38.2357 23.25395 0.0
22130.0 -21.07854 320.2298 -112.397 -32.56355 0.0 -143.4512 35.69935 27.91838 0.0
22140.0 -21.29192 308.6078 -109.2962 -32.11277 0.0 -137.0999 37.7403 22.17613 0.0
22150.0 -28.46178 292.0722 -111.7507 -33.52818 0.0 -136.4154 35.68502 22.50786 0.0
22160.0 -17.50423 316.8751 -107.8661 -33.03774 0.0 -137.0398 36.48435 25.72714 0.0
22170.0 -34.47603 263.8915 -109.7288 -34.34869 0.0 -139.6373 41.8906 22.36665 0.0
22180.0 -30.89168 324.5943 -123.4548 -35.2864 0.0 -138.3737 30.94303 19.26233 0.0
22190.0 -22.26318 310.9757 -110.9427 -34.38652 0.0 -142.4523 40.46734 25.4288 0.0
22200.0 -42.5553 253.1947 -114.7577 -34.17115 0.0 -138.7118 36.08551 22.03976 0.0
22210.0 -11.05723 314.2 -100.6562 -32.45333 0.0 -132.6539 34.90983 29.54115 0.0
22220.0 -27.0331 298.4651 -112.145 -33.04287 0.0 -137.5644 31.5092 26.95306 0.0
22230.0 -19.22937 324.1265 -111.6591 -35.41434 0.0 -136.8725 35.60735 25.02042 0.0
22240.0 -24.75764 284.2809 -105.8247 -34.52028 0.0 -143.2273 50.64278 21.28001 0.0
22250.0 -34.71476 273.0728 -112.5857 -33.9268 0.0 -140.6822 40.05191 21.97137 0.0
22260.0 -23.9202 330.1505 -118.0677 -34.94179 0.0 -141.9242 37.36294 21.43536 0.0
22270.0 -43.44147 285.6452 -124.8976 -35.53789 0.0 -140.9286 27.50422 24.06467 0.0
22280.0 -32.23887 311.8499 -121.1677 -35.95299 0.0 -144.5253 39.63859 19.67202 0.0
22290.0 -8.64307 341.1164 -105.9177 -33.24568 0.0 -136.559 40.02142 23.86554 0.0
22300.0 -23.54408 319.5698 -114.6744 -34.67836 0.0 -138.7685 33.71488 25.05764 0.0
22310.0 -35.34886 289.1474 -117.8037 -32.60179 0.0 -140.989 33.50969 22.27736 0.0
22320.0 -31.43098 273.8775 -109.5314 -34.81788 0.0 -139.6909 44.26089 20.71649 0.0
22330.0 -17.35059 321.3912 -109.0003 -32.4873 0.0 -138.7945 38.39618 23.8854 0.0
22340.0 -27.20308 290.8265 -110.1368 -33.19092 0.0 -134.2736 31.80658 25.52119 0.0
22350.0 -23.18677 298.8189 -108.3996 -35.37932 0.0 -136.4475 43.23519 20.19207 0.0
22360.0 -26.8452 319.2002 -117.8701 -35.92899 0.0 -138.569 30.70597 25.9219 0.0
22370.0 -26.68856 324.1845 -119.1348 -35.25423 0.0 -138.7417 32.17802 22.68315 0.0
22380.0 -7.716852 338.4224 -104.2232 -33.82007 0.0 -136.7785 43.01126 23.36408 0.0
22390.0 -25.19371 305.8084 -112.3997 -34.59862 0.0 -137.7221 37.97145 21.94955 0.0
22400.0 -42.17863 283.8414 -123.1204 -34.78001 0.0 -144.4385 37.37009 18.72798 0.0
22410.0 -22.31414 299.966 -107.8541 -32.97794 0.0 -135.5239 40.18251 20.46526 0.0
22420.0 -19.35616 299.1036 -104.6502 -34.78667 0.0 -137.5879 46.46281 21.26157 0.0
22430.0 -35.63311 292.5395 -119.0553 -35.94154 0.0 -139.8295 38.53325 18.18254 0.0
22440.0 -21.80317 320.288 -113.1383 -32.95089 0.0 -140.9091 33.67317 27.04857 0.0
22450.0 -39.58963 305.6051 -126.7376 -33.48437 0.0 -141.8808 32.03221 16.59534 0.0
22460.0 -17.23771 300.9799 -103.0668 -31.14981 0.0 -138.7349 43.07486 23.74301 0.0
22470.0 -29.70091 295.6015 -113.9962 -34.77149 0.0 -141.8377 42.39557 20.21737 0.0
22480.0 -32.28027 284.2599 -113.3414 -34.62112 0.0 -143.8061 41.94048 23.14538 0.0
22490.0 -29.00449 316.5378 -119.2701 -34.13958 0.0 -140.7435 34.33988 21.2731 0.0
22500.0 -33.66613 303.1279 -120.1077 -35.625 0.0 -143.3959 38.47466 20.43849 0.0
22510.0 -23.30124 326.905 -116.5233 -32.56307 0.0 -139.4578 32.44247 23.05516 0.0
22520.0 -37.36915 304.3371 -124.1556 -33.61098 0.0 -141.5978 30.82559 20.22762 0.0
22530.0 -27.13795 304.4038 -113.9434 -35.59682 0.0 -139.81 39.7405 21.72291 0.0
22540.0 -23.55258 295.5409 -107.8306 -30.71771 0.0 -136.2904 37.64818 21.52925 0.0
22550.0 -26.97443 274.2538 -105.1821 -31.3429 0.0 -132.8735 34.24709 24.78721 0.0
22560.0 -34.69005 252.7949 -106.7784 -32.44226 0.0 -136.0249 39.04213 22.64665 0.0
22570.0 -31.07426 284.0177 -112.0663 -33.39336 0.0 -135.7963 34.78342 22.33996 0.0
22580.0 -28.56451 295.494 -112.8292 -34.96076 0.0 -140.8321 41.57193 21.39171 0.0
22590.0 -17.55604 334.9593 -113.0749 -36.5015 0.0 -136.9715 42.26469 18.1334 0.0
22600.0 -51.30737 249.0062 -122.3153 -33.27711 0.0 -143.4555 30.83838 23.57889 0.0
22610.0 -41.90194 268.1724 -118.3754 -30.46529 0.0 -141.2861 32.90922 20.46666 0.0
22620.0 -4.116746 328.4968 -97.7927 -31.67933 0.0 -135.8674 41.60727 28.1468 0.0
22630.0 -11.74839 318.9088 -102.6902 -32.21396 0.0 -137.5625 35.87242 31.21392 0.0
22640.0 -19.16138 297.4053 -103.9711 -30.84878 0.0 -137.8746 37.46337 27.28895 0.0
22650.0 -21.43839 299.6214 -106.8801 -32.46562 0.0 -138.2879 40.34667 23.52679 0.0
22660.0 -32.35693 306.7308 -119.826 -33.26246 0.0 -141.0381 34.68326 19.79129 0.0
22670.0 -27.77063 291.8904 -111.0077 -32.6564 0.0 -138.2405 38.23739 21.65178 0.0
22680.0 -23.60726 311.9348 -112.5603 -32.62376 0.0 -136.2909 33.76596 22.58836 0.0
22690.0 -27.38098 305.9534 -114.6283 -34.67282 0.0 -137.6256 36.33877 21.33135 0.0
22700.0 -18.87379 319.7903 -110.0669 -33.01101 0.0 -132.8341 32.37452 23.40361 0.0
22710.0 -14.87556 346.7753 -113.7639 -32.86911 0.0 -138.1094 36.50473 20.70992 0.0
22720.0 -22.9904 313.0392 -112.2584 -33.18721 0.0 -137.1148 36.76916 21.27444 0.0
22730.0 -25.7566 306.379 -113.1253 -33.79836 0.0 -141.3041 38.55736 23.41979 0.0
22740.0 -24.27935 281.498 -104.5528 -31.97419 0.0 -134.266 38.8945 22.79289 0.0
22750.0 -30.81861 319.9185 -122.0483 -35.26948 0.0 -143.7791 34.98776 22.0125 0.0
22760.0 -24.05108 306.4745 -111.447 -32.10378 0.0 -143.2987 41.9577 21.99777 0.0
22770.0 -32.25302 284.0884 -113.2652 -32.29697 0.0 -137.8368 35.75551 21.11306 0.0
22780.0 -27.56595 319.1716 -118.5827 -31.46915 0.0 -141.6532 32.79249 21.74721 0.0
22790.0 -45.06527 263.3187 -120.1547 -31.81319 0.0 -142.7405 34.75352 19.64547 0.0
22800.0 -27.64508 294.6921 -111.6811 -32.08591 0.0 -137.216 37.0747 20.54613 0.0
22810.0 -19.05838 334.4222 -114.4241 -33.72467 0.0 -145.6739 38.63342 26.34108 0.0
22820.0 -9.320462 346.9729 -108.2652 -34.04808 0.0 -140.1276 41.31722 24.5933 0.0
22830.0 -29.09202 293.1927 -112.7005 -30.83323 0.0 -138.3105 34.5674 21.8759 0.0
22840.0 -30.49379 310.6385 -119.0772 -34.15538 0.0 -137.4146 30.47805 22.01474 0.0
22850.0 -23.27967 311.8392 -112.2054 -34.66847 0.0 -140.3455 41.62838 21.18015 0.0
22860.0 -34.95959 270.7532 -112.169 -34.31522 0.0 -139.526 39.32802 22.3441 0.0
22870.0 -11.91236 331.8054 -106.5318 -32.15577 0.0 -136.4406 38.60381 23.46079 0.0
22880.0 -16.77504 337.2884 -112.958 -33.87909 0.0 -139.8675 38.71272 22.07582 0.0
22890.0 -8.770108 325.458 -101.5795 -33.3671 0.0 -139.3776 45.90489 25.26029 0.0
22900.0 -15.7651 355.0211 -117.0049 -31.5922 0.0 -138.3247 35.71444 17.19757 0.0
22910.0 -22.16787 316.421 -112.4002 -32.34318 0.0 -140.7472 35.84659 24.84356 0.0
22920.0 -22.08417 330.0575 -116.2052 -33.65474 0.0 -140.885 37.17599 21.15862 0.0
22930.0 -21.60406 294.6065 -105.6157 -33.39465 0.0 -139.5578 42.34811 24.9887 0.0
22940.0 -36.79075 304.7377 -123.6914 -34.44658 0.0 -143.9282 35.81107 18.8723 0.0
22950.0 -39.57485 277.4396 -118.691 -34.28736 0.0 -141.5339 33.83611 23.29408 0.0
22960.0 -30.19059 310.3155 -118.6818 -35.72704 0.0 -142.0629 41.05573 18.05237 0.0
22970.0 -39.30121 284.4146 -120.4064 -34.08323 0.0 -137.7669 31.39069 20.05304 0.0
22980.0 -40.48198 296.9339 -125.1573 -33.272 0.0 -142.8282 32.73752 18.20543 0.0
22990.0 -21.21237 303.5735 -107.7811 -32.55832 0.0 -138.9512 40.85679 22.87162 0.0
23000.0 -7.201901 291.4914 -90.32519 -31.41354 0.0 -138.0524 53.30146 25.83927 0.0
23010.0 -20.23141 312.2015 -109.2605 -30.75927 0.0 -135.0024 35.4617 21.03943 0.0
23020.0 -17.28367 312.84 -106.4948 -33.0452 0.0 -131.3354 34.28753 23.59824 0.0
23030.0 -35.29962 297.718 -120.1985 -34.18429 0.0 -140.5545 38.68963 15.85061 0.0
23040.0 -39.93067 263.841 -115.169 -33.45145 0.0 -141.7491 37.6367 22.39486 0.0
23050.0 -31.33799 315.9036 -121.4228 -36.29519 0.0 -140.271 28.19212 26.95132 0.0
23060.0 -40.02944 248.9913 -111.0332 -34.15248 0.0 -138.5871 39.44295 22.26344 0.0
23070.0 -31.95525 286.7191 -113.7176 -34.07777 0.0 -139.3415 35.13254 24.56907 0.0
23080.0 -41.16223 285.71 -122.6369 -36.40783 0.0 -145.1858 41.09657 17.8602 0.0
23090.0 -30.48143 273.7434 -108.5436 -32.08626 0.0 -138.2505 37.55483 24.23833 0.0
23100.0 -12.13943 335.4677 -107.8032 -33.56457 0.0 -140.4071 39.99836 26.17003 0.0
23110.0 -39.78834 291.7882 -122.9963 -35.01043 0.0 -145.965 35.03807 22.94108 0.0
23120.0 -25.66132 313.693 -115.1157 -34.54314 0.0 -141.5434 36.35379 24.61704 0.0
23130.0 -21.5742 296.4293 -106.1056 -30.22361 0.0 -138.3233 35.66161 26.77966 0.0
23140.0 -21.25108 348.0067 -120.4906 -34.67016 0.0 -145.0268 42.53659 16.66983 0.0
23150.0 -30.84959 301.4627 -116.8163 -35.40391 0.0 -142.318 37.5453 23.36029 0.0
23160.0 -32.71102 299.3916 -118.0872 -33.96372 0.0 -141.8859 38.37808 19.38436 0.0
23170.0 -31.45646 296.3226 -115.9574 -33.39953 0.0 -141.0591 36.63319 21.86801 0.0
23180.0 -27.96652 310.3781 -116.4756 -34.61947 0.0 -142.136 38.09782 22.18198 0.0
23190.0 -11.5503 340.5657 -108.6679 -34.29223 0.0 -141.4972 46.8423 20.27926 0.0
23200.0 -30.12503 280.301 -110.0572 -33.78992 0.0 -136.7447 42.56526 17.91222 0.0
23210.0 -14.39374 271.7455 -91.88617 -32.63948 0.0 -134.5426 50.27131 25.02457 0.0
23220.0 -20.70865 323.179 -112.8681 -34.05069 0.0 -138.1764 37.02161 22.33733 0.0
23230.0 -18.92681 337.677 -115.2206 -33.6981 0.0 -141.0738 39.66763 19.88359 0.0
23240.0 -22.63403 328.3383 -116.2648 -33.57821 0.0 -139.7524 35.57558 21.49027 0.0
23250.0 -34.87291 296.2036 -119.34 -34.69876 0.0 -142.6043 36.99681 20.96626 0.0
23260.0 -34.91974 318.1638 -125.6491 -36.31694 0.0 -143.2282 33.72697 20.16908 0.0
23270.0 -43.47544 309.8907 -131.8456 -36.60988 0.0 -145.5056 28.39011 21.87975 0.0
23280.0 -28.46064 334.6758 -123.8986 -36.20378 0.0 -142.24 32.25246 22.2927 0.0
23290.0 -18.8792 324.4919 -111.4131 -33.59109 0.0 -136.8775 36.95826 22.09719 0.0
23300.0 -37.58411 292.3593 -120.9549 -35.42076 0.0 -141.8564 32.84852 23.47376 0.0
23310.0 -32.88841 312.1123 -121.8921 -34.33451 0.0 -139.2746 30.82669 20.89041 0.0
23320.0 -34.70128 268.493 -111.2662 -36.59214 0.0 -140.4807 41.36305 24.44356 0.0
23330.0 -26.65296 323.8847 -119.0137 -35.39383 0.0 -146.0881 37.94935 24.51893 0.0
23340.0 -37.87829 277.3323 -116.9639 -35.69126 0.0 -142.9524 40.3641 21.31564 0.0
23350.0 -16.19594 314.6749 -105.9304 -35.62034 0.0 -134.2932 42.16435 21.81886 0.0
23360.0 -27.3027 314.5516 -117.002 -35.57791 0.0 -143.5833 36.9909 25.16832 0.0
23370.0 -17.87472 335.8633 -113.6513 -33.3381 0.0 -141.1172 37.73177 23.07221 0.0
23380.0 -13.67233 290.6591 -96.55827 -32.87207 0.0 -135.5165 43.93261 27.89765 0.0
23390.0 -31.22196 277.8255 -110.4482 -30.58327 0.0 -140.9874 39.57583 21.54661 0.0
23400.0 -35.27979 280.8824 -115.3777 -31.93731 0.0 -138.3274 35.89714 18.98984 0.0
23410.0 -21.53396 275.9399 -100.2225 -33.47238 0.0 -133.9027 38.22308 28.92949 0.0
23420.0 -25.97561 288.0454 -108.1162 -34.16674 0.0 -138.205 42.21132 22.04417 0.0
23430.0 -2.656835 313.8692 -92.1615 -33.64432 0.0 -136.9786 51.00356 27.45789 0.0
23440.0 -19.9714 310.5939 -108.5421 -33.28411 0.0 -140.2288 41.1665 23.80439 0.0
23450.0 -38.81654 288.0194 -120.9497 -36.15584 0.0 -141.4897 35.13675 21.559 0.0
23460.0 -16.05092 320.4867 -107.4427 -36.2548 0.0 -138.8933 38.97548 28.72995 0.0
23470.0 -40.75589 283.2164 -121.5194 -34.12063 0.0 -142.5019 34.04005 21.06302 0.0
23480.0 -41.94053 258.433 -115.6367 -34.95466 0.0 -138.7671 36.71601 21.36908 0.0
23490.0 -23.34408 326.0586 -116.3248 -34.01716 0.0 -138.413 32.65418 23.45119 0.0
23500.0 -32.46319 308.0669 -120.3132 -36.19027 0.0 -142.0504 36.16626 21.76115 0.0
23510.0 -27.70944 290.3817 -110.5163 -32.27661 0.0 -138.1323 34.2984 25.59427 0.0
23520.0 -38.61983 292.7954 -122.115 -35.48854 0.0 -146.1786 39.80664 19.74556 0.0
23530.0 -29.22842 308.0878 -117.0844 -32.61209 0.0 -138.0614 34.04651 19.54255 0.0
23540.0 -34.23883 323.4685 -126.4809 -36.9178 0.0 -143.1477 34.27625 19.3084 0.0
23550.0 -37.83546 299.5133 -123.2463 -35.4211 0.0 -144.6179 33.60512 23.18758 0.0
23560.0 -29.43468 301.4636 -115.4017 -33.6158 0.0 -136.6125 34.58839 20.23818 0.0
23570.0 -13.89993 287.2863 -95.82408 -34.6246 0.0 -138.0957 45.50824 31.38798 0.0
23580.0 -34.11131 241.7606 -103.0531 -32.85305 0.0 -137.8685 38.70571 28.96272 0.0
23590.0 -33.70256 278.369 -113.0838 -35.04039 0.0 -141.848 39.67043 24.13413 0.0
23600.0 -32.1567 283.0665 -112.8775 -34.28364 0.0 -137.9294 41.31738 18.01815 0.0
23610.0 -20.3423 291.9806 -103.6051 -33.0207 0.0 -134.7268 43.16346 20.97896 0.0
23620.0 -32.31386 291.2052 -115.3555 -34.84065 0.0 -140.7736 37.84172 22.417 0.0
23630.0 -38.58259 264.379 -113.9743 -33.72018 0.0 -142.3936 37.43146 24.70801 0.0
23640.0 -21.559 294.9827 -105.6779 -33.56178 0.0 -138.8907 40.57277 26.20187 0.0
23650.0 -27.41036 316.8315 -117.7598 -35.64017 0.0 -141.6499 36.42917 23.10116 0.0
23660.0 -5.873089 322.8356 -97.93466 -31.68206 0.0 -131.5616 37.4612 27.8478 0.0
23670.0 -23.79094 304.3292 -110.5751 -34.11588 0.0 -140.2712 43.77273 20.03921 0.0
23680.0 -32.10151 315.5289 -122.0794 -35.14922 0.0 -143.8385 39.40586 17.50241 0.0
23690.0 -33.85618 314.2526 -123.4702 -34.675 0.0 -138.224 29.27742 20.15137 0.0
23700.0 -14.01375 360.5001 -116.8159 -34.27234 0.0 -141.1975 38.69798 19.95596 0.0
23710.0 -24.39814 317.76 -115.0123 -34.90778 0.0 -135.0433 37.1314 17.80731 0.0
23720.0 -29.3478 305.5735 -116.4868 -34.13159 0.0 -140.2541 31.7379 26.16098 0.0
23730.0 -16.20911 351.0412 -116.314 -34.00629 0.0 -142.061 42.35686 17.39651 0.0
23740.0 -37.02518 306.4029 -124.4007 -34.90606 0.0 -142.4521 35.26976 17.68773 0.0
23750.0 -25.11778 300.5262 -110.8175 -33.69331 0.0 -142.9942 45.50752 20.36248 0.0
23760.0 -47.10665 273.2892 -125.0393 -34.25067 0.0 -140.7062 33.37555 16.54207 0.0
23770.0 -41.55302 262.728 -116.474 -34.56625 0.0 -143.9502 45.3217 16.7208 0.0
23780.0 -22.11358 300.9577 -107.9363 -34.46671 0.0 -138.0428 42.93442 21.63877 0.0
23790.0 -40.75227 296.3333 -125.2563 -35.96873 0.0 -144.2156 35.88581 19.04228 0.0
23800.0 -30.08087 292.6473 -113.5338 -34.64409 0.0 -142.9616 38.75944 25.31248 0.0
23810.0 -31.06166 283.3631 -111.867 -33.67479 0.0 -142.541 42.55881 21.78997 0.0
23820.0 -23.84288 325.1545 -116.5657 -33.72047 0.0 -142.3703 32.07223 27.45281 0.0
23830.0 -19.11749 323.7156 -111.43 -34.22645 0.0 -141.3432 43.3145 20.82511 0.0
23840.0 -25.20571 304.2661 -111.9719 -35.24955 0.0 -141.4676 40.67383 24.07144 0.0
23850.0 -23.51054 265.0881 -99.10451 -33.67179 0.0 -136.3612 38.80731 32.12121 0.0
23860.0 -21.82052 325.561 -114.6593 -33.00926 0.0 -139.0634 32.80757 24.6058 0.0
23870.0 -22.14472 296.797 -106.781 -33.82468 0.0 -136.8785 39.18152 24.74067 0.0
23880.0 -38.97155 259.3173 -112.9199 -32.42877 0.0 -143.078 40.52144 22.06549 0.0
23890.0 -2.122284 362.691 -105.5492 -33.60682 0.0 -139.1005 45.51815 21.63993 0.0
23900.0 -22.54313 299.3631 -107.9112 -33.75302 0.0 -139.5087 40.05353 25.29708 0.0
23910.0 1.06018 346.9368 -97.87421 -31.91509 0.0 -134.8796 40.07468 28.84578 0.0
23920.0 -42.42568 262.5388 -117.2927 -33.49873 0.0 -138.5033 33.9472 20.7621 0.0
23930.0 -28.45849 317.2913 -118.939 -33.27046 0.0 -141.5241 37.00351 18.85208 0.0
23940.0 -39.86877 291.6047 -123.0244 -32.82919 0.0 -143.5833 33.89359 19.49457 0.0
23950.0 -7.301156 291.2007 -90.34154 -32.93496 0.0 -133.995 49.05954 27.5289 0.0
23960.0 -21.97169 323.4396 -114.2055 -31.98143 0.0 -138.6166 38.04734 18.34524 0.0
23970.0 -26.24862 316.3403 -116.458 -33.7532 0.0 -140.8324 41.21584 16.91175 0.0
23980.0 -32.4635 304.3275 -119.2472 -34.6711 0.0 -141.0946 32.89903 23.61942 0.0
23990.0 -5.792342 314.1503 -95.37715 -34.06838 0.0 -136.864 50.36661 25.18862 0.0
24000.0 -35.83136 302.9645 -122.2264 -34.2402 0.0 -137.2627 29.47564 19.80086 0.0
24010.0 -28.93406 308.4693 -116.8989 -33.18461 0.0 -141.1109 36.14678 21.24987 0.0
24020.0 -20.8314 314.1726 -110.4226 -33.47802 0.0 -138.9139 41.01106 20.95825 0.0
24030.0 -8.418044 334.7802 -103.8858 -30.50316 0.0 -135.7564 36.29068 26.08305 0.0
24040.0 -29.68554 292.6467 -113.1383 -31.60381 0.0 -136.9182 37.30663 18.07712 0.0
24050.0 -27.89196 276.5038 -106.7413 -32.88312 0.0 -139.8389 38.98279 26.99787 0.0
24060.0 -16.77161 301.7714 -102.8264 -30.46619 0.0 -133.9258 34.9917 26.57385 0.0
24070.0 -11.92238 290.4175 -94.73944 -30.4552 0.0 -136.9175 44.81019 27.82312 0.0
24080.0 -24.45568 334.8371 -119.9397 -32.48548 0.0 -140.1724 28.96438 23.75384 0.0
24090.0 -12.29006 333.1565 -107.2948 -32.83249 0.0 -141.088 41.12661 25.49909 0.0
24100.0 -20.58889 311.1806 -109.3269 -31.16828 0.0 -136.3934 37.34907 20.88575 0.0
24110.0 -13.20026 336.9319 -109.2816 -32.14978 0.0 -139.8083 42.8245 19.852 0.0
24120.0 -21.45007 318.002 -112.1333 -32.38174 0.0 -138.3905 36.68654 21.95247 0.0
24130.0 -3.723348 343.9092 -101.7944 -32.02763 0.0 -133.8299 34.54401 29.51917 0.0
24140.0 -29.66173 316.5415 -119.9284 -33.04826 0.0 -139.4981 32.28809 20.32984 0.0
24150.0 -10.33539 317.5522 -100.8903 -32.58969 0.0 -132.4175 41.68052 22.43639 0.0
24160.0 -13.14029 357.3339 -115.0396 -33.9333 0.0 -139.3983 37.39923 20.89277 0.0
24170.0 -30.62347 290.2729 -113.3993 -34.3753 0.0 -137.5795 32.26723 26.2883 0.0
24180.0 -29.02039 329.5246 -122.9894 -35.46856 0.0 -141.7314 32.28208 21.92844 0.0
24190.0 -2.00031 338.3998 -98.50026 -33.15752 0.0 -134.1188 49.2579 19.51813 0.0
24200.0 -30.48075 301.6349 -116.4966 -33.97678 0.0 -138.7413 36.22707 19.99437 0.0
24210.0 -15.46436 302.3437 -101.6824 -34.36008 0.0 -133.8949 43.20519 23.36745 0.0
24220.0 -34.06034 302.917 -120.4418 -35.16745 0.0 -139.6143 34.14371 20.1962 0.0
24230.0 -31.56074 296.6008 -116.141 -34.67626 0.0 -143.1476 35.68262 26.00016 0.0
24240.0 -22.21308 297.0828 -106.9309 -33.93222 0.0 -141.1249 44.62607 23.50024 0.0
24250.0 -31.44405 322.569 -123.4296 -33.08841 0.0 -143.7264 34.91038 18.47486 0.0
24260.0 -14.03163 306.4655 -101.425 -33.98972 0.0 -133.7619 42.90982 23.41674 0.0
24270.0 -31.03259 282.0275 -111.4571 -33.58088 0.0 -132.8143 35.17833 19.75979 0.0
24280.0 -10.10839 327.9465 -103.6274 -33.53 0.0 -139.8841 40.15661 29.63005 0.0
24290.0 -20.73027 319.075 -111.7194 -33.58178 0.0 -135.9433 36.39446 21.4112 0.0
24300.0 -17.33931 297.1264 -102.0695 -33.91372 0.0 -135.0717 39.44335 27.47254 0.0
24310.0 -27.58402 275.63 -106.1842 -32.86209 0.0 -131.8355 37.03102 21.48241 0.0
24320.0 -40.43995 290.4886 -123.2773 -33.96496 0.0 -142.382 33.42567 19.64401 0.0
24330.0 -29.02242 262.6818 -103.9302 -32.98719 0.0 -136.155 38.57011 26.64189 0.0
24340.0 -16.5854 319.3857 -107.6632 -33.7575 0.0 -137.3001 35.37915 28.0153 0.0
24350.0 -25.45702 303.9412 -112.1306 -36.22135 0.0 -138.8151 39.54609 23.3598 0.0
24360.0 -37.87753 256.5098 -111.0253 -34.97091 0.0 -135.6183 34.26139 25.30255 0.0
24370.0 -32.07862 274.7899 -110.4392 -34.33816 0.0 -139.4003 37.1993 26.09991 0.0
24380.0 -44.98322 269.099 -121.721 -35.98533 0.0 -139.9905 34.95188 19.30302 0.0
24390.0 -18.92252 355.6227 -120.3338 -36.86965 0.0 -140.9858 33.20533 24.31629 0.0
24400.0 -32.94615 294.8465 -117.0262 -36.00654 0.0 -137.1037 32.36998 23.71402 0.0
24410.0 -29.14386 291.6381 -112.309 -34.80369 0.0 -135.0882 30.90489 26.67801 0.0
24420.0 -24.70454 271.3678 -102.0893 -35.10174 0.0 -134.6044 47.62504 19.99179 0.0
24430.0 -20.41101 325.0294 -113.0982 -34.20505 0.0 -141.0309 35.86436 26.27339 0.0
24440.0 -53.12289 250.4545 -124.5439 -35.36049 0.0 -141.4545 33.02551 19.24557 0.0
24450.0 -37.01448 286.3085 -118.6598 -35.32095 0.0 -138.7291 31.15508 24.23523 0.0
24460.0 -24.64251 324.4699 -117.1701 -34.04164 0.0 -139.7973 35.85723 20.81158 0.0
24470.0 -12.39337 320.8627 -103.8923 -34.53948 0.0 -136.3303 42.78163 24.19584 0.0
24480.0 -32.57582 287.4085 -114.5348 -34.50017 0.0 -139.0576 41.52215 17.50084 0.0
24490.0 -42.82382 283.2429 -123.5949 -36.1433 0.0 -144.0321 34.27743 22.30303 0.0
24500.0 -29.64378 314.6014 -119.3572 -34.43011 0.0 -142.6424 36.39205 21.32318 0.0
24510.0 -19.12943 298.6766 -104.3017 -31.22095 0.0 -135.4486 39.60224 22.7656 0.0
24520.0 -18.4093 352.3748 -118.8944 -33.53499 0.0 -138.9321 33.09464 20.47801 0.0
24530.0 -22.48081 305.9285 -109.7211 -34.9027 0.0 -141.3555 45.40899 21.12821 0.0
24540.0 -9.564014 308.3547 -97.49613 -32.41415 0.0 -134.1306 42.49542 26.55325 0.0
24550.0 -11.4947 297.2422 -96.25792 -33.63664 0.0 -133.9345 45.09492 26.21828 0.0
24560.0 -29.4504 289.5029 -112.0066 -33.25696 0.0 -138.419 38.16392 21.50544 0.0
24570.0 -24.65967 311.0659 -113.3649 -33.33492 0.0 -137.8154 37.93571 19.84969 0.0
24580.0 -24.04879 320.6295 -115.4812 -33.39212 0.0 -137.1532 38.88003 16.18405 0.0
24590.0 -20.3113 332.5996 -115.1572 -35.7247 0.0 -136.9236 36.76242 20.72865 0.0
24600.0 -25.92599 303.1843 -112.3837 -34.57249 0.0 -138.6513 40.26965 20.57045 0.0
24610.0 -40.77307 266.1656 -116.6743 -34.28642 0.0 -134.9178 32.42508 20.10488 0.0
24620.0 -15.80705 312.8686 -105.0264 -36.59417 0.0 -136.7866 43.31257 25.04182 0.0
24630.0 -34.42442 282.6301 -115.0208 -35.16263 0.0 -141.5814 32.11122 29.612 0.0
24640.0 -32.20573 290.4358 -115.028 -34.37041 0.0 -139.2025 35.15335 23.39158 0.0
24650.0 -28.65898 289.8393 -111.3111 -32.73251 0.0 -138.4994 36.47714 23.44367 0.0
24660.0 -39.12383 273.8185 -117.2074 -32.89392 0.0 -138.146 31.99443 21.83809 0.0
24670.0 -35.42511 270.2026 -112.4776 -33.7304 0.0 -143.0179 38.57672 25.694 0.0
24680.0 -27.88463 289.7729 -110.5178 -34.99902 0.0 -139.4283 40.36992 23.53954 0.0
24690.0 -26.26661 277.3251 -105.3501 -31.75394 0.0 -134.6519 37.84403 23.21169 0.0
24700.0 -38.35295 284.1275 -119.3763 -33.72966 0.0 -139.5781 35.3523 18.57921 0.0
24710.0 -36.96335 316.98 -127.3551 -33.64072 0.0 -142.7896 27.54916 21.52609 0.0
24720.0 -34.02811 321.9037 -125.8239 -34.80128 0.0 -145.3131 36.00808 18.28233 0.0
24730.0 -32.80407 288.192 -114.9865 -33.56158 0.0 -138.9676 36.17594 21.3668 0.0
24740.0 -18.55796 331.1368 -112.9867 -33.18694 0.0 -139.2629 36.0266 23.43654 0.0
24750.0 -40.4114 294.237 -124.3176 -34.94463 0.0 -143.5287 33.88714 20.26858 0.0
24760.0 -22.33479 331.8883 -116.9779 -34.3209 0.0 -139.4725 35.76304 21.05249 0.0
24770.0 -19.47211 307.0528 -107.033 -33.83173 0.0 -136.2411 35.82153 27.21832 0.0
24780.0 -20.40944 305.5267 -107.5351 -34.19245 0.0 -136.6752 32.59856 30.73395 0.0
24790.0 -19.27977 329.2506 -113.1707 -33.05831 0.0 -143.0737 39.42625 23.53509 0.0
24800.0 -20.85411 308.0381 -108.6959 -31.06625 0.0 -137.3074 36.97487 22.70278 0.0
24810.0 -42.10438 248.2219 -112.8887 -31.71906 0.0 -140.8882 36.33084 23.38777 0.0
24820.0 -23.81006 307.3417 -111.4533 -33.04567 0.0 -143.0279 44.67598 19.9443 0.0
24830.0 -36.03913 292.6545 -119.4941 -31.07863 0.0 -142.6952 35.40805 18.87171 0.0
24840.0 -14.22579 320.7029 -105.6792 -31.54276 0.0 -137.7145 37.69827 25.87978 0.0
24850.0 -34.72291 292.5881 -118.1589 -31.9956 0.0 -140.9154 32.10564 22.6464 0.0
24860.0 -31.72788 287.1467 -113.6122 -31.62871 0.0 -139.4389 34.92767 22.52775 0.0
24870.0 -7.183636 320.1332 -98.47456 -31.74223 0.0 -137.5109 42.78153 27.99703 0.0
24880.0 2.423327 318.6956 -88.45766 -31.98043 0.0 -128.8532 45.16439 27.21159 0.0
24890.0 -14.82672 345.3981 -113.3223 -32.77515 0.0 -140.9489 36.17112 24.23062 0.0
24900.0 -35.51209 288.9865 -117.9211 -33.14959 0.0 -137.0771 29.81509 22.49049 0.0
24910.0 -38.3241 262.4152 -113.1559 -31.5172 0.0 -140.664 39.94256 19.08281 0.0
24920.0 -38.04173 276.8726 -116.9962 -30.99973 0.0 -139.3713 35.25083 18.12394 0.0
24930.0 -15.17763 316.3422 -105.3875 -30.75969 0.0 -135.9946 41.09351 20.27324 0.0
24940.0 -5.081558 328.4331 -98.73933 -29.73792 0.0 -135.5885 42.30054 24.28657 0.0
24950.0 16.55414 397.4028 -96.77142 -28.94588 0.0 -138.1272 46.87516 23.42649 0.0
24960.0 -16.48738 292.8613 -100.0013 -29.91303 0.0 -134.2665 33.23503 30.94319 0.0
24970.0 -36.61118 292.9548 -120.1518 -34.1603 0.0 -141.8006 38.84617 16.96297 0.0
24980.0 -9.743281 288.8595 -92.11604 -31.7304 0.0 -141.345 53.97283 26.9865 0.0
24990.0 -20.02276 285.2277 -101.3599 -29.1683 0.0 -135.2153 38.33175 24.69201 0.0
25000.0 -28.27594 283.8619 -109.2236 -30.90283 0.0 -143.4979 40.53161 24.64557 0.0
25010.0 -18.63103 310.2561 -107.1054 -30.22956 0.0 -134.2788 36.43193 20.97109 0.0
25020.0 -21.1513 293.7822 -104.9278 -32.27537 0.0 -136.796 37.92921 26.21428 0.0
25030.0 -25.27793 290.5143 -108.1226 -33.54717 0.0 -140.3427 43.29384 22.47345 0.0
25040.0 -21.96762 286.7407 -103.7362 -29.82077 0.0 -133.7589 42.80313 17.04035 0.0
25050.0 -28.10344 295.213 -112.288 -33.45644 0.0 -140.981 36.99431 25.15518 0.0
25060.0 -23.52963 304.8722 -110.4686 -31.8848 0.0 -140.4309 39.98696 21.86013 0.0
25070.0 -40.92926 280.4206 -120.8955 -33.42946 0.0 -141.8244 33.62752 20.73084 0.0
25080.0 -1.8798 325.5591 -94.718 -31.55425 0.0 -137.6846 38.87061 35.65025 0.0
25090.0 -25.67525 293.2004 -109.2859 -30.92271 0.0 -138.4766 40.96098 19.15241 0.0
25100.0 -39.91883 275.6169 -118.5153 -31.07204 0.0 -138.4399 29.90397 21.0927 0.0
25110.0 -22.44006 314.2862 -112.0636 -30.55495 0.0 -140.9386 38.17361 21.25631 0.0
25120.0 -28.94468 298.5059 -114.0683 -32.1984 0.0 -139.5645 34.39645 23.29821 0.0
25130.0 -10.3007 324.7218 -102.9002 -28.30069 0.0 -136.101 40.39177 21.10976 0.0
25140.0 -30.90807 291.2339 -113.9579 -30.11147 0.0 -142.293 35.94963 22.4969 0.0
25150.0 -37.11983 283.1953 -117.8773 -31.63025 0.0 -142.6086 33.07604 23.28546 0.0
25160.0 -9.234888 327.8451 -102.725 -29.46826 0.0 -140.3277 41.77037 25.30059 0.0
25170.0 -26.44824 328.7923 -120.2085 -32.87726 0.0 -140.7304 32.47128 20.92795 0.0
25180.0 -17.77696 261.2316 -92.2712 -30.66188 0.0 -135.4405 49.99578 23.83544 0.0
25190.0 -31.45625 311.1953 -120.1984 -33.18881 0.0 -140.4806 36.27808 17.19289 0.0
25200.0 -30.60877 285.3743 -111.9877 -30.67488 0.0 -140.1201 36.67346 22.13382 0.0
25210.0 -36.48984 303.1954 -122.9507 -31.95172 0.0 -143.6738 33.69816 18.97668 0.0
25220.0 -32.34728 293.8224 -116.1353 -31.09457 0.0 -141.3888 34.13811 22.21 0.0
25230.0 -40.51249 289.7992 -123.1532 -32.57305 0.0 -140.8347 30.48524 19.76926 0.0
25240.0 -46.71971 258.5996 -120.4634 -31.04522 0.0 -143.3661 36.5657 17.38228 0.0
25250.0 -8.043626 340.8845 -105.2521 -30.79265 0.0 -132.1508 36.19203 21.4993 0.0
25260.0 -39.82338 272.577 -117.5529 -31.49269 0.0 -139.9048 33.53948 20.30507 0.0
25270.0 -30.51507 281.6252 -110.8249 -31.98565 0.0 -137.5666 35.93508 22.79231 0.0
25280.0 -8.593936 317.2711 -99.06869 -30.16024 0.0 -137.2957 42.15734 26.22987 0.0
25290.0 -37.98749 280.9975 -118.1183 -32.60442 0.0 -142.5268 37.90291 19.11008 0.0
25300.0 -33.80344 284.9642 -115.0654 -33.07073 0.0 -138.4597 34.43304 22.03199 0.0
25310.0 -23.34559 321.1101 -114.9151 -32.83162 0.0 -139.4264 37.56102 19.78189 0.0
25320.0 -22.88197 314.2073 -112.483 -34.41434 0.0 -139.304 41.46467 19.7706 0.0
25330.0 -18.25471 312.6238 -107.4042 -32.78311 0.0 -139.22 41.14492 23.45395 0.0
25340.0 -19.45117 341.4745 -116.8279 -31.40405 0.0 -143.23 37.55072 20.25539 0.0
25350.0 -24.40549 310.3499 -112.9066 -32.3745 0.0 -142.3174 38.80785 22.9775 0.0
25360.0 -6.080057 341.4149 -103.4398 -32.18461 0.0 -136.5642 37.58908 27.71993 0.0
25370.0 -17.41281 308.1727 -105.293 -31.09307 0.0 -137.7323 41.67325 21.85911 0.0
25380.0 -34.11721 281.9214 -114.5115 -30.65672 0.0 -142.8086 38.09602 20.85784 0.0
25390.0 -9.778938 321.1695 -101.3654 -30.50388 0.0 -132.9398 38.4762 23.60208 0.0
25400.0 -11.78574 347.4942 -110.8791 -30.98978 0.0 -138.0002 33.19954 24.91131 0.0
25410.0 -31.85172 288.3269 -114.0726 -34.30374 0.0 -144.1234 38.45065 25.90387 0.0
25420.0 -19.62793 299.284 -104.9734 -31.31243 0.0 -138.4848 41.04483 23.77898 0.0
25430.0 7.470316 366.4036 -97.01534 -30.76728 0.0 -132.8498 40.21229 26.3894 0.0
25440.0 -18.48694 334.017 -113.7371 -32.50038 0.0 -141.2524 36.26592 23.74977 0.0
25450.0 -21.96331 291.3164 -105.0367 -29.143 0.0 -135.6933 38.69053 21.10911 0.0
25460.0 -26.76307 294.1658 -110.649 -31.86688 0.0 -138.5373 36.63749 23.11767 0.0
25470.0 -20.08335 285.0488 -101.3694 -31.89646 0.0 -135.6279 45.53008 20.62482 0.0
25480.0 -18.13019 291.9726 -101.3907 -30.80465 0.0 -139.0771 47.41777 21.07329 0.0
25490.0 -44.69759 261.0646 -119.1442 -33.14957 0.0 -141.2463 35.02591 20.22578 0.0
25500.0 -12.52656 327.3368 -105.8717 -31.87041 0.0 -135.2529 40.42205 20.82955 0.0
25510.0 -13.41571 319.0149 -104.3877 -32.17558 0.0 -135.2212 41.29107 21.71796 0.0
25520.0 -14.56697 340.3667 -111.6278 -31.68136 0.0 -137.5689 33.83297 23.78947 0.0
25530.0 -18.28876 301.8173 -104.3566 -31.77501 0.0 -134.5961 43.49766 18.51679 0.0
25540.0 -17.14854 306.7945 -104.6357 -33.42055 0.0 -140.8702 47.95712 21.69788 0.0
25550.0 -20.72108 326.389 -113.796 -32.2696 0.0 -145.7959 41.94606 22.32345 0.0
25560.0 -20.77387 309.0685 -108.9095 -31.10236 0.0 -139.7902 42.55007 19.43297 0.0
25570.0 -21.88148 285.4165 -103.2724 -32.38156 0.0 -138.3346 43.83071 23.61307 0.0
25580.0 -14.21565 306.4881 -101.6155 -33.53986 0.0 -139.4063 41.94448 29.38626 0.0
25590.0 -30.08055 275.4414 -108.6269 -33.80239 0.0 -141.9268 41.83214 25.27008 0.0
25600.0 -25.27004 296.7238 -109.8854 -33.98382 0.0 -137.6023 39.82234 21.87838 0.0
25610.0 -47.5291 253.7394 -119.8868 -35.04856 0.0 -147.333 41.082 21.41275 0.0
25620.0 -11.67499 316.8882 -102.0406 -31.71144 0.0 -136.6818 39.85834 26.49433 0.0
25630.0 -17.38605 320.1639 -108.6858 -32.45634 0.0 -138.459 39.11072 23.1189 0.0
25640.0 -12.49741 324.0416 -104.9029 -33.02613 0.0 -136.7239 41.18924 23.65786 0.0
25650.0 -26.78348 320.2015 -118.0939 -34.06273 0.0 -143.9523 34.26955 25.65155 0.0
25660.0 -33.33194 278.6539 -112.7944 -33.31071 0.0 -141.1557 38.68481 22.98716 0.0
25670.0 -26.28255 309.77 -114.6182 -34.84905 0.0 -142.6451 43.48438 19.39154 0.0
25680.0 -14.17947 315.1348 -104.045 -34.39957 0.0 -139.9825 42.89331 27.4437 0.0
25690.0 -21.19816 289.4181 -103.7302 -32.56934 0.0 -139.458 46.26757 22.02954 0.0
25700.0 -7.01106 342.1847 -104.5903 -30.5983 0.0 -136.8164 38.20911 24.61524 0.0
25710.0 -12.11728 337.1766 -108.2684 -31.34072 0.0 -136.6157 40.62242 19.06566 0.0
25720.0 -20.41862 322.6122 -112.4165 -31.07483 0.0 -139.9687 33.83636 24.79073 0.0
25730.0 -40.50851 285.3378 -121.877 -33.60928 0.0 -142.8152 31.02117 23.52633 0.0
25740.0 -32.25084 270.5187 -109.3934 -32.77457 0.0 -140.3723 41.39281 22.36058 0.0
25750.0 -26.85937 308.3954 -114.8031 -33.65612 0.0 -142.8113 37.99455 23.66984 0.0
25760.0 -21.20612 324.366 -113.7041 -33.03896 0.0 -140.9438 36.4307 23.848 0.0
25770.0 -33.12079 288.4552 -115.3783 -33.7448 0.0 -142.778 39.63353 21.51105 0.0
25780.0 -20.64806 310.9441 -109.3186 -29.52003 0.0 -137.1159 37.32898 19.98843 0.0
25790.0 -34.40243 254.4563 -106.9646 -31.23903 0.0 -135.75 38.95651 21.06799 0.0
25800.0 -26.49863 294.0582 -110.3539 -30.38618 0.0 -141.1847 41.50791 19.70907 0.0
25810.0 -25.89253 270.7302 -103.0955 -30.924 0.0 -139.0371 41.89284 24.97277 0.0
25820.0 -19.39382 317.2885 -109.8735 -30.26176 0.0 -134.2996 32.93513 21.75266 0.0
25830.0 1.986442 300.6087 -83.73677 -29.80286 0.0 -133.9702 54.0296 26.00672 0.0
25840.0 -30.37327 295.0232 -114.5037 -31.11715 0.0 -140.6448 34.90331 22.35494 0.0
25850.0 -29.86538 314.8355 -119.6456 -30.4218 0.0 -143.7472 36.44195 18.08145 0.0
25860.0 -5.838947 351.4562 -106.0621 -31.51305 0.0 -136.4558 38.69933 23.20738 0.0
25870.0 -14.81648 285.2434 -96.15804 -29.6523 0.0 -140.1327 48.55756 25.06937 0.0
25880.0 -13.00995 322.7083 -105.0352 -29.4658 0.0 -138.8246 41.69016 21.565 0.0
25890.0 -25.58508 309.2893 -113.7837 -29.87724 0.0 -138.0134 33.22945 20.87748 0.0
25900.0 -10.98206 319.735 -102.1594 -29.19543 0.0 -137.2463 39.41252 24.86973 0.0
25910.0 -27.47988 290.651 -110.3635 -28.90296 0.0 -142.3093 41.12292 19.72582 0.0
25920.0 -39.7101 309.6382 -128.0082 -30.70145 0.0 -141.8685 27.44064 17.12108 0.0
25930.0 -30.27831 294.2234 -114.1807 -31.86086 0.0 -145.3732 42.27356 20.7798 0.0
25940.0 -24.2243 313.6983 -113.6802 -32.48116 0.0 -140.5644 38.31505 21.05023 0.0
25950.0 -29.89476 316.6999 -120.2066 -31.99199 0.0 -143.6118 33.96678 21.43035 0.0
25960.0 -13.1639 338.311 -109.6385 -28.62832 0.0 -141.4065 33.41334 26.98297 0.0
25970.0 -12.77008 328.5526 -106.4619 -31.29889 0.0 -140.1562 41.50498 23.48816 0.0
25980.0 -13.34138 321.3034 -104.966 -30.9645 0.0 -140.0965 34.02415 32.07082 0.0
25990.0 -28.68197 285.9153 -110.2152 -31.42343 0.0 -138.8915 35.87433 24.22543 0.0
26000.0 -42.89775 263.2988 -117.9815 -31.89453 0.0 -140.2408 37.0378 17.11606 0.0
26010.0 -17.26867 350.6454 -117.2606 -33.15222 0.0 -143.7093 36.83567 22.76516 0.0
26020.0 -20.68219 307.0026 -108.2287 -32.15979 0.0 -135.601 37.95153 21.58054 0.0
26030.0 -26.66573 269.117 -103.4086 -30.4926 0.0 -137.8066 36.77869 28.11187 0.0
26040.0 -23.37175 274.1965 -101.5631 -31.73088 0.0 -138.7964 46.71151 22.25262 0.0
26050.0 -58.47795 261.7038 -133.1068 -33.08588 0.0 -145.7606 28.93977 16.79987 0.0
26060.0 -32.86312 303.9416 -119.5368 -31.03497 0.0 -138.3482 29.34292 20.50353 0.0
26070.0 -29.62857 311.0537 -118.3303 -31.76278 0.0 -141.5335 35.51288 19.45306 0.0
26080.0 -32.26848 256.6984 -105.47 -30.60133 0.0 -139.1768 44.55423 19.75387 0.0
26090.0 -24.61248 319.3617 -115.6834 -30.60558 0.0 -139.3737 36.59907 17.6968 0.0
26100.0 -11.98261 307.8375 -99.76723 -31.58486 0.0 -137.6697 40.96014 28.5272 0.0
26110.0 -27.67352 310.878 -116.3252 -30.76699 0.0 -138.0906 32.68459 19.84784 0.0
26120.0 -3.607552 302.7556 -89.94299 -31.28789 0.0 -137.2467 49.57608 29.01549 0.0
26130.0 -8.815746 307.8563 -96.60572 -32.08118 0.0 -135.7257 43.51569 27.68544 0.0
26140.0 -30.83058 305.5842 -117.9726 -31.78835 0.0 -137.511 28.88722 22.43952 0.0
26150.0 -49.83059 246.5295 -120.1323 -31.17505 0.0 -139.212 32.53124 17.7235 0.0
26160.0 -34.29466 277.0564 -113.3016 -30.26736 0.0 -138.7478 38.75645 16.95717 0.0
26170.0 -9.085633 316.9171 -99.45945 -28.62186 0.0 -130.206 33.0361 26.33229 0.0
26180.0 -14.9224 335.5258 -110.6028 -31.06753 0.0 -136.8072 36.86556 20.4064 0.0
26190.0 1.937044 350.1911 -97.92537 -29.5927 0.0 -137.2899 42.09785 26.85938 0.0
26200.0 -18.36041 358.826 -120.6852 -29.15414 0.0 -141.4993 33.11149 16.85675 0.0
26210.0 -3.717115 350.8983 -103.7812 -31.26631 0.0 -138.8563 45.77156 20.56984 0.0
26220.0 -16.47518 316.1359 -106.6262 -31.0162 0.0 -134.3989 33.56268 25.22616 0.0
26230.0 -17.20369 325.9671 -110.1582 -30.97918 0.0 -138.8818 34.09871 25.60402 0.0
26240.0 -20.09205 319.4482 -111.1876 -31.91178 0.0 -139.571 37.745 22.55013 0.0
26250.0 -13.87014 368.616 -118.9867 -31.7513 0.0 -139.6881 34.2578 18.19489 0.0
26260.0 -23.11751 311.2942 -111.8879 -29.40578 0.0 -134.7774 32.52347 19.77179 0.0
26270.0 -30.54036 300.6539 -116.2765 -32.16544 0.0 -137.6423 32.96201 20.5693 0.0
26280.0 -8.35846 314.5996 -98.07141 -31.50079 0.0 -137.5667 43.02881 27.96727 0.0
26290.0 -16.07264 286.121 -97.66448 -30.21654 0.0 -134.5831 41.54601 25.5891 0.0
26300.0 -18.20067 308.6274 -106.2106 -32.44722 0.0 -135.0281 40.60063 20.66415 0.0
26310.0 -18.69512 299.0872 -103.9845 -32.47375 0.0 -138.7566 44.59328 22.65258 0.0
26320.0 -15.2719 320.5008 -106.6677 -31.81854 0.0 -137.7775 34.94805 27.98029 0.0
26330.0 -26.25278 312.7831 -115.4477 -33.2444 0.0 -140.8259 34.36448 24.25813 0.0
26340.0 -33.05569 296.0073 -117.4668 -33.29518 0.0 -143.9447 37.62486 22.14823 0.0
26350.0 -21.45632 312.6413 -110.6108 -32.80547 0.0 -134.2034 35.10216 21.29588 0.0
26360.0 -18.53947 302.9008 -104.9163 -31.20137 0.0 -135.2531 35.70772 25.83047 0.0
26370.0 -18.47942 338.702 -115.0655 -32.63771 0.0 -143.0373 39.91085 20.69864 0.0
26380.0 -23.36644 315.5463 -113.3494 -29.97253 0.0 -145.2368 42.20999 19.65001 0.0
26390.0 -33.43295 314.1523 -123.0183 -31.08468 0.0 -142.6263 30.63625 20.0564 0.0
26400.0 -36.27394 261.0006 -110.7023 -32.45336 0.0 -140.8926 42.861 19.78262 0.0
26410.0 -8.619064 336.3445 -104.5329 -33.07423 0.0 -136.2891 41.28668 23.54376 0.0
26420.0 -32.45967 283.6691 -113.3523 -32.50213 0.0 -140.1698 39.15845 20.16118 0.0
26430.0 -13.41879 298.4181 -98.51733 -31.39886 0.0 -132.7139 42.97025 22.62519 0.0
26440.0 1.870183 342.7324 -95.86526 -31.10966 0.0 -132.2411 44.99386 22.49167 0.0
26450.0 -30.00813 282.8537 -110.6682 -31.86348 0.0 -142.3044 39.13724 24.36244 0.0
26460.0 -13.84808 292.6918 -97.31367 -29.86137 0.0 -140.2955 47.44049 25.40267 0.0
26470.0 -34.81784 298.805 -120.0267 -31.25623 0.0 -143.9081 34.53845 20.59915 0.0
26480.0 -22.75622 316.5084 -113.0135 -32.44441 0.0 -141.3814 38.72231 22.08998 0.0
26490.0 -12.94455 325.4717 -105.7578 -31.44186 0.0 -135.8159 38.12135 23.37853 0.0
26500.0 -28.35472 283.4791 -109.1932 -32.04033 0.0 -137.2247 34.18027 25.89154 0.0
26510.0 -22.15247 324.6189 -114.7226 -31.24372 0.0 -140.0176 40.51957 16.01915 0.0
26520.0 -12.01391 329.7321 -106.0421 -31.2089 0.0 -138.9994 41.89461 22.27157 0.0
26530.0 -20.73803 287.5042 -102.7243 -29.77699 0.0 -132.8453 32.75754 27.14043 0.0
26540.0 -22.25433 317.3014 -112.7377 -30.36425 0.0 -136.8873 33.06704 21.44675 0.0
26550.0 -10.55227 326.3378 -103.6126 -30.92475 0.0 -138.8533 41.06967 25.09584 0.0
26560.0 -25.45589 345.5783 -124.0029 -32.26463 0.0 -143.3751 34.28609 17.35078 0.0
26570.0 -17.18002 300.0505 -102.7441 -30.6809 0.0 -145.813 49.20882 24.54104 0.0
26580.0 -13.14402 294.4789 -97.11923 -30.86344 0.0 -132.7952 42.18248 24.35691 0.0
26590.0 -34.68348 257.5816 -108.1369 -29.74511 0.0 -141.003 40.11337 22.49791 0.0
26600.0 -24.42049 323.0747 -116.5503 -30.66361 0.0 -144.1198 34.0317 24.20141 0.0
26610.0 -9.824665 295.6486 -94.13344 -30.37696 0.0 -138.4538 53.35832 21.33904 0.0
26620.0 -16.24627 321.3324 -107.8792 -30.89458 0.0 -140.5265 39.48272 24.05918 0.0
26630.0 -31.66386 286.8296 -113.4577 -29.87913 0.0 -135.9793 33.51362 18.88706 0.0
26640.0 -19.99597 328.3259 -113.6232 -30.29909 0.0 -140.5877 35.26248 22.00108 0.0
26650.0 -22.00726 307.7658 -109.7715 -30.37027 0.0 -139.2121 41.65872 18.15219 0.0
26660.0 -20.68787 305.9419 -107.9319 -29.82413 0.0 -136.7949 39.16481 19.52232 0.0
26670.0 -20.04176 333.4492 -115.1299 -30.23587 0.0 -143.7054 36.43667 22.3747 0.0
26680.0 -18.93822 297.5615 -103.7925 -31.98362 0.0 -137.6415 38.11838 27.71427 0.0
26690.0 -11.35112 295.9107 -95.73463 -29.24303 0.0 -137.1587 45.80509 24.86196 0.0
26700.0 -35.24799 300.4281 -120.9197 -32.16699 0.0 -138.5338 29.64746 20.13364 0.0
26710.0 -30.01562 292.0989 -113.3121 -28.97597 0.0 -139.1627 33.15888 21.66764 0.0
26720.0 -31.34221 287.5228 -113.3338 -29.722 0.0 -139.4105 33.09725 22.70152 0.0
26730.0 1.934645 345.9994 -96.73245 -29.79443 0.0 -135.4713 41.53409 26.9992 0.0
26740.0 -26.06279 286.5171 -107.7676 -29.04209 0.0 -139.9422 38.24402 22.97264 0.0
26750.0 -18.18015 329.548 -112.1559 -31.9696 0.0 -138.662 35.06786 23.40786 0.0
26760.0 -22.68004 308.66 -110.6992 -32.8458 0.0 -139.836 40.50553 21.47709 0.0
26770.0 -39.64567 270.2035 -116.6984 -32.87937 0.0 -141.0563 35.05712 22.1802 0.0
26780.0 -16.45832 285.8916 -97.98473 -30.77052 0.0 -143.1933 49.16946 26.80964 0.0
26790.0 -15.88527 309.3474 -104.1005 -30.10132 0.0 -139.8967 39.76521 26.1323 0.0
26800.0 -17.1344 315.435 -107.0856 -32.03985 0.0 -142.5521 43.9031 23.60324 0.0
26810.0 0.1921289 352.4706 -100.3203 -32.06412 0.0 -138.8622 41.34262 29.26335 0.0
26820.0 -35.94892 290.3467 -118.7458 -31.69611 0.0 -143.7888 36.87699 19.86217 0.0
26830.0 -41.54631 291.546 -124.6852 -31.48056 0.0 -143.3522 33.6613 16.48627 0.0
26840.0 -25.12951 309.1596 -113.2912 -32.54016 0.0 -139.3678 37.26675 21.35003 0.0
26850.0 -9.370729 323.0035 -101.4802 -31.29664 0.0 -138.1043 41.04514 26.8756 0.0
26860.0 -12.97603 318.3484 -103.758 -31.07769 0.0 -133.3142 37.917 22.71693 0.0
26870.0 -36.3621 293.692 -120.1129 -32.22381 0.0 -146.2265 38.44571 19.89167 0.0
26880.0 -29.56304 281.2262 -109.759 -31.40053 0.0 -140.6415 38.66553 23.61741 0.0
26890.0 -29.91485 297.8911 -114.8631 -31.54251 0.0 -144.0299 39.83349 20.87582 0.0
26900.0 -30.52035 320.7845 -121.997 -32.282 0.0 -144.7246 37.28796 17.72158 0.0
26910.0 -24.96718 304.1806 -111.709 -32.33779 0.0 -139.4063 40.01612 20.01899 0.0
26920.0 -25.77593 312.482 -114.885 -32.66905 0.0 -142.4906 37.50478 22.76986 0.0
26930.0 -34.22996 268.7292 -110.8623 -33.00694 0.0 -142.4869 40.33023 24.30137 0.0
26940.0 -27.00352 337.0813 -123.1275 -31.61202 0.0 -143.2271 33.0605 18.65118 0.0
26950.0 -35.24083 267.2773 -111.4591 -31.67199 0.0 -139.8139 41.03654 18.99021 0.0
26960.0 -31.04049 282.5691 -111.6194 -32.10889 0.0 -139.5531 33.02557 27.01698 0.0
26970.0 -33.64075 303.2614 -120.1204 -31.14421 0.0 -143.7505 36.38379 18.39049 0.0
26980.0 -7.963541 326.5357 -101.0802 -32.0065 0.0 -135.8798 43.32061 23.4854 0.0
26990.0 -30.92803 303.7961 -117.5602 -31.86792 0.0 -139.5711 34.73443 19.14437 0.0
27000.0 -31.29443 267.2793 -107.5133 -32.11001 0.0 -137.0853 39.35139 22.33065 0.0
27010.0 -29.20474 307.1993 -116.8074 -31.96862 0.0 -138.9908 33.76972 20.38235 0.0
27020.0 -11.33897 320.4944 -102.7329 -29.63808 0.0 -132.5275 36.1592 23.27347 0.0
27030.0 -20.89308 349.0071 -120.4179 -33.28662 0.0 -141.3993 34.41803 19.85001 0.0
27040.0 -25.04257 345.4992 -123.567 -30.67493 0.0 -139.3684 30.28372 16.19261 0.0
27050.0 -13.3238 323.0149 -105.4365 -30.01941 0.0 -138.0986 41.54728 21.13427 0.0
27060.0 -4.633878 340.7338 -101.7994 -31.56551 0.0 -135.3366 39.88786 25.21485 0.0
27070.0 -10.22044 302.8743 -96.58974 -30.32204 0.0 -131.3531 41.45739 23.62804 0.0
27080.0 -38.60316 298.301 -123.6683 -31.62186 0.0 -138.3483 30.25764 16.04418 0.0
27090.0 -11.07295 324.9229 -103.7297 -31.00147 0.0 -137.6777 42.20333 22.74609 0.0
27100.0 -6.76075 359.2902 -109.2179 -30.02827 0.0 -137.8264 36.6538 21.98295 0.0
27110.0 -26.09723 319.6684 -117.2556 -31.43208 0.0 -142.1245 36.46068 19.84025 0.0
27120.0 -31.28649 287.5737 -113.2926 -31.365 0.0 -139.2776 36.6263 20.72373 0.0
27130.0 -12.07334 321.0702 -103.6315 -31.14365 0.0 -138.3874 45.12384 20.77572 0.0
27140.0 -26.53317 301.2915 -112.4511 -30.06873 0.0 -140.0677 34.40129 23.284 0.0
27150.0 -29.1107 300.6171 -114.8363 -30.43153 0.0 -141.9348 35.58843 21.94158 0.0
27160.0 -10.97001 337.6217 -107.2481 -28.66635 0.0 -134.797 35.23828 20.977 0.0
27170.0 -25.1568 295.3023 -109.3668 -30.25398 0.0 -141.1134 42.07017 19.93042 0.0
27180.0 0.4801633 338.7721 -96.12593 -28.41461 0.0 -131.9467 41.00928 23.22607 0.0
27190.0 -4.085297 298.1558 -89.10905 -29.25124 0.0 -131.6935 41.65798 30.17771 0.0
27200.0 -25.45975 280.7082 -105.508 -30.01297 0.0 -137.9333 43.02128 19.41697 0.0
27210.0 -32.03105 283.1084 -112.7638 -30.49756 0.0 -138.388 34.7512 21.37058 0.0
27220.0 -26.26423 294.3193 -110.1939 -30.36225 0.0 -138.0626 36.83639 21.39447 0.0
27230.0 -27.16988 294.5875 -111.1761 -32.29648 0.0 -139.6982 39.10455 21.71407 0.0
27240.0 -27.38144 316.5882 -117.6615 -32.16257 0.0 -141.9783 36.81315 19.66629 0.0
27250.0 -31.18475 278.386 -110.5708 -28.63105 0.0 -139.0036 37.88517 19.17867 0.0
27260.0 -15.82231 338.1302 -112.2454 -30.14641 0.0 -140.0539 35.86358 22.09139 0.0
27270.0 -40.02446 278.2886 -119.3828 -31.98918 0.0 -141.3581 32.55302 21.41145 0.0
27280.0 -17.2967 292.4959 -100.7064 -28.98146 0.0 -138.0851 43.86938 22.49079 0.0
27290.0 -36.40322 293.5493 -120.1133 -29.26264 0.0 -143.9018 37.13659 15.91456 0.0
27300.0 -47.8678 254.9193 -120.562 -30.01475 0.0 -145.2647 34.50112 20.21635 0.0
27310.0 -15.12242 318.9394 -106.0729 -29.91833 0.0 -140.7145 46.06466 18.49527 0.0
27320.0 -30.70764 316.4248 -120.9411 -31.03221 0.0 -141.3294 32.19279 19.22776 0.0
27330.0 -18.9245 339.5969 -115.7658 -31.07729 0.0 -144.047 37.71894 21.63951 0.0
27340.0 -18.77664 320.7238 -110.236 -29.13178 0.0 -137.1427 32.72048 23.318 0.0
27350.0 -22.02297 320.3647 -113.3799 -30.05146 0.0 -140.1919 30.36488 26.49853 0.0
27360.0 -31.65867 291.7098 -114.8442 -31.49994 0.0 -138.3703 28.23444 26.79158 0.0
27370.0 -6.777497 355.9248 -108.275 -29.72524 0.0 -138.7806 37.40134 22.82956 0.0
27380.0 -16.93367 318.1618 -107.6624 -28.78184 0.0 -140.348 40.23874 21.22873 0.0
27390.0 -19.27614 277.8372 -98.5057 -30.47622 0.0 -135.9592 41.86324 26.06644 0.0
27400.0 -9.360498 351.9857 -109.7347 -28.17094 0.0 -139.3761 32.59616 25.21621 0.0
27410.0 -27.70118 296.0592 -112.127 -29.28879 0.0 -141.3615 36.84278 21.68045 0.0
27420.0 -26.88875 287.8452 -108.9723 -29.42105 0.0 -141.1305 41.71365 19.86558 0.0
27430.0 -24.27644 293.8286 -108.0662 -29.24188 0.0 -137.1082 36.0131 22.27077 0.0
27440.0 -16.21597 319.4083 -107.3002 -29.11469 0.0 -139.3756 39.65926 21.53089 0.0
27450.0 -12.28647 308.7647 -100.3355 -28.88138 0.0 -140.356 45.18129 23.72056 0.0
27460.0 -34.95343 273.5339 -112.9559 -28.95675 0.0 -136.1663 35.49715 16.67008 0.0
27470.0 -11.07376 330.6862 -105.3741 -29.32581 0.0 -137.4719 39.87515 21.54846 0.0
27480.0 -25.1091 276.2575 -103.8882 -30.25466 0.0 -136.2253 33.8669 28.72488 0.0
27490.0 -6.702555 329.5364 -100.675 -30.48574 0.0 -133.8668 41.11221 22.56536 0.0
27500.0 -15.27236 342.0855 -112.8233 -29.90625 0.0 -136.7499 30.66736 23.16543 0.0
27510.0 -32.36581 273.2812 -110.2962 -30.69918 0.0 -139.6519 40.16135 19.89354 0.0
27520.0 -27.98498 228.2197 -93.06535 -28.43357 0.0 -134.4284 45.76856 24.02804 0.0
27530.0 -31.48904 304.9669 -118.4551 -31.12104 0.0 -142.9713 34.91988 20.71741 0.0
27540.0 -22.17872 287.6049 -104.1937 -29.66695 0.0 -138.3324 36.64348 27.1622 0.0
27550.0 -53.07476 261.2421 -127.572 -31.87014 0.0 -144.9224 28.15739 21.06312 0.0
27560.0 -30.5368 293.6658 -114.2802 -30.18885 0.0 -135.8273 28.43802 23.29799 0.0
27570.0 -20.75515 298.1117 -105.7663 -31.2065 0.0 -138.1876 45.02177 18.60603 0.0
27580.0 -30.20186 301.0467 -116.05 -30.78358 0.0 -140.0588 36.29453 18.49782 0.0
27590.0 -30.39838 316.3448 -120.609 -30.98036 0.0 -147.2341 35.78853 21.81691 0.0
27600.0 -34.37857 287.2434 -116.2905 -31.22399 0.0 -139.7894 31.73743 22.98545 0.0
27610.0 -9.000176 322.9317 -101.0891 -31.50371 0.0 -133.927 36.41438 27.9272 0.0
27620.0 -20.40352 282.1372 -100.8593 -30.06732 0.0 -137.4983 43.82339 22.88289 0.0
27630.0 -21.60507 314.9972 -111.4314 -30.53544 0.0 -140.299 35.10784 24.29517 0.0
27640.0 -43.04427 268.7068 -119.6702 -30.72632 0.0 -144.4949 36.66244 18.88864 0.0
27650.0 -6.656271 322.4991 -98.62187 -30.95339 0.0 -136.4408 46.04039 22.73191 0.0
27660.0 -17.26013 284.265 -98.32269 -31.23168 0.0 -138.6475 41.67386 29.88266 0.0
27670.0 -18.52227 294.8701 -102.609 -32.0449 0.0 -136.9626 40.72035 25.67808 0.0
27680.0 -13.45176 314.1713 -103.0426 -29.40853 0.0 -136.9178 36.83065 26.45312 0.0
27690.0 -22.52528 299.2743 -107.868 -29.51903 0.0 -140.6001 40.23585 22.0153 0.0
27700.0 -27.89714 287.8578 -109.9842 -30.87679 0.0 -139.7435 37.51651 23.11954 0.0
27710.0 -10.45606 311.0883 -99.16771 -28.56962 0.0 -132.8185 35.46318 26.75726 0.0
27720.0 -13.60766 310.9288 -102.2738 -27.40738 0.0 -134.0945 39.55755 19.67053 0.0
27730.0 -30.8106 292.7716 -114.2989 -29.66102 0.0 -139.1162 34.11822 20.36007 0.0
27740.0 -27.3065 293.0789 -110.8825 -30.63412 0.0 -142.1373 39.12067 22.76823 0.0
27750.0 -3.602901 344.7181 -101.9046 -30.25374 0.0 -136.5123 43.1801 21.68135 0.0
27760.0 -38.37208 280.3128 -118.3076 -31.36055 0.0 -139.6683 31.49479 21.22641 0.0
27770.0 5.458607 346.9961 -93.49272 -28.68505 0.0 -138.745 53.16788 20.7694 0.0
27780.0 -1.533744 310.9278 -90.19962 -28.98622 0.0 -130.08 44.50947 24.35716 0.0
27790.0 -0.4396405 315.7382 -90.47727 -30.55594 0.0 -136.0447 49.59253 26.53085 0.0
27800.0 -21.7912 294.1566 -105.6745 -30.18844 0.0 -138.5589 41.16768 21.90519 0.0
27810.0 -17.70291 299.3996 -103.0813 -30.78183 0.0 -139.4495 46.8566 20.29339 0.0
27820.0 -24.23891 316.0573 -114.3675 -30.75152 0.0 -138.1243 34.16897 20.33936 0.0
27830.0 -30.69281 323.3225 -122.8932 -32.43318 0.0 -142.204 37.1603 14.58362 0.0
27840.0 -22.11751 278.0805 -101.4165 -31.4687 0.0 -137.917 42.1259 25.84335 0.0
27850.0 -33.702 288.3208 -115.9211 -31.15509 0.0 -141.3714 33.45225 23.15309 0.0
27860.0 -33.07499 310.2098 -121.5361 -31.31971 0.0 -142.5626 34.46072 17.88547 0.0
27870.0 -17.25389 313.5749 -106.6746 -30.33611 0.0 -141.5935 36.80855 28.44641 0.0
27880.0 -24.30193 276.7464 -103.2204 -30.5488 0.0 -134.7066 37.22909 24.80587 0.0
27890.0 -1.663581 352.0415 -102.0537 -30.57015 0.0 -135.6539 38.09497 26.07541 0.0
27900.0 -19.39848 312.0348 -108.38 -31.63306 0.0 -135.3556 37.47367 21.13497 0.0
27910.0 -17.2542 323.4802 -109.4996 -30.14948 0.0 -142.9658 40.96318 22.65255 0.0
27920.0 -22.54828 282.3571 -103.0668 -30.13232 0.0 -141.2186 40.56865 27.71546 0.0
27930.0 -30.80201 293.7509 -114.5696 -32.09636 0.0 -141.9764 39.94073 19.5624 0.0
27940.0 -24.68428 289.7365 -107.3071 -31.43343 0.0 -140.4129 46.74495 17.7943 0.0
27950.0 -40.95257 258.2959 -114.6096 -32.26823 0.0 -138.7071 34.86106 21.50466 0.0
27960.0 -15.61304 333.0422 -110.5852 -30.95372 0.0 -136.1754 32.73404 23.80992 0.0
27970.0 -18.67275 286.7211 -100.4357 -31.48566 0.0 -138.724 44.65282 25.12111 0.0
27980.0 -26.62568 310.7066 -115.2285 -31.37947 0.0 -142.3415 32.7283 25.76416 0.0
27990.0 -32.93056 255.3668 -105.7523 -32.24238 0.0 -135.2409 37.76326 23.96766 0.0
28000.0 -30.64946 296.2739 -115.1366 -30.92688 0.0 -138.7087 36.12556 18.37346 0.0
28010.0 -13.85484 318.1556 -104.5818 -32.39914 0.0 -136.1557 42.62682 21.34616 0.0
28020.0 -18.30131 306.5743 -105.7257 -30.37183 0.0 -133.3379 35.19357 22.79045 0.0
28030.0 -35.66822 290.5286 -118.5169 -30.6806 0.0 -135.5929 27.88428 19.87231 0.0
28040.0 -16.15212 318.7235 -107.0411 -30.97295 0.0 -137.0794 37.45934 23.55198 0.0
28050.0 -38.64632 268.3775 -115.1783 -32.41269 0.0 -137.7139 34.74098 20.20724 0.0
28060.0 -40.05679 293.5353 -123.7629 -30.92523 0.0 -143.8107 32.88064 18.09235 0.0
28070.0 -43.80228 248.2755 -114.6019 -31.1061 0.0 -141.3993 35.50368 22.39982 0.0
28080.0 -20.99602 287.3101 -102.927 -29.98782 0.0 -138.555 41.41426 24.20157 0.0
28090.0 -36.45193 309.1544 -124.6121 -31.28455 0.0 -141.5497 23.04101 25.18118 0.0
28100.0 -27.60106 271.9972 -105.1653 -30.85544 0.0 -136.7959 36.6962 25.78984 0.0
28110.0 -9.916055 301.0149 -95.75512 -28.19142 0.0 -133.5307 43.85918 22.10778 0.0
28120.0 -23.19089 318.7937 -114.0999 -31.54928 0.0 -138.5344 38.20745 17.77638 0.0
28130.0 -23.02685 309.9708 -111.4198 -31.43932 0.0 -139.6892 35.14773 24.56096 0.0
28140.0 -9.073376 317.2342 -99.53763 -29.37093 0.0 -134.8848 33.06522 31.65288 0.0
28150.0 -19.78533 319.9191 -111.0152 -31.03171 0.0 -140.5802 36.73465 23.86205 0.0
28160.0 -2.613374 340.1036 -99.59917 -29.97364 0.0 -134.8697 42.07366 23.17055 0.0
28170.0 -24.75542 283.7187 -105.6622 -30.53328 0.0 -140.9643 41.71685 24.11851 0.0
28180.0 -26.61416 289.9017 -109.2841 -32.27319 0.0 -136.0172 34.37115 24.63516 0.0
28190.0 -23.28316 312.0168 -112.2596 -32.83256 0.0 -138.845 36.76854 22.6494 0.0
28200.0 -32.77133 281.5416 -113.0573 -33.58747 0.0 -143.5883 39.1136 25.00489 0.0
28210.0 -22.72385 315.2714 -112.6284 -32.1041 0.0 -139.7859 36.68058 22.58106 0.0
28220.0 -29.86521 301.5287 -115.8508 -32.3722 0.0 -140.0979 36.8025 19.81685 0.0
28230.0 -13.18647 318.1097 -103.9004 -29.83033 0.0 -135.0465 34.07474 26.90166 0.0
28240.0 -26.25551 321.8146 -118.0259 -30.75659 0.0 -143.1959 34.04298 21.88362 0.0
28250.0 -25.30241 305.217 -112.3398 -31.30862 0.0 -141.814 37.27068 23.51221 0.0
28260.0 -26.12962 295.8528 -110.4966 -31.25117 0.0 -142.8958 44.87262 18.77776 0.0
28270.0 -22.87556 321.223 -114.4773 -31.63226 0.0 -139.8082 34.39043 22.57276 0.0
28280.0 -24.43462 304.3943 -111.2374 -33.00663 0.0 -139.0217 38.952 21.83893 0.0
28290.0 -22.52032 300.1778 -108.1207 -31.50824 0.0 -139.2422 42.32902 20.30073 0.0
28300.0 -31.67332 291.4431 -114.7828 -33.44198 0.0 -140.6168 33.05331 26.22267 0.0
28310.0 -31.89073 286.2546 -113.5207 -33.23692 0.0 -138.2344 39.23994 18.71069 0.0
28320.0 -28.22976 308.3187 -116.1516 -33.00988 0.0 -140.4862 33.04127 24.30319 0.0
28330.0 -39.6845 276.8899 -118.6439 -33.71049 0.0 -144.3061 38.3227 21.04994 0.0
28340.0 -14.75095 323.598 -107.0299 -32.70177 0.0 -144.0337 45.20441 24.50118 0.0
28350.0 -21.2517 285.4886 -102.6632 -32.62634 0.0 -137.7917 46.52263 21.23218 0.0
28360.0 -18.5172 308.2255 -106.4125 -31.62939 0.0 -138.5515 38.92447 24.84393 0.0
28370.0 -29.00567 271.3826 -106.3946 -32.74925 0.0 -141.6701 44.98618 23.03857 0.0
28380.0 -24.17884 309.5265 -112.4451 -33.29591 0.0 -139.6724 37.99146 22.53172 0.0
28390.0 -15.69984 322.8081 -107.7536 -32.25241 0.0 -135.3731 35.56641 24.30554 0.0
28400.0 -43.41601 265.9589 -119.2583 -34.0695 0.0 -144.4414 38.90999 20.3426 0.0
28410.0 -23.46337 292.3395 -106.8285 -33.93888 0.0 -140.1754 40.09897 27.18678 0.0
28420.0 -10.2731 355.487 -111.6457 -31.54004 0.0 -137.2041 34.44321 22.65518 0.0
28430.0 -22.65145 316.1788 -112.8147 -31.76549 0.0 -143.531 39.24691 23.23485 0.0
28440.0 -22.02044 292.4235 -105.4095 -32.1944 0.0 -139.3073 40.90848 25.18367 0.0
28450.0 -35.6887 269.5083 -112.5432 -31.27709 0.0 -145.1612 42.85465 21.04044 0.0
28460.0 -9.267993 321.4532 -100.9353 -30.78657 0.0 -132.2071 37.9566 24.10177 0.0
28470.0 -32.72431 283.1207 -113.4606 -31.49546 0.0 -139.3079 36.75305 20.58972 0.0
28480.0 -9.472292 337.319 -105.664 -33.22949 0.0 -135.6318 39.81198 23.38525 0.0
28490.0 -41.2661 278.9293 -120.8071 -32.73498 0.0 -140.0267 35.25659 16.69799 0.0
28500.0 -27.69796 285.5323 -109.1219 -32.09511 0.0 -138.9502 39.66458 22.25886 0.0
28510.0 -19.82488 269.282 -96.6148 -32.19421 0.0 -137.4655 47.73725 25.30768 0.0
28520.0 -29.35543 292.5102 -112.7692 -30.98865 0.0 -137.6104 38.2064 17.62342 0.0
28530.0 -6.858025 333.7403 -102.0292 -31.23966 0.0 -136.6683 44.9532 20.9255 0.0
28540.0 -15.79955 321.5473 -107.4938 -31.65877 0.0 -142.891 43.59159 23.46445 0.0
28550.0 -26.62047 293.6522 -110.3599 -32.19681 0.0 -135.9888 39.48432 18.3413 0.0
28560.0 -28.07499 318.3483 -118.8569 -32.97211 0.0 -138.1658 31.50342 20.77759 0.0
28570.0 -19.44838 305.3839 -106.5333 -32.80803 0.0 -133.8932 36.701 23.4669 0.0
28580.0 -5.904481 351.5687 -106.1597 -32.2644 0.0 -137.9644 42.99349 21.07561 0.0
28590.0 -18.15441 323.2681 -110.3393 -33.53455 0.0 -134.1767 31.83688 25.53506 0.0
28600.0 -19.42178 272.8483 -97.22869 -33.02523 0.0 -136.3355 48.43455 23.6975 0.0
28610.0 -13.54226 294.0091 -97.38351 -30.9672 0.0 -136.3342 44.04181 25.87605 0.0
28620.0 -17.09904 318.3579 -107.8837 -32.12197 0.0 -137.9524 40.65785 21.53284 0.0
28630.0 -26.96324 320.5617 -118.3764 -32.45129 0.0 -140.0825 35.84086 18.31663 0.0
28640.0 -29.60704 307.4916 -117.293 -32.66622 0.0 -137.8642 33.21285 20.02456 0.0
28650.0 -20.42329 296.7749 -105.0533 -31.00451 0.0 -139.1219 41.22202 23.85115 0.0
28660.0 -38.64221 294.7817 -122.7038 -31.98617 0.0 -139.41 33.71629 14.97612 0.0
28670.0 -31.66367 285.238 -113.0037 -30.01914 0.0 -135.4326 27.11997 25.32809 0.0
28680.0 -12.56796 319.3347 -103.6312 -31.17277 0.0 -138.4652 44.47442 21.53239 0.0
28690.0 -43.07811 275.3193 -121.5897 -32.74681 0.0 -139.1028 34.93619 15.32374 0.0
28700.0 -24.1874 290.5826 -107.0515 -32.77632 0.0 -138.7972 41.15114 23.37085 0.0
28710.0 -24.85834 317.8543 -115.4994 -33.11273 0.0 -140.4314 38.01032 20.0344 0.0
28720.0 -30.86037 333.5333 -125.9726 -33.82539 0.0 -145.7119 33.26198 20.30275 0.0
28730.0 -33.48284 278.2496 -112.83 -32.98731 0.0 -143.7247 42.95708 20.92486 0.0
28740.0 -42.71174 285.8097 -124.2148 -31.08884 0.0 -140.5831 31.01232 16.44478 0.0
28750.0 -31.30616 316.997 -121.7028 -33.96635 0.0 -140.857 32.78224 20.33833 0.0
28760.0 -25.03826 323.9438 -117.4159 -33.55656 0.0 -141.1189 35.85976 21.39983 0.0
28770.0 -42.76763 280.8651 -122.8606 -33.46663 0.0 -141.4739 33.12808 18.95179 0.0
28780.0 -21.44244 278.6218 -100.8957 -31.94753 0.0 -137.7137 44.62056 24.14497 0.0
28790.0 -42.37107 281.3234 -122.5948 -32.63983 0.0 -143.7017 33.74795 19.99876 0.0
28800.0 -34.21149 301.3466 -120.1451 -33.99363 0.0 -143.6595 35.48881 22.01922 0.0
28810.0 -27.70883 289.5183 -110.2695 -34.35156 0.0 -138.1161 40.29438 21.90383 0.0
28820.0 -36.83992 288.3143 -119.0572 -33.56162 0.0 -140.8266 35.7111 19.61994 0.0
28830.0 -31.99945 301.7187 -118.0392 -34.5369 0.0 -141.1612 41.00599 16.65292 0.0
28840.0 -12.41992 336.656 -108.4226 -31.67992 0.0 -139.9666 38.80259 24.42135 0.0
28850.0 -32.23537 293.0605 -115.8061 -32.05274 0.0 -142.1161 34.86421 23.49847 0.0
28860.0 -19.38521 314.82 -109.161 -32.14002 0.0 -142.6935 46.66521 19.00728 0.0
28870.0 -29.24397 294.9223 -113.3456 -32.22797 0.0 -142.0701 40.84053 20.11196 0.0
28880.0 -19.68809 333.34 -114.7452 -32.70126 0.0 -138.9088 35.59071 21.27423 0.0
28890.0 -38.05485 282.1764 -118.5218 -33.34644 0.0 -139.8993 35.67498 19.04893 0.0
28900.0 -40.95278 264.0531 -116.2516 -34.40397 0.0 -141.0732 36.25956 22.96597 0.0
28910.0 -45.65429 263.5792 -120.818 -34.46477 0.0 -141.2063 36.31583 18.53731 0.0
28920.0 -25.17531 313.5592 -114.5916 -35.23487 0.0 -140.0756 38.70875 22.01012 0.0
28930.0 -7.69516 345.2533 -106.1495 -35.16676 0.0 -136.7749 39.84332 25.94883 0.0
28940.0 -15.19237 334.6085 -110.6112 -34.21217 0.0 -139.1518 44.00759 18.74521 0.0
28950.0 -18.84659 334.4473 -114.2194 -34.32575 0.0 -139.0111 34.92845 24.18898 0.0
28960.0 -18.22663 318.4842 -109.0473 -34.27964 0.0 -136.5435 38.1383 23.63752 0.0
28970.0 -25.26662 281.0915 -105.4242 -34.24231 0.0 -135.8141 40.36471 24.26748 0.0
28980.0 -35.27792 281.9736 -115.6871 -35.76331 0.0 -140.3584 38.31539 22.11921 0.0
28990.0 -32.25152 286.0085 -113.8113 -33.94186 0.0 -139.6874 37.78111 22.03685 0.0
29000.0 -33.55019 285.9552 -115.0947 -33.47045 0.0 -140.0799 38.99079 19.46479 0.0
29010.0 -55.80762 243.9826 -125.383 -35.13676 0.0 -143.1098 32.77743 20.08615 0.0
29020.0 -31.48648 303.6004 -118.0628 -34.0173 0.0 -140.6235 36.38841 20.18954 0.0
29030.0 -29.53194 295.5585 -113.815 -35.0476 0.0 -141.5175 37.98779 24.76234 0.0
29040.0 -41.78158 254.8681 -114.4612 -35.7259 0.0 -139.0637 38.26935 22.05907 0.0
29050.0 -47.16452 249.6512 -118.3564 -33.37781 0.0 -141.6898 35.40785 21.30335 0.0
29060.0 -25.16928 315.7806 -115.219 -34.65514 0.0 -138.4271 35.35009 22.5131 0.0
29070.0 -45.4645 290.3045 -128.2493 -33.52358 0.0 -142.2566 27.38925 20.14161 0.0
29080.0 -17.36066 313.9287 -106.8823 -35.34112 0.0 -141.2631 39.84117 29.88077 0.0
29090.0 -22.9021 324.2612 -115.3702 -33.6271 0.0 -143.6136 41.63206 20.23847 0.0
29100.0 -28.01573 265.6124 -103.7592 -33.92109 0.0 -134.1515 41.71913 22.59421 0.0
29110.0 -48.53623 265.0112 -124.1083 -34.94072 0.0 -141.666 32.92237 19.57607 0.0
29120.0 -37.88725 272.379 -115.5603 -32.07893 0.0 -139.5848 37.1943 18.9091 0.0
29130.0 -26.58453 309.3612 -114.8037 -33.01109 0.0 -139.6666 38.37908 19.49497 0.0
29140.0 -43.86749 287.5253 -125.8598 -33.62594 0.0 -139.2859 32.30476 14.74727 0.0
29150.0 -34.29715 330.909 -128.661 -33.37473 0.0 -144.032 29.93245 18.81327 0.0
29160.0 -33.30158 284.6306 -114.4684 -34.7527 0.0 -140.268 35.73003 24.82223 0.0
29170.0 -18.29277 307.473 -105.9735 -31.54906 0.0 -136.9518 37.83278 24.69459 0.0
29180.0 -25.00349 311.6677 -113.8804 -32.75912 0.0 -141.9545 40.44608 20.38721 0.0
29190.0 -11.26553 338.0556 -107.6673 -32.69506 0.0 -140.4174 38.99777 26.44738 0.0
29200.0 -9.811233 339.7477 -106.6955 -31.92675 0.0 -140.45 43.94309 21.73814 0.0
29210.0 -43.26426 299.8905 -128.7827 -35.58343 0.0 -145.1643 29.13483 22.83023 0.0
29220.0 -31.43946 291.5339 -114.5748 -31.98176 0.0 -144.6553 38.44687 23.61538 0.0
29230.0 -18.34507 296.3494 -102.8537 -31.44545 0.0 -136.404 41.55084 23.44489 0.0
29240.0 -33.28402 257.4464 -106.6989 -31.82914 0.0 -141.5791 36.76822 29.94115 0.0
29250.0 -20.99628 321.159 -112.5797 -30.5931 0.0 -143.0996 38.58875 22.52426 0.0
29260.0 -18.56573 321.9398 -110.3718 -30.74107 0.0 -137.1747 32.73124 24.81267 0.0
29270.0 -32.60034 309.3609 -120.8194 -31.08843 0.0 -141.0858 31.39036 19.96452 0.0
29280.0 -26.17554 332.7334 -121.0596 -33.52487 0.0 -140.9766 33.66131 19.78058 0.0
29290.0 -18.79617 329.0129 -112.6193 -32.13684 0.0 -139.7019 32.55558 26.66384 0.0
29300.0 -23.70751 292.1973 -107.0321 -32.59808 0.0 -138.0013 39.43812 24.12921 0.0
29310.0 -33.21831 268.6872 -109.8386 -33.22414 0.0 -139.3015 39.84956 22.83751 0.0
29320.0 -28.69761 301.8564 -114.7766 -33.47959 0.0 -140.2295 36.95456 21.97791 0.0
29330.0 -29.63658 304.3802 -116.4353 -32.61375 0.0 -141.6275 36.72962 21.07635 0.0
29340.0 -20.4393 312.1458 -109.4525 -33.29432 0.0 -138.3793 38.40631 23.81481 0.0
29350.0 -23.60401 307.849 -111.3919 -30.46937 0.0 -141.0328 34.75217 25.35806 0.0
29360.0 -22.55839 284.2837 -103.6263 -32.99504 0.0 -137.4351 42.24534 24.55856 0.0
29370.0 -29.63374 269.4512 -106.4719 -33.13705 0.0 -138.6831 42.54191 22.80636 0.0
29380.0 -5.76132 312.8045 -94.96235 -28.54216 0.0 -131.6576 42.26961 22.96781 0.0
29390.0 -48.55908 256.8894 -121.8151 -32.34751 0.0 -141.8331 34.75752 17.60799 0.0
29400.0 -30.32038 278.7413 -109.8078 -33.49041 0.0 -138.596 41.6142 20.66446 0.0
29410.0 -1.827225 349.3063 -101.4373 -33.43651 0.0 -136.8233 47.98434 20.83815 0.0
29420.0 -12.25538 332.5972 -107.1006 -32.89553 0.0 -133.5629 34.32453 25.03325 0.0
29430.0 -17.85711 314.8945 -107.6541 -32.33253 0.0 -136.5113 38.8612 22.32851 0.0
29440.0 6.752611 365.666 -97.52272 -32.39308 0.0 -137.508 47.40486 24.97347 0.0
29450.0 -22.98766 283.5871 -103.8569 -32.68527 0.0 -135.8728 39.92975 24.77143 0.0
29460.0 -16.25692 311.778 -105.1652 -31.22437 0.0 -135.2297 36.74304 24.54577 0.0
29470.0 -27.88009 269.6301 -104.7693 -32.62531 0.0 -140.2648 45.0913 23.02954 0.0
29480.0 -29.5096 306.5129 -116.9165 -33.83399 0.0 -140.1445 36.98227 20.07973 0.0
29490.0 -32.25402 299.6721 -117.7102 -32.65155 0.0 -137.4151 30.78993 21.56659 0.0
29500.0 -13.95034 324.7957 -106.5708 -33.87614 0.0 -137.672 40.93557 24.04169 0.0
29510.0 -41.59351 275.0318 -120.0231 -34.45524 0.0 -140.63 32.99731 22.06486 0.0
29520.0 -24.64784 346.7007 -123.5149 -32.74317 0.0 -137.7845 28.22826 18.78454 0.0
29530.0 -18.77817 304.1907 -105.5229 -34.05947 0.0 -131.5117 38.08096 21.96735 0.0
29540.0 -21.29922 295.2354 -105.4902 -33.23201 0.0 -138.2741 40.74645 25.26949 0.0
29550.0 -28.49069 303.2168 -114.9577 -33.50785 0.0 -140.9077 40.26765 19.19026 0.0
29560.0 -32.94553 330.5012 -127.1931 -36.39612 0.0 -143.946 35.53223 17.61686 0.0
29570.0 -29.00479 297.9839 -113.9795 -33.4149 0.0 -137.5974 38.48248 18.55034 0.0
29580.0 -19.51286 336.781 -115.5512 -34.62207 0.0 -141.6555 35.64055 25.08582 0.0
29590.0 -35.47662 266.0736 -111.3516 -33.15723 0.0 -137.2261 38.8393 20.19245 0.0
29600.0 -26.39072 288.9358 -108.7852 -33.4793 0.0 -133.4747 37.34429 20.82443 0.0
29610.0 -37.12957 259.1321 -111.0251 -33.40899 0.0 -138.9154 35.99061 25.30867 0.0
29620.0 -35.62818 281.3418 -115.8571 -33.57195 0.0 -141.4343 39.177 19.97207 0.0
29630.0 -19.20304 285.9196 -100.7374 -32.46028 0.0 -134.5111 42.84407 23.38988 0.0
29640.0 -15.2019 315.4087 -105.1456 -34.19691 0.0 -135.9643 45.04839 19.96728 0.0
29650.0 -21.65581 314.5514 -111.355 -34.38485 0.0 -136.186 40.64335 18.57251 0.0
29660.0 -30.94568 296.8169 -115.5876 -34.36867 0.0 -142.4908 46.01342 15.25848 0.0
29670.0 -27.99182 292.6615 -111.4488 -33.85158 0.0 -136.7429 34.36066 24.78504 0.0
29680.0 -39.49642 306.5699 -126.9196 -32.64056 0.0 -140.869 31.35666 15.2333 0.0
29690.0 -29.26693 298.6231 -114.4239 -32.21871 0.0 -138.4353 30.88349 25.34657 0.0
29700.0 -20.91781 294.8607 -105.0019 -31.28939 0.0 -135.2808 40.1947 21.37359 0.0
29710.0 -27.67852 251.318 -99.34575 -31.39887 0.0 -133.0239 43.77678 21.30028 0.0
29720.0 -28.47957 282.6915 -109.0934 -34.13847 0.0 -140.8086 40.31085 25.54281 0.0
29730.0 -33.61147 284.5331 -114.7505 -32.41569 0.0 -137.7987 31.65988 23.80404 0.0
29740.0 -24.88518 300.7088 -110.637 -34.35572 0.0 -139.7537 40.01826 23.45417 0.0
29750.0 -14.56033 301.2404 -100.4637 -32.23908 0.0 -137.413 43.28026 25.9081 0.0
29760.0 -30.61372 290.397 -113.4249 -32.45668 0.0 -140.9226 38.99209 20.96232 0.0
29770.0 -40.31246 266.2484 -116.2373 -33.83439 0.0 -143.1235 37.73595 22.98462 0.0
29780.0 -34.38651 275.5295 -112.958 -34.54612 0.0 -134.9073 33.72373 22.77164 0.0
29790.0 -14.57094 347.106 -113.5536 -33.1544 0.0 -136.8942 39.18142 17.31357 0.0
29800.0 -20.24161 288.2897 -102.4519 -34.32478 0.0 -137.4597 40.6024 28.73026 0.0
29810.0 -33.66363 297.3766 -118.4652 -32.96496 0.0 -141.2727 37.96654 17.80592 0.0
29820.0 -34.70756 298.512 -119.8329 -33.32417 0.0 -143.2331 37.74714 18.97722 0.0
29830.0 -30.71595 277.475 -109.8422 -33.39421 0.0 -140.5058 40.0777 23.98005 0.0
29840.0 -37.37227 317.2264 -127.8343 -34.52805 0.0 -144.6211 32.54504 18.76983 0.0
29850.0 -28.35465 296.7084 -112.9656 -33.18166 0.0 -136.1083 34.83089 21.49347 0.0
29860.0 -36.32661 316.3376 -126.5352 -32.61249 0.0 -142.8033 31.02104 17.85954 0.0
29870.0 -15.17729 326.7715 -108.3612 -31.0038 0.0 -133.7078 34.51921 21.83115 0.0
29880.0 -30.17561 295.4991 -114.4417 -33.82468 0.0 -143.0101 35.28495 27.10806 0.0
29890.0 -48.90953 265.8869 -124.7313 -32.99894 0.0 -142.6085 32.40663 18.46956 0.0
29900.0 -26.91566 293.9185 -110.7311 -30.99667 0.0 -136.246 34.87431 21.63732 0.0
29910.0 -8.70729 321.895 -100.5006 -32.89541 0.0 -137.8724 41.2518 29.01543 0.0
29920.0 -26.17578 307.352 -113.822 -33.69082 0.0 -139.2154 33.81154 25.27276 0.0
29930.0 -40.71844 273.9793 -118.8479 -31.65259 0.0 -141.2202 35.30664 18.71831 0.0
29940.0 -44.43368 265.346 -120.1012 -33.52457 0.0 -142.7559 34.012 22.16733 0.0
29950.0 -16.81886 291.2231 -99.86565 -32.11827 0.0 -137.0652 43.87199 25.44581 0.0
29960.0 -20.80046 321.87 -112.5867 -31.55324 0.0 -139.3882 37.68384 20.67092 0.0
29970.0 -15.36735 302.0433 -101.4997 -28.64758 0.0 -134.7074 35.77002 26.08528 0.0
29980.0 -34.60881 303.6373 -121.1957 -31.30862 0.0 -142.2665 28.2519 24.12756 0.0
29990.0 -17.0096 311.6755 -105.8887 -32.55697 0.0 -137.3703 41.05797 22.98057 0.0
30000.0 -19.74227 318.6931 -110.6225 -33.18636 0.0 -139.6423 36.05976 26.1464 0.0
30010.0 -42.59058 239.4549 -110.8749 -32.58741 0.0 -141.3951 36.40376 26.70386 0.0
30020.0 -12.57775 354.6748 -113.7187 -33.56287 0.0 -141.1386 36.71385 24.26892 0.0
30030.0 -20.87404 329.7494 -114.9072 -33.0799 0.0 -140.8039 36.57074 22.40583 0.0
30040.0 -27.97488 334.3805 -123.3287 -33.37064 0.0 -142.2709 34.21084 18.10203 0.0
30050.0 -24.30637 320.7751 -115.7803 -31.09478 0.0 -144.0592 35.32239 24.05124 0.0
30060.0 -23.84684 275.832 -102.5046 -32.41717 0.0 -140.085 44.39083 25.60672 0.0
30070.0 -29.29874 285.5663 -110.7324 -33.6493 0.0 -137.119 37.80901 22.22686 0.0
30080.0 -19.84062 288.1312 -102.0057 -30.96442 0.0 -140.7283 43.66209 26.02492 0.0
30090.0 -21.50217 298.2128 -106.5422 -32.98889 0.0 -139.4335 41.62898 24.25123 0.0
30100.0 -37.94448 266.9194 -114.0607 -33.33329 0.0 -141.0895 36.59114 23.77103 0.0
30110.0 -29.0364 290.3934 -111.8466 -32.09968 0.0 -142.9256 42.23655 20.94214 0.0
30120.0 -37.47253 275.3941 -116.0054 -33.26611 0.0 -145.5964 38.02571 24.83139 0.0
30130.0 -22.77995 321.019 -114.3235 -32.22208 0.0 -142.1312 33.30368 26.72609 0.0
30140.0 -18.88689 311.4002 -107.6875 -31.39064 0.0 -135.93 36.75816 22.87496 0.0
30150.0 -34.91409 242.0175 -103.9291 -33.69686 0.0 -141.6787 43.01816 28.42829 0.0
30160.0 -39.81611 277.7903 -119.0323 -32.6197 0.0 -142.1293 32.26541 23.45122 0.0
30170.0 -29.63659 306.7068 -117.0988 -30.52759 0.0 -138.322 28.36887 23.38191 0.0
30180.0 -14.54289 347.3648 -113.5993 -31.73842 0.0 -136.6595 32.21244 22.58612 0.0
30190.0 -21.50761 317.5996 -112.0761 -31.50719 0.0 -141.4368 40.43496 20.43301 0.0
30200.0 -18.18964 289.4136 -100.7204 -31.16187 0.0 -135.3872 39.26824 26.56042 0.0
30210.0 -18.45448 320.8456 -109.9486 -32.36894 0.0 -140.6923 37.17541 25.93726 0.0
30220.0 -25.8125 307.6286 -113.5376 -33.08383 0.0 -140.5138 43.69817 16.36188 0.0
30230.0 -33.20082 278.4288 -112.5991 -32.18223 0.0 -138.7258 36.28891 22.02006 0.0
30240.0 -17.09407 355.4593 -118.4588 -32.89638 0.0 -143.6912 41.53758 16.59124 0.0
30250.0 -26.64619 307.3895 -114.303 -33.28541 0.0 -138.5488 34.26125 23.26988 0.0
30260.0 -33.10878 294.4209 -117.0675 -32.02263 0.0 -143.1629 35.67541 22.44264 0.0
30270.0 -34.5625 263.3119 -109.65 -33.10469 0.0 -136.7775 34.0734 26.15882 0.0
30280.0 -38.16863 288.7982 -120.5239 -32.89004 0.0 -139.1217 30.99584 20.49204 0.0
30290.0 -24.17111 300.0815 -109.744 -30.69688 0.0 -136.7435 33.2886 24.40781 0.0
30300.0 -14.83477 325.9215 -107.7763 -29.15049 0.0 -140.472 39.47452 22.37161 0.0
30310.0 -28.91427 290.4623 -111.7441 -30.37527 0.0 -145.1808 40.9229 22.88905 0.0
30320.0 -28.44076 311.5227 -117.2763 -30.99481 0.0 -138.7997 32.28431 20.2339 0.0
30330.0 -27.23521 283.2636 -108.0122 -30.06223 0.0 -140.4892 41.02064 21.51852 0.0
30340.0 -18.21158 284.0322 -99.20775 -31.98161 0.0 -132.2216 41.58758 23.40791 0.0
30350.0 -36.95815 249.593 -108.1335 -31.94459 0.0 -141.3257 41.31475 23.82212 0.0
30360.0 -25.6954 335.7826 -121.449 -30.51308 0.0 -142.4993 33.13589 18.42749 0.0
30370.0 -39.40546 295.2709 -123.6065 -30.7264 0.0 -144.8921 30.43926 21.57277 0.0
30380.0 -22.28904 330.5225 -116.5426 -32.12727 0.0 -144.4648 41.79165 18.25775 0.0
30390.0 -18.3317 330.119 -112.4702 -31.2158 0.0 -139.6452 35.72155 22.66925 0.0
30400.0 -19.7386 331.2558 -114.2013 -31.501 0.0 -143.1536 40.6626 19.79065 0.0
30410.0 -14.9838 339.9678 -111.9309 -30.50292 0.0 -138.558 36.07386 21.05624 0.0
30420.0 -24.87936 287.3775 -106.8295 -30.33937 0.0 -133.0154 36.64848 19.87675 0.0
30430.0 -16.03325 322.9167 -108.1179 -29.77661 0.0 -140.2077 40.71866 21.14772 0.0
30440.0 -24.0365 295.2099 -108.2202 -31.06373 0.0 -138.3372 37.47295 23.70786 0.0
30450.0 -19.44224 286.5431 -101.1544 -30.58444 0.0 -135.6346 45.11387 19.9507 0.0
30460.0 -21.97509 333.5585 -117.0945 -30.98888 0.0 -142.2417 37.10047 19.03566 0.0
30470.0 -9.437688 310.7103 -98.04154 -30.96574 0.0 -133.8466 44.47409 22.29676 0.0
30480.0 -16.24536 320.4106 -107.6154 -31.15236 0.0 -139.063 36.68912 25.91087 0.0
30490.0 -29.61964 300.969 -115.4456 -31.8679 0.0 -143.129 38.18981 21.36151 0.0
30500.0 -24.03892 285.3979 -105.4246 -27.29128 0.0 -137.1876 37.88195 21.17233 0.0
30510.0 -25.38289 304.2676 -112.1495 -30.30481 0.0 -136.7331 31.18743 23.70101 0.0
30520.0 -31.87169 283.8717 -112.8221 -32.56002 0.0 -143.1354 44.6975 18.17577 0.0
30530.0 -16.73869 294.982 -100.8574 -30.59412 0.0 -138.6633 45.73632 22.66369 0.0
30540.0 -20.45101 319.7056 -111.62 -31.94619 0.0 -137.7313 38.38648 19.67103 0.0
30550.0 -39.98616 273.8729 -118.0853 -31.14178 0.0 -146.1991 34.48733 24.76831 0.0
30560.0 -34.19872 246.3822 -104.4584 -33.32293 0.0 -138.3876 46.00301 21.24914 0.0
30570.0 -32.87452 321.3886 -124.5235 -33.25917 0.0 -146.5975 35.69277 19.64044 0.0
30580.0 -33.66589 307.1097 -121.243 -33.00795 0.0 -143.3828 35.28786 19.85992 0.0
30590.0 -11.3319 331.012 -105.7251 -31.34658 0.0 -139.0676 38.46235 26.22676 0.0
30600.0 -21.23798 324.0433 -113.6439 -31.81366 0.0 -140.1586 36.84361 21.48476 0.0
30610.0 -25.32763 281.8832 -105.711 -29.18768 0.0 -135.154 32.4333 26.19735 0.0
30620.0 -45.12544 285.7515 -126.6119 -32.90059 0.0 -147.0332 32.99468 20.3272 0.0
30630.0 -25.67009 316.6988 -115.9817 -31.26099 0.0 -144.8334 43.76703 16.34569 0.0
30640.0 -22.0978 289.6598 -104.6988 -32.05425 0.0 -139.2608 34.90369 31.71259 0.0
30650.0 -9.192932 334.0865 -104.4629 -30.65521 0.0 -136.2456 32.05415 30.38383 0.0
30660.0 -22.58239 282.3883 -103.1098 -30.34716 0.0 -140.9754 36.97084 31.24193 0.0
30670.0 -33.78105 300.6205 -119.5076 -31.47793 0.0 -141.991 35.61547 18.34581 0.0
30680.0 -12.02193 290.5498 -94.87671 -30.08087 0.0 -140.0063 46.3055 28.90495 0.0
30690.0 -24.50803 324.8518 -117.1446 -32.26165 0.0 -139.8397 33.59743 21.35933 0.0
30700.0 -42.80926 284.9299 -124.0614 -31.87759 0.0 -145.6578 35.73159 17.74235 0.0
30710.0 -32.9729 290.058 -115.6874 -33.18155 0.0 -138.9109 38.69721 17.70776 0.0
30720.0 -34.84889 293.8082 -118.6328 -33.13655 0.0 -145.2375 37.09081 22.6504 0.0
30730.0 -48.12738 275.342 -126.6454 -31.56913 0.0 -144.4518 29.66125 19.71431 0.0
30740.0 -30.55792 324.6994 -123.151 -32.59409 0.0 -142.9809 33.19319 19.23083 0.0
30750.0 -0.206302 348.4828 -99.58157 -33.51312 0.0 -139.1052 47.08169 25.95506 0.0
30760.0 -38.80475 291.015 -121.7922 -32.60014 0.0 -148.4448 36.38607 22.86668 0.0
30770.0 -36.20736 318.9398 -127.158 -35.31614 0.0 -147.975 40.28243 15.85068 0.0
30780.0 -33.22798 295.165 -117.3988 -33.71394 0.0 -146.4652 37.34145 25.43882 0.0
30790.0 -16.89342 329.0512 -110.7275 -34.32347 0.0 -147.3263 41.19316 29.7292 0.0
30800.0 -21.19229 336.0641 -117.0262 -32.61479 0.0 -145.2138 36.29345 24.50898 0.0
30810.0 -33.18481 300.6014 -118.906 -31.76111 0.0 -144.142 35.61498 21.38217 0.0
30820.0 -19.5639 312.7154 -108.7395 -31.91714 0.0 -142.3308 38.46347 27.0449 0.0
30830.0 -37.45032 264.784 -112.9576 -33.05173 0.0 -141.2733 40.50342 20.86408 0.0
30840.0 -26.59911 298.8493 -111.8206 -34.19649 0.0 -145.8945 45.36402 22.90641 0.0
30850.0 -39.53101 282.75 -120.1616 -33.08673 0.0 -143.0576 31.01753 24.96528 0.0
30860.0 -27.73438 286.7776 -109.5134 -32.59692 0.0 -144.8929 44.96629 23.01012 0.0
30870.0 -46.87774 267.3884 -123.1277 -32.92002 0.0 -146.1842 38.49516 17.48139 0.0
30880.0 -26.97245 303.3472 -113.4766 -32.9902 0.0 -145.8454 42.46738 22.89157 0.0
30890.0 -25.82702 311.9817 -114.7934 -33.38618 0.0 -144.4343 43.29365 19.73341 0.0
30900.0 -22.7826 342.2033 -120.3672 -34.54935 0.0 -145.9094 40.978 19.11353 0.0
30910.0 -41.25529 275.3733 -119.7822 -33.71362 0.0 -143.5344 37.53175 19.93404 0.0
30920.0 -37.85909 280.4864 -117.8441 -34.0314 0.0 -143.704 39.27156 20.61971 0.0
30930.0 -18.12114 278.4777 -97.53336 -32.08625 0.0 -142.5208 48.87631 28.19741 0.0
30940.0 -9.96021 340.24 -106.9849 -32.26431 0.0 -140.2748 44.98621 20.568 0.0
30950.0 -22.94238 322.7083 -114.9677 -33.56531 0.0 -142.6531 34.41581 26.83492 0.0
30960.0 -23.67986 284.1348 -104.7053 -32.01542 0.0 -140.3561 39.97375 27.69249 0.0
30970.0 -43.27832 282.6449 -123.8789 -34.22643 0.0 -143.3449 33.0489 20.64351 0.0
30980.0 -38.49945 268.1184 -114.9576 -34.61997 0.0 -145.2723 40.57378 24.36093 0.0
30990.0 -21.26165 294.8691 -105.3481 -31.55838 0.0 -135.7246 37.40738 24.52751 0.0
31000.0 -30.15457 305.2978 -117.215 -34.22952 0.0 -145.7941 40.53433 22.27437 0.0
31010.0 -44.0571 240.6032 -112.6688 -34.01776 0.0 -140.474 34.89722 26.9257 0.0
31020.0 -35.6114 334.9085 -131.1157 -35.64658 0.0 -146.3764 33.04482 17.86241 0.0
31030.0 -20.38451 335.6452 -116.0989 -32.22289 0.0 -139.55 35.79902 19.87495 0.0
31040.0 -35.41339 323.9315 -127.7875 -34.36476 0.0 -145.9195 34.94053 17.55626 0.0
31050.0 -20.29404 329.7318 -114.3222 -34.60114 0.0 -145.7993 42.15426 23.92398 0.0
31060.0 -21.56581 344.7123 -119.8659 -34.41916 0.0 -144.369 37.24363 21.67862 0.0
31070.0 -38.4645 289.0145 -120.8814 -35.51372 0.0 -146.205 40.33643 20.5008 0.0
31080.0 -33.63249 331.4837 -128.1602 -35.0639 0.0 -147.5317 31.53779 22.89766 0.0
31090.0 -42.61323 290.5486 -125.4677 -34.48132 0.0 -149.7078 38.4646 20.25682 0.0
31100.0 -30.37037 315.163 -120.244 -35.27397 0.0 -144.3402 38.58039 20.78977 0.0
31110.0 -32.06433 301.5396 -118.053 -32.72409 0.0 -142.3928 36.91483 20.14903 0.0
31120.0 -19.63796 304.7829 -106.5515 -32.61423 0.0 -138.3429 43.70373 20.70185 0.0
31130.0 -31.01665 313.9273 -120.5379 -33.56007 0.0 -141.8153 35.23079 19.60665 0.0
31140.0 -36.20948 318.6604 -127.0804 -34.25391 0.0 -143.5349 31.78744 18.92098 0.0
31150.0 -17.3355 316.702 -107.648 -34.18046 0.0 -143.37 49.89032 20.01218 0.0
31160.0 -21.96305 296.7019 -106.5722 -35.53327 0.0 -138.2903 44.61818 22.63321 0.0
31170.0 -28.50956 320.5814 -119.9283 -35.6769 0.0 -142.2375 40.39094 17.59515 0.0
31180.0 -22.79388 307.5644 -110.5006 -35.91731 0.0 -142.4429 46.05436 21.80523 0.0
31190.0 -28.46118 325.1869 -121.1933 -35.63117 0.0 -146.1746 38.54424 22.06823 0.0
31200.0 -43.97291 293.397 -127.6396 -34.66602 0.0 -144.8772 31.35041 20.55324 0.0
31210.0 -17.58769 327.761 -111.0538 -35.29114 0.0 -142.1198 38.90694 27.45024 0.0
31220.0 -31.60582 305.1872 -118.6347 -36.07932 0.0 -144.8281 37.97283 24.29987 0.0
31230.0 -42.23218 301.6119 -128.2415 -36.49049 0.0 -148.4536 35.24397 21.45866 0.0
31240.0 -31.12671 308.6902 -119.1545 -37.07196 0.0 -143.9628 37.40525 24.47503 0.0
31250.0 -39.05123 277.9021 -118.2993 -36.12433 0.0 -144.3087 43.07401 19.05974 0.0
31260.0 -39.79151 295.9102 -124.1749 -35.29489 0.0 -146.2306 37.65966 19.69092 0.0
31270.0 -43.95259 245.9411 -114.0865 -34.16148 0.0 -141.9177 39.98116 22.01147 0.0
31280.0 -31.71162 361.9774 -134.9351 -31.94923 0.0 -150.3076 29.05997 18.26173 0.0
31290.0 -29.09508 320.0052 -120.3495 -33.37819 0.0 -140.8803 33.24568 20.66328 0.0
31300.0 -25.91166 310.919 -114.575 -32.61973 0.0 -142.7431 40.79126 19.99657 0.0
31310.0 -27.92508 303.5021 -114.4734 -31.77903 0.0 -141.7412 40.91723 18.1296 0.0
31320.0 -45.76087 293.7509 -129.5285 -33.70437 0.0 -143.6864 33.87604 13.98628 0.0
31330.0 -54.71081 261.3613 -129.242 -34.44925 0.0 -148.5316 34.60181 19.13697 0.0
31340.0 -28.21168 353.863 -129.1212 -34.49088 0.0 -146.9027 35.12854 17.14382 0.0
31350.0 -31.78708 288.7765 -114.1362 -35.1431 0.0 -143.0328 41.45338 22.58635 0.0
31360.0 -20.64438 347.8247 -119.832 -33.94954 0.0 -143.161 39.22602 18.05257 0.0
31370.0 -27.95065 331.5155 -122.4874 -34.50459 0.0 -144.5793 38.98387 17.61255 0.0
31380.0 -31.71108 288.2167 -113.9005 -33.56986 0.0 -144.6473 40.85076 23.46585 0.0
31390.0 -21.88769 332.655 -116.7494 -35.39361 0.0 -149.3306 37.64512 30.32966 0.0
31400.0 -39.614 275.0272 -118.0423 -33.89173 0.0 -144.8298 35.71935 24.95994 0.0
31410.0 -22.75622 338.158 -119.1872 -35.22683 0.0 -144.6113 45.96116 14.68976 0.0
31420.0 -36.61739 274.9407 -115.021 -34.50192 0.0 -142.8034 37.46349 24.82086 0.0
31430.0 -23.52191 341.4774 -120.8995 -34.06674 0.0 -148.2482 37.36874 24.04668 0.0
31440.0 -48.34778 279.1265 -127.945 -34.93703 0.0 -146.0853 35.49248 17.58486 0.0
31450.0 -39.52125 313.2079 -128.8373 -33.09478 0.0 -145.7943 32.91495 17.13679 0.0
31460.0 -27.18533 333.519 -122.2934 -33.51742 0.0 -147.3831 35.77382 22.83323 0.0
31470.0 -25.60935 308.3607 -113.5432 -33.07992 0.0 -143.1857 35.81003 26.91245 0.0
31480.0 -28.06245 300.1153 -113.645 -34.1936 0.0 -143.7831 41.2635 23.0682 0.0
31490.0 -22.67588 317.8221 -113.3078 -34.23963 0.0 -143.5203 42.53005 21.9221 0.0
31500.0 -34.58208 294.367 -118.5254 -34.72192 0.0 -145.6059 39.77434 22.02809 0.0
31510.0 -37.43149 298.1968 -122.4669 -35.00161 0.0 -143.7174 34.99831 21.2538 0.0
31520.0 -32.94797 299.898 -118.4685 -34.2723 0.0 -146.7805 38.52041 24.06387 0.0
31530.0 -40.138 278.7983 -119.6416 -33.3825 0.0 -142.2812 36.86252 19.15952 0.0
31540.0 -12.30076 328.6373 -106.0168 -33.92993 0.0 -140.4361 44.49139 23.85791 0.0
31550.0 -34.19063 295.2735 -118.3924 -34.93932 0.0 -143.2483 39.73202 20.06321 0.0
31560.0 -39.12269 313.883 -128.6313 -35.24673 0.0 -146.2517 31.29309 21.57402 0.0
31570.0 -19.45222 324.2196 -111.9084 -35.34493 0.0 -140.6404 38.33351 25.74335 0.0
31580.0 -33.59671 304.6272 -120.4659 -33.17536 0.0 -145.6548 41.28592 17.07837 0.0
31590.0 -46.49017 260.8928 -120.8878 -34.95495 0.0 -148.0347 38.87684 23.22506 0.0
31600.0 -32.69717 333.6887 -127.8537 -34.67128 0.0 -149.2984 35.10488 21.0111 0.0
31610.0 -50.88708 259.4543 -124.8745 -33.13356 0.0 -145.9377 33.98944 20.20732 0.0
31620.0 -43.25796 280.8354 -123.3425 -34.4406 0.0 -147.7985 39.12394 19.77266 0.0
31630.0 -25.89731 330.5801 -120.1673 -33.20174 0.0 -146.038 37.00347 22.06898 0.0
31640.0 -39.59296 283.2994 -120.3802 -35.16484 0.0 -147.8471 34.57123 28.0605 0.0
31650.0 -15.77713 326.9508 -109.0122 -33.06379 0.0 -146.1505 47.52753 22.67455 0.0
31660.0 -41.33662 281.8689 -121.7159 -31.65597 0.0 -145.3615 36.41265 18.88887 0.0
31670.0 4.193329 387.0777 -106.1879 -32.3626 0.0 -141.1995 47.57257 19.80167 0.0
31680.0 -45.3527 257.0047 -118.6416 -33.59977 0.0 -144.2411 37.67737 21.52189 0.0
31690.0 -23.95654 294.8447 -108.0361 -33.13552 0.0 -142.1757 43.3742 23.90094 0.0
31700.0 -48.99618 261.2206 -123.4873 -33.95953 0.0 -146.8155 39.2132 18.07456 0.0
31710.0 -25.44904 322.1862 -117.3254 -32.86322 0.0 -145.0483 38.18301 22.40305 0.0
31720.0 -24.91257 330.5121 -119.1632 -35.00269 0.0 -141.8897 36.29485 21.43436 0.0
31730.0 -29.8136 283.1074 -110.5461 -30.99871 0.0 -143.3409 38.94903 24.84453 0.0
31740.0 -26.39029 281.0828 -106.5454 -30.80369 0.0 -139.3725 38.65394 24.9769 0.0
31750.0 -23.0261 320.307 -114.3666 -32.75363 0.0 -146.0631 41.18806 23.2621 0.0
31760.0 -29.54453 322.7965 -121.595 -35.64388 0.0 -147.2679 36.95088 24.36594 0.0
31770.0 -42.81061 304.0302 -129.5095 -34.74726 0.0 -145.7276 31.76937 19.19595 0.0
31780.0 -21.66468 335.9399 -117.4631 -34.20251 0.0 -140.3888 37.64369 19.4845 0.0
31790.0 -27.70763 318.2985 -118.4754 -32.66272 0.0 -145.2484 37.8161 21.6197 0.0
31800.0 -21.27083 313.3945 -110.6401 -31.70621 0.0 -141.4593 39.5647 22.96065 0.0
31810.0 -39.14797 279.9942 -118.9926 -33.30356 0.0 -143.4223 37.3966 20.3366 0.0
31820.0 -31.15066 302.5771 -117.4352 -33.15144 0.0 -143.5471 32.59194 26.67144 0.0
31830.0 -43.72408 287.7849 -125.7904 -35.10306 0.0 -144.6596 33.99389 19.97841 0.0
31840.0 -26.38794 299.4654 -111.7851 -34.62106 0.0 -142.3335 36.60871 28.56071 0.0
31850.0 -25.25507 327.8811 -118.7554 -34.6959 0.0 -142.3117 38.40081 19.85137 0.0
31860.0 -24.01713 318.8911 -114.9539 -35.76058 0.0 -144.7919 40.71564 24.883 0.0
31870.0 -35.22131 289.3076 -117.7219 -35.81013 0.0 -146.8463 39.93383 25.00074 0.0
31880.0 -32.52964 312.3128 -121.5905 -34.57674 0.0 -142.9856 36.513 19.45891 0.0
31890.0 -32.80501 288.6114 -115.107 -31.66657 0.0 -143.9528 37.40209 23.11024 0.0
31900.0 -27.209 310.0436 -115.6227 -32.74792 0.0 -147.4401 42.37708 22.18825 0.0
31910.0 -24.26926 302.1303 -110.4264 -34.26276 0.0 -143.7018 43.1321 24.40612 0.0
31920.0 -42.86947 271.319 -120.2403 -34.71008 0.0 -145.1172 38.23692 21.35011 0.0
31930.0 -18.80713 312.2207 -107.8417 -32.89434 0.0 -137.502 39.00325 23.55143 0.0
31940.0 -19.04256 288.8641 -101.4166 -33.96422 0.0 -139.4845 41.53212 30.50002 0.0
31950.0 -43.27541 300.4487 -128.953 -36.20039 0.0 -149.2335 34.80538 21.6755 0.0
31960.0 -32.55468 319.2428 -123.5917 -35.3377 0.0 -146.2366 39.23272 18.74989 0.0
31970.0 -39.60624 301.3827 -125.5502 -35.94893 0.0 -145.676 35.03511 21.03967 0.0
31980.0 -33.2316 293.4631 -116.9171 -35.64729 0.0 -141.1676 35.90335 23.99444 0.0
31990.0 -28.85709 311.2801 -117.6234 -33.87917 0.0 -143.5824 41.79848 18.0397 0.0
32000.0 -26.60739 301.1662 -112.4896 -32.64355 0.0 -140.2904 35.87171 24.5726 0.0
32010.0 -33.6098 299.851 -119.117 -34.15251 0.0 -145.2643 36.85768 23.44221 0.0
32020.0 -33.00972 331.6507 -127.5851 -33.58896 0.0 -148.2141 36.80327 17.4147 0.0
32030.0 -34.54195 304.602 -121.4039 -33.93576 0.0 -145.7492 37.25986 21.0212 0.0
32040.0 -30.88813 305.7344 -118.073 -33.52851 0.0 -148.671 40.70728 23.41919 0.0
32050.0 -40.30539 301.7239 -126.3466 -31.34171 0.0 -150.0499 37.91147 17.13348 0.0
32060.0 -32.8379 334.0772 -128.1052 -36.51994 0.0 -149.2205 34.15971 23.47555 0.0
32070.0 -48.68767 290.4584 -131.5164 -36.04914 0.0 -149.5166 31.40318 22.64622 0.0
32080.0 -34.13919 302.2862 -120.3408 -35.43497 0.0 -147.787 42.71821 20.16294 0.0
32090.0 -38.62031 306.9598 -126.1546 -33.62829 0.0 -145.427 31.99614 20.90452 0.0
32100.0 -15.6753 348.6263 -115.0915 -35.01954 0.0 -142.7944 42.08788 20.63461 0.0
32110.0 -35.56084 292.8998 -119.0857 -34.1159 0.0 -144.1913 38.9529 20.26853 0.0
32120.0 -36.16347 331.1465 -130.595 -37.60246 0.0 -150.9966 37.76589 20.23819 0.0
32130.0 -43.90852 299.4484 -129.3008 -34.79617 0.0 -145.0359 25.5264 25.00478 0.0
32140.0 -33.01754 296.5596 -117.5861 -33.72983 0.0 -148.6329 47.38775 17.38887 0.0
32150.0 -24.38142 339.9685 -121.3287 -36.39123 0.0 -143.7236 36.98164 21.80445 0.0
32160.0 -25.82754 332.7272 -120.7098 -32.30624 0.0 -147.7248 37.80318 21.51805 0.0
32170.0 -29.43932 314.4654 -119.114 -35.74101 0.0 -148.5407 43.79094 21.37676 0.0
32180.0 -23.33623 320.8551 -114.833 -35.34917 0.0 -143.675 38.55446 25.63671 0.0
32190.0 -32.30295 312.2918 -121.3578 -33.82874 0.0 -146.4583 38.79408 20.13518 0.0
32200.0 -29.16475 334.7254 -124.6169 -35.4398 0.0 -147.0638 33.10746 24.77925 0.0
32210.0 -28.30226 314.7591 -118.0607 -36.10581 0.0 -145.7406 39.39189 24.39381 0.0
32220.0 -56.52673 263.2404 -131.5938 -35.46643 0.0 -150.1478 34.02537 19.99505 0.0
32230.0 -21.77056 322.5285 -113.7445 -35.15835 0.0 -142.9023 42.58674 21.72934 0.0
32240.0 -26.05573 303.6702 -112.652 -34.05286 0.0 -145.2473 44.9528 21.6954 0.0
32250.0 -37.17722 293.7187 -120.9356 -34.51864 0.0 -148.6579 40.81214 21.42873 0.0
32260.0 -34.7742 308.1096 -122.6364 -36.12408 0.0 -146.804 39.8553 20.43635 0.0
32270.0 -30.45756 304.4695 -117.2818 -35.1604 0.0 -145.7776 37.72154 25.93471 0.0
32280.0 -41.39327 295.4834 -125.6549 -36.08404 0.0 -149.9227 39.4938 20.85799 0.0
32290.0 -38.48667 289.2191 -120.962 -35.41421 0.0 -144.1073 36.32528 22.23428 0.0
32300.0 -57.46203 255.1236 -130.2145 -37.53512 0.0 -149.4886 41.54308 15.26616 0.0
32310.0 -45.45275 272.1188 -123.0516 -34.81761 0.0 -145.3325 37.14974 19.94871 0.0
32320.0 -33.89826 300.3522 -119.5483 -34.62559 0.0 -146.7187 41.5466 20.24939 0.0
32330.0 -32.19543 287.2719 -114.1154 -31.09701 0.0 -140.2726 33.31164 23.94255 0.0
32340.0 -47.63145 252.5611 -119.6532 -35.68676 0.0 -145.1832 40.08998 21.12679 0.0
32350.0 -42.95303 296.2567 -127.4352 -35.98364 0.0 -146.7383 38.55277 16.73399 0.0
32360.0 -42.67396 287.4476 -124.6441 -35.94522 0.0 -144.8886 33.98273 22.20704 0.0
32370.0 -33.09298 323.0396 -125.2127 -36.701 0.0 -146.7814 37.76255 20.50712 0.0
32380.0 -30.43977 278.435 -109.8398 -33.62005 0.0 -144.0864 36.04442 31.82224 0.0
32390.0 -40.41586 292.9065 -123.9427 -36.41665 0.0 -147.5181 38.50464 21.48745 0.0
32400.0 -33.31635 285.9679 -114.8645 -35.54887 0.0 -141.5695 43.75513 18.49868 0.0
32410.0 -27.81979 307.0497 -115.3798 -33.97462 0.0 -142.2073 38.18377 22.61843 0.0
32420.0 -33.00805 278.9161 -112.5453 -34.69362 0.0 -141.3588 39.45112 24.056 0.0
32430.0 -42.67652 266.3479 -118.6297 -34.77031 0.0 -146.7699 43.89863 19.01186 0.0
32440.0 -39.1426 313.4642 -128.5318 -35.81588 0.0 -147.4318 36.73817 17.97777 0.0
32450.0 -39.68178 314.3759 -129.3309 -36.7375 0.0 -145.5698 37.23617 15.74019 0.0
32460.0 -26.86712 307.8718 -114.6615 -35.42977 0.0 -145.5613 44.20973 22.11981 0.0
32470.0 -47.56365 287.7935 -129.6324 -33.29077 0.0 -144.3878 29.90043 18.14577 0.0
32480.0 -31.44915 329.4188 -125.388 -34.15231 0.0 -142.8197 32.34155 19.24241 0.0
32490.0 -47.2216 271.2182 -124.5637 -33.60699 0.0 -144.4827 35.54709 17.97896 0.0
32500.0 -26.82095 295.5061 -111.0891 -35.74722 0.0 -143.5973 36.49694 31.75847 0.0
32510.0 -21.98971 271.4207 -99.38953 -33.1462 0.0 -134.641 47.35601 21.04163 0.0
32520.0 -37.6707 314.5419 -127.3672 -34.78464 0.0 -146.3767 32.07946 21.71469 0.0
32530.0 -33.7801 336.3546 -129.6968 -35.32515 0.0 -150.4365 37.05396 19.01086 0.0
32540.0 -23.84941 302.4262 -110.0909 -34.14532 0.0 -144.0986 37.6012 30.55181 0.0
32550.0 -45.59629 282.4734 -126.148 -33.94176 0.0 -150.4273 38.68565 19.53543 0.0
32560.0 -32.13089 338.8843 -128.769 -34.27146 0.0 -147.7723 31.38972 21.88501 0.0
32570.0 -34.36512 304.1622 -121.1017 -34.19736 0.0 -140.0548 32.35264 20.79783 0.0
32580.0 -29.34959 295.932 -113.7392 -34.26453 0.0 -142.9199 44.8085 18.6368 0.0
32590.0 -16.89157 322.5613 -108.8749 -32.91931 0.0 -140.474 41.95961 22.55874 0.0
32600.0 -37.34156 298.9961 -122.6049 -36.43057 0.0 -143.0396 35.03037 21.8349 0.0
32610.0 -27.43657 331.5322 -121.9781 -35.71642 0.0 -141.9082 34.38212 21.26439 0.0
32620.0 -36.07323 287.617 -118.0917 -36.67687 0.0 -144.3998 37.43176 25.55327 0.0
32630.0 -33.40498 330.8985 -127.7658 -34.04002 0.0 -145.531 33.2143 18.59086 0.0
32640.0 1.113099 338.7214 -95.47854 -33.66803 0.0 -139.1998 48.17257 29.21677 0.0
32650.0 -30.54129 307.8807 -118.3382 -34.08689 0.0 -143.6121 32.75708 26.60369 0.0
32660.0 -37.93648 315.1418 -127.8041 -35.90848 0.0 -149.1246 39.18414 18.04489 0.0
32670.0 -28.0236 294.9055 -112.1205 -34.46437 0.0 -145.2218 44.6138 22.95194 0.0
32680.0 -52.24269 279.4374 -131.9286 -36.11608 0.0 -147.0975 33.2791 18.00594 0.0
32690.0 -44.96607 283.3591 -125.7703 -35.08485 0.0 -147.32 36.36951 20.26502 0.0
32700.0 -25.57119 296.802 -110.2089 -33.10503 0.0 -139.9908 38.60347 24.28351 0.0
32710.0 -30.65277 299.7597 -116.1339 -34.59287 0.0 -146.2761 36.36408 28.37104 0.0
32720.0 -45.45019 278.112 -124.7581 -35.19034 0.0 -149.5453 39.09231 20.88517 0.0
32730.0 -25.58779 325.6772 -118.4597 -35.58582 0.0 -145.7674 40.81304 22.08051 0.0
32740.0 -39.97949 292.0412 -123.2596 -35.48653 0.0 -143.61 35.55677 20.28016 0.0
32750.0 -25.42453 313.7765 -114.9028 -35.52077 0.0 -144.6321 47.72076 17.5294 0.0
32760.0 -37.64898 302.7802 -123.9914 -35.34246 0.0 -146.1247 38.76063 18.71505 0.0
32770.0 -39.29263 271.7636 -116.7902 -34.31617 0.0 -143.6115 39.26342 21.87404 0.0
32780.0 -42.15658 307.6996 -129.9019 -36.49049 0.0 -148.8256 37.53299 17.88122 0.0
32790.0 -37.60122 317.2687 -128.0753 -36.95745 0.0 -145.0276 32.71746 21.19231 0.0
32800.0 -40.66775 263.0532 -115.6814 -36.96168 0.0 -143.4745 41.45549 23.2993 0.0
32810.0 -46.79895 265.6494 -122.553 -34.09828 0.0 -149.2202 38.53485 22.23063 0.0
32820.0 -36.08723 278.5647 -115.5243 -35.31194 0.0 -142.8277 39.77322 22.84221 0.0
32830.0 -41.59674 274.1381 -119.7715 -35.77403 0.0 -145.2929 40.48087 20.81464 0.0
32840.0 -4.845734 341.4785 -102.2236 -34.84119 0.0 -140.9327 49.41187 24.13841 0.0
32850.0 -53.32247 275.6472 -131.9275 -37.7681 0.0 -150.8141 34.94618 21.7085 0.0
32860.0 -52.65638 292.6676 -136.1151 -35.003 0.0 -149.7656 31.33166 17.32186 0.0
32870.0 -31.81122 323.0125 -123.9232 -33.93112 0.0 -145.7423 35.1264 20.62375 0.0
32880.0 -39.24822 281.8028 -119.6087 -34.46387 0.0 -145.7375 37.18558 23.40718 0.0
32890.0 -27.46117 339.5012 -124.2752 -35.41153 0.0 -148.7652 37.20285 22.6987 0.0
32900.0 -32.27866 306.2833 -119.6201 -34.11434 0.0 -145.0242 35.43377 24.08475 0.0
32910.0 -37.92246 267.2399 -114.1301 -34.08687 0.0 -143.59 40.29946 23.24737 0.0
32920.0 -41.76591 267.9877 -118.1868 -30.19092 0.0 -145.2876 33.45017 23.84155 0.0
32930.0 -26.3667 314.7062 -116.11 -33.98466 0.0 -143.7135 40.27103 21.31708 0.0
32940.0 -38.61282 289.2337 -121.0923 -34.78327 0.0 -143.3626 37.30146 19.7521 0.0
32950.0 -40.20816 291.223 -123.2549 -34.69838 0.0 -144.8762 33.33967 22.98007 0.0
32960.0 -28.0453 314.4554 -117.7171 -33.68663 0.0 -143.4749 37.90914 21.53523 0.0
32970.0 -39.23832 313.2408 -128.5638 -32.99946 0.0 -145.6019 31.27679 18.76082 0.0
32980.0 -35.54228 299.3151 -120.8966 -33.92151 0.0 -145.2216 35.78826 22.45825 0.0
32990.0 -35.96487 311.8965 -124.907 -35.12078 0.0 -149.665 32.45255 27.4262 0.0
33000.0 -26.29766 331.667 -120.8776 -33.49809 0.0 -148.4319 38.87779 22.17461 0.0
33010.0 -31.14364 260.2178 -105.3488 -33.53012 0.0 -141.4853 48.11201 21.55466 0.0
33020.0 -36.3522 267.4814 -112.6287 -33.32329 0.0 -143.1119 39.22704 24.57953 0.0
33030.0 -23.92588 307.9339 -111.738 -32.81225 0.0 -147.0197 44.16891 23.92508 0.0
33040.0 -30.21199 296.7629 -114.8385 -33.28175 0.0 -146.7521 44.21815 20.97719 0.0
33050.0 -29.66279 319.3479 -120.7298 -32.74621 0.0 -146.1281 39.43443 18.71012 0.0
33060.0 -52.78626 243.1555 -122.1258 -33.95246 0.0 -143.2223 32.39029 22.65864 0.0
33070.0 -26.15815 303.0932 -112.5899 -33.19113 0.0 -143.7338 39.21125 25.12382 0.0
33080.0 -42.16961 295.7742 -126.5142 -33.89392 0.0 -146.5156 30.71834 23.17701 0.0
33090.0 -27.93236 318.1125 -118.6471 -31.78559 0.0 -143.6317 34.14518 22.62505 0.0
33100.0 -25.81224 317.8806 -116.4608 -34.1535 0.0 -143.9195 36.3195 25.29264 0.0
33110.0 -35.1007 303.9006 -121.7627 -31.45177 0.0 -146.0925 38.474 17.30764 0.0
33120.0 -35.25125 328.2164 -128.8472 -32.16375 0.0 -147.5353 31.52145 19.33036 0.0
33130.0 -9.029161 345.9161 -107.6725 -31.80542 0.0 -143.8207 42.85213 25.10148 0.0
33140.0 -26.89653 300.5797 -112.6115 -31.58966 0.0 -143.4205 37.59604 24.80261 0.0
33150.0 -29.7348 316.6921 -120.0445 -32.94118 0.0 -144.4653 37.48194 19.88012 0.0
33160.0 -41.78847 272.2144 -119.4146 -33.84947 0.0 -144.4909 35.90751 23.01821 0.0
33170.0 -42.95577 305.1907 -129.9856 -33.3308 0.0 -149.9431 35.5188 17.76943 0.0
33180.0 -21.97184 310.5877 -110.5407 -33.99416 0.0 -143.45 41.33806 25.56533 0.0
33190.0 -41.96037 274.3571 -120.1976 -32.16378 0.0 -147.2092 42.29085 16.88461 0.0
33200.0 -43.58281 293.9548 -127.4086 -35.41573 0.0 -150.1995 41.58469 16.62201 0.0
33210.0 -47.12412 269.9746 -124.1116 -31.77874 0.0 -146.2763 34.61612 19.32739 0.0
33220.0 -26.90425 318.3604 -117.6897 -33.60363 0.0 -144.5576 39.41885 21.05275 0.0
33230.0 -24.12419 328.2792 -117.7381 -29.32738 0.0 -137.8125 31.5707 17.8311 0.0
33240.0 -26.054 302.0559 -112.1899 -34.39517 0.0 -144.2753 43.27288 23.20767 0.0
33250.0 -28.09413 331.5792 -122.6491 -33.73092 0.0 -149.061 36.76329 23.37953 0.0
33260.0 -25.9768 306.136 -113.2762 -34.53113 0.0 -138.4597 38.63801 21.07657 0.0
33270.0 -24.65243 331.2326 -119.1085 -34.59882 0.0 -141.2209 37.98996 18.72125 0.0
33280.0 -33.42102 305.4271 -120.5183 -33.73443 0.0 -144.8091 39.89192 18.13334 0.0
33290.0 -39.19926 316.7533 -129.5264 -34.35484 0.0 -146.0223 35.54695 15.30381 0.0
33300.0 -32.59638 298.8767 -117.8257 -34.55281 0.0 -144.9727 37.4023 24.29756 0.0
33310.0 -41.47518 288.2866 -123.6846 -34.6487 0.0 -148.3348 38.40835 20.89061 0.0
33320.0 -50.2871 283.6492 -131.1741 -35.03772 0.0 -148.1685 38.30592 13.72618 0.0
33330.0 -39.94038 276.0057 -118.6477 -33.62658 0.0 -143.7264 36.64049 22.06481 0.0
33340.0 -43.18568 337.32 -139.3777 -35.90894 0.0 -148.3898 28.32987 16.59115 0.0
33350.0 -19.94256 340.9348 -117.1654 -34.43641 0.0 -143.3834 38.45124 22.20317 0.0
33360.0 -7.99964 328.9312 -101.7995 -32.24302 0.0 -138.6697 41.68873 27.42452 0.0
33370.0 -25.2059 343.1571 -123.0624 -33.78371 0.0 -142.7925 34.83876 18.67505 0.0
33380.0 -42.70829 274.1692 -120.8919 -34.67729 0.0 -145.4505 43.02666 16.20922 0.0
33390.0 -18.47434 332.4519 -113.2781 -33.22151 0.0 -145.0501 41.00913 23.98436 0.0
33400.0 -49.6732 298.9848 -134.9334 -34.79142 0.0 -148.6225 32.47576 16.00476 0.0
33410.0 -29.97055 284.2506 -111.029 -31.78635 0.0 -138.5223 36.83351 22.44608 0.0
33420.0 -21.89368 338.7326 -118.4885 -32.19662 0.0 -144.7981 38.36419 20.14202 0.0
33430.0 -40.61245 274.7172 -118.9523 -35.19916 0.0 -147.0621 39.0831 24.22589 0.0
33440.0 -40.04985 302.9974 -126.4543 -34.95067 0.0 -151.2664 36.24998 23.51283 0.0
33450.0 -31.30889 314.5192 -120.9989 -33.62387 0.0 -144.4463 34.64289 22.42841 0.0
33460.0 -29.69077 327.3056 -123.027 -32.09288 0.0 -140.7763 27.89387 21.94829 0.0
33470.0 -35.82759 312.4065 -124.9151 -33.19941 0.0 -147.3166 37.50079 18.10003 0.0
33480.0 -41.70058 291.111 -124.7154 -32.79675 0.0 -144.6422 33.96061 18.76292 0.0
33490.0 -52.09959 241.7776 -121.0462 -31.9146 0.0 -146.408 39.44055 17.83582 0.0
33500.0 -28.04585 299.4608 -113.4417 -29.29094 0.0 -139.4233 35.29869 19.97381 0.0
33510.0 -18.42363 355.984 -119.938 -30.54617 0.0 -146.5181 36.01511 21.11116 0.0
33520.0 -15.22929 284.1147 -96.249 -30.79904 0.0 -139.5164 49.38554 24.68087 0.0
33530.0 -25.40526 316.2206 -115.5805 -32.00136 0.0 -145.962 34.53442 27.84851 0.0
33540.0 -25.72303 298.5245 -110.8519 -33.43026 0.0 -144.8716 38.6142 28.83574 0.0
33550.0 -19.14941 339.4495 -115.9487 -33.44546 0.0 -145.5324 40.00632 23.02285 0.0
33560.0 -32.00622 331.2563 -126.4691 -33.79849 0.0 -141.8937 31.79523 17.42794 0.0
33570.0 -37.89212 261.4487 -112.4483 -32.09754 0.0 -144.1698 37.24745 26.57166 0.0
33580.0 -19.2515 330.4268 -113.4778 -32.41702 0.0 -140.7426 41.0178 18.66396 0.0
33590.0 -49.00211 256.0328 -122.0138 -33.21493 0.0 -146.0742 38.15807 19.11727 0.0
33600.0 -18.732 307.5707 -106.4405 -31.89263 0.0 -142.6507 45.98863 22.11417 0.0
33610.0 -30.87826 324.8778 -123.5222 -32.99814 0.0 -147.7668 36.45855 20.78424 0.0
33620.0 -40.19094 303.1638 -126.6428 -34.32823 0.0 -146.9111 33.93045 20.66615 0.0
33630.0 -32.27468 316.9996 -122.672 -34.53345 0.0 -144.4167 36.58736 19.69079 0.0
33640.0 -18.98241 326.3692 -112.0516 -33.09909 0.0 -139.6234 37.78582 22.88503 0.0
33650.0 -29.87501 308.7904 -117.9314 -33.29547 0.0 -143.4633 33.09077 25.73659 0.0
33660.0 -35.28781 284.4675 -116.4081 -33.32767 0.0 -146.3243 40.17256 23.07131 0.0
33670.0 -28.18201 292.9056 -111.7086 -33.50389 0.0 -143.6981 43.10146 22.39199 0.0
33680.0 -45.50305 256.1937 -118.5606 -34.93488 0.0 -146.1273 43.29999 19.20157 0.0
33690.0 -21.39678 314.9484 -111.2092 -33.55323 0.0 -145.4594 36.62913 31.17428 0.0
33700.0 -34.1447 310.4368 -122.6706 -33.59377 0.0 -143.7314 35.71166 18.94291 0.0
33710.0 -21.90419 288.7075 -104.2336 -33.03515 0.0 -137.7104 45.89474 20.61718 0.0
33720.0 -32.56764 296.9773 -117.2553 -33.44295 0.0 -142.9658 38.60585 20.54762 0.0
33730.0 -14.42925 334.7575 -109.8905 -34.17865 0.0 -141.8595 40.25036 25.89726 0.0
33740.0 -43.09961 248.7656 -114.039 -33.12637 0.0 -142.5999 41.02922 20.65808 0.0
33750.0 -46.81564 302.3345 -133.031 -34.76718 0.0 -150.0727 33.52799 18.28092 0.0
33760.0 -24.98865 363.5849 -128.6705 -35.16188 0.0 -152.6493 38.61183 20.52881 0.0
33770.0 -17.41543 356.2062 -118.9931 -34.41392 0.0 -144.869 43.53492 16.75487 0.0
33780.0 -4.245491 353.395 -105.0215 -31.48512 0.0 -138.2904 40.29816 24.45578 0.0
33790.0 -33.12016 316.5923 -123.4014 -34.43179 0.0 -144.0081 37.19017 17.84834 0.0
33800.0 -24.09613 317.6088 -114.6672 -31.71042 0.0 -144.8531 42.01091 19.88535 0.0
33810.0 -37.55103 305.1663 -124.5739 -33.79467 0.0 -145.9039 36.77043 18.35417 0.0
33820.0 -39.24002 238.8328 -107.3469 -33.26386 0.0 -143.3137 46.40182 22.82889 0.0
33830.0 -35.12579 294.5625 -119.1248 -34.39603 0.0 -146.7312 38.11988 23.88255 0.0
33840.0 -23.62995 339.2733 -120.379 -34.81669 0.0 -145.1907 38.35922 21.26923 0.0
33850.0 -24.89503 314.1916 -114.4916 -35.09869 0.0 -143.7373 38.1148 26.22959 0.0
33860.0 -28.47728 287.8391 -110.559 -33.75091 0.0 -138.0423 41.164 20.0702 0.0
33870.0 -18.78412 337.0147 -114.8891 -32.41264 0.0 -143.7741 39.69621 21.60142 0.0
33880.0 -26.53775 302.5075 -112.8024 -32.56219 0.0 -139.7054 39.74427 19.72087 0.0
33890.0 -25.0492 321.2025 -116.6451 -33.57169 0.0 -143.0912 38.9405 21.07736 0.0
33900.0 -40.78367 299.6311 -126.2281 -33.69087 0.0 -144.3499 31.50483 20.30787 0.0
33910.0 -37.37413 314.0447 -126.9288 -34.58761 0.0 -145.9078 37.31852 16.24803 0.0
33920.0 -9.450402 335.7265 -105.188 -32.81084 0.0 -137.8487 44.95932 20.51217 0.0
33930.0 -43.18651 244.6611 -112.9554 -34.36956 0.0 -140.0659 42.78565 18.69441 0.0
33940.0 -18.62083 336.0231 -114.443 -34.60784 0.0 -144.6298 42.2579 22.53668 0.0
33950.0 -27.80894 301.7424 -113.8555 -32.63026 0.0 -140.9509 36.1883 23.53742 0.0
33960.0 -39.71497 284.7681 -120.921 -34.30964 0.0 -146.53 39.01879 20.89985 0.0
33970.0 -38.18776 274.1901 -116.3773 -34.32329 0.0 -144.364 42.08621 20.22378 0.0
33980.0 -35.2853 333.112 -130.2773 -35.10541 0.0 -145.64 30.5601 19.90795 0.0
33990.0 -39.8073 310.5331 -128.3606 -36.03327 0.0 -148.7433 35.53056 20.88542 0.0
34000.0 -37.73391 326.4741 -130.8331 -36.80847 0.0 -149.8841 34.85562 21.00385 0.0
34010.0 -39.49631 302.9077 -125.8751 -36.74252 0.0 -144.6306 37.06707 18.43093 0.0
34020.0 -40.09781 271.7191 -117.5827 -34.51291 0.0 -147.9555 45.0841 19.80159 0.0
34030.0 -40.50761 269.2887 -117.2994 -34.81095 0.0 -143.3079 38.40395 22.41543 0.0
34040.0 -25.15415 338.0537 -121.5554 -36.24353 0.0 -143.1111 37.64928 20.14998 0.0
34050.0 -32.89566 307.6819 -120.6359 -35.20172 0.0 -141.4026 39.34539 16.62305 0.0
34060.0 -42.31698 298.6048 -127.4688 -35.89025 0.0 -144.8598 36.23867 17.04257 0.0
34070.0 -27.66981 337.984 -124.0512 -35.79909 0.0 -146.9531 34.32725 24.3738 0.0
34080.0 -22.46008 305.0929 -109.462 -32.87593 0.0 -143.927 42.78196 24.55898 0.0
34090.0 -30.5757 317.7774 -121.1948 -33.98544 0.0 -143.9617 40.29461 16.45773 0.0
34100.0 -24.26749 318.7767 -115.1716 -35.04426 0.0 -148.6226 45.77765 22.71762 0.0
34110.0 -14.96597 356.5314 -116.6364 -33.53478 0.0 -140.9853 30.88741 26.99622 0.0
34120.0 -29.41586 289.4551 -111.9585 -34.46372 0.0 -142.5378 44.18674 20.85632 0.0
34130.0 -40.53617 284.7209 -121.7288 -35.46393 0.0 -139.4385 33.38837 19.78532 0.0
34140.0 -42.88899 298.8492 -128.1105 -36.00534 0.0 -147.0631 32.8988 22.05918 0.0
34150.0 -28.89342 310.2684 -117.3713 -35.65236 0.0 -142.9723 39.62248 21.63093 0.0
34160.0 -34.63941 322.7732 -126.6832 -34.24448 0.0 -145.6428 36.39803 16.80606 0.0
34170.0 -37.74747 324.4837 -130.279 -36.27757 0.0 -148.2868 34.40215 19.88321 0.0
34180.0 -24.29749 329.0571 -118.1332 -35.9703 0.0 -146.2729 41.86664 22.24333 0.0
34190.0 -32.18414 320.2795 -123.5168 -36.50909 0.0 -148.1477 39.25415 21.88579 0.0
34200.0 -18.03117 348.3789 -117.3768 -35.23925 0.0 -147.9712 43.92291 21.91073 0.0
34210.0 -25.66121 326.4913 -118.7653 -35.93201 0.0 -147.4359 38.94812 25.65456 0.0
34220.0 -48.61231 287.5872 -130.6223 -36.87496 0.0 -148.5771 37.82424 17.00551 0.0
34230.0 -24.5434 291.4674 -107.6598 -33.90463 0.0 -142.7934 43.90681 25.13142 0.0
34240.0 -35.984 310.9312 -124.6508 -37.09974 0.0 -148.1088 38.39318 22.16448 0.0
34250.0 -47.45176 290.1546 -130.1938 -36.05778 0.0 -146.6256 30.61963 21.86991 0.0
34260.0 -39.55564 291.4097 -122.6556 -36.97378 0.0 -146.6735 40.2186 20.77306 0.0
34270.0 -29.23458 321.4128 -120.8904 -36.49962 0.0 -147.6231 40.81849 22.41385 0.0
34280.0 -26.70452 286.2536 -108.3342 -35.60448 0.0 -136.6123 35.88382 27.9988 0.0
34290.0 -30.12938 307.4096 -117.792 -37.04378 0.0 -145.005 38.18551 26.07132 0.0
34300.0 -41.20759 299.1232 -126.5072 -37.01821 0.0 -146.0048 36.60576 19.91 0.0
34310.0 -30.14682 314.8453 -119.9298 -35.69284 0.0 -144.4266 36.72932 23.46029 0.0
34320.0 -30.30685 314.9878 -120.1305 -35.70394 0.0 -145.5752 36.96502 24.18368 0.0
34330.0 -44.58441 281.6316 -124.896 -36.31126 0.0 -141.2551 34.19144 18.47889 0.0
34340.0 -29.45247 332.0256 -124.1347 -36.26431 0.0 -147.2255 36.93752 22.41754 0.0
34350.0 -21.73569 320.7802 -113.2111 -35.51856 0.0 -146.9149 46.88791 22.3344 0.0
34360.0 -41.38103 299.8519 -126.8884 -34.95981 0.0 -144.9968 30.68594 22.38222 0.0
34370.0 -27.8775 339.0095 -124.5513 -35.72885 0.0 -146.3114 35.8834 21.6055 0.0
34380.0 -39.43115 258.3652 -113.108 -33.09161 0.0 -139.1412 30.72584 28.39904 0.0
34390.0 -42.05617 268.2362 -118.5479 -34.89278 0.0 -143.3802 39.64345 20.0817 0.0
34400.0 -43.92585 265.5342 -119.647 -34.31394 0.0 -144.2961 30.95725 28.00572 0.0
34410.0 -20.34232 339.832 -117.2507 -33.78291 0.0 -146.7616 43.57041 19.72343 0.0
34420.0 -25.11327 293.9478 -108.937 -33.03334 0.0 -144.2334 39.85111 28.47863 0.0
34430.0 -34.9281 275.757 -113.5645 -34.71612 0.0 -146.3279 43.83924 23.6403 0.0
34440.0 -36.2122 280.8006 -116.2868 -34.71851 0.0 -146.8413 43.02933 22.24368 0.0
34450.0 -37.39273 311.5245 -126.2287 -34.95969 0.0 -148.6567 37.86588 19.52174 0.0
34460.0 -44.56974 256.4635 -117.7043 -34.83725 0.0 -147.0992 42.38844 21.84377 0.0
34470.0 -30.71158 330.3525 -124.9167 -35.61511 0.0 -143.8416 38.59741 15.94257 0.0
34480.0 -28.70875 298.3639 -113.7918 -32.81386 0.0 -141.0593 39.19003 20.89131 0.0
34490.0 -40.57401 281.9903 -120.9879 -33.99854 0.0 -141.0766 28.80633 25.28089 0.0
34500.0 -17.12393 319.2587 -108.1655 -36.43776 0.0 -141.6775 44.4469 25.50287 0.0
34510.0 -55.27421 272.272 -132.9168 -36.5777 0.0 -146.9877 31.33551 19.31306 0.0
34520.0 -42.97129 287.0801 -124.8366 -35.15302 0.0 -145.4001 36.28029 19.43617 0.0
34530.0 -29.01921 301.5135 -115.0005 -35.21713 0.0 -137.6854 38.48458 19.41751 0.0
34540.0 -52.89439 301.3849 -138.839 -38.56143 0.0 -147.6878 26.50245 20.90784 0.0
34550.0 -43.9123 285.7902 -125.4098 -37.55518 0.0 -150.2143 36.57856 25.78108 0.0
34560.0 -27.6114 325.3608 -120.3931 -37.29576 0.0 -143.813 40.85911 19.85652 0.0
34570.0 -28.03123 331.21 -122.4809 -36.09428 0.0 -142.4458 34.76697 21.29218 0.0
34580.0 -39.49895 322.0025 -131.323 -36.76253 0.0 -148.3874 35.1279 18.69904 0.0
34590.0 -37.27327 304.5562 -124.1222 -35.13299 0.0 -148.3331 36.77749 22.56641 0.0
34600.0 -32.49455 310.0919 -120.922 -34.45513 0.0 -143.2854 38.45821 18.36025 0.0
34610.0 -40.32866 270.1371 -117.3624 -34.18419 0.0 -143.279 35.81805 24.2827 0.0
34620.0 -33.47035 315.4469 -123.4249 -35.01227 0.0 -147.8721 35.02144 24.43804 0.0
34630.0 -29.62678 311.2865 -118.3949 -34.52637 0.0 -141.9228 38.82456 19.22967 0.0
34640.0 -24.99278 339.0641 -121.6822 -34.66199 0.0 -145.9755 35.75768 23.19764 0.0
34650.0 -14.91101 276.2849 -93.69793 -33.73287 0.0 -137.7576 46.58368 31.20886 0.0
34660.0 -43.4309 307.313 -131.066 -34.80594 0.0 -147.5468 32.98133 18.30542 0.0
34670.0 -22.22528 329.8943 -116.2997 -34.83143 0.0 -139.7419 37.88639 20.38715 0.0
34680.0 -46.52837 289.5831 -129.1075 -35.63154 0.0 -146.7779 32.64394 20.65803 0.0
34690.0 -30.04486 291.8491 -113.2702 -34.5755 0.0 -142.9576 44.57293 19.68999 0.0
34700.0 -20.68218 321.4369 -112.3449 -33.95827 0.0 -144.2272 37.43547 28.40512 0.0
34710.0 -36.32121 289.2227 -118.7976 -36.04931 0.0 -146.0109 34.89908 28.3636 0.0
34720.0 -37.78584 283.6947 -118.6858 -34.54854 0.0 -145.5098 35.58658 25.78599 0.0
34730.0 -42.7239 286.7091 -124.4834 -34.23771 0.0 -145.8478 31.305 24.29705 0.0
34740.0 -42.65998 313.1867 -131.97 -35.61537 0.0 -147.7259 32.71956 18.65169 0.0
34750.0 -39.94127 274.3998 -118.1906 -33.60829 0.0 -142.6964 36.74052 21.37358 0.0
34760.0 -48.81456 278.5599 -128.2502 -34.07641 0.0 -146.578 31.33065 21.07349 0.0
34770.0 -39.40719 332.4676 -134.2155 -36.03522 0.0 -151.5281 33.94784 19.39998 0.0
34780.0 -23.87784 329.1777 -117.748 -34.92781 0.0 -143.9981 40.91018 20.26777 0.0
34790.0 -36.21308 323.6641 -128.5109 -35.82866 0.0 -149.0609 31.65151 24.7272 0.0
34800.0 -29.33674 344.4152 -127.5521 -35.8429 0.0 -145.0639 34.42369 18.93107 0.0
34810.0 -34.0184 287.2967 -115.9455 -34.25201 0.0 -150.4564 46.84019 21.92271 0.0
34820.0 -31.45873 296.2595 -115.9417 -33.82876 0.0 -141.9696 36.66581 23.19085 0.0
34830.0 -40.49652 261.7449 -115.1371 -34.15761 0.0 -149.6931 44.45757 24.25598 0.0
34840.0 -24.5958 319.9088 -115.8227 -32.05547 0.0 -138.9947 37.19908 18.02835 0.0
34850.0 -27.03745 322.2479 -118.9314 -33.43677 0.0 -145.2093 42.17509 17.53951 0.0
34860.0 -38.81227 298.5932 -123.9608 -35.07006 0.0 -149.2894 38.59877 21.79994 0.0
34870.0 -38.6143 313.906 -128.1295 -36.23147 0.0 -148.9978 36.2975 20.80231 0.0
34880.0 -42.22475 294.1553 -126.1077 -33.45549 0.0 -146.1757 29.91683 23.60665 0.0
34890.0 -18.66859 348.3305 -118.0004 -35.09248 0.0 -138.2451 36.97824 18.35894 0.0
34900.0 -26.60429 290.1545 -109.3463 -35.23007 0.0 -141.0627 37.02368 29.92279 0.0
34910.0 -13.34646 330.089 -107.4764 -32.29622 0.0 -142.0121 41.43311 25.39873 0.0
34920.0 -48.43122 322.5209 -140.403 -35.61702 0.0 -150.0126 28.37735 16.84927 0.0
34930.0 -21.15737 341.3311 -118.4932 -33.25778 0.0 -142.4818 37.45972 19.78669 0.0
34940.0 -31.81593 322.5811 -123.8049 -35.55437 0.0 -148.5442 38.7515 21.54216 0.0
34950.0 -39.05053 320.2375 -130.3712 -35.40527 0.0 -150.9717 31.04831 24.95744 0.0
34960.0 -45.73332 291.7674 -128.9353 -33.92524 0.0 -148.5905 37.03825 16.54223 0.0
34970.0 -35.11213 318.1533 -125.8385 -36.04474 0.0 -145.8489 37.12459 18.93055 0.0
34980.0 -46.03204 282.8883 -126.702 -35.89888 0.0 -143.2298 33.6401 18.78654 0.0
34990.0 -26.18229 361.5865 -129.2943 -35.01291 0.0 -150.847 38.95901 17.60665 0.0
35000.0 -37.55714 286.6169 -119.2904 -34.27434 0.0 -143.5964 34.50969 24.0707 0.0
35010.0 -46.12875 298.0118 -131.1114 -36.37358 0.0 -150.779 39.76878 16.27241 0.0
35020.0 -34.3864 315.5341 -124.3658 -34.94839 0.0 -146.4525 36.55333 20.48169 0.0
35030.0 -25.76722 325.422 -118.5663 -33.08516 0.0 -144.7895 39.48095 19.82733 0.0
35040.0 -44.23147 290.1022 -126.9586 -35.60308 0.0 -144.659 35.38368 17.91978 0.0
35050.0 -26.71914 324.3487 -119.2122 -34.5415 0.0 -146.6539 39.50856 22.47467 0.0
35060.0 -35.84366 319.242 -126.8804 -35.21788 0.0 -147.1576 33.4989 21.9961 0.0
35070.0 -30.16636 309.8979 -118.5386 -34.85978 0.0 -146.7291 37.89684 25.15348 0.0
35080.0 -35.78168 312.4656 -124.8861 -36.49774 0.0 -150.2595 41.44941 20.42171 0.0
35090.0 -24.16909 330.683 -118.4685 -35.08718 0.0 -143.91 40.78812 19.74065 0.0
35100.0 -52.72569 276.0323 -131.4406 -37.41452 0.0 -146.3394 29.46235 22.851 0.0
35110.0 -41.11224 296.525 -125.6709 -35.64594 0.0 -147.9971 38.39204 19.58008 0.0
35120.0 -39.78447 262.8966 -114.7535 -37.69785 0.0 -143.4913 41.72938 24.70629 0.0
35130.0 -50.86865 257.3824 -124.2652 -36.14345 0.0 -150.5324 36.98171 25.42888 0.0
35140.0 -29.83677 283.8648 -110.7852 -35.92559 0.0 -136.3304 41.06079 20.41002 0.0
35150.0 -28.06866 322.3589 -119.9943 -35.27608 0.0 -144.3585 40.6233 19.01703 0.0
35160.0 -30.9747 301.861 -117.055 -34.49643 0.0 -141.8675 31.9929 27.31601 0.0
35170.0 -26.47415 342.5644 -124.1617 -34.16476 0.0 -142.9973 32.26389 20.7365 0.0
35180.0 -23.72657 295.9786 -108.1295 -33.07762 0.0 -143.7472 45.44615 23.24918 0.0
35190.0 -43.20402 266.1429 -119.0988 -32.52863 0.0 -143.6686 39.23201 17.86645 0.0
35200.0 -21.44837 328.7817 -115.2055 -35.76834 0.0 -145.6042 44.04011 22.12685 0.0
35210.0 -32.11268 315.9553 -122.2122 -36.19231 0.0 -142.8998 34.31352 22.56643 0.0
35220.0 -4.79972 363.992 -108.5977 -34.01735 0.0 -144.5651 45.19569 24.78911 0.0
35230.0 -39.37682 291.9327 -122.6259 -35.44489 0.0 -144.9476 40.1074 17.65917 0.0
35240.0 -35.74794 338.0314 -132.1428 -36.32284 0.0 -147.9084 31.50808 20.58037 0.0
35250.0 -37.07449 311.4342 -125.8848 -34.86965 0.0 -147.0726 38.90178 17.1557 0.0
35260.0 -47.1344 285.396 -128.5195 -35.76329 0.0 -148.6287 36.17994 19.69255 0.0
35270.0 -44.53157 309.2528 -132.7198 -36.23691 0.0 -148.7889 31.0003 21.30575 0.0
35280.0 -46.75101 253.4936 -119.0386 -34.77457 0.0 -146.6859 35.65756 26.76427 0.0
35290.0 -47.60437 321.6959 -139.3409 -35.67305 0.0 -147.8592 27.36462 16.82672 0.0
35300.0 -41.57697 274.3635 -119.816 -36.28531 0.0 -141.373 35.67377 22.1686 0.0
35310.0 -36.08942 294.618 -120.1043 -34.24211 0.0 -148.3012 41.67731 20.76166 0.0
35320.0 -49.79926 281.2814 -130.011 -36.79641 0.0 -146.2353 35.97213 17.04859 0.0
35330.0 -29.35134 319.8603 -120.5645 -34.48521 0.0 -139.3838 34.37219 18.93234 0.0
35340.0 -35.65517 294.9304 -119.7591 -34.87548 0.0 -148.8021 38.33361 25.58486 0.0
35350.0 -31.69243 316.8748 -122.0542 -36.102 0.0 -148.2605 43.01976 19.28851 0.0
35360.0 -45.36573 247.7488 -116.0151 -36.20155 0.0 -147.7663 47.5893 20.36341 0.0
35370.0 -52.42135 296.0473 -136.8438 -36.04285 0.0 -147.3976 31.02441 15.57222 0.0
35380.0 -33.40471 296.4009 -117.928 -33.23556 0.0 -145.3797 32.71167 27.97556 0.0
35390.0 -37.7051 307.9003 -125.5076 -37.71701 0.0 -148.4633 38.67148 22.00112 0.0
35400.0 -48.33163 327.0524 -141.5957 -38.01859 0.0 -148.6769 27.39808 17.70175 0.0
35410.0 -32.22685 307.3599 -119.8753 -35.89475 0.0 -145.5833 38.64278 22.96001 0.0
35420.0 -25.79422 322.1943 -117.6729 -36.21986 0.0 -143.8927 42.49304 19.94662 0.0
35430.0 -36.55497 283.8947 -117.512 -34.93782 0.0 -144.2409 42.4093 19.25748 0.0
35440.0 -17.579 322.238 -109.4702 -34.29259 0.0 -145.0132 45.83607 23.99955 0.0
35450.0 -49.08887 291.2456 -132.1421 -37.20893 0.0 -145.5127 28.68312 21.89644 0.0
35460.0 -43.13643 269.4368 -119.9705 -35.4731 0.0 -145.2199 38.64269 22.07984 0.0
35470.0 -39.79161 291.4987 -122.917 -33.89764 0.0 -147.0762 38.7596 19.29725 0.0
35480.0 -33.99767 325.2011 -126.7338 -36.40153 0.0 -141.9622 30.81103 20.81887 0.0
35490.0 -46.65638 281.1548 -126.832 -37.0724 0.0 -146.6423 36.26585 20.61685 0.0
35500.0 -12.50652 367.1186 -117.1961 -35.51284 0.0 -140.0969 33.96418 24.44948 0.0
35510.0 -34.89907 330.3084 -129.0916 -37.59959 0.0 -150.2026 36.10919 22.60138 0.0
35520.0 -62.72096 246.9622 -133.1461 -34.54008 0.0 -148.764 28.09493 22.06312 0.0
35530.0 -18.17142 333.4707 -113.2658 -35.38595 0.0 -148.3678 44.4694 26.01858 0.0
35540.0 -63.6618 261.1734 -138.1394 -35.75687 0.0 -150.8282 31.1062 17.33947 0.0
35550.0 -45.68736 285.2753 -127.038 -36.33322 0.0 -146.7896 36.51676 19.56808 0.0
35560.0 -41.71362 313.9969 -131.2547 -36.36653 0.0 -153.1473 41.27031 16.98884 0.0
35570.0 -44.36982 294.3018 -128.2945 -33.55833 0.0 -147.3995 33.77736 18.88592 0.0
35580.0 -28.77129 304.3551 -115.5628 -35.75285 0.0 -144.0172 42.16918 22.03801 0.0
35590.0 -33.80277 316.815 -124.1475 -36.63179 0.0 -151.1321 40.93963 22.6768 0.0
35600.0 -35.5023 320.856 -126.9994 -36.47661 0.0 -146.1899 36.75852 18.90858 0.0
35610.0 -41.49008 295.7032 -125.8144 -35.75937 0.0 -144.8174 35.57936 19.18299 0.0
35620.0 -23.06991 339.3737 -119.8476 -33.89574 0.0 -144.0473 36.33284 21.76268 0.0
35630.0 -33.91297 301.5583 -119.907 -33.96345 0.0 -139.5285 36.69274 16.89224 0.0
35640.0 -25.23691 342.5695 -122.9259 -35.41248 0.0 -145.2714 37.6985 20.05951 0.0
35650.0 -46.32259 261.7854 -120.9747 -33.74462 0.0 -149.3705 43.01602 19.1244 0.0
35660.0 -36.01865 297.0729 -120.7336 -34.90733 0.0 -147.8382 37.91467 24.09729 0.0
35670.0 -19.44361 348.6546 -118.8679 -34.26553 0.0 -142.423 38.92253 18.89815 0.0
35680.0 -24.75371 323.1302 -116.8993 -36.15458 0.0 -147.6562 44.06829 22.84326 0.0
35690.0 -38.26339 314.1486 -127.8477 -35.88052 0.0 -148.9044 38.26808 18.66911 0.0
35700.0 -34.09203 315.3482 -124.0184 -35.84615 0.0 -148.9877 40.51659 20.29877 0.0
35710.0 -34.03737 303.7845 -120.6662 -35.56072 0.0 -147.3573 40.86279 21.38907 0.0
35720.0 -36.98757 334.4772 -132.3689 -34.89981 0.0 -147.0745 31.91692 17.68844 0.0
35730.0 -46.30008 315.1029 -136.1565 -35.34682 0.0 -153.0546 36.90598 15.33891 0.0
35740.0 -50.68738 300.7699 -136.4566 -36.80234 0.0 -150.4863 36.96722 13.86486 0.0
35750.0 -21.04913 372.903 -127.3882 -37.01265 0.0 -148.4192 40.26234 17.78126 0.0
35760.0 -44.83037 279.2432 -124.4609 -35.68004 0.0 -145.0978 35.11085 21.20607 0.0
35770.0 -42.97514 273.1095 -120.8566 -35.75175 0.0 -147.3462 41.47653 20.7649 0.0
35780.0 -11.03931 330.8669 -105.3911 -34.11177 0.0 -143.8407 43.436 29.12538 0.0
35790.0 -22.59651 283.4749 -103.4338 -33.99073 0.0 -134.5919 37.54822 27.60062 0.0
35800.0 -37.332 282.7669 -117.9673 -34.07495 0.0 -143.7586 37.90182 21.9644 0.0
35810.0 -37.78196 288.1354 -119.9482 -34.81757 0.0 -146.0294 41.69456 19.20416 0.0
35820.0 -41.51144 291.1434 -124.5355 -34.21331 0.0 -141.5766 30.59454 20.65984 0.0
35830.0 -27.38182 306.5968 -114.8126 -34.72494 0.0 -144.7142 39.36988 25.25665 0.0
35840.0 -27.89727 286.3499 -109.5544 -31.22174 0.0 -141.4314 40.45848 22.64026 0.0
35850.0 -30.09159 315.3124 -120.0078 -34.13422 0.0 -142.7458 35.31318 21.55902 0.0
35860.0 -42.23661 264.197 -117.5765 -35.80691 0.0 -146.2041 40.71926 23.71529 0.0
35870.0 -35.36664 347.8072 -134.5492 -35.23486 0.0 -146.7641 26.02666 21.42307 0.0
35880.0 -23.82453 346.1871 -122.5451 -35.94585 0.0 -148.0185 40.14359 21.27566 0.0
35890.0 -28.19918 329.0512 -122.0332 -33.86035 0.0 -144.958 38.67603 18.10912 0.0
35900.0 -33.42804 263.9451 -108.6961 -33.18488 0.0 -140.7012 41.12686 24.06317 0.0
35910.0 -45.12853 272.5479 -122.8498 -34.39635 0.0 -144.4496 30.06008 25.93606 0.0
35920.0 -29.41195 308.7223 -117.4489 -36.4134 0.0 -144.8174 42.74348 21.03842 0.0
35930.0 -27.32979 302.4278 -113.5718 -35.64063 0.0 -144.202 43.61063 22.66029 0.0
35940.0 -20.95662 332.0524 -115.6465 -35.61626 0.0 -141.6947 38.62355 23.04094 0.0
35950.0 -16.66045 360.4492 -119.4481 -34.20959 0.0 -140.8851 35.29262 20.35399 0.0
35960.0 -37.28589 315.0839 -127.1369 -34.7527 0.0 -144.8976 32.45657 20.05681 0.0
35970.0 -19.87197 315.8547 -109.9428 -34.17255 0.0 -137.0056 37.51527 23.72005 0.0
35980.0 -31.33314 294.7633 -115.3895 -34.59113 0.0 -142.0689 33.46869 27.8019 0.0
35990.0 -44.84922 284.5716 -125.9992 -35.06514 0.0 -142.1606 29.95181 21.2747 0.0
36000.0 -40.92912 256.8367 -114.1701 -35.97386 0.0 -143.2434 45.66324 19.38392 0.0
36010.0 -36.3844 293.2503 -120.0093 -33.85399 0.0 -145.5078 38.02268 21.32979 0.0
36020.0 -39.38721 280.4497 -119.3618 -33.76598 0.0 -143.9933 35.85008 22.5474 0.0
36030.0 -22.60692 292.8721 -106.1239 -34.63569 0.0 -144.83 54.4137 18.92806 0.0
36040.0 -41.76479 293.4189 -125.4377 -33.62878 0.0 -143.7496 36.28587 15.65474 0.0
36050.0 -14.85742 323.8175 -107.199 -31.69028 0.0 -137.2331 46.55975 15.16466 0.0
36060.0 -42.17579 296.6672 -126.7751 -33.86103 0.0 -147.1775 30.72038 23.54313 0.0
36070.0 -45.0818 329.5864 -139.0685 -36.37544 0.0 -151.8939 31.81381 17.38705 0.0
36080.0 -35.37285 261.0122 -109.8045 -34.11082 0.0 -142.2311 39.41777 27.11962 0.0
36090.0 -36.19487 295.543 -120.4735 -34.41628 0.0 -146.6351 38.16743 22.4104 0.0
36100.0 -28.96033 272.3652 -106.6295 -35.98048 0.0 -142.5558 40.96672 30.94004 0.0
36110.0 -17.6654 312.7439 -106.8492 -34.27843 0.0 -140.4991 40.26074 27.66759 0.0
36120.0 -26.30769 298.1148 -111.3197 -31.72973 0.0 -139.5612 34.41209 25.55908 0.0
36130.0 -15.17684 320.0378 -106.4406 -35.79462 0.0 -138.3772 42.73163 24.99964 0.0
36140.0 -37.75276 294.8822 -121.843 -34.59209 0.0 -144.116 37.03521 19.82992 0.0
36150.0 -36.68199 283.3833 -117.4931 -34.61041 0.0 -144.0111 41.92691 19.20151 0.0
36160.0 -19.05922 365.3425 -123.2423 -36.49132 0.0 -146.8662 39.3247 20.79052 0.0
36170.0 -34.43429 246.9874 -104.8666 -33.23123 0.0 -141.0946 40.0016 29.45768 0.0
36180.0 -18.10282 361.1442 -121.0887 -35.36089 0.0 -147.7771 42.85153 19.19775 0.0
36190.0 -40.35246 296.4494 -124.8896 -34.7901 0.0 -144.2014 32.49305 21.60886 0.0
36200.0 -35.4849 281.4952 -115.7576 -35.84194 0.0 -136.5791 39.98424 16.6792 0.0
36210.0 -22.9805 365.217 -127.1278 -34.1808 0.0 -141.4757 29.01032 19.51843 0.0
36220.0 -34.83939 294.9751 -118.9561 -36.11734 0.0 -142.1763 37.40872 21.92883 0.0
36230.0 -46.32466 282.3017 -126.8274 -36.01589 0.0 -142.5844 31.82925 19.94363 0.0
36240.0 -35.34219 305.0302 -122.3263 -35.52785 0.0 -140.9804 35.1716 19.01038 0.0
36250.0 -33.11351 293.6654 -116.8567 -34.87652 0.0 -141.8605 36.97196 22.90833 0.0
36260.0 -43.40039 283.2485 -124.1731 -34.6495 0.0 -145.1809 32.6863 22.97105 0.0
36270.0 -36.89363 353.9908 -137.8396 -37.13666 0.0 -150.7368 30.44376 19.59016 0.0
36280.0 -17.85476 326.8467 -111.0602 -34.32749 0.0 -140.335 41.92047 21.68189 0.0
36290.0 -41.06823 279.597 -120.7997 -34.85694 0.0 -148.0215 41.16348 20.91526 0.0
36300.0 -50.88351 279.7957 -130.6716 -35.97799 0.0 -144.6748 31.22991 18.75126 0.0
36310.0 -42.44284 283.6959 -123.3431 -36.16924 0.0 -143.0441 35.37328 20.49697 0.0
36320.0 -26.05516 313.4397 -115.4373 -33.98032 0.0 -145.6792 39.31348 24.90866 0.0
36330.0 -40.02983 296.7899 -124.6641 -36.40867 0.0 -149.4058 42.33655 18.81386 0.0
36340.0 -20.71482 313.9088 -110.2308 -34.46947 0.0 -140.5149 42.07421 22.67941 0.0
36350.0 -29.22182 306.0526 -116.4975 -34.76261 0.0 -140.7098 35.49971 23.47524 0.0
36360.0 -37.76636 291.5865 -120.9168 -35.86335 0.0 -143.3246 38.59627 19.67494 0.0
36370.0 -41.98512 271.8138 -119.497 -35.55854 0.0 -144.1181 38.28463 21.89494 0.0
36380.0 -32.78967 307.9584 -120.6088 -35.19246 0.0 -146.6041 42.33335 18.85447 0.0
36390.0 -42.35476 282.1316 -122.809 -36.38416 0.0 -147.5537 37.14595 23.98298 0.0
36400.0 -29.20798 305.9248 -116.4472 -35.96852 0.0 -146.459 42.04206 23.93829 0.0
36410.0 -50.96199 259.7501 -125.0338 -34.50257 0.0 -143.6813 33.39019 19.7599 0.0
36420.0 -32.53755 305.8412 -119.7529 -35.21724 0.0 -142.0845 35.34869 22.20017 0.0
36430.0 -36.81409 304.1372 -123.5435 -34.34594 0.0 -143.0853 30.50464 23.38311 0.0
36440.0 -38.67024 325.2963 -131.4335 -36.79318 0.0 -144.073 32.73558 16.69713 0.0
36450.0 -33.41215 330.1613 -127.5628 -35.77276 0.0 -148.3687 37.11907 19.45961 0.0
36460.0 -29.79526 309.3766 -118.0188 -35.52125 0.0 -145.3931 37.04039 25.8552 0.0
36470.0 -44.47219 286.9591 -126.303 -35.44928 0.0 -145.015 29.91671 24.24454 0.0
36480.0 -20.50508 352.3861 -120.9934 -33.37037 0.0 -144.0836 35.53228 20.9283 0.0
36490.0 -49.21546 254.214 -121.7085 -36.26582 0.0 -143.1077 34.1543 23.51068 0.0
36500.0 -50.9233 262.7188 -125.8416 -35.26301 0.0 -143.9318 34.72206 18.6311 0.0
36510.0 -21.37523 324.7429 -113.9807 -32.95365 0.0 -142.1828 41.77482 19.38094 0.0
36520.0 -17.97199 337.4392 -114.198 -31.65126 0.0 -140.9375 39.61673 18.77402 0.0
36530.0 -39.73856 299.575 -125.167 -33.0687 0.0 -144.1986 33.46418 18.63613 0.0
36540.0 -14.22837 320.9202 -105.7437 -33.52427 0.0 -141.6257 50.12995 19.27632 0.0
36550.0 -17.1722 343.924 -115.2475 -34.50255 0.0 -142.1132 38.05713 23.31114 0.0
36560.0 -34.45936 311.2189 -123.2082 -34.24536 0.0 -147.4231 34.14162 24.31862 0.0
36570.0 -40.15637 310.4545 -128.6873 -34.65002 0.0 -143.6771 29.2218 20.41807 0.0
36580.0 -47.22655 264.3762 -122.6175 -34.49852 0.0 -144.3372 35.31506 20.90313 0.0
36590.0 -59.04492 254.3092 -131.5651 -35.65259 0.0 -147.0054 32.96132 18.13155 0.0
36600.0 -36.44363 282.9806 -117.1399 -34.09206 0.0 -145.6553 40.20863 22.39878 0.0
36610.0 -31.59917 294.2003 -115.4949 -35.53396 0.0 -142.3476 37.29705 25.08961 0.0
36620.0 -30.95661 273.36 -108.9094 -32.81856 0.0 -145.5346 45.81275 23.631 0.0
36630.0 -31.94349 330.3598 -126.1507 -36.08116 0.0 -149.958 41.33401 18.55446 0.0
36640.0 -38.59461 299.2985 -123.9442 -36.00325 0.0 -147.6114 32.81239 26.85809 0.0
36650.0 -56.71975 261.5148 -131.2947 -37.15876 0.0 -150.5973 34.03279 22.42859 0.0
36660.0 -43.89667 317.8817 -134.5456 -36.53064 0.0 -149.6414 36.35896 15.26749 0.0
36670.0 -41.00946 307.2848 -128.6365 -35.89813 0.0 -147.2932 33.52379 21.03111 0.0
36680.0 -46.79895 279.8976 -126.6161 -34.96976 0.0 -147.652 35.30567 20.7 0.0
36690.0 -16.35682 316.9865 -106.7504 -34.38071 0.0 -143.7269 44.57725 26.77993 0.0
36700.0 -29.35257 309.5287 -117.6195 -36.63074 0.0 -144.3895 37.12124 26.27949 0.0
36710.0 -34.36096 300.2246 -119.9746 -36.22815 0.0 -144.8056 40.68062 20.37848 0.0
36720.0 -46.07909 287.4536 -128.0509 -35.10658 0.0 -145.2863 36.6355 15.70639 0.0
36730.0 -47.89441 275.6654 -126.5047 -34.90534 0.0 -147.3317 36.19851 19.53389 0.0
36740.0 -26.41861 314.5954 -116.1304 -34.937 0.0 -143.1018 35.54441 26.36399 0.0
36750.0 -30.77714 313.9578 -120.3071 -35.61175 0.0 -146.1136 43.37425 18.04402 0.0
36760.0 -42.02052 317.0523 -132.4329 -36.03131 0.0 -150.4371 35.94395 18.09152 0.0
36770.0 -20.56176 337.4236 -116.7833 -35.17649 0.0 -139.9092 37.65586 20.64652 0.0
36780.0 -43.56782 304.056 -130.2741 -35.15119 0.0 -145.7989 33.45951 17.21644 0.0
36790.0 -25.07431 360.6224 -127.9114 -34.72392 0.0 -144.4777 31.7371 19.55311 0.0
36800.0 -35.00281 315.9861 -125.1111 -34.31369 0.0 -143.0853 36.17226 16.11556 0.0
36810.0 -35.43075 315.3479 -125.3571 -35.84397 0.0 -147.828 35.7302 22.58465 0.0
36820.0 -28.8613 345.8253 -127.4787 -33.34751 0.0 -147.2108 32.90866 20.17087 0.0
36830.0 -29.42597 280.3312 -109.3668 -34.2886 0.0 -141.2148 42.72071 23.41592 0.0
36840.0 -32.4372 284.846 -113.6654 -34.94838 0.0 -144.8334 38.5923 27.52402 0.0
36850.0 -26.74453 302.7801 -113.087 -34.08764 0.0 -141.1882 42.36626 19.8226 0.0
36860.0 -22.00488 314.1741 -111.5965 -36.02179 0.0 -142.1489 38.8321 27.74206 0.0
36870.0 -50.38385 257.0934 -123.698 -35.64511 0.0 -144.7499 37.53619 19.16081 0.0
36880.0 -49.78132 262.1489 -124.5371 -33.26147 0.0 -149.234 38.23533 19.72298 0.0
36890.0 -29.78308 304.6635 -116.6626 -33.7878 0.0 -144.7193 42.28771 19.55681 0.0
36900.0 -33.62903 287.0183 -115.4767 -31.60083 0.0 -143.4469 36.12469 23.4463 0.0
36910.0 -37.36957 317.9001 -128.0237 -34.79444 0.0 -148.1843 35.97065 18.98439 0.0
36920.0 -24.77531 330.1276 -118.9163 -35.57065 0.0 -150.6268 44.31277 22.96837 0.0
36930.0 -31.17232 326.5555 -124.2947 -34.41574 0.0 -150.7133 38.38261 22.45171 0.0
36940.0 -30.13279 300.0564 -115.6985 -31.53067 0.0 -144.8703 36.06157 24.64084 0.0
36950.0 -31.45759 293.7573 -115.227 -31.15242 0.0 -144.1237 39.43148 20.61758 0.0
36960.0 -40.57225 301.8522 -126.6501 -33.161 0.0 -146.3892 33.14988 19.75023 0.0
36970.0 -31.34118 310.7379 -119.9529 -32.24316 0.0 -143.3916 34.49627 21.18561 0.0
36980.0 -5.467162 331.1195 -99.891 -29.96743 0.0 -137.2243 44.05223 23.24846 0.0
36990.0 -48.58551 283.7625 -129.5048 -34.35594 0.0 -145.4855 30.53301 19.8036 0.0
37000.0 -4.769643 335.6657 -100.4899 -32.94816 0.0 -141.0244 46.02458 27.45805 0.0
37010.0 -25.09595 302.9418 -111.4845 -31.34772 0.0 -140.513 33.40462 26.97156 0.0
37020.0 -17.02945 323.9577 -109.411 -31.98608 0.0 -143.3052 38.94483 26.93544 0.0
37030.0 -39.56049 271.2071 -116.8994 -31.79507 0.0 -141.622 36.94004 19.57761 0.0
37040.0 -28.11207 319.5339 -119.2321 -34.64179 0.0 -147.6206 40.88691 22.14335 0.0
37050.0 -52.62623 244.4144 -122.3248 -34.95743 0.0 -146.8129 41.0523 18.39325 0.0
37060.0 -41.80508 280.7944 -121.878 -32.93045 0.0 -144.207 37.93714 17.32231 0.0
37070.0 -14.0104 333.7231 -109.1767 -32.127 0.0 -138.4568 38.91345 22.49367 0.0
37080.0 -30.94924 287.9774 -113.0705 -33.19394 0.0 -142.2421 39.31322 23.05232 0.0
37090.0 -18.50529 334.4864 -113.8893 -33.68365 0.0 -142.2859 42.23685 19.84349 0.0
37100.0 -39.80706 308.496 -127.7795 -34.27624 0.0 -148.0437 38.46273 16.07775 0.0
37110.0 -31.61784 308.9252 -119.7126 -34.25855 0.0 -143.5156 33.35278 24.70876 0.0
37120.0 -52.88077 286.6318 -134.6183 -36.7615 0.0 -154.7881 39.71222 17.21914 0.0
37130.0 -36.7686 310.9825 -125.4501 -34.91222 0.0 -143.6789 33.16751 19.97357 0.0
37140.0 -21.28491 343.5848 -119.2634 -35.35889 0.0 -141.029 34.57887 22.54557 0.0
37150.0 -46.21304 278.5641 -125.6499 -35.84229 0.0 -145.4908 33.88133 21.80188 0.0
37160.0 -46.34508 292.3451 -129.7118 -35.69224 0.0 -145.0828 33.23637 17.82687 0.0
37170.0 -34.7109 282.8543 -115.3712 -36.38597 0.0 -143.4331 43.03417 21.41367 0.0
37180.0 -32.13039 289.7291 -114.7511 -35.07063 0.0 -141.7336 38.46796 23.58517 0.0
37190.0 -34.07126 284.4369 -115.1828 -33.69661 0.0 -137.4118 36.27471 19.65086 0.0
37200.0 -59.5071 281.5345 -139.791 -34.44747 0.0 -152.0253 27.29191 19.38979 0.0
37210.0 -25.16814 336.8059 -121.2136 -32.86112 0.0 -146.1575 39.33638 18.46868 0.0
37220.0 -50.19266 255.0312 -122.9188 -36.57237 0.0 -147.134 35.57348 25.21413 0.0
37230.0 -30.57524 318.9209 -121.5205 -35.15771 0.0 -148.7181 40.44673 21.90864 0.0
37240.0 -38.96865 280.1245 -118.8505 -33.10464 0.0 -147.0361 40.92654 20.36367 0.0
37250.0 -34.4127 300.5788 -120.1274 -32.8731 0.0 -143.4639 37.3045 18.90508 0.0
37260.0 -30.55377 303.6569 -117.1462 -33.8205 0.0 -143.405 33.52855 26.55074 0.0
37270.0 -33.8654 315.3061 -123.7798 -36.05007 0.0 -146.8516 41.2962 17.82565 0.0
37280.0 -20.34258 340.7093 -117.5011 -35.41099 0.0 -148.3609 45.87139 20.39945 0.0
37290.0 -53.98539 285.5171 -135.405 -35.44772 0.0 -151.3473 33.06871 18.32133 0.0
37300.0 -35.14818 297.022 -119.8486 -35.26109 0.0 -145.6065 36.15506 24.86391 0.0
37310.0 -33.98227 302.5534 -120.26 -33.59229 0.0 -144.8419 41.31333 16.86085 0.0
37320.0 -36.19735 300.8859 -121.9996 -34.27517 0.0 -143.7028 36.62741 19.35091 0.0
37330.0 -44.88252 300.1945 -130.4876 -34.80247 0.0 -146.5168 29.65872 21.17292 0.0
37340.0 -42.95701 270.8841 -120.2038 -33.92493 0.0 -145.9943 35.50496 24.21045 0.0
37350.0 -33.95837 292.1066 -117.2571 -34.02618 0.0 -144.1287 37.01837 23.87946 0.0
37360.0 -39.03473 273.5156 -117.0319 -36.19579 0.0 -146.0874 44.09615 21.1551 0.0
37370.0 -40.93445 318.0795 -131.6397 -36.56482 0.0 -149.1744 35.14373 18.95577 0.0
37380.0 -24.46857 306.0434 -111.7416 -34.40436 0.0 -145.15 44.13141 23.68142 0.0
37390.0 -27.54033 318.2933 -118.3066 -34.77111 0.0 -141.2772 33.95157 23.79015 0.0
37400.0 -25.26015 357.1674 -127.112 -37.01751 0.0 -146.4722 32.13134 24.24645 0.0
37410.0 -25.80488 308.5546 -113.794 -36.26694 0.0 -145.0021 43.45779 24.01726 0.0
37420.0 -32.81428 317.9856 -123.4928 -35.78528 0.0 -147.6301 34.21124 25.71129 0.0
37430.0 -35.25127 286.4053 -116.9242 -32.71487 0.0 -143.6924 40.02421 19.45884 0.0
37440.0 -40.6632 260.8759 -115.056 -34.89871 0.0 -145.3327 42.55174 22.62364 0.0
37450.0 -59.62905 252.9167 -131.7522 -31.33036 0.0 -148.0886 33.84413 13.82262 0.0
37460.0 -20.66453 329.5701 -114.6465 -31.81315 0.0 -143.8548 35.32969 25.69167 0.0
37470.0 -31.17121 290.3019 -113.9553 -34.44104 0.0 -141.4951 41.16505 20.81577 0.0
37480.0 -21.58488 311.571 -110.4342 -35.45876 0.0 -143.333 35.84721 32.51041 0.0
37490.0 -28.36336 289.7008 -110.976 -34.08642 0.0 -140.9342 39.33651 24.70809 0.0
37500.0 -11.6547 379.1178 -119.766 -33.58591 0.0 -142.2698 34.97791 21.11182 0.0
37510.0 -16.72732 335.0163 -112.2624 -35.05491 0.0 -145.075 46.53723 21.33029 0.0
37520.0 -35.6929 289.0485 -118.1196 -34.90423 0.0 -147.6097 41.45805 22.9363 0.0
37530.0 -40.59655 317.4936 -131.1348 -35.343 0.0 -146.304 36.44821 14.06408 0.0
37540.0 -39.86453 314.9636 -129.6813 -36.4355 0.0 -146.0993 36.35622 16.49731 0.0
37550.0 -46.87958 292.665 -130.3375 -36.71755 0.0 -148.4988 35.71655 19.16223 0.0
37560.0 -53.28566 290.1808 -136.0352 -37.06323 0.0 -151.8772 35.43857 17.46663 0.0
37570.0 -43.84002 277.3483 -122.9302 -34.44825 0.0 -143.0056 35.38379 19.13985 0.0
37580.0 -43.8172 288.991 -126.2275 -35.18201 0.0 -145.9285 33.81929 21.06378 0.0
37590.0 -51.66285 271.1492 -128.9852 -35.27406 0.0 -143.1387 30.36617 19.0614 0.0
37600.0 -26.33629 297.1974 -111.0867 -34.01724 0.0 -144.0813 45.57327 21.43857 0.0
37610.0 -29.17404 329.2401 -123.0619 -34.52042 0.0 -144.9394 33.10267 23.2952 0.0
37620.0 -16.00082 330.241 -110.1741 -35.79935 0.0 -144.6847 46.84608 23.46388 0.0
37630.0 -31.08344 293.474 -114.7721 -34.49332 0.0 -143.9491 41.90151 21.76886 0.0
37640.0 -27.76827 360.8826 -130.6795 -36.02304 0.0 -147.8039 36.49765 16.64973 0.0
37650.0 -38.66479 293.5026 -122.3616 -36.4908 0.0 -144.0133 33.22887 24.91361 0.0
37660.0 -43.05306 289.0914 -125.492 -37.00682 0.0 -147.0912 40.02154 18.58451 0.0
37670.0 -43.95837 246.2146 -114.1703 -33.87017 0.0 -145.4654 39.53272 25.63252 0.0
37680.0 -30.24257 321.8907 -122.0347 -35.37027 0.0 -148.2366 37.46172 24.11043 0.0
37690.0 -52.6365 269.9927 -129.6291 -35.51301 0.0 -144.7833 34.4289 16.23829 0.0
37700.0 -46.05092 290.4758 -128.8846 -35.4233 0.0 -147.4284 32.69558 21.27154 0.0
37710.0 -48.01042 292.9478 -131.549 -34.87842 0.0 -149.6343 36.14561 16.81807 0.0
37720.0 -33.59388 330.3336 -127.7936 -35.91088 0.0 -144.8631 33.02248 19.95785 0.0
37730.0 -24.83964 333.2054 -119.8583 -35.96887 0.0 -144.9756 34.38858 26.69754 0.0
37740.0 -46.22612 291.3248 -129.3019 -36.61676 0.0 -144.9572 32.42884 19.84325 0.0
37750.0 -35.48028 308.395 -123.4239 -35.39805 0.0 -144.5285 35.55777 20.9449 0.0
37760.0 -54.4117 254.9678 -127.1197 -35.29581 0.0 -148.3679 41.90393 14.64011 0.0
37770.0 -49.89498 271.628 -127.3539 -35.9639 0.0 -146.8846 38.49105 17.00358 0.0
37780.0 -46.90243 263.5766 -122.0654 -35.3089 0.0 -139.6461 28.99068 23.89901 0.0
37790.0 -28.35163 306.0866 -115.637 -36.93731 0.0 -145.772 43.61584 23.45655 0.0
37800.0 -32.38561 322.3179 -124.2995 -36.16849 0.0 -149.8223 36.27124 25.42005 0.0
37810.0 -35.68587 313.6214 -125.1199 -35.62375 0.0 -147.281 38.94318 18.84166 0.0
37820.0 -49.11927 266.3964 -125.0863 -35.35042 0.0 -147.0723 40.25538 17.08099 0.0
37830.0 -25.57516 331.462 -120.0967 -36.09121 0.0 -145.9873 40.32205 21.65981 0.0
37840.0 -46.76092 283.6512 -127.6484 -34.38373 0.0 -144.5908 30.15239 21.17367 0.0
37850.0 -26.38911 322.7772 -118.434 -35.86976 0.0 -149.4368 43.68441 23.18811 0.0
37860.0 -41.49384 284.5722 -122.644 -35.51014 0.0 -144.6165 35.91108 21.57158 0.0
37870.0 -35.94318 286.0282 -117.5086 -33.8027 0.0 -140.6928 39.03982 17.94717 0.0
37880.0 -18.71691 320.0738 -109.9909 -33.46194 0.0 -140.9499 38.17086 26.25006 0.0
37890.0 -48.68572 258.2265 -122.323 -35.6058 0.0 -148.3228 42.06871 19.53692 0.0
37900.0 -28.23797 337.6897 -124.5354 -36.22644 0.0 -147.7454 39.14855 20.28788 0.0
37910.0 -24.01241 312.182 -113.0359 -34.13777 0.0 -143.0819 42.15079 22.03295 0.0
37920.0 -24.2531 335.6215 -119.9608 -35.14833 0.0 -144.6384 35.32378 24.50215 0.0
37930.0 -27.55255 358.6748 -129.8342 -35.52514 0.0 -142.5328 28.83778 19.38598 0.0
37940.0 -40.73428 308.3102 -128.6537 -36.15268 0.0 -142.9665 29.54697 20.91855 0.0
37950.0 -41.13715 299.4198 -126.5213 -37.3498 0.0 -142.2242 33.36424 19.68843 0.0
37960.0 -24.46288 302.8343 -110.8208 -35.60351 0.0 -139.9281 43.60966 21.10121 0.0
37970.0 -36.07972 327.4304 -129.4516 -38.24183 0.0 -149.9545 42.534 16.21075 0.0
37980.0 -24.25611 338.2686 -120.7186 -36.13163 0.0 -144.4035 38.19388 21.62262 0.0
37990.0 0.9972528 365.35 -103.188 -35.65531 0.0 -140.6443 48.32462 24.78703 0.0
38000.0 -31.38019 306.8054 -118.8705 -35.23615 0.0 -141.9183 37.62237 20.66157 0.0
38010.0 -45.51787 291.8454 -128.7421 -35.16343 0.0 -153.237 36.27285 23.38544 0.0
38020.0 -46.43306 282.0315 -126.8587 -35.60726 0.0 -147.1331 32.69631 23.18534 0.0
38030.0 -30.77921 321.1481 -122.3596 -34.80036 0.0 -146.3047 36.18497 22.56053 0.0
38040.0 -38.41297 298.3482 -123.4916 -34.29358 0.0 -147.2218 37.97934 20.04444 0.0
38050.0 -25.66447 312.8191 -114.8697 -33.79707 0.0 -139.3958 33.95888 24.36427 0.0
38060.0 -54.15049 277.9638 -133.4162 -34.90362 0.0 -149.0135 28.52095 21.98004 0.0
38070.0 -32.99765 305.9659 -120.2486 -34.3495 0.0 -147.677 38.78815 22.9898 0.0
38080.0 -50.04069 263.7132 -125.2426 -36.2386 0.0 -143.7886 31.55382 23.23077 0.0
38090.0 -55.58583 307.4606 -143.263 -36.24679 0.0 -149.9798 28.99511 13.96846 0.0
38100.0 -54.20557 250.5594 -125.6565 -35.14808 0.0 -146.2478 38.90091 16.83846 0.0
38110.0 -32.21288 310.8302 -120.8509 -36.58132 0.0 -142.4387 36.49978 21.66928 0.0
38120.0 -30.16113 317.2938 -120.6424 -33.74068 0.0 -144.9596 36.29281 21.76513 0.0
38130.0 -25.43496 340.6761 -122.584 -34.37917 0.0 -141.8377 32.3306 21.30227 0.0
38140.0 -29.82008 316.7333 -120.1415 -35.45352 0.0 -148.1548 39.6886 23.77819 0.0
38150.0 -39.17138 249.0605 -110.1948 -31.51969 0.0 -139.233 37.72224 22.83557 0.0
38160.0 -34.74476 320.463 -126.1297 -35.26609 0.0 -144.7366 32.57341 21.29951 0.0
38170.0 -44.53338 290.8697 -127.4794 -37.87175 0.0 -145.7815 37.61096 18.56295 0.0
38180.0 -39.21664 300.2775 -124.8454 -34.87502 0.0 -148.8981 38.38602 20.54165 0.0
38190.0 -42.67709 292.355 -126.0466 -34.22207 0.0 -145.4563 33.7442 19.88754 0.0
38200.0 -44.17275 285.8094 -125.6757 -36.22407 0.0 -146.5805 38.9207 18.2081 0.0
38210.0 -26.13504 291.6927 -109.3157 -34.4867 0.0 -141.7955 41.693 25.2735 0.0
38220.0 -49.49808 257.8849 -123.038 -33.89127 0.0 -142.7733 35.35677 18.26981 0.0
38230.0 -43.89225 297.5105 -128.732 -33.68566 0.0 -149.5323 36.1709 18.31509 0.0
38240.0 -46.35521 304.9052 -133.3036 -36.95503 0.0 -144.6901 24.4257 23.91574 0.0
38250.0 -47.87472 273.1239 -125.7602 -36.6151 0.0 -146.8882 35.6124 22.13064 0.0
38260.0 -40.53129 282.4626 -121.0799 -34.8373 0.0 -145.9993 43.45905 16.29769 0.0
38270.0 -40.93279 324.5245 -133.476 -36.21387 0.0 -147.4435 29.8187 20.36269 0.0
38280.0 -38.75149 270.5518 -115.9035 -36.14332 0.0 -145.3791 38.31204 27.3069 0.0
38290.0 -36.833 292.437 -120.2259 -34.84552 0.0 -143.3298 35.96706 21.98234 0.0
38300.0 -46.16386 298.7127 -131.3464 -36.07159 0.0 -148.7614 34.37233 19.11425 0.0
38310.0 -44.27971 292.3324 -127.6428 -33.91701 0.0 -147.6738 32.4936 21.4544 0.0
38320.0 -21.40791 303.999 -108.0979 -34.1328 0.0 -143.0154 47.54727 21.50296 0.0
38330.0 -33.20721 322.0451 -125.0434 -36.42094 0.0 -143.6381 34.26791 20.74779 0.0
38340.0 -44.24067 286.4473 -125.9255 -33.51195 0.0 -144.4909 33.85765 18.21967 0.0
38350.0 -39.053 309.3383 -127.2656 -36.76658 0.0 -145.9211 39.66073 15.7613 0.0
38360.0 -22.14933 379.3026 -130.3133 -34.49863 0.0 -144.4269 32.28167 16.33051 0.0
38370.0 -31.16988 303.9645 -117.8501 -34.45888 0.0 -144.0231 39.3164 21.31548 0.0
38380.0 -19.96368 366.2355 -124.4014 -35.14309 0.0 -147.2084 37.91334 20.03676 0.0
38390.0 -25.92017 331.9763 -120.5883 -34.87698 0.0 -145.9608 42.12895 18.12051 0.0
38400.0 -35.38843 307.0726 -122.9549 -35.2004 0.0 -145.9954 39.58642 18.65441 0.0
38410.0 -33.01224 295.2037 -117.1941 -35.36735 0.0 -141.9497 35.35722 24.76565 0.0
38420.0 -40.1522 289.8138 -122.7971 -34.92201 0.0 -142.5865 36.20826 18.50312 0.0
38430.0 -33.78924 293.021 -117.3487 -33.46143 0.0 -145.2058 36.22643 25.09214 0.0
38440.0 -22.16855 342.5912 -119.8637 -34.69586 0.0 -140.7444 31.46797 24.10856 0.0
38450.0 -34.21702 336.295 -130.1168 -35.06243 0.0 -149.6046 33.16085 21.38938 0.0
38460.0 -39.88391 284.746 -121.0836 -34.34023 0.0 -146.6789 39.75711 20.17843 0.0
38470.0 -45.86144 288.6373 -128.1708 -35.6125 0.0 -144.4776 34.03654 17.88276 0.0
38480.0 -43.32822 287.1617 -125.2168 -35.73597 0.0 -149.5178 38.42823 21.60875 0.0
38490.0 -32.09596 285.76 -113.5848 -35.18533 0.0 -145.333 40.78766 26.1458 0.0
38500.0 -46.98972 275.7591 -125.6267 -35.24035 0.0 -146.6838 37.03164 19.26582 0.0
38510.0 -28.88687 324.0514 -121.2951 -33.22218 0.0 -148.5245 40.47267 19.97886 0.0
38520.0 -35.04895 300.6705 -120.7898 -35.17678 0.0 -148.8148 42.59981 20.60199 0.0
38530.0 -38.82034 285.6998 -120.2921 -34.34437 0.0 -144.6173 37.62623 21.04341 0.0
38540.0 -48.88781 279.9254 -128.7129 -35.29807 0.0 -147.4721 37.4008 16.65651 0.0
38550.0 -37.23841 313.7309 -126.7036 -34.01779 0.0 -144.6713 34.2401 17.74535 0.0
38560.0 -37.99312 304.9767 -124.962 -34.69322 0.0 -146.5249 37.87956 18.37659 0.0
38570.0 -29.63064 322.7378 -121.6643 -32.89417 0.0 -145.8987 40.53449 16.59403 0.0
38580.0 -26.89236 316.9489 -117.2752 -34.43958 0.0 -142.7185 38.42292 21.45988 0.0
38590.0 -29.5857 329.7313 -123.6137 -35.97739 0.0 -146.4915 34.54294 24.31226 0.0
38600.0 -44.96991 291.1203 -127.9874 -32.85679 0.0 -145.5115 30.86368 19.51722 0.0
38610.0 -27.7198 308.1943 -115.6062 -35.82464 0.0 -148.2049 46.58059 21.84278 0.0
38620.0 -49.25012 275.303 -127.757 -35.1607 0.0 -149.6073 38.33026 18.68071 0.0
38630.0 -18.21283 322.2084 -110.0955 -33.61913 0.0 -141.1784 41.04206 23.65992 0.0
38640.0 -34.69401 294.9588 -118.8061 -34.9512 0.0 -143.2184 38.41583 20.94765 0.0
38650.0 -30.31996 294.9088 -114.4178 -34.6093 0.0 -144.1862 43.76581 20.61192 0.0
38660.0 -23.42656 336.3292 -119.336 -35.45187 0.0 -142.1364 39.10719 19.14501 0.0
38670.0 -41.42378 319.0137 -132.3955 -35.64009 0.0 -147.5783 32.35956 18.46333 0.0
38680.0 -23.75073 317.0286 -114.1563 -34.47284 0.0 -142.1054 42.96509 19.45681 0.0
38690.0 -28.41561 339.1868 -125.14 -35.66435 0.0 -148.759 41.89368 17.38972 0.0
38700.0 -45.92161 279.2932 -125.5664 -33.69728 0.0 -142.2943 33.97923 16.446 0.0
38710.0 -28.66361 309.2054 -116.8383 -35.48657 0.0 -146.7824 44.38417 21.04648 0.0
38720.0 -49.84178 262.5666 -124.7167 -33.92012 0.0 -147.3531 33.90337 22.65314 0.0
38730.0 -33.77982 297.9448 -118.7434 -34.36156 0.0 -145.9913 42.61395 18.99556 0.0
38740.0 -23.15154 303.5261 -109.7067 -34.40318 0.0 -143.1266 40.3468 27.47629 0.0
38750.0 -30.17135 313.1939 -119.4834 -34.07798 0.0 -140.3572 31.75432 23.19743 0.0
38760.0 -15.64614 335.5899 -111.3448 -33.05798 0.0 -138.3347 40.41297 19.63496 0.0
38770.0 -41.30375 269.3412 -118.1106 -33.1625 0.0 -140.9911 35.99023 20.05281 0.0
38780.0 -28.51837 305.7953 -115.7206 -32.87423 0.0 -143.2043 40.22613 20.13173 0.0
38790.0 -6.569763 360.6568 -109.4166 -35.09496 0.0 -143.6376 42.61188 26.70403 0.0
38800.0 -62.46142 230.1204 -128.0838 -33.33801 0.0 -143.6652 31.44257 17.47677 0.0
38810.0 -13.89364 341.8219 -111.3695 -35.69028 0.0 -145.4776 47.79479 22.00369 0.0
38820.0 -36.00342 307.6832 -123.744 -34.28867 0.0 -145.6695 34.99111 21.22299 0.0
38830.0 -25.59571 328.4571 -119.2603 -32.4935 0.0 -142.2765 36.99494 18.51472 0.0
38840.0 -27.70788 295.8764 -112.0816 -33.95124 0.0 -145.8109 46.76389 20.91658 0.0
38850.0 -43.85711 292.7584 -127.3417 -33.12733 0.0 -148.8275 34.85502 19.75805 0.0
38860.0 -45.50531 309.5901 -133.7897 -32.86601 0.0 -149.6739 28.16378 20.58637 0.0
38870.0 -29.73869 305.1803 -116.7656 -33.74088 0.0 -147.5529 47.31284 17.21537 0.0
38880.0 -42.11087 313.6107 -131.5418 -35.27656 0.0 -150.6952 34.30476 20.12518 0.0
38890.0 -43.51924 294.4832 -127.4957 -34.33621 0.0 -149.3053 39.12338 17.02242 0.0
38900.0 -31.04106 336.5439 -127.0118 -35.54532 0.0 -147.2682 34.29099 21.51074 0.0
38910.0 -15.28889 384.5714 -124.9554 -34.6313 0.0 -143.0119 36.73494 15.95288 0.0
38920.0 -42.22348 283.9578 -123.1985 -34.8272 0.0 -143.7675 32.67414 22.72206 0.0
38930.0 -38.97463 269.1245 -115.7196 -35.23749 0.0 -145.6254 44.51516 20.62813 0.0
38940.0 -34.34207 311.7615 -123.2457 -33.87863 0.0 -143.3501 33.01188 20.97114 0.0
38950.0 -24.65087 339.4635 -121.4542 -34.06052 0.0 -143.4459 38.69842 17.3538 0.0
38960.0 -32.21295 270.7259 -109.4146 -34.61831 0.0 -145.2496 42.85638 27.59691 0.0
38970.0 -50.16995 311.3718 -138.9625 -36.68708 0.0 -152.9562 33.24105 17.43979 0.0
38980.0 -22.42796 323.306 -114.6237 -34.05392 0.0 -143.227 43.17371 19.4835 0.0
38990.0 -46.72852 243.2713 -116.1011 -34.26231 0.0 -143.7909 41.87159 20.08049 0.0
39000.0 -32.42035 316.0397 -122.544 -35.08081 0.0 -141.9598 34.06134 20.43531 0.0
39010.0 -45.00273 278.3017 -124.3648 -37.97992 0.0 -148.8796 39.78247 22.71229 0.0
39020.0 -42.77967 279.0368 -122.3513 -34.76355 0.0 -145.8922 37.63822 20.66619 0.0
39030.0 -29.95105 286.6744 -111.7007 -34.74212 0.0 -143.1851 39.9292 26.29731 0.0
39040.0 -49.88913 288.8308 -132.2537 -33.151 0.0 -144.5235 30.48446 14.93628 0.0
39050.0 -24.61267 297.6825 -109.5014 -34.06245 0.0 -140.0779 38.4644 26.17447 0.0
39060.0 -36.23385 291.9813 -119.4968 -35.08343 0.0 -146.7422 37.92554 24.40324 0.0
39070.0 -37.77918 312.8973 -127.0067 -34.16636 0.0 -148.2518 35.22155 20.18989 0.0
39080.0 -38.23198 293.488 -121.9246 -35.39987 0.0 -145.908 35.40918 23.97403 0.0
39090.0 -21.94438 314.886 -111.739 -35.1707 0.0 -144.8774 41.59244 26.71669 0.0
39100.0 -38.10911 286.7277 -119.8739 -34.39939 0.0 -144.3782 39.14421 19.75944 0.0
39110.0 -30.27703 288.3875 -112.5152 -33.81406 0.0 -142.8401 37.52856 26.61045 0.0
39120.0 -23.50631 313.4488 -112.8911 -34.52726 0.0 -144.7628 43.56648 22.83251 0.0
39130.0 -35.67147 335.2899 -131.2846 -36.38751 0.0 -146.4872 30.54663 21.04354 0.0
39140.0 -43.20065 275.9194 -121.8833 -36.92466 0.0 -143.3724 35.79425 22.61948 0.0
39150.0 -25.83964 335.1619 -121.4162 -35.62954 0.0 -140.5431 33.12229 21.63413 0.0
39160.0 -21.95044 332.9917 -116.9082 -35.07977 0.0 -145.3184 41.9945 21.49548 0.0
39170.0 -48.71418 260.3571 -122.959 -34.56276 0.0 -144.8181 34.19834 22.22345 0.0
39180.0 -32.21921 305.6306 -119.3745 -34.49794 0.0 -144.8724 37.59827 22.39754 0.0
39190.0 -22.34399 338.9878 -119.0116 -35.09536 0.0 -145.04 45.59491 15.52885 0.0
39200.0 -29.06602 295.8257 -113.4253 -34.12596 0.0 -146.1903 42.3597 24.53126 0.0
39210.0 -25.38919 327.7308 -118.8467 -33.4698 0.0 -146.0662 37.3194 23.36991 0.0
39220.0 -32.70445 314.7368 -122.4565 -35.02638 0.0 -146.815 38.90849 20.47632 0.0
39230.0 -45.85555 288.2968 -128.0678 -34.08851 0.0 -146.071 35.61368 16.47799 0.0
39240.0 -46.665 273.2268 -124.5799 -34.14328 0.0 -145.1504 35.33584 19.37801 0.0
39250.0 -46.72147 285.9576 -128.2667 -34.43193 0.0 -149.8624 41.32595 14.70168 0.0
39260.0 -27.87173 324.4567 -120.3956 -32.20727 0.0 -148.9772 38.0672 22.7217 0.0
39270.0 -56.78832 287.1651 -138.6779 -35.6823 0.0 -152.6308 32.50789 17.12728 0.0
39280.0 -32.65662 311.8202 -121.577 -34.48669 0.0 -149.4143 41.71235 20.61163 0.0
39290.0 -34.25718 290.959 -117.2287 -34.27103 0.0 -146.0822 39.00651 24.11812 0.0
39300.0 -27.71934 279.9858 -107.5616 -33.43591 0.0 -144.3393 46.51123 23.70241 0.0
39310.0 -43.31877 281.5108 -123.5959 -33.60601 0.0 -146.1242 30.45024 25.68401 0.0
39320.0 -39.65389 319.859 -130.8666 -34.42538 0.0 -152.9782 39.37226 17.16467 0.0
39330.0 -8.225258 316.9003 -98.59427 -33.83525 0.0 -137.0448 45.546 26.73978 0.0
39340.0 -33.79148 267.7452 -110.1432 -34.04376 0.0 -144.3309 44.27473 23.95678 0.0
39350.0 -37.49584 296.991 -122.1874 -32.8949 0.0 -148.2743 33.83441 25.14737 0.0
39360.0 -39.81114 290.941 -122.7775 -32.702 0.0 -149.3923 35.69593 23.62091 0.0
39370.0 -3.870319 334.2274 -99.18042 -32.60958 0.0 -135.8292 36.17383 33.08454 0.0
39380.0 -44.21623 272.0887 -121.8065 -31.67613 0.0 -147.6674 35.68167 21.85532 0.0
39390.0 -34.27293 280.1251 -114.1549 -31.76467 0.0 -142.8523 41.81612 18.6459 0.0
39400.0 -28.44287 342.6804 -126.1635 -33.47972 0.0 -145.4599 35.28804 17.48813 0.0
39410.0 -14.64477 336.0895 -110.4859 -32.43458 0.0 -143.7031 44.5457 21.10608 0.0
39420.0 -37.9172 292.6402 -121.3681 -32.29772 0.0 -143.0645 32.48458 21.50954 0.0
39430.0 -35.98361 296.5954 -120.5624 -34.16676 0.0 -142.6801 37.90308 18.38144 0.0
39440.0 -45.32279 268.8968 -122.0029 -35.10945 0.0 -145.8421 35.569 23.37963 0.0
39450.0 -41.70983 259.8391 -115.807 -33.18298 0.0 -140.578 37.37212 20.58184 0.0
39460.0 -19.84201 325.5049 -112.6648 -33.01993 0.0 -143.5023 35.29721 28.5603 0.0
39470.0 -13.97201 353.1896 -114.6895 -33.28491 0.0 -140.5825 39.6542 19.52373 0.0
39480.0 -16.53803 350.9164 -116.6073 -33.68808 0.0 -143.4336 41.02416 19.49028 0.0
39490.0 -21.68635 306.2419 -109.016 -33.30116 0.0 -140.7972 37.91213 27.17022 0.0
39500.0 -24.45964 304.7425 -111.3617 -33.44861 0.0 -137.5066 33.11698 26.47659 0.0
39510.0 -32.87185 326.6586 -126.0236 -35.43063 0.0 -149.0216 33.84121 24.58736 0.0
39520.0 -36.61403 288.1177 -118.7752 -35.22724 0.0 -144.5771 40.8641 20.16496 0.0
39530.0 -26.72919 290.9273 -109.6916 -35.61522 0.0 -142.8602 40.17398 28.60989 0.0
39540.0 -16.23874 345.0377 -114.6316 -33.19368 0.0 -141.7654 37.05111 23.2764 0.0
39550.0 -37.24608 285.0491 -118.5322 -34.8806 0.0 -144.8189 43.35329 17.81402 0.0
39560.0 -41.08472 309.7556 -129.4163 -33.08022 0.0 -145.5108 28.73947 20.43525 0.0
39570.0 -33.91087 315.1284 -123.7746 -35.86006 0.0 -145.6969 31.21817 26.5642 0.0
39580.0 -15.83511 357.7461 -117.8519 -33.14861 0.0 -143.2155 37.80089 20.71128 0.0
39590.0 -51.08679 242.0202 -120.1026 -34.35965 0.0 -145.996 39.45624 20.79682 0.0
39600.0 -33.05793 341.0016 -130.2998 -34.9819 0.0 -146.7254 37.33532 14.07212 0.0
39610.0 -19.56081 352.1584 -119.9842 -32.87399 0.0 -144.8241 37.93442 19.77948 0.0
39620.0 -40.81175 316.3919 -131.0358 -34.64659 0.0 -148.8207 33.62188 18.80967 0.0
39630.0 -27.19439 331.0549 -121.5998 -35.22166 0.0 -147.5103 38.25948 22.87267 0.0
39640.0 -14.86982 339.0565 -111.557 -33.02064 0.0 -142.442 39.90634 23.99927 0.0
39650.0 -30.06306 281.6118 -110.369 -34.75682 0.0 -138.6961 40.07616 23.00774 0.0
39660.0 -24.87846 296.2215 -109.3506 -33.63673 0.0 -142.2296 37.68822 28.82746 0.0
39670.0 -22.26852 315.2383 -112.1636 -36.06417 0.0 -143.9272 41.99017 25.83757 0.0
39680.0 -30.50362 321.7828 -122.265 -37.95396 0.0 -148.3772 36.19232 27.87384 0.0
39690.0 -21.00815 339.141 -117.7195 -34.78148 0.0 -147.8839 39.25937 25.68657 0.0
39700.0 -39.11225 286.9246 -120.9332 -34.86127 0.0 -140.4514 34.30229 20.07715 0.0
39710.0 -32.89162 314.1911 -122.4881 -34.14959 0.0 -144.9523 34.06646 22.5474 0.0
39720.0 -50.07075 284.8136 -131.2898 -35.55132 0.0 -152.0879 34.56083 21.78861 0.0
39730.0 -28.87404 312.1537 -117.8895 -33.99948 0.0 -142.6007 37.98076 20.72995 0.0
39740.0 -46.67944 275.6758 -125.2927 -35.34777 0.0 -147.4155 38.71464 18.75596 0.0
39750.0 -31.35215 300.1351 -116.9403 -34.85278 0.0 -143.8009 41.08583 20.62753 0.0
39760.0 -13.42249 305.0102 -100.4009 -32.75652 0.0 -135.1818 41.75946 25.77798 0.0
39770.0 -9.887524 337.3199 -106.0795 -32.70603 0.0 -142.0887 44.65768 24.05754 0.0
39780.0 -13.18617 333.4819 -108.2837 -29.73785 0.0 -140.7833 37.9999 24.23756 0.0
39790.0 -32.59873 289.9406 -115.2798 -33.54103 0.0 -140.7915 38.41565 20.63711 0.0
39800.0 -6.656327 347.3891 -105.7197 -33.7366 0.0 -142.726 42.0167 28.7262 0.0
39810.0 -27.25425 311.0206 -115.9466 -31.88651 0.0 -145.2807 41.3748 19.84583 0.0
39820.0 -32.59272 313.2724 -121.9272 -33.91595 0.0 -147.627 35.69211 23.92367 0.0
39830.0 -34.6393 349.8529 -134.4053 -35.1961 0.0 -147.2798 28.37333 19.69732 0.0
39840.0 -26.82108 296.7423 -111.4418 -32.64734 0.0 -141.1641 37.43483 24.93482 0.0
39850.0 -25.41944 291.5979 -108.5731 -32.26287 0.0 -139.7851 39.79906 23.67583 0.0
39860.0 -32.38553 296.7534 -117.0094 -32.08254 0.0 -145.5908 38.93888 21.7251 0.0
39870.0 -21.15638 326.0867 -114.145 -33.24439 0.0 -138.8419 34.0631 23.87821 0.0
39880.0 -35.22862 293.1412 -118.8224 -32.64808 0.0 -143.3289 37.45981 19.69478 0.0
39890.0 -46.6846 276.1756 -125.4404 -35.59296 0.0 -148.1772 37.35398 20.97578 0.0
39900.0 -37.37496 295.3197 -121.59 -34.15979 0.0 -144.3379 37.82557 19.08213 0.0
39910.0 -27.56206 313.5544 -116.9769 -34.19912 0.0 -145.7992 36.63929 26.38212 0.0
39920.0 -27.5542 318.3842 -118.3464 -35.48848 0.0 -147.6354 41.39738 23.38013 0.0
39930.0 -15.62619 323.141 -107.7749 -32.78233 0.0 -141.4173 42.00278 24.42205 0.0
39940.0 -30.96704 279.2115 -110.5885 -35.01536 0.0 -142.744 45.28289 21.88798 0.0
39950.0 -24.86536 336.4449 -120.8078 -34.33077 0.0 -144.3706 40.94013 16.95336 0.0
39960.0 -28.66051 323.5658 -120.9303 -34.27182 0.0 -146.8481 41.36341 18.82618 0.0
39970.0 -34.94417 314.3188 -124.577 -33.96029 0.0 -143.421 32.14419 20.66001 0.0
39980.0 -39.05134 292.6884 -122.516 -34.4532 0.0 -146.6943 38.31444 20.3171 0.0
39990.0 -45.30902 267.9494 -121.7189 -33.75164 0.0 -146.386 39.42039 18.99829 0.0
40000.0 -27.09713 289.9623 -109.7844 -29.61563 0.0 -142.9246 41.94032 20.81553 0.0
40010.0 -39.48928 264.4236 -114.8938 -31.00506 0.0 -143.8933 43.02124 16.98331 0.0
40020.0 -30.63728 296.2106 -115.1063 -32.90353 0.0 -145.1784 41.28954 21.68605 0.0
40030.0 -43.39786 293.2189 -127.0137 -33.88525 0.0 -145.3009 30.0843 22.08813 0.0
40040.0 -43.14918 276.4701 -121.9889 -33.95488 0.0 -146.4516 36.01673 22.40084 0.0
40050.0 -42.28018 283.8943 -123.237 -35.06259 0.0 -150.0508 38.25046 23.62589 0.0
40060.0 -28.27561 315.9166 -118.3641 -33.88755 0.0 -145.2286 37.92785 22.82424 0.0
40070.0 -28.73103 276.3196 -107.5278 -33.635 0.0 -144.8299 46.92651 24.01056 0.0
40080.0 -34.50773 295.05 -118.6458 -34.74986 0.0 -143.5228 38.08039 21.5465 0.0
40090.0 -33.42987 311.3378 -122.2127 -35.3226 0.0 -140.9861 33.55611 20.5399 0.0
40100.0 -35.40046 287.0809 -117.266 -33.76427 0.0 -144.4557 37.50557 23.44835 0.0
40110.0 -23.16953 295.8222 -107.5278 -33.18575 0.0 -138.669 36.63535 27.69159 0.0
40120.0 -37.56923 276.8077 -116.5052 -34.68665 0.0 -143.3939 43.1043 18.47101 0.0
40130.0 -36.56508 283.2267 -117.3315 -35.06643 0.0 -146.9583 40.95486 23.73832 0.0
40140.0 -40.05973 319.541 -131.1818 -37.08368 0.0 -150.7169 34.74535 21.87346 0.0
40150.0 -17.44587 360.3449 -120.2038 -36.44999 0.0 -146.4078 41.10935 21.54469 0.0
40160.0 -43.96813 294.6495 -127.992 -36.63231 0.0 -147.0083 33.66911 21.97949 0.0
40170.0 -22.05408 326.9285 -115.2828 -35.10868 0.0 -144.1062 38.48576 25.44629 0.0
40180.0 -46.51231 244.7322 -116.3015 -35.71976 0.0 -141.6487 42.56446 18.50253 0.0
40190.0 -41.54873 278.8346 -121.0627 -35.81931 0.0 -147.0528 41.27568 20.53365 0.0
40200.0 -34.68151 290.0609 -117.3969 -34.4642 0.0 -146.921 38.2722 25.71616 0.0
40210.0 -33.83242 327.3505 -127.1815 -35.31876 0.0 -143.383 29.06506 22.45527 0.0
40220.0 -44.61655 264.7203 -120.1056 -34.03877 0.0 -147.3231 40.10172 21.15452 0.0
40230.0 -35.58136 285.5442 -117.0087 -32.08402 0.0 -146.5347 37.3113 24.29877 0.0
40240.0 -43.44647 285.8467 -124.9601 -34.417 0.0 -144.8744 34.42095 19.91037 0.0
40250.0 -37.39064 306.4434 -124.7777 -35.04361 0.0 -145.4188 33.13965 22.54507 0.0
40260.0 -41.31 285.9505 -122.8532 -34.25625 0.0 -144.1515 37.03444 18.52008 0.0
40270.0 -27.32316 334.0892 -122.5939 -32.2341 0.0 -146.7698 37.0667 19.34336 0.0
40280.0 -43.92034 282.3324 -124.4318 -34.18796 0.0 -145.0445 32.31385 22.48685 0.0
40290.0 -27.20468 323.3677 -119.418 -34.40686 0.0 -145.1805 36.29797 23.87141 0.0
40300.0 -41.32173 283.6202 -122.2004 -34.57133 0.0 -147.0353 40.92935 18.47689 0.0
40310.0 -43.89261 290.9559 -126.8632 -33.55334 0.0 -140.2255 28.64399 18.27165 0.0
40320.0 -41.55106 292.9313 -125.0849 -32.77482 0.0 -145.0178 32.06115 20.64651 0.0
40330.0 -27.01012 320.5086 -118.4081 -34.61667 0.0 -143.1784 32.62277 26.76418 0.0
40340.0 -49.62251 287.4246 -131.5861 -34.59596 0.0 -150.9009 34.13588 19.77485 0.0
40350.0 -35.73869 283.8567 -116.6848 -34.49473 0.0 -141.4867 36.0092 23.28742 0.0
40360.0 -51.60443 273.4836 -129.5925 -32.85998 0.0 -144.2292 26.67553 20.82115 0.0
40370.0 -45.93743 283.1348 -126.6777 -36.44759 0.0 -142.9735 30.01181 22.73158 0.0
40380.0 -35.85798 294.2593 -119.7706 -35.43861 0.0 -146.7021 40.99064 21.37956 0.0
40390.0 -48.83304 290.64 -131.7135 -34.46575 0.0 -147.8408 32.66692 17.92614 0.0
40400.0 -18.85283 335.2261 -114.4477 -34.48589 0.0 -141.363 43.11715 18.28397 0.0
40410.0 -44.28952 288.0083 -126.4196 -34.14214 0.0 -144.7129 35.813 16.62246 0.0
40420.0 -31.48089 299.4113 -116.8626 -34.71339 0.0 -146.9087 36.6193 28.14011 0.0
40430.0 -38.54903 256.7993 -111.7793 -32.79673 0.0 -140.6832 39.93035 21.77024 0.0
40440.0 -34.53606 303.2466 -121.0115 -34.77717 0.0 -143.6377 38.09653 19.30677 0.0
40450.0 -51.38166 256.7674 -124.6028 -35.17794 0.0 -143.8247 35.61913 18.78062 0.0
40460.0 -33.57697 283.7237 -114.4852 -35.43895 0.0 -134.535 33.76025 21.72853 0.0
40470.0 -28.87442 289.0868 -111.312 -33.46827 0.0 -144.4614 46.84718 19.77046 0.0
40480.0 -32.7127 278.7453 -112.2012 -34.07865 0.0 -139.1381 39.38637 21.62914 0.0
40490.0 -29.84304 334.2984 -125.1734 -35.92295 0.0 -141.888 31.92281 20.71474 0.0
40500.0 -28.86357 298.0804 -113.8658 -34.97044 0.0 -140.8728 40.12305 21.8544 0.0
40510.0 -53.09249 305.8048 -140.2974 -38.39615 0.0 -148.1779 29.4778 16.79882 0.0
40520.0 -28.43752 300.8245 -114.2223 -34.25301 0.0 -142.767 43.20198 19.59575 0.0
40530.0 -46.25773 272.8447 -124.0636 -36.24966 0.0 -148.1997 39.16386 21.22188 0.0
40540.0 -32.62087 275.6033 -111.2134 -36.3026 0.0 -139.5248 35.36973 29.24424 0.0
40550.0 -38.07255 280.5281 -118.0695 -37.07727 0.0 -146.6414 48.85093 16.79827 0.0
40560.0 -19.83415 338.0096 -116.2228 -34.94972 0.0 -145.9482 41.28208 23.39307 0.0
40570.0 -16.39212 357.4672 -118.3294 -35.43959 0.0 -142.4752 36.29618 23.28915 0.0
40580.0 -25.01416 312.675 -114.1783 -35.42365 0.0 -147.9587 43.17035 26.03375 0.0
40590.0 -29.33494 306.3079 -116.6834 -35.5775 0.0 -144.2116 41.88399 21.22176 0.0
40600.0 -31.17453 339.1167 -127.8789 -35.97039 0.0 -146.0845 35.5098 18.66616 0.0
40610.0 -37.64888 298.2831 -122.7089 -34.93905 0.0 -143.8046 36.43528 19.5995 0.0
40620.0 -31.62674 291.4279 -114.7319 -34.98334 0.0 -142.5173 37.11289 25.65577 0.0
40630.0 -49.03303 282.6055 -129.6224 -36.85523 0.0 -150.3396 37.06577 20.50674 0.0
40640.0 -46.94483 281.7322 -127.2851 -36.63866 0.0 -147.5752 36.94153 19.98716 0.0
40650.0 -52.07644 297.232 -136.8367 -37.00523 0.0 -147.9863 29.10657 19.04821 0.0
40660.0 -38.33512 288.6499 -120.6481 -35.92706 0.0 -143.1856 38.96503 19.4995 0.0
40670.0 -21.76079 328.6435 -115.4786 -33.8525 0.0 -139.4634 34.99353 22.84385 0.0
40680.0 -41.60448 281.0357 -121.7461 -35.97186 0.0 -150.0315 38.85069 25.40654 0.0
40690.0 -37.07481 308.4948 -125.0469 -34.25149 0.0 -146.0725 29.44909 25.82801 0.0
40700.0 -50.89242 244.388 -120.5834 -33.45519 0.0 -144.1041 36.27002 20.70584 0.0
40710.0 -26.81224 297.9325 -111.7723 -32.40985 0.0 -142.9482 40.41785 23.16793 0.0
40720.0 -20.27318 318.0344 -110.9656 -34.4787 0.0 -139.6528 41.26694 21.89896 0.0
40730.0 -41.23545 292.4189 -124.6232 -35.34738 0.0 -141.6885 34.06341 18.34924 0.0
40740.0 -26.42172 313.534 -115.8308 -35.9721 0.0 -141.0148 42.60586 18.55024 0.0
40750.0 -24.73314 336.8544 -120.7924 -37.01044 0.0 -143.5674 38.56053 21.22492 0.0
40760.0 -26.89715 333.2917 -121.9404 -34.93381 0.0 -140.4554 32.24364 21.20516 0.0
40770.0 -22.72874 323.6834 -115.0321 -32.0516 0.0 -141.1158 35.12296 23.01237 0.0
40780.0 -30.45484 292.5897 -113.8913 -33.12206 0.0 -146.6353 43.00304 22.86305 0.0
40790.0 -34.75347 297.0326 -119.4569 -33.74875 0.0 -145.0996 35.49433 23.89707 0.0
40800.0 -21.7711 321.0577 -113.3257 -33.46266 0.0 -146.9648 44.15449 22.94725 0.0
40810.0 -26.21442 286.2486 -107.8426 -33.22808 0.0 -141.4175 46.10517 20.69777 0.0
40820.0 -32.45399 307.316 -120.0899 -33.5937 0.0 -142.5596 34.95558 21.10788 0.0
40830.0 -17.20757 330.3808 -111.4208 -33.92837 0.0 -135.6733 34.92377 23.2571 0.0
40840.0 -36.51858 293.68 -120.266 -34.80399 0.0 -143.4196 33.54377 24.41386 0.0
40850.0 -40.90618 281.4352 -121.1618 -34.77597 0.0 -143.664 34.81761 22.46055 0.0
40860.0 -35.63742 263.9054 -110.8941 -32.68034 0.0 -143.7663 41.54612 24.00636 0.0
40870.0 -28.4995 333.962 -123.7339 -34.64364 0.0 -147.8477 36.31577 22.44166 0.0
40880.0 -13.48688 323.6246 -105.7734 -33.07142 0.0 -141.8963 42.45009 26.74418 0.0
40890.0 -34.92199 283.2352 -115.6909 -33.39205 0.0 -144.7976 41.11373 21.38504 0.0
40900.0 -44.64975 274.7487 -122.9986 -35.41911 0.0 -142.8977 33.933 21.38519 0.0
40910.0 -34.41962 310.9173 -123.0825 -36.78143 0.0 -144.9529 33.01268 25.63915 0.0
40920.0 -42.97781 296.2598 -127.4609 -36.82404 0.0 -148.6586 36.70947 21.31225 0.0
40930.0 -38.14402 277.0154 -117.1392 -35.49386 0.0 -145.4571 43.42204 20.38963 0.0
40940.0 -21.37443 331.3833 -115.8735 -34.81091 0.0 -148.9206 43.8803 23.97772 0.0
40950.0 -29.55481 305.4313 -116.6533 -34.0306 0.0 -141.9088 39.8434 19.44278 0.0
40960.0 -24.39759 314.9303 -114.2048 -32.82308 0.0 -141.9795 36.0666 24.53118 0.0
40970.0 -20.75565 322.9754 -112.8571 -33.70251 0.0 -144.198 42.19147 22.85197 0.0
40980.0 -35.07423 289.1006 -117.5157 -32.62888 0.0 -141.8586 37.0413 19.93047 0.0
40990.0 -42.09356 291.3862 -125.1868 -35.04533 0.0 -145.6728 33.37353 22.15771 0.0
41000.0 -28.6488 315.4347 -118.5999 -34.49071 0.0 -144.2158 38.66009 21.44658 0.0
41010.0 -34.0877 281.0599 -114.2363 -34.6208 0.0 -144.2978 34.84812 29.83422 0.0
41020.0 -28.34628 300.0744 -113.9171 -36.2535 0.0 -143.7939 39.40514 26.72512 0.0
41030.0 -30.55705 366.447 -135.0551 -36.11994 0.0 -148.2667 25.95542 23.37609 0.0
41040.0 -24.28473 308.1344 -112.154 -34.30865 0.0 -139.9908 40.71827 21.42717 0.0
41050.0 -11.46209 304.8029 -98.38137 -32.7255 0.0 -134.3899 46.10092 22.63311 0.0
41060.0 -32.70656 301.8982 -118.7975 -36.96819 0.0 -144.1401 33.16853 29.14225 0.0
41070.0 -42.26164 307.1114 -129.8392 -36.58459 0.0 -148.2023 32.16865 22.77904 0.0
41080.0 -28.00369 324.7142 -120.601 -35.39256 0.0 -142.3648 42.13013 15.02625 0.0
41090.0 -39.63247 286.0001 -121.1898 -35.77968 0.0 -145.4608 36.99648 23.05414 0.0
41100.0 -37.85665 305.9307 -125.0975 -37.56626 0.0 -144.7418 33.45737 23.75315 0.0
41110.0 -31.12168 336.5187 -127.0852 -33.98804 0.0 -144.2628 35.2915 15.87412 0.0
41120.0 -29.37675 307.5122 -117.0686 -37.3735 0.0 -145.2729 44.36599 21.21184 0.0
41130.0 -33.1157 302.9062 -119.4941 -36.42346 0.0 -145.1508 40.25178 21.82842 0.0
41140.0 -17.06991 380.4447 -125.5596 -34.98759 0.0 -148.3148 37.42099 20.32176 0.0
41150.0 -30.94375 284.6607 -112.1192 -34.36346 0.0 -143.5484 39.24577 26.54697 0.0
41160.0 -43.95758 295.3654 -128.1856 -35.77673 0.0 -148.2009 34.23347 21.55854 0.0
41170.0 -22.53371 347.4614 -121.6177 -36.65394 0.0 -147.3939 43.45699 18.97308 0.0
41180.0 -39.87036 284.5617 -121.0175 -35.57235 0.0 -146.0091 39.43358 21.13033 0.0
41190.0 -58.03355 299.3143 -143.3876 -38.30536 0.0 -152.4194 32.5212 14.81591 0.0
41200.0 -10.23693 353.2544 -110.9729 -36.21719 0.0 -144.4251 43.28923 26.38019 0.0
41210.0 -26.28051 327.636 -119.711 -36.17602 0.0 -146.3698 45.08501 17.74977 0.0
41220.0 -23.65052 347.5831 -122.7692 -36.3776 0.0 -146.4494 37.30752 22.75024 0.0
41230.0 -51.29361 279.1291 -130.8916 -35.94248 0.0 -146.9568 32.45811 19.54959 0.0
41240.0 -34.28564 304.458 -121.1065 -34.92576 0.0 -146.1597 38.58587 21.39301 0.0
41250.0 -56.14379 279.3537 -135.8058 -35.54669 0.0 -145.509 26.20734 19.04251 0.0
41260.0 -25.96485 333.6245 -121.103 -36.29009 0.0 -145.3893 37.92565 22.65066 0.0
41270.0 -47.36807 278.0038 -126.6452 -34.98352 0.0 -145.6221 34.1641 19.7964 0.0
41280.0 -26.08532 267.1701 -102.273 -32.64991 0.0 -135.172 42.38595 23.163 0.0
41290.0 -32.32602 342.2511 -129.9242 -35.93648 0.0 -144.8816 33.34056 17.55333 0.0
41300.0 -42.06332 280.2687 -121.9863 -35.11053 0.0 -142.9675 39.69396 16.39775 0.0
41310.0 -33.63434 290.9462 -116.6021 -34.27117 0.0 -144.3642 40.44729 21.58593 0.0
41320.0 -8.036107 349.8382 -107.7979 -35.39283 0.0 -145.6534 49.7748 23.47351 0.0
41330.0 -21.78379 323.8018 -114.1209 -34.36651 0.0 -139.4051 38.52027 21.1305 0.0
41340.0 -46.6406 276.9158 -125.6074 -34.6601 0.0 -146.312 38.02687 17.3378 0.0
41350.0 -40.96133 294.4447 -124.9268 -35.27668 0.0 -146.0174 34.75116 21.61609 0.0
41360.0 -52.90834 273.4957 -130.8999 -36.97496 0.0 -145.7137 34.35643 17.43236 0.0
41370.0 -46.50809 295.3208 -130.7234 -36.11082 0.0 -147.9892 36.16371 17.21291 0.0
41380.0 -40.73447 317.2415 -131.2008 -33.04473 0.0 -148.9842 32.48765 18.34045 0.0
41390.0 -32.35417 299.7272 -117.826 -32.43274 0.0 -137.84 30.31248 22.13429 0.0
41400.0 -23.97319 309.0426 -112.1015 -32.09276 0.0 -144.4674 44.2066 20.25206 0.0
41410.0 -18.55884 337.606 -114.8324 -34.2203 0.0 -140.0835 36.95439 22.51694 0.0
41420.0 -47.45216 284.6531 -128.6254 -36.20649 0.0 -146.0932 33.60456 20.06974 0.0
41430.0 -35.33005 320.5413 -126.7374 -35.63166 0.0 -148.5641 34.54053 22.91781 0.0
41440.0 -35.26223 286.4801 -116.9565 -33.51642 0.0 -144.9758 39.16344 22.3723 0.0
41450.0 -24.63215 341.134 -121.9118 -33.74884 0.0 -144.2036 37.27781 18.76283 0.0
41460.0 -40.91426 299.4433 -126.3051 -34.74404 0.0 -146.0359 35.68551 18.78927 0.0
41470.0 -41.91636 312.034 -130.8977 -36.04665 0.0 -150.3491 34.56974 20.92833 0.0
41480.0 -34.8642 277.7086 -114.0571 -36.05018 0.0 -145.8998 40.46926 27.42357 0.0
41490.0 -33.91548 301.3213 -119.8419 -34.68835 0.0 -144.4949 41.89978 17.4415 0.0
41500.0 -45.65726 287.1777 -127.5504 -34.93251 0.0 -145.6364 34.22324 18.79526 0.0
41510.0 -32.33701 300.2626 -117.9615 -34.1292 0.0 -144.1344 40.29889 20.00317 0.0
41520.0 -30.18341 298.6008 -115.3341 -34.39849 0.0 -144.8152 39.67297 24.20667 0.0
41530.0 -25.68236 301.2859 -111.5987 -34.25232 0.0 -144.5779 45.59274 21.63875 0.0
41540.0 -29.2833 316.0762 -119.4173 -33.96195 0.0 -140.2738 32.5879 22.2305 0.0
41550.0 -26.68011 326.8344 -119.882 -34.72907 0.0 -147.5351 39.91638 22.46581 0.0
41560.0 -32.64466 303.9568 -119.3226 -33.49386 0.0 -142.6224 34.66293 22.13075 0.0
41570.0 -36.09196 295.7918 -120.4416 -33.65386 0.0 -149.1783 42.4633 19.92731 0.0
41580.0 -53.2365 264.7745 -128.7411 -35.66223 0.0 -148.3436 37.42914 17.83561 0.0
41590.0 -18.49931 326.0237 -111.47 -34.7981 0.0 -141.0748 40.77351 23.62938 0.0
41600.0 -57.95817 267.9787 -134.3764 -36.42525 0.0 -148.7111 31.29194 19.46797 0.0
41610.0 -34.23178 307.0228 -121.7841 -36.23638 0.0 -143.6029 37.25518 20.79998 0.0
41620.0 -33.61945 285.667 -115.0818 -31.8038 0.0 -145.2391 36.54624 25.41486 0.0
41630.0 -31.54057 312.0755 -120.5337 -35.71076 0.0 -143.5631 37.458 21.28211 0.0
41640.0 -36.44037 263.3964 -111.5519 -33.94159 0.0 -140.682 40.35385 22.71777 0.0
41650.0 -31.28181 287.563 -113.2849 -33.45662 0.0 -143.2267 40.6051 22.79331 0.0
41660.0 -21.91637 348.8077 -121.3843 -35.35508 0.0 -144.6966 36.56403 22.10341 0.0
41670.0 -30.56068 310.3113 -119.0507 -36.20282 0.0 -142.5593 38.21441 21.49695 0.0
41680.0 -19.39869 302.6075 -105.6919 -34.24633 0.0 -142.8958 41.04959 30.40063 0.0
41690.0 -18.84568 328.3997 -112.4939 -34.09964 0.0 -143.0382 39.9032 24.74067 0.0
41700.0 -40.10383 303.4665 -126.642 -36.70719 0.0 -149.1502 34.84585 24.36954 0.0
41710.0 -30.95668 312.1646 -119.9752 -34.15546 0.0 -149.3684 38.79513 24.75344 0.0
41720.0 -17.98289 304.3871 -104.7836 -35.87331 0.0 -138.3524 42.86682 26.57527 0.0
41730.0 -21.15124 343.6916 -119.1602 -33.92344 0.0 -146.3543 39.20774 21.90978 0.0
41740.0 -39.65751 274.0267 -117.8005 -35.95696 0.0 -146.1495 45.16049 19.1455 0.0
41750.0 -27.79448 296.8065 -112.4334 -38.51769 0.0 -138.8638 45.53626 19.4118 0.0
41760.0 -15.92634 366.8868 -120.5498 -37.46279 0.0 -141.6157 37.48874 21.03994 0.0
41770.0 -27.29204 297.3606 -112.089 -35.76003 0.0 -140.7159 40.96517 23.42172 0.0
41780.0 -33.02541 292.118 -116.3274 -35.09535 0.0 -141.4831 42.27949 17.97156 0.0
41790.0 -39.86525 290.2789 -122.6428 -36.29673 0.0 -146.4858 39.61705 20.52272 0.0
41800.0 -43.21688 290.5978 -126.0853 -35.57892 0.0 -146.3232 33.52968 22.28708 0.0
41810.0 -19.73832 308.7107 -107.772 -35.52961 0.0 -141.339 43.57603 25.52066 0.0
41820.0 0.892971 361.8495 -102.294 -34.41351 0.0 -139.8329 45.74856 26.20378 0.0
41830.0 -21.46579 322.6236 -113.4669 -34.38235 0.0 -140.6235 36.29586 25.24305 0.0
41840.0 -29.51592 284.3364 -110.5988 -35.91218 0.0 -143.3404 46.22142 22.43236 0.0
41850.0 -30.26543 313.3732 -119.6286 -36.22576 0.0 -144.7822 40.42115 20.95817 0.0
41860.0 -31.44526 286.9403 -113.2707 -35.10009 0.0 -142.3896 42.73987 21.47908 0.0
41870.0 -34.07722 316.0208 -124.1954 -34.30816 0.0 -147.5932 37.61742 20.08851 0.0
41880.0 -33.951 312.6926 -123.1201 -35.05685 0.0 -140.8392 35.76801 17.00794 0.0
41890.0 -42.59512 279.133 -122.1942 -38.223 0.0 -148.1358 39.49679 24.66776 0.0
41900.0 -40.36656 286.482 -122.0613 -35.49992 0.0 -142.119 30.56492 24.99263 0.0
41910.0 -8.366905 403.6278 -123.4676 -36.1098 0.0 -145.0285 35.97196 21.69873 0.0
41920.0 -46.39151 309.9504 -134.7787 -37.47601 0.0 -149.4014 31.61984 20.4789 0.0
41930.0 -36.0225 304.0571 -122.7291 -35.82104 0.0 -148.2712 37.26299 24.10016 0.0
41940.0 -32.00142 334.0113 -127.2499 -37.00128 0.0 -152.0268 43.80894 17.96926 0.0
41950.0 -37.99264 295.7332 -122.3255 -36.26381 0.0 -146.2508 40.02564 20.1634 0.0
41960.0 -39.78383 282.4806 -120.3376 -35.6304 0.0 -144.9419 41.31508 18.91967 0.0
41970.0 -43.83694 307.5663 -131.5442 -36.26631 0.0 -150.3256 38.6254 16.42231 0.0
41980.0 -33.55318 279.4684 -113.2479 -34.99687 0.0 -145.4818 41.16004 26.07068 0.0
41990.0 -23.72697 271.5209 -101.1554 -27.58905 0.0 -130.5141 34.68176 22.26603 0.0
42000.0 -21.6391 311.3875 -110.436 -32.87651 0.0 -141.6497 40.88376 23.20643 0.0
42010.0 -33.24781 282.5671 -113.8262 -34.71208 0.0 -143.9397 40.67324 24.15236 0.0
42020.0 -38.74398 296.4132 -123.2708 -34.48771 0.0 -144.9658 35.62019 20.56254 0.0
42030.0 -33.63375 283.7983 -114.5632 -35.78694 0.0 -148.4262 41.70862 27.94128 0.0
42040.0 -36.4704 313.0846 -125.7513 -34.88289 0.0 -146.8002 37.01843 18.91336 0.0
42050.0 -40.77865 296.9177 -125.4493 -35.65489 0.0 -145.8758 40.04172 16.03962 0.0
42060.0 -43.93261 326.2545 -136.9691 -36.69845 0.0 -150.5592 31.639 18.64951 0.0
42070.0 -46.87142 294.907 -130.9687 -36.80924 0.0 -148.5561 36.41512 17.98146 0.0
42080.0 -45.25965 314.8264 -135.0373 -36.67544 0.0 -146.1505 33.5168 14.27188 0.0
42090.0 -42.31099 269.4053 -119.1361 -36.36831 0.0 -143.6463 39.82695 21.05153 0.0
42100.0 -24.6914 313.4094 -114.0649 -36.52166 0.0 -144.0862 43.71835 22.82455 0.0
42110.0 -32.51628 315.3507 -122.4434 -35.74989 0.0 -145.5158 39.26204 19.56022 0.0
42120.0 -48.1636 257.4352 -121.5752 -35.88412 0.0 -146.0311 45.42543 14.91452 0.0
42130.0 -20.9236 311.3061 -109.6973 -34.94989 0.0 -142.2603 40.49915 27.01372 0.0
42140.0 -41.6361 316.1224 -131.7833 -36.91559 0.0 -147.0916 36.20739 16.01652 0.0
42150.0 -37.71001 332.8958 -132.6404 -36.2134 0.0 -149.1777 37.14941 15.60128 0.0
42160.0 -39.05987 293.1014 -122.6423 -35.79336 0.0 -148.238 41.0817 20.30737 0.0
42170.0 -39.54535 296.7484 -124.1677 -36.90049 0.0 -147.7483 34.95778 25.52327 0.0
42180.0 -54.17701 275.2153 -132.6589 -34.8207 0.0 -149.3194 32.89481 18.58634 0.0
42190.0 -46.79191 324.119 -139.2195 -36.99801 0.0 -148.7873 30.92629 15.63952 0.0
42200.0 -25.53509 354.9987 -126.7685 -34.47488 0.0 -147.4524 37.79352 17.36532 0.0
42210.0 -33.14706 349.9555 -132.9423 -35.88631 0.0 -150.3053 34.10482 19.14455 0.0
42220.0 -31.54185 297.2866 -116.3177 -34.24953 0.0 -142.544 41.26823 19.2076 0.0
42230.0 -38.95439 279.1825 -118.5676 -33.5817 0.0 -139.4055 33.38876 21.03089 0.0
42240.0 -54.13309 275.0628 -132.5715 -37.00049 0.0 -147.5583 29.56751 22.41977 0.0
42250.0 -44.86772 303.505 -131.4169 -36.48328 0.0 -148.1957 33.35412 19.90799 0.0
42260.0 -40.41594 263.0637 -115.4326 -34.89422 0.0 -145.7862 43.68898 21.55882 0.0
42270.0 -52.681 287.9327 -134.7894 -35.10939 0.0 -147.0766 30.42816 16.96835 0.0
42280.0 -49.42183 315.8727 -139.4978 -35.74259 0.0 -150.0606 27.72843 18.57689 0.0
42290.0 -35.65801 304.4319 -122.4715 -35.08742 0.0 -142.0648 33.43019 21.25057 0.0
42300.0 -32.03912 325.2889 -124.8003 -34.93366 0.0 -145.5809 37.49918 18.21504 0.0
42310.0 -24.77951 311.8818 -113.7174 -34.09407 0.0 -144.4627 39.95383 24.88554 0.0
42320.0 -31.28839 324.2921 -123.7653 -33.89646 0.0 -146.2138 33.19754 23.14744 0.0
42330.0 -35.15806 321.0009 -126.6964 -34.94081 0.0 -146.4671 32.98573 21.72575 0.0
42340.0 -46.0881 252.4447 -118.0766 -33.46506 0.0 -147.1424 41.21788 21.31294 0.0
42350.0 -18.47082 326.106 -111.465 -34.54697 0.0 -143.1462 40.11666 26.11152 0.0
42360.0 -34.03667 267.5619 -110.3361 -33.48939 0.0 -143.5004 39.90086 26.75283 0.0
42370.0 -17.61347 328.0185 -111.153 -35.27718 0.0 -139.42 45.51077 18.0334 0.0
42380.0 -30.99425 319.3101 -122.0505 -35.62064 0.0 -146.9563 44.4229 16.10353 0.0
42390.0 -36.15183 317.4948 -126.6904 -34.2419 0.0 -144.2499 33.87223 17.92916 0.0
42400.0 -43.16574 287.4965 -125.1498 -34.57581 0.0 -146.7287 33.27591 22.87876 0.0
42410.0 -51.3644 285.9477 -132.9068 -35.78308 0.0 -149.3623 36.86317 15.37535 0.0
42420.0 -31.07125 327.0686 -124.3399 -35.62305 0.0 -144.4179 36.15761 19.54336 0.0
42430.0 -49.94593 320.0177 -141.2039 -35.70991 0.0 -149.4766 26.28851 17.69404 0.0
42440.0 -31.23216 290.3589 -114.0325 -33.90341 0.0 -145.0321 42.176 22.72698 0.0
42450.0 -39.35639 274.5771 -117.6563 -35.72154 0.0 -143.4122 37.43603 24.04142 0.0
42460.0 -42.63994 271.4213 -120.0399 -35.56552 0.0 -144.8643 38.10243 22.2874 0.0
42470.0 -20.06055 331.2776 -114.5295 -34.63547 0.0 -142.937 37.44085 25.60217 0.0
42480.0 -24.61322 310.0 -113.0145 -33.32718 0.0 -139.3683 33.84954 25.83141 0.0
42490.0 -0.3193935 345.62 -98.8783 -33.31865 0.0 -136.052 47.31138 23.18099 0.0
42500.0 -24.01846 307.7311 -111.7728 -32.69793 0.0 -141.7198 40.25603 22.38896 0.0
42510.0 -34.26606 288.7249 -116.6004 -34.37529 0.0 -137.9922 34.5884 21.17869 0.0
42520.0 -22.32763 315.5124 -112.3009 -33.55574 0.0 -144.7655 37.7792 28.24117 0.0
42530.0 -32.48783 306.0184 -119.7537 -32.94512 0.0 -146.4128 34.20735 25.39682 0.0
42540.0 -32.93155 286.4895 -114.6285 -32.56295 0.0 -142.7063 39.25139 21.38937 0.0
42550.0 -35.91099 334.5506 -131.3133 -32.79641 0.0 -148.4211 31.47049 18.43371 0.0
42560.0 -30.22952 296.2357 -114.7057 -34.63105 0.0 -147.0034 44.57446 22.35422 0.0
42570.0 -15.92659 316.7942 -106.2654 -33.59774 0.0 -139.61 44.71877 22.2236 0.0
42580.0 -27.20508 279.6793 -106.96 -31.94204 0.0 -143.0744 40.75211 27.30433 0.0
42590.0 -41.31723 318.96 -132.2736 -35.52963 0.0 -147.2635 34.51514 16.00432 0.0
42600.0 -33.72465 295.0675 -117.8677 -35.07031 0.0 -146.4876 39.46965 24.22054 0.0
42610.0 -55.46347 298.2228 -140.5063 -35.07726 0.0 -149.8687 26.94037 17.49928 0.0
42620.0 -27.25783 298.5876 -112.4047 -34.52276 0.0 -138.7634 39.65505 21.22637 0.0
42630.0 -31.44735 311.8085 -120.3644 -35.03112 0.0 -146.1649 42.81536 18.01632 0.0
42640.0 -45.25715 277.9737 -124.5256 -33.42215 0.0 -141.8955 30.78504 20.00697 0.0
42650.0 -38.44589 306.1401 -125.7465 -34.8292 0.0 -144.5676 34.53143 19.11891 0.0
42660.0 -26.66773 340.491 -123.764 -34.85567 0.0 -147.9206 37.70976 21.30247 0.0
42670.0 -44.79001 295.2792 -128.9934 -34.27887 0.0 -144.2497 28.05132 21.4838 0.0
42680.0 -29.35315 322.9365 -121.4435 -34.38033 0.0 -142.0175 35.42191 19.53243 0.0
42690.0 -48.26045 324.8099 -140.885 -36.77911 0.0 -151.0509 34.03214 12.91284 0.0
42700.0 -37.20105 335.1095 -132.7627 -36.67132 0.0 -146.7385 28.49285 22.15427 0.0
42710.0 -52.61846 300.193 -138.2231 -37.69397 0.0 -147.7517 29.08065 18.14186 0.0
42720.0 -45.87817 283.2745 -126.6583 -36.97211 0.0 -147.0851 39.44531 17.95362 0.0
42730.0 -34.59479 297.6571 -119.4763 -34.71655 0.0 -145.6085 38.35511 22.49368 0.0
42740.0 -31.21963 304.8157 -118.1425 -34.34929 0.0 -141.5221 37.58328 20.1456 0.0
42750.0 -31.11742 323.0413 -123.2377 -35.65908 0.0 -144.938 40.46494 16.89446 0.0
42760.0 -51.46285 301.608 -137.4711 -36.09498 0.0 -147.544 29.87319 16.29472 0.0
42770.0 -33.52062 290.1742 -116.2683 -34.65298 0.0 -145.2656 38.73803 24.91227 0.0
42780.0 -51.88406 275.6966 -130.5032 -36.00141 0.0 -145.5818 32.43683 18.64315 0.0
42790.0 -34.27651 290.8247 -117.2097 -35.32198 0.0 -144.276 38.06038 24.3279 0.0
42800.0 -1.58426 357.842 -103.6284 -36.85839 0.0 -136.8516 45.99286 24.08864 0.0
42810.0 -19.88452 336.254 -115.7725 -36.63512 0.0 -143.1264 40.07447 23.91454 0.0
42820.0 -21.18919 324.7888 -113.8078 -34.43508 0.0 -139.2457 36.70649 23.16654 0.0
42830.0 -37.33005 306.4814 -124.728 -34.97848 0.0 -145.0951 33.21423 22.13138 0.0
42840.0 -38.46251 293.4011 -122.1304 -35.39538 0.0 -147.8298 39.82483 21.26998 0.0
42850.0 -39.09497 278.4097 -118.4878 -36.43431 0.0 -148.8324 46.66677 20.11217 0.0
42860.0 -30.69517 300.8772 -116.495 -36.55003 0.0 -146.0077 44.07512 21.98762 0.0
42870.0 -25.75461 329.8677 -119.8215 -36.16446 0.0 -143.2046 36.98276 22.56486 0.0
42880.0 -32.25726 323.6084 -124.5392 -34.06654 0.0 -144.6915 35.50571 18.71307 0.0
42890.0 -16.37978 346.0356 -115.0572 -32.96442 0.0 -144.7489 42.02562 20.63056 0.0
42900.0 -15.26347 324.3216 -107.7488 -34.25913 0.0 -140.6937 42.80381 24.4002 0.0
42910.0 -33.45197 298.7392 -118.6421 -35.04902 0.0 -146.6977 41.86663 21.23805 0.0
42920.0 -25.34393 360.1975 -128.0598 -33.59379 0.0 -145.8551 30.79054 20.59854 0.0
42930.0 -40.94936 286.4026 -122.6215 -33.75536 0.0 -140.8224 30.18971 21.76652 0.0
42940.0 -43.90998 289.5568 -126.4816 -35.46826 0.0 -147.3226 37.3956 18.91369 0.0
42950.0 -27.90374 327.725 -121.3596 -32.9398 0.0 -143.3975 33.57493 21.40279 0.0
42960.0 -34.73564 283.9626 -115.712 -34.71575 0.0 -143.9968 35.68441 27.31617 0.0
42970.0 -38.61738 301.6758 -124.6449 -33.11869 0.0 -146.9583 33.49787 21.93421 0.0
42980.0 -28.84092 300.2141 -114.4516 -34.58243 0.0 -147.2089 44.91355 22.42618 0.0
42990.0 -50.65165 271.6125 -128.1062 -36.49642 0.0 -144.464 31.38268 21.47159 0.0
43000.0 -28.49337 310.9839 -117.1752 -33.62724 0.0 -140.6782 37.36794 19.76228 0.0
43010.0 -43.434 289.805 -126.0764 -31.924 0.0 -147.7926 32.70124 20.93896 0.0
43020.0 -40.36336 290.6345 -123.2423 -35.36369 0.0 -144.2971 35.86901 20.54952 0.0
43030.0 -38.60542 310.5832 -127.173 -36.45028 0.0 -145.6009 33.91541 20.96276 0.0
43040.0 -25.40613 306.6962 -112.8653 -33.03399 0.0 -146.2 37.46257 28.90615 0.0
43050.0 -36.09324 298.2293 -121.1379 -33.84778 0.0 -143.0142 33.54102 22.18305 0.0
43060.0 -48.01868 286.0926 -129.6024 -33.99594 0.0 -144.4734 28.15168 20.71529 0.0
43070.0 -45.80287 272.7569 -123.5837 -33.83477 0.0 -146.2725 33.73611 22.78746 0.0
43080.0 -37.92446 298.4472 -123.0313 -35.4696 0.0 -143.3617 35.15401 20.64601 0.0
43090.0 -49.79127 288.5287 -132.0697 -36.4826 0.0 -149.6151 35.32618 18.70179 0.0
43100.0 -44.28715 269.2362 -121.064 -35.27311 0.0 -145.9353 35.76463 24.37977 0.0
43110.0 -48.66561 280.1109 -128.5436 -35.35691 0.0 -145.9821 31.49194 21.30347 0.0
43120.0 -38.23834 294.3694 -122.1823 -35.06002 0.0 -146.118 35.33614 23.65954 0.0
43130.0 -27.00599 338.5584 -123.5512 -36.26181 0.0 -143.3555 40.73145 15.33473 0.0
43140.0 -36.93854 317.2985 -127.4211 -35.69083 0.0 -150.7187 35.44671 23.54167 0.0
43150.0 -37.69968 281.5481 -117.9875 -35.50683 0.0 -141.2174 34.99449 23.74224 0.0
43160.0 -50.81484 266.9811 -126.9486 -36.95009 0.0 -143.067 35.72918 17.33926 0.0
43170.0 -26.84668 308.3082 -114.7655 -37.29455 0.0 -142.7146 40.42981 24.81384 0.0
43180.0 -39.67773 300.3774 -125.335 -37.70164 0.0 -145.2326 35.12606 22.47322 0.0
43190.0 -21.70806 342.0281 -119.2427 -36.65045 0.0 -148.546 41.76055 24.19322 0.0
43200.0 -54.29927 276.9458 -133.2746 -37.42028 0.0 -146.2044 29.37859 20.97142 0.0
43210.0 -51.3366 280.5667 -131.3445 -36.19505 0.0 -147.6364 33.96819 18.51871 0.0
43220.0 -26.97026 294.8391 -111.0482 -35.79235 0.0 -141.7502 40.22853 26.26588 0.0
43230.0 -59.76336 260.5922 -134.0753 -36.40676 0.0 -146.1169 30.59707 17.85138 0.0
43240.0 -44.0565 265.7475 -119.8385 -37.8657 0.0 -144.9478 38.40552 24.56948 0.0
43250.0 -32.35868 334.1558 -127.6484 -37.37013 0.0 -142.5783 29.96526 22.3348 0.0
43260.0 -19.45475 351.8092 -119.7786 -36.59608 0.0 -143.415 40.12995 20.10249 0.0
43270.0 -35.53447 267.0243 -111.6806 -36.15788 0.0 -142.9018 41.9906 25.38852 0.0
43280.0 -17.04247 345.6883 -115.6208 -37.19026 0.0 -145.2825 44.35476 22.49711 0.0
43290.0 -30.98414 305.8926 -118.2142 -36.06813 0.0 -144.2 41.49771 20.55629 0.0
43300.0 -28.6096 287.223 -110.5157 -34.75546 0.0 -140.1723 47.93857 16.47347 0.0
43310.0 -32.67856 283.132 -113.418 -33.26377 0.0 -144.6753 38.97577 25.5453 0.0
43320.0 -41.20285 298.3913 -126.2938 -36.34728 0.0 -145.7235 33.48107 22.29594 0.0
43330.0 -42.86943 291.1408 -125.8927 -36.99361 0.0 -146.2201 35.99615 21.32484 0.0
43340.0 -23.56719 295.3724 -107.7972 -35.21553 0.0 -142.5491 42.68 27.28744 0.0
43350.0 -29.60506 326.496 -122.7105 -36.48649 0.0 -146.6618 38.32026 22.11757 0.0
43360.0 -20.1733 338.0019 -116.5598 -36.95393 0.0 -142.6783 41.03949 22.03298 0.0
43370.0 -49.37361 311.3936 -138.1723 -35.25661 0.0 -148.1411 30.11853 15.10686 0.0
43380.0 -17.70714 318.6473 -108.5743 -35.36894 0.0 -143.2369 46.43708 23.59444 0.0
43390.0 -44.17605 290.1685 -126.9221 -36.6248 0.0 -148.3817 38.13988 19.94451 0.0
43400.0 -46.80908 303.2637 -133.2894 -37.7534 0.0 -148.9191 34.44513 18.93794 0.0
43410.0 -52.45505 284.4642 -133.5744 -35.55442 0.0 -146.1505 32.85825 15.27221 0.0
43420.0 -41.16951 263.3136 -116.2575 -32.87111 0.0 -143.4972 38.53667 21.57413 0.0
43430.0 -42.58693 300.0914 -128.1626 -37.36519 0.0 -145.1708 35.91285 18.46053 0.0
43440.0 -17.89249 373.3617 -124.3624 -36.46114 0.0 -150.9895 47.27345 15.81485 0.0
43450.0 -24.56841 357.684 -126.5675 -37.49226 0.0 -148.7593 38.79629 20.88772 0.0
43460.0 -26.79597 319.4499 -117.8921 -35.92108 0.0 -145.8628 39.05984 24.83198 0.0
43470.0 -38.42854 301.9956 -124.5473 -37.00645 0.0 -143.786 34.96744 21.27773 0.0
43480.0 -37.59913 269.9495 -114.5794 -35.04101 0.0 -141.1461 35.79985 25.8079 0.0
43490.0 -26.9686 326.7484 -120.146 -34.64051 0.0 -146.081 40.57075 20.00478 0.0
43500.0 -27.00512 276.2909 -105.7937 -33.95565 0.0 -141.942 46.76266 23.34128 0.0
43510.0 -28.9083 284.2739 -109.9734 -35.0123 0.0 -138.4677 36.42473 27.08184 0.0
43520.0 -26.17697 297.8262 -111.1067 -35.55038 0.0 -135.9252 39.30206 21.0668 0.0
43530.0 -40.66196 279.9241 -120.4867 -32.82004 0.0 -142.4241 39.40343 15.35411 0.0
43540.0 -34.69963 278.9459 -114.2454 -34.57096 0.0 -144.4938 42.42602 22.39334 0.0
43550.0 -34.5246 294.6763 -118.5561 -33.55725 0.0 -144.2257 36.18836 23.03852 0.0
43560.0 -40.83367 272.5282 -118.5493 -35.46397 0.0 -143.4036 35.17695 25.1413 0.0
43570.0 -56.52285 249.0852 -127.5533 -34.69328 0.0 -146.4228 34.4426 19.12013 0.0
43580.0 -34.91053 306.6754 -122.3638 -37.17684 0.0 -145.0371 36.0552 23.79491 0.0
43590.0 -34.57968 287.2146 -116.4834 -34.97732 0.0 -142.9642 38.41726 23.04089 0.0
43600.0 -69.06691 234.2515 -135.8673 -33.87239 0.0 -145.9797 26.48622 17.49853 0.0
43610.0 -44.43665 278.6309 -123.8926 -33.63781 0.0 -148.1574 37.8693 20.03335 0.0
43620.0 -25.10403 319.5491 -116.2284 -32.96181 0.0 -139.5018 38.88769 17.34748 0.0
43630.0 -23.0333 335.7777 -118.7855 -36.50129 0.0 -148.0676 42.44777 23.33566 0.0
43640.0 -19.11452 339.6384 -115.9677 -35.82748 0.0 -145.8168 43.57355 22.10312 0.0
43650.0 -24.29996 334.6276 -119.7242 -34.54388 0.0 -145.5036 40.25698 20.06626 0.0
43660.0 -51.74714 282.2055 -132.2224 -35.65861 0.0 -146.8925 34.53162 15.79713 0.0
43670.0 -32.19071 283.4247 -113.0136 -34.79474 0.0 -139.0678 39.2371 21.61174 0.0
43680.0 -29.21516 335.6844 -124.9407 -35.15311 0.0 -146.4629 32.7182 23.95701 0.0
43690.0 -27.51819 293.5348 -111.2242 -33.03195 0.0 -144.0685 38.22397 27.65234 0.0
43700.0 -45.27903 301.2123 -131.1744 -34.67045 0.0 -146.5729 34.22674 15.84218 0.0
43710.0 -33.93725 284.6095 -115.098 -31.48557 0.0 -143.8007 38.26367 21.92459 0.0
43720.0 -28.44271 309.8922 -116.8133 -32.6626 0.0 -143.0017 35.23352 23.61751 0.0
43730.0 -36.96784 312.3265 -126.0326 -32.92183 0.0 -143.8237 29.04964 21.66335 0.0
43740.0 -25.27898 343.3193 -123.1818 -34.28108 0.0 -146.1153 35.76075 21.45384 0.0
43750.0 -36.51515 308.2045 -124.4044 -36.80416 0.0 -145.0629 42.0215 15.44117 0.0
43760.0 -31.5957 308.3184 -119.5175 -35.98967 0.0 -148.2029 39.83122 24.84391 0.0
43770.0 -46.85595 298.7011 -132.0352 -36.92374 0.0 -146.6165 34.17044 17.33464 0.0
43780.0 -47.57968 284.6283 -128.7458 -36.43345 0.0 -144.5107 35.22318 16.9751 0.0
43790.0 -33.57506 330.1726 -127.7289 -35.38851 0.0 -144.9215 34.82704 17.75409 0.0
43800.0 -26.85756 292.1845 -110.1785 -33.67794 0.0 -141.9042 44.22066 21.18296 0.0
43810.0 -40.62147 302.4268 -126.8632 -34.57209 0.0 -146.4561 35.69563 18.46939 0.0
43820.0 -38.08068 274.6116 -116.3904 -34.01413 0.0 -143.889 41.42344 20.08922 0.0
43830.0 -29.73711 330.3338 -123.9369 -35.65024 0.0 -146.5482 38.0431 20.21846 0.0
43840.0 -41.15613 276.6933 -120.0595 -35.67409 0.0 -143.3265 37.78099 21.16008 0.0
43850.0 -40.66601 293.7385 -124.4301 -34.29945 0.0 -145.6571 38.24625 17.28024 0.0
43860.0 -30.94527 331.6292 -125.5145 -33.70077 0.0 -146.9616 34.64769 20.50027 0.0
43870.0 -35.48239 304.828 -122.4088 -33.10443 0.0 -145.5812 37.08647 19.19031 0.0
43880.0 -31.25703 288.4363 -113.5091 -34.73558 0.0 -143.0498 40.8334 23.44292 0.0
43890.0 -40.13797 317.3302 -130.6296 -34.6139 0.0 -145.8771 29.03119 20.83023 0.0
43900.0 -38.16183 275.2587 -116.6561 -34.49416 0.0 -146.7075 41.3381 23.20746 0.0
43910.0 -32.70887 323.3587 -124.9196 -36.98854 0.0 -144.9665 33.90228 23.13312 0.0
43920.0 -40.77389 281.7408 -121.1167 -36.15295 0.0 -142.7069 38.00579 19.73738 0.0
43930.0 -28.99466 317.4719 -119.5267 -35.89601 0.0 -145.398 43.40995 18.35735 0.0
43940.0 -42.39394 266.5931 -118.4171 -36.31083 0.0 -148.9404 46.09881 20.73533 0.0
43950.0 -39.63777 264.877 -115.1715 -34.32474 0.0 -141.8354 40.54162 20.44698 0.0
43960.0 -43.27503 269.9249 -120.2483 -34.3571 0.0 -146.1063 35.34586 24.86922 0.0
43970.0 -35.44982 305.3397 -122.5221 -32.93906 0.0 -145.0574 32.12467 23.34963 0.0
43980.0 -40.22183 332.0295 -134.9052 -36.70488 0.0 -151.2932 31.75593 21.33693 0.0
43990.0 -53.69907 275.2781 -132.1989 -36.13702 0.0 -147.4972 32.90068 18.53465 0.0
44000.0 -34.48541 277.942 -113.7449 -34.76984 0.0 -139.1309 38.43154 21.72435 0.0
44010.0 -37.67761 291.0221 -120.6671 -34.42863 0.0 -145.7146 39.31304 20.16311 0.0
44020.0 -42.69603 301.4255 -128.6522 -34.87548 0.0 -145.6397 32.16261 19.70042 0.0
44030.0 -29.84896 310.4252 -118.3715 -35.24086 0.0 -143.8677 37.16438 23.57264 0.0
44040.0 -43.55497 310.4855 -132.0947 -35.52265 0.0 -148.321 33.75157 17.99739 0.0
44050.0 -24.52873 295.0472 -108.666 -33.20438 0.0 -138.8052 36.30541 27.03816 0.0
44060.0 -32.50638 289.0384 -114.9302 -32.87592 0.0 -141.8083 42.51746 17.23658 0.0
44070.0 -12.045 379.7401 -120.3338 -33.72322 0.0 -144.9463 38.51912 19.81667 0.0
44080.0 -14.70231 337.6625 -110.992 -32.98376 0.0 -138.0195 35.1185 24.89273 0.0
44090.0 -38.69781 305.8783 -125.9238 -34.99569 0.0 -144.9683 38.15094 15.88926 0.0
44100.0 -39.95231 309.6423 -128.2516 -32.72557 0.0 -148.1024 34.84147 17.73489 0.0
44110.0 -35.78011 296.7896 -120.4143 -35.22929 0.0 -140.5283 41.27248 14.07088 0.0
44120.0 -36.26567 295.5975 -120.5599 -34.83538 0.0 -143.9645 38.8931 19.34689 0.0
44130.0 -33.41759 303.9469 -120.0927 -35.11802 0.0 -143.6462 38.2951 20.37635 0.0
44140.0 -33.88304 311.4071 -122.6856 -35.22499 0.0 -140.4675 34.78918 18.2177 0.0
44150.0 -32.00286 303.3291 -118.5018 -34.11392 0.0 -144.387 40.29848 19.7006 0.0
44160.0 -32.82417 311.7804 -121.7332 -35.09287 0.0 -142.2806 35.15053 20.4898 0.0
44170.0 -42.36785 284.0818 -123.3782 -32.90226 0.0 -144.7649 32.65148 21.63745 0.0
44180.0 -32.71241 261.3442 -107.2388 -33.00048 0.0 -140.057 36.59246 29.22624 0.0
44190.0 -43.66191 281.49 -123.9331 -34.29926 0.0 -147.2525 36.69948 20.9191 0.0
44200.0 -37.72376 274.7439 -116.0712 -33.03613 0.0 -145.5728 39.83193 22.70573 0.0
44210.0 -30.98543 342.8364 -128.7505 -33.78925 0.0 -144.6657 29.86973 19.8347 0.0
44220.0 -49.52991 268.9969 -126.2385 -34.6949 0.0 -145.4442 36.20337 17.69714 0.0
44230.0 -43.45966 272.303 -121.1111 -33.39312 0.0 -148.9354 39.80697 21.41045 0.0
44240.0 -31.71254 279.5917 -111.4425 -35.18968 0.0 -139.0094 42.04842 20.70818 0.0
44250.0 -32.52455 290.6886 -115.4189 -33.26343 0.0 -141.3797 39.89037 19.33388 0.0
44260.0 -26.5356 328.4072 -120.186 -34.50023 0.0 -145.421 42.69898 17.03627 0.0
44270.0 -22.86337 367.5191 -127.6671 -35.02069 0.0 -146.0488 35.94992 17.45244 0.0
44280.0 -23.25594 327.6112 -116.6793 -32.86776 0.0 -139.3331 33.89039 21.63107 0.0
44290.0 -23.43147 317.8303 -114.0657 -32.79074 0.0 -141.2085 39.37932 20.5542 0.0
44300.0 -42.27063 297.6165 -127.1406 -33.71526 0.0 -144.2622 30.11849 20.71844 0.0
44310.0 -35.01967 278.3449 -114.394 -35.15422 0.0 -139.8274 38.68798 21.89964 0.0
44320.0 -33.74897 284.2429 -114.8052 -34.0255 0.0 -140.5917 41.03732 18.77462 0.0
44330.0 -29.87141 335.1057 -125.432 -34.37076 0.0 -146.897 38.87665 16.95917 0.0
44340.0 -45.8325 259.2673 -119.7666 -33.46807 0.0 -145.7453 41.48 17.9668 0.0
44350.0 -29.09696 315.2523 -118.996 -34.8004 0.0 -150.7007 45.28319 21.22184 0.0
44360.0 -7.04201 358.9325 -109.3972 -33.31094 0.0 -142.1237 35.7762 30.26129 0.0
44370.0 -44.68742 287.2497 -126.6011 -35.15649 0.0 -145.1229 29.21735 24.46096 0.0
44380.0 -28.32657 313.5011 -117.7263 -35.21929 0.0 -145.6902 43.37553 19.80773 0.0
44390.0 -33.82252 311.985 -122.7899 -36.61085 0.0 -143.3119 38.03381 19.0991 0.0
44400.0 -33.89682 299.0235 -119.168 -33.79358 0.0 -139.5804 30.59846 23.60753 0.0
44410.0 -33.18012 309.9268 -121.5605 -32.48699 0.0 -143.883 32.9344 21.87501 0.0
44420.0 -23.69711 323.155 -115.8498 -35.87162 0.0 -145.7377 44.33109 21.42853 0.0
44430.0 -43.27036 261.8885 -117.9519 -35.1005 0.0 -145.5818 39.45507 23.27535 0.0
44440.0 -33.21394 303.0673 -119.6383 -33.48373 0.0 -147.3184 36.91739 24.24648 0.0
44450.0 -37.20413 301.2039 -123.0971 -33.83048 0.0 -146.29 37.29 19.73341 0.0
44460.0 -31.03942 293.6571 -114.7803 -35.55672 0.0 -146.5006 43.79504 23.48196 0.0
44470.0 -43.41578 325.1648 -136.1416 -34.35677 0.0 -150.8484 34.06877 14.99485 0.0
44480.0 -14.69694 320.9505 -106.2209 -32.11834 0.0 -142.9501 43.13816 25.70932 0.0
44490.0 -21.86827 286.0674 -103.4448 -32.588 0.0 -140.1322 38.81863 30.45677 0.0
44500.0 -41.73526 252.1528 -113.6405 -34.11249 0.0 -145.4037 41.60567 24.26996 0.0
44510.0 -33.14398 328.6251 -126.8565 -35.3295 0.0 -147.4155 34.64763 21.24087 0.0
44520.0 -36.54888 293.8224 -120.3369 -33.48135 0.0 -146.0406 35.34147 23.84363 0.0
44530.0 -33.16547 305.9092 -120.4002 -35.1199 0.0 -145.603 37.18931 23.13342 0.0
44540.0 -35.26998 309.6352 -123.5673 -34.63694 0.0 -144.7603 36.67516 19.15484 0.0
44550.0 -41.91179 294.1528 -125.794 -36.41129 0.0 -143.6084 32.69004 21.5356 0.0
44560.0 -38.73085 302.972 -125.128 -33.8914 0.0 -149.5907 37.57244 20.78169 0.0
44570.0 -29.06644 324.3921 -121.5719 -34.66533 0.0 -143.3635 34.62441 21.83259 0.0
44580.0 -17.23618 306.7781 -104.7187 -33.933 0.0 -142.1049 47.81057 23.50865 0.0
44590.0 -28.69957 298.5081 -113.8238 -35.99072 0.0 -142.2836 38.6167 25.83386 0.0
44600.0 -24.26014 301.0319 -110.104 -32.72105 0.0 -139.729 37.44204 24.90396 0.0
44610.0 -34.32795 279.1563 -113.9337 -37.02909 0.0 -141.7823 41.8355 23.04216 0.0
44620.0 -33.5256 301.7589 -119.5768 -36.51381 0.0 -141.1684 34.69581 23.40956 0.0
44630.0 -27.82352 313.532 -117.232 -35.02182 0.0 -141.4434 39.7012 19.53197 0.0
44640.0 -34.64359 300.6511 -120.3789 -36.64937 0.0 -144.4075 38.51844 22.15947 0.0
44650.0 -32.12782 295.4211 -116.3717 -34.91086 0.0 -141.3699 37.53447 22.37453 0.0
44660.0 -32.369 312.0642 -121.3589 -34.71664 0.0 -142.512 35.03323 20.83642 0.0
44670.0 -43.34437 280.4078 -123.307 -35.8592 0.0 -147.759 40.66127 19.64991 0.0
44680.0 -28.35173 331.5909 -122.91 -36.07703 0.0 -143.2498 34.66923 21.74762 0.0
44690.0 -34.93341 317.6423 -125.514 -34.94566 0.0 -149.4318 40.07977 18.78366 0.0
44700.0 -29.54016 325.4264 -122.3405 -35.70143 0.0 -142.5307 39.24337 16.64824 0.0
44710.0 -37.47011 302.537 -123.7432 -34.62699 0.0 -141.5143 31.07698 21.32114 0.0
44720.0 -23.3862 297.0743 -108.1015 -34.83042 0.0 -136.9828 40.58226 23.12947 0.0
44730.0 -25.10035 315.1523 -114.9709 -34.39782 0.0 -146.3487 47.38202 18.39365 0.0
44740.0 -26.63264 306.3119 -113.9822 -32.44044 0.0 -138.5776 32.38335 24.65247 0.0
44750.0 -11.67448 311.4011 -100.4753 -31.34889 0.0 -136.0547 42.2219 24.70641 0.0
44760.0 -32.0627 275.1442 -110.5243 -33.34584 0.0 -140.5608 38.40935 24.97295 0.0
44770.0 -29.15012 309.9417 -117.5348 -34.94029 0.0 -143.0135 35.05304 25.36593 0.0
44780.0 -16.05339 325.3165 -108.8224 -35.22374 0.0 -143.3245 42.82216 26.90361 0.0
44790.0 -22.546 307.6962 -110.2903 -32.91799 0.0 -142.0391 41.04987 23.61685 0.0
44800.0 -12.96471 317.6117 -103.5366 -32.98648 0.0 -141.7573 45.93941 25.26774 0.0
44810.0 -43.44039 277.6194 -122.6079 -34.57434 0.0 -139.8157 30.13903 21.64319 0.0
44820.0 -32.33287 283.3705 -113.1404 -34.78678 0.0 -148.0825 36.57885 33.15009 0.0
44830.0 -31.87864 284.7804 -113.0882 -32.21237 0.0 -142.0477 37.67398 23.49795 0.0
44840.0 -46.50168 280.5296 -126.499 -33.80007 0.0 -142.6736 32.27945 17.69522 0.0
44850.0 -37.66154 323.5176 -129.9176 -35.27338 0.0 -147.3417 29.13732 23.56016 0.0
44860.0 -13.73049 342.9024 -111.5144 -34.8928 0.0 -140.9171 41.52628 22.76925 0.0
44870.0 -35.8713 322.1211 -127.7291 -36.58614 0.0 -147.8432 35.73015 20.97007 0.0
44880.0 -39.80694 273.106 -117.6873 -35.62024 0.0 -141.5805 37.44908 22.0643 0.0
44890.0 -35.11643 274.4401 -113.3773 -33.44069 0.0 -140.5065 34.55229 26.01766 0.0
44900.0 -26.5969 318.9668 -117.5552 -34.59166 0.0 -142.6515 36.0789 23.60904 0.0
44910.0 -37.97008 277.6716 -117.1524 -35.22925 0.0 -144.606 42.12364 20.55917 0.0
44920.0 -44.29038 286.7965 -126.0748 -35.25026 0.0 -144.748 33.62806 20.29541 0.0
44930.0 -37.86076 270.6889 -115.0519 -32.78396 0.0 -144.5023 37.60277 24.63159 0.0
44940.0 -52.5879 291.4895 -135.7106 -34.26641 0.0 -150.4795 30.60697 18.42835 0.0
44950.0 -46.15162 261.2567 -120.653 -35.63164 0.0 -145.9783 35.92844 25.0285 0.0
44960.0 -35.10017 292.9135 -118.629 -33.47352 0.0 -144.2326 38.14824 20.9289 0.0
44970.0 -39.91014 279.8228 -119.706 -33.93726 0.0 -144.5744 37.09706 21.70866 0.0
44980.0 -20.21768 322.8221 -112.2754 -35.27723 0.0 -139.4547 37.92902 24.52753 0.0
44990.0 -17.02989 328.4714 -110.6986 -34.51061 0.0 -143.6984 46.93875 20.5717 0.0
45000.0 -24.46334 361.5105 -127.5537 -36.90054 0.0 -145.0029 36.4834 17.86637 0.0
45010.0 -45.4543 241.636 -114.3605 -35.12676 0.0 -142.8584 39.86856 23.75602 0.0
45020.0 -28.50582 322.2263 -120.3936 -36.54022 0.0 -150.1973 40.62104 25.72287 0.0
45030.0 -30.38116 321.78 -122.1417 -35.89577 0.0 -145.0431 39.01422 19.78295 0.0
45040.0 -38.94955 295.9436 -123.3424 -35.76533 0.0 -150.0141 39.82919 22.60778 0.0
45050.0 -24.35711 328.8706 -118.1397 -34.25143 0.0 -139.3689 39.14355 16.33707 0.0
45060.0 -47.70073 282.6007 -128.2887 -36.75596 0.0 -143.1561 33.18154 18.44181 0.0
45070.0 -36.93337 308.7619 -124.9816 -34.54788 0.0 -146.3067 35.07221 20.80076 0.0
45080.0 -42.65066 304.2744 -129.4192 -34.98967 0.0 -147.1491 33.9997 18.71991 0.0
45090.0 -29.01594 329.7228 -123.0415 -35.12111 0.0 -145.8753 40.04833 17.90654 0.0
45100.0 -29.3219 301.2562 -115.2298 -36.53876 0.0 -142.4577 40.16154 23.60512 0.0
45110.0 -48.1602 299.9355 -133.6914 -37.52166 0.0 -142.6029 29.61655 16.81658 0.0
45120.0 -40.59569 313.1671 -129.9002 -36.65565 0.0 -148.0028 35.62789 19.13044 0.0
45130.0 -33.91499 295.6589 -118.2267 -37.38183 0.0 -147.2705 44.45431 21.97134 0.0
45140.0 -39.45866 255.5701 -112.3384 -34.47426 0.0 -139.0466 39.63754 21.54493 0.0
45150.0 -30.40584 324.3303 -122.8936 -36.28405 0.0 -147.2558 41.02795 19.61823 0.0
45160.0 -44.61304 281.4197 -124.8642 -36.96703 0.0 -142.0772 35.46513 18.7149 0.0
45170.0 -29.2611 326.9553 -122.4975 -36.83141 0.0 -142.889 35.94934 21.27361 0.0
45180.0 -48.99546 301.6232 -135.008 -38.05034 0.0 -151.1058 32.57064 21.5775 0.0
45190.0 -37.94022 291.6084 -121.0969 -35.30284 0.0 -143.8777 39.79646 18.28721 0.0
45200.0 -39.24239 290.4148 -122.0587 -37.35975 0.0 -145.8879 38.93046 22.25854 0.0
45210.0 -38.86958 300.6656 -124.609 -33.58701 0.0 -151.9059 39.41155 21.47235 0.0
45220.0 -23.70851 357.661 -125.7011 -35.111 0.0 -146.8421 39.00621 17.24582 0.0
45230.0 -32.71524 320.839 -124.2074 -34.93787 0.0 -145.0595 34.59077 21.19917 0.0
45240.0 -33.41743 276.6098 -112.297 -33.07334 0.0 -143.2272 33.38277 30.62082 0.0
45250.0 -38.11869 259.9862 -112.2578 -34.51885 0.0 -144.2543 46.65991 19.85551 0.0
45260.0 -42.45504 305.9886 -129.7124 -33.53796 0.0 -145.585 32.65693 16.75357 0.0
45270.0 -37.65571 321.1241 -129.2292 -34.62091 0.0 -147.1313 32.47768 20.04532 0.0
45280.0 -24.18049 367.305 -128.9232 -34.44955 0.0 -146.263 32.88756 18.90182 0.0
45290.0 -16.35993 293.6122 -100.088 -36.14292 0.0 -142.7921 48.39199 30.45501 0.0
45300.0 -31.19533 300.7073 -116.9467 -36.18476 0.0 -146.551 41.0057 24.7834 0.0
45310.0 -24.03333 324.9938 -116.7103 -34.95051 0.0 -145.4201 38.26628 25.39397 0.0
45320.0 -32.01068 290.9653 -114.9839 -34.01657 0.0 -142.8202 34.69953 27.1533 0.0
45330.0 -29.25455 327.643 -122.687 -36.84104 0.0 -146.2213 41.91697 18.45837 0.0
45340.0 -37.11392 306.454 -124.504 -35.52879 0.0 -144.9904 33.66861 22.34654 0.0
45350.0 -35.03834 296.3073 -119.535 -36.37415 0.0 -144.386 41.28255 19.94269 0.0
45360.0 -19.55043 325.5895 -112.3973 -33.56356 0.0 -142.3819 39.76987 23.77827 0.0
45370.0 -37.64949 301.1004 -123.5129 -36.63314 0.0 -146.5597 41.98618 17.6938 0.0
45380.0 -37.38673 305.197 -124.4184 -35.7178 0.0 -143.299 29.60806 24.99039 0.0
45390.0 -28.22073 315.8239 -118.2828 -35.35886 0.0 -145.163 39.99141 22.2476 0.0
45400.0 -46.5485 267.1298 -122.7247 -35.56742 0.0 -144.8621 39.65857 18.04625 0.0
45410.0 -39.22369 283.9516 -120.1969 -36.28385 0.0 -143.3304 37.56908 21.84826 0.0
45420.0 -27.81858 365.9662 -132.1795 -33.97244 0.0 -147.0433 30.64878 18.18745 0.0
45430.0 -28.37712 321.945 -120.1847 -34.6712 0.0 -145.8241 38.94808 21.36251 0.0
45440.0 -46.74155 302.313 -132.9508 -36.02328 0.0 -147.5645 31.40523 19.2318 0.0
45450.0 -36.79748 262.4067 -111.6268 -36.31274 0.0 -141.7551 43.05978 23.38126 0.0
45460.0 -21.39564 318.5102 -112.2238 -34.04788 0.0 -146.8762 52.27251 16.42777 0.0
45470.0 -38.23162 283.2482 -119.0042 -35.00637 0.0 -145.9337 41.8234 20.11242 0.0
45480.0 -28.24802 296.5425 -112.8117 -34.16261 0.0 -139.0436 37.80372 22.5908 0.0
45490.0 -35.4235 292.2068 -118.7508 -36.65763 0.0 -146.948 42.14504 22.70974 0.0
45500.0 -41.87947 277.6769 -121.0633 -34.80208 0.0 -144.0487 37.05238 20.7351 0.0
45510.0 -52.73575 278.305 -132.0987 -35.81933 0.0 -147.5726 32.97362 18.31954 0.0
45520.0 -26.86957 318.3108 -117.6408 -35.19126 0.0 -143.2748 43.29333 17.53197 0.0
45530.0 -45.02779 252.4588 -117.0203 -34.93603 0.0 -141.9619 33.53681 26.34086 0.0
45540.0 -23.25119 336.7911 -119.2924 -35.53913 0.0 -144.8596 40.24408 20.86228 0.0
45550.0 -39.38843 290.3321 -122.1811 -34.35605 0.0 -141.3771 38.02271 15.52931 0.0
45560.0 -49.50009 288.0533 -131.6429 -33.58911 0.0 -150.5243 34.67104 17.79941 0.0
45570.0 -41.96064 287.1386 -123.8427 -35.60447 0.0 -147.0729 33.7989 25.03579 0.0
45580.0 -31.81139 268.6098 -108.4096 -31.78994 0.0 -142.1328 47.19104 18.32208 0.0
45590.0 -37.4042 290.7962 -120.3292 -35.38796 0.0 -147.1647 42.29076 19.93269 0.0
45600.0 -40.29939 283.839 -121.2405 -35.27503 0.0 -143.6594 35.69418 21.9998 0.0
45610.0 -33.05466 318.6074 -123.9105 -35.72847 0.0 -144.2027 35.30964 20.71109 0.0
45620.0 -32.78538 303.3162 -119.2807 -32.62981 0.0 -143.1209 39.04336 17.42663 0.0
45630.0 -31.04973 309.1656 -119.2131 -34.04635 0.0 -143.0653 40.88509 17.01343 0.0
45640.0 -24.38368 303.7664 -111.0074 -32.8586 0.0 -142.3333 42.9681 21.21641 0.0
45650.0 -17.91477 359.8787 -120.5398 -33.49287 0.0 -142.7074 32.53557 23.12499 0.0
45660.0 -43.72708 301.8417 -129.8019 -33.42237 0.0 -148.556 34.71045 17.46603 0.0
45670.0 -32.83155 311.626 -121.6965 -32.83036 0.0 -141.2823 34.90914 17.50694 0.0
45680.0 -12.63605 295.3057 -96.84704 -30.32768 0.0 -134.1026 41.82283 25.76045 0.0
45690.0 -43.43934 247.2156 -113.9367 -33.47413 0.0 -145.1412 40.99302 23.68558 0.0
45700.0 -10.46429 325.5743 -103.3068 -32.60473 0.0 -139.4157 48.2633 20.45028 0.0
45710.0 -36.57827 300.9115 -122.3878 -34.7096 0.0 -144.6031 36.40197 20.52289 0.0
45720.0 -11.20789 380.6483 -119.7557 -34.48681 0.0 -141.716 39.58906 16.85809 0.0
45730.0 -12.92067 330.8255 -107.2607 -31.91226 0.0 -136.6427 38.99037 22.30396 0.0
45740.0 -18.05904 313.2872 -107.3977 -31.00825 0.0 -143.1342 46.82817 19.91657 0.0
45750.0 -16.73678 339.3932 -113.52 -32.24734 0.0 -140.7605 36.35812 23.12969 0.0
45760.0 -43.48605 264.4854 -118.9082 -32.84228 0.0 -144.1578 41.1116 16.98031 0.0
45770.0 -5.231846 331.9871 -99.90311 -30.98219 0.0 -139.7267 40.7468 30.05899 0.0
45780.0 -27.5452 264.5709 -102.9917 -32.70584 0.0 -139.4056 43.18308 25.93669 0.0
45790.0 -41.15831 290.0611 -123.8737 -34.00269 0.0 -142.8488 29.46958 23.50819 0.0
45800.0 -30.22652 303.8509 -116.8743 -33.88967 0.0 -144.3903 35.14233 26.2634 0.0
45810.0 -29.47232 277.4186 -108.5825 -36.19532 0.0 -143.9485 41.35682 30.20446 0.0
45820.0 -23.49533 322.9982 -115.6033 -33.6513 0.0 -147.3833 38.67342 26.75791 0.0
45830.0 -15.50274 337.1983 -111.6601 -33.25576 0.0 -140.5044 40.27024 21.82983 0.0
45840.0 -29.52029 315.2152 -119.4088 -34.21662 0.0 -146.4678 37.53512 23.74052 0.0
45850.0 -4.388216 350.5576 -104.3551 -32.89581 0.0 -139.3998 42.8738 25.06664 0.0
45860.0 -36.77744 290.1398 -119.5153 -34.37063 0.0 -146.1639 40.96183 20.05737 0.0
45870.0 -27.9564 323.8328 -120.3023 -33.08445 0.0 -143.0648 35.55328 20.29363 0.0
45880.0 -29.91131 292.2028 -113.2375 -32.32267 0.0 -140.1026 33.63489 25.55288 0.0
45890.0 -40.92097 265.9269 -116.7541 -29.9835 0.0 -144.5998 38.61516 19.21398 0.0
45900.0 -31.92694 293.947 -115.7505 -30.56287 0.0 -145.0829 37.9822 21.91303 0.0
45910.0 -40.12465 283.9228 -121.0896 -32.02848 0.0 -144.8529 29.74142 26.05035 0.0
45920.0 -29.82548 293.7182 -113.5838 -31.89202 0.0 -145.3868 40.52977 23.16531 0.0
45930.0 -28.62685 280.721 -108.6788 -33.0896 0.0 -139.5697 42.14797 21.83251 0.0
45940.0 -42.20028 304.1812 -128.9422 -36.05066 0.0 -149.3565 39.94456 16.52039 0.0
45950.0 -43.64235 260.0935 -117.812 -35.15102 0.0 -141.829 37.00477 22.16327 0.0
45960.0 -33.34372 332.3347 -128.1141 -33.69299 0.0 -149.0778 36.81051 17.84616 0.0
45970.0 -24.08716 307.6693 -111.8238 -31.5781 0.0 -141.6395 40.04295 21.35085 0.0
45980.0 -46.34025 270.7175 -123.5395 -32.67036 0.0 -141.2001 29.84722 20.48374 0.0
45990.0 -47.94299 307.2383 -135.5568 -35.0465 0.0 -149.1391 29.30083 19.32796 0.0
46000.0 -35.83599 281.9036 -116.2251 -31.35612 0.0 -141.5537 31.49719 25.18751 0.0
46010.0 -23.07655 313.1082 -112.3642 -33.31585 0.0 -145.7592 42.75127 23.95958 0.0
46020.0 -40.13415 290.9691 -123.1085 -35.90571 0.0 -146.0476 41.0723 17.77253 0.0
46030.0 -59.11051 254.1158 -131.5756 -36.15567 0.0 -147.5204 32.09885 20.00162 0.0
46040.0 -39.21987 325.3541 -131.9996 -36.46747 0.0 -145.8663 28.34812 21.98602 0.0
46050.0 -50.70927 277.9607 -129.9741 -36.76785 0.0 -147.5349 37.79653 16.53214 0.0
46060.0 -35.08 278.5413 -114.5104 -35.99132 0.0 -149.382 46.44644 24.41653 0.0
46070.0 -58.11945 261.5086 -132.6927 -35.94095 0.0 -147.8278 33.16266 17.91342 0.0
46080.0 -41.92911 310.8654 -130.5772 -37.87238 0.0 -146.1257 33.42215 19.99871 0.0
46090.0 -44.3958 271.049 -121.6896 -34.97807 0.0 -144.4234 30.49928 27.21261 0.0
46100.0 -52.16806 275.8064 -130.8185 -36.06867 0.0 -147.8962 31.82336 21.32298 0.0
46110.0 -39.24573 314.688 -128.9839 -36.15107 0.0 -146.8722 32.88492 21.15446 0.0
46120.0 -37.35639 282.3821 -117.882 -33.40148 0.0 -142.4685 32.91473 25.07325 0.0
46130.0 -32.46846 297.2426 -117.2318 -34.77427 0.0 -145.5267 38.44318 24.62598 0.0
46140.0 -45.13954 262.4828 -119.9906 -36.93547 0.0 -141.7083 40.52477 18.12846 0.0
46150.0 -44.71294 298.6728 -129.8841 -36.53151 0.0 -146.228 32.25765 20.6177 0.0
46160.0 -30.1098 304.6452 -116.9841 -36.33161 0.0 -144.9555 41.47011 22.83286 0.0
46170.0 -46.36253 275.8312 -125.0201 -36.27668 0.0 -148.2146 39.67468 19.79648 0.0
46180.0 -35.14411 328.2443 -128.7481 -35.94853 0.0 -146.2174 33.84033 19.57755 0.0
46190.0 -23.31834 305.2063 -110.3526 -35.11329 0.0 -138.1054 39.01567 23.85035 0.0
46200.0 -13.2769 348.1488 -112.5569 -38.93215 0.0 -139.9715 42.45916 23.88758 0.0
46210.0 -48.31446 285.2695 -129.6635 -36.59576 0.0 -145.5542 33.70418 18.78231 0.0
46220.0 -53.71458 280.8684 -133.8086 -36.97884 0.0 -145.8942 32.51342 16.55106 0.0
46230.0 -34.30893 288.6242 -116.6146 -36.00799 0.0 -140.5113 38.87489 21.02984 0.0
46240.0 -34.02505 328.1868 -127.6126 -38.18967 0.0 -142.5702 33.93061 19.21669 0.0
46250.0 -19.54391 334.9111 -115.049 -35.72931 0.0 -142.4567 38.57677 24.5602 0.0
46260.0 -22.66571 339.2535 -119.4091 -35.69131 0.0 -141.781 36.81637 21.24684 0.0
46270.0 -47.38685 280.1299 -127.2702 -36.08081 0.0 -145.4948 34.3964 19.90904 0.0
46280.0 -23.81791 276.4551 -102.6534 -35.66018 0.0 -143.1774 52.65558 23.52866 0.0
46290.0 -35.5229 271.4103 -112.9197 -34.94712 0.0 -145.7494 39.74675 28.03004 0.0
46300.0 -25.03244 353.3923 -125.8077 -37.03089 0.0 -141.8136 32.5244 20.51238 0.0
46310.0 -35.62082 273.4976 -113.6129 -37.15188 0.0 -143.4982 43.6848 23.35239 0.0
46320.0 -40.09806 294.8538 -124.1802 -36.32053 0.0 -143.096 34.52991 20.70649 0.0
46330.0 -32.66819 336.6495 -128.669 -37.31376 0.0 -142.5349 29.70814 21.47149 0.0
46340.0 -39.77643 282.235 -120.2601 -36.93819 0.0 -144.4033 41.53783 19.54352 0.0
46350.0 -22.25328 337.5357 -118.5068 -38.27876 0.0 -143.9289 42.56313 21.1377 0.0
46360.0 -27.94034 354.3536 -128.9897 -36.46195 0.0 -143.6206 34.24869 16.84409 0.0
46370.0 -29.5598 315.0499 -119.4012 -37.1933 0.0 -141.6197 38.6489 20.7629 0.0
46380.0 -23.31506 357.628 -125.2982 -37.30975 0.0 -145.8256 39.75022 18.08692 0.0
46390.0 -44.66017 302.241 -130.8489 -36.36059 0.0 -148.7802 38.43403 15.85794 0.0
46400.0 -51.34534 288.4433 -133.5994 -37.30016 0.0 -148.8175 34.30015 18.2181 0.0
46410.0 -26.94072 327.8262 -120.4254 -35.08538 0.0 -146.7163 39.83155 21.5447 0.0
46420.0 -24.47745 325.1158 -117.1892 -35.42047 0.0 -142.5902 37.54412 23.27728 0.0
46430.0 -39.77578 296.5315 -124.3363 -36.19917 0.0 -148.2887 36.99162 23.15987 0.0
46440.0 -27.31858 319.8073 -118.5166 -36.4945 0.0 -144.2262 36.49014 25.71395 0.0
46450.0 -40.318 260.5604 -114.6208 -36.0076 0.0 -144.1002 43.3097 22.17727 0.0
46460.0 -41.26002 317.8113 -131.8888 -37.6143 0.0 -146.9889 28.96046 23.7539 0.0
46470.0 -45.02397 293.2975 -128.6623 -37.58258 0.0 -145.3189 33.73858 20.50057 0.0
46480.0 -27.62023 335.7342 -123.36 -38.73851 0.0 -143.8784 38.06543 21.19144 0.0
46490.0 -11.84141 340.4479 -108.9254 -34.3116 0.0 -145.0554 45.0035 25.43809 0.0
46500.0 -42.04759 294.4087 -126.0028 -37.77288 0.0 -147.4608 39.54903 19.68181 0.0
46510.0 -30.4272 313.0782 -119.7063 -38.44678 0.0 -147.3942 47.53776 18.59692 0.0
46520.0 -33.44961 316.3259 -123.6548 -37.70162 0.0 -146.73 41.3771 19.39968 0.0
46530.0 -47.06415 277.2177 -126.1171 -37.52482 0.0 -147.871 34.84069 24.4381 0.0
46540.0 -45.98949 286.7705 -127.7665 -37.35675 0.0 -146.1275 37.57497 18.14276 0.0
46550.0 -33.40545 313.9755 -122.9404 -35.94775 0.0 -142.4533 34.67066 20.78996 0.0
46560.0 -25.76077 347.3124 -124.8023 -34.75049 0.0 -146.6287 35.47124 21.1057 0.0
46570.0 -26.32118 313.2404 -115.6465 -34.9784 0.0 -139.2482 36.34683 22.23324 0.0
46580.0 -23.93815 313.2309 -113.2608 -36.20088 0.0 -145.674 43.09745 25.51663 0.0
46590.0 -38.30187 301.9031 -124.3942 -36.54419 0.0 -146.7274 39.47819 19.39915 0.0
46600.0 -42.10544 298.0086 -127.0872 -35.64875 0.0 -143.6703 34.51708 17.71478 0.0
46610.0 -42.45316 304.6304 -129.3232 -34.36486 0.0 -148.3279 34.27264 19.09692 0.0
46620.0 -47.23692 240.881 -115.9279 -36.31076 0.0 -139.7798 38.83947 21.32324 0.0
46630.0 -44.59165 295.1428 -128.7562 -36.06314 0.0 -145.9313 28.79474 24.44355 0.0
46640.0 -27.08253 286.4074 -108.756 -34.27696 0.0 -143.4689 46.06852 22.9213 0.0
46650.0 -40.20869 283.225 -120.9747 -35.21965 0.0 -144.624 38.22862 20.64041 0.0
46660.0 -23.37604 313.4467 -112.7602 -35.25489 0.0 -142.2763 39.3054 25.46558 0.0
46670.0 -20.58271 355.0199 -121.8221 -35.84355 0.0 -145.1426 36.34367 22.82031 0.0
46680.0 -67.50619 247.1695 -137.9904 -35.45497 0.0 -148.7791 30.27457 15.96914 0.0
46690.0 -39.56693 317.6938 -130.1622 -38.01831 0.0 -153.4846 39.46614 21.87459 0.0
46700.0 -45.99845 291.2894 -129.0641 -35.79115 0.0 -145.4074 32.54446 19.58997 0.0
46710.0 -39.14722 300.1531 -124.7405 -35.75779 0.0 -142.6248 35.71495 17.92713 0.0
46720.0 -33.0079 318.0702 -123.7105 -36.3233 0.0 -146.0822 41.35658 17.33839 0.0
46730.0 -37.37703 300.3572 -123.0285 -35.30498 0.0 -143.7852 32.51539 23.5463 0.0
46740.0 -27.76108 293.4365 -111.4391 -34.95051 0.0 -146.3656 46.16982 23.70725 0.0
46750.0 -40.08257 292.1542 -123.3949 -35.09694 0.0 -143.3143 33.81622 21.20013 0.0
46760.0 -22.62912 308.3206 -110.5515 -34.70992 0.0 -138.8395 38.76541 24.23255 0.0
46770.0 -35.19696 263.5822 -110.3615 -35.84841 0.0 -140.7911 41.89927 24.3788 0.0
46780.0 -18.11671 315.5103 -108.0894 -33.35422 0.0 -141.1698 38.13953 28.29518 0.0
46790.0 -26.01914 295.2531 -110.2151 -35.49809 0.0 -144.6773 47.01163 22.94862 0.0
46800.0 -8.449355 351.4558 -108.6724 -34.20167 0.0 -140.4078 44.35242 21.58459 0.0
46810.0 -40.79914 284.4018 -121.9007 -35.37398 0.0 -144.1676 36.1323 21.50862 0.0
46820.0 -35.47936 312.8643 -124.6975 -33.47199 0.0 -141.9498 32.12845 18.59589 0.0
46830.0 3.652795 353.3709 -97.11637 -34.91524 0.0 -136.3051 50.59371 23.51023 0.0
46840.0 -30.93743 257.2253 -104.2892 -34.06665 0.0 -138.2678 42.44425 25.60102 0.0
46850.0 -31.4254 280.4866 -111.4105 -35.8095 0.0 -141.7706 43.26636 22.90327 0.0
46860.0 -24.30944 324.6334 -116.8837 -35.93994 0.0 -139.4 34.33529 24.12098 0.0
46870.0 -31.20726 284.7299 -112.4024 -36.97407 0.0 -136.4701 38.45558 22.58615 0.0
46880.0 -31.55897 313.8427 -121.0561 -37.77846 0.0 -145.6254 42.14351 20.20427 0.0
46890.0 -34.75046 317.8816 -125.3993 -36.56438 0.0 -148.3446 39.80451 19.70516 0.0
46900.0 -61.89228 265.3592 -137.5636 -38.46809 0.0 -148.9877 33.76098 16.13126 0.0
46910.0 -57.15806 275.8086 -135.8092 -38.72955 0.0 -150.9837 35.1653 18.73881 0.0
46920.0 -43.13727 293.7593 -126.9073 -37.21371 0.0 -147.1356 37.47571 19.96634 0.0
46930.0 -28.33094 280.3539 -108.2782 -35.83859 0.0 -143.5212 48.65085 22.43071 0.0
46940.0 -20.53974 302.9654 -106.935 -35.44076 0.0 -141.387 44.13654 25.75621 0.0
46950.0 -24.66446 278.4589 -104.0713 -33.66071 0.0 -142.6686 42.8906 29.36735 0.0
46960.0 -44.59595 261.7033 -119.2247 -33.78451 0.0 -143.6545 37.80289 20.41142 0.0
46970.0 -12.03606 317.8085 -102.6641 -33.6256 0.0 -140.6208 48.28269 23.29966 0.0
46980.0 -26.56746 300.1312 -112.1545 -34.5082 0.0 -142.2877 42.59996 22.04143 0.0
46990.0 -20.01231 351.4324 -120.2287 -34.54643 0.0 -142.616 36.51788 20.41582 0.0
47000.0 -34.22948 297.2705 -119.0008 -36.933 0.0 -147.8121 42.96054 22.78382 0.0
47010.0 -48.51651 276.653 -127.4084 -36.6044 0.0 -147.9174 37.6909 19.4225 0.0
47020.0 -46.30447 283.3688 -127.1115 -35.18014 0.0 -148.4593 38.92815 17.59984 0.0
47030.0 -56.21709 267.7729 -132.5767 -36.84978 0.0 -150.8478 37.49836 17.62256 0.0
47040.0 -48.498 283.0124 -129.2034 -36.44532 0.0 -147.2269 37.57367 16.8952 0.0
47050.0 -35.38419 288.9042 -117.7697 -35.36148 0.0 -142.8064 40.74395 19.65423 0.0
47060.0 -40.97399 312.6014 -130.1171 -35.00848 0.0 -146.9965 31.991 19.89681 0.0
47070.0 -41.69599 315.0207 -131.529 -35.83525 0.0 -148.0558 32.02343 20.33863 0.0
47080.0 -38.49445 296.7616 -123.1206 -36.72937 0.0 -147.1842 41.82904 18.9639 0.0
47090.0 -41.38529 295.4054 -125.6247 -35.60261 0.0 -147.4309 31.17269 26.23614 0.0
47100.0 -38.3599 324.5555 -130.9119 -37.0598 0.0 -144.8537 29.01158 21.98998 0.0
47110.0 -21.5097 357.8154 -123.5463 -36.24009 0.0 -144.1433 34.49805 22.33907 0.0
47120.0 -30.78346 293.1259 -114.3729 -34.60947 0.0 -138.1927 32.71091 25.71843 0.0
47130.0 -23.74456 289.037 -106.1679 -33.77561 0.0 -141.0501 41.86422 26.79354 0.0
47140.0 -42.7904 321.3615 -134.4316 -34.84495 0.0 -148.5857 30.36601 18.63298 0.0
47150.0 -47.49242 283.2291 -128.2596 -34.59542 0.0 -148.4791 38.97496 15.83995 0.0
47160.0 -35.21375 310.55 -123.7719 -34.99143 0.0 -144.7328 37.19257 18.7598 0.0
47170.0 -32.43308 305.6132 -119.5834 -35.74598 0.0 -142.5694 30.65996 28.07204 0.0
47180.0 -42.9411 287.6135 -124.9585 -33.74638 0.0 -147.5005 35.82339 20.46491 0.0
47190.0 -49.96635 279.1257 -129.5634 -36.65189 0.0 -147.5522 38.34297 16.29781 0.0
47200.0 -57.32733 271.2615 -134.6818 -35.67571 0.0 -148.2279 28.73255 20.48931 0.0
47210.0 -23.78309 330.149 -117.9302 -35.98792 0.0 -144.3639 41.06576 21.35587 0.0
47220.0 -43.43342 260.746 -117.7892 -37.34108 0.0 -147.0571 44.55501 22.05404 0.0
47230.0 -25.69243 304.4813 -112.52 -34.33666 0.0 -145.8346 45.30037 22.35089 0.0
47240.0 -31.18957 281.9267 -111.5853 -34.82978 0.0 -141.8087 41.66791 23.38528 0.0
47250.0 -26.15274 317.7813 -116.773 -37.0414 0.0 -143.112 38.46088 24.91951 0.0
47260.0 -39.66244 276.7762 -118.5894 -37.57394 0.0 -145.1053 38.14599 25.94378 0.0
47270.0 -44.16142 293.3315 -127.8094 -36.07518 0.0 -144.1023 34.54655 17.82147 0.0
47280.0 -25.31182 297.265 -110.0815 -35.51275 0.0 -136.7637 37.85834 24.33657 0.0
47290.0 -45.6643 293.162 -129.264 -37.99474 0.0 -146.4705 39.00531 16.19594 0.0
47300.0 -18.81919 329.5029 -112.782 -35.15594 0.0 -144.3388 43.22647 23.48628 0.0
47310.0 -38.44225 310.2749 -126.9219 -36.54874 0.0 -149.6037 34.71743 24.51303 0.0
47320.0 -41.24298 336.0801 -137.0814 -37.15331 0.0 -150.6647 32.19093 18.54563 0.0
47330.0 -46.72048 311.7511 -135.6211 -36.09913 0.0 -146.8296 30.70873 16.59887 0.0
47340.0 -31.09725 303.9035 -117.76 -32.14701 0.0 -146.7074 40.26463 20.82971 0.0
47350.0 -29.83151 276.9509 -108.8084 -35.26505 0.0 -138.9839 43.27006 22.17049 0.0
47360.0 -39.69832 297.0782 -124.4148 -34.12521 0.0 -145.4119 39.16366 15.9587 0.0
47370.0 -35.38303 316.3297 -125.5893 -34.75882 0.0 -143.7329 31.51587 21.38651 0.0
47380.0 -42.36963 293.5861 -126.0902 -34.34723 0.0 -145.0689 33.1047 20.22117 0.0
47390.0 -39.01227 286.2969 -120.6543 -33.23332 0.0 -146.5377 39.42362 19.69313 0.0
47400.0 -29.88736 312.667 -119.0492 -37.74343 0.0 -142.9208 40.39804 21.21694 0.0
47410.0 -52.45959 262.4254 -127.2942 -37.5226 0.0 -148.382 36.70536 21.90501 0.0
47420.0 -49.52427 300.3805 -135.1824 -37.11184 0.0 -152.2695 33.11868 21.08027 0.0
47430.0 -48.0632 275.7149 -126.6876 -36.80155 0.0 -145.2781 34.51242 20.87962 0.0
47440.0 -28.19148 262.8919 -103.1592 -35.06626 0.0 -132.9726 35.12124 29.7584 0.0
47450.0 -45.63695 271.989 -123.1988 -35.7969 0.0 -145.5821 40.30122 17.87891 0.0
47460.0 -25.48415 316.035 -115.6064 -35.84733 0.0 -147.5093 42.39727 25.353 0.0
47470.0 -43.30099 277.8072 -122.522 -37.14765 0.0 -146.2297 41.4676 19.38772 0.0
47480.0 -14.20523 340.1653 -111.2086 -34.46849 0.0 -138.2775 36.66953 24.8678 0.0
47490.0 -55.55193 293.2 -139.1624 -37.35838 0.0 -145.4614 26.44492 17.21239 0.0
47500.0 -22.68749 305.901 -109.9199 -35.1379 0.0 -138.1662 41.44435 21.9398 0.0
47510.0 -16.42054 332.6599 -111.2837 -35.80322 0.0 -147.5426 46.38481 25.67739 0.0
47520.0 -23.66105 315.9785 -113.7672 -34.80347 0.0 -141.6422 37.9513 24.72715 0.0
47530.0 -23.67168 346.9695 -122.6154 -34.79492 0.0 -150.107 41.24519 21.04135 0.0
47540.0 -37.14636 270.9369 -114.4082 -35.2626 0.0 -145.2976 41.37887 24.77311 0.0
47550.0 -62.15773 285.0484 -143.4437 -35.63041 0.0 -150.6263 30.61039 12.20263 0.0
47560.0 -30.17246 315.3234 -120.0918 -35.79829 0.0 -147.5384 45.04198 18.20285 0.0
47570.0 -30.4014 289.2639 -112.8895 -36.25278 0.0 -139.1754 36.7185 25.8202 0.0
47580.0 -35.94345 308.0807 -123.7974 -34.82753 0.0 -146.7178 32.65311 25.09474 0.0
47590.0 -40.71276 293.167 -124.3139 -36.15064 0.0 -149.5035 40.1499 21.19035 0.0
47600.0 -25.87202 335.1821 -121.4544 -36.86144 0.0 -145.9508 41.33645 20.02143 0.0
47610.0 -26.92026 321.2259 -118.5228 -35.82642 0.0 -145.5269 42.013 20.81756 0.0
47620.0 -34.63786 308.9613 -122.7429 -35.73048 0.0 -145.0069 37.25617 20.73826 0.0
47630.0 -25.23408 300.2865 -110.8654 -34.7186 0.0 -138.3941 42.09575 20.15157 0.0
47640.0 -31.64154 300.4528 -117.3203 -34.01685 0.0 -140.0084 37.17541 19.5295 0.0
47650.0 -28.3767 331.7741 -122.9872 -36.55218 0.0 -141.5006 37.98564 17.07989 0.0
47660.0 -40.45184 318.6486 -131.3194 -36.37564 0.0 -143.7184 29.2359 19.53874 0.0
47670.0 -35.14223 317.2745 -125.618 -34.87922 0.0 -148.3488 37.78481 19.82519 0.0
47680.0 -47.86467 269.5099 -124.7196 -36.23558 0.0 -148.3101 40.4344 19.39165 0.0
47690.0 -49.13598 279.8494 -128.9394 -34.72119 0.0 -150.7473 38.81116 17.718 0.0
47700.0 -33.28333 315.2526 -123.1825 -34.61369 0.0 -142.7865 32.5935 21.62421 0.0
47710.0 -41.4941 295.3447 -125.7162 -35.21516 0.0 -147.0109 34.16303 22.34684 0.0
47720.0 -43.92364 298.0726 -128.9236 -36.03691 0.0 -147.397 33.04441 21.46589 0.0
47730.0 -49.61352 293.958 -133.4402 -37.11774 0.0 -147.8397 35.94123 15.576 0.0
47740.0 -26.36861 330.6209 -120.6503 -35.25484 0.0 -147.9197 44.50431 18.01999 0.0
47750.0 -27.19193 287.1306 -109.0717 -32.38113 0.0 -145.7221 47.22026 21.81127 0.0
47760.0 -47.95325 297.6739 -132.8396 -34.65801 0.0 -150.2034 33.35238 18.66945 0.0
47770.0 -47.12657 295.8116 -131.4818 -35.03013 0.0 -148.7556 33.82292 18.48101 0.0
47780.0 -45.34788 271.4047 -122.7431 -36.79678 0.0 -145.7968 39.31251 20.53794 0.0
47790.0 -36.43368 320.6771 -127.8797 -34.88149 0.0 -149.1776 33.65357 22.5258 0.0
47800.0 -61.86068 238.5987 -129.9008 -35.11311 0.0 -145.7699 33.18694 17.79525 0.0
47810.0 -15.94027 333.0939 -110.9271 -32.85247 0.0 -139.9141 42.78992 19.0495 0.0
47820.0 -24.48778 297.1572 -109.2267 -35.87413 0.0 -143.3606 42.50374 27.50429 0.0
47830.0 -29.92166 348.6047 -129.3317 -35.28532 0.0 -148.644 35.04759 19.55001 0.0
47840.0 -39.00176 301.6092 -125.0103 -35.74307 0.0 -145.559 33.16007 23.13167 0.0
47850.0 -23.27332 311.6778 -112.1531 -34.56985 0.0 -145.4971 45.31363 22.60025 0.0
47860.0 -22.58824 308.3653 -110.5234 -35.74199 0.0 -137.7916 40.46005 22.55019 0.0
47870.0 -16.05537 336.839 -112.1102 -34.8275 0.0 -137.8978 32.00922 28.6059 0.0
47880.0 -33.54185 265.9266 -109.3749 -35.74722 0.0 -144.5458 39.74428 31.17378 0.0
47890.0 -39.96849 300.8142 -125.7503 -36.34102 0.0 -148.0758 40.30085 18.36563 0.0
47900.0 -47.11739 285.9725 -128.6669 -34.66585 0.0 -146.5937 34.11834 18.47435 0.0
47910.0 -38.0739 314.048 -127.6295 -34.01029 0.0 -147.7419 37.71023 16.41241 0.0
47920.0 -32.53023 314.1349 -122.1107 -35.50096 0.0 -147.1675 40.63079 19.92701 0.0
47930.0 -36.44328 320.1152 -127.7291 -36.75964 0.0 -149.4798 39.59758 18.9128 0.0
47940.0 -25.4139 327.7981 -118.8906 -35.94774 0.0 -145.3586 40.30385 22.11184 0.0
47950.0 -47.92244 289.4068 -130.4513 -35.22688 0.0 -147.8512 35.02623 17.60056 0.0
47960.0 -50.57928 311.7999 -139.4939 -37.45306 0.0 -152.566 32.10549 18.41975 0.0
47970.0 -33.32586 299.9661 -118.8658 -37.16686 0.0 -146.2312 44.79113 19.74112 0.0
47980.0 -48.70608 279.2171 -128.3291 -35.83443 0.0 -149.4917 37.80737 19.18964 0.0
47990.0 -26.82242 335.6125 -122.5275 -35.98599 0.0 -148.384 38.55834 23.28413 0.0
48000.0 -38.93764 328.2289 -132.5372 -36.45434 0.0 -147.8342 35.75423 15.9971 0.0
48010.0 -37.14922 292.7379 -120.628 -37.00454 0.0 -146.9406 41.09319 22.22403 0.0
48020.0 -38.22972 301.8417 -124.3046 -36.06734 0.0 -143.2304 37.52137 17.47177 0.0
48030.0 -59.93671 247.6852 -130.568 -37.03142 0.0 -144.2229 32.39012 18.29625 0.0
48040.0 -47.09268 313.3994 -136.4634 -35.12332 0.0 -146.5024 27.03621 18.1261 0.0
48050.0 -52.51261 305.3559 -139.5896 -36.01821 0.0 -151.1229 31.71793 15.8336 0.0
48060.0 -47.01325 258.2383 -120.6539 -35.38684 0.0 -143.766 36.02605 22.47286 0.0
48070.0 -50.16762 234.7558 -117.1119 -36.8566 0.0 -143.0407 40.49901 22.28645 0.0
48080.0 -44.2803 293.2759 -127.9125 -36.79722 0.0 -149.1682 36.6503 21.40262 0.0
48090.0 -40.97865 301.2981 -126.8985 -37.53691 0.0 -148.1192 36.32512 22.43254 0.0
48100.0 -25.87724 332.7077 -120.754 -34.87913 0.0 -144.673 38.72562 20.07254 0.0
48110.0 -37.39986 307.3157 -125.0357 -34.16099 0.0 -144.4553 34.58718 18.99345 0.0
48120.0 -33.92502 300.8449 -119.7156 -35.07235 0.0 -146.1123 43.92 17.54909 0.0
48130.0 -45.73766 288.2209 -127.9283 -36.50033 0.0 -146.402 32.88142 22.09255 0.0
48140.0 -32.17009 326.2983 -125.2191 -35.49263 0.0 -141.5948 35.49297 16.37537 0.0
48150.0 -24.08552 304.6596 -110.9639 -34.5502 0.0 -143.7171 42.67324 24.63011 0.0
48160.0 -34.33221 312.8277 -123.5399 -35.20316 0.0 -148.6319 38.97253 21.32267 0.0
48170.0 -54.06801 244.5179 -123.7961 -35.12467 0.0 -146.8185 34.60944 23.53766 0.0
48180.0 -50.59478 288.4036 -132.8375 -36.9095 0.0 -151.7804 34.37177 21.48057 0.0
48190.0 -28.25789 333.0842 -123.242 -34.14788 0.0 -145.8117 36.29398 20.42364 0.0
48200.0 -35.94888 278.781 -115.4476 -35.71268 0.0 -143.3586 40.58178 23.04192 0.0
48210.0 -35.64757 305.2806 -122.703 -33.93321 0.0 -144.5994 34.73635 21.09317 0.0
48220.0 -43.40011 323.7403 -135.7197 -35.98252 0.0 -149.2563 28.45986 21.05923 0.0
48230.0 -31.89034 311.5023 -120.72 -35.95468 0.0 -147.9305 40.60583 22.55933 0.0
48240.0 -24.11998 318.7151 -115.0065 -34.79242 0.0 -144.5293 46.09009 18.22513 0.0
48250.0 -23.11595 303.4934 -109.6618 -34.584 0.0 -143.5281 44.00018 24.45009 0.0
48260.0 -25.31363 319.4776 -116.4176 -35.15559 0.0 -140.0925 40.47281 18.35769 0.0
48270.0 -38.95766 305.9864 -126.2144 -33.91452 0.0 -142.1796 30.36105 19.51867 0.0
48280.0 -35.15807 313.6748 -124.6073 -35.00887 0.0 -144.0277 38.13811 16.29115 0.0
48290.0 -40.70438 285.5599 -122.1362 -34.86421 0.0 -143.3531 37.33953 18.74158 0.0
48300.0 -21.58868 355.6061 -122.9953 -36.17266 0.0 -146.0859 39.29167 19.97162 0.0
48310.0 -42.69148 282.1128 -123.1403 -36.85225 0.0 -145.5376 38.82945 20.42004 0.0
48320.0 -32.24838 288.0261 -114.3835 -34.40634 0.0 -140.772 40.24873 20.54608 0.0
48330.0 -29.59697 312.1178 -118.6022 -35.16906 0.0 -145.7627 42.31046 20.01909 0.0
48340.0 -36.25107 293.0825 -119.8281 -35.66654 0.0 -144.504 37.26236 23.08006 0.0
48350.0 -36.88691 294.5168 -120.8729 -34.94824 0.0 -146.3813 38.87037 21.58627 0.0
48360.0 -28.76567 318.9758 -119.7266 -34.00611 0.0 -143.6405 38.64714 19.27289 0.0
48370.0 -48.9796 300.3053 -134.6163 -35.50015 0.0 -146.1225 28.54881 18.45748 0.0
48380.0 -36.21504 313.7833 -125.6952 -35.66237 0.0 -151.7165 44.77273 16.91094 0.0
48390.0 -19.73864 363.522 -123.4025 -35.32055 0.0 -144.9668 33.89305 22.99174 0.0
48400.0 -25.69611 343.9965 -123.792 -36.85059 0.0 -148.0 42.9931 18.0654 0.0
48410.0 -36.10703 319.4658 -127.2076 -36.41534 0.0 -149.8303 37.50226 21.53576 0.0
48420.0 -41.8045 285.2238 -123.1405 -35.48036 0.0 -143.3371 37.18829 18.48872 0.0
48430.0 -40.55088 297.2462 -125.3152 -35.14497 0.0 -148.8635 36.21537 22.47787 0.0
48440.0 -30.83167 296.2443 -115.3103 -35.19478 0.0 -142.9365 39.82847 22.99248 0.0
48450.0 -41.13126 342.0381 -138.6687 -36.36131 0.0 -146.5409 28.92235 15.31111 0.0
48460.0 -47.53129 268.1086 -123.9866 -34.87086 0.0 -147.1638 33.11258 24.93544 0.0
48470.0 -53.65336 283.4625 -134.4871 -37.23524 0.0 -146.9626 35.25637 14.45444 0.0
48480.0 -14.66879 339.2463 -111.4101 -32.57904 0.0 -143.421 36.88984 27.70005 0.0
48490.0 -32.928 328.4706 -126.5965 -34.935 0.0 -147.3601 36.8971 18.80149 0.0
48500.0 -27.79965 300.7003 -113.549 -34.64824 0.0 -143.1956 40.46409 23.83079 0.0
48510.0 -32.4598 327.4564 -125.8391 -35.93614 0.0 -145.6692 31.48142 24.28485 0.0
48520.0 -54.87794 237.9828 -122.7424 -35.92343 0.0 -145.4055 41.44762 17.13894 0.0
48530.0 -48.627 309.5016 -136.8862 -37.05869 0.0 -149.7869 33.02787 16.9315 0.0
48540.0 -42.85691 306.4619 -130.2493 -37.36117 0.0 -145.5633 30.95096 21.72422 0.0
48550.0 -34.24458 296.218 -118.7157 -35.52077 0.0 -143.342 39.74475 20.40232 0.0
48560.0 -50.63056 293.8324 -134.4214 -37.79485 0.0 -148.7655 35.5547 16.58425 0.0
48570.0 -28.12525 339.5658 -124.9577 -37.55511 0.0 -144.5978 35.42628 21.76895 0.0
48580.0 -57.1475 257.9522 -130.7066 -37.30596 0.0 -146.3162 33.9558 18.95984 0.0
48590.0 -56.16411 285.4092 -137.553 -34.28124 0.0 -151.5051 29.3688 18.86458 0.0
48600.0 -45.37806 278.1187 -124.6879 -36.83626 0.0 -145.5037 34.91636 22.73572 0.0
48610.0 -18.68932 363.4209 -122.3244 -37.20493 0.0 -147.5587 36.64928 25.78999 0.0
48620.0 -46.96905 276.0982 -125.7027 -36.11366 0.0 -146.0209 34.76922 21.66263 0.0
48630.0 -40.75196 308.9134 -128.8434 -36.83362 0.0 -146.8771 34.13867 20.72868 0.0
48640.0 -35.08807 282.2157 -115.5662 -35.35851 0.0 -142.3595 37.21852 24.9333 0.0
48650.0 -21.54114 348.123 -120.8138 -34.67202 0.0 -142.0284 35.84509 20.04155 0.0
48660.0 -29.07163 333.2171 -124.0936 -37.00449 0.0 -144.9214 39.25022 18.582 0.0
48670.0 -37.10423 287.3571 -119.0486 -35.32959 0.0 -142.397 36.00499 22.67308 0.0
48680.0 -30.44367 314.6094 -120.1594 -34.29721 0.0 -140.8011 34.88482 20.05411 0.0
48690.0 -37.43256 320.8517 -128.9284 -37.23372 0.0 -144.9145 35.43306 17.78681 0.0
48700.0 -47.44263 271.1814 -124.7742 -34.98018 0.0 -146.6566 38.21162 18.651 0.0
48710.0 -53.24509 281.092 -133.4028 -34.80466 0.0 -151.7439 38.25838 14.88738 0.0
48720.0 -31.92439 307.8397 -119.7097 -34.00985 0.0 -142.7355 32.94487 24.09078 0.0
48730.0 -19.38629 341.9747 -116.9057 -36.08383 0.0 -142.7652 41.4307 20.51264 0.0
48740.0 -41.08994 308.0805 -128.9439 -34.98091 0.0 -148.129 32.75359 21.41248 0.0
48750.0 -31.42173 310.3183 -119.9138 -34.53733 0.0 -143.9066 39.19318 19.337 0.0
48760.0 -28.42091 305.6955 -115.5947 -34.3675 0.0 -143.1243 36.74972 25.14737 0.0
48770.0 -56.78292 269.9711 -133.7694 -36.17855 0.0 -150.972 36.68475 16.6964 0.0
48780.0 -38.58212 299.7988 -124.0744 -30.53096 0.0 -146.6016 34.29204 18.7661 0.0
[truncated: 10,036 more chars]
