# Supplementary material for: Structural Transition States Explored With Minimalist Coarse Grained Models: Applications to Calmodulin
Source: Front Mol Biosci. 2019 Oct 15;6:104. doi: 10.3389/fmolb.2019.00104 (PMC6843051; doi:10.3389/fmolb.2019.00104)
Supplement: Supplementary file 1 [file Data_Sheet_1.ZIP › MD_full_trajectories/open2closedT130g2.pdb]

CRYST1   77.048   89.016  105.240  90.00  90.00  90.00 P 1           1
ATOM      1 CGLU     X   1      28.082   3.846  39.819  1.00 54.51           C
ATOM      2 CGLN     X   1      25.511   5.524  37.659  1.00 43.98           C
ATOM      3 CLEU     X   1      26.046   9.287  36.856  1.00 29.51           C
ATOM      4 CTHR     X   1      28.743  11.929  37.046  1.00 23.38           C
ATOM      5 CGLU     X   1      28.159  15.371  38.617  1.00 23.41           C
ATOM      6 CGLU     X   1      28.347  16.791  35.062  1.00 18.74           C
ATOM      7 CGLN     X   1      25.680  14.425  33.761  1.00 15.79           C
ATOM      8 CILE     X   1      23.371  15.363  36.648  0.60 16.16           C
ATOM      9 CALA     X   1      24.013  19.061  36.070  1.00 15.86           C
ATOM     10 CGLU     X   1      23.121  18.476  32.418  0.44 14.66           C
ATOM     11 CPHE     X   1      19.928  16.705  33.353  0.74 12.86           C
ATOM     12 CLYS     X   1      19.051  19.438  35.885  0.60 10.51           C
ATOM     13 CGLU     X   1      19.438  22.114  33.215  1.00 11.86           C
ATOM     14 CALA     X   1      17.098  20.147  30.927  1.00 11.89           C
ATOM     15 CPHE     X   1      14.559  19.733  33.755  1.00  8.45           C
ATOM     16 CALA     X   1      14.678  23.471  34.464  1.00  9.18           C
ATOM     17 CLEU     X   1      13.516  24.284  30.937  1.00 11.42           C
ATOM     18 CPHE     X   1      10.270  22.544  31.752  1.00  8.68           C
ATOM     19 CASP     X   1      10.005  23.578  35.422  1.00  7.43           C
ATOM     20 CLYS     X   1       9.132  27.212  34.599  1.00 12.02           C
ATOM     21 CASP     X   1       8.308  28.190  38.138  1.00  9.95           C
ATOM     22 CGLY     X   1      11.195  26.354  39.813  1.00  9.50           C
ATOM     23 CASP     X   1       9.007  24.340  42.186  1.00  8.33           C
ATOM     24 CGLY     X   1      10.740  21.022  41.526  1.00  7.50           C
ATOM     25 CTHR     X   1       7.902  19.573  39.479  1.00  7.23           C
ATOM     26 CILE     X   1       6.735  19.602  35.863  1.00  7.78           C
ATOM     27 CTHR     X   1       2.958  20.016  35.489  1.00  9.03           C
ATOM     28 CTHR     X   1       0.761  19.371  32.470  1.00 11.81           C
ATOM     29 CLYS     X   1       0.575  23.179  32.115  1.00 14.05           C
ATOM     30 CGLU     X   1       4.370  23.527  32.032  1.00  9.87           C
ATOM     31 CLEU     X   1       4.860  20.675  29.618  1.00  9.76           C
ATOM     32 CGLY     X   1       2.254  22.432  27.444  1.00  9.58           C
ATOM     33 CTHR     X   1       4.165  25.718  27.590  1.00  9.32           C
ATOM     34 CVAL     X   1       7.272  23.991  26.285  1.00  9.59           C
ATOM     35 CMET     X   1       5.569  22.163  23.459  0.61  9.67           C
ATOM     36 CARG     X   1       3.704  25.288  22.437  1.00  8.72           C
ATOM     37 CSER     X   1       7.072  27.043  22.176  1.00 12.32           C
ATOM     38 CLEU     X   1       8.107  24.271  19.793  0.53 15.72           C
ATOM     39 CGLY     X   1       5.032  24.603  17.530  1.00 12.21           C
ATOM     40 CGLN     X   1       2.664  21.993  18.953  1.00 10.24           C
ATOM     41 CASN     X   1      -0.510  22.859  20.896  1.00  7.42           C
ATOM     42 CPRO     X   1      -1.559  19.680  22.681  0.63  8.37           C
ATOM     43 CTHR     X   1      -4.815  19.484  24.556  1.00  9.95           C
ATOM     44 CGLU     X   1      -5.033  18.892  28.283  1.00 10.91           C
ATOM     45 CALA     X   1      -5.939  15.223  27.605  1.00 11.63           C
ATOM     46 CGLU     X   1      -2.856  14.728  25.465  1.00  9.34           C
ATOM     47 CLEU     X   1      -0.646  16.434  28.055  1.00  8.88           C
ATOM     48 CGLN     X   1      -2.074  14.228  30.808  1.00  9.62           C
ATOM     49 CASP     X   1      -1.242  11.096  28.893  1.00 10.37           C
ATOM     50 CMET     X   1       2.326  12.343  28.470  1.00 10.93           C
ATOM     51 CILE     X   1       2.737  13.021  32.256  0.52  9.63           C
ATOM     52 CASN     X   1       1.037   9.745  33.143  1.00 10.19           C
ATOM     53 CGLU     X   1       3.696   7.860  31.180  1.00 17.10           C
ATOM     54 CVAL     X   1       6.430   9.499  33.307  0.44 15.60           C
ATOM     55 CASP     X   1       4.829  10.068  36.728  1.00 15.46           C
ATOM     56 CALA     X   1       5.863   7.049  38.728  1.00 13.59           C
ATOM     57 CASP     X   1       4.221   7.944  42.075  1.00 12.17           C
ATOM     58 CGLY     X   1       0.935   9.140  40.515  1.00 16.07           C
ATOM     59 CASN     X   1       0.976  12.557  42.248  1.00 15.63           C
ATOM     60 CGLY     X   1       0.173  14.253  38.930  1.00 11.82           C
ATOM     61 CTHR     X   1       3.552  15.873  38.251  1.00  8.43           C
ATOM     62 CILE     X   1       7.064  14.857  37.195  1.00  7.21           C
ATOM     63 CASP     X   1       9.920  15.410  39.659  1.00  7.73           C
ATOM     64 CPHE     X   1      13.646  15.358  38.948  1.00  9.05           C
ATOM     65 CPRO     X   1      14.164  11.684  39.869  1.00 11.62           C
ATOM     66 CGLU     X   1      11.275  10.686  37.596  1.00  9.06           C
ATOM     67 CPHE     X   1      12.702  12.847  34.797  0.59  9.62           C
ATOM     68 CLEU     X   1      16.209  11.337  35.246  1.00 13.94           C
ATOM     69 CSER     X   1      14.801   7.838  35.032  0.78 14.51           C
ATOM     70 CLEU     X   1      12.759   8.446  31.818  0.53 12.64           C
ATOM     71 CMET     X   1      15.526  10.472  30.131  0.67 14.57           C
ATOM     72 CALA     X   1      18.329   8.111  30.829  0.54 17.68           C
ATOM     73 CARG     X   1      16.166   5.366  29.320  0.51 16.59           C
ATOM     74 CLYS     X   1      15.154   7.581  26.233  1.00 22.03           C
ATOM     75 CMET     X   1      18.883   7.958  25.588  0.60 22.35           C
ATOM     76 CLYS     X   1      19.338   4.211  25.530  1.00 25.50           C
ATOM     77 CGLU     X   1      16.438   4.027  23.157  0.58 19.93           C
ATOM     78 CGLN     X   1      17.976   6.685  20.950  1.00 18.67           C
ATOM     79 CASP     X   1      21.374   4.998  20.777  0.31 19.26           C
ATOM     80 CSER     X   1      19.681   1.755  19.727  0.46 21.04           C
ATOM     81 CGLU     X   1      17.684   3.511  17.060  0.56 18.44           C
ATOM     82 CGLU     X   1      20.792   5.338  15.768  1.00 17.69           C
ATOM     83 CGLU     X   1      22.507   2.018  15.250  1.00 21.94           C
ATOM     84 CLEU     X   1      19.580   0.740  13.103  0.51 14.30           C
ATOM     85 CILE     X   1      19.423   3.970  11.182  1.00 13.46           C
ATOM     86 CGLU     X   1      23.106   3.781  10.317  0.58 16.18           C
ATOM     87 CALA     X   1      22.804   0.135   9.297  1.00 16.77           C
ATOM     88 CPHE     X   1      19.802   0.929   7.113  1.00 12.77           C
ATOM     89 CLYS     X   1      21.375   3.919   5.272  0.51 11.05           C
ATOM     90 CVAL     X   1      24.353   1.822   4.295  0.54 12.30           C
ATOM     91 CPHE     X   1      22.163  -0.954   2.844  0.61 11.45           C
ATOM     92 CASP     X   1      20.179   1.725   1.063  1.00 12.43           C
ATOM     93 CARG     X   1      22.998   2.608  -1.331  1.00 15.05           C
ATOM     94 CASP     X   1      21.110   5.231  -3.363  1.00 17.81           C
ATOM     95 CGLY     X   1      19.390   6.901  -0.369  1.00 21.74           C
ATOM     96 CASN     X   1      15.831   6.564  -1.673  1.00 21.86           C
ATOM     97 CGLY     X   1      14.561   4.984   1.562  1.00 18.47           C
ATOM     98 CLEU     X   1      14.091   1.513   0.015  1.00 13.28           C
ATOM     99 CILE     X   1      16.653  -1.277   0.100  0.90  9.81           C
ATOM    100 CSER     X   1      16.406  -3.043  -3.273  1.00 10.27           C
ATOM    101 CALA     X   1      17.437  -6.568  -4.062  1.00 10.69           C
ATOM    102 CALA     X   1      20.437  -5.234  -5.986  1.00 11.64           C
ATOM    103 CGLU     X   1      21.513  -3.062  -3.059  1.00  9.38           C
ATOM    104 CLEU     X   1      21.099  -5.846  -0.549  1.00  9.41           C
ATOM    105 CARG     X   1      23.101  -8.246  -2.698  1.00  9.65           C
ATOM    106 CHIS     X   1      25.810  -5.665  -3.215  0.34 10.82           C
ATOM    107 CVAL     X   1      26.273  -4.964   0.495  1.00 11.53           C
ATOM    108 CMET     X   1      26.023  -8.672   1.472  1.00 10.52           C
ATOM    109 CTHR     X   1      28.940  -9.443  -0.890  1.00 11.80           C
ATOM    110 CASN     X   1      31.003  -6.835   0.958  0.72 10.91           C
ATOM    111 CLEU     X   1      29.947  -8.408   4.239  1.00 12.32           C
ATOM    112 CGLY     X   1      31.504 -11.613   2.883  1.00 11.96           C
ATOM    113 CGLU     X   1      28.367 -13.334   1.620  1.00 10.90           C
ATOM    114 CLYS     X   1      28.139 -14.016  -2.090  0.67 10.41           C
ATOM    115 CLEU     X   1      24.397 -14.676  -2.535  0.58  8.35           C
ATOM    116 CTHR     X   1      22.264 -15.419  -5.564  1.00  8.53           C
ATOM    117 CASP     X   1      19.241 -13.451  -6.713  1.00  8.68           C
ATOM    118 CASP     X   1      17.038 -16.315  -5.468  0.34  8.53           C
ATOM    119 CGLU     X   1      18.619 -16.090  -1.993  1.00  9.37           C
ATOM    120 CVAL     X   1      18.340 -12.334  -1.770  1.00  9.39           C
ATOM    121 CASP     X   1      14.772 -12.411  -3.033  1.00  9.65           C
ATOM    122 CGLU     X   1      13.843 -14.825  -0.236  1.00 10.75           C
ATOM    123 CMET     X   1      15.494 -12.492   2.346  1.00 10.60           C
ATOM    124 CILE     X   1      13.442  -9.619   1.122  0.61 11.16           C
ATOM    125 CARG     X   1      10.195 -11.625   0.942  1.00 11.30           C
ATOM    126 CGLU     X   1      10.663 -12.578   4.612  1.00 13.24           C
ATOM    127 CALA     X   1      10.864  -8.921   5.648  1.00 13.38           C
ATOM    128 CASP     X   1       8.574  -7.343   3.046  1.00 11.01           C
ATOM    129 CILE     X   1       5.259  -6.203   4.493  1.00 12.45           C
ATOM    130 CASP     X   1       3.898  -3.774   1.876  1.00 14.06           C
ATOM    131 CGLY     X   1       4.762  -6.169  -0.977  1.00 14.95           C
ATOM    132 CASP     X   1       6.847  -3.734  -3.053  1.00 14.21           C
ATOM    133 CGLY     X   1       9.857  -6.104  -3.242  1.00 12.69           C
ATOM    134 CHIS     X   1      11.978  -3.646  -1.340  1.00 10.74           C
ATOM    135 CILE     X   1      12.747  -3.152   2.385  0.71  9.61           C
ATOM    136 CASN     X   1      11.799   0.187   3.901  1.00 10.65           C
ATOM    137 CTYR     X   1      13.081   1.334   7.330  0.62 11.57           C
ATOM    138 CGLU     X   1      10.073   0.053   9.284  1.00 12.62           C
ATOM    139 CGLU     X   1      10.393  -3.370   7.622  1.00 10.88           C
ATOM    140 CPHE     X   1      14.113  -3.346   8.349  0.53 10.57           C
ATOM    141 CVAL     X   1      13.641  -2.506  12.029  1.00 13.02           C
ATOM    142 CARG     X   1      10.909  -5.116  12.558  0.48 16.92           C
ATOM    143 CMET     X   1      13.069  -7.772  11.072  0.73 17.91           C
ATOM    144 CMET     X   1      16.178  -6.761  12.950  1.00 23.30           C
ATOM    145 CVAL     X   1      14.516  -6.623  16.325  1.00 30.36           C
ATOM    146 CSER     X   1      12.117  -9.536  15.673  1.00 49.83           C
END
ATOM      1 CGLU     X   1      26.746   2.206  37.629  1.00 54.51           C
ATOM      2 CGLN     X   1      28.022   5.794  38.067  1.00 43.98           C
ATOM      3 CLEU     X   1      27.046   8.690  35.736  1.00 29.51           C
ATOM      4 CTHR     X   1      29.310  11.699  36.361  1.00 23.38           C
ATOM      5 CGLU     X   1      28.493  15.170  37.594  1.00 23.41           C
ATOM      6 CGLU     X   1      28.070  16.805  34.180  1.00 18.74           C
ATOM      7 CGLN     X   1      25.257  14.318  33.486  1.00 15.79           C
ATOM      8 CILE     X   1      23.651  15.490  36.732  0.60 16.16           C
ATOM      9 CALA     X   1      24.345  19.075  35.488  1.00 15.86           C
ATOM     10 CGLU     X   1      22.564  18.320  32.207  0.44 14.66           C
ATOM     11 CPHE     X   1      19.736  16.562  34.094  0.74 12.86           C
ATOM     12 CLYS     X   1      18.978  19.647  36.206  0.60 10.51           C
ATOM     13 CGLU     X   1      18.993  21.991  33.195  1.00 11.86           C
ATOM     14 CALA     X   1      16.550  19.919  31.126  1.00 11.89           C
ATOM     15 CPHE     X   1      14.506  19.770  34.346  1.00  8.45           C
ATOM     16 CALA     X   1      14.644  23.563  34.682  1.00  9.18           C
ATOM     17 CLEU     X   1      13.395  23.852  31.081  1.00 11.42           C
ATOM     18 CPHE     X   1       9.987  22.362  31.951  1.00  8.68           C
ATOM     19 CASP     X   1       9.689  23.717  35.501  1.00  7.43           C
ATOM     20 CLYS     X   1       9.594  27.327  34.232  1.00 12.02           C
ATOM     21 CASP     X   1       8.832  29.268  37.430  1.00  9.95           C
ATOM     22 CGLY     X   1      11.257  26.863  39.159  1.00  9.50           C
ATOM     23 CASP     X   1       8.762  25.550  41.731  1.00  8.33           C
ATOM     24 CGLY     X   1      10.252  22.036  41.572  1.00  7.50           C
ATOM     25 CTHR     X   1       7.287  20.415  39.768  1.00  7.23           C
ATOM     26 CILE     X   1       6.025  20.145  36.171  1.00  7.78           C
ATOM     27 CTHR     X   1       2.269  20.004  35.722  1.00  9.03           C
ATOM     28 CTHR     X   1       0.441  19.944  32.376  1.00 11.81           C
ATOM     29 CLYS     X   1       0.606  23.754  32.228  1.00 14.05           C
ATOM     30 CGLU     X   1       4.411  23.534  32.381  1.00  9.87           C
ATOM     31 CLEU     X   1       4.621  20.691  29.855  1.00  9.76           C
ATOM     32 CGLY     X   1       2.382  22.664  27.478  1.00  9.58           C
ATOM     33 CTHR     X   1       4.547  25.791  27.592  1.00  9.32           C
ATOM     34 CVAL     X   1       7.629  23.722  26.714  1.00  9.59           C
ATOM     35 CMET     X   1       5.881  21.845  23.903  0.61  9.67           C
ATOM     36 CARG     X   1       4.646  25.165  22.577  1.00  8.72           C
ATOM     37 CSER     X   1       8.241  26.379  22.303  1.00 12.32           C
ATOM     38 CLEU     X   1       8.858  23.247  20.198  0.53 15.72           C
ATOM     39 CGLY     X   1       6.145  24.093  17.655  1.00 12.21           C
ATOM     40 CGLN     X   1       3.345  21.808  18.903  1.00 10.24           C
ATOM     41 CASN     X   1      -0.138  22.353  20.321  1.00  7.42           C
ATOM     42 CPRO     X   1      -0.695  19.404  22.713  0.63  8.37           C
ATOM     43 CTHR     X   1      -4.228  18.444  23.772  1.00  9.95           C
ATOM     44 CGLU     X   1      -4.915  18.558  27.519  1.00 10.91           C
ATOM     45 CALA     X   1      -5.139  14.760  27.559  1.00 11.63           C
ATOM     46 CGLU     X   1      -1.906  14.250  25.570  1.00  9.34           C
ATOM     47 CLEU     X   1      -0.215  16.422  28.196  1.00  8.88           C
ATOM     48 CGLN     X   1      -1.424  13.808  30.708  1.00  9.62           C
ATOM     49 CASP     X   1      -0.244  10.886  28.566  1.00 10.37           C
ATOM     50 CMET     X   1       3.278  12.352  28.795  1.00 10.93           C
ATOM     51 CILE     X   1       3.031  12.785  32.563  0.52  9.63           C
ATOM     52 CASN     X   1       1.810   9.223  33.045  1.00 10.19           C
ATOM     53 CGLU     X   1       5.053   7.819  31.592  1.00 17.10           C
ATOM     54 CVAL     X   1       7.217   9.291  34.353  0.44 15.60           C
ATOM     55 CASP     X   1       4.875   9.706  37.351  1.00 15.46           C
ATOM     56 CALA     X   1       6.303   6.840  39.467  1.00 13.59           C
ATOM     57 CASP     X   1       4.956   7.811  42.926  1.00 12.17           C
ATOM     58 CGLY     X   1       1.489   8.232  41.391  1.00 16.07           C
ATOM     59 CASN     X   1       1.204  12.009  41.976  1.00 15.63           C
ATOM     60 CGLY     X   1       0.208  13.248  38.476  1.00 11.82           C
ATOM     61 CTHR     X   1       3.217  15.586  37.970  1.00  8.43           C
ATOM     62 CILE     X   1       6.955  15.340  37.077  1.00  7.21           C
ATOM     63 CASP     X   1       9.142  16.086  40.123  1.00  7.73           C
ATOM     64 CPHE     X   1      12.952  16.460  40.197  1.00  9.05           C
ATOM     65 CPRO     X   1      13.716  12.715  40.762  1.00 11.62           C
ATOM     66 CGLU     X   1      11.041  11.598  38.262  1.00  9.06           C
ATOM     67 CPHE     X   1      12.836  13.843  35.700  0.59  9.62           C
ATOM     68 CLEU     X   1      16.095  11.970  36.321  1.00 13.94           C
ATOM     69 CSER     X   1      13.912   8.855  35.966  0.78 14.51           C
ATOM     70 CLEU     X   1      12.743  10.291  32.621  0.53 12.64           C
ATOM     71 CMET     X   1      16.374  10.420  31.439  0.67 14.57           C
ATOM     72 CALA     X   1      16.491   6.730  32.363  0.54 17.68           C
ATOM     73 CARG     X   1      13.383   6.322  30.129  0.51 16.59           C
ATOM     74 CLYS     X   1      13.919   8.799  27.291  1.00 22.03           C
ATOM     75 CMET     X   1      17.623   8.091  27.665  0.60 22.35           C
ATOM     76 CLYS     X   1      16.600   4.513  26.823  1.00 25.50           C
ATOM     77 CGLU     X   1      13.616   4.303  24.444  0.58 19.93           C
ATOM     78 CGLN     X   1      15.771   5.394  21.522  1.00 18.67           C
ATOM     79 CASP     X   1      19.188   3.885  20.571  0.31 19.26           C
ATOM     80 CSER     X   1      18.866   0.491  18.863  0.46 21.04           C
ATOM     81 CGLU     X   1      17.804   1.729  15.408  0.56 18.44           C
ATOM     82 CGLU     X   1      17.784   5.051  13.480  1.00 17.69           C
ATOM     83 CGLU     X   1      21.502   5.229  14.434  1.00 21.94           C
ATOM     84 CLEU     X   1      21.935   1.778  12.902  0.51 14.30           C
ATOM     85 CILE     X   1      20.037   3.787  10.273  1.00 13.46           C
ATOM     86 CGLU     X   1      23.485   5.154   9.331  0.58 16.18           C
ATOM     87 CALA     X   1      24.617   1.604   8.504  1.00 16.77           C
ATOM     88 CPHE     X   1      21.348   0.949   6.635  1.00 12.77           C
ATOM     89 CLYS     X   1      22.082   4.116   4.632  0.51 11.05           C
ATOM     90 CVAL     X   1      25.222   2.271   3.461  0.54 12.30           C
ATOM     91 CPHE     X   1      22.970  -0.410   1.945  0.61 11.45           C
ATOM     92 CASP     X   1      20.275   2.053   0.814  1.00 12.43           C
ATOM     93 CARG     X   1      22.736   3.697  -1.581  1.00 15.05           C
ATOM     94 CASP     X   1      20.494   5.682  -3.930  1.00 17.81           C
ATOM     95 CGLY     X   1      18.690   7.304  -0.987  1.00 21.74           C
ATOM     96 CASN     X   1      15.178   6.596  -2.302  1.00 21.86           C
ATOM     97 CGLY     X   1      13.978   4.967   0.948  1.00 18.47           C
ATOM     98 CLEU     X   1      14.440   1.372  -0.250  1.00 13.28           C
ATOM     99 CILE     X   1      17.045  -1.323   0.313  0.90  9.81           C
ATOM    100 CSER     X   1      16.314  -2.956  -3.029  1.00 10.27           C
ATOM    101 CALA     X   1      17.031  -6.597  -3.777  1.00 10.69           C
ATOM    102 CALA     X   1      19.976  -5.683  -6.060  1.00 11.64           C
ATOM    103 CGLU     X   1      21.399  -3.101  -3.628  1.00  9.38           C
ATOM    104 CLEU     X   1      20.999  -5.476  -0.682  1.00  9.41           C
ATOM    105 CARG     X   1      22.679  -8.267  -2.671  1.00  9.65           C
ATOM    106 CHIS     X   1      25.755  -6.055  -3.136  0.34 10.82           C
ATOM    107 CVAL     X   1      25.907  -5.155   0.581  1.00 11.53           C
ATOM    108 CMET     X   1      25.677  -8.879   1.367  1.00 10.52           C
ATOM    109 CTHR     X   1      28.519  -9.932  -0.965  1.00 11.80           C
ATOM    110 CASN     X   1      30.694  -7.196   0.576  0.72 10.91           C
ATOM    111 CLEU     X   1      29.810  -8.155   4.159  1.00 12.32           C
ATOM    112 CGLY     X   1      31.071 -11.725   3.680  1.00 11.96           C
ATOM    113 CGLU     X   1      27.925 -13.593   2.585  1.00 10.90           C
ATOM    114 CLYS     X   1      28.240 -15.450  -0.749  0.67 10.41           C
ATOM    115 CLEU     X   1      24.439 -15.330  -1.163  0.58  8.35           C
ATOM    116 CTHR     X   1      23.032 -16.283  -4.589  1.00  8.53           C
ATOM    117 CASP     X   1      21.086 -13.706  -6.644  1.00  8.68           C
ATOM    118 CASP     X   1      17.913 -15.761  -6.064  0.34  8.53           C
ATOM    119 CGLU     X   1      18.713 -16.136  -2.355  1.00  9.37           C
ATOM    120 CVAL     X   1      18.796 -12.333  -2.013  1.00  9.39           C
ATOM    121 CASP     X   1      15.136 -12.048  -3.051  1.00  9.65           C
ATOM    122 CGLU     X   1      14.167 -14.761  -0.535  1.00 10.75           C
ATOM    123 CMET     X   1      15.458 -12.295   2.080  1.00 10.60           C
ATOM    124 CILE     X   1      13.719  -9.397   0.309  0.61 11.16           C
ATOM    125 CARG     X   1      10.220 -10.877   0.460  1.00 11.30           C
ATOM    126 CGLU     X   1      11.065 -11.940   4.023  1.00 13.24           C
ATOM    127 CALA     X   1      11.500  -8.244   4.955  1.00 13.38           C
ATOM    128 CASP     X   1       8.682  -6.985   2.712  1.00 11.01           C
ATOM    129 CILE     X   1       5.694  -5.852   4.786  1.00 12.45           C
ATOM    130 CASP     X   1       4.023  -3.617   2.150  1.00 14.06           C
ATOM    131 CGLY     X   1       3.912  -6.069  -0.766  1.00 14.95           C
ATOM    132 CASP     X   1       6.021  -3.958  -3.169  1.00 14.21           C
ATOM    133 CGLY     X   1       9.197  -6.107  -3.127  1.00 12.69           C
ATOM    134 CHIS     X   1      11.453  -3.575  -1.384  1.00 10.74           C
ATOM    135 CILE     X   1      12.689  -2.907   2.168  0.71  9.61           C
ATOM    136 CASN     X   1      11.695   0.501   3.548  1.00 10.65           C
ATOM    137 CTYR     X   1      13.237   1.590   6.868  0.62 11.57           C
ATOM    138 CGLU     X   1      10.659   0.314   9.375  1.00 12.62           C
ATOM    139 CGLU     X   1      10.732  -3.140   7.734  1.00 10.88           C
ATOM    140 CPHE     X   1      14.501  -3.325   8.253  0.53 10.57           C
ATOM    141 CVAL     X   1      13.816  -2.977  11.987  1.00 13.02           C
ATOM    142 CARG     X   1      11.391  -5.923  12.154  0.48 16.92           C
ATOM    143 CMET     X   1      13.670  -8.607  10.691  0.73 17.91           C
ATOM    144 CMET     X   1      16.118  -7.908  13.536  1.00 23.30           C
ATOM    145 CVAL     X   1      13.432  -8.480  16.218  1.00 30.36           C
ATOM    146 CSER     X   1      12.131 -11.909  15.116  1.00 49.83           C
END
ATOM      1 CGLU     X   1      25.625   2.797  38.005  1.00 54.51           C
ATOM      2 CGLN     X   1      26.414   6.313  39.312  1.00 43.98           C
ATOM      3 CLEU     X   1      25.684   9.521  37.324  1.00 29.51           C
ATOM      4 CTHR     X   1      28.845  11.647  37.086  1.00 23.38           C
ATOM      5 CGLU     X   1      28.856  15.255  38.188  1.00 23.41           C
ATOM      6 CGLU     X   1      28.979  16.612  34.630  1.00 18.74           C
ATOM      7 CGLN     X   1      26.243  14.165  33.577  1.00 15.79           C
ATOM      8 CILE     X   1      24.228  15.472  36.530  0.60 16.16           C
ATOM      9 CALA     X   1      25.103  19.004  35.250  1.00 15.86           C
ATOM     10 CGLU     X   1      23.655  18.314  31.796  0.44 14.66           C
ATOM     11 CPHE     X   1      20.417  17.046  33.396  0.74 12.86           C
ATOM     12 CLYS     X   1      20.009  20.147  35.581  0.60 10.51           C
ATOM     13 CGLU     X   1      20.063  22.489  32.568  1.00 11.86           C
ATOM     14 CALA     X   1      17.289  20.351  31.058  1.00 11.89           C
ATOM     15 CPHE     X   1      15.624  20.349  34.492  1.00  8.45           C
ATOM     16 CALA     X   1      15.463  24.155  34.384  1.00  9.18           C
ATOM     17 CLEU     X   1      14.119  24.178  30.805  1.00 11.42           C
ATOM     18 CPHE     X   1      11.122  22.103  31.948  1.00  8.68           C
ATOM     19 CASP     X   1      10.420  23.448  35.445  1.00  7.43           C
ATOM     20 CLYS     X   1       9.799  27.005  34.176  1.00 12.02           C
ATOM     21 CASP     X   1       8.991  28.463  37.611  1.00  9.95           C
ATOM     22 CGLY     X   1      11.386  26.295  39.664  1.00  9.50           C
ATOM     23 CASP     X   1       8.384  25.260  41.781  1.00  8.33           C
ATOM     24 CGLY     X   1       9.956  21.827  42.360  1.00  7.50           C
ATOM     25 CTHR     X   1       7.480  20.059  40.031  1.00  7.23           C
ATOM     26 CILE     X   1       6.797  20.080  36.272  1.00  7.78           C
ATOM     27 CTHR     X   1       3.128  19.989  35.342  1.00  9.03           C
ATOM     28 CTHR     X   1       1.581  19.236  31.940  1.00 11.81           C
ATOM     29 CLYS     X   1       1.580  22.965  31.127  1.00 14.05           C
ATOM     30 CGLU     X   1       5.361  23.065  31.616  1.00  9.87           C
ATOM     31 CLEU     X   1       6.134  19.867  29.697  1.00  9.76           C
ATOM     32 CGLY     X   1       3.757  21.187  27.019  1.00  9.58           C
ATOM     33 CTHR     X   1       5.456  24.580  26.731  1.00  9.32           C
ATOM     34 CVAL     X   1       8.554  22.648  25.626  1.00  9.59           C
ATOM     35 CMET     X   1       6.504  20.563  23.192  0.61  9.67           C
ATOM     36 CARG     X   1       4.715  23.685  22.027  1.00  8.72           C
ATOM     37 CSER     X   1       8.037  25.407  21.346  1.00 12.32           C
ATOM     38 CLEU     X   1       8.680  22.259  19.273  0.53 15.72           C
ATOM     39 CGLY     X   1       5.654  23.147  17.129  1.00 12.21           C
ATOM     40 CGLN     X   1       3.061  20.716  18.537  1.00 10.24           C
ATOM     41 CASN     X   1      -0.295  21.190  20.255  1.00  7.42           C
ATOM     42 CPRO     X   1      -1.087  18.574  22.950  0.63  8.37           C
ATOM     43 CTHR     X   1      -4.561  18.390  24.505  1.00  9.95           C
ATOM     44 CGLU     X   1      -4.696  17.947  28.288  1.00 10.91           C
ATOM     45 CALA     X   1      -5.176  14.200  27.827  1.00 11.63           C
ATOM     46 CGLU     X   1      -1.981  13.898  25.736  1.00  9.34           C
ATOM     47 CLEU     X   1      -0.149  15.943  28.370  1.00  8.88           C
ATOM     48 CGLN     X   1      -1.376  13.509  31.049  1.00  9.62           C
ATOM     49 CASP     X   1      -0.326  10.512  28.944  1.00 10.37           C
ATOM     50 CMET     X   1       3.225  11.917  28.824  1.00 10.93           C
ATOM     51 CILE     X   1       3.247  12.638  32.555  0.52  9.63           C
ATOM     52 CASN     X   1       2.205   9.018  33.035  1.00 10.19           C
ATOM     53 CGLU     X   1       5.526   7.884  31.525  1.00 17.10           C
ATOM     54 CVAL     X   1       7.307   9.418  34.515  0.44 15.60           C
ATOM     55 CASP     X   1       4.303   9.633  36.877  1.00 15.46           C
ATOM     56 CALA     X   1       4.862   6.392  38.855  1.00 13.59           C
ATOM     57 CASP     X   1       2.878   7.476  41.955  1.00 12.17           C
ATOM     58 CGLY     X   1       0.043   8.824  39.787  1.00 16.07           C
ATOM     59 CASN     X   1      -0.373  12.191  41.569  1.00 15.63           C
ATOM     60 CGLY     X   1      -0.261  14.243  38.321  1.00 11.82           C
ATOM     61 CTHR     X   1       3.168  15.957  38.610  1.00  8.43           C
ATOM     62 CILE     X   1       6.898  15.056  38.304  1.00  7.21           C
ATOM     63 CASP     X   1       9.196  15.858  41.252  1.00  7.73           C
ATOM     64 CPHE     X   1      12.992  16.300  41.010  1.00  9.05           C
ATOM     65 CPRO     X   1      13.440  12.522  41.682  1.00 11.62           C
ATOM     66 CGLU     X   1      10.946  11.788  38.872  1.00  9.06           C
ATOM     67 CPHE     X   1      12.778  14.462  36.794  0.59  9.62           C
ATOM     68 CLEU     X   1      15.997  12.550  37.500  1.00 13.94           C
ATOM     69 CSER     X   1      14.227   9.475  36.083  0.78 14.51           C
ATOM     70 CLEU     X   1      13.459  11.446  32.898  0.53 12.64           C
ATOM     71 CMET     X   1      17.123  11.259  31.829  0.67 14.57           C
ATOM     72 CALA     X   1      16.960   7.652  33.032  0.54 17.68           C
ATOM     73 CARG     X   1      14.040   6.999  30.611  0.51 16.59           C
ATOM     74 CLYS     X   1      15.534   9.022  27.755  1.00 22.03           C
ATOM     75 CMET     X   1      19.225   8.890  28.602  0.60 22.35           C
ATOM     76 CLYS     X   1      18.905   5.102  28.280  1.00 25.50           C
ATOM     77 CGLU     X   1      16.238   3.767  25.890  0.58 19.93           C
ATOM     78 CGLN     X   1      16.226   4.236  22.128  1.00 18.67           C
ATOM     79 CASP     X   1      19.054   3.666  19.573  0.31 19.26           C
ATOM     80 CSER     X   1      17.593   1.261  17.000  0.46 21.04           C
ATOM     81 CGLU     X   1      16.755   3.647  14.136  0.56 18.44           C
ATOM     82 CGLU     X   1      17.148   7.238  12.831  1.00 17.69           C
ATOM     83 CGLU     X   1      20.818   6.943  13.932  1.00 21.94           C
ATOM     84 CLEU     X   1      21.209   3.585  12.196  0.51 14.30           C
ATOM     85 CILE     X   1      19.435   5.615   9.498  1.00 13.46           C
ATOM     86 CGLU     X   1      22.843   7.149   8.674  0.58 16.18           C
ATOM     87 CALA     X   1      24.431   3.719   8.151  1.00 16.77           C
ATOM     88 CPHE     X   1      21.336   2.574   6.224  1.00 12.77           C
ATOM     89 CLYS     X   1      21.958   5.259   3.582  0.51 11.05           C
ATOM     90 CVAL     X   1      24.988   3.216   2.453  0.54 12.30           C
ATOM     91 CPHE     X   1      22.852   0.122   1.801  0.61 11.45           C
ATOM     92 CASP     X   1      20.016   2.185   0.282  1.00 12.43           C
ATOM     93 CARG     X   1      22.587   3.893  -1.947  1.00 15.05           C
ATOM     94 CASP     X   1      20.610   6.106  -4.330  1.00 17.81           C
ATOM     95 CGLY     X   1      18.151   7.041  -1.567  1.00 21.74           C
ATOM     96 CASN     X   1      14.402   6.427  -1.937  1.00 21.86           C
ATOM     97 CGLY     X   1      13.614   5.140   1.581  1.00 18.47           C
ATOM     98 CLEU     X   1      14.018   1.588   0.243  1.00 13.28           C
ATOM     99 CILE     X   1      16.738  -1.050   0.178  0.90  9.81           C
ATOM    100 CSER     X   1      16.462  -2.873  -3.135  1.00 10.27           C
ATOM    101 CALA     X   1      17.273  -6.507  -3.816  1.00 10.69           C
ATOM    102 CALA     X   1      20.723  -5.407  -5.084  1.00 11.64           C
ATOM    103 CGLU     X   1      21.363  -2.916  -2.256  1.00  9.38           C
ATOM    104 CLEU     X   1      20.446  -5.671   0.204  1.00  9.41           C
ATOM    105 CARG     X   1      22.903  -8.002  -1.555  1.00  9.65           C
ATOM    106 CHIS     X   1      25.594  -5.408  -0.777  0.34 10.82           C
ATOM    107 CVAL     X   1      24.641  -5.393   2.930  1.00 11.53           C
ATOM    108 CMET     X   1      25.201  -9.164   2.978  1.00 10.52           C
ATOM    109 CTHR     X   1      28.643  -8.540   1.433  1.00 11.80           C
ATOM    110 CASN     X   1      29.430  -6.475   4.548  0.72 10.91           C
ATOM    111 CLEU     X   1      28.570  -9.485   6.725  1.00 12.32           C
ATOM    112 CGLY     X   1      30.919 -11.498   4.489  1.00 11.96           C
ATOM    113 CGLU     X   1      28.093 -13.479   2.855  1.00 10.90           C
ATOM    114 CLYS     X   1      28.251 -13.534  -0.972  0.67 10.41           C
ATOM    115 CLEU     X   1      24.781 -15.054  -1.495  0.58  8.35           C
ATOM    116 CTHR     X   1      23.363 -16.181  -4.863  1.00  8.53           C
ATOM    117 CASP     X   1      20.644 -14.414  -6.897  1.00  8.68           C
ATOM    118 CASP     X   1      17.903 -16.765  -5.637  0.34  8.53           C
ATOM    119 CGLU     X   1      18.722 -16.226  -1.953  1.00  9.37           C
ATOM    120 CVAL     X   1      18.622 -12.429  -2.350  1.00  9.39           C
ATOM    121 CASP     X   1      15.019 -12.421  -3.605  1.00  9.65           C
ATOM    122 CGLU     X   1      14.131 -14.876  -0.810  1.00 10.75           C
ATOM    123 CMET     X   1      15.334 -12.382   1.820  1.00 10.60           C
ATOM    124 CILE     X   1      13.095  -9.760   0.185  0.61 11.16           C
ATOM    125 CARG     X   1       9.999 -11.967   0.127  1.00 11.30           C
ATOM    126 CGLU     X   1      10.265 -12.616   3.875  1.00 13.24           C
ATOM    127 CALA     X   1      10.213  -8.857   4.635  1.00 13.38           C
ATOM    128 CASP     X   1       7.862  -7.838   1.807  1.00 11.01           C
ATOM    129 CILE     X   1       4.317  -7.307   3.096  1.00 12.45           C
ATOM    130 CASP     X   1       3.384  -4.177   1.078  1.00 14.06           C
ATOM    131 CGLY     X   1       4.197  -5.668  -2.334  1.00 14.95           C
ATOM    132 CASP     X   1       6.495  -3.012  -3.865  1.00 14.21           C
ATOM    133 CGLY     X   1       9.433  -5.453  -4.199  1.00 12.69           C
ATOM    134 CHIS     X   1      11.635  -3.527  -1.754  1.00 10.74           C
ATOM    135 CILE     X   1      12.280  -3.370   2.007  0.71  9.61           C
ATOM    136 CASN     X   1      11.834   0.056   3.611  1.00 10.65           C
ATOM    137 CTYR     X   1      13.267   0.955   7.035  0.62 11.57           C
ATOM    138 CGLU     X   1      10.129  -0.533   8.614  1.00 12.62           C
ATOM    139 CGLU     X   1      10.422  -4.026   7.086  1.00 10.88           C
ATOM    140 CPHE     X   1      14.105  -4.122   8.050  0.53 10.57           C
ATOM    141 CVAL     X   1      13.262  -3.540  11.722  1.00 13.02           C
ATOM    142 CARG     X   1      10.597  -6.250  11.347  0.48 16.92           C
ATOM    143 CMET     X   1      13.221  -8.449   9.668  0.73 17.91           C
ATOM    144 CMET     X   1      15.571  -7.859  12.618  1.00 23.30           C
ATOM    145 CVAL     X   1      13.011  -9.371  15.046  1.00 30.36           C
ATOM    146 CSER     X   1      12.881 -12.909  13.587  1.00 49.83           C
END
ATOM      1 CGLU     X   1      28.320   2.239  39.402  1.00 54.51           C
ATOM      2 CGLN     X   1      29.448   5.824  38.645  1.00 43.98           C
ATOM      3 CLEU     X   1      26.913   8.633  37.972  1.00 29.51           C
ATOM      4 CTHR     X   1      28.622  11.577  36.245  1.00 23.38           C
ATOM      5 CGLU     X   1      28.509  15.165  37.408  1.00 23.41           C
ATOM      6 CGLU     X   1      28.039  16.741  33.972  1.00 18.74           C
ATOM      7 CGLN     X   1      25.443  14.039  33.235  1.00 15.79           C
ATOM      8 CILE     X   1      23.668  14.797  36.517  0.60 16.16           C
ATOM      9 CALA     X   1      24.424  18.553  36.064  1.00 15.86           C
ATOM     10 CGLU     X   1      23.009  18.606  32.528  0.44 14.66           C
ATOM     11 CPHE     X   1      19.810  16.887  33.739  0.74 12.86           C
ATOM     12 CLYS     X   1      19.356  19.764  36.203  0.60 10.51           C
ATOM     13 CGLU     X   1      20.045  22.567  33.707  1.00 11.86           C
ATOM     14 CALA     X   1      17.476  21.016  31.353  1.00 11.89           C
ATOM     15 CPHE     X   1      15.021  20.129  34.138  1.00  8.45           C
ATOM     16 CALA     X   1      15.002  23.727  35.394  1.00  9.18           C
ATOM     17 CLEU     X   1      14.473  25.092  31.863  1.00 11.42           C
ATOM     18 CPHE     X   1      11.248  23.050  32.003  1.00  8.68           C
ATOM     19 CASP     X   1      10.633  23.969  35.651  1.00  7.43           C
ATOM     20 CLYS     X   1       9.939  27.560  34.521  1.00 12.02           C
ATOM     21 CASP     X   1       8.662  29.259  37.693  1.00  9.95           C
ATOM     22 CGLY     X   1      11.283  27.513  39.869  1.00  9.50           C
ATOM     23 CASP     X   1       8.789  25.649  42.075  1.00  8.33           C
ATOM     24 CGLY     X   1      10.826  22.432  41.768  1.00  7.50           C
ATOM     25 CTHR     X   1       8.205  20.573  39.682  1.00  7.23           C
ATOM     26 CILE     X   1       7.358  20.077  35.989  1.00  7.78           C
ATOM     27 CTHR     X   1       3.659  20.635  35.413  1.00  9.03           C
ATOM     28 CTHR     X   1       1.671  20.137  32.198  1.00 11.81           C
ATOM     29 CLYS     X   1       1.661  23.908  31.609  1.00 14.05           C
ATOM     30 CGLU     X   1       5.474  23.909  31.703  1.00  9.87           C
ATOM     31 CLEU     X   1       5.629  20.914  29.356  1.00  9.76           C
ATOM     32 CGLY     X   1       2.984  22.645  27.218  1.00  9.58           C
ATOM     33 CTHR     X   1       5.252  25.694  27.010  1.00  9.32           C
ATOM     34 CVAL     X   1       8.242  23.600  25.901  1.00  9.59           C
ATOM     35 CMET     X   1       6.223  21.336  23.606  0.61  9.67           C
ATOM     36 CARG     X   1       4.532  24.296  21.968  1.00  8.72           C
ATOM     37 CSER     X   1       7.927  25.798  21.145  1.00 12.32           C
ATOM     38 CLEU     X   1       8.163  22.798  18.787  0.53 15.72           C
ATOM     39 CGLY     X   1       5.005  23.513  16.772  1.00 12.21           C
ATOM     40 CGLN     X   1       2.183  21.750  18.655  1.00 10.24           C
ATOM     41 CASN     X   1      -0.680  22.460  21.050  1.00  7.42           C
ATOM     42 CPRO     X   1      -0.615  19.142  22.977  0.63  8.37           C
ATOM     43 CTHR     X   1      -4.016  18.668  24.630  1.00  9.95           C
ATOM     44 CGLU     X   1      -3.912  19.174  28.406  1.00 10.91           C
ATOM     45 CALA     X   1      -4.947  15.534  28.806  1.00 11.63           C
ATOM     46 CGLU     X   1      -2.320  14.414  26.254  1.00  9.34           C
ATOM     47 CLEU     X   1       0.493  15.818  28.398  1.00  8.88           C
ATOM     48 CGLN     X   1      -1.124  14.089  31.399  1.00  9.62           C
ATOM     49 CASP     X   1      -0.603  10.626  29.899  1.00 10.37           C
ATOM     50 CMET     X   1       2.959  11.681  29.004  1.00 10.93           C
ATOM     51 CILE     X   1       3.602  12.673  32.616  0.52  9.63           C
ATOM     52 CASN     X   1       1.733   9.610  33.859  1.00 10.19           C
ATOM     53 CGLU     X   1       4.584   7.357  32.679  1.00 17.10           C
ATOM     54 CVAL     X   1       6.765   9.076  35.278  0.44 15.60           C
ATOM     55 CASP     X   1       3.974  10.159  37.663  1.00 15.46           C
ATOM     56 CALA     X   1       4.380   7.841  40.694  1.00 13.59           C
ATOM     57 CASP     X   1       2.076   9.490  43.281  1.00 12.17           C
ATOM     58 CGLY     X   1      -0.450  10.544  40.622  1.00 16.07           C
ATOM     59 CASN     X   1      -0.160  14.148  41.890  1.00 15.63           C
ATOM     60 CGLY     X   1      -0.302  15.483  38.288  1.00 11.82           C
ATOM     61 CTHR     X   1       3.270  16.896  38.421  1.00  8.43           C
ATOM     62 CILE     X   1       6.906  15.635  38.286  1.00  7.21           C
ATOM     63 CASP     X   1       9.309  16.470  41.139  1.00  7.73           C
ATOM     64 CPHE     X   1      13.043  15.654  40.893  1.00  9.05           C
ATOM     65 CPRO     X   1      13.259  11.833  41.425  1.00 11.62           C
ATOM     66 CGLU     X   1      10.334  11.271  39.020  1.00  9.06           C
ATOM     67 CPHE     X   1      12.660  13.153  36.597  0.59  9.62           C
ATOM     68 CLEU     X   1      15.315  10.553  37.433  1.00 13.94           C
ATOM     69 CSER     X   1      12.917   7.840  36.213  0.78 14.51           C
ATOM     70 CLEU     X   1      12.596   9.835  32.968  0.53 12.64           C
ATOM     71 CMET     X   1      16.376  10.127  32.491  0.67 14.57           C
ATOM     72 CALA     X   1      16.714   6.397  33.162  0.54 17.68           C
ATOM     73 CARG     X   1      13.943   5.634  30.601  0.51 16.59           C
ATOM     74 CLYS     X   1      15.019   8.354  28.168  1.00 22.03           C
ATOM     75 CMET     X   1      18.707   8.747  28.941  0.60 22.35           C
ATOM     76 CLYS     X   1      18.858   5.035  28.067  1.00 25.50           C
ATOM     77 CGLU     X   1      16.211   3.472  25.797  0.58 19.93           C
ATOM     78 CGLN     X   1      15.650   3.836  22.065  1.00 18.67           C
ATOM     79 CASP     X   1      18.541   4.069  19.527  0.31 19.26           C
ATOM     80 CSER     X   1      18.013   1.051  17.255  0.46 21.04           C
ATOM     81 CGLU     X   1      16.656   2.393  13.945  0.56 18.44           C
ATOM     82 CGLU     X   1      16.243   5.641  11.936  1.00 17.69           C
ATOM     83 CGLU     X   1      19.847   6.334  13.078  1.00 21.94           C
ATOM     84 CLEU     X   1      21.042   2.876  12.048  0.51 14.30           C
ATOM     85 CILE     X   1      19.096   4.179   9.038  1.00 13.46           C
ATOM     86 CGLU     X   1      21.735   6.944   8.827  0.58 16.18           C
ATOM     87 CALA     X   1      24.231   4.068   8.569  1.00 16.77           C
ATOM     88 CPHE     X   1      21.917   2.338   6.067  1.00 12.77           C
ATOM     89 CLYS     X   1      21.940   5.423   3.819  0.51 11.05           C
ATOM     90 CVAL     X   1      25.346   4.143   2.642  0.54 12.30           C
ATOM     91 CPHE     X   1      23.502   0.986   1.551  0.61 11.45           C
ATOM     92 CASP     X   1      20.361   2.855   0.437  1.00 12.43           C
ATOM     93 CARG     X   1      22.182   4.595  -2.418  1.00 15.05           C
ATOM     94 CASP     X   1      19.449   6.290  -4.453  1.00 17.81           C
ATOM     95 CGLY     X   1      17.643   7.518  -1.326  1.00 21.74           C
ATOM     96 CASN     X   1      14.030   6.354  -1.721  1.00 21.86           C
ATOM     97 CGLY     X   1      13.778   4.835   1.784  1.00 18.47           C
ATOM     98 CLEU     X   1      13.893   1.257   0.459  1.00 13.28           C
ATOM     99 CILE     X   1      16.828  -1.141   0.517  0.90  9.81           C
ATOM    100 CSER     X   1      16.360  -2.625  -2.940  1.00 10.27           C
ATOM    101 CALA     X   1      17.050  -6.211  -3.934  1.00 10.69           C
ATOM    102 CALA     X   1      20.365  -5.305  -5.640  1.00 11.64           C
ATOM    103 CGLU     X   1      21.243  -3.007  -2.714  1.00  9.38           C
ATOM    104 CLEU     X   1      20.520  -5.928  -0.385  1.00  9.41           C
ATOM    105 CARG     X   1      23.054  -8.008  -2.338  1.00  9.65           C
ATOM    106 CHIS     X   1      25.610  -5.203  -1.915  0.34 10.82           C
ATOM    107 CVAL     X   1      24.696  -5.065   1.800  1.00 11.53           C
ATOM    108 CMET     X   1      25.131  -8.797   2.451  1.00 10.52           C
ATOM    109 CTHR     X   1      28.487  -9.207   0.665  1.00 11.80           C
ATOM    110 CASN     X   1      29.749  -6.099   2.491  0.72 10.91           C
ATOM    111 CLEU     X   1      28.975  -7.506   5.949  1.00 12.32           C
ATOM    112 CGLY     X   1      30.069 -11.086   5.204  1.00 11.96           C
ATOM    113 CGLU     X   1      27.326 -13.380   3.865  1.00 10.90           C
ATOM    114 CLYS     X   1      28.520 -14.073   0.293  0.67 10.41           C
ATOM    115 CLEU     X   1      25.108 -15.491  -0.698  0.58  8.35           C
ATOM    116 CTHR     X   1      24.057 -16.622  -4.196  1.00  8.53           C
ATOM    117 CASP     X   1      22.479 -14.134  -6.640  1.00  8.68           C
ATOM    118 CASP     X   1      19.420 -16.429  -6.698  0.34  8.53           C
ATOM    119 CGLU     X   1      19.606 -16.580  -2.893  1.00  9.37           C
ATOM    120 CVAL     X   1      19.538 -12.767  -2.713  1.00  9.39           C
ATOM    121 CASP     X   1      16.122 -12.674  -4.410  1.00  9.65           C
ATOM    122 CGLU     X   1      14.735 -15.500  -2.238  1.00 10.75           C
ATOM    123 CMET     X   1      15.419 -13.399   0.878  1.00 10.60           C
ATOM    124 CILE     X   1      13.777 -10.267  -0.556  0.61 11.16           C
ATOM    125 CARG     X   1      10.499 -12.115  -1.096  1.00 11.30           C
ATOM    126 CGLU     X   1      10.554 -13.255   2.542  1.00 13.24           C
ATOM    127 CALA     X   1      10.609  -9.705   3.995  1.00 13.38           C
ATOM    128 CASP     X   1       8.295  -8.258   1.328  1.00 11.01           C
ATOM    129 CILE     X   1       4.789  -8.306   2.817  1.00 12.45           C
ATOM    130 CASP     X   1       2.890  -5.582   0.892  1.00 14.06           C
ATOM    131 CGLY     X   1       4.373  -6.767  -2.414  1.00 14.95           C
ATOM    132 CASP     X   1       6.232  -3.617  -3.553  1.00 14.21           C
ATOM    133 CGLY     X   1       9.393  -5.598  -4.439  1.00 12.69           C
ATOM    134 CHIS     X   1      11.593  -3.832  -1.873  1.00 10.74           C
ATOM    135 CILE     X   1      12.067  -3.772   1.916  0.71  9.61           C
ATOM    136 CASN     X   1      11.406  -0.515   3.778  1.00 10.65           C
ATOM    137 CTYR     X   1      13.037   0.571   7.057  0.62 11.57           C
ATOM    138 CGLU     X   1      10.368  -1.175   9.151  1.00 12.62           C
ATOM    139 CGLU     X   1      10.648  -4.467   7.225  1.00 10.88           C
ATOM    140 CPHE     X   1      14.378  -4.272   7.967  0.53 10.57           C
ATOM    141 CVAL     X   1      13.568  -4.186  11.692  1.00 13.02           C
ATOM    142 CARG     X   1      11.389  -7.314  11.457  0.48 16.92           C
ATOM    143 CMET     X   1      13.849  -9.173   9.215  0.73 17.91           C
ATOM    144 CMET     X   1      16.392  -8.905  12.051  1.00 23.30           C
ATOM    145 CVAL     X   1      13.900 -10.499  14.497  1.00 30.36           C
ATOM    146 CSER     X   1      13.313 -13.575  12.292  1.00 49.83           C
END
ATOM      1 CGLU     X   1      25.628   2.408  35.076  1.00 54.51           C
ATOM      2 CGLN     X   1      27.588   5.693  35.319  1.00 43.98           C
ATOM      3 CLEU     X   1      26.378   9.295  34.741  1.00 29.51           C
ATOM      4 CTHR     X   1      29.157  11.764  33.875  1.00 23.38           C
ATOM      5 CGLU     X   1      29.430  15.369  34.955  1.00 23.41           C
ATOM      6 CGLU     X   1      28.284  16.343  31.455  1.00 18.74           C
ATOM      7 CGLN     X   1      25.127  14.225  31.806  1.00 15.79           C
ATOM      8 CILE     X   1      24.537  15.672  35.278  0.60 16.16           C
ATOM      9 CALA     X   1      24.892  19.212  33.787  1.00 15.86           C
ATOM     10 CGLU     X   1      22.438  18.320  31.013  0.44 14.66           C
ATOM     11 CPHE     X   1      19.832  16.787  33.361  0.74 12.86           C
ATOM     12 CLYS     X   1      19.992  19.689  35.832  0.60 10.51           C
ATOM     13 CGLU     X   1      19.627  22.287  33.062  1.00 11.86           C
ATOM     14 CALA     X   1      16.982  20.273  31.192  1.00 11.89           C
ATOM     15 CPHE     X   1      14.810  19.607  34.260  1.00  8.45           C
ATOM     16 CALA     X   1      15.062  23.311  35.120  1.00  9.18           C
ATOM     17 CLEU     X   1      14.119  24.237  31.533  1.00 11.42           C
ATOM     18 CPHE     X   1      10.629  22.932  32.375  1.00  8.68           C
ATOM     19 CASP     X   1      10.383  24.080  36.002  1.00  7.43           C
ATOM     20 CLYS     X   1      10.399  27.825  35.211  1.00 12.02           C
ATOM     21 CASP     X   1       9.463  29.208  38.645  1.00  9.95           C
ATOM     22 CGLY     X   1      12.325  27.203  40.207  1.00  9.50           C
ATOM     23 CASP     X   1      10.012  25.399  42.650  1.00  8.33           C
ATOM     24 CGLY     X   1      11.367  21.876  42.063  1.00  7.50           C
ATOM     25 CTHR     X   1       8.384  20.457  40.122  1.00  7.23           C
ATOM     26 CILE     X   1       6.927  20.364  36.591  1.00  7.78           C
ATOM     27 CTHR     X   1       3.213  20.971  36.175  1.00  9.03           C
ATOM     28 CTHR     X   1       1.377  20.195  32.925  1.00 11.81           C
ATOM     29 CLYS     X   1       1.207  23.980  32.469  1.00 14.05           C
ATOM     30 CGLU     X   1       5.020  24.024  32.454  1.00  9.87           C
ATOM     31 CLEU     X   1       5.608  20.977  30.245  1.00  9.76           C
ATOM     32 CGLY     X   1       3.036  22.295  27.753  1.00  9.58           C
ATOM     33 CTHR     X   1       4.729  25.701  27.864  1.00  9.32           C
ATOM     34 CVAL     X   1       8.023  24.124  26.763  1.00  9.59           C
ATOM     35 CMET     X   1       6.506  21.798  24.163  0.61  9.67           C
ATOM     36 CARG     X   1       4.542  24.644  22.631  1.00  8.72           C
ATOM     37 CSER     X   1       7.633  26.853  22.465  1.00 12.32           C
ATOM     38 CLEU     X   1       9.468  24.258  20.339  0.53 15.72           C
ATOM     39 CGLY     X   1       6.688  23.974  17.743  1.00 12.21           C
ATOM     40 CGLN     X   1       4.148  21.518  19.203  1.00 10.24           C
ATOM     41 CASN     X   1       0.468  21.472  20.149  1.00  7.42           C
ATOM     42 CPRO     X   1      -0.625  19.084  22.947  0.63  8.37           C
ATOM     43 CTHR     X   1      -4.045  19.221  24.623  1.00  9.95           C
ATOM     44 CGLU     X   1      -4.184  19.326  28.430  1.00 10.91           C
ATOM     45 CALA     X   1      -5.652  15.831  28.101  1.00 11.63           C
ATOM     46 CGLU     X   1      -2.540  14.591  26.243  1.00  9.34           C
ATOM     47 CLEU     X   1      -0.240  16.545  28.558  1.00  8.88           C
ATOM     48 CGLN     X   1      -1.973  14.969  31.578  1.00  9.62           C
ATOM     49 CASP     X   1      -1.356  11.447  30.261  1.00 10.37           C
ATOM     50 CMET     X   1       2.304  12.364  29.660  1.00 10.93           C
ATOM     51 CILE     X   1       2.770  13.578  33.231  0.52  9.63           C
ATOM     52 CASN     X   1       0.900  10.647  34.759  1.00 10.19           C
ATOM     53 CGLU     X   1       3.523   8.551  32.936  1.00 17.10           C
ATOM     54 CVAL     X   1       6.403   9.656  35.162  0.44 15.60           C
ATOM     55 CASP     X   1       4.497  10.826  38.268  1.00 15.46           C
ATOM     56 CALA     X   1       5.598   8.048  40.677  1.00 13.59           C
ATOM     57 CASP     X   1       4.174   9.787  43.786  1.00 12.17           C
ATOM     58 CGLY     X   1       0.777  10.418  42.168  1.00 16.07           C
ATOM     59 CASN     X   1       0.715  14.131  43.113  1.00 15.63           C
ATOM     60 CGLY     X   1       0.095  15.388  39.534  1.00 11.82           C
ATOM     61 CTHR     X   1       3.562  16.873  38.789  1.00  8.43           C
ATOM     62 CILE     X   1       7.187  15.828  38.022  1.00  7.21           C
ATOM     63 CASP     X   1       9.583  15.766  41.001  1.00  7.73           C
ATOM     64 CPHE     X   1      13.373  15.966  40.487  1.00  9.05           C
ATOM     65 CPRO     X   1      13.463  12.216  41.411  1.00 11.62           C
ATOM     66 CGLU     X   1      10.495  11.359  39.149  1.00  9.06           C
ATOM     67 CPHE     X   1      12.531  12.816  36.224  0.59  9.62           C
ATOM     68 CLEU     X   1      15.604  10.735  37.084  1.00 13.94           C
ATOM     69 CSER     X   1      13.286   7.707  36.852  0.78 14.51           C
ATOM     70 CLEU     X   1      12.373   9.094  33.409  0.53 12.64           C
ATOM     71 CMET     X   1      16.032   8.918  32.321  0.67 14.57           C
ATOM     72 CALA     X   1      16.476   5.405  33.715  0.54 17.68           C
ATOM     73 CARG     X   1      13.551   3.866  31.741  0.51 16.59           C
ATOM     74 CLYS     X   1      14.171   5.873  28.568  1.00 22.03           C
ATOM     75 CMET     X   1      17.791   6.966  28.808  0.60 22.35           C
ATOM     76 CLYS     X   1      18.672   3.291  28.278  1.00 25.50           C
ATOM     77 CGLU     X   1      16.150   1.026  26.513  0.58 19.93           C
ATOM     78 CGLN     X   1      14.735   1.648  23.051  1.00 18.67           C
ATOM     79 CASP     X   1      16.688   2.800  19.935  0.31 19.26           C
ATOM     80 CSER     X   1      14.389   2.338  16.927  0.46 21.04           C
ATOM     81 CGLU     X   1      14.077   4.964  14.169  0.56 18.44           C
ATOM     82 CGLU     X   1      15.411   8.325  12.874  1.00 17.69           C
ATOM     83 CGLU     X   1      18.890   6.935  13.729  1.00 21.94           C
ATOM     84 CLEU     X   1      18.623   3.434  12.272  0.51 14.30           C
ATOM     85 CILE     X   1      17.738   5.732   9.360  1.00 13.46           C
ATOM     86 CGLU     X   1      21.357   6.980   9.365  0.58 16.18           C
ATOM     87 CALA     X   1      22.668   3.416   8.983  1.00 16.77           C
ATOM     88 CPHE     X   1      20.060   2.322   6.412  1.00 12.77           C
ATOM     89 CLYS     X   1      20.970   5.193   4.066  0.51 11.05           C
ATOM     90 CVAL     X   1      24.136   3.233   3.193  0.54 12.30           C
ATOM     91 CPHE     X   1      21.662   0.425   2.451  0.61 11.45           C
ATOM     92 CASP     X   1      19.326   2.856   0.651  1.00 12.43           C
ATOM     93 CARG     X   1      22.240   3.835  -1.595  1.00 15.05           C
ATOM     94 CASP     X   1      20.566   6.201  -4.062  1.00 17.81           C
ATOM     95 CGLY     X   1      17.775   7.181  -1.653  1.00 21.74           C
ATOM     96 CASN     X   1      14.442   6.090  -3.159  1.00 21.86           C
ATOM     97 CGLY     X   1      12.678   4.533  -0.140  1.00 18.47           C
ATOM     98 CLEU     X   1      13.525   1.083  -1.538  1.00 13.28           C
ATOM     99 CILE     X   1      16.636  -1.012  -0.992  0.90  9.81           C
ATOM    100 CSER     X   1      17.277  -2.933  -4.196  1.00 10.27           C
ATOM    101 CALA     X   1      18.200  -6.602  -4.329  1.00 10.69           C
ATOM    102 CALA     X   1      21.659  -5.457  -5.532  1.00 11.64           C
ATOM    103 CGLU     X   1      21.922  -2.781  -2.816  1.00  9.38           C
ATOM    104 CLEU     X   1      21.148  -5.397  -0.164  1.00  9.41           C
ATOM    105 CARG     X   1      23.601  -7.545  -2.147  1.00  9.65           C
ATOM    106 CHIS     X   1      26.410  -5.081  -1.366  0.34 10.82           C
ATOM    107 CVAL     X   1      25.422  -4.629   2.305  1.00 11.53           C
ATOM    108 CMET     X   1      25.202  -8.301   3.305  1.00 10.52           C
ATOM    109 CTHR     X   1      28.779  -8.661   2.003  1.00 11.80           C
ATOM    110 CASN     X   1      29.744  -5.558   4.010  0.72 10.91           C
ATOM    111 CLEU     X   1      28.369  -7.418   7.042  1.00 12.32           C
ATOM    112 CGLY     X   1      30.413 -10.592   6.481  1.00 11.96           C
ATOM    113 CGLU     X   1      27.488 -12.700   5.221  1.00 10.90           C
ATOM    114 CLYS     X   1      28.611 -13.877   1.753  0.67 10.41           C
ATOM    115 CLEU     X   1      25.200 -15.267   0.718  0.58  8.35           C
ATOM    116 CTHR     X   1      24.704 -16.404  -2.899  1.00  8.53           C
ATOM    117 CASP     X   1      22.999 -14.107  -5.443  1.00  8.68           C
ATOM    118 CASP     X   1      20.119 -16.621  -5.520  0.34  8.53           C
ATOM    119 CGLU     X   1      20.104 -16.247  -1.726  1.00  9.37           C
ATOM    120 CVAL     X   1      19.647 -12.474  -2.092  1.00  9.39           C
ATOM    121 CASP     X   1      16.435 -12.944  -4.095  1.00  9.65           C
ATOM    122 CGLU     X   1      15.288 -15.682  -1.684  1.00 10.75           C
ATOM    123 CMET     X   1      15.878 -13.227   1.182  1.00 10.60           C
ATOM    124 CILE     X   1      14.316 -10.303  -0.709  0.61 11.16           C
ATOM    125 CARG     X   1      10.972 -11.857  -1.638  1.00 11.30           C
ATOM    126 CGLU     X   1      10.686 -13.160   1.935  1.00 13.24           C
ATOM    127 CALA     X   1      10.615  -9.672   3.531  1.00 13.38           C
ATOM    128 CASP     X   1       8.779  -8.107   0.575  1.00 11.01           C
ATOM    129 CILE     X   1       5.400  -8.047   2.334  1.00 12.45           C
ATOM    130 CASP     X   1       4.045  -5.142   0.222  1.00 14.06           C
ATOM    131 CGLY     X   1       4.963  -6.651  -3.155  1.00 14.95           C
ATOM    132 CASP     X   1       7.011  -3.860  -4.796  1.00 14.21           C
ATOM    133 CGLY     X   1       9.972  -6.273  -5.127  1.00 12.69           C
ATOM    134 CHIS     X   1      12.261  -4.379  -2.736  1.00 10.74           C
ATOM    135 CILE     X   1      12.818  -3.781   0.995  0.71  9.61           C
ATOM    136 CASN     X   1      12.131  -0.567   2.920  1.00 10.65           C
ATOM    137 CTYR     X   1      13.881  -0.219   6.297  0.62 11.57           C
ATOM    138 CGLU     X   1      11.006  -1.662   8.350  1.00 12.62           C
ATOM    139 CGLU     X   1      10.837  -4.874   6.283  1.00 10.88           C
ATOM    140 CPHE     X   1      14.600  -5.258   6.730  0.53 10.57           C
ATOM    141 CVAL     X   1      14.117  -4.686  10.468  1.00 13.02           C
ATOM    142 CARG     X   1      11.672  -7.616  10.331  0.48 16.92           C
ATOM    143 CMET     X   1      14.210  -9.797   8.504  0.73 17.91           C
ATOM    144 CMET     X   1      16.717  -8.799  11.205  1.00 23.30           C
ATOM    145 CVAL     X   1      14.304  -9.981  13.945  1.00 30.36           C
ATOM    146 CSER     X   1      13.481 -13.617  13.067  1.00 49.83           C
END
ATOM      1 CGLU     X   1      23.893   2.246  35.167  1.00 54.51           C
ATOM      2 CGLN     X   1      26.246   5.005  33.923  1.00 43.98           C
ATOM      3 CLEU     X   1      26.439   8.450  35.617  1.00 29.51           C
ATOM      4 CTHR     X   1      28.664  11.146  34.083  1.00 23.38           C
ATOM      5 CGLU     X   1      29.501  14.483  35.632  1.00 23.41           C
ATOM      6 CGLU     X   1      28.991  16.290  32.318  1.00 18.74           C
ATOM      7 CGLN     X   1      25.794  14.213  32.097  1.00 15.79           C
ATOM      8 CILE     X   1      24.667  15.542  35.481  0.60 16.16           C
ATOM      9 CALA     X   1      25.449  19.155  34.382  1.00 15.86           C
ATOM     10 CGLU     X   1      23.377  18.374  31.283  0.44 14.66           C
ATOM     11 CPHE     X   1      20.211  17.196  33.083  0.74 12.86           C
ATOM     12 CLYS     X   1      20.425  20.158  35.479  0.60 10.51           C
ATOM     13 CGLU     X   1      20.302  22.694  32.631  1.00 11.86           C
ATOM     14 CALA     X   1      17.382  20.993  30.863  1.00 11.89           C
ATOM     15 CPHE     X   1      15.148  20.240  33.864  1.00  8.45           C
ATOM     16 CALA     X   1      15.524  23.821  35.113  1.00  9.18           C
ATOM     17 CLEU     X   1      14.632  25.141  31.639  1.00 11.42           C
ATOM     18 CPHE     X   1      11.311  23.265  31.851  1.00  8.68           C
ATOM     19 CASP     X   1      10.879  23.951  35.576  1.00  7.43           C
ATOM     20 CLYS     X   1      10.724  27.759  35.217  1.00 12.02           C
ATOM     21 CASP     X   1       9.398  28.836  38.631  1.00  9.95           C
ATOM     22 CGLY     X   1      11.960  26.760  40.576  1.00  9.50           C
ATOM     23 CASP     X   1       9.524  24.807  42.769  1.00  8.33           C
ATOM     24 CGLY     X   1      11.476  21.686  41.750  1.00  7.50           C
ATOM     25 CTHR     X   1       8.337  20.501  39.901  1.00  7.23           C
ATOM     26 CILE     X   1       7.300  20.332  36.228  1.00  7.78           C
ATOM     27 CTHR     X   1       3.687  21.462  36.156  1.00  9.03           C
ATOM     28 CTHR     X   1       1.254  21.256  33.227  1.00 11.81           C
ATOM     29 CLYS     X   1       1.780  25.010  32.785  1.00 14.05           C
ATOM     30 CGLU     X   1       5.540  24.449  32.480  1.00  9.87           C
ATOM     31 CLEU     X   1       5.374  21.289  30.362  1.00  9.76           C
ATOM     32 CGLY     X   1       2.736  22.977  28.182  1.00  9.58           C
ATOM     33 CTHR     X   1       5.208  25.850  27.848  1.00  9.32           C
ATOM     34 CVAL     X   1       8.086  23.553  26.850  1.00  9.59           C
ATOM     35 CMET     X   1       6.361  21.471  24.173  0.61  9.67           C
ATOM     36 CARG     X   1       5.459  24.506  22.104  1.00  8.72           C
ATOM     37 CSER     X   1       9.174  25.320  22.049  1.00 12.32           C
ATOM     38 CLEU     X   1       9.850  21.980  20.314  0.53 15.72           C
ATOM     39 CGLY     X   1       7.095  22.594  17.749  1.00 12.21           C
ATOM     40 CGLN     X   1       4.141  20.950  19.534  1.00 10.24           C
ATOM     41 CASN     X   1       0.566  21.810  20.496  1.00  7.42           C
ATOM     42 CPRO     X   1      -0.706  19.407  23.205  0.63  8.37           C
ATOM     43 CTHR     X   1      -3.562  20.182  25.606  1.00  9.95           C
ATOM     44 CGLU     X   1      -3.457  20.184  29.416  1.00 10.91           C
ATOM     45 CALA     X   1      -5.367  16.894  29.345  1.00 11.63           C
ATOM     46 CGLU     X   1      -2.699  15.493  26.982  1.00  9.34           C
ATOM     47 CLEU     X   1      -0.143  17.296  29.149  1.00  8.88           C
ATOM     48 CGLN     X   1      -1.558  15.459  32.187  1.00  9.62           C
ATOM     49 CASP     X   1      -0.975  12.181  30.334  1.00 10.37           C
ATOM     50 CMET     X   1       2.545  13.527  29.703  1.00 10.93           C
ATOM     51 CILE     X   1       2.950  13.715  33.477  0.52  9.63           C
ATOM     52 CASN     X   1       1.065  10.534  34.340  1.00 10.19           C
ATOM     53 CGLU     X   1       3.855   8.478  32.732  1.00 17.10           C
ATOM     54 CVAL     X   1       6.320   9.675  35.370  0.44 15.60           C
ATOM     55 CASP     X   1       4.010  10.382  38.339  1.00 15.46           C
ATOM     56 CALA     X   1       4.952   7.638  40.852  1.00 13.59           C
ATOM     57 CASP     X   1       3.476   9.040  44.103  1.00 12.17           C
ATOM     58 CGLY     X   1       0.544  10.205  41.957  1.00 16.07           C
ATOM     59 CASN     X   1       0.714  13.928  42.848  1.00 15.63           C
ATOM     60 CGLY     X   1      -0.073  15.152  39.290  1.00 11.82           C
ATOM     61 CTHR     X   1       3.257  16.999  38.765  1.00  8.43           C
ATOM     62 CILE     X   1       6.786  15.679  37.971  1.00  7.21           C
ATOM     63 CASP     X   1       9.355  15.763  40.801  1.00  7.73           C
ATOM     64 CPHE     X   1      13.170  16.101  40.797  1.00  9.05           C
ATOM     65 CPRO     X   1      13.593  12.352  41.630  1.00 11.62           C
ATOM     66 CGLU     X   1      10.528  11.657  39.444  1.00  9.06           C
ATOM     67 CPHE     X   1      12.603  13.067  36.524  0.59  9.62           C
ATOM     68 CLEU     X   1      15.658  11.077  37.626  1.00 13.94           C
ATOM     69 CSER     X   1      13.443   7.994  37.193  0.78 14.51           C
ATOM     70 CLEU     X   1      12.498   9.483  33.800  0.53 12.64           C
ATOM     71 CMET     X   1      16.113   9.274  32.580  0.67 14.57           C
ATOM     72 CALA     X   1      16.516   5.741  33.934  0.54 17.68           C
ATOM     73 CARG     X   1      13.530   4.343  31.947  0.51 16.59           C
ATOM     74 CLYS     X   1      13.815   6.730  28.997  1.00 22.03           C
ATOM     75 CMET     X   1      17.507   7.578  28.924  0.60 22.35           C
ATOM     76 CLYS     X   1      17.823   3.808  28.431  1.00 25.50           C
ATOM     77 CGLU     X   1      15.063   2.130  26.387  0.58 19.93           C
ATOM     78 CGLN     X   1      13.938   2.274  22.770  1.00 18.67           C
ATOM     79 CASP     X   1      15.578   2.706  19.309  0.31 19.26           C
ATOM     80 CSER     X   1      13.595   1.221  16.409  0.46 21.04           C
ATOM     81 CGLU     X   1      13.004   3.803  13.655  0.56 18.44           C
ATOM     82 CGLU     X   1      13.550   7.305  12.178  1.00 17.69           C
ATOM     83 CGLU     X   1      17.134   7.292  13.566  1.00 21.94           C
ATOM     84 CLEU     X   1      18.144   3.819  12.398  0.51 14.30           C
ATOM     85 CILE     X   1      16.863   5.381   9.163  1.00 13.46           C
ATOM     86 CGLU     X   1      20.101   7.415   8.985  0.58 16.18           C
ATOM     87 CALA     X   1      21.926   4.075   9.253  1.00 16.77           C
ATOM     88 CPHE     X   1      19.684   2.549   6.560  1.00 12.77           C
ATOM     89 CLYS     X   1      20.489   5.392   4.141  0.51 11.05           C
ATOM     90 CVAL     X   1      23.925   3.786   3.651  0.54 12.30           C
ATOM     91 CPHE     X   1      21.939   0.701   2.605  0.61 11.45           C
ATOM     92 CASP     X   1      19.037   2.480   0.870  1.00 12.43           C
ATOM     93 CARG     X   1      21.373   3.791  -1.835  1.00 15.05           C
ATOM     94 CASP     X   1      18.897   5.257  -4.327  1.00 17.81           C
ATOM     95 CGLY     X   1      17.163   6.922  -1.365  1.00 21.74           C
ATOM     96 CASN     X   1      13.517   6.218  -2.243  1.00 21.86           C
ATOM     97 CGLY     X   1      12.317   4.093   0.707  1.00 18.47           C
ATOM     98 CLEU     X   1      13.117   0.781  -1.014  1.00 13.28           C
ATOM     99 CILE     X   1      16.309  -1.233  -0.673  0.90  9.81           C
ATOM    100 CSER     X   1      17.159  -2.612  -4.100  1.00 10.27           C
ATOM    101 CALA     X   1      17.803  -6.328  -4.420  1.00 10.69           C
ATOM    102 CALA     X   1      21.371  -5.336  -5.425  1.00 11.64           C
ATOM    103 CGLU     X   1      21.620  -2.786  -2.588  1.00  9.38           C
ATOM    104 CLEU     X   1      20.834  -5.248   0.205  1.00  9.41           C
ATOM    105 CARG     X   1      23.166  -7.679  -1.588  1.00  9.65           C
ATOM    106 CHIS     X   1      25.805  -4.923  -1.475  0.34 10.82           C
ATOM    107 CVAL     X   1      25.096  -4.380   2.248  1.00 11.53           C
ATOM    108 CMET     X   1      25.360  -8.028   3.324  1.00 10.52           C
ATOM    109 CTHR     X   1      28.926  -8.267   1.963  1.00 11.80           C
ATOM    110 CASN     X   1      29.810  -5.233   4.107  0.72 10.91           C
ATOM    111 CLEU     X   1      28.258  -6.853   7.190  1.00 12.32           C
ATOM    112 CGLY     X   1      30.421  -9.970   6.773  1.00 11.96           C
ATOM    113 CGLU     X   1      28.049 -12.315   4.913  1.00 10.90           C
ATOM    114 CLYS     X   1      29.347 -13.268   1.438  0.67 10.41           C
ATOM    115 CLEU     X   1      26.477 -15.527   0.302  0.58  8.35           C
ATOM    116 CTHR     X   1      26.063 -16.322  -3.415  1.00  8.53           C
ATOM    117 CASP     X   1      24.246 -14.047  -5.900  1.00  8.68           C
ATOM    118 CASP     X   1      21.658 -16.852  -6.133  0.34  8.53           C
ATOM    119 CGLU     X   1      20.812 -16.700  -2.418  1.00  9.37           C
ATOM    120 CVAL     X   1      20.780 -12.883  -2.540  1.00  9.39           C
ATOM    121 CASP     X   1      17.507 -12.772  -4.496  1.00  9.65           C
ATOM    122 CGLU     X   1      16.185 -15.630  -2.325  1.00 10.75           C
ATOM    123 CMET     X   1      16.589 -13.448   0.782  1.00 10.60           C
ATOM    124 CILE     X   1      14.529 -10.565  -0.636  0.61 11.16           C
ATOM    125 CARG     X   1      11.345 -12.515  -1.359  1.00 11.30           C
ATOM    126 CGLU     X   1      11.707 -13.972   2.147  1.00 13.24           C
ATOM    127 CALA     X   1      11.063 -10.650   3.952  1.00 13.38           C
ATOM    128 CASP     X   1       9.158  -9.039   1.064  1.00 11.01           C
ATOM    129 CILE     X   1       5.377  -8.713   1.392  1.00 12.45           C
ATOM    130 CASP     X   1       4.119  -5.887  -0.881  1.00 14.06           C
ATOM    131 CGLY     X   1       5.281  -7.590  -4.087  1.00 14.95           C
ATOM    132 CASP     X   1       7.766  -5.166  -5.707  1.00 14.21           C
ATOM    133 CGLY     X   1      10.833  -7.460  -5.532  1.00 12.69           C
ATOM    134 CHIS     X   1      12.201  -5.087  -2.878  1.00 10.74           C
ATOM    135 CILE     X   1      12.367  -4.390   0.873  0.71  9.61           C
ATOM    136 CASN     X   1      11.071  -1.168   2.438  1.00 10.65           C
ATOM    137 CTYR     X   1      12.350   0.304   5.722  0.62 11.57           C
ATOM    138 CGLU     X   1       9.996  -1.698   7.960  1.00 12.62           C
ATOM    139 CGLU     X   1      10.749  -5.091   6.366  1.00 10.88           C
ATOM    140 CPHE     X   1      14.488  -4.407   6.611  0.53 10.57           C
ATOM    141 CVAL     X   1      14.396  -4.144  10.413  1.00 13.02           C
ATOM    142 CARG     X   1      12.267  -7.310  10.592  0.48 16.92           C
ATOM    143 CMET     X   1      14.585  -9.365   8.369  0.73 17.91           C
ATOM    144 CMET     X   1      17.215  -9.022  11.116  1.00 23.30           C
ATOM    145 CVAL     X   1      14.696 -10.402  13.663  1.00 30.36           C
ATOM    146 CSER     X   1      13.369 -13.522  11.883  1.00 49.83           C
END
ATOM      1 CGLU     X   1      23.195   2.654  33.331  1.00 54.51           C
ATOM      2 CGLN     X   1      25.493   5.408  34.685  1.00 43.98           C
ATOM      3 CLEU     X   1      25.100   9.158  33.938  1.00 29.51           C
ATOM      4 CTHR     X   1      28.366  11.107  34.254  1.00 23.38           C
ATOM      5 CGLU     X   1      28.655  14.285  36.267  1.00 23.41           C
ATOM      6 CGLU     X   1      28.515  16.616  33.257  1.00 18.74           C
ATOM      7 CGLN     X   1      25.486  14.530  32.230  1.00 15.79           C
ATOM      8 CILE     X   1      24.129  15.132  35.736  0.60 16.16           C
ATOM      9 CALA     X   1      24.722  18.900  35.160  1.00 15.86           C
ATOM     10 CGLU     X   1      23.086  18.503  31.743  0.44 14.66           C
ATOM     11 CPHE     X   1      19.988  17.020  33.433  0.74 12.86           C
ATOM     12 CLYS     X   1      19.953  19.817  36.028  0.60 10.51           C
ATOM     13 CGLU     X   1      20.089  22.605  33.426  1.00 11.86           C
ATOM     14 CALA     X   1      17.345  21.042  31.288  1.00 11.89           C
ATOM     15 CPHE     X   1      15.260  20.183  34.367  1.00  8.45           C
ATOM     16 CALA     X   1      15.630  23.765  35.614  1.00  9.18           C
ATOM     17 CLEU     X   1      14.864  25.147  32.133  1.00 11.42           C
ATOM     18 CPHE     X   1      11.295  23.814  32.421  1.00  8.68           C
ATOM     19 CASP     X   1      10.895  24.619  36.126  1.00  7.43           C
ATOM     20 CLYS     X   1      10.907  28.409  35.591  1.00 12.02           C
ATOM     21 CASP     X   1      10.558  29.087  39.333  1.00  9.95           C
ATOM     22 CGLY     X   1      13.381  26.736  40.409  1.00  9.50           C
ATOM     23 CASP     X   1      11.696  24.987  43.353  1.00  8.33           C
ATOM     24 CGLY     X   1      12.263  21.392  42.195  1.00  7.50           C
ATOM     25 CTHR     X   1       8.929  20.582  40.488  1.00  7.23           C
ATOM     26 CILE     X   1       7.393  21.043  37.021  1.00  7.78           C
ATOM     27 CTHR     X   1       3.654  21.573  36.751  1.00  9.03           C
ATOM     28 CTHR     X   1       1.401  21.470  33.677  1.00 11.81           C
ATOM     29 CLYS     X   1       1.791  25.258  33.422  1.00 14.05           C
ATOM     30 CGLU     X   1       5.574  24.943  33.049  1.00  9.87           C
ATOM     31 CLEU     X   1       5.730  21.683  31.087  1.00  9.76           C
ATOM     32 CGLY     X   1       3.536  23.379  28.466  1.00  9.58           C
ATOM     33 CTHR     X   1       5.547  26.609  28.413  1.00  9.32           C
ATOM     34 CVAL     X   1       8.578  24.514  27.426  1.00  9.59           C
ATOM     35 CMET     X   1       6.833  22.302  24.870  0.61  9.67           C
ATOM     36 CARG     X   1       5.079  25.101  23.028  1.00  8.72           C
ATOM     37 CSER     X   1       8.279  27.109  22.587  1.00 12.32           C
ATOM     38 CLEU     X   1       9.764  23.931  21.066  0.53 15.72           C
ATOM     39 CGLY     X   1       7.281  23.642  18.185  1.00 12.21           C
ATOM     40 CGLN     X   1       4.246  21.860  19.678  1.00 10.24           C
ATOM     41 CASN     X   1       0.579  22.286  20.582  1.00  7.42           C
ATOM     42 CPRO     X   1       0.474  20.087  23.726  0.63  8.37           C
ATOM     43 CTHR     X   1      -2.799  20.480  25.637  1.00  9.95           C
ATOM     44 CGLU     X   1      -3.155  20.651  29.428  1.00 10.91           C
ATOM     45 CALA     X   1      -4.521  17.106  29.208  1.00 11.63           C
ATOM     46 CGLU     X   1      -1.538  15.946  27.104  1.00  9.34           C
ATOM     47 CLEU     X   1       0.826  17.451  29.676  1.00  8.88           C
ATOM     48 CGLN     X   1      -0.916  15.392  32.384  1.00  9.62           C
ATOM     49 CASP     X   1      -0.546  12.156  30.408  1.00 10.37           C
ATOM     50 CMET     X   1       3.231  12.736  30.393  1.00 10.93           C
ATOM     51 CILE     X   1       3.526  12.914  34.178  0.52  9.63           C
ATOM     52 CASN     X   1       1.403   9.964  35.276  1.00 10.19           C
ATOM     53 CGLU     X   1       3.924   7.499  33.804  1.00 17.10           C
ATOM     54 CVAL     X   1       6.502   8.504  36.414  0.44 15.60           C
ATOM     55 CASP     X   1       4.980  10.365  39.392  1.00 15.46           C
ATOM     56 CALA     X   1       6.110   8.027  42.218  1.00 13.59           C
ATOM     57 CASP     X   1       4.006   9.860  44.850  1.00 12.17           C
ATOM     58 CGLY     X   1       1.196  10.666  42.399  1.00 16.07           C
ATOM     59 CASN     X   1       1.125  14.456  42.963  1.00 15.63           C
ATOM     60 CGLY     X   1       0.414  15.470  39.324  1.00 11.82           C
ATOM     61 CTHR     X   1       3.840  17.029  38.540  1.00  8.43           C
ATOM     62 CILE     X   1       7.433  15.932  37.695  1.00  7.21           C
ATOM     63 CASP     X   1      10.063  15.866  40.468  1.00  7.73           C
ATOM     64 CPHE     X   1      13.815  15.635  39.735  1.00  9.05           C
ATOM     65 CPRO     X   1      13.947  11.889  40.674  1.00 11.62           C
ATOM     66 CGLU     X   1      10.727  11.116  38.755  1.00  9.06           C
ATOM     67 CPHE     X   1      12.258  13.069  35.811  0.59  9.62           C
ATOM     68 CLEU     X   1      15.426  10.958  35.920  1.00 13.94           C
ATOM     69 CSER     X   1      13.022   7.992  36.055  0.78 14.51           C
ATOM     70 CLEU     X   1      11.357   9.347  32.891  0.53 12.64           C
ATOM     71 CMET     X   1      14.671   8.977  31.025  0.67 14.57           C
ATOM     72 CALA     X   1      14.777   5.444  32.436  0.54 17.68           C
ATOM     73 CARG     X   1      11.375   4.514  30.893  0.51 16.59           C
ATOM     74 CLYS     X   1      11.093   6.415  27.609  1.00 22.03           C
ATOM     75 CMET     X   1      14.407   8.043  26.759  0.60 22.35           C
ATOM     76 CLYS     X   1      15.759   4.476  26.677  1.00 25.50           C
ATOM     77 CGLU     X   1      13.040   1.850  26.112  0.58 19.93           C
ATOM     78 CGLN     X   1      11.340   1.869  22.723  1.00 18.67           C
ATOM     79 CASP     X   1      12.863   3.161  19.428  0.31 19.26           C
ATOM     80 CSER     X   1      11.110   1.932  16.272  0.46 21.04           C
ATOM     81 CGLU     X   1      11.602   4.602  13.583  0.56 18.44           C
ATOM     82 CGLU     X   1      13.549   7.775  12.638  1.00 17.69           C
ATOM     83 CGLU     X   1      16.642   5.941  13.996  1.00 21.94           C
ATOM     84 CLEU     X   1      16.095   2.599  12.269  0.51 14.30           C
ATOM     85 CILE     X   1      15.834   4.998   9.315  1.00 13.46           C
ATOM     86 CGLU     X   1      19.555   5.827   9.659  0.58 16.18           C
ATOM     87 CALA     X   1      20.411   2.114   9.446  1.00 16.77           C
ATOM     88 CPHE     X   1      18.221   1.746   6.335  1.00 12.77           C
ATOM     89 CLYS     X   1      19.988   4.769   4.814  0.51 11.05           C
ATOM     90 CVAL     X   1      23.264   2.881   4.238  0.54 12.30           C
ATOM     91 CPHE     X   1      21.344   0.146   2.398  0.61 11.45           C
ATOM     92 CASP     X   1      18.705   2.041   0.385  1.00 12.43           C
ATOM     93 CARG     X   1      21.266   4.026  -1.613  1.00 15.05           C
ATOM     94 CASP     X   1      19.322   6.245  -4.018  1.00 17.81           C
ATOM     95 CGLY     X   1      16.702   6.598  -1.268  1.00 21.74           C
ATOM     96 CASN     X   1      13.399   5.865  -3.035  1.00 21.86           C
ATOM     97 CGLY     X   1      12.328   4.066   0.169  1.00 18.47           C
ATOM     98 CLEU     X   1      13.312   0.694  -1.326  1.00 13.28           C
ATOM     99 CILE     X   1      16.271  -1.673  -1.315  0.90  9.81           C
ATOM    100 CSER     X   1      16.605  -4.030  -4.265  1.00 10.27           C
ATOM    101 CALA     X   1      18.625  -7.228  -4.138  1.00 10.69           C
ATOM    102 CALA     X   1      21.648  -5.317  -5.528  1.00 11.64           C
ATOM    103 CGLU     X   1      21.685  -2.885  -2.579  1.00  9.38           C
ATOM    104 CLEU     X   1      21.147  -5.444   0.184  1.00  9.41           C
ATOM    105 CARG     X   1      23.689  -7.640  -1.626  1.00  9.65           C
ATOM    106 CHIS     X   1      26.304  -4.863  -1.449  0.34 10.82           C
ATOM    107 CVAL     X   1      25.694  -4.539   2.316  1.00 11.53           C
ATOM    108 CMET     X   1      26.468  -8.155   3.247  1.00 10.52           C
ATOM    109 CTHR     X   1      29.754  -7.846   1.317  1.00 11.80           C
ATOM    110 CASN     X   1      30.611  -4.785   3.433  0.72 10.91           C
ATOM    111 CLEU     X   1      30.248  -6.739   6.687  1.00 12.32           C
ATOM    112 CGLY     X   1      32.821  -9.349   5.623  1.00 11.96           C
ATOM    113 CGLU     X   1      30.621 -12.419   5.053  1.00 10.90           C
ATOM    114 CLYS     X   1      31.153 -13.086   1.320  0.67 10.41           C
ATOM    115 CLEU     X   1      28.241 -15.471   0.636  0.58  8.35           C
ATOM    116 CTHR     X   1      26.968 -16.151  -2.905  1.00  8.53           C
ATOM    117 CASP     X   1      24.473 -13.991  -4.844  1.00  8.68           C
ATOM    118 CASP     X   1      22.062 -16.959  -4.811  0.34  8.53           C
ATOM    119 CGLU     X   1      21.770 -16.617  -1.025  1.00  9.37           C
ATOM    120 CVAL     X   1      21.077 -12.921  -1.685  1.00  9.39           C
ATOM    121 CASP     X   1      18.101 -13.937  -3.845  1.00  9.65           C
ATOM    122 CGLU     X   1      17.042 -16.518  -1.229  1.00 10.75           C
ATOM    123 CMET     X   1      16.572 -13.739   1.348  1.00 10.60           C
ATOM    124 CILE     X   1      14.985 -11.188  -1.005  0.61 11.16           C
ATOM    125 CARG     X   1      12.095 -13.532  -1.791  1.00 11.30           C
ATOM    126 CGLU     X   1      11.816 -14.183   1.956  1.00 13.24           C
ATOM    127 CALA     X   1      11.591 -10.515   3.055  1.00 13.38           C
ATOM    128 CASP     X   1       9.615  -9.422  -0.021  1.00 11.01           C
ATOM    129 CILE     X   1       5.984  -9.624   1.116  1.00 12.45           C
ATOM    130 CASP     X   1       3.872  -7.344  -1.137  1.00 14.06           C
ATOM    131 CGLY     X   1       5.214  -8.719  -4.429  1.00 14.95           C
ATOM    132 CASP     X   1       6.594  -5.612  -6.196  1.00 14.21           C
ATOM    133 CGLY     X   1      10.238  -6.805  -6.238  1.00 12.69           C
ATOM    134 CHIS     X   1      11.623  -4.592  -3.458  1.00 10.74           C
ATOM    135 CILE     X   1      12.279  -4.405   0.300  0.71  9.61           C
ATOM    136 CASN     X   1      10.619  -1.352   1.858  1.00 10.65           C
ATOM    137 CTYR     X   1      11.959   0.141   5.109  0.62 11.57           C
ATOM    138 CGLU     X   1       9.819  -2.014   7.419  1.00 12.62           C
ATOM    139 CGLU     X   1      10.608  -5.136   5.357  1.00 10.88           C
ATOM    140 CPHE     X   1      14.271  -4.214   5.839  0.53 10.57           C
ATOM    141 CVAL     X   1      13.904  -3.906   9.621  1.00 13.02           C
ATOM    142 CARG     X   1      11.957  -7.187   9.793  0.48 16.92           C
ATOM    143 CMET     X   1      14.793  -8.816   7.833  0.73 17.91           C
ATOM    144 CMET     X   1      17.155  -7.970  10.710  1.00 23.30           C
ATOM    145 CVAL     X   1      14.675  -9.909  12.906  1.00 30.36           C
ATOM    146 CSER     X   1      14.405 -13.345  11.238  1.00 49.83           C
END
ATOM      1 CGLU     X   1      21.904   1.071  33.970  1.00 54.51           C
ATOM      2 CGLN     X   1      23.887   3.710  35.919  1.00 43.98           C
ATOM      3 CLEU     X   1      24.033   7.268  34.473  1.00 29.51           C
ATOM      4 CTHR     X   1      27.147   9.469  34.292  1.00 23.38           C
ATOM      5 CGLU     X   1      27.783  12.966  35.556  1.00 23.41           C
ATOM      6 CGLU     X   1      27.785  14.768  32.200  1.00 18.74           C
ATOM      7 CGLN     X   1      24.547  12.884  31.460  1.00 15.79           C
ATOM      8 CILE     X   1      23.347  14.289  34.789  0.60 16.16           C
ATOM      9 CALA     X   1      24.950  17.641  33.751  1.00 15.86           C
ATOM     10 CGLU     X   1      22.780  17.790  30.624  0.44 14.66           C
ATOM     11 CPHE     X   1      19.709  16.810  32.687  0.74 12.86           C
ATOM     12 CLYS     X   1      20.190  19.626  35.216  0.60 10.51           C
ATOM     13 CGLU     X   1      20.139  22.248  32.445  1.00 11.86           C
ATOM     14 CALA     X   1      16.959  20.753  30.963  1.00 11.89           C
ATOM     15 CPHE     X   1      15.668  20.360  34.534  1.00  8.45           C
ATOM     16 CALA     X   1      16.136  24.048  35.370  1.00  9.18           C
ATOM     17 CLEU     X   1      14.461  25.313  32.176  1.00 11.42           C
ATOM     18 CPHE     X   1      11.422  23.241  33.204  1.00  8.68           C
ATOM     19 CASP     X   1      11.071  23.974  36.928  1.00  7.43           C
ATOM     20 CLYS     X   1      10.842  27.734  36.245  1.00 12.02           C
ATOM     21 CASP     X   1       9.830  28.794  39.771  1.00  9.95           C
ATOM     22 CGLY     X   1      12.904  27.113  41.310  1.00  9.50           C
ATOM     23 CASP     X   1      10.571  25.692  43.975  1.00  8.33           C
ATOM     24 CGLY     X   1      11.384  22.011  43.354  1.00  7.50           C
ATOM     25 CTHR     X   1       8.207  21.029  41.451  1.00  7.23           C
ATOM     26 CILE     X   1       7.139  21.265  37.790  1.00  7.78           C
ATOM     27 CTHR     X   1       3.475  22.126  37.391  1.00  9.03           C
ATOM     28 CTHR     X   1       1.897  21.449  33.986  1.00 11.81           C
ATOM     29 CLYS     X   1       2.062  25.148  33.061  1.00 14.05           C
ATOM     30 CGLU     X   1       5.869  25.058  33.269  1.00  9.87           C
ATOM     31 CLEU     X   1       5.867  21.772  31.343  1.00  9.76           C
ATOM     32 CGLY     X   1       3.550  23.407  28.790  1.00  9.58           C
ATOM     33 CTHR     X   1       5.971  26.335  28.569  1.00  9.32           C
ATOM     34 CVAL     X   1       8.775  24.068  27.326  1.00  9.59           C
ATOM     35 CMET     X   1       6.500  22.295  24.845  0.61  9.67           C
ATOM     36 CARG     X   1       4.965  25.569  23.737  1.00  8.72           C
ATOM     37 CSER     X   1       8.263  27.013  22.512  1.00 12.32           C
ATOM     38 CLEU     X   1       8.658  23.844  20.409  0.53 15.72           C
ATOM     39 CGLY     X   1       5.394  24.193  18.469  1.00 12.21           C
ATOM     40 CGLN     X   1       3.018  22.290  20.782  1.00 10.24           C
ATOM     41 CASN     X   1      -0.446  23.055  22.146  1.00  7.42           C
ATOM     42 CPRO     X   1      -1.052  20.364  24.814  0.63  8.37           C
ATOM     43 CTHR     X   1      -4.273  20.578  26.839  1.00  9.95           C
ATOM     44 CGLU     X   1      -4.072  20.828  30.636  1.00 10.91           C
ATOM     45 CALA     X   1      -5.297  17.248  31.030  1.00 11.63           C
ATOM     46 CGLU     X   1      -2.725  16.038  28.463  1.00  9.34           C
ATOM     47 CLEU     X   1       0.153  17.672  30.339  1.00  8.88           C
ATOM     48 CGLN     X   1      -1.062  15.872  33.483  1.00  9.62           C
ATOM     49 CASP     X   1      -0.866  12.570  31.591  1.00 10.37           C
ATOM     50 CMET     X   1       2.856  13.170  30.972  1.00 10.93           C
ATOM     51 CILE     X   1       3.372  13.814  34.682  0.52  9.63           C
ATOM     52 CASN     X   1       1.091  10.905  35.553  1.00 10.19           C
ATOM     53 CGLU     X   1       3.627   8.527  33.966  1.00 17.10           C
ATOM     54 CVAL     X   1       6.413   9.361  36.417  0.44 15.60           C
ATOM     55 CASP     X   1       4.714  10.996  39.432  1.00 15.46           C
ATOM     56 CALA     X   1       5.487   7.983  41.680  1.00 13.59           C
ATOM     57 CASP     X   1       4.472   9.965  44.805  1.00 12.17           C
ATOM     58 CGLY     X   1       1.202  11.043  43.163  1.00 16.07           C
ATOM     59 CASN     X   1       1.672  14.823  43.589  1.00 15.63           C
ATOM     60 CGLY     X   1       0.404  15.928  40.132  1.00 11.82           C
ATOM     61 CTHR     X   1       3.800  17.598  39.462  1.00  8.43           C
ATOM     62 CILE     X   1       7.387  16.575  38.507  1.00  7.21           C
ATOM     63 CASP     X   1      10.164  16.577  41.134  1.00  7.73           C
ATOM     64 CPHE     X   1      13.834  16.080  40.159  1.00  9.05           C
ATOM     65 CPRO     X   1      13.925  12.269  40.785  1.00 11.62           C
ATOM     66 CGLU     X   1      10.826  11.741  38.601  1.00  9.06           C
ATOM     67 CPHE     X   1      12.622  13.688  35.806  0.59  9.62           C
ATOM     68 CLEU     X   1      15.711  11.465  35.983  1.00 13.94           C
ATOM     69 CSER     X   1      13.350   8.464  35.870  0.78 14.51           C
ATOM     70 CLEU     X   1      11.525   9.598  32.708  0.53 12.64           C
ATOM     71 CMET     X   1      14.760  10.336  30.812  0.67 14.57           C
ATOM     72 CALA     X   1      16.103   6.884  31.687  0.54 17.68           C
ATOM     73 CARG     X   1      12.642   5.469  30.775  0.51 16.59           C
ATOM     74 CLYS     X   1      12.315   7.501  27.574  1.00 22.03           C
ATOM     75 CMET     X   1      15.847   8.221  26.406  0.60 22.35           C
ATOM     76 CLYS     X   1      15.973   4.422  26.072  1.00 25.50           C
ATOM     77 CGLU     X   1      12.916   2.288  25.230  0.58 19.93           C
ATOM     78 CGLN     X   1      11.529   3.241  21.833  1.00 18.67           C
ATOM     79 CASP     X   1      13.921   3.564  18.828  0.31 19.26           C
ATOM     80 CSER     X   1      12.026   2.390  15.734  0.46 21.04           C
ATOM     81 CGLU     X   1      11.906   4.604  12.623  0.56 18.44           C
ATOM     82 CGLU     X   1      13.134   7.735  10.768  1.00 17.69           C
ATOM     83 CGLU     X   1      16.531   6.893  12.357  1.00 21.94           C
ATOM     84 CLEU     X   1      16.663   3.221  11.385  0.51 14.30           C
ATOM     85 CILE     X   1      15.626   4.932   8.138  1.00 13.46           C
ATOM     86 CGLU     X   1      19.004   6.732   8.181  0.58 16.18           C
ATOM     87 CALA     X   1      20.944   3.470   8.585  1.00 16.77           C
ATOM     88 CPHE     X   1      18.842   1.910   5.800  1.00 12.77           C
ATOM     89 CLYS     X   1      20.093   4.630   3.431  0.51 11.05           C
ATOM     90 CVAL     X   1      23.404   2.726   3.230  0.54 12.30           C
ATOM     91 CPHE     X   1      21.528  -0.365   2.014  0.61 11.45           C
ATOM     92 CASP     X   1      19.151   1.620  -0.226  1.00 12.43           C
ATOM     93 CARG     X   1      22.229   3.076  -1.928  1.00 15.05           C
ATOM     94 CASP     X   1      20.688   5.237  -4.655  1.00 17.81           C
ATOM     95 CGLY     X   1      17.908   6.414  -2.324  1.00 21.74           C
ATOM     96 CASN     X   1      14.509   6.124  -4.037  1.00 21.86           C
ATOM     97 CGLY     X   1      12.814   4.287  -1.137  1.00 18.47           C
ATOM     98 CLEU     X   1      13.492   0.649  -2.071  1.00 13.28           C
ATOM     99 CILE     X   1      16.416  -1.715  -1.589  0.90  9.81           C
ATOM    100 CSER     X   1      17.053  -3.805  -4.687  1.00 10.27           C
ATOM    101 CALA     X   1      18.226  -7.401  -4.833  1.00 10.69           C
ATOM    102 CALA     X   1      21.619  -5.931  -5.857  1.00 11.64           C
ATOM    103 CGLU     X   1      22.185  -3.529  -2.938  1.00  9.38           C
ATOM    104 CLEU     X   1      21.477  -6.295  -0.423  1.00  9.41           C
ATOM    105 CARG     X   1      24.508  -8.281  -1.619  1.00  9.65           C
ATOM    106 CHIS     X   1      26.663  -5.249  -0.762  0.34 10.82           C
ATOM    107 CVAL     X   1      25.313  -5.040   2.814  1.00 11.53           C
ATOM    108 CMET     X   1      26.053  -8.734   3.400  1.00 10.52           C
ATOM    109 CTHR     X   1      29.566  -8.206   1.986  1.00 11.80           C
ATOM    110 CASN     X   1      30.471  -5.317   4.314  0.72 10.91           C
ATOM    111 CLEU     X   1      28.789  -7.090   7.240  1.00 12.32           C
ATOM    112 CGLY     X   1      31.163 -10.057   6.889  1.00 11.96           C
ATOM    113 CGLU     X   1      29.176 -12.823   5.161  1.00 10.90           C
ATOM    114 CLYS     X   1      30.578 -13.227   1.621  0.67 10.41           C
ATOM    115 CLEU     X   1      27.291 -14.859   0.543  0.58  8.35           C
ATOM    116 CTHR     X   1      26.896 -16.457  -2.909  1.00  8.53           C
ATOM    117 CASP     X   1      24.938 -14.790  -5.744  1.00  8.68           C
ATOM    118 CASP     X   1      22.297 -17.515  -5.278  0.34  8.53           C
ATOM    119 CGLU     X   1      22.176 -16.753  -1.544  1.00  9.37           C
ATOM    120 CVAL     X   1      21.136 -13.157  -2.297  1.00  9.39           C
ATOM    121 CASP     X   1      17.990 -14.091  -4.243  1.00  9.65           C
ATOM    122 CGLU     X   1      17.241 -16.517  -1.383  1.00 10.75           C
ATOM    123 CMET     X   1      17.743 -13.433   0.813  1.00 10.60           C
ATOM    124 CILE     X   1      15.535 -11.163  -1.315  0.61 11.16           C
ATOM    125 CARG     X   1      12.569 -13.540  -1.213  1.00 11.30           C
ATOM    126 CGLU     X   1      12.857 -13.857   2.576  1.00 13.24           C
ATOM    127 CALA     X   1      12.659 -10.045   2.947  1.00 13.38           C
ATOM    128 CASP     X   1      10.209  -9.167   0.157  1.00 11.01           C
ATOM    129 CILE     X   1       6.675  -9.283   1.574  1.00 12.45           C
ATOM    130 CASP     X   1       4.768  -7.633  -1.320  1.00 14.06           C
ATOM    131 CGLY     X   1       6.137  -9.789  -4.149  1.00 14.95           C
ATOM    132 CASP     X   1       7.108  -6.463  -5.784  1.00 14.21           C
ATOM    133 CGLY     X   1      10.782  -7.546  -5.940  1.00 12.69           C
ATOM    134 CHIS     X   1      11.892  -4.857  -3.474  1.00 10.74           C
ATOM    135 CILE     X   1      12.497  -4.079   0.216  0.71  9.61           C
ATOM    136 CASN     X   1      10.953  -0.933   1.711  1.00 10.65           C
ATOM    137 CTYR     X   1      12.057   0.189   5.191  0.62 11.57           C
ATOM    138 CGLU     X   1       9.831  -1.980   7.406  1.00 12.62           C
ATOM    139 CGLU     X   1      10.936  -5.162   5.597  1.00 10.88           C
ATOM    140 CPHE     X   1      14.590  -4.250   6.167  0.53 10.57           C
ATOM    141 CVAL     X   1      14.014  -3.838   9.913  1.00 13.02           C
ATOM    142 CARG     X   1      12.378  -7.289   9.881  0.48 16.92           C
ATOM    143 CMET     X   1      15.306  -8.988   8.127  0.73 17.91           C
ATOM    144 CMET     X   1      17.525  -7.952  11.056  1.00 23.30           C
ATOM    145 CVAL     X   1      15.347 -10.092  13.383  1.00 30.36           C
ATOM    146 CSER     X   1      14.920 -13.027  10.962  1.00 49.83           C
END
ATOM      1 CGLU     X   1      25.457   0.413  34.597  1.00 54.51           C
ATOM      2 CGLN     X   1      27.133   3.330  36.433  1.00 43.98           C
ATOM      3 CLEU     X   1      25.658   6.879  36.341  1.00 29.51           C
ATOM      4 CTHR     X   1      27.784   9.916  35.433  1.00 23.38           C
ATOM      5 CGLU     X   1      28.025  13.335  37.010  1.00 23.41           C
ATOM      6 CGLU     X   1      27.820  15.275  33.738  1.00 18.74           C
ATOM      7 CGLN     X   1      24.534  13.577  32.787  1.00 15.79           C
ATOM      8 CILE     X   1      23.357  14.693  36.231  0.60 16.16           C
ATOM      9 CALA     X   1      24.642  18.108  34.979  1.00 15.86           C
ATOM     10 CGLU     X   1      22.704  17.694  31.726  0.44 14.66           C
ATOM     11 CPHE     X   1      19.716  16.909  33.987  0.74 12.86           C
ATOM     12 CLYS     X   1      20.267  19.836  36.371  0.60 10.51           C
ATOM     13 CGLU     X   1      20.047  22.274  33.444  1.00 11.86           C
ATOM     14 CALA     X   1      17.072  20.647  31.699  1.00 11.89           C
ATOM     15 CPHE     X   1      15.284  19.925  34.993  1.00  8.45           C
ATOM     16 CALA     X   1      15.627  23.613  35.889  1.00  9.18           C
ATOM     17 CLEU     X   1      14.421  24.405  32.349  1.00 11.42           C
ATOM     18 CPHE     X   1      11.149  22.753  33.425  1.00  8.68           C
ATOM     19 CASP     X   1      10.916  24.003  37.019  1.00  7.43           C
ATOM     20 CLYS     X   1      10.797  27.687  35.985  1.00 12.02           C
ATOM     21 CASP     X   1      10.117  29.184  39.431  1.00  9.95           C
ATOM     22 CGLY     X   1      12.469  26.847  41.344  1.00  9.50           C
ATOM     23 CASP     X   1      10.295  25.806  44.303  1.00  8.33           C
ATOM     24 CGLY     X   1      10.864  22.077  43.699  1.00  7.50           C
ATOM     25 CTHR     X   1       7.809  21.038  41.634  1.00  7.23           C
ATOM     26 CILE     X   1       7.008  21.289  37.906  1.00  7.78           C
ATOM     27 CTHR     X   1       3.491  22.386  37.040  1.00  9.03           C
ATOM     28 CTHR     X   1       1.673  21.615  33.777  1.00 11.81           C
ATOM     29 CLYS     X   1       2.291  25.217  32.678  1.00 14.05           C
ATOM     30 CGLU     X   1       6.045  24.721  33.126  1.00  9.87           C
ATOM     31 CLEU     X   1       5.829  21.277  31.513  1.00  9.76           C
ATOM     32 CGLY     X   1       4.197  22.972  28.509  1.00  9.58           C
ATOM     33 CTHR     X   1       6.787  25.739  28.175  1.00  9.32           C
ATOM     34 CVAL     X   1       9.289  22.967  27.397  1.00  9.59           C
ATOM     35 CMET     X   1       7.239  20.690  25.142  0.61  9.67           C
ATOM     36 CARG     X   1       5.853  23.705  23.328  1.00  8.72           C
ATOM     37 CSER     X   1       9.361  24.969  22.579  1.00 12.32           C
ATOM     38 CLEU     X   1      10.198  21.562  21.060  0.53 15.72           C
ATOM     39 CGLY     X   1       7.211  21.845  18.706  1.00 12.21           C
ATOM     40 CGLN     X   1       4.178  20.461  20.576  1.00 10.24           C
ATOM     41 CASN     X   1       0.475  21.263  20.877  1.00  7.42           C
ATOM     42 CPRO     X   1      -0.030  19.153  24.043  0.63  8.37           C
ATOM     43 CTHR     X   1      -3.540  19.423  25.504  1.00  9.95           C
ATOM     44 CGLU     X   1      -3.792  20.255  29.214  1.00 10.91           C
ATOM     45 CALA     X   1      -5.402  16.825  29.557  1.00 11.63           C
ATOM     46 CGLU     X   1      -2.494  15.075  27.781  1.00  9.34           C
ATOM     47 CLEU     X   1      -0.153  16.996  30.085  1.00  8.88           C
ATOM     48 CGLN     X   1      -1.900  15.433  33.104  1.00  9.62           C
ATOM     49 CASP     X   1      -1.251  12.110  31.357  1.00 10.37           C
ATOM     50 CMET     X   1       2.374  13.173  30.779  1.00 10.93           C
ATOM     51 CILE     X   1       2.827  13.948  34.472  0.52  9.63           C
ATOM     52 CASN     X   1       0.995  10.868  35.727  1.00 10.19           C
ATOM     53 CGLU     X   1       3.389   8.779  33.605  1.00 17.10           C
ATOM     54 CVAL     X   1       6.196  10.102  35.805  0.44 15.60           C
ATOM     55 CASP     X   1       4.583  11.070  39.138  1.00 15.46           C
ATOM     56 CALA     X   1       6.031   8.334  41.407  1.00 13.59           C
ATOM     57 CASP     X   1       4.465  10.143  44.406  1.00 12.17           C
ATOM     58 CGLY     X   1       1.213  11.102  42.655  1.00 16.07           C
ATOM     59 CASN     X   1       0.520  14.650  43.928  1.00 15.63           C
ATOM     60 CGLY     X   1      -0.063  16.163  40.443  1.00 11.82           C
ATOM     61 CTHR     X   1       3.381  17.710  39.723  1.00  8.43           C
ATOM     62 CILE     X   1       6.869  16.355  38.816  1.00  7.21           C
ATOM     63 CASP     X   1       9.829  16.439  41.234  1.00  7.73           C
ATOM     64 CPHE     X   1      13.564  16.180  40.431  1.00  9.05           C
ATOM     65 CPRO     X   1      13.363  12.349  40.886  1.00 11.62           C
ATOM     66 CGLU     X   1      10.493  12.258  38.354  1.00  9.06           C
ATOM     67 CPHE     X   1      12.754  14.229  35.940  0.59  9.62           C
ATOM     68 CLEU     X   1      15.514  11.650  36.438  1.00 13.94           C
ATOM     69 CSER     X   1      12.962   8.906  35.693  0.78 14.51           C
ATOM     70 CLEU     X   1      12.266  10.561  32.318  0.53 12.64           C
ATOM     71 CMET     X   1      15.991  10.358  31.490  0.67 14.57           C
ATOM     72 CALA     X   1      16.127   6.639  32.282  0.54 17.68           C
ATOM     73 CARG     X   1      12.721   5.958  30.623  0.51 16.59           C
ATOM     74 CLYS     X   1      12.479   8.239  27.587  1.00 22.03           C
ATOM     75 CMET     X   1      16.013   9.448  26.950  0.60 22.35           C
ATOM     76 CLYS     X   1      16.809   5.746  26.477  1.00 25.50           C
ATOM     77 CGLU     X   1      14.305   3.284  24.967  0.58 19.93           C
ATOM     78 CGLN     X   1      12.551   3.103  21.611  1.00 18.67           C
ATOM     79 CASP     X   1      14.226   4.288  18.348  0.31 19.26           C
ATOM     80 CSER     X   1      12.019   3.262  15.411  0.46 21.04           C
ATOM     81 CGLU     X   1      12.158   5.231  12.139  0.56 18.44           C
ATOM     82 CGLU     X   1      13.503   8.339  10.327  1.00 17.69           C
ATOM     83 CGLU     X   1      16.902   7.176  11.693  1.00 21.94           C
ATOM     84 CLEU     X   1      16.167   3.535  10.889  0.51 14.30           C
ATOM     85 CILE     X   1      15.615   5.399   7.607  1.00 13.46           C
ATOM     86 CGLU     X   1      19.355   6.211   7.698  0.58 16.18           C
ATOM     87 CALA     X   1      20.256   2.527   8.121  1.00 16.77           C
ATOM     88 CPHE     X   1      18.091   1.842   5.047  1.00 12.77           C
ATOM     89 CLYS     X   1      19.916   4.680   3.262  0.51 11.05           C
ATOM     90 CVAL     X   1      23.142   2.634   3.450  0.54 12.30           C
ATOM     91 CPHE     X   1      21.334  -0.309   1.829  0.61 11.45           C
ATOM     92 CASP     X   1      19.296   1.764  -0.652  1.00 12.43           C
ATOM     93 CARG     X   1      22.511   2.947  -2.311  1.00 15.05           C
ATOM     94 CASP     X   1      21.015   4.177  -5.587  1.00 17.81           C
ATOM     95 CGLY     X   1      18.055   5.570  -3.625  1.00 21.74           C
ATOM     96 CASN     X   1      14.654   4.677  -5.109  1.00 21.86           C
ATOM     97 CGLY     X   1      12.920   3.682  -1.844  1.00 18.47           C
ATOM     98 CLEU     X   1      13.483  -0.005  -2.657  1.00 13.28           C
ATOM     99 CILE     X   1      16.635  -2.050  -2.150  0.90  9.81           C
ATOM    100 CSER     X   1      16.753  -4.343  -5.166  1.00 10.27           C
ATOM    101 CALA     X   1      18.644  -7.544  -4.453  1.00 10.69           C
ATOM    102 CALA     X   1      21.850  -6.016  -5.905  1.00 11.64           C
ATOM    103 CGLU     X   1      22.012  -3.328  -3.192  1.00  9.38           C
ATOM    104 CLEU     X   1      21.855  -5.919  -0.409  1.00  9.41           C
ATOM    105 CARG     X   1      24.535  -7.990  -2.169  1.00  9.65           C
ATOM    106 CHIS     X   1      26.793  -4.914  -2.068  0.34 10.82           C
ATOM    107 CVAL     X   1      26.291  -4.422   1.695  1.00 11.53           C
ATOM    108 CMET     X   1      26.560  -8.138   2.504  1.00 10.52           C
ATOM    109 CTHR     X   1      30.206  -7.922   1.370  1.00 11.80           C
ATOM    110 CASN     X   1      30.694  -4.683   3.334  0.72 10.91           C
ATOM    111 CLEU     X   1      29.580  -6.235   6.634  1.00 12.32           C
ATOM    112 CGLY     X   1      32.139  -9.003   6.037  1.00 11.96           C
ATOM    113 CGLU     X   1      29.314 -11.545   5.662  1.00 10.90           C
ATOM    114 CLYS     X   1      30.390 -12.763   2.194  0.67 10.41           C
ATOM    115 CLEU     X   1      27.498 -15.156   1.461  0.58  8.35           C
ATOM    116 CTHR     X   1      26.671 -16.431  -2.048  1.00  8.53           C
ATOM    117 CASP     X   1      24.624 -14.332  -4.508  1.00  8.68           C
ATOM    118 CASP     X   1      21.865 -16.913  -3.912  0.34  8.53           C
ATOM    119 CGLU     X   1      21.361 -16.049  -0.233  1.00  9.37           C
ATOM    120 CVAL     X   1      20.664 -12.537  -1.561  1.00  9.39           C
ATOM    121 CASP     X   1      17.345 -13.640  -3.083  1.00  9.65           C
ATOM    122 CGLU     X   1      16.696 -16.002  -0.146  1.00 10.75           C
ATOM    123 CMET     X   1      16.768 -13.036   2.258  1.00 10.60           C
ATOM    124 CILE     X   1      14.627 -11.024  -0.178  0.61 11.16           C
ATOM    125 CARG     X   1      11.760 -13.463  -0.720  1.00 11.30           C
ATOM    126 CGLU     X   1      11.472 -13.996   3.045  1.00 13.24           C
ATOM    127 CALA     X   1      10.644 -10.330   3.813  1.00 13.38           C
ATOM    128 CASP     X   1       9.282  -9.815   0.287  1.00 11.01           C
ATOM    129 CILE     X   1       5.522  -9.430   0.769  1.00 12.45           C
ATOM    130 CASP     X   1       4.394  -7.080  -2.049  1.00 14.06           C
ATOM    131 CGLY     X   1       5.620  -9.561  -4.669  1.00 14.95           C
ATOM    132 CASP     X   1       7.847  -7.155  -6.651  1.00 14.21           C
ATOM    133 CGLY     X   1      11.091  -9.024  -5.826  1.00 12.69           C
ATOM    134 CHIS     X   1      12.375  -6.150  -3.672  1.00 10.74           C
ATOM    135 CILE     X   1      12.307  -4.601  -0.181  0.71  9.61           C
ATOM    136 CASN     X   1      10.718  -1.261   0.730  1.00 10.65           C
ATOM    137 CTYR     X   1      11.531   0.535   4.002  0.62 11.57           C
ATOM    138 CGLU     X   1       8.783  -1.048   6.124  1.00 12.62           C
ATOM    139 CGLU     X   1       9.805  -4.488   4.802  1.00 10.88           C
ATOM    140 CPHE     X   1      13.424  -3.711   5.701  0.53 10.57           C
ATOM    141 CVAL     X   1      12.304  -2.939   9.263  1.00 13.02           C
ATOM    142 CARG     X   1      10.816  -6.436   9.648  0.48 16.92           C
ATOM    143 CMET     X   1      14.090  -7.974   8.444  0.73 17.91           C
ATOM    144 CMET     X   1      15.789  -6.113  11.313  1.00 23.30           C
ATOM    145 CVAL     X   1      13.924  -7.936  14.130  1.00 30.36           C
ATOM    146 CSER     X   1      15.350 -11.211  12.751  1.00 49.83           C
END
ATOM      1 CGLU     X   1      24.385   0.437  35.537  1.00 54.51           C
ATOM      2 CGLN     X   1      26.541   3.603  35.696  1.00 43.98           C
ATOM      3 CLEU     X   1      25.510   6.698  33.664  1.00 29.51           C
ATOM      4 CTHR     X   1      27.941   9.632  33.901  1.00 23.38           C
ATOM      5 CGLU     X   1      27.977  12.671  36.136  1.00 23.41           C
ATOM      6 CGLU     X   1      27.794  14.848  33.016  1.00 18.74           C
ATOM      7 CGLN     X   1      24.583  13.061  31.979  1.00 15.79           C
ATOM      8 CILE     X   1      23.398  13.991  35.475  0.60 16.16           C
ATOM      9 CALA     X   1      24.510  17.645  34.933  1.00 15.86           C
ATOM     10 CGLU     X   1      22.541  17.967  31.689  0.44 14.66           C
ATOM     11 CPHE     X   1      19.462  16.501  33.428  0.74 12.86           C
ATOM     12 CLYS     X   1      19.886  19.190  36.101  0.60 10.51           C
ATOM     13 CGLU     X   1      20.352  21.738  33.299  1.00 11.86           C
ATOM     14 CALA     X   1      17.072  20.441  31.848  1.00 11.89           C
ATOM     15 CPHE     X   1      15.085  20.390  35.107  1.00  8.45           C
ATOM     16 CALA     X   1      15.675  24.123  35.597  1.00  9.18           C
ATOM     17 CLEU     X   1      14.538  24.917  32.034  1.00 11.42           C
ATOM     18 CPHE     X   1      11.152  23.451  33.024  1.00  8.68           C
ATOM     19 CASP     X   1      10.953  24.561  36.665  1.00  7.43           C
ATOM     20 CLYS     X   1      10.710  28.194  35.485  1.00 12.02           C
ATOM     21 CASP     X   1       9.284  29.280  38.856  1.00  9.95           C
ATOM     22 CGLY     X   1      12.073  27.473  40.756  1.00  9.50           C
ATOM     23 CASP     X   1      10.063  26.400  43.817  1.00  8.33           C
ATOM     24 CGLY     X   1      10.742  22.704  43.128  1.00  7.50           C
ATOM     25 CTHR     X   1       7.632  21.573  41.198  1.00  7.23           C
ATOM     26 CILE     X   1       6.799  21.381  37.474  1.00  7.78           C
ATOM     27 CTHR     X   1       3.133  21.797  36.625  1.00  9.03           C
ATOM     28 CTHR     X   1       1.522  21.021  33.258  1.00 11.81           C
ATOM     29 CLYS     X   1       1.574  24.688  32.199  1.00 14.05           C
ATOM     30 CGLU     X   1       5.365  24.738  32.612  1.00  9.87           C
ATOM     31 CLEU     X   1       5.857  21.186  31.330  1.00  9.76           C
ATOM     32 CGLY     X   1       4.033  22.178  28.128  1.00  9.58           C
ATOM     33 CTHR     X   1       5.866  25.477  27.646  1.00  9.32           C
ATOM     34 CVAL     X   1       9.170  23.701  26.956  1.00  9.59           C
ATOM     35 CMET     X   1       7.823  20.828  24.857  0.61  9.67           C
ATOM     36 CARG     X   1       6.213  23.328  22.520  1.00  8.72           C
ATOM     37 CSER     X   1       9.461  25.281  22.199  1.00 12.32           C
ATOM     38 CLEU     X   1      10.838  22.036  20.720  0.53 15.72           C
ATOM     39 CGLY     X   1       7.812  21.783  18.414  1.00 12.21           C
ATOM     40 CGLN     X   1       4.892  19.837  19.931  1.00 10.24           C
ATOM     41 CASN     X   1       1.169  20.297  20.537  1.00  7.42           C
ATOM     42 CPRO     X   1       0.146  17.968  23.411  0.63  8.37           C
ATOM     43 CTHR     X   1      -3.026  18.894  25.309  1.00  9.95           C
ATOM     44 CGLU     X   1      -2.918  20.236  28.875  1.00 10.91           C
ATOM     45 CALA     X   1      -4.750  17.118  30.058  1.00 11.63           C
ATOM     46 CGLU     X   1      -2.274  14.849  28.218  1.00  9.34           C
ATOM     47 CLEU     X   1       0.657  16.791  29.671  1.00  8.88           C
ATOM     48 CGLN     X   1      -0.655  15.566  33.045  1.00  9.62           C
ATOM     49 CASP     X   1      -0.580  12.012  31.673  1.00 10.37           C
ATOM     50 CMET     X   1       3.211  12.410  31.401  1.00 10.93           C
ATOM     51 CILE     X   1       3.397  13.642  34.991  0.52  9.63           C
ATOM     52 CASN     X   1       1.122  10.826  36.135  1.00 10.19           C
ATOM     53 CGLU     X   1       3.362   7.940  35.015  1.00 17.10           C
ATOM     54 CVAL     X   1       6.328   9.085  37.104  0.44 15.60           C
ATOM     55 CASP     X   1       4.665  11.144  39.869  1.00 15.46           C
ATOM     56 CALA     X   1       4.642   8.239  42.378  1.00 13.59           C
ATOM     57 CASP     X   1       2.599  10.067  45.062  1.00 12.17           C
ATOM     58 CGLY     X   1       0.004  11.348  42.576  1.00 16.07           C
ATOM     59 CASN     X   1       0.617  14.993  43.588  1.00 15.63           C
ATOM     60 CGLY     X   1      -0.134  16.455  40.113  1.00 11.82           C
ATOM     61 CTHR     X   1       3.462  17.743  39.684  1.00  8.43           C
ATOM     62 CILE     X   1       7.003  16.438  38.916  1.00  7.21           C
ATOM     63 CASP     X   1       9.657  16.822  41.641  1.00  7.73           C
ATOM     64 CPHE     X   1      13.446  16.372  41.312  1.00  9.05           C
ATOM     65 CPRO     X   1      13.676  12.554  41.854  1.00 11.62           C
ATOM     66 CGLU     X   1      10.510  11.757  39.855  1.00  9.06           C
ATOM     67 CPHE     X   1      12.156  13.687  36.960  0.59  9.62           C
ATOM     68 CLEU     X   1      15.366  11.635  36.976  1.00 13.94           C
ATOM     69 CSER     X   1      13.038   8.610  36.805  0.78 14.51           C
ATOM     70 CLEU     X   1      11.312  10.458  33.938  0.53 12.64           C
ATOM     71 CMET     X   1      14.598  10.492  31.987  0.67 14.57           C
ATOM     72 CALA     X   1      14.998   6.777  32.708  0.54 17.68           C
ATOM     73 CARG     X   1      11.882   5.870  30.639  0.51 16.59           C
ATOM     74 CLYS     X   1      11.824   8.527  27.915  1.00 22.03           C
ATOM     75 CMET     X   1      15.420   9.711  27.759  0.60 22.35           C
ATOM     76 CLYS     X   1      16.154   6.028  27.081  1.00 25.50           C
ATOM     77 CGLU     X   1      13.784   3.666  25.235  0.58 19.93           C
ATOM     78 CGLN     X   1      12.419   3.047  21.752  1.00 18.67           C
ATOM     79 CASP     X   1      14.462   3.709  18.552  0.31 19.26           C
ATOM     80 CSER     X   1      12.691   3.169  15.218  0.46 21.04           C
ATOM     81 CGLU     X   1      12.853   5.625  12.294  0.56 18.44           C
ATOM     82 CGLU     X   1      14.386   8.675  10.534  1.00 17.69           C
ATOM     83 CGLU     X   1      17.746   7.416  11.909  1.00 21.94           C
ATOM     84 CLEU     X   1      17.217   3.790  10.901  0.51 14.30           C
ATOM     85 CILE     X   1      16.815   5.688   7.617  1.00 13.46           C
ATOM     86 CGLU     X   1      20.557   6.492   7.597  0.58 16.18           C
ATOM     87 CALA     X   1      21.287   2.763   7.948  1.00 16.77           C
ATOM     88 CPHE     X   1      18.616   2.283   5.257  1.00 12.77           C
ATOM     89 CLYS     X   1      20.317   4.931   3.096  0.51 11.05           C
ATOM     90 CVAL     X   1      23.333   2.579   3.104  0.54 12.30           C
ATOM     91 CPHE     X   1      21.057  -0.316   2.109  0.61 11.45           C
ATOM     92 CASP     X   1      19.128   1.468  -0.665  1.00 12.43           C
ATOM     93 CARG     X   1      22.261   2.729  -2.423  1.00 15.05           C
ATOM     94 CASP     X   1      20.848   5.264  -4.885  1.00 17.81           C
ATOM     95 CGLY     X   1      18.182   6.348  -2.382  1.00 21.74           C
ATOM     96 CASN     X   1      14.970   5.526  -4.272  1.00 21.86           C
ATOM     97 CGLY     X   1      13.365   4.166  -1.075  1.00 18.47           C
ATOM     98 CLEU     X   1      13.849   0.641  -2.458  1.00 13.28           C
ATOM     99 CILE     X   1      16.616  -1.908  -1.999  0.90  9.81           C
ATOM    100 CSER     X   1      16.869  -4.331  -4.903  1.00 10.27           C
ATOM    101 CALA     X   1      18.381  -7.801  -4.824  1.00 10.69           C
ATOM    102 CALA     X   1      21.571  -6.141  -6.163  1.00 11.64           C
ATOM    103 CGLU     X   1      21.840  -3.505  -3.408  1.00  9.38           C
ATOM    104 CLEU     X   1      21.326  -6.160  -0.732  1.00  9.41           C
ATOM    105 CARG     X   1      23.995  -8.291  -2.436  1.00  9.65           C
ATOM    106 CHIS     X   1      26.454  -5.372  -2.516  0.34 10.82           C
ATOM    107 CVAL     X   1      25.904  -4.231   1.097  1.00 11.53           C
ATOM    108 CMET     X   1      26.434  -7.801   2.324  1.00 10.52           C
ATOM    109 CTHR     X   1      29.900  -7.750   0.709  1.00 11.80           C
ATOM    110 CASN     X   1      30.969  -4.451   2.311  0.72 10.91           C
ATOM    111 CLEU     X   1      29.776  -5.399   5.807  1.00 12.32           C
ATOM    112 CGLY     X   1      31.428  -8.837   5.699  1.00 11.96           C
ATOM    113 CGLU     X   1      28.844 -11.582   5.090  1.00 10.90           C
ATOM    114 CLYS     X   1      29.850 -12.865   1.624  0.67 10.41           C
ATOM    115 CLEU     X   1      27.372 -15.771   1.391  0.58  8.35           C
ATOM    116 CTHR     X   1      26.598 -16.976  -2.154  1.00  8.53           C
ATOM    117 CASP     X   1      24.365 -14.893  -4.463  1.00  8.68           C
ATOM    118 CASP     X   1      21.698 -17.622  -4.213  0.34  8.53           C
ATOM    119 CGLU     X   1      21.089 -16.894  -0.521  1.00  9.37           C
ATOM    120 CVAL     X   1      20.720 -13.178  -1.315  1.00  9.39           C
ATOM    121 CASP     X   1      17.574 -13.736  -3.399  1.00  9.65           C
ATOM    122 CGLU     X   1      16.322 -16.124  -0.686  1.00 10.75           C
ATOM    123 CMET     X   1      16.447 -13.231   1.804  1.00 10.60           C
ATOM    124 CILE     X   1      14.954 -10.910  -0.832  0.61 11.16           C
ATOM    125 CARG     X   1      11.889 -13.153  -1.023  1.00 11.30           C
ATOM    126 CGLU     X   1      11.726 -13.574   2.763  1.00 13.24           C
ATOM    127 CALA     X   1      11.070  -9.868   3.506  1.00 13.38           C
ATOM    128 CASP     X   1       9.078  -9.001   0.370  1.00 11.01           C
ATOM    129 CILE     X   1       5.501  -9.719   1.467  1.00 12.45           C
ATOM    130 CASP     X   1       3.379  -7.376  -0.712  1.00 14.06           C
ATOM    131 CGLY     X   1       5.098  -8.796  -3.804  1.00 14.95           C
ATOM    132 CASP     X   1       6.910  -5.771  -5.304  1.00 14.21           C
ATOM    133 CGLY     X   1      10.147  -7.783  -5.717  1.00 12.69           C
ATOM    134 CHIS     X   1      12.007  -5.281  -3.520  1.00 10.74           C
ATOM    135 CILE     X   1      12.648  -4.229   0.095  0.71  9.61           C
ATOM    136 CASN     X   1      11.617  -0.829   1.471  1.00 10.65           C
ATOM    137 CTYR     X   1      12.264   0.570   4.966  0.62 11.57           C
ATOM    138 CGLU     X   1       9.517  -1.324   6.816  1.00 12.62           C
ATOM    139 CGLU     X   1      10.567  -4.781   5.563  1.00 10.88           C
ATOM    140 CPHE     X   1      14.133  -3.661   6.294  0.53 10.57           C
ATOM    141 CVAL     X   1      13.234  -3.017   9.942  1.00 13.02           C
ATOM    142 CARG     X   1      11.444  -6.372  10.299  0.48 16.92           C
ATOM    143 CMET     X   1      14.086  -8.145   8.200  0.73 17.91           C
ATOM    144 CMET     X   1      16.728  -6.873  10.646  1.00 23.30           C
ATOM    145 CVAL     X   1      15.232  -8.507  13.780  1.00 30.36           C
ATOM    146 CSER     X   1      14.880 -12.089  12.472  1.00 49.83           C
END
ATOM      1 CGLU     X   1      21.154   2.587  35.661  1.00 54.51           C
ATOM      2 CGLN     X   1      23.919   5.231  35.908  1.00 43.98           C
ATOM      3 CLEU     X   1      24.501   7.835  33.142  1.00 29.51           C
ATOM      4 CTHR     X   1      27.862   9.538  33.748  1.00 23.38           C
ATOM      5 CGLU     X   1      28.463  12.969  35.197  1.00 23.41           C
ATOM      6 CGLU     X   1      28.277  15.092  32.040  1.00 18.74           C
ATOM      7 CGLN     X   1      25.123  13.071  31.299  1.00 15.79           C
ATOM      8 CILE     X   1      23.988  14.281  34.725  0.60 16.16           C
ATOM      9 CALA     X   1      24.893  17.838  33.536  1.00 15.86           C
ATOM     10 CGLU     X   1      22.408  17.419  30.680  0.44 14.66           C
ATOM     11 CPHE     X   1      19.498  16.045  32.754  0.74 12.86           C
ATOM     12 CLYS     X   1      19.699  18.856  35.325  0.60 10.51           C
ATOM     13 CGLU     X   1      19.900  21.635  32.717  1.00 11.86           C
ATOM     14 CALA     X   1      16.929  20.309  30.728  1.00 11.89           C
ATOM     15 CPHE     X   1      14.736  19.546  33.758  1.00  8.45           C
ATOM     16 CALA     X   1      15.654  22.993  35.100  1.00  9.18           C
ATOM     17 CLEU     X   1      14.359  24.580  31.873  1.00 11.42           C
ATOM     18 CPHE     X   1      11.108  22.862  32.909  1.00  8.68           C
ATOM     19 CASP     X   1      10.864  23.957  36.553  1.00  7.43           C
ATOM     20 CLYS     X   1      10.378  27.547  35.316  1.00 12.02           C
ATOM     21 CASP     X   1       8.942  28.980  38.551  1.00  9.95           C
ATOM     22 CGLY     X   1      11.766  27.216  40.439  1.00  9.50           C
ATOM     23 CASP     X   1       9.597  25.613  43.139  1.00  8.33           C
ATOM     24 CGLY     X   1      11.340  22.285  42.445  1.00  7.50           C
ATOM     25 CTHR     X   1       8.238  20.912  40.664  1.00  7.23           C
ATOM     26 CILE     X   1       7.338  20.260  37.008  1.00  7.78           C
ATOM     27 CTHR     X   1       3.710  21.238  36.539  1.00  9.03           C
ATOM     28 CTHR     X   1       1.499  20.588  33.502  1.00 11.81           C
ATOM     29 CLYS     X   1       1.970  24.250  32.538  1.00 14.05           C
ATOM     30 CGLU     X   1       5.763  23.846  32.563  1.00  9.87           C
ATOM     31 CLEU     X   1       5.816  20.334  31.093  1.00  9.76           C
ATOM     32 CGLY     X   1       3.809  21.811  28.202  1.00  9.58           C
ATOM     33 CTHR     X   1       6.224  24.749  28.073  1.00  9.32           C
ATOM     34 CVAL     X   1       9.189  22.416  27.512  1.00  9.59           C
ATOM     35 CMET     X   1       7.594  20.272  24.805  0.61  9.67           C
ATOM     36 CARG     X   1       6.130  23.309  23.091  1.00  8.72           C
ATOM     37 CSER     X   1       9.378  25.275  23.309  1.00 12.32           C
ATOM     38 CLEU     X   1      11.191  22.266  21.800  0.53 15.72           C
ATOM     39 CGLY     X   1       9.144  21.663  18.640  1.00 12.21           C
ATOM     40 CGLN     X   1       5.982  19.761  19.642  1.00 10.24           C
ATOM     41 CASN     X   1       2.243  20.202  20.161  1.00  7.42           C
ATOM     42 CPRO     X   1       1.385  18.161  23.295  0.63  8.37           C
ATOM     43 CTHR     X   1      -2.110  18.572  24.759  1.00  9.95           C
ATOM     44 CGLU     X   1      -2.572  19.252  28.480  1.00 10.91           C
ATOM     45 CALA     X   1      -3.952  15.722  28.813  1.00 11.63           C
ATOM     46 CGLU     X   1      -1.071  14.161  26.831  1.00  9.34           C
ATOM     47 CLEU     X   1       1.234  16.093  29.159  1.00  8.88           C
ATOM     48 CGLN     X   1      -0.439  14.693  32.297  1.00  9.62           C
ATOM     49 CASP     X   1      -0.043  11.109  31.065  1.00 10.37           C
ATOM     50 CMET     X   1       3.728  11.720  30.974  1.00 10.93           C
ATOM     51 CILE     X   1       3.939  13.179  34.477  0.52  9.63           C
ATOM     52 CASN     X   1       1.605  10.685  36.135  1.00 10.19           C
ATOM     53 CGLU     X   1       3.576   7.591  35.066  1.00 17.10           C
ATOM     54 CVAL     X   1       6.575   8.707  37.123  0.44 15.60           C
ATOM     55 CASP     X   1       4.837  10.806  39.810  1.00 15.46           C
ATOM     56 CALA     X   1       5.701   8.455  42.719  1.00 13.59           C
ATOM     57 CASP     X   1       3.910  10.244  45.602  1.00 12.17           C
ATOM     58 CGLY     X   1       0.791  10.727  43.460  1.00 16.07           C
ATOM     59 CASN     X   1       0.496  14.502  44.052  1.00 15.63           C
ATOM     60 CGLY     X   1      -0.025  15.607  40.407  1.00 11.82           C
ATOM     61 CTHR     X   1       3.435  17.124  39.700  1.00  8.43           C
ATOM     62 CILE     X   1       7.043  15.886  39.171  1.00  7.21           C
ATOM     63 CASP     X   1      10.006  16.784  41.413  1.00  7.73           C
ATOM     64 CPHE     X   1      13.674  15.931  40.713  1.00  9.05           C
ATOM     65 CPRO     X   1      13.782  12.172  41.602  1.00 11.62           C
ATOM     66 CGLU     X   1      10.635  11.778  39.459  1.00  9.06           C
ATOM     67 CPHE     X   1      12.633  13.566  36.696  0.59  9.62           C
ATOM     68 CLEU     X   1      15.507  11.066  36.746  1.00 13.94           C
ATOM     69 CSER     X   1      12.749   8.428  36.577  0.78 14.51           C
ATOM     70 CLEU     X   1      11.196  10.343  33.655  0.53 12.64           C
ATOM     71 CMET     X   1      14.499  10.260  31.736  0.67 14.57           C
ATOM     72 CALA     X   1      14.659   6.477  32.115  0.54 17.68           C
ATOM     73 CARG     X   1      11.144   6.244  30.565  0.51 16.59           C
ATOM     74 CLYS     X   1      12.099   9.109  28.250  1.00 22.03           C
ATOM     75 CMET     X   1      15.733   9.728  27.375  0.60 22.35           C
ATOM     76 CLYS     X   1      15.965   6.028  26.471  1.00 25.50           C
ATOM     77 CGLU     X   1      12.906   3.995  25.413  0.58 19.93           C
ATOM     78 CGLN     X   1      11.636   5.254  22.070  1.00 18.67           C
ATOM     79 CASP     X   1      13.884   6.380  19.149  0.31 19.26           C
ATOM     80 CSER     X   1      11.757   6.281  15.985  0.46 21.04           C
ATOM     81 CGLU     X   1      12.524   7.728  12.533  0.56 18.44           C
ATOM     82 CGLU     X   1      15.220   9.583  10.523  1.00 17.69           C
ATOM     83 CGLU     X   1      17.893   7.452  12.279  1.00 21.94           C
ATOM     84 CLEU     X   1      16.493   3.992  11.559  0.51 14.30           C
ATOM     85 CILE     X   1      16.445   5.639   8.118  1.00 13.46           C
ATOM     86 CGLU     X   1      20.231   6.158   8.333  0.58 16.18           C
ATOM     87 CALA     X   1      20.715   2.381   8.580  1.00 16.77           C
ATOM     88 CPHE     X   1      18.386   1.737   5.618  1.00 12.77           C
ATOM     89 CLYS     X   1      20.351   4.392   3.704  0.51 11.05           C
ATOM     90 CVAL     X   1      23.491   2.222   3.945  0.54 12.30           C
ATOM     91 CPHE     X   1      21.613  -0.564   2.136  0.61 11.45           C
ATOM     92 CASP     X   1      19.701   1.626  -0.345  1.00 12.43           C
ATOM     93 CARG     X   1      22.879   3.287  -1.624  1.00 15.05           C
ATOM     94 CASP     X   1      21.429   5.471  -4.383  1.00 17.81           C
ATOM     95 CGLY     X   1      18.551   6.587  -2.143  1.00 21.74           C
ATOM     96 CASN     X   1      15.474   5.456  -4.097  1.00 21.86           C
ATOM     97 CGLY     X   1      13.364   4.019  -1.245  1.00 18.47           C
ATOM     98 CLEU     X   1      13.816   0.412  -2.409  1.00 13.28           C
ATOM     99 CILE     X   1      16.843  -1.725  -1.611  0.90  9.81           C
ATOM    100 CSER     X   1      17.301  -3.765  -4.773  1.00 10.27           C
ATOM    101 CALA     X   1      18.685  -7.280  -4.534  1.00 10.69           C
ATOM    102 CALA     X   1      22.181  -6.122  -5.610  1.00 11.64           C
ATOM    103 CGLU     X   1      22.084  -3.218  -3.127  1.00  9.38           C
ATOM    104 CLEU     X   1      21.348  -5.708  -0.345  1.00  9.41           C
ATOM    105 CARG     X   1      23.851  -8.087  -1.970  1.00  9.65           C
ATOM    106 CHIS     X   1      26.085  -5.017  -1.577  0.34 10.82           C
ATOM    107 CVAL     X   1      25.512  -4.951   2.208  1.00 11.53           C
ATOM    108 CMET     X   1      26.379  -8.610   2.837  1.00 10.52           C
ATOM    109 CTHR     X   1      29.760  -8.154   1.111  1.00 11.80           C
ATOM    110 CASN     X   1      30.398  -4.891   2.989  0.72 10.91           C
ATOM    111 CLEU     X   1      29.536  -6.500   6.337  1.00 12.32           C
ATOM    112 CGLY     X   1      31.735  -9.553   5.701  1.00 11.96           C
ATOM    113 CGLU     X   1      29.601 -12.485   4.503  1.00 10.90           C
ATOM    114 CLYS     X   1      30.198 -13.388   0.830  0.67 10.41           C
ATOM    115 CLEU     X   1      27.220 -15.741   0.355  0.58  8.35           C
ATOM    116 CTHR     X   1      26.082 -16.531  -3.210  1.00  8.53           C
ATOM    117 CASP     X   1      23.650 -14.558  -5.410  1.00  8.68           C
ATOM    118 CASP     X   1      21.192 -17.412  -4.744  0.34  8.53           C
ATOM    119 CGLU     X   1      21.385 -17.005  -0.958  1.00  9.37           C
ATOM    120 CVAL     X   1      20.557 -13.279  -1.068  1.00  9.39           C
ATOM    121 CASP     X   1      17.094 -14.021  -2.484  1.00  9.65           C
ATOM    122 CGLU     X   1      16.308 -16.031   0.673  1.00 10.75           C
ATOM    123 CMET     X   1      16.363 -12.780   2.676  1.00 10.60           C
ATOM    124 CILE     X   1      14.583 -10.676   0.036  0.61 11.16           C
ATOM    125 CARG     X   1      11.476 -12.858  -0.185  1.00 11.30           C
ATOM    126 CGLU     X   1      11.705 -13.095   3.614  1.00 13.24           C
ATOM    127 CALA     X   1      11.286  -9.291   3.877  1.00 13.38           C
ATOM    128 CASP     X   1       9.181  -8.859   0.724  1.00 11.01           C
ATOM    129 CILE     X   1       5.511  -9.386   1.603  1.00 12.45           C
ATOM    130 CASP     X   1       3.857  -7.215  -1.097  1.00 14.06           C
ATOM    131 CGLY     X   1       5.604  -9.059  -3.939  1.00 14.95           C
ATOM    132 CASP     X   1       7.617  -5.982  -5.013  1.00 14.21           C
ATOM    133 CGLY     X   1      10.858  -8.030  -4.940  1.00 12.69           C
ATOM    134 CHIS     X   1      12.697  -5.416  -2.860  1.00 10.74           C
ATOM    135 CILE     X   1      12.850  -4.035   0.698  0.71  9.61           C
ATOM    136 CASN     X   1      10.800  -0.841   1.011  1.00 10.65           C
ATOM    137 CTYR     X   1      10.682   1.550   3.988  0.62 11.57           C
ATOM    138 CGLU     X   1       8.086  -0.505   5.885  1.00 12.62           C
ATOM    139 CGLU     X   1       9.781  -3.888   5.330  1.00 10.88           C
ATOM    140 CPHE     X   1      13.038  -2.361   6.579  0.53 10.57           C
ATOM    141 CVAL     X   1      11.740  -1.758  10.113  1.00 13.02           C
ATOM    142 CARG     X   1      10.872  -5.451  10.559  0.48 16.92           C
ATOM    143 CMET     X   1      14.054  -6.548   8.767  0.73 17.91           C
ATOM    144 CMET     X   1      15.890  -4.958  11.712  1.00 23.30           C
ATOM    145 CVAL     X   1      13.964  -7.224  14.139  1.00 30.36           C
ATOM    146 CSER     X   1      13.750 -10.709  12.569  1.00 49.83           C
END
ATOM      1 CGLU     X   1      19.886   1.870  36.955  1.00 54.51           C
ATOM      2 CGLN     X   1      23.306   3.501  36.375  1.00 43.98           C
ATOM      3 CLEU     X   1      24.089   7.066  35.171  1.00 29.51           C
ATOM      4 CTHR     X   1      27.464   8.680  34.411  1.00 23.38           C
ATOM      5 CGLU     X   1      28.163  12.285  35.280  1.00 23.41           C
ATOM      6 CGLU     X   1      27.739  13.320  31.639  1.00 18.74           C
ATOM      7 CGLN     X   1      24.318  11.624  31.591  1.00 15.79           C
ATOM      8 CILE     X   1      23.223  13.599  34.656  0.60 16.16           C
ATOM      9 CALA     X   1      24.825  16.733  33.077  1.00 15.86           C
ATOM     10 CGLU     X   1      22.528  16.706  30.038  0.44 14.66           C
ATOM     11 CPHE     X   1      19.443  16.406  32.284  0.74 12.86           C
ATOM     12 CLYS     X   1      20.666  19.223  34.548  0.60 10.51           C
ATOM     13 CGLU     X   1      20.500  21.650  31.608  1.00 11.86           C
ATOM     14 CALA     X   1      17.256  20.163  30.262  1.00 11.89           C
ATOM     15 CPHE     X   1      15.539  20.036  33.668  1.00  8.45           C
ATOM     16 CALA     X   1      16.411  23.659  34.465  1.00  9.18           C
ATOM     17 CLEU     X   1      14.877  24.889  31.187  1.00 11.42           C
ATOM     18 CPHE     X   1      11.415  23.487  31.988  1.00  8.68           C
ATOM     19 CASP     X   1      11.157  24.294  35.705  1.00  7.43           C
ATOM     20 CLYS     X   1      10.963  28.111  35.492  1.00 12.02           C
ATOM     21 CASP     X   1      10.351  29.310  39.065  1.00  9.95           C
ATOM     22 CGLY     X   1      13.330  27.225  40.260  1.00  9.50           C
ATOM     23 CASP     X   1      12.058  25.457  43.393  1.00  8.33           C
ATOM     24 CGLY     X   1      12.571  21.898  42.104  1.00  7.50           C
ATOM     25 CTHR     X   1       9.092  21.048  40.743  1.00  7.23           C
ATOM     26 CILE     X   1       7.737  20.988  37.171  1.00  7.78           C
ATOM     27 CTHR     X   1       3.988  21.055  36.655  1.00  9.03           C
ATOM     28 CTHR     X   1       1.887  20.754  33.487  1.00 11.81           C
ATOM     29 CLYS     X   1       2.023  24.528  32.938  1.00 14.05           C
ATOM     30 CGLU     X   1       5.812  24.157  32.699  1.00  9.87           C
ATOM     31 CLEU     X   1       6.472  20.854  30.923  1.00  9.76           C
ATOM     32 CGLY     X   1       3.832  21.722  28.309  1.00  9.58           C
ATOM     33 CTHR     X   1       5.288  25.173  27.643  1.00  9.32           C
ATOM     34 CVAL     X   1       8.758  23.711  27.034  1.00  9.59           C
ATOM     35 CMET     X   1       7.627  20.733  24.953  0.61  9.67           C
ATOM     36 CARG     X   1       5.199  22.545  22.689  1.00  8.72           C
ATOM     37 CSER     X   1       7.837  25.009  21.492  1.00 12.32           C
ATOM     38 CLEU     X   1      10.246  22.150  20.690  0.53 15.72           C
ATOM     39 CGLY     X   1       7.718  20.654  18.259  1.00 12.21           C
ATOM     40 CGLN     X   1       5.246  18.588  20.318  1.00 10.24           C
ATOM     41 CASN     X   1       1.536  18.079  20.961  1.00  7.42           C
ATOM     42 CPRO     X   1       0.664  17.821  24.689  0.63  8.37           C
ATOM     43 CTHR     X   1      -2.895  18.473  25.888  1.00  9.95           C
ATOM     44 CGLU     X   1      -3.468  19.648  29.468  1.00 10.91           C
ATOM     45 CALA     X   1      -4.869  16.191  30.219  1.00 11.63           C
ATOM     46 CGLU     X   1      -1.976  14.284  28.588  1.00  9.34           C
ATOM     47 CLEU     X   1       0.470  16.501  30.479  1.00  8.88           C
ATOM     48 CGLN     X   1      -1.131  15.228  33.708  1.00  9.62           C
ATOM     49 CASP     X   1      -0.887  11.647  32.429  1.00 10.37           C
ATOM     50 CMET     X   1       2.822  12.294  31.773  1.00 10.93           C
ATOM     51 CILE     X   1       3.624  13.518  35.280  0.52  9.63           C
ATOM     52 CASN     X   1       1.542  10.541  36.385  1.00 10.19           C
ATOM     53 CGLU     X   1       3.934   8.460  34.252  1.00 17.10           C
ATOM     54 CVAL     X   1       6.962   9.387  36.358  0.44 15.60           C
ATOM     55 CASP     X   1       5.340  10.570  39.616  1.00 15.46           C
ATOM     56 CALA     X   1       6.219   7.488  41.729  1.00 13.59           C
ATOM     57 CASP     X   1       4.599   8.629  45.015  1.00 12.17           C
ATOM     58 CGLY     X   1       1.735  10.394  43.215  1.00 16.07           C
ATOM     59 CASN     X   1       2.033  14.048  44.331  1.00 15.63           C
ATOM     60 CGLY     X   1       0.696  15.433  41.003  1.00 11.82           C
ATOM     61 CTHR     X   1       4.026  17.181  40.209  1.00  8.43           C
ATOM     62 CILE     X   1       7.488  16.376  38.727  1.00  7.21           C
ATOM     63 CASP     X   1      10.533  16.467  41.036  1.00  7.73           C
ATOM     64 CPHE     X   1      14.139  16.456  39.747  1.00  9.05           C
ATOM     65 CPRO     X   1      14.494  12.663  40.391  1.00 11.62           C
ATOM     66 CGLU     X   1      11.030  12.159  38.843  1.00  9.06           C
ATOM     67 CPHE     X   1      12.416  13.797  35.646  0.59  9.62           C
ATOM     68 CLEU     X   1      15.355  11.378  35.801  1.00 13.94           C
ATOM     69 CSER     X   1      12.741   8.594  35.685  0.78 14.51           C
ATOM     70 CLEU     X   1      11.174  10.272  32.628  0.53 12.64           C
ATOM     71 CMET     X   1      14.526   9.964  30.820  0.67 14.57           C
ATOM     72 CALA     X   1      14.589   6.265  31.709  0.54 17.68           C
ATOM     73 CARG     X   1      11.294   6.282  29.719  0.51 16.59           C
ATOM     74 CLYS     X   1      11.163   8.981  27.040  1.00 22.03           C
ATOM     75 CMET     X   1      14.852   9.372  26.267  0.60 22.35           C
ATOM     76 CLYS     X   1      14.869   5.638  25.480  1.00 25.50           C
ATOM     77 CGLU     X   1      11.810   3.513  24.621  0.58 19.93           C
ATOM     78 CGLN     X   1      10.269   4.457  21.288  1.00 18.67           C
ATOM     79 CASP     X   1      12.208   5.780  18.232  0.31 19.26           C
ATOM     80 CSER     X   1      10.335   4.984  15.007  0.46 21.04           C
ATOM     81 CGLU     X   1      11.493   6.712  11.802  0.56 18.44           C
ATOM     82 CGLU     X   1      13.726   9.414  10.233  1.00 17.69           C
ATOM     83 CGLU     X   1      16.697   7.867  12.117  1.00 21.94           C
ATOM     84 CLEU     X   1      15.959   4.273  11.125  0.51 14.30           C
ATOM     85 CILE     X   1      15.937   6.043   7.746  1.00 13.46           C
ATOM     86 CGLU     X   1      19.705   6.459   8.277  0.58 16.18           C
ATOM     87 CALA     X   1      20.042   2.741   9.070  1.00 16.77           C
ATOM     88 CPHE     X   1      18.188   1.750   5.878  1.00 12.77           C
ATOM     89 CLYS     X   1      20.236   4.484   4.174  0.51 11.05           C
ATOM     90 CVAL     X   1      23.378   2.359   4.659  0.54 12.30           C
ATOM     91 CPHE     X   1      21.640  -0.576   2.949  0.61 11.45           C
ATOM     92 CASP     X   1      19.731   1.304   0.224  1.00 12.43           C
ATOM     93 CARG     X   1      22.851   2.671  -1.476  1.00 15.05           C
ATOM     94 CASP     X   1      21.805   4.350  -4.728  1.00 17.81           C
ATOM     95 CGLY     X   1      18.931   6.133  -2.964  1.00 21.74           C
ATOM     96 CASN     X   1      15.454   5.645  -4.460  1.00 21.86           C
ATOM     97 CGLY     X   1      13.812   4.073  -1.380  1.00 18.47           C
ATOM     98 CLEU     X   1      14.213   0.372  -2.223  1.00 13.28           C
ATOM     99 CILE     X   1      16.817  -2.118  -1.044  0.90  9.81           C
ATOM    100 CSER     X   1      17.348  -3.876  -4.360  1.00 10.27           C
ATOM    101 CALA     X   1      18.945  -7.305  -4.479  1.00 10.69           C
ATOM    102 CALA     X   1      22.287  -5.961  -5.801  1.00 11.64           C
ATOM    103 CGLU     X   1      22.455  -3.252  -3.110  1.00  9.38           C
ATOM    104 CLEU     X   1      22.124  -5.898  -0.396  1.00  9.41           C
ATOM    105 CARG     X   1      25.037  -7.617  -2.165  1.00  9.65           C
ATOM    106 CHIS     X   1      27.269  -4.626  -1.358  0.34 10.82           C
ATOM    107 CVAL     X   1      26.462  -4.411   2.377  1.00 11.53           C
ATOM    108 CMET     X   1      27.083  -8.154   2.751  1.00 10.52           C
ATOM    109 CTHR     X   1      30.584  -7.783   1.259  1.00 11.80           C
ATOM    110 CASN     X   1      31.268  -4.670   3.363  0.72 10.91           C
ATOM    111 CLEU     X   1      30.358  -6.352   6.662  1.00 12.32           C
ATOM    112 CGLY     X   1      32.833  -9.211   6.145  1.00 11.96           C
ATOM    113 CGLU     X   1      30.615 -11.882   4.555  1.00 10.90           C
ATOM    114 CLYS     X   1      31.306 -12.822   0.907  0.67 10.41           C
ATOM    115 CLEU     X   1      28.131 -14.956   0.893  0.58  8.35           C
ATOM    116 CTHR     X   1      26.608 -16.177  -2.395  1.00  8.53           C
ATOM    117 CASP     X   1      23.942 -14.289  -4.390  1.00  8.68           C
ATOM    118 CASP     X   1      21.525 -17.114  -3.495  0.34  8.53           C
ATOM    119 CGLU     X   1      21.857 -16.171   0.184  1.00  9.37           C
ATOM    120 CVAL     X   1      21.030 -12.557  -0.731  1.00  9.39           C
ATOM    121 CASP     X   1      17.660 -13.552  -2.217  1.00  9.65           C
ATOM    122 CGLU     X   1      16.957 -15.717   0.857  1.00 10.75           C
ATOM    123 CMET     X   1      17.126 -12.398   2.740  1.00 10.60           C
ATOM    124 CILE     X   1      14.768 -10.760   0.227  0.61 11.16           C
ATOM    125 CARG     X   1      12.183 -13.543   0.413  1.00 11.30           C
ATOM    126 CGLU     X   1      11.993 -13.220   4.208  1.00 13.24           C
ATOM    127 CALA     X   1      10.826  -9.567   4.140  1.00 13.38           C
ATOM    128 CASP     X   1       9.126  -8.985   0.774  1.00 11.01           C
ATOM    129 CILE     X   1       5.548  -8.332   1.909  1.00 12.45           C
ATOM    130 CASP     X   1       4.564  -5.986  -0.966  1.00 14.06           C
ATOM    131 CGLY     X   1       5.995  -8.376  -3.568  1.00 14.95           C
ATOM    132 CASP     X   1       8.331  -6.211  -5.696  1.00 14.21           C
ATOM    133 CGLY     X   1      11.485  -8.334  -5.203  1.00 12.69           C
ATOM    134 CHIS     X   1      12.786  -5.384  -3.166  1.00 10.74           C
ATOM    135 CILE     X   1      12.179  -4.155   0.399  0.71  9.61           C
ATOM    136 CASN     X   1      11.299  -0.537   1.200  1.00 10.65           C
ATOM    137 CTYR     X   1      11.298   1.735   4.271  0.62 11.57           C
ATOM    138 CGLU     X   1       8.304   0.075   5.957  1.00 12.62           C
ATOM    139 CGLU     X   1       9.476  -3.526   5.426  1.00 10.88           C
ATOM    140 CPHE     X   1      12.966  -2.699   6.708  0.53 10.57           C
ATOM    141 CVAL     X   1      11.551  -1.468  10.028  1.00 13.02           C
ATOM    142 CARG     X   1       9.803  -4.861   9.880  0.48 16.92           C
ATOM    143 CMET     X   1      13.038  -6.658   8.963  0.73 17.91           C
ATOM    144 CMET     X   1      14.498  -5.358  12.242  1.00 23.30           C
ATOM    145 CVAL     X   1      11.409  -6.486  14.222  1.00 30.36           C
ATOM    146 CSER     X   1      10.933 -10.210  13.466  1.00 49.83           C
END
ATOM      1 CGLU     X   1      21.358   1.597  35.524  1.00 54.51           C
ATOM      2 CGLN     X   1      23.548   4.534  36.652  1.00 43.98           C
ATOM      3 CLEU     X   1      24.045   7.399  34.137  1.00 29.51           C
ATOM      4 CTHR     X   1      27.282   9.391  33.784  1.00 23.38           C
ATOM      5 CGLU     X   1      27.888  12.875  35.097  1.00 23.41           C
ATOM      6 CGLU     X   1      27.733  14.460  31.636  1.00 18.74           C
ATOM      7 CGLN     X   1      24.492  12.570  30.922  1.00 15.79           C
ATOM      8 CILE     X   1      23.189  13.624  34.340  0.60 16.16           C
ATOM      9 CALA     X   1      24.322  17.198  33.434  1.00 15.86           C
ATOM     10 CGLU     X   1      22.483  17.139  30.099  0.44 14.66           C
ATOM     11 CPHE     X   1      19.204  15.890  31.632  0.74 12.86           C
ATOM     12 CLYS     X   1      19.596  18.370  34.504  0.60 10.51           C
ATOM     13 CGLU     X   1      19.976  21.255  32.036  1.00 11.86           C
ATOM     14 CALA     X   1      16.802  20.254  30.174  1.00 11.89           C
ATOM     15 CPHE     X   1      15.221  19.905  33.630  1.00  8.45           C
ATOM     16 CALA     X   1      16.343  23.484  34.304  1.00  9.18           C
ATOM     17 CLEU     X   1      14.914  24.463  30.897  1.00 11.42           C
ATOM     18 CPHE     X   1      11.434  23.480  32.130  1.00  8.68           C
ATOM     19 CASP     X   1      12.057  24.434  35.768  1.00  7.43           C
ATOM     20 CLYS     X   1      11.903  28.152  34.871  1.00 12.02           C
ATOM     21 CASP     X   1      12.254  29.975  38.208  1.00  9.95           C
ATOM     22 CGLY     X   1      14.777  27.407  39.510  1.00  9.50           C
ATOM     23 CASP     X   1      12.154  25.847  41.801  1.00  8.33           C
ATOM     24 CGLY     X   1      13.131  22.193  41.264  1.00  7.50           C
ATOM     25 CTHR     X   1       9.802  20.764  40.018  1.00  7.23           C
ATOM     26 CILE     X   1       8.330  20.818  36.493  1.00  7.78           C
ATOM     27 CTHR     X   1       4.616  21.499  36.773  1.00  9.03           C
ATOM     28 CTHR     X   1       2.121  20.970  33.939  1.00 11.81           C
ATOM     29 CLYS     X   1       2.389  24.669  33.036  1.00 14.05           C
ATOM     30 CGLU     X   1       6.130  24.532  32.309  1.00  9.87           C
ATOM     31 CLEU     X   1       6.390  21.089  30.702  1.00  9.76           C
ATOM     32 CGLY     X   1       3.759  22.166  28.156  1.00  9.58           C
ATOM     33 CTHR     X   1       5.651  25.350  27.285  1.00  9.32           C
ATOM     34 CVAL     X   1       8.629  23.069  26.592  1.00  9.59           C
ATOM     35 CMET     X   1       6.747  20.524  24.481  0.61  9.67           C
ATOM     36 CARG     X   1       5.186  23.078  22.169  1.00  8.72           C
ATOM     37 CSER     X   1       8.435  24.959  21.560  1.00 12.32           C
ATOM     38 CLEU     X   1       9.956  21.607  20.529  0.53 15.72           C
ATOM     39 CGLY     X   1       7.129  20.612  18.171  1.00 12.21           C
ATOM     40 CGLN     X   1       4.277  18.644  19.788  1.00 10.24           C
ATOM     41 CASN     X   1       0.674  19.224  20.846  1.00  7.42           C
ATOM     42 CPRO     X   1       0.456  17.547  24.291  0.63  8.37           C
ATOM     43 CTHR     X   1      -2.817  18.482  26.004  1.00  9.95           C
ATOM     44 CGLU     X   1      -2.660  19.412  29.697  1.00 10.91           C
ATOM     45 CALA     X   1      -4.341  16.128  30.627  1.00 11.63           C
ATOM     46 CGLU     X   1      -1.715  14.317  28.508  1.00  9.34           C
ATOM     47 CLEU     X   1       0.976  16.379  30.235  1.00  8.88           C
ATOM     48 CGLN     X   1      -0.353  15.396  33.681  1.00  9.62           C
ATOM     49 CASP     X   1      -0.362  11.721  32.674  1.00 10.37           C
ATOM     50 CMET     X   1       3.290  12.105  31.618  1.00 10.93           C
ATOM     51 CILE     X   1       4.109  13.639  34.997  0.52  9.63           C
ATOM     52 CASN     X   1       1.839  11.093  36.664  1.00 10.19           C
ATOM     53 CGLU     X   1       3.724   8.166  35.090  1.00 17.10           C
ATOM     54 CVAL     X   1       6.818   8.822  37.202  0.44 15.60           C
ATOM     55 CASP     X   1       5.222  10.863  40.019  1.00 15.46           C
ATOM     56 CALA     X   1       5.696   7.927  42.445  1.00 13.59           C
ATOM     57 CASP     X   1       4.704   9.854  45.610  1.00 12.17           C
ATOM     58 CGLY     X   1       1.578  11.290  43.960  1.00 16.07           C
ATOM     59 CASN     X   1       2.632  14.960  44.293  1.00 15.63           C
ATOM     60 CGLY     X   1       1.446  16.123  40.826  1.00 11.82           C
ATOM     61 CTHR     X   1       4.986  17.197  39.784  1.00  8.43           C
ATOM     62 CILE     X   1       8.287  15.850  38.329  1.00  7.21           C
ATOM     63 CASP     X   1      11.499  16.227  40.368  1.00  7.73           C
ATOM     64 CPHE     X   1      15.108  15.349  39.434  1.00  9.05           C
ATOM     65 CPRO     X   1      14.988  11.499  39.744  1.00 11.62           C
ATOM     66 CGLU     X   1      11.429  11.382  38.338  1.00  9.06           C
ATOM     67 CPHE     X   1      12.617  13.002  35.054  0.59  9.62           C
ATOM     68 CLEU     X   1      15.328  10.371  34.559  1.00 13.94           C
ATOM     69 CSER     X   1      12.761   7.627  35.249  0.78 14.51           C
ATOM     70 CLEU     X   1      10.712   9.405  32.556  0.53 12.64           C
ATOM     71 CMET     X   1      13.782   9.211  30.289  0.67 14.57           C
ATOM     72 CALA     X   1      13.683   5.488  31.071  0.54 17.68           C
ATOM     73 CARG     X   1      10.105   5.159  29.688  0.51 16.59           C
ATOM     74 CLYS     X   1      10.196   7.992  27.150  1.00 22.03           C
ATOM     75 CMET     X   1      13.879   7.576  26.366  0.60 22.35           C
ATOM     76 CLYS     X   1      12.941   4.044  25.269  1.00 25.50           C
ATOM     77 CGLU     X   1       9.431   2.864  24.322  0.58 19.93           C
ATOM     78 CGLN     X   1       8.369   4.798  21.239  1.00 18.67           C
ATOM     79 CASP     X   1      10.736   5.998  18.445  0.31 19.26           C
ATOM     80 CSER     X   1       9.512   5.052  14.959  0.46 21.04           C
ATOM     81 CGLU     X   1      10.460   6.373  11.501  0.56 18.44           C
ATOM     82 CGLU     X   1      12.916   8.768   9.774  1.00 17.69           C
ATOM     83 CGLU     X   1      15.351   7.747  12.566  1.00 21.94           C
ATOM     84 CLEU     X   1      15.140   4.034  11.785  0.51 14.30           C
ATOM     85 CILE     X   1      15.696   5.503   8.309  1.00 13.46           C
ATOM     86 CGLU     X   1      19.150   6.672   9.471  0.58 16.18           C
ATOM     87 CALA     X   1      19.732   2.967  10.176  1.00 16.77           C
ATOM     88 CPHE     X   1      17.958   2.275   6.861  1.00 12.77           C
ATOM     89 CLYS     X   1      20.484   4.835   5.578  0.51 11.05           C
ATOM     90 CVAL     X   1      23.209   2.160   5.798  0.54 12.30           C
ATOM     91 CPHE     X   1      21.188  -0.465   3.907  0.61 11.45           C
ATOM     92 CASP     X   1      19.538   1.724   1.243  1.00 12.43           C
ATOM     93 CARG     X   1      22.797   3.301   0.066  1.00 15.05           C
ATOM     94 CASP     X   1      21.983   5.886  -2.606  1.00 17.81           C
ATOM     95 CGLY     X   1      18.570   6.861  -1.208  1.00 21.74           C
ATOM     96 CASN     X   1      15.837   5.638  -3.575  1.00 21.86           C
ATOM     97 CGLY     X   1      13.377   4.311  -0.960  1.00 18.47           C
ATOM     98 CLEU     X   1      13.976   0.648  -1.854  1.00 13.28           C
ATOM     99 CILE     X   1      16.625  -1.725  -0.544  0.90  9.81           C
ATOM    100 CSER     X   1      17.698  -3.491  -3.722  1.00 10.27           C
ATOM    101 CALA     X   1      19.244  -6.912  -3.240  1.00 10.69           C
ATOM    102 CALA     X   1      22.549  -5.420  -4.496  1.00 11.64           C
ATOM    103 CGLU     X   1      22.523  -2.495  -2.037  1.00  9.38           C
ATOM    104 CLEU     X   1      22.061  -5.255   0.541  1.00  9.41           C
ATOM    105 CARG     X   1      24.826  -7.042  -1.389  1.00  9.65           C
ATOM    106 CHIS     X   1      27.191  -4.171  -0.528  0.34 10.82           C
ATOM    107 CVAL     X   1      26.998  -4.190   3.295  1.00 11.53           C
ATOM    108 CMET     X   1      27.309  -7.955   3.804  1.00 10.52           C
ATOM    109 CTHR     X   1      30.338  -8.315   1.499  1.00 11.80           C
ATOM    110 CASN     X   1      32.187  -5.363   3.064  0.72 10.91           C
ATOM    111 CLEU     X   1      31.511  -6.745   6.552  1.00 12.32           C
ATOM    112 CGLY     X   1      33.142 -10.000   5.408  1.00 11.96           C
ATOM    113 CGLU     X   1      30.147 -12.350   5.101  1.00 10.90           C
ATOM    114 CLYS     X   1      31.376 -13.158   1.565  0.67 10.41           C
ATOM    115 CLEU     X   1      27.992 -14.469   0.354  0.58  8.35           C
ATOM    116 CTHR     X   1      27.242 -15.197  -3.324  1.00  8.53           C
ATOM    117 CASP     X   1      24.824 -12.988  -5.305  1.00  8.68           C
ATOM    118 CASP     X   1      22.383 -15.932  -5.267  0.34  8.53           C
ATOM    119 CGLU     X   1      22.392 -15.896  -1.455  1.00  9.37           C
ATOM    120 CVAL     X   1      21.443 -12.198  -1.410  1.00  9.39           C
ATOM    121 CASP     X   1      18.150 -12.838  -3.224  1.00  9.65           C
ATOM    122 CGLU     X   1      17.058 -15.598  -0.811  1.00 10.75           C
ATOM    123 CMET     X   1      17.117 -13.013   2.000  1.00 10.60           C
ATOM    124 CILE     X   1      15.214 -10.394  -0.022  0.61 11.16           C
ATOM    125 CARG     X   1      12.356 -12.768  -0.832  1.00 11.30           C
ATOM    126 CGLU     X   1      12.358 -13.955   2.792  1.00 13.24           C
ATOM    127 CALA     X   1      11.941 -10.480   4.361  1.00 13.38           C
ATOM    128 CASP     X   1      10.074  -8.819   1.477  1.00 11.01           C
ATOM    129 CILE     X   1       6.459  -9.746   2.245  1.00 12.45           C
ATOM    130 CASP     X   1       4.337  -8.067  -0.478  1.00 14.06           C
ATOM    131 CGLY     X   1       6.050  -9.820  -3.397  1.00 14.95           C
ATOM    132 CASP     X   1       7.858  -7.122  -5.430  1.00 14.21           C
ATOM    133 CGLY     X   1      11.513  -8.229  -5.083  1.00 12.69           C
ATOM    134 CHIS     X   1      12.697  -5.256  -3.009  1.00 10.74           C
ATOM    135 CILE     X   1      12.189  -3.688   0.437  0.71  9.61           C
ATOM    136 CASN     X   1      10.413  -0.365   0.995  1.00 10.65           C
ATOM    137 CTYR     X   1      10.837   1.537   4.280  0.62 11.57           C
ATOM    138 CGLU     X   1       7.942  -0.041   6.201  1.00 12.62           C
ATOM    139 CGLU     X   1       9.195  -3.559   5.379  1.00 10.88           C
ATOM    140 CPHE     X   1      12.687  -2.364   6.318  0.53 10.57           C
ATOM    141 CVAL     X   1      11.294  -1.581   9.779  1.00 13.02           C
ATOM    142 CARG     X   1       9.391  -4.883  10.032  0.48 16.92           C
ATOM    143 CMET     X   1      12.501  -6.871   9.074  0.73 17.91           C
ATOM    144 CMET     X   1      14.291  -5.364  12.090  1.00 23.30           C
ATOM    145 CVAL     X   1      11.567  -6.142  14.680  1.00 30.36           C
ATOM    146 CSER     X   1      11.111  -9.902  14.112  1.00 49.83           C
END
ATOM      1 CGLU     X   1      23.962   1.938  33.214  1.00 54.51           C
ATOM      2 CGLN     X   1      26.339   3.857  35.530  1.00 43.98           C
ATOM      3 CLEU     X   1      25.672   7.641  35.417  1.00 29.51           C
ATOM      4 CTHR     X   1      28.554  10.033  34.682  1.00 23.38           C
ATOM      5 CGLU     X   1      28.769  13.207  36.710  1.00 23.41           C
ATOM      6 CGLU     X   1      29.079  15.375  33.593  1.00 18.74           C
ATOM      7 CGLN     X   1      26.457  13.164  31.916  1.00 15.79           C
ATOM      8 CILE     X   1      24.278  14.180  34.867  0.60 16.16           C
ATOM      9 CALA     X   1      25.220  17.888  34.375  1.00 15.86           C
ATOM     10 CGLU     X   1      23.611  17.727  30.927  0.44 14.66           C
ATOM     11 CPHE     X   1      20.390  16.290  32.415  0.74 12.86           C
ATOM     12 CLYS     X   1      19.947  19.168  34.880  0.60 10.51           C
ATOM     13 CGLU     X   1      20.288  21.616  31.973  1.00 11.86           C
ATOM     14 CALA     X   1      17.445  19.849  30.145  1.00 11.89           C
ATOM     15 CPHE     X   1      15.353  19.506  33.319  1.00  8.45           C
ATOM     16 CALA     X   1      15.781  23.151  34.345  1.00  9.18           C
ATOM     17 CLEU     X   1      14.625  24.362  30.908  1.00 11.42           C
ATOM     18 CPHE     X   1      11.228  22.821  31.733  1.00  8.68           C
ATOM     19 CASP     X   1      11.630  23.996  35.338  1.00  7.43           C
ATOM     20 CLYS     X   1      11.266  27.751  34.692  1.00 12.02           C
ATOM     21 CASP     X   1      10.976  29.014  38.283  1.00  9.95           C
ATOM     22 CGLY     X   1      13.695  26.720  39.696  1.00  9.50           C
ATOM     23 CASP     X   1      11.401  25.651  42.553  1.00  8.33           C
ATOM     24 CGLY     X   1      12.327  21.974  42.090  1.00  7.50           C
ATOM     25 CTHR     X   1       9.086  21.006  40.290  1.00  7.23           C
ATOM     26 CILE     X   1       7.825  20.700  36.696  1.00  7.78           C
ATOM     27 CTHR     X   1       4.096  21.221  36.298  1.00  9.03           C
ATOM     28 CTHR     X   1       1.801  20.435  33.357  1.00 11.81           C
ATOM     29 CLYS     X   1       2.007  24.092  32.282  1.00 14.05           C
ATOM     30 CGLU     X   1       5.810  23.866  32.089  1.00  9.87           C
ATOM     31 CLEU     X   1       6.160  20.428  30.487  1.00  9.76           C
ATOM     32 CGLY     X   1       3.719  21.616  27.804  1.00  9.58           C
ATOM     33 CTHR     X   1       5.523  24.946  27.434  1.00  9.32           C
ATOM     34 CVAL     X   1       8.614  23.107  26.164  1.00  9.59           C
ATOM     35 CMET     X   1       7.049  20.870  23.514  0.61  9.67           C
ATOM     36 CARG     X   1       4.676  23.622  22.465  1.00  8.72           C
ATOM     37 CSER     X   1       7.510  26.085  21.858  1.00 12.32           C
ATOM     38 CLEU     X   1       8.947  23.285  19.688  0.53 15.72           C
ATOM     39 CGLY     X   1       5.935  22.898  17.381  1.00 12.21           C
ATOM     40 CGLN     X   1       3.560  20.383  19.010  1.00 10.24           C
ATOM     41 CASN     X   1       0.283  20.332  20.933  1.00  7.42           C
ATOM     42 CPRO     X   1       0.036  18.004  23.974  0.63  8.37           C
ATOM     43 CTHR     X   1      -3.401  17.985  25.619  1.00  9.95           C
ATOM     44 CGLU     X   1      -3.719  19.304  29.181  1.00 10.91           C
ATOM     45 CALA     X   1      -4.748  15.747  30.059  1.00 11.63           C
ATOM     46 CGLU     X   1      -1.826  14.161  28.158  1.00  9.34           C
ATOM     47 CLEU     X   1       0.674  16.114  30.258  1.00  8.88           C
ATOM     48 CGLN     X   1      -1.031  15.062  33.513  1.00  9.62           C
ATOM     49 CASP     X   1      -1.417  11.514  32.178  1.00 10.37           C
ATOM     50 CMET     X   1       2.354  11.681  31.584  1.00 10.93           C
ATOM     51 CILE     X   1       2.926  12.885  35.143  0.52  9.63           C
ATOM     52 CASN     X   1       0.975  10.192  36.975  1.00 10.19           C
ATOM     53 CGLU     X   1       3.229   7.539  35.400  1.00 17.10           C
ATOM     54 CVAL     X   1       6.445   8.985  36.827  0.44 15.60           C
ATOM     55 CASP     X   1       4.545  10.162  39.934  1.00 15.46           C
ATOM     56 CALA     X   1       5.883   7.309  42.125  1.00 13.59           C
ATOM     57 CASP     X   1       5.493   9.645  45.144  1.00 12.17           C
ATOM     58 CGLY     X   1       2.322  10.990  43.503  1.00 16.07           C
ATOM     59 CASN     X   1       2.246  14.704  44.446  1.00 15.63           C
ATOM     60 CGLY     X   1       0.944  15.732  40.979  1.00 11.82           C
ATOM     61 CTHR     X   1       4.253  17.354  39.886  1.00  8.43           C
ATOM     62 CILE     X   1       7.648  16.020  38.651  1.00  7.21           C
ATOM     63 CASP     X   1      10.846  16.469  40.698  1.00  7.73           C
ATOM     64 CPHE     X   1      14.481  15.555  39.912  1.00  9.05           C
ATOM     65 CPRO     X   1      14.160  11.763  40.579  1.00 11.62           C
ATOM     66 CGLU     X   1      10.892  11.679  38.587  1.00  9.06           C
ATOM     67 CPHE     X   1      12.981  13.165  35.715  0.59  9.62           C
ATOM     68 CLEU     X   1      15.621  10.440  36.057  1.00 13.94           C
ATOM     69 CSER     X   1      12.681   8.079  35.447  0.78 14.51           C
ATOM     70 CLEU     X   1      11.616  10.406  32.607  0.53 12.64           C
ATOM     71 CMET     X   1      14.618   9.302  30.518  0.67 14.57           C
ATOM     72 CALA     X   1      13.907   5.646  31.299  0.54 17.68           C
ATOM     73 CARG     X   1      10.306   5.880  29.961  0.51 16.59           C
ATOM     74 CLYS     X   1      10.746   8.357  27.105  1.00 22.03           C
ATOM     75 CMET     X   1      14.342   7.691  26.115  0.60 22.35           C
ATOM     76 CLYS     X   1      13.008   4.174  25.478  1.00 25.50           C
ATOM     77 CGLU     X   1       9.342   3.548  24.598  0.58 19.93           C
ATOM     78 CGLN     X   1       9.341   5.858  21.591  1.00 18.67           C
ATOM     79 CASP     X   1      12.203   5.545  19.030  0.31 19.26           C
ATOM     80 CSER     X   1      10.716   5.387  15.521  0.46 21.04           C
ATOM     81 CGLU     X   1      12.107   7.187  12.451  0.56 18.44           C
ATOM     82 CGLU     X   1      15.016   9.378  11.230  1.00 17.69           C
ATOM     83 CGLU     X   1      17.280   6.984  13.208  1.00 21.94           C
ATOM     84 CLEU     X   1      15.902   3.682  11.928  0.51 14.30           C
ATOM     85 CILE     X   1      16.329   5.647   8.687  1.00 13.46           C
ATOM     86 CGLU     X   1      20.095   5.713   9.369  0.58 16.18           C
ATOM     87 CALA     X   1      19.938   1.915   9.702  1.00 16.77           C
ATOM     88 CPHE     X   1      17.954   1.590   6.452  1.00 12.77           C
ATOM     89 CLYS     X   1      20.511   3.950   4.880  0.51 11.05           C
ATOM     90 CVAL     X   1      23.181   1.265   5.415  0.54 12.30           C
ATOM     91 CPHE     X   1      21.161  -1.046   3.150  0.61 11.45           C
ATOM     92 CASP     X   1      19.680   1.625   0.853  1.00 12.43           C
ATOM     93 CARG     X   1      23.229   2.898   0.330  1.00 15.05           C
ATOM     94 CASP     X   1      22.826   5.145  -2.715  1.00 17.81           C
ATOM     95 CGLY     X   1      19.830   6.892  -1.127  1.00 21.74           C
ATOM     96 CASN     X   1      16.717   5.918  -3.108  1.00 21.86           C
ATOM     97 CGLY     X   1      14.172   4.626  -0.557  1.00 18.47           C
ATOM     98 CLEU     X   1      14.323   0.997  -1.731  1.00 13.28           C
ATOM     99 CILE     X   1      16.994  -1.594  -1.011  0.90  9.81           C
ATOM    100 CSER     X   1      17.485  -3.853  -4.016  1.00 10.27           C
ATOM    101 CALA     X   1      18.918  -7.354  -4.132  1.00 10.69           C
ATOM    102 CALA     X   1      22.180  -5.830  -5.457  1.00 11.64           C
ATOM    103 CGLU     X   1      22.531  -3.321  -2.596  1.00  9.38           C
ATOM    104 CLEU     X   1      21.854  -6.114  -0.102  1.00  9.41           C
ATOM    105 CARG     X   1      24.552  -8.126  -1.900  1.00  9.65           C
ATOM    106 CHIS     X   1      26.805  -5.045  -1.824  0.34 10.82           C
ATOM    107 CVAL     X   1      26.709  -4.309   1.932  1.00 11.53           C
ATOM    108 CMET     X   1      27.557  -7.879   2.968  1.00 10.52           C
ATOM    109 CTHR     X   1      30.513  -8.539   0.634  1.00 11.80           C
ATOM    110 CASN     X   1      32.038  -5.174   1.604  0.72 10.91           C
ATOM    111 CLEU     X   1      31.480  -6.001   5.285  1.00 12.32           C
ATOM    112 CGLY     X   1      33.516  -9.228   5.358  1.00 11.96           C
ATOM    113 CGLU     X   1      30.522 -11.595   5.230  1.00 10.90           C
ATOM    114 CLYS     X   1      30.701 -13.409   1.862  0.67 10.41           C
ATOM    115 CLEU     X   1      27.239 -14.900   1.203  0.58  8.35           C
ATOM    116 CTHR     X   1      26.438 -15.912  -2.396  1.00  8.53           C
ATOM    117 CASP     X   1      23.951 -14.160  -4.719  1.00  8.68           C
ATOM    118 CASP     X   1      21.321 -16.897  -4.257  0.34  8.53           C
ATOM    119 CGLU     X   1      21.401 -16.359  -0.483  1.00  9.37           C
ATOM    120 CVAL     X   1      20.983 -12.627  -1.175  1.00  9.39           C
ATOM    121 CASP     X   1      17.694 -13.141  -3.038  1.00  9.65           C
ATOM    122 CGLU     X   1      16.468 -15.511  -0.299  1.00 10.75           C
ATOM    123 CMET     X   1      16.623 -12.323   1.798  1.00 10.60           C
ATOM    124 CILE     X   1      14.654 -10.108  -0.606  0.61 11.16           C
ATOM    125 CARG     X   1      11.843 -12.583   0.046  1.00 11.30           C
ATOM    126 CGLU     X   1      12.483 -12.558   3.805  1.00 13.24           C
ATOM    127 CALA     X   1      11.749  -8.800   4.029  1.00 13.38           C
ATOM    128 CASP     X   1       9.386  -8.408   1.060  1.00 11.01           C
ATOM    129 CILE     X   1       5.730  -8.531   2.125  1.00 12.45           C
ATOM    130 CASP     X   1       4.255  -7.061  -1.100  1.00 14.06           C
ATOM    131 CGLY     X   1       6.109  -8.934  -3.854  1.00 14.95           C
ATOM    132 CASP     X   1       7.933  -6.407  -6.083  1.00 14.21           C
ATOM    133 CGLY     X   1      11.320  -7.832  -4.989  1.00 12.69           C
ATOM    134 CHIS     X   1      12.460  -4.642  -3.237  1.00 10.74           C
ATOM    135 CILE     X   1      12.751  -3.532   0.405  0.71  9.61           C
ATOM    136 CASN     X   1      11.021  -0.206   1.081  1.00 10.65           C
ATOM    137 CTYR     X   1      11.850   1.396   4.448  0.62 11.57           C
ATOM    138 CGLU     X   1       8.820  -0.090   6.229  1.00 12.62           C
ATOM    139 CGLU     X   1       9.420  -3.686   5.076  1.00 10.88           C
ATOM    140 CPHE     X   1      12.950  -3.281   6.445  0.53 10.57           C
ATOM    141 CVAL     X   1      11.544  -2.325   9.857  1.00 13.02           C
ATOM    142 CARG     X   1       9.000  -5.167   9.668  0.48 16.92           C
ATOM    143 CMET     X   1      12.126  -7.324   9.331  0.73 17.91           C
ATOM    144 CMET     X   1      13.350  -6.073  12.724  1.00 23.30           C
ATOM    145 CVAL     X   1       9.943  -6.399  14.460  1.00 30.36           C
ATOM    146 CSER     X   1       8.934  -9.994  13.612  1.00 49.83           C
END
ATOM      1 CGLU     X   1      24.069   0.052  32.486  1.00 54.51           C
ATOM      2 CGLN     X   1      26.298   2.968  33.593  1.00 43.98           C
ATOM      3 CLEU     X   1      24.916   6.519  33.086  1.00 29.51           C
ATOM      4 CTHR     X   1      27.506   9.205  32.280  1.00 23.38           C
ATOM      5 CGLU     X   1      27.922  12.348  34.325  1.00 23.41           C
ATOM      6 CGLU     X   1      27.322  14.545  31.271  1.00 18.74           C
ATOM      7 CGLN     X   1      24.159  12.521  30.578  1.00 15.79           C
ATOM      8 CILE     X   1      23.099  13.251  34.161  0.60 16.16           C
ATOM      9 CALA     X   1      24.296  16.844  33.430  1.00 15.86           C
ATOM     10 CGLU     X   1      22.344  16.852  30.159  0.44 14.66           C
ATOM     11 CPHE     X   1      18.993  15.808  31.687  0.74 12.86           C
ATOM     12 CLYS     X   1      19.530  18.447  34.389  0.60 10.51           C
ATOM     13 CGLU     X   1      20.128  21.116  31.728  1.00 11.86           C
ATOM     14 CALA     X   1      16.967  20.054  29.879  1.00 11.89           C
ATOM     15 CPHE     X   1      14.785  19.689  32.989  1.00  8.45           C
ATOM     16 CALA     X   1      15.821  23.216  33.994  1.00  9.18           C
ATOM     17 CLEU     X   1      14.789  25.045  30.800  1.00 11.42           C
ATOM     18 CPHE     X   1      11.194  23.964  31.508  1.00  8.68           C
ATOM     19 CASP     X   1      11.220  24.644  35.258  1.00  7.43           C
ATOM     20 CLYS     X   1      11.293  28.456  34.907  1.00 12.02           C
ATOM     21 CASP     X   1      11.125  29.361  38.612  1.00  9.95           C
ATOM     22 CGLY     X   1      13.681  26.718  39.677  1.00  9.50           C
ATOM     23 CASP     X   1      11.689  25.534  42.710  1.00  8.33           C
ATOM     24 CGLY     X   1      12.537  21.903  41.880  1.00  7.50           C
ATOM     25 CTHR     X   1       9.288  20.813  40.167  1.00  7.23           C
ATOM     26 CILE     X   1       8.146  20.805  36.521  1.00  7.78           C
ATOM     27 CTHR     X   1       4.532  21.859  36.124  1.00  9.03           C
ATOM     28 CTHR     X   1       2.310  20.621  33.284  1.00 11.81           C
ATOM     29 CLYS     X   1       2.003  24.293  32.286  1.00 14.05           C
ATOM     30 CGLU     X   1       5.780  24.294  31.754  1.00  9.87           C
ATOM     31 CLEU     X   1       6.403  20.735  30.550  1.00  9.76           C
ATOM     32 CGLY     X   1       3.693  21.207  27.905  1.00  9.58           C
ATOM     33 CTHR     X   1       5.199  24.614  27.128  1.00  9.32           C
ATOM     34 CVAL     X   1       8.322  23.036  25.610  1.00  9.59           C
ATOM     35 CMET     X   1       6.388  20.258  23.873  0.61  9.67           C
ATOM     36 CARG     X   1       4.133  22.996  22.558  1.00  8.72           C
ATOM     37 CSER     X   1       7.211  24.865  21.334  1.00 12.32           C
ATOM     38 CLEU     X   1       8.501  21.538  19.961  0.53 15.72           C
ATOM     39 CGLY     X   1       5.590  21.265  17.512  1.00 12.21           C
ATOM     40 CGLN     X   1       2.787  19.695  19.585  1.00 10.24           C
ATOM     41 CASN     X   1      -0.730  20.614  20.693  1.00  7.42           C
ATOM     42 CPRO     X   1      -0.814  18.926  24.139  0.63  8.37           C
ATOM     43 CTHR     X   1      -3.715  19.052  26.607  1.00  9.95           C
ATOM     44 CGLU     X   1      -2.871  19.919  30.221  1.00 10.91           C
ATOM     45 CALA     X   1      -4.694  16.839  31.512  1.00 11.63           C
ATOM     46 CGLU     X   1      -2.851  14.628  28.985  1.00  9.34           C
ATOM     47 CLEU     X   1       0.392  15.947  30.474  1.00  8.88           C
ATOM     48 CGLN     X   1      -0.854  14.794  33.898  1.00  9.62           C
ATOM     49 CASP     X   1      -1.084  11.214  32.611  1.00 10.37           C
ATOM     50 CMET     X   1       2.581  11.752  31.672  1.00 10.93           C
ATOM     51 CILE     X   1       3.258  12.858  35.244  0.52  9.63           C
ATOM     52 CASN     X   1       1.107  10.119  36.756  1.00 10.19           C
ATOM     53 CGLU     X   1       3.464   7.523  35.236  1.00 17.10           C
ATOM     54 CVAL     X   1       6.501   8.899  37.067  0.44 15.60           C
ATOM     55 CASP     X   1       5.332  10.989  40.052  1.00 15.46           C
ATOM     56 CALA     X   1       7.102   8.925  42.761  1.00 13.59           C
ATOM     57 CASP     X   1       6.034  11.465  45.430  1.00 12.17           C
ATOM     58 CGLY     X   1       2.500  11.848  44.043  1.00 16.07           C
ATOM     59 CASN     X   1       2.150  15.607  44.702  1.00 15.63           C
ATOM     60 CGLY     X   1       1.314  16.169  40.992  1.00 11.82           C
ATOM     61 CTHR     X   1       4.451  17.569  39.268  1.00  8.43           C
ATOM     62 CILE     X   1       7.784  16.192  37.919  1.00  7.21           C
ATOM     63 CASP     X   1      10.955  16.258  40.053  1.00  7.73           C
ATOM     64 CPHE     X   1      14.590  15.603  39.040  1.00  9.05           C
ATOM     65 CPRO     X   1      15.001  11.841  39.818  1.00 11.62           C
ATOM     66 CGLU     X   1      11.498  11.336  38.359  1.00  9.06           C
ATOM     67 CPHE     X   1      12.714  12.951  35.083  0.59  9.62           C
ATOM     68 CLEU     X   1      15.580  10.510  34.499  1.00 13.94           C
ATOM     69 CSER     X   1      13.117   7.608  34.834  0.78 14.51           C
ATOM     70 CLEU     X   1      10.736   9.555  32.563  0.53 12.64           C
ATOM     71 CMET     X   1      13.195   9.183  29.662  0.67 14.57           C
ATOM     72 CALA     X   1      13.398   5.433  30.275  0.54 17.68           C
ATOM     73 CARG     X   1       9.570   5.163  29.977  0.51 16.59           C
ATOM     74 CLYS     X   1       9.666   7.845  27.279  1.00 22.03           C
ATOM     75 CMET     X   1      13.108   7.289  25.796  0.60 22.35           C
ATOM     76 CLYS     X   1      12.076   3.721  24.920  1.00 25.50           C
ATOM     77 CGLU     X   1       8.403   3.140  24.038  0.58 19.93           C
ATOM     78 CGLN     X   1       8.587   5.308  20.934  1.00 18.67           C
ATOM     79 CASP     X   1      11.528   5.537  18.453  0.31 19.26           C
ATOM     80 CSER     X   1      10.182   6.072  14.925  0.46 21.04           C
ATOM     81 CGLU     X   1      12.326   7.853  12.312  0.56 18.44           C
ATOM     82 CGLU     X   1      15.510   9.711  11.234  1.00 17.69           C
ATOM     83 CGLU     X   1      17.363   7.365  13.648  1.00 21.94           C
ATOM     84 CLEU     X   1      16.082   4.115  12.150  0.51 14.30           C
ATOM     85 CILE     X   1      17.106   5.998   8.994  1.00 13.46           C
ATOM     86 CGLU     X   1      20.716   5.791  10.250  0.58 16.18           C
ATOM     87 CALA     X   1      20.492   1.982  10.287  1.00 16.77           C
ATOM     88 CPHE     X   1      18.719   1.954   6.901  1.00 12.77           C
ATOM     89 CLYS     X   1      21.193   4.465   5.435  0.51 11.05           C
ATOM     90 CVAL     X   1      24.167   2.110   5.917  0.54 12.30           C
ATOM     91 CPHE     X   1      22.271  -0.454   3.822  0.61 11.45           C
ATOM     92 CASP     X   1      20.735   1.865   1.201  1.00 12.43           C
ATOM     93 CARG     X   1      24.059   3.289   0.011  1.00 15.05           C
ATOM     94 CASP     X   1      23.255   5.962  -2.577  1.00 17.81           C
ATOM     95 CGLY     X   1      20.253   7.028  -0.477  1.00 21.74           C
ATOM     96 CASN     X   1      17.394   6.157  -2.850  1.00 21.86           C
ATOM     97 CGLY     X   1      14.815   4.970  -0.282  1.00 18.47           C
ATOM     98 CLEU     X   1      14.853   1.250  -1.139  1.00 13.28           C
ATOM     99 CILE     X   1      17.386  -1.468  -0.391  0.90  9.81           C
ATOM    100 CSER     X   1      18.041  -3.230  -3.683  1.00 10.27           C
ATOM    101 CALA     X   1      19.093  -6.823  -4.239  1.00 10.69           C
ATOM    102 CALA     X   1      22.462  -5.320  -5.291  1.00 11.64           C
ATOM    103 CGLU     X   1      22.739  -2.806  -2.425  1.00  9.38           C
ATOM    104 CLEU     X   1      22.460  -5.462   0.285  1.00  9.41           C
ATOM    105 CARG     X   1      24.945  -7.530  -1.742  1.00  9.65           C
ATOM    106 CHIS     X   1      27.273  -4.519  -1.448  0.34 10.82           C
ATOM    107 CVAL     X   1      26.766  -4.500   2.346  1.00 11.53           C
ATOM    108 CMET     X   1      27.087  -8.295   2.517  1.00 10.52           C
ATOM    109 CTHR     X   1      30.487  -8.227   0.768  1.00 11.80           C
ATOM    110 CASN     X   1      31.501  -5.254   2.940  0.72 10.91           C
ATOM    111 CLEU     X   1      30.817  -7.103   6.204  1.00 12.32           C
ATOM    112 CGLY     X   1      33.045 -10.058   5.271  1.00 11.96           C
ATOM    113 CGLU     X   1      30.309 -12.277   3.796  1.00 10.90           C
ATOM    114 CLYS     X   1      30.429 -13.273   0.100  0.67 10.41           C
ATOM    115 CLEU     X   1      27.422 -15.637   0.055  0.58  8.35           C
ATOM    116 CTHR     X   1      25.851 -16.637  -3.285  1.00  8.53           C
ATOM    117 CASP     X   1      23.532 -14.156  -5.051  1.00  8.68           C
ATOM    118 CASP     X   1      20.620 -16.419  -4.040  0.34  8.53           C
ATOM    119 CGLU     X   1      21.230 -15.696  -0.347  1.00  9.37           C
ATOM    120 CVAL     X   1      20.852 -11.944  -0.947  1.00  9.39           C
ATOM    121 CASP     X   1      17.573 -12.465  -2.825  1.00  9.65           C
ATOM    122 CGLU     X   1      16.513 -14.980  -0.144  1.00 10.75           C
ATOM    123 CMET     X   1      16.840 -12.019   2.246  1.00 10.60           C
ATOM    124 CILE     X   1      14.645 -10.131  -0.241  0.61 11.16           C
ATOM    125 CARG     X   1      11.646 -12.468  -0.206  1.00 11.30           C
ATOM    126 CGLU     X   1      11.631 -12.585   3.606  1.00 13.24           C
ATOM    127 CALA     X   1      11.056  -8.847   4.249  1.00 13.38           C
ATOM    128 CASP     X   1       9.324  -7.868   0.993  1.00 11.01           C
ATOM    129 CILE     X   1       5.735  -7.898   2.270  1.00 12.45           C
ATOM    130 CASP     X   1       3.910  -5.679  -0.276  1.00 14.06           C
ATOM    131 CGLY     X   1       5.702  -7.469  -3.125  1.00 14.95           C
ATOM    132 CASP     X   1       8.244  -4.953  -4.497  1.00 14.21           C
ATOM    133 CGLY     X   1      11.299  -7.270  -4.515  1.00 12.69           C
ATOM    134 CHIS     X   1      13.188  -4.574  -2.591  1.00 10.74           C
ATOM    135 CILE     X   1      13.101  -3.565   1.092  0.71  9.61           C
ATOM    136 CASN     X   1      11.834  -0.174   2.277  1.00 10.65           C
ATOM    137 CTYR     X   1      12.925   1.498   5.533  0.62 11.57           C
ATOM    138 CGLU     X   1       9.922   0.236   7.521  1.00 12.62           C
ATOM    139 CGLU     X   1      10.175  -3.365   6.259  1.00 10.88           C
ATOM    140 CPHE     X   1      13.772  -3.374   7.512  0.53 10.57           C
ATOM    141 CVAL     X   1      12.598  -3.083  11.127  1.00 13.02           C
ATOM    142 CARG     X   1      10.053  -5.928  11.005  0.48 16.92           C
ATOM    143 CMET     X   1      12.663  -8.561  10.112  0.73 17.91           C
ATOM    144 CMET     X   1      14.478  -7.836  13.392  1.00 23.30           C
ATOM    145 CVAL     X   1      11.353  -8.754  15.422  1.00 30.36           C
ATOM    146 CSER     X   1      10.825 -12.397  14.366  1.00 49.83           C
END
ATOM      1 CGLU     X   1      25.611  -1.814  31.922  1.00 54.51           C
ATOM      2 CGLN     X   1      26.917   1.604  33.067  1.00 43.98           C
ATOM      3 CLEU     X   1      24.715   4.737  33.395  1.00 29.51           C
ATOM      4 CTHR     X   1      27.098   7.709  33.158  1.00 23.38           C
ATOM      5 CGLU     X   1      27.548  11.084  34.783  1.00 23.41           C
ATOM      6 CGLU     X   1      28.191  13.436  31.856  1.00 18.74           C
ATOM      7 CGLN     X   1      25.197  11.949  30.011  1.00 15.79           C
ATOM      8 CILE     X   1      23.294  12.398  33.277  0.60 16.16           C
ATOM      9 CALA     X   1      24.449  16.070  33.531  1.00 15.86           C
ATOM     10 CGLU     X   1      23.260  16.746  29.976  0.44 14.66           C
ATOM     11 CPHE     X   1      19.873  15.291  31.009  0.74 12.86           C
ATOM     12 CLYS     X   1      19.757  17.423  34.170  0.60 10.51           C
ATOM     13 CGLU     X   1      20.287  20.665  32.228  1.00 11.86           C
ATOM     14 CALA     X   1      17.531  19.501  29.862  1.00 11.89           C
ATOM     15 CPHE     X   1      15.182  19.222  32.857  1.00  8.45           C
ATOM     16 CALA     X   1      16.078  22.830  33.692  1.00  9.18           C
ATOM     17 CLEU     X   1      14.901  23.821  30.193  1.00 11.42           C
ATOM     18 CPHE     X   1      11.326  22.901  31.177  1.00  8.68           C
ATOM     19 CASP     X   1      11.921  23.912  34.804  1.00  7.43           C
ATOM     20 CLYS     X   1      12.338  27.590  33.829  1.00 12.02           C
ATOM     21 CASP     X   1      11.753  29.257  37.213  1.00  9.95           C
ATOM     22 CGLY     X   1      14.503  26.961  38.561  1.00  9.50           C
ATOM     23 CASP     X   1      12.445  25.611  41.478  1.00  8.33           C
ATOM     24 CGLY     X   1      13.518  21.979  40.974  1.00  7.50           C
ATOM     25 CTHR     X   1      10.066  20.982  39.646  1.00  7.23           C
ATOM     26 CILE     X   1       8.221  21.115  36.302  1.00  7.78           C
ATOM     27 CTHR     X   1       4.495  21.767  36.178  1.00  9.03           C
ATOM     28 CTHR     X   1       1.759  20.992  33.638  1.00 11.81           C
ATOM     29 CLYS     X   1       1.838  24.591  32.369  1.00 14.05           C
ATOM     30 CGLU     X   1       5.596  24.390  31.749  1.00  9.87           C
ATOM     31 CLEU     X   1       5.399  20.936  30.156  1.00  9.76           C
ATOM     32 CGLY     X   1       2.543  22.239  27.987  1.00  9.58           C
ATOM     33 CTHR     X   1       4.580  25.243  26.845  1.00  9.32           C
ATOM     34 CVAL     X   1       7.590  23.210  25.681  1.00  9.59           C
ATOM     35 CMET     X   1       5.741  20.576  23.651  0.61  9.67           C
ATOM     36 CARG     X   1       3.514  23.261  22.191  1.00  8.72           C
ATOM     37 CSER     X   1       6.646  25.187  21.218  1.00 12.32           C
ATOM     38 CLEU     X   1       7.626  22.165  19.092  0.53 15.72           C
ATOM     39 CGLY     X   1       4.396  22.528  17.097  1.00 12.21           C
ATOM     40 CGLN     X   1       2.091  20.174  19.036  1.00 10.24           C
ATOM     41 CASN     X   1      -1.268  20.699  20.734  1.00  7.42           C
ATOM     42 CPRO     X   1      -1.249  18.865  24.105  0.63  8.37           C
ATOM     43 CTHR     X   1      -4.369  19.151  26.274  1.00  9.95           C
ATOM     44 CGLU     X   1      -3.836  19.570  30.024  1.00 10.91           C
ATOM     45 CALA     X   1      -5.226  16.076  30.603  1.00 11.63           C
ATOM     46 CGLU     X   1      -2.381  14.720  28.427  1.00  9.34           C
ATOM     47 CLEU     X   1       0.048  16.922  30.357  1.00  8.88           C
ATOM     48 CGLN     X   1      -1.185  15.438  33.656  1.00  9.62           C
ATOM     49 CASP     X   1      -0.792  11.929  32.224  1.00 10.37           C
ATOM     50 CMET     X   1       2.916  12.607  31.596  1.00 10.93           C
ATOM     51 CILE     X   1       3.403  13.509  35.256  0.52  9.63           C
ATOM     52 CASN     X   1       1.068  10.860  36.651  1.00 10.19           C
ATOM     53 CGLU     X   1       2.891   7.958  34.961  1.00 17.10           C
ATOM     54 CVAL     X   1       5.889   8.837  37.131  0.44 15.60           C
ATOM     55 CASP     X   1       4.701  10.977  40.073  1.00 15.46           C
ATOM     56 CALA     X   1       5.646   8.363  42.720  1.00 13.59           C
ATOM     57 CASP     X   1       5.137  10.619  45.781  1.00 12.17           C
ATOM     58 CGLY     X   1       1.999  12.023  44.127  1.00 16.07           C
ATOM     59 CASN     X   1       2.740  15.743  44.673  1.00 15.63           C
ATOM     60 CGLY     X   1       1.448  16.905  41.244  1.00 11.82           C
ATOM     61 CTHR     X   1       4.903  17.983  39.948  1.00  8.43           C
ATOM     62 CILE     X   1       8.058  16.267  38.560  1.00  7.21           C
ATOM     63 CASP     X   1      11.162  16.537  40.776  1.00  7.73           C
ATOM     64 CPHE     X   1      14.672  15.491  39.656  1.00  9.05           C
ATOM     65 CPRO     X   1      14.355  11.691  40.280  1.00 11.62           C
ATOM     66 CGLU     X   1      10.841  11.568  38.766  1.00  9.06           C
ATOM     67 CPHE     X   1      12.386  13.099  35.589  0.59  9.62           C
ATOM     68 CLEU     X   1      14.922  10.259  35.484  1.00 13.94           C
ATOM     69 CSER     X   1      12.016   7.786  35.657  0.78 14.51           C
ATOM     70 CLEU     X   1      10.777   9.823  32.669  0.53 12.64           C
ATOM     71 CMET     X   1      13.899   8.569  30.856  0.67 14.57           C
ATOM     72 CALA     X   1      13.286   4.934  31.799  0.54 17.68           C
ATOM     73 CARG     X   1      10.065   5.116  29.700  0.51 16.59           C
ATOM     74 CLYS     X   1      10.737   7.899  27.193  1.00 22.03           C
ATOM     75 CMET     X   1      14.438   7.899  26.383  0.60 22.35           C
ATOM     76 CLYS     X   1      13.786   4.328  25.205  1.00 25.50           C
ATOM     77 CGLU     X   1      10.296   3.223  24.105  0.58 19.93           C
ATOM     78 CGLN     X   1       9.595   5.227  20.964  1.00 18.67           C
ATOM     79 CASP     X   1      12.047   5.312  17.992  0.31 19.26           C
ATOM     80 CSER     X   1      10.238   5.531  14.641  0.46 21.04           C
ATOM     81 CGLU     X   1      11.706   7.715  11.872  0.56 18.44           C
ATOM     82 CGLU     X   1      14.657  10.128  11.402  1.00 17.69           C
ATOM     83 CGLU     X   1      16.814   7.685  13.439  1.00 21.94           C
ATOM     84 CLEU     X   1      15.589   4.409  11.950  0.51 14.30           C
ATOM     85 CILE     X   1      16.487   6.566   8.935  1.00 13.46           C
ATOM     86 CGLU     X   1      20.173   6.114   9.864  0.58 16.18           C
ATOM     87 CALA     X   1      19.800   2.331  10.207  1.00 16.77           C
ATOM     88 CPHE     X   1      17.918   1.932   6.905  1.00 12.77           C
ATOM     89 CLYS     X   1      20.445   4.316   5.320  0.51 11.05           C
ATOM     90 CVAL     X   1      23.332   1.884   5.936  0.54 12.30           C
ATOM     91 CPHE     X   1      21.445  -0.668   3.820  0.61 11.45           C
ATOM     92 CASP     X   1      19.970   1.991   1.506  1.00 12.43           C
ATOM     93 CARG     X   1      23.407   3.140   0.341  1.00 15.05           C
ATOM     94 CASP     X   1      22.363   5.660  -2.313  1.00 17.81           C
ATOM     95 CGLY     X   1      19.177   6.834  -0.574  1.00 21.74           C
ATOM     96 CASN     X   1      16.477   5.725  -3.033  1.00 21.86           C
ATOM     97 CGLY     X   1      13.807   4.504  -0.575  1.00 18.47           C
ATOM     98 CLEU     X   1      14.536   0.872  -1.493  1.00 13.28           C
ATOM     99 CILE     X   1      17.163  -1.665  -0.476  0.90  9.81           C
ATOM    100 CSER     X   1      17.615  -3.586  -3.711  1.00 10.27           C
ATOM    101 CALA     X   1      19.210  -7.011  -3.474  1.00 10.69           C
ATOM    102 CALA     X   1      22.476  -5.502  -4.808  1.00 11.64           C
ATOM    103 CGLU     X   1      22.466  -2.847  -2.058  1.00  9.38           C
ATOM    104 CLEU     X   1      21.955  -5.727   0.376  1.00  9.41           C
ATOM    105 CARG     X   1      24.729  -7.429  -1.617  1.00  9.65           C
ATOM    106 CHIS     X   1      27.113  -4.663  -0.503  0.34 10.82           C
ATOM    107 CVAL     X   1      26.078  -4.959   3.170  1.00 11.53           C
ATOM    108 CMET     X   1      27.106  -8.631   3.213  1.00 10.52           C
ATOM    109 CTHR     X   1      30.490  -7.654   1.725  1.00 11.80           C
ATOM    110 CASN     X   1      30.875  -4.839   4.276  0.72 10.91           C
ATOM    111 CLEU     X   1      30.480  -7.493   6.986  1.00 12.32           C
ATOM    112 CGLY     X   1      33.035  -9.765   5.291  1.00 11.96           C
ATOM    113 CGLU     X   1      31.034 -12.433   3.430  1.00 10.90           C
ATOM    114 CLYS     X   1      31.077 -12.215  -0.394  0.67 10.41           C
ATOM    115 CLEU     X   1      28.362 -14.869  -0.859  0.58  8.35           C
ATOM    116 CTHR     X   1      26.999 -16.043  -4.234  1.00  8.53           C
ATOM    117 CASP     X   1      24.267 -14.008  -5.980  1.00  8.68           C
ATOM    118 CASP     X   1      21.865 -16.806  -4.967  0.34  8.53           C
ATOM    119 CGLU     X   1      22.740 -16.024  -1.340  1.00  9.37           C
ATOM    120 CVAL     X   1      21.779 -12.339  -1.615  1.00  9.39           C
ATOM    121 CASP     X   1      18.268 -12.860  -3.015  1.00  9.65           C
ATOM    122 CGLU     X   1      17.220 -15.335  -0.294  1.00 10.75           C
ATOM    123 CMET     X   1      17.594 -12.594   2.339  1.00 10.60           C
ATOM    124 CILE     X   1      15.554 -10.179   0.202  0.61 11.16           C
ATOM    125 CARG     X   1      12.636 -12.605  -0.039  1.00 11.30           C
ATOM    126 CGLU     X   1      12.459 -13.067   3.742  1.00 13.24           C
ATOM    127 CALA     X   1      11.702  -9.419   4.655  1.00 13.38           C
ATOM    128 CASP     X   1       9.802  -8.564   1.458  1.00 11.01           C
ATOM    129 CILE     X   1       6.351  -7.692   2.816  1.00 12.45           C
ATOM    130 CASP     X   1       4.910  -4.920   0.585  1.00 14.06           C
ATOM    131 CGLY     X   1       5.384  -6.832  -2.678  1.00 14.95           C
ATOM    132 CASP     X   1       8.126  -4.698  -4.292  1.00 14.21           C
ATOM    133 CGLY     X   1      10.714  -7.511  -3.984  1.00 12.69           C
ATOM    134 CHIS     X   1      12.840  -5.056  -1.984  1.00 10.74           C
ATOM    135 CILE     X   1      13.214  -3.739   1.581  0.71  9.61           C
ATOM    136 CASN     X   1      11.815  -0.278   2.340  1.00 10.65           C
ATOM    137 CTYR     X   1      12.165   1.193   5.848  0.62 11.57           C
ATOM    138 CGLU     X   1       8.940   0.127   7.587  1.00 12.62           C
ATOM    139 CGLU     X   1       9.350  -3.499   6.446  1.00 10.88           C
ATOM    140 CPHE     X   1      12.970  -3.298   7.612  0.53 10.57           C
ATOM    141 CVAL     X   1      11.840  -2.103  11.051  1.00 13.02           C
ATOM    142 CARG     X   1       9.594  -5.125  11.693  0.48 16.92           C
ATOM    143 CMET     X   1      12.500  -7.092  10.201  0.73 17.91           C
ATOM    144 CMET     X   1      14.845  -5.313  12.633  1.00 23.30           C
ATOM    145 CVAL     X   1      12.654  -6.336  15.614  1.00 30.36           C
ATOM    146 CSER     X   1      12.563  -9.954  14.363  1.00 49.83           C
END
ATOM      1 CGLU     X   1      24.862  -0.751  32.444  1.00 54.51           C
ATOM      2 CGLN     X   1      26.820   2.539  32.633  1.00 43.98           C
ATOM      3 CLEU     X   1      25.137   5.991  32.490  1.00 29.51           C
ATOM      4 CTHR     X   1      27.512   8.744  31.326  1.00 23.38           C
ATOM      5 CGLU     X   1      28.114  12.193  32.731  1.00 23.41           C
ATOM      6 CGLU     X   1      27.187  14.072  29.550  1.00 18.74           C
ATOM      7 CGLN     X   1      23.827  12.261  29.641  1.00 15.79           C
ATOM      8 CILE     X   1      23.534  13.299  33.292  0.60 16.16           C
ATOM      9 CALA     X   1      24.576  16.886  32.325  1.00 15.86           C
ATOM     10 CGLU     X   1      21.953  16.630  29.574  0.44 14.66           C
ATOM     11 CPHE     X   1      19.058  15.662  31.883  0.74 12.86           C
ATOM     12 CLYS     X   1      20.003  18.722  33.957  0.60 10.51           C
ATOM     13 CGLU     X   1      19.902  20.573  30.622  1.00 11.86           C
ATOM     14 CALA     X   1      16.448  19.303  29.622  1.00 11.89           C
ATOM     15 CPHE     X   1      14.905  19.570  33.103  1.00  8.45           C
ATOM     16 CALA     X   1      16.220  23.117  33.570  1.00  9.18           C
ATOM     17 CLEU     X   1      14.419  24.395  30.449  1.00 11.42           C
ATOM     18 CPHE     X   1      11.127  23.140  31.927  1.00  8.68           C
ATOM     19 CASP     X   1      11.320  23.996  35.637  1.00  7.43           C
ATOM     20 CLYS     X   1      11.295  27.663  34.537  1.00 12.02           C
ATOM     21 CASP     X   1      10.559  29.169  37.968  1.00  9.95           C
ATOM     22 CGLY     X   1      13.172  27.017  39.756  1.00  9.50           C
ATOM     23 CASP     X   1      10.870  25.864  42.573  1.00  8.33           C
ATOM     24 CGLY     X   1      12.073  22.249  42.307  1.00  7.50           C
ATOM     25 CTHR     X   1       8.902  20.881  40.649  1.00  7.23           C
ATOM     26 CILE     X   1       7.778  20.722  37.000  1.00  7.78           C
ATOM     27 CTHR     X   1       4.041  21.248  36.696  1.00  9.03           C
ATOM     28 CTHR     X   1       1.718  20.679  33.726  1.00 11.81           C
ATOM     29 CLYS     X   1       1.939  24.426  33.032  1.00 14.05           C
ATOM     30 CGLU     X   1       5.662  24.082  32.282  1.00  9.87           C
ATOM     31 CLEU     X   1       6.166  20.768  30.474  1.00  9.76           C
ATOM     32 CGLY     X   1       3.378  21.914  28.134  1.00  9.58           C
ATOM     33 CTHR     X   1       5.541  24.975  27.479  1.00  9.32           C
ATOM     34 CVAL     X   1       8.306  22.600  26.355  1.00  9.59           C
ATOM     35 CMET     X   1       5.873  20.579  24.241  0.61  9.67           C
ATOM     36 CARG     X   1       4.512  23.720  22.633  1.00  8.72           C
ATOM     37 CSER     X   1       8.039  25.014  22.038  1.00 12.32           C
ATOM     38 CLEU     X   1       8.442  21.669  20.230  0.53 15.72           C
ATOM     39 CGLY     X   1       5.598  22.165  17.738  1.00 12.21           C
ATOM     40 CGLN     X   1       2.715  20.447  19.569  1.00 10.24           C
ATOM     41 CASN     X   1      -0.524  21.731  21.087  1.00  7.42           C
ATOM     42 CPRO     X   1      -0.773  19.674  24.317  0.63  8.37           C
ATOM     43 CTHR     X   1      -3.985  19.500  26.361  1.00  9.95           C
ATOM     44 CGLU     X   1      -3.709  19.513  30.162  1.00 10.91           C
ATOM     45 CALA     X   1      -4.658  15.832  30.330  1.00 11.63           C
ATOM     46 CGLU     X   1      -1.778  14.901  27.983  1.00  9.34           C
ATOM     47 CLEU     X   1       0.879  16.387  30.266  1.00  8.88           C
ATOM     48 CGLN     X   1      -0.925  14.783  33.229  1.00  9.62           C
ATOM     49 CASP     X   1      -0.366  11.309  31.767  1.00 10.37           C
ATOM     50 CMET     X   1       3.245  12.327  31.042  1.00 10.93           C
ATOM     51 CILE     X   1       3.757  13.329  34.672  0.52  9.63           C
ATOM     52 CASN     X   1       1.912  10.262  35.938  1.00 10.19           C
ATOM     53 CGLU     X   1       4.289   7.872  34.140  1.00 17.10           C
ATOM     54 CVAL     X   1       7.086   9.167  36.370  0.44 15.60           C
ATOM     55 CASP     X   1       5.028  10.539  39.291  1.00 15.46           C
ATOM     56 CALA     X   1       5.678   7.713  41.804  1.00 13.59           C
ATOM     57 CASP     X   1       3.891   9.778  44.499  1.00 12.17           C
ATOM     58 CGLY     X   1       0.821  10.500  42.353  1.00 16.07           C
ATOM     59 CASN     X   1       0.817  14.126  43.594  1.00 15.63           C
ATOM     60 CGLY     X   1       0.572  15.510  40.016  1.00 11.82           C
ATOM     61 CTHR     X   1       4.008  17.186  39.617  1.00  8.43           C
ATOM     62 CILE     X   1       7.589  16.101  38.707  1.00  7.21           C
ATOM     63 CASP     X   1      10.893  16.760  40.516  1.00  7.73           C
ATOM     64 CPHE     X   1      14.444  15.806  39.447  1.00  9.05           C
ATOM     65 CPRO     X   1      14.755  12.012  40.111  1.00 11.62           C
ATOM     66 CGLU     X   1      11.271  11.422  38.637  1.00  9.06           C
ATOM     67 CPHE     X   1      12.555  13.429  35.613  0.59  9.62           C
ATOM     68 CLEU     X   1      15.540  11.123  35.086  1.00 13.94           C
ATOM     69 CSER     X   1      12.941   8.326  35.227  0.78 14.51           C
ATOM     70 CLEU     X   1      11.050  10.051  32.389  0.53 12.64           C
ATOM     71 CMET     X   1      14.130   9.937  30.131  0.67 14.57           C
ATOM     72 CALA     X   1      14.648   6.225  30.788  0.54 17.68           C
ATOM     73 CARG     X   1      10.936   5.412  30.178  0.51 16.59           C
ATOM     74 CLYS     X   1      10.562   7.703  27.162  1.00 22.03           C
ATOM     75 CMET     X   1      14.015   8.369  25.751  0.60 22.35           C
ATOM     76 CLYS     X   1      14.350   4.576  25.496  1.00 25.50           C
ATOM     77 CGLU     X   1      11.104   2.661  24.855  0.58 19.93           C
ATOM     78 CGLN     X   1      10.085   4.132  21.513  1.00 18.67           C
ATOM     79 CASP     X   1      12.357   5.134  18.566  0.31 19.26           C
ATOM     80 CSER     X   1      10.473   5.330  15.256  0.46 21.04           C
ATOM     81 CGLU     X   1      11.761   7.229  12.201  0.56 18.44           C
ATOM     82 CGLU     X   1      14.751   9.502  11.401  1.00 17.69           C
ATOM     83 CGLU     X   1      16.817   7.659  14.066  1.00 21.94           C
ATOM     84 CLEU     X   1      16.479   4.014  13.044  0.51 14.30           C
ATOM     85 CILE     X   1      16.936   5.719   9.663  1.00 13.46           C
ATOM     86 CGLU     X   1      20.695   6.219  10.184  0.58 16.18           C
ATOM     87 CALA     X   1      20.755   2.460  10.843  1.00 16.77           C
ATOM     88 CPHE     X   1      18.785   1.714   7.654  1.00 12.77           C
ATOM     89 CLYS     X   1      20.876   4.314   5.798  0.51 11.05           C
ATOM     90 CVAL     X   1      23.888   1.988   6.173  0.54 12.30           C
ATOM     91 CPHE     X   1      21.969  -0.751   4.337  0.61 11.45           C
ATOM     92 CASP     X   1      20.505   1.597   1.701  1.00 12.43           C
ATOM     93 CARG     X   1      23.939   2.646   0.438  1.00 15.05           C
ATOM     94 CASP     X   1      23.096   5.459  -1.984  1.00 17.81           C
ATOM     95 CGLY     X   1      20.278   6.679   0.279  1.00 21.74           C
ATOM     96 CASN     X   1      17.363   5.678  -1.972  1.00 21.86           C
ATOM     97 CGLY     X   1      14.598   4.496   0.397  1.00 18.47           C
ATOM     98 CLEU     X   1      14.817   0.878  -0.799  1.00 13.28           C
ATOM     99 CILE     X   1      17.439  -1.711   0.087  0.90  9.81           C
ATOM    100 CSER     X   1      17.660  -3.728  -3.115  1.00 10.27           C
ATOM    101 CALA     X   1      19.186  -7.133  -3.749  1.00 10.69           C
ATOM    102 CALA     X   1      22.105  -5.372  -5.509  1.00 11.64           C
ATOM    103 CGLU     X   1      22.541  -2.990  -2.552  1.00  9.38           C
ATOM    104 CLEU     X   1      22.348  -6.069  -0.325  1.00  9.41           C
ATOM    105 CARG     X   1      25.281  -7.392  -2.376  1.00  9.65           C
ATOM    106 CHIS     X   1      27.079  -4.130  -1.540  0.34 10.82           C
ATOM    107 CVAL     X   1      26.633  -4.629   2.230  1.00 11.53           C
ATOM    108 CMET     X   1      27.677  -8.289   2.445  1.00 10.52           C
ATOM    109 CTHR     X   1      30.842  -8.010   0.317  1.00 11.80           C
ATOM    110 CASN     X   1      32.231  -4.919   2.076  0.72 10.91           C
ATOM    111 CLEU     X   1      31.841  -6.689   5.431  1.00 12.32           C
ATOM    112 CGLY     X   1      33.927  -9.669   4.277  1.00 11.96           C
ATOM    113 CGLU     X   1      31.206 -12.340   4.062  1.00 10.90           C
ATOM    114 CLYS     X   1      30.524 -13.115   0.374  0.67 10.41           C
ATOM    115 CLEU     X   1      27.423 -15.343   0.595  0.58  8.35           C
ATOM    116 CTHR     X   1      25.936 -16.507  -2.730  1.00  8.53           C
ATOM    117 CASP     X   1      23.688 -14.472  -5.066  1.00  8.68           C
ATOM    118 CASP     X   1      20.713 -16.871  -4.930  0.34  8.53           C
ATOM    119 CGLU     X   1      20.516 -16.446  -1.147  1.00  9.37           C
ATOM    120 CVAL     X   1      20.489 -12.638  -1.432  1.00  9.39           C
ATOM    121 CASP     X   1      17.123 -13.045  -3.181  1.00  9.65           C
ATOM    122 CGLU     X   1      15.764 -15.479  -0.562  1.00 10.75           C
ATOM    123 CMET     X   1      16.329 -12.714   2.011  1.00 10.60           C
ATOM    124 CILE     X   1      14.547  -9.867   0.200  0.61 11.16           C
ATOM    125 CARG     X   1      11.237 -11.679  -0.273  1.00 11.30           C
ATOM    126 CGLU     X   1      11.643 -12.754   3.363  1.00 13.24           C
ATOM    127 CALA     X   1      11.140  -9.226   4.783  1.00 13.38           C
ATOM    128 CASP     X   1       8.947  -7.905   1.954  1.00 11.01           C
ATOM    129 CILE     X   1       5.272  -7.485   2.864  1.00 12.45           C
ATOM    130 CASP     X   1       4.636  -5.059  -0.043  1.00 14.06           C
ATOM    131 CGLY     X   1       5.651  -7.368  -2.900  1.00 14.95           C
ATOM    132 CASP     X   1       7.787  -4.776  -4.743  1.00 14.21           C
ATOM    133 CGLY     X   1      11.001  -6.838  -4.400  1.00 12.69           C
ATOM    134 CHIS     X   1      12.745  -4.512  -1.931  1.00 10.74           C
ATOM    135 CILE     X   1      13.332  -3.815   1.778  0.71  9.61           C
ATOM    136 CASN     X   1      11.923  -0.363   2.557  1.00 10.65           C
ATOM    137 CTYR     X   1      12.281   1.567   5.833  0.62 11.57           C
ATOM    138 CGLU     X   1       9.180   0.138   7.535  1.00 12.62           C
ATOM    139 CGLU     X   1       9.772  -3.490   6.481  1.00 10.88           C
ATOM    140 CPHE     X   1      13.235  -2.992   7.984  0.53 10.57           C
ATOM    141 CVAL     X   1      11.908  -2.061  11.435  1.00 13.02           C
ATOM    142 CARG     X   1       9.639  -5.131  11.533  0.48 16.92           C
ATOM    143 CMET     X   1      12.648  -7.309  10.672  0.73 17.91           C
ATOM    144 CMET     X   1      14.512  -5.801  13.643  1.00 23.30           C
ATOM    145 CVAL     X   1      11.463  -6.744  15.775  1.00 30.36           C
ATOM    146 CSER     X   1      11.107 -10.543  15.446  1.00 49.83           C
END
ATOM      1 CGLU     X   1      25.546  -0.118  30.400  1.00 54.51           C
ATOM      2 CGLN     X   1      27.675   2.893  31.449  1.00 43.98           C
ATOM      3 CLEU     X   1      26.239   6.433  31.028  1.00 29.51           C
ATOM      4 CTHR     X   1      28.824   9.241  31.043  1.00 23.38           C
ATOM      5 CGLU     X   1      28.699  12.233  33.338  1.00 23.41           C
ATOM      6 CGLU     X   1      28.781  14.583  30.341  1.00 18.74           C
ATOM      7 CGLN     X   1      25.505  13.017  29.161  1.00 15.79           C
ATOM      8 CILE     X   1      24.282  13.322  32.753  0.60 16.16           C
ATOM      9 CALA     X   1      24.972  17.116  32.639  1.00 15.86           C
ATOM     10 CGLU     X   1      23.343  17.276  29.200  0.44 14.66           C
ATOM     11 CPHE     X   1      20.041  15.872  30.535  0.74 12.86           C
ATOM     12 CLYS     X   1      20.246  18.031  33.675  0.60 10.51           C
ATOM     13 CGLU     X   1      20.394  21.075  31.378  1.00 11.86           C
ATOM     14 CALA     X   1      17.213  19.991  29.575  1.00 11.89           C
ATOM     15 CPHE     X   1      15.347  19.241  32.819  1.00  8.45           C
ATOM     16 CALA     X   1      16.180  22.718  34.138  1.00  9.18           C
ATOM     17 CLEU     X   1      14.829  24.046  30.818  1.00 11.42           C
ATOM     18 CPHE     X   1      11.565  22.308  31.775  1.00  8.68           C
ATOM     19 CASP     X   1      11.583  23.235  35.473  1.00  7.43           C
ATOM     20 CLYS     X   1      11.480  26.974  34.660  1.00 12.02           C
ATOM     21 CASP     X   1      10.748  28.479  38.092  1.00  9.95           C
ATOM     22 CGLY     X   1      13.477  26.262  39.605  1.00  9.50           C
ATOM     23 CASP     X   1      11.490  24.851  42.542  1.00  8.33           C
ATOM     24 CGLY     X   1      12.235  21.175  41.816  1.00  7.50           C
ATOM     25 CTHR     X   1       8.860  20.338  40.208  1.00  7.23           C
ATOM     26 CILE     X   1       7.401  20.492  36.680  1.00  7.78           C
ATOM     27 CTHR     X   1       3.824  21.555  36.041  1.00  9.03           C
ATOM     28 CTHR     X   1       1.760  20.681  32.957  1.00 11.81           C
ATOM     29 CLYS     X   1       2.242  24.258  31.716  1.00 14.05           C
ATOM     30 CGLU     X   1       6.026  23.825  31.917  1.00  9.87           C
ATOM     31 CLEU     X   1       5.894  20.285  30.519  1.00  9.76           C
ATOM     32 CGLY     X   1       3.755  21.965  27.843  1.00  9.58           C
ATOM     33 CTHR     X   1       6.595  24.453  27.378  1.00  9.32           C
ATOM     34 CVAL     X   1       9.370  21.987  26.500  1.00  9.59           C
ATOM     35 CMET     X   1       7.042  19.848  24.383  0.61  9.67           C
ATOM     36 CARG     X   1       5.931  22.922  22.482  1.00  8.72           C
ATOM     37 CSER     X   1       9.531  23.793  21.615  1.00 12.32           C
ATOM     38 CLEU     X   1       9.655  20.298  20.069  0.53 15.72           C
ATOM     39 CGLY     X   1       6.731  20.795  17.672  1.00 12.21           C
ATOM     40 CGLN     X   1       3.594  19.896  19.665  1.00 10.24           C
ATOM     41 CASN     X   1       0.507  21.532  21.161  1.00  7.42           C
ATOM     42 CPRO     X   1      -0.650  19.075  23.873  0.63  8.37           C
ATOM     43 CTHR     X   1      -3.968  19.817  25.595  1.00  9.95           C
ATOM     44 CGLU     X   1      -4.239  20.244  29.372  1.00 10.91           C
ATOM     45 CALA     X   1      -5.751  16.796  29.917  1.00 11.63           C
ATOM     46 CGLU     X   1      -3.089  15.076  27.767  1.00  9.34           C
ATOM     47 CLEU     X   1      -0.280  16.989  29.477  1.00  8.88           C
ATOM     48 CGLN     X   1      -1.214  15.805  32.989  1.00  9.62           C
ATOM     49 CASP     X   1      -1.995  12.277  31.779  1.00 10.37           C
ATOM     50 CMET     X   1       1.673  12.082  30.728  1.00 10.93           C
ATOM     51 CILE     X   1       2.621  13.007  34.290  0.52  9.63           C
ATOM     52 CASN     X   1       0.266  10.234  35.377  1.00 10.19           C
ATOM     53 CGLU     X   1       2.608   7.525  34.044  1.00 17.10           C
ATOM     54 CVAL     X   1       5.506   8.732  36.191  0.44 15.60           C
ATOM     55 CASP     X   1       4.158  10.571  39.265  1.00 15.46           C
ATOM     56 CALA     X   1       5.339   8.066  41.922  1.00 13.59           C
ATOM     57 CASP     X   1       4.431  10.457  44.781  1.00 12.17           C
ATOM     58 CGLY     X   1       0.968  11.233  43.382  1.00 16.07           C
ATOM     59 CASN     X   1       1.045  15.050  43.721  1.00 15.63           C
ATOM     60 CGLY     X   1       0.288  16.260  40.151  1.00 11.82           C
ATOM     61 CTHR     X   1       3.773  17.388  38.987  1.00  8.43           C
ATOM     62 CILE     X   1       6.917  15.521  37.778  1.00  7.21           C
ATOM     63 CASP     X   1      10.043  15.934  39.939  1.00  7.73           C
ATOM     64 CPHE     X   1      13.560  15.627  38.453  1.00  9.05           C
ATOM     65 CPRO     X   1      14.196  11.970  39.525  1.00 11.62           C
ATOM     66 CGLU     X   1      10.578  11.038  38.689  1.00  9.06           C
ATOM     67 CPHE     X   1      11.331  12.755  35.326  0.59  9.62           C
ATOM     68 CLEU     X   1      14.430  10.588  34.863  1.00 13.94           C
ATOM     69 CSER     X   1      12.110   7.555  34.978  0.78 14.51           C
ATOM     70 CLEU     X   1      10.265   9.084  31.999  0.53 12.64           C
ATOM     71 CMET     X   1      13.386   9.298  29.805  0.67 14.57           C
ATOM     72 CALA     X   1      14.330   5.680  30.512  0.54 17.68           C
ATOM     73 CARG     X   1      10.875   4.241  29.610  0.51 16.59           C
ATOM     74 CLYS     X   1      10.273   6.667  26.741  1.00 22.03           C
ATOM     75 CMET     X   1      13.790   7.725  25.809  0.60 22.35           C
ATOM     76 CLYS     X   1      14.285   3.976  25.296  1.00 25.50           C
ATOM     77 CGLU     X   1      11.313   1.875  24.129  0.58 19.93           C
ATOM     78 CGLN     X   1       9.905   3.704  21.121  1.00 18.67           C
ATOM     79 CASP     X   1      12.020   5.428  18.400  0.31 19.26           C
ATOM     80 CSER     X   1      10.011   5.133  15.171  0.46 21.04           C
ATOM     81 CGLU     X   1      11.652   7.173  12.389  0.56 18.44           C
ATOM     82 CGLU     X   1      14.620   9.477  11.594  1.00 17.69           C
ATOM     83 CGLU     X   1      16.650   7.344  14.062  1.00 21.94           C
ATOM     84 CLEU     X   1      15.766   3.955  12.586  0.51 14.30           C
ATOM     85 CILE     X   1      16.555   6.119   9.546  1.00 13.46           C
ATOM     86 CGLU     X   1      20.086   6.480  10.980  0.58 16.18           C
ATOM     87 CALA     X   1      20.308   2.674  10.803  1.00 16.77           C
ATOM     88 CPHE     X   1      18.588   2.483   7.395  1.00 12.77           C
ATOM     89 CLYS     X   1      20.955   5.223   6.183  0.51 11.05           C
ATOM     90 CVAL     X   1      23.824   2.763   6.770  0.54 12.30           C
ATOM     91 CPHE     X   1      21.878   0.083   4.878  0.61 11.45           C
ATOM     92 CASP     X   1      20.113   2.176   2.212  1.00 12.43           C
ATOM     93 CARG     X   1      23.390   3.211   0.575  1.00 15.05           C
ATOM     94 CASP     X   1      22.296   4.979  -2.613  1.00 17.81           C
ATOM     95 CGLY     X   1      19.746   7.017  -0.640  1.00 21.74           C
ATOM     96 CASN     X   1      16.442   6.382  -2.441  1.00 21.86           C
ATOM     97 CGLY     X   1      14.517   5.177   0.641  1.00 18.47           C
ATOM     98 CLEU     X   1      14.773   1.506  -0.373  1.00 13.28           C
ATOM     99 CILE     X   1      17.310  -1.248   0.218  0.90  9.81           C
ATOM    100 CSER     X   1      17.409  -3.046  -3.118  1.00 10.27           C
ATOM    101 CALA     X   1      18.725  -6.590  -3.320  1.00 10.69           C
ATOM    102 CALA     X   1      22.054  -5.170  -4.596  1.00 11.64           C
ATOM    103 CGLU     X   1      22.781  -2.671  -1.798  1.00  9.38           C
ATOM    104 CLEU     X   1      22.408  -5.655   0.534  1.00  9.41           C
ATOM    105 CARG     X   1      24.812  -7.385  -1.873  1.00  9.65           C
ATOM    106 CHIS     X   1      26.872  -4.260  -1.119  0.34 10.82           C
ATOM    107 CVAL     X   1      26.322  -4.782   2.633  1.00 11.53           C
ATOM    108 CMET     X   1      27.368  -8.447   2.537  1.00 10.52           C
ATOM    109 CTHR     X   1      30.466  -7.465   0.522  1.00 11.80           C
ATOM    110 CASN     X   1      31.459  -4.613   2.859  0.72 10.91           C
ATOM    111 CLEU     X   1      31.253  -7.030   5.801  1.00 12.32           C
ATOM    112 CGLY     X   1      33.360  -9.782   4.203  1.00 11.96           C
ATOM    113 CGLU     X   1      30.703 -12.326   3.177  1.00 10.90           C
ATOM    114 CLYS     X   1      30.792 -12.714  -0.633  0.67 10.41           C
ATOM    115 CLEU     X   1      27.727 -15.003  -0.691  0.58  8.35           C
ATOM    116 CTHR     X   1      26.012 -15.926  -3.982  1.00  8.53           C
ATOM    117 CASP     X   1      23.243 -13.704  -5.412  1.00  8.68           C
ATOM    118 CASP     X   1      20.559 -16.332  -4.697  0.34  8.53           C
ATOM    119 CGLU     X   1      21.595 -16.176  -1.032  1.00  9.37           C
ATOM    120 CVAL     X   1      21.295 -12.372  -0.873  1.00  9.39           C
ATOM    121 CASP     X   1      17.604 -12.374  -1.839  1.00  9.65           C
ATOM    122 CGLU     X   1      17.012 -14.764   1.088  1.00 10.75           C
ATOM    123 CMET     X   1      17.527 -11.945   3.612  1.00 10.60           C
ATOM    124 CILE     X   1      15.344  -9.379   1.820  0.61 11.16           C
ATOM    125 CARG     X   1      12.638 -11.971   1.173  1.00 11.30           C
ATOM    126 CGLU     X   1      12.534 -12.380   4.963  1.00 13.24           C
ATOM    127 CALA     X   1      11.719  -8.679   5.558  1.00 13.38           C
ATOM    128 CASP     X   1       9.782  -7.963   2.349  1.00 11.01           C
ATOM    129 CILE     X   1       6.165  -7.963   3.545  1.00 12.45           C
ATOM    130 CASP     X   1       4.368  -5.685   1.032  1.00 14.06           C
ATOM    131 CGLY     X   1       5.466  -7.242  -2.270  1.00 14.95           C
ATOM    132 CASP     X   1       7.745  -4.741  -4.067  1.00 14.21           C
ATOM    133 CGLY     X   1      10.763  -7.015  -3.415  1.00 12.69           C
ATOM    134 CHIS     X   1      12.540  -4.360  -1.333  1.00 10.74           C
ATOM    135 CILE     X   1      12.966  -3.010   2.215  0.71  9.61           C
ATOM    136 CASN     X   1      11.077   0.260   2.719  1.00 10.65           C
ATOM    137 CTYR     X   1      11.382   2.092   6.057  0.62 11.57           C
ATOM    138 CGLU     X   1       8.644   0.324   8.041  1.00 12.62           C
ATOM    139 CGLU     X   1       9.416  -3.258   6.945  1.00 10.88           C
ATOM    140 CPHE     X   1      12.921  -2.623   8.291  0.53 10.57           C
ATOM    141 CVAL     X   1      11.683  -1.806  11.803  1.00 13.02           C
ATOM    142 CARG     X   1      10.005  -5.227  12.056  0.48 16.92           C
ATOM    143 CMET     X   1      13.108  -7.213  11.074  0.73 17.91           C
ATOM    144 CMET     X   1      14.877  -6.320  14.338  1.00 23.30           C
ATOM    145 CVAL     X   1      12.051  -8.082  16.248  1.00 30.36           C
ATOM    146 CSER     X   1      12.342 -11.435  14.420  1.00 49.83           C
END
ATOM      1 CGLU     X   1      26.001   0.099  31.434  1.00 54.51           C
ATOM      2 CGLN     X   1      28.156   3.155  32.280  1.00 43.98           C
ATOM      3 CLEU     X   1      26.593   6.666  32.335  1.00 29.51           C
ATOM      4 CTHR     X   1      29.292   9.241  31.523  1.00 23.38           C
ATOM      5 CGLU     X   1      29.974  12.341  33.563  1.00 23.41           C
ATOM      6 CGLU     X   1      29.107  14.817  30.801  1.00 18.74           C
ATOM      7 CGLN     X   1      26.062  12.675  29.952  1.00 15.79           C
ATOM      8 CILE     X   1      24.913  13.119  33.554  0.60 16.16           C
ATOM      9 CALA     X   1      25.285  16.926  33.053  1.00 15.86           C
ATOM     10 CGLU     X   1      23.394  16.622  29.760  0.44 14.66           C
ATOM     11 CPHE     X   1      20.406  14.992  31.512  0.74 12.86           C
ATOM     12 CLYS     X   1      20.642  17.615  34.273  0.60 10.51           C
ATOM     13 CGLU     X   1      20.405  20.124  31.408  1.00 11.86           C
ATOM     14 CALA     X   1      17.430  18.508  29.653  1.00 11.89           C
ATOM     15 CPHE     X   1      15.449  18.245  32.905  1.00  8.45           C
ATOM     16 CALA     X   1      16.278  21.890  33.646  1.00  9.18           C
ATOM     17 CLEU     X   1      14.959  23.166  30.292  1.00 11.42           C
ATOM     18 CPHE     X   1      11.653  21.472  31.183  1.00  8.68           C
ATOM     19 CASP     X   1      11.796  23.002  34.672  1.00  7.43           C
ATOM     20 CLYS     X   1      11.368  26.619  33.496  1.00 12.02           C
ATOM     21 CASP     X   1      10.430  28.318  36.784  1.00  9.95           C
ATOM     22 CGLY     X   1      13.236  26.911  38.975  1.00  9.50           C
ATOM     23 CASP     X   1      11.100  25.423  41.765  1.00  8.33           C
ATOM     24 CGLY     X   1      12.485  21.891  41.323  1.00  7.50           C
ATOM     25 CTHR     X   1       9.341  20.368  39.751  1.00  7.23           C
ATOM     26 CILE     X   1       7.802  20.290  36.254  1.00  7.78           C
ATOM     27 CTHR     X   1       4.073  20.914  36.067  1.00  9.03           C
ATOM     28 CTHR     X   1       1.898  21.060  32.939  1.00 11.81           C
ATOM     29 CLYS     X   1       2.824  24.710  32.320  1.00 14.05           C
ATOM     30 CGLU     X   1       6.420  23.569  31.764  1.00  9.87           C
ATOM     31 CLEU     X   1       5.772  20.335  29.860  1.00  9.76           C
ATOM     32 CGLY     X   1       3.578  22.365  27.487  1.00  9.58           C
ATOM     33 CTHR     X   1       6.258  25.039  27.109  1.00  9.32           C
ATOM     34 CVAL     X   1       8.866  22.660  25.663  1.00  9.59           C
ATOM     35 CMET     X   1       6.729  20.367  23.507  0.61  9.67           C
ATOM     36 CARG     X   1       4.846  23.257  21.956  1.00  8.72           C
ATOM     37 CSER     X   1       8.250  24.506  20.808  1.00 12.32           C
ATOM     38 CLEU     X   1       8.892  21.039  19.330  0.53 15.72           C
ATOM     39 CGLY     X   1       5.722  20.858  17.219  1.00 12.21           C
ATOM     40 CGLN     X   1       2.996  19.564  19.568  1.00 10.24           C
ATOM     41 CASN     X   1      -0.363  20.535  21.055  1.00  7.42           C
ATOM     42 CPRO     X   1      -1.295  18.766  24.331  0.63  8.37           C
ATOM     43 CTHR     X   1      -4.572  19.705  26.033  1.00  9.95           C
ATOM     44 CGLU     X   1      -4.177  20.660  29.701  1.00 10.91           C
ATOM     45 CALA     X   1      -5.929  17.411  30.625  1.00 11.63           C
ATOM     46 CGLU     X   1      -3.513  15.199  28.640  1.00  9.34           C
ATOM     47 CLEU     X   1      -0.493  16.769  30.339  1.00  8.88           C
ATOM     48 CGLN     X   1      -2.068  15.779  33.677  1.00  9.62           C
ATOM     49 CASP     X   1      -2.057  12.150  32.517  1.00 10.37           C
ATOM     50 CMET     X   1       1.650  12.540  31.679  1.00 10.93           C
ATOM     51 CILE     X   1       2.266  13.555  35.289  0.52  9.63           C
ATOM     52 CASN     X   1       0.265  10.635  36.663  1.00 10.19           C
ATOM     53 CGLU     X   1       2.203   7.841  34.920  1.00 17.10           C
ATOM     54 CVAL     X   1       5.395   8.662  36.819  0.44 15.60           C
ATOM     55 CASP     X   1       4.877  10.810  39.945  1.00 15.46           C
ATOM     56 CALA     X   1       5.018   7.791  42.311  1.00 13.59           C
ATOM     57 CASP     X   1       3.510   9.570  45.357  1.00 12.17           C
ATOM     58 CGLY     X   1       0.800  11.277  43.283  1.00 16.07           C
ATOM     59 CASN     X   1       1.641  14.846  44.400  1.00 15.63           C
ATOM     60 CGLY     X   1       1.029  16.519  40.994  1.00 11.82           C
ATOM     61 CTHR     X   1       4.542  17.213  39.597  1.00  8.43           C
ATOM     62 CILE     X   1       7.499  15.438  37.885  1.00  7.21           C
ATOM     63 CASP     X   1      10.719  15.983  39.873  1.00  7.73           C
ATOM     64 CPHE     X   1      14.352  15.174  38.970  1.00  9.05           C
ATOM     65 CPRO     X   1      14.277  11.349  39.506  1.00 11.62           C
ATOM     66 CGLU     X   1      10.787  10.866  38.009  1.00  9.06           C
ATOM     67 CPHE     X   1      12.109  12.999  35.089  0.59  9.62           C
ATOM     68 CLEU     X   1      15.269  10.930  34.590  1.00 13.94           C
ATOM     69 CSER     X   1      13.000   7.872  34.904  0.78 14.51           C
ATOM     70 CLEU     X   1      10.752   9.470  32.257  0.53 12.64           C
ATOM     71 CMET     X   1      13.988   9.423  30.226  0.67 14.57           C
ATOM     72 CALA     X   1      14.498   5.700  30.828  0.54 17.68           C
ATOM     73 CARG     X   1      10.967   4.627  29.732  0.51 16.59           C
ATOM     74 CLYS     X   1       9.666   7.059  27.111  1.00 22.03           C
ATOM     75 CMET     X   1      12.901   8.504  25.769  0.60 22.35           C
ATOM     76 CLYS     X   1      13.906   4.896  25.041  1.00 25.50           C
ATOM     77 CGLU     X   1      11.338   2.164  24.298  0.58 19.93           C
ATOM     78 CGLN     X   1       9.644   2.674  20.945  1.00 18.67           C
ATOM     79 CASP     X   1      11.610   4.370  18.097  0.31 19.26           C
ATOM     80 CSER     X   1       9.870   5.290  14.830  0.46 21.04           C
ATOM     81 CGLU     X   1      11.716   7.723  12.533  0.56 18.44           C
ATOM     82 CGLU     X   1      14.896   9.816  12.022  1.00 17.69           C
ATOM     83 CGLU     X   1      16.747   7.184  14.125  1.00 21.94           C
ATOM     84 CLEU     X   1      15.525   3.873  12.715  0.51 14.30           C
ATOM     85 CILE     X   1      16.438   5.740   9.517  1.00 13.46           C
ATOM     86 CGLU     X   1      20.055   6.070  10.724  0.58 16.18           C
ATOM     87 CALA     X   1      20.163   2.261  10.926  1.00 16.77           C
ATOM     88 CPHE     X   1      18.352   1.947   7.575  1.00 12.77           C
ATOM     89 CLYS     X   1      20.553   4.558   5.867  0.51 11.05           C
ATOM     90 CVAL     X   1      23.367   2.004   6.305  0.54 12.30           C
ATOM     91 CPHE     X   1      21.615  -0.396   3.911  0.61 11.45           C
ATOM     92 CASP     X   1      20.042   2.028   1.411  1.00 12.43           C
ATOM     93 CARG     X   1      23.342   3.708   0.525  1.00 15.05           C
ATOM     94 CASP     X   1      22.907   6.555  -1.963  1.00 17.81           C
ATOM     95 CGLY     X   1      19.592   7.678  -0.448  1.00 21.74           C
ATOM     96 CASN     X   1      16.458   6.940  -2.499  1.00 21.86           C
ATOM     97 CGLY     X   1      14.468   5.193   0.265  1.00 18.47           C
ATOM     98 CLEU     X   1      14.548   1.514  -0.750  1.00 13.28           C
ATOM     99 CILE     X   1      17.158  -1.232  -0.611  0.90  9.81           C
ATOM    100 CSER     X   1      17.654  -3.116  -3.862  1.00 10.27           C
ATOM    101 CALA     X   1      19.180  -6.578  -4.010  1.00 10.69           C
ATOM    102 CALA     X   1      22.520  -4.902  -4.882  1.00 11.64           C
ATOM    103 CGLU     X   1      22.674  -2.503  -1.910  1.00  9.38           C
ATOM    104 CLEU     X   1      21.895  -5.434   0.388  1.00  9.41           C
ATOM    105 CARG     X   1      24.810  -7.287  -1.235  1.00  9.65           C
ATOM    106 CHIS     X   1      26.833  -4.110  -0.605  0.34 10.82           C
ATOM    107 CVAL     X   1      26.171  -4.187   3.164  1.00 11.53           C
ATOM    108 CMET     X   1      26.741  -7.956   3.262  1.00 10.52           C
ATOM    109 CTHR     X   1      30.223  -7.502   1.747  1.00 11.80           C
ATOM    110 CASN     X   1      30.666  -4.780   4.390  0.72 10.91           C
ATOM    111 CLEU     X   1      29.304  -6.804   7.321  1.00 12.32           C
ATOM    112 CGLY     X   1      31.838  -9.587   6.693  1.00 11.96           C
ATOM    113 CGLU     X   1      29.783 -12.144   4.737  1.00 10.90           C
ATOM    114 CLYS     X   1      30.577 -12.479   1.005  0.67 10.41           C
ATOM    115 CLEU     X   1      27.524 -14.680   0.318  0.58  8.35           C
ATOM    116 CTHR     X   1      26.233 -15.694  -3.136  1.00  8.53           C
ATOM    117 CASP     X   1      23.858 -13.861  -5.513  1.00  8.68           C
ATOM    118 CASP     X   1      21.160 -16.535  -5.064  0.34  8.53           C
ATOM    119 CGLU     X   1      21.307 -15.990  -1.293  1.00  9.37           C
ATOM    120 CVAL     X   1      20.933 -12.193  -1.447  1.00  9.39           C
ATOM    121 CASP     X   1      17.502 -12.751  -3.018  1.00  9.65           C
ATOM    122 CGLU     X   1      17.095 -15.355  -0.246  1.00 10.75           C
ATOM    123 CMET     X   1      17.627 -12.496   2.230  1.00 10.60           C
ATOM    124 CILE     X   1      15.544  -9.817   0.484  0.61 11.16           C
ATOM    125 CARG     X   1      12.588 -12.206   0.618  1.00 11.30           C
ATOM    126 CGLU     X   1      13.374 -12.371   4.346  1.00 13.24           C
ATOM    127 CALA     X   1      12.776  -8.582   4.389  1.00 13.38           C
ATOM    128 CASP     X   1      10.094  -8.006   1.737  1.00 11.01           C
ATOM    129 CILE     X   1       6.842  -8.307   3.700  1.00 12.45           C
ATOM    130 CASP     X   1       5.244  -6.203   0.915  1.00 14.06           C
ATOM    131 CGLY     X   1       6.646  -8.554  -1.738  1.00 14.95           C
ATOM    132 CASP     X   1       7.825  -6.016  -4.356  1.00 14.21           C
ATOM    133 CGLY     X   1      11.376  -7.436  -4.077  1.00 12.69           C
ATOM    134 CHIS     X   1      12.603  -4.449  -2.048  1.00 10.74           C
ATOM    135 CILE     X   1      13.146  -3.176   1.511  0.71  9.61           C
ATOM    136 CASN     X   1      11.095  -0.010   2.038  1.00 10.65           C
ATOM    137 CTYR     X   1      11.634   2.191   5.113  0.62 11.57           C
ATOM    138 CGLU     X   1       8.986   0.438   7.229  1.00 12.62           C
ATOM    139 CGLU     X   1      10.089  -3.104   6.304  1.00 10.88           C
ATOM    140 CPHE     X   1      13.615  -2.590   7.649  0.53 10.57           C
ATOM    141 CVAL     X   1      12.030  -1.698  11.000  1.00 13.02           C
ATOM    142 CARG     X   1       9.670  -4.691  11.244  0.48 16.92           C
ATOM    143 CMET     X   1      12.454  -7.040  10.116  0.73 17.91           C
ATOM    144 CMET     X   1      14.474  -5.745  13.086  1.00 23.30           C
ATOM    145 CVAL     X   1      11.630  -6.278  15.608  1.00 30.36           C
ATOM    146 CSER     X   1      10.538  -9.924  15.189  1.00 49.83           C
END
ATOM      1 CGLU     X   1      28.289   0.538  33.884  1.00 54.51           C
ATOM      2 CGLN     X   1      29.720   4.087  34.114  1.00 43.98           C
ATOM      3 CLEU     X   1      27.924   7.399  33.353  1.00 29.51           C
ATOM      4 CTHR     X   1      30.248  10.239  32.302  1.00 23.38           C
ATOM      5 CGLU     X   1      29.868  13.733  33.674  1.00 23.41           C
ATOM      6 CGLU     X   1      28.565  14.783  30.252  1.00 18.74           C
ATOM      7 CGLN     X   1      25.701  12.316  30.786  1.00 15.79           C
ATOM      8 CILE     X   1      25.022  13.613  34.300  0.60 16.16           C
ATOM      9 CALA     X   1      25.113  17.106  32.667  1.00 15.86           C
ATOM     10 CGLU     X   1      22.833  15.698  29.960  0.44 14.66           C
ATOM     11 CPHE     X   1      20.095  14.839  32.494  0.74 12.86           C
ATOM     12 CLYS     X   1      20.527  18.203  34.241  0.60 10.51           C
ATOM     13 CGLU     X   1      20.353  19.988  30.873  1.00 11.86           C
ATOM     14 CALA     X   1      17.014  18.329  30.067  1.00 11.89           C
ATOM     15 CPHE     X   1      15.719  18.651  33.643  1.00  8.45           C
ATOM     16 CALA     X   1      16.521  22.376  33.691  1.00  9.18           C
ATOM     17 CLEU     X   1      15.103  22.576  30.146  1.00 11.42           C
ATOM     18 CPHE     X   1      11.810  21.201  31.508  1.00  8.68           C
ATOM     19 CASP     X   1      12.228  22.710  34.983  1.00  7.43           C
ATOM     20 CLYS     X   1      11.840  26.280  33.656  1.00 12.02           C
ATOM     21 CASP     X   1      11.668  28.252  36.922  1.00  9.95           C
ATOM     22 CGLY     X   1      14.383  26.189  38.661  1.00  9.50           C
ATOM     23 CASP     X   1      12.379  25.188  41.751  1.00  8.33           C
ATOM     24 CGLY     X   1      13.186  21.467  41.441  1.00  7.50           C
ATOM     25 CTHR     X   1       9.856  20.254  39.985  1.00  7.23           C
ATOM     26 CILE     X   1       8.384  20.072  36.464  1.00  7.78           C
ATOM     27 CTHR     X   1       4.889  21.500  36.173  1.00  9.03           C
ATOM     28 CTHR     X   1       2.282  20.990  33.439  1.00 11.81           C
ATOM     29 CLYS     X   1       3.069  24.481  32.111  1.00 14.05           C
ATOM     30 CGLU     X   1       6.655  23.227  31.772  1.00  9.87           C
ATOM     31 CLEU     X   1       5.920  19.808  30.265  1.00  9.76           C
ATOM     32 CGLY     X   1       3.682  21.654  27.787  1.00  9.58           C
ATOM     33 CTHR     X   1       6.326  24.316  27.150  1.00  9.32           C
ATOM     34 CVAL     X   1       8.725  22.076  25.207  1.00  9.59           C
ATOM     35 CMET     X   1       6.197  20.164  23.103  0.61  9.67           C
ATOM     36 CARG     X   1       4.706  23.444  21.954  1.00  8.72           C
ATOM     37 CSER     X   1       8.073  24.807  20.826  1.00 12.32           C
ATOM     38 CLEU     X   1       8.107  21.992  18.238  0.53 15.72           C
ATOM     39 CGLY     X   1       4.602  23.030  17.152  1.00 12.21           C
ATOM     40 CGLN     X   1       2.244  20.786  19.158  1.00 10.24           C
ATOM     41 CASN     X   1      -0.988  21.439  21.046  1.00  7.42           C
ATOM     42 CPRO     X   1      -2.120  18.976  23.762  0.63  8.37           C
ATOM     43 CTHR     X   1      -4.547  20.243  26.414  1.00  9.95           C
ATOM     44 CGLU     X   1      -3.497  20.674  30.052  1.00 10.91           C
ATOM     45 CALA     X   1      -5.057  17.318  30.937  1.00 11.63           C
ATOM     46 CGLU     X   1      -2.996  15.279  28.434  1.00  9.34           C
ATOM     47 CLEU     X   1      -0.034  16.925  30.164  1.00  8.88           C
ATOM     48 CGLN     X   1      -1.464  15.651  33.472  1.00  9.62           C
ATOM     49 CASP     X   1      -1.609  12.110  32.071  1.00 10.37           C
ATOM     50 CMET     X   1       1.988  12.432  30.824  1.00 10.93           C
ATOM     51 CILE     X   1       3.244  13.417  34.273  0.52  9.63           C
ATOM     52 CASN     X   1       1.219  10.624  35.860  1.00 10.19           C
ATOM     53 CGLU     X   1       3.209   7.932  34.017  1.00 17.10           C
ATOM     54 CVAL     X   1       6.235   9.002  36.060  0.44 15.60           C
ATOM     55 CASP     X   1       4.685  10.611  39.167  1.00 15.46           C
ATOM     56 CALA     X   1       5.755   7.820  41.575  1.00 13.59           C
ATOM     57 CASP     X   1       4.965   9.605  44.878  1.00 12.17           C
ATOM     58 CGLY     X   1       1.696  11.036  43.529  1.00 16.07           C
ATOM     59 CASN     X   1       2.481  14.723  44.223  1.00 15.63           C
ATOM     60 CGLY     X   1       0.945  16.029  40.950  1.00 11.82           C
ATOM     61 CTHR     X   1       4.492  17.052  39.878  1.00  8.43           C
ATOM     62 CILE     X   1       7.716  15.531  38.425  1.00  7.21           C
ATOM     63 CASP     X   1      10.708  15.387  40.802  1.00  7.73           C
ATOM     64 CPHE     X   1      14.296  14.835  39.583  1.00  9.05           C
ATOM     65 CPRO     X   1      14.591  10.988  39.786  1.00 11.62           C
ATOM     66 CGLU     X   1      11.021  10.628  38.449  1.00  9.06           C
ATOM     67 CPHE     X   1      11.998  12.805  35.428  0.59  9.62           C
ATOM     68 CLEU     X   1      15.059  10.610  34.856  1.00 13.94           C
ATOM     69 CSER     X   1      12.494   7.798  34.523  0.78 14.51           C
ATOM     70 CLEU     X   1      10.492   9.564  31.786  0.53 12.64           C
ATOM     71 CMET     X   1      13.455   9.330  29.384  0.67 14.57           C
ATOM     72 CALA     X   1      14.080   5.752  30.518  0.54 17.68           C
ATOM     73 CARG     X   1      10.436   4.682  29.894  0.51 16.59           C
ATOM     74 CLYS     X   1       9.850   6.814  26.797  1.00 22.03           C
ATOM     75 CMET     X   1      13.282   7.494  25.344  0.60 22.35           C
ATOM     76 CLYS     X   1      13.498   3.693  25.091  1.00 25.50           C
ATOM     77 CGLU     X   1      10.535   1.329  24.599  0.58 19.93           C
ATOM     78 CGLN     X   1       9.135   2.446  21.258  1.00 18.67           C
ATOM     79 CASP     X   1      10.754   3.651  17.975  0.31 19.26           C
ATOM     80 CSER     X   1       8.438   3.980  14.963  0.46 21.04           C
ATOM     81 CGLU     X   1      10.032   6.514  12.587  0.56 18.44           C
ATOM     82 CGLU     X   1      12.920   8.993  12.075  1.00 17.69           C
ATOM     83 CGLU     X   1      15.006   6.747  14.393  1.00 21.94           C
ATOM     84 CLEU     X   1      14.430   3.644  12.276  0.51 14.30           C
ATOM     85 CILE     X   1      15.772   6.001   9.595  1.00 13.46           C
ATOM     86 CGLU     X   1      19.352   5.235  10.712  0.58 16.18           C
ATOM     87 CALA     X   1      19.266   1.485  10.005  1.00 16.77           C
ATOM     88 CPHE     X   1      17.507   2.179   6.684  1.00 12.77           C
ATOM     89 CLYS     X   1      20.032   4.944   5.940  0.51 11.05           C
ATOM     90 CVAL     X   1      22.977   2.521   6.227  0.54 12.30           C
ATOM     91 CPHE     X   1      21.229  -0.056   4.021  0.61 11.45           C
ATOM     92 CASP     X   1      19.678   2.385   1.523  1.00 12.43           C
ATOM     93 CARG     X   1      22.986   3.765   0.239  1.00 15.05           C
ATOM     94 CASP     X   1      21.970   5.863  -2.770  1.00 17.81           C
ATOM     95 CGLY     X   1      18.839   6.895  -0.852  1.00 21.74           C
ATOM     96 CASN     X   1      16.140   5.867  -3.347  1.00 21.86           C
ATOM     97 CGLY     X   1      13.738   4.567  -0.665  1.00 18.47           C
ATOM     98 CLEU     X   1      14.669   0.993  -1.628  1.00 13.28           C
ATOM     99 CILE     X   1      17.390  -1.078   0.008  0.90  9.81           C
ATOM    100 CSER     X   1      18.101  -3.155  -3.082  1.00 10.27           C
ATOM    101 CALA     X   1      19.328  -6.730  -3.290  1.00 10.69           C
ATOM    102 CALA     X   1      22.590  -5.129  -4.522  1.00 11.64           C
ATOM    103 CGLU     X   1      22.608  -2.613  -1.645  1.00  9.38           C
ATOM    104 CLEU     X   1      22.130  -5.122   1.175  1.00  9.41           C
ATOM    105 CARG     X   1      25.070  -6.959  -0.420  1.00  9.65           C
ATOM    106 CHIS     X   1      27.335  -3.925   0.068  0.34 10.82           C
ATOM    107 CVAL     X   1      26.481  -3.425   3.766  1.00 11.53           C
ATOM    108 CMET     X   1      27.085  -7.098   4.592  1.00 10.52           C
ATOM    109 CTHR     X   1      30.544  -6.866   2.977  1.00 11.80           C
ATOM    110 CASN     X   1      31.371  -3.702   4.949  0.72 10.91           C
ATOM    111 CLEU     X   1      30.329  -5.374   8.213  1.00 12.32           C
ATOM    112 CGLY     X   1      32.465  -8.435   7.415  1.00 11.96           C
ATOM    113 CGLU     X   1      30.060 -11.172   6.269  1.00 10.90           C
ATOM    114 CLYS     X   1      30.625 -11.938   2.560  0.67 10.41           C
ATOM    115 CLEU     X   1      27.387 -13.943   2.203  0.58  8.35           C
ATOM    116 CTHR     X   1      26.576 -15.513  -1.188  1.00  8.53           C
ATOM    117 CASP     X   1      24.419 -14.038  -3.985  1.00  8.68           C
ATOM    118 CASP     X   1      21.699 -16.581  -3.117  0.34  8.53           C
ATOM    119 CGLU     X   1      21.978 -15.906   0.625  1.00  9.37           C
ATOM    120 CVAL     X   1      21.687 -12.231  -0.369  1.00  9.39           C
ATOM    121 CASP     X   1      18.505 -12.918  -2.359  1.00  9.65           C
ATOM    122 CGLU     X   1      17.279 -14.929   0.654  1.00 10.75           C
ATOM    123 CMET     X   1      17.010 -11.703   2.681  1.00 10.60           C
ATOM    124 CILE     X   1      14.995  -9.877   0.004  0.61 11.16           C
ATOM    125 CARG     X   1      12.254 -12.507   0.182  1.00 11.30           C
ATOM    126 CGLU     X   1      12.307 -12.210   3.983  1.00 13.24           C
ATOM    127 CALA     X   1      11.537  -8.457   3.803  1.00 13.38           C
ATOM    128 CASP     X   1       9.640  -8.581   0.494  1.00 11.01           C
ATOM    129 CILE     X   1       5.985  -8.763   1.554  1.00 12.45           C
ATOM    130 CASP     X   1       4.492  -6.428  -1.102  1.00 14.06           C
ATOM    131 CGLY     X   1       6.558  -8.003  -3.891  1.00 14.95           C
ATOM    132 CASP     X   1       8.367  -5.081  -5.584  1.00 14.21           C
ATOM    133 CGLY     X   1      11.625  -7.099  -5.461  1.00 12.69           C
ATOM    134 CHIS     X   1      12.915  -4.564  -2.920  1.00 10.74           C
ATOM    135 CILE     X   1      12.655  -3.536   0.749  0.71  9.61           C
ATOM    136 CASN     X   1      11.046  -0.106   1.139  1.00 10.65           C
ATOM    137 CTYR     X   1      11.395   1.823   4.417  0.62 11.57           C
ATOM    138 CGLU     X   1       8.420   0.093   6.064  1.00 12.62           C
ATOM    139 CGLU     X   1       9.638  -3.470   5.400  1.00 10.88           C
ATOM    140 CPHE     X   1      12.957  -2.530   7.013  0.53 10.57           C
ATOM    141 CVAL     X   1      11.419  -1.730  10.409  1.00 13.02           C
ATOM    142 CARG     X   1       9.031  -4.708  10.273  0.48 16.92           C
ATOM    143 CMET     X   1      11.984  -6.926   9.324  0.73 17.91           C
ATOM    144 CMET     X   1      14.098  -5.267  12.036  1.00 23.30           C
ATOM    145 CVAL     X   1      11.606  -6.277  14.776  1.00 30.36           C
ATOM    146 CSER     X   1      11.095 -10.005  14.063  1.00 49.83           C
END
ATOM      1 CGLU     X   1      28.240   1.905  34.460  1.00 54.51           C
ATOM      2 CGLN     X   1      29.748   5.421  34.707  1.00 43.98           C
ATOM      3 CLEU     X   1      28.975   8.364  32.358  1.00 29.51           C
ATOM      4 CTHR     X   1      31.388  11.312  32.118  1.00 23.38           C
ATOM      5 CGLU     X   1      30.479  14.563  33.802  1.00 23.41           C
ATOM      6 CGLU     X   1      29.864  16.495  30.577  1.00 18.74           C
ATOM      7 CGLN     X   1      27.407  13.688  29.763  1.00 15.79           C
ATOM      8 CILE     X   1      25.827  13.993  33.213  0.60 16.16           C
ATOM      9 CALA     X   1      25.710  17.807  32.650  1.00 15.86           C
ATOM     10 CGLU     X   1      23.701  17.226  29.466  0.44 14.66           C
ATOM     11 CPHE     X   1      21.077  15.186  31.365  0.74 12.86           C
ATOM     12 CLYS     X   1      21.070  17.658  34.271  0.60 10.51           C
ATOM     13 CGLU     X   1      20.655  20.571  31.841  1.00 11.86           C
ATOM     14 CALA     X   1      17.851  18.758  29.997  1.00 11.89           C
ATOM     15 CPHE     X   1      15.843  18.003  33.154  1.00  8.45           C
ATOM     16 CALA     X   1      16.538  21.646  34.028  1.00  9.18           C
ATOM     17 CLEU     X   1      14.953  22.770  30.736  1.00 11.42           C
ATOM     18 CPHE     X   1      11.467  21.440  31.559  1.00  8.68           C
ATOM     19 CASP     X   1      11.953  22.515  35.184  1.00  7.43           C
ATOM     20 CLYS     X   1      12.233  26.206  34.209  1.00 12.02           C
ATOM     21 CASP     X   1      12.353  27.479  37.807  1.00  9.95           C
ATOM     22 CGLY     X   1      14.890  24.805  38.840  1.00  9.50           C
ATOM     23 CASP     X   1      12.907  23.856  41.959  1.00  8.33           C
ATOM     24 CGLY     X   1      13.034  20.060  41.545  1.00  7.50           C
ATOM     25 CTHR     X   1       9.494  19.598  40.155  1.00  7.23           C
ATOM     26 CILE     X   1       7.839  20.211  36.766  1.00  7.78           C
ATOM     27 CTHR     X   1       4.099  20.763  36.558  1.00  9.03           C
ATOM     28 CTHR     X   1       1.849  20.775  33.480  1.00 11.81           C
ATOM     29 CLYS     X   1       2.505  24.523  33.180  1.00 14.05           C
ATOM     30 CGLU     X   1       6.204  23.730  32.694  1.00  9.87           C
ATOM     31 CLEU     X   1       5.808  20.507  30.705  1.00  9.76           C
ATOM     32 CGLY     X   1       3.547  22.219  28.152  1.00  9.58           C
ATOM     33 CTHR     X   1       5.735  25.331  28.054  1.00  9.32           C
ATOM     34 CVAL     X   1       8.281  23.037  26.379  1.00  9.59           C
ATOM     35 CMET     X   1       5.936  21.043  24.143  0.61  9.67           C
ATOM     36 CARG     X   1       4.235  24.135  22.785  1.00  8.72           C
ATOM     37 CSER     X   1       7.490  25.942  22.006  1.00 12.32           C
ATOM     38 CLEU     X   1       8.827  22.918  20.087  0.53 15.72           C
ATOM     39 CGLY     X   1       5.751  23.325  17.869  1.00 12.21           C
ATOM     40 CGLN     X   1       3.021  21.165  19.451  1.00 10.24           C
ATOM     41 CASN     X   1      -0.524  21.887  20.612  1.00  7.42           C
ATOM     42 CPRO     X   1      -0.838  19.835  23.840  0.63  8.37           C
ATOM     43 CTHR     X   1      -3.995  20.297  25.924  1.00  9.95           C
ATOM     44 CGLU     X   1      -4.312  20.471  29.718  1.00 10.91           C
ATOM     45 CALA     X   1      -5.681  16.928  29.940  1.00 11.63           C
ATOM     46 CGLU     X   1      -2.970  15.670  27.544  1.00  9.34           C
ATOM     47 CLEU     X   1      -0.298  17.311  29.698  1.00  8.88           C
ATOM     48 CGLN     X   1      -1.820  15.604  32.760  1.00  9.62           C
ATOM     49 CASP     X   1      -1.618  12.186  31.088  1.00 10.37           C
ATOM     50 CMET     X   1       2.101  12.853  30.514  1.00 10.93           C
ATOM     51 CILE     X   1       2.705  13.318  34.237  0.52  9.63           C
ATOM     52 CASN     X   1       0.541  10.360  35.228  1.00 10.19           C
ATOM     53 CGLU     X   1       2.572   7.733  33.338  1.00 17.10           C
ATOM     54 CVAL     X   1       5.523   8.726  35.524  0.44 15.60           C
ATOM     55 CASP     X   1       4.516  10.271  38.878  1.00 15.46           C
ATOM     56 CALA     X   1       6.026   7.498  41.061  1.00 13.59           C
ATOM     57 CASP     X   1       5.306   8.997  44.519  1.00 12.17           C
ATOM     58 CGLY     X   1       1.736   9.728  43.388  1.00 16.07           C
ATOM     59 CASN     X   1       1.951  13.510  43.972  1.00 15.63           C
ATOM     60 CGLY     X   1       0.802  14.912  40.583  1.00 11.82           C
ATOM     61 CTHR     X   1       4.101  16.518  39.437  1.00  8.43           C
ATOM     62 CILE     X   1       7.525  15.360  38.112  1.00  7.21           C
ATOM     63 CASP     X   1      10.289  14.995  40.727  1.00  7.73           C
ATOM     64 CPHE     X   1      13.940  14.507  39.678  1.00  9.05           C
ATOM     65 CPRO     X   1      14.220  10.656  39.541  1.00 11.62           C
ATOM     66 CGLU     X   1      10.805  10.347  37.839  1.00  9.06           C
ATOM     67 CPHE     X   1      12.567  12.324  35.044  0.59  9.62           C
ATOM     68 CLEU     X   1      15.161   9.536  34.957  1.00 13.94           C
ATOM     69 CSER     X   1      12.434   6.942  34.303  0.78 14.51           C
ATOM     70 CLEU     X   1      11.035   9.221  31.571  0.53 12.64           C
ATOM     71 CMET     X   1      14.139   8.552  29.446  0.67 14.57           C
ATOM     72 CALA     X   1      14.045   4.802  30.083  0.54 17.68           C
ATOM     73 CARG     X   1      10.334   4.898  29.065  0.51 16.59           C
ATOM     74 CLYS     X   1       9.941   7.315  26.153  1.00 22.03           C
ATOM     75 CMET     X   1      13.633   7.467  25.312  0.60 22.35           C
ATOM     76 CLYS     X   1      13.198   3.811  24.309  1.00 25.50           C
ATOM     77 CGLU     X   1       9.756   2.376  23.470  0.58 19.93           C
ATOM     78 CGLN     X   1       8.582   4.000  20.252  1.00 18.67           C
ATOM     79 CASP     X   1      10.433   5.407  17.179  0.31 19.26           C
ATOM     80 CSER     X   1       8.275   5.228  14.039  0.46 21.04           C
ATOM     81 CGLU     X   1       9.665   7.632  11.415  0.56 18.44           C
ATOM     82 CGLU     X   1      12.324  10.232  10.455  1.00 17.69           C
ATOM     83 CGLU     X   1      14.468   8.223  12.932  1.00 21.94           C
ATOM     84 CLEU     X   1      13.851   4.672  11.727  0.51 14.30           C
ATOM     85 CILE     X   1      14.747   6.458   8.478  1.00 13.46           C
ATOM     86 CGLU     X   1      18.257   7.151   9.837  0.58 16.18           C
ATOM     87 CALA     X   1      18.671   3.441  10.628  1.00 16.77           C
ATOM     88 CPHE     X   1      17.834   2.151   7.129  1.00 12.77           C
ATOM     89 CLYS     X   1      19.952   5.030   5.786  0.51 11.05           C
ATOM     90 CVAL     X   1      23.000   2.988   6.869  0.54 12.30           C
ATOM     91 CPHE     X   1      21.534   0.077   4.885  0.61 11.45           C
ATOM     92 CASP     X   1      20.266   2.177   1.955  1.00 12.43           C
ATOM     93 CARG     X   1      23.782   3.409   1.169  1.00 15.05           C
ATOM     94 CASP     X   1      22.930   5.196  -2.082  1.00 17.81           C
ATOM     95 CGLY     X   1      19.530   5.962  -0.533  1.00 21.74           C
ATOM     96 CASN     X   1      16.884   5.634  -3.263  1.00 21.86           C
ATOM     97 CGLY     X   1      14.200   4.806  -0.663  1.00 18.47           C
ATOM     98 CLEU     X   1      14.722   1.025  -0.679  1.00 13.28           C
ATOM     99 CILE     X   1      17.171  -1.455   0.809  0.90  9.81           C
ATOM    100 CSER     X   1      17.740  -3.205  -2.505  1.00 10.27           C
ATOM    101 CALA     X   1      19.146  -6.719  -2.423  1.00 10.69           C
ATOM    102 CALA     X   1      22.603  -5.263  -3.236  1.00 11.64           C
ATOM    103 CGLU     X   1      22.680  -2.827  -0.292  1.00  9.38           C
ATOM    104 CLEU     X   1      21.955  -5.754   2.029  1.00  9.41           C
ATOM    105 CARG     X   1      24.733  -7.384  -0.020  1.00  9.65           C
ATOM    106 CHIS     X   1      26.797  -4.302   0.885  0.34 10.82           C
ATOM    107 CVAL     X   1      25.702  -4.866   4.510  1.00 11.53           C
ATOM    108 CMET     X   1      27.209  -8.355   4.822  1.00 10.52           C
ATOM    109 CTHR     X   1      30.654  -7.352   3.500  1.00 11.80           C
ATOM    110 CASN     X   1      30.942  -4.512   6.038  0.72 10.91           C
ATOM    111 CLEU     X   1      30.462  -6.935   8.943  1.00 12.32           C
ATOM    112 CGLY     X   1      33.063  -9.145   7.236  1.00 11.96           C
ATOM    113 CGLU     X   1      30.685 -11.892   6.060  1.00 10.90           C
ATOM    114 CLYS     X   1      31.285 -12.217   2.291  0.67 10.41           C
ATOM    115 CLEU     X   1      28.252 -14.513   1.895  0.58  8.35           C
ATOM    116 CTHR     X   1      27.071 -15.468  -1.615  1.00  8.53           C
ATOM    117 CASP     X   1      24.802 -13.337  -3.842  1.00  8.68           C
ATOM    118 CASP     X   1      22.034 -15.967  -3.632  0.34  8.53           C
ATOM    119 CGLU     X   1      22.130 -15.807   0.176  1.00  9.37           C
ATOM    120 CVAL     X   1      21.462 -12.054  -0.035  1.00  9.39           C
ATOM    121 CASP     X   1      18.187 -12.409  -1.960  1.00  9.65           C
ATOM    122 CGLU     X   1      16.840 -15.134   0.360  1.00 10.75           C
ATOM    123 CMET     X   1      16.706 -12.608   3.222  1.00 10.60           C
ATOM    124 CILE     X   1      15.067 -10.040   0.924  0.61 11.16           C
ATOM    125 CARG     X   1      12.108 -12.250   0.019  1.00 11.30           C
ATOM    126 CGLU     X   1      11.091 -12.463   3.688  1.00 13.24           C
ATOM    127 CALA     X   1       9.915  -8.819   3.913  1.00 13.38           C
ATOM    128 CASP     X   1       9.033  -8.445   0.219  1.00 11.01           C
ATOM    129 CILE     X   1       5.335  -8.882   1.024  1.00 12.45           C
ATOM    130 CASP     X   1       4.361  -6.349  -1.691  1.00 14.06           C
ATOM    131 CGLY     X   1       6.000  -8.349  -4.492  1.00 14.95           C
ATOM    132 CASP     X   1       8.225  -5.555  -5.878  1.00 14.21           C
ATOM    133 CGLY     X   1      11.690  -7.179  -5.640  1.00 12.69           C
ATOM    134 CHIS     X   1      12.975  -4.616  -3.125  1.00 10.74           C
ATOM    135 CILE     X   1      12.523  -3.793   0.577  0.71  9.61           C
ATOM    136 CASN     X   1      10.970  -0.436   1.486  1.00 10.65           C
ATOM    137 CTYR     X   1      11.572   1.459   4.748  0.62 11.57           C
ATOM    138 CGLU     X   1       8.477   0.027   6.460  1.00 12.62           C
ATOM    139 CGLU     X   1       9.551  -3.483   5.387  1.00 10.88           C
ATOM    140 CPHE     X   1      12.874  -2.736   7.089  0.53 10.57           C
ATOM    141 CVAL     X   1      11.311  -2.117  10.511  1.00 13.02           C
ATOM    142 CARG     X   1       9.211  -5.299  10.286  0.48 16.92           C
ATOM    143 CMET     X   1      12.070  -7.514   9.078  0.73 17.91           C
ATOM    144 CMET     X   1      14.199  -6.437  12.058  1.00 23.30           C
ATOM    145 CVAL     X   1      11.316  -7.305  14.439  1.00 30.36           C
ATOM    146 CSER     X   1      11.164 -11.081  13.825  1.00 49.83           C
END
ATOM      1 CGLU     X   1      28.962   0.556  34.528  1.00 54.51           C
ATOM      2 CGLN     X   1      28.997   4.141  35.885  1.00 43.98           C
ATOM      3 CLEU     X   1      27.235   7.166  34.298  1.00 29.51           C
ATOM      4 CTHR     X   1      29.673   9.996  33.513  1.00 23.38           C
ATOM      5 CGLU     X   1      29.048  13.593  34.463  1.00 23.41           C
ATOM      6 CGLU     X   1      28.956  14.845  30.866  1.00 18.74           C
ATOM      7 CGLN     X   1      26.468  11.968  30.529  1.00 15.79           C
ATOM      8 CILE     X   1      24.560  13.469  33.462  0.60 16.16           C
ATOM      9 CALA     X   1      24.859  16.952  31.832  1.00 15.86           C
ATOM     10 CGLU     X   1      23.023  15.545  28.806  0.44 14.66           C
ATOM     11 CPHE     X   1      20.062  14.335  30.909  0.74 12.86           C
ATOM     12 CLYS     X   1      20.342  17.461  33.078  0.60 10.51           C
ATOM     13 CGLU     X   1      20.171  19.665  29.968  1.00 11.86           C
ATOM     14 CALA     X   1      16.983  17.890  28.860  1.00 11.89           C
ATOM     15 CPHE     X   1      15.466  18.079  32.357  1.00  8.45           C
ATOM     16 CALA     X   1      16.428  21.757  32.623  1.00  9.18           C
ATOM     17 CLEU     X   1      14.677  22.610  29.334  1.00 11.42           C
ATOM     18 CPHE     X   1      11.426  21.547  31.035  1.00  8.68           C
ATOM     19 CASP     X   1      12.069  22.938  34.526  1.00  7.43           C
ATOM     20 CLYS     X   1      12.660  26.490  33.226  1.00 12.02           C
ATOM     21 CASP     X   1      11.974  28.575  36.350  1.00  9.95           C
ATOM     22 CGLY     X   1      14.228  26.410  38.561  1.00  9.50           C
ATOM     23 CASP     X   1      11.844  24.566  40.902  1.00  8.33           C
ATOM     24 CGLY     X   1      13.470  21.111  40.807  1.00  7.50           C
ATOM     25 CTHR     X   1      10.295  19.743  39.156  1.00  7.23           C
ATOM     26 CILE     X   1       8.326  19.459  35.894  1.00  7.78           C
ATOM     27 CTHR     X   1       4.768  20.623  36.459  1.00  9.03           C
ATOM     28 CTHR     X   1       1.933  20.797  33.915  1.00 11.81           C
ATOM     29 CLYS     X   1       2.451  24.563  33.581  1.00 14.05           C
ATOM     30 CGLU     X   1       6.116  23.927  32.737  1.00  9.87           C
ATOM     31 CLEU     X   1       5.682  20.932  30.425  1.00  9.76           C
ATOM     32 CGLY     X   1       2.945  22.775  28.508  1.00  9.58           C
ATOM     33 CTHR     X   1       5.186  25.769  27.805  1.00  9.32           C
ATOM     34 CVAL     X   1       7.731  23.589  25.982  1.00  9.59           C
ATOM     35 CMET     X   1       4.909  21.929  24.044  0.61  9.67           C
ATOM     36 CARG     X   1       3.606  25.365  23.154  1.00  8.72           C
ATOM     37 CSER     X   1       7.114  26.328  22.045  1.00 12.32           C
ATOM     38 CLEU     X   1       6.947  23.348  19.656  0.53 15.72           C
ATOM     39 CGLY     X   1       4.064  24.811  17.634  1.00 12.21           C
ATOM     40 CGLN     X   1       1.920  22.431  19.722  1.00 10.24           C
ATOM     41 CASN     X   1      -1.229  22.787  21.819  1.00  7.42           C
ATOM     42 CPRO     X   1      -1.185  19.664  24.049  0.63  8.37           C
ATOM     43 CTHR     X   1      -3.992  19.899  26.617  1.00  9.95           C
ATOM     44 CGLU     X   1      -3.502  19.696  30.391  1.00 10.91           C
ATOM     45 CALA     X   1      -5.250  16.318  30.289  1.00 11.63           C
ATOM     46 CGLU     X   1      -2.915  15.134  27.494  1.00  9.34           C
ATOM     47 CLEU     X   1      -0.020  16.392  29.618  1.00  8.88           C
ATOM     48 CGLN     X   1      -1.181  14.608  32.792  1.00  9.62           C
ATOM     49 CASP     X   1      -0.796  11.252  31.030  1.00 10.37           C
ATOM     50 CMET     X   1       2.856  12.187  30.406  1.00 10.93           C
ATOM     51 CILE     X   1       3.139  12.795  34.147  0.52  9.63           C
ATOM     52 CASN     X   1       1.278   9.644  35.159  1.00 10.19           C
ATOM     53 CGLU     X   1       3.802   7.376  33.403  1.00 17.10           C
ATOM     54 CVAL     X   1       6.873   8.643  35.255  0.44 15.60           C
ATOM     55 CASP     X   1       5.655   9.751  38.710  1.00 15.46           C
ATOM     56 CALA     X   1       7.000   7.060  41.094  1.00 13.59           C
ATOM     57 CASP     X   1       6.562   9.223  44.233  1.00 12.17           C
ATOM     58 CGLY     X   1       3.011  10.105  43.152  1.00 16.07           C
ATOM     59 CASN     X   1       2.935  13.909  43.614  1.00 15.63           C
ATOM     60 CGLY     X   1       1.662  14.649  40.064  1.00 11.82           C
ATOM     61 CTHR     X   1       5.008  16.184  38.957  1.00  8.43           C
ATOM     62 CILE     X   1       8.354  14.943  37.512  1.00  7.21           C
ATOM     63 CASP     X   1      11.545  15.343  39.579  1.00  7.73           C
ATOM     64 CPHE     X   1      15.186  14.463  38.779  1.00  9.05           C
ATOM     65 CPRO     X   1      15.129  10.680  39.562  1.00 11.62           C
ATOM     66 CGLU     X   1      11.907  10.358  37.520  1.00  9.06           C
ATOM     67 CPHE     X   1      13.639  12.519  34.845  0.59  9.62           C
ATOM     68 CLEU     X   1      16.270   9.792  34.459  1.00 13.94           C
ATOM     69 CSER     X   1      13.376   7.300  34.365  0.78 14.51           C
ATOM     70 CLEU     X   1      11.552   9.389  31.734  0.53 12.64           C
ATOM     71 CMET     X   1      14.434   9.148  29.237  0.67 14.57           C
ATOM     72 CALA     X   1      14.437   5.396  29.874  0.54 17.68           C
ATOM     73 CARG     X   1      10.685   5.015  29.105  0.51 16.59           C
ATOM     74 CLYS     X   1      10.986   7.773  26.502  1.00 22.03           C
ATOM     75 CMET     X   1      14.412   7.564  24.897  0.60 22.35           C
ATOM     76 CLYS     X   1      13.572   3.939  24.048  1.00 25.50           C
ATOM     77 CGLU     X   1      10.004   2.569  24.079  0.58 19.93           C
ATOM     78 CGLN     X   1       8.365   4.992  21.668  1.00 18.67           C
ATOM     79 CASP     X   1      10.418   6.505  18.778  0.31 19.26           C
ATOM     80 CSER     X   1       8.604   6.165  15.441  0.46 21.04           C
ATOM     81 CGLU     X   1       9.508   7.812  12.114  0.56 18.44           C
ATOM     82 CGLU     X   1      12.055  10.352  10.769  1.00 17.69           C
ATOM     83 CGLU     X   1      14.284   8.426  13.238  1.00 21.94           C
ATOM     84 CLEU     X   1      13.615   4.831  12.201  0.51 14.30           C
ATOM     85 CILE     X   1      14.789   6.372   8.916  1.00 13.46           C
ATOM     86 CGLU     X   1      18.312   6.889  10.320  0.58 16.18           C
ATOM     87 CALA     X   1      18.552   3.126  10.909  1.00 16.77           C
ATOM     88 CPHE     X   1      17.264   2.267   7.415  1.00 12.77           C
ATOM     89 CLYS     X   1      19.650   4.933   6.083  0.51 11.05           C
ATOM     90 CVAL     X   1      22.455   2.581   7.193  0.54 12.30           C
ATOM     91 CPHE     X   1      20.997  -0.304   5.166  0.61 11.45           C
ATOM     92 CASP     X   1      19.906   2.118   2.419  1.00 12.43           C
ATOM     93 CARG     X   1      23.470   3.400   2.034  1.00 15.05           C
ATOM     94 CASP     X   1      22.670   5.389  -1.110  1.00 17.81           C
ATOM     95 CGLY     X   1      19.249   6.657   0.005  1.00 21.74           C
ATOM     96 CASN     X   1      16.284   5.959  -2.294  1.00 21.86           C
ATOM     97 CGLY     X   1      13.771   4.532   0.217  1.00 18.47           C
ATOM     98 CLEU     X   1      14.677   1.018  -0.968  1.00 13.28           C
ATOM     99 CILE     X   1      17.593  -1.204  -0.005  0.90  9.81           C
ATOM    100 CSER     X   1      18.400  -3.055  -3.213  1.00 10.27           C
ATOM    101 CALA     X   1      19.715  -6.595  -3.467  1.00 10.69           C
ATOM    102 CALA     X   1      23.239  -5.171  -3.998  1.00 11.64           C
ATOM    103 CGLU     X   1      23.074  -2.739  -1.054  1.00  9.38           C
ATOM    104 CLEU     X   1      21.911  -5.708   1.022  1.00  9.41           C
ATOM    105 CARG     X   1      25.120  -7.380  -0.191  1.00  9.65           C
ATOM    106 CHIS     X   1      27.196  -4.262   0.548  0.34 10.82           C
ATOM    107 CVAL     X   1      26.300  -3.933   4.255  1.00 11.53           C
ATOM    108 CMET     X   1      26.833  -7.619   5.073  1.00 10.52           C
ATOM    109 CTHR     X   1      30.440  -7.341   3.832  1.00 11.80           C
ATOM    110 CASN     X   1      30.990  -4.410   6.219  0.72 10.91           C
ATOM    111 CLEU     X   1      29.606  -6.595   9.021  1.00 12.32           C
ATOM    112 CGLY     X   1      32.072  -9.389   8.194  1.00 11.96           C
ATOM    113 CGLU     X   1      29.858 -11.998   6.498  1.00 10.90           C
ATOM    114 CLYS     X   1      30.976 -12.570   2.880  0.67 10.41           C
ATOM    115 CLEU     X   1      27.615 -13.962   1.696  0.58  8.35           C
ATOM    116 CTHR     X   1      27.266 -15.607  -1.739  1.00  8.53           C
ATOM    117 CASP     X   1      25.009 -13.798  -4.246  1.00  8.68           C
ATOM    118 CASP     X   1      22.311 -16.485  -3.889  0.34  8.53           C
ATOM    119 CGLU     X   1      21.957 -16.103  -0.112  1.00  9.37           C
ATOM    120 CVAL     X   1      21.578 -12.337  -0.614  1.00  9.39           C
ATOM    121 CASP     X   1      18.428 -12.545  -2.756  1.00  9.65           C
ATOM    122 CGLU     X   1      16.928 -15.044  -0.279  1.00 10.75           C
ATOM    123 CMET     X   1      17.140 -12.413   2.481  1.00 10.60           C
ATOM    124 CILE     X   1      15.622  -9.645   0.336  0.61 11.16           C
ATOM    125 CARG     X   1      12.612 -11.717  -0.716  1.00 11.30           C
ATOM    126 CGLU     X   1      12.168 -12.765   2.924  1.00 13.24           C
ATOM    127 CALA     X   1      11.683  -9.151   4.116  1.00 13.38           C
ATOM    128 CASP     X   1       9.771  -8.059   1.000  1.00 11.01           C
ATOM    129 CILE     X   1       5.990  -8.473   1.221  1.00 12.45           C
ATOM    130 CASP     X   1       4.739  -5.861  -1.299  1.00 14.06           C
ATOM    131 CGLY     X   1       6.805  -7.104  -4.251  1.00 14.95           C
ATOM    132 CASP     X   1       9.406  -4.595  -5.523  1.00 14.21           C
ATOM    133 CGLY     X   1      12.093  -7.120  -4.474  1.00 12.69           C
ATOM    134 CHIS     X   1      13.672  -4.713  -1.973  1.00 10.74           C
ATOM    135 CILE     X   1      13.437  -3.528   1.651  0.71  9.61           C
ATOM    136 CASN     X   1      11.536  -0.257   2.093  1.00 10.65           C
ATOM    137 CTYR     X   1      11.211   1.449   5.495  0.62 11.57           C
ATOM    138 CGLU     X   1       7.948  -0.375   6.262  1.00 12.62           C
ATOM    139 CGLU     X   1       9.366  -3.863   5.594  1.00 10.88           C
ATOM    140 CPHE     X   1      12.324  -3.192   7.896  0.53 10.57           C
ATOM    141 CVAL     X   1       9.835  -2.344  10.657  1.00 13.02           C
ATOM    142 CARG     X   1       7.996  -5.569   9.763  0.48 16.92           C
ATOM    143 CMET     X   1      11.258  -7.542   9.856  0.73 17.91           C
ATOM    144 CMET     X   1      12.223  -6.145  13.276  1.00 23.30           C
ATOM    145 CVAL     X   1       8.952  -7.306  14.914  1.00 30.36           C
ATOM    146 CSER     X   1       9.013 -10.972  13.808  1.00 49.83           C
END
ATOM      1 CGLU     X   1      26.978   0.834  37.728  1.00 54.51           C
ATOM      2 CGLN     X   1      28.621   4.235  37.071  1.00 43.98           C
ATOM      3 CLEU     X   1      27.262   6.676  34.431  1.00 29.51           C
ATOM      4 CTHR     X   1      29.598   9.021  32.530  1.00 23.38           C
ATOM      5 CGLU     X   1      29.626  12.732  33.212  1.00 23.41           C
ATOM      6 CGLU     X   1      28.344  13.880  29.814  1.00 18.74           C
ATOM      7 CGLN     X   1      25.364  11.510  30.102  1.00 15.79           C
ATOM      8 CILE     X   1      24.571  13.377  33.324  0.60 16.16           C
ATOM      9 CALA     X   1      25.352  16.708  31.542  1.00 15.86           C
ATOM     10 CGLU     X   1      22.853  16.016  28.751  0.44 14.66           C
ATOM     11 CPHE     X   1      20.239  14.767  31.252  0.74 12.86           C
ATOM     12 CLYS     X   1      20.547  17.981  33.286  0.60 10.51           C
ATOM     13 CGLU     X   1      19.901  19.862  30.029  1.00 11.86           C
ATOM     14 CALA     X   1      16.839  17.776  29.127  1.00 11.89           C
ATOM     15 CPHE     X   1      15.373  18.257  32.618  1.00  8.45           C
ATOM     16 CALA     X   1      16.211  21.972  32.493  1.00  9.18           C
ATOM     17 CLEU     X   1      14.230  22.342  29.245  1.00 11.42           C
ATOM     18 CPHE     X   1      11.044  21.529  31.188  1.00  8.68           C
ATOM     19 CASP     X   1      11.897  23.109  34.551  1.00  7.43           C
ATOM     20 CLYS     X   1      12.253  26.724  33.343  1.00 12.02           C
ATOM     21 CASP     X   1      12.169  28.193  36.867  1.00  9.95           C
ATOM     22 CGLY     X   1      14.626  25.502  38.038  1.00  9.50           C
ATOM     23 CASP     X   1      12.971  25.001  41.440  1.00  8.33           C
ATOM     24 CGLY     X   1      13.121  21.183  41.435  1.00  7.50           C
ATOM     25 CTHR     X   1       9.781  20.026  39.957  1.00  7.23           C
ATOM     26 CILE     X   1       7.928  19.948  36.617  1.00  7.78           C
ATOM     27 CTHR     X   1       4.268  20.836  37.004  1.00  9.03           C
ATOM     28 CTHR     X   1       1.525  20.546  34.372  1.00 11.81           C
ATOM     29 CLYS     X   1       1.723  24.315  33.803  1.00 14.05           C
ATOM     30 CGLU     X   1       5.477  24.082  33.170  1.00  9.87           C
ATOM     31 CLEU     X   1       5.302  21.037  30.889  1.00  9.76           C
ATOM     32 CGLY     X   1       2.374  22.606  29.012  1.00  9.58           C
ATOM     33 CTHR     X   1       4.223  25.847  28.267  1.00  9.32           C
ATOM     34 CVAL     X   1       7.065  23.682  26.929  1.00  9.59           C
ATOM     35 CMET     X   1       5.008  21.467  24.619  0.61  9.67           C
ATOM     36 CARG     X   1       3.141  24.399  23.128  1.00  8.72           C
ATOM     37 CSER     X   1       6.263  26.414  22.317  1.00 12.32           C
ATOM     38 CLEU     X   1       7.660  23.351  20.504  0.53 15.72           C
ATOM     39 CGLY     X   1       4.693  23.067  18.125  1.00 12.21           C
ATOM     40 CGLN     X   1       2.108  21.149  20.188  1.00 10.24           C
ATOM     41 CASN     X   1      -1.572  21.485  21.074  1.00  7.42           C
ATOM     42 CPRO     X   1      -1.439  19.433  24.315  0.63  8.37           C
ATOM     43 CTHR     X   1      -4.627  19.337  26.400  1.00  9.95           C
ATOM     44 CGLU     X   1      -4.158  19.725  30.162  1.00 10.91           C
ATOM     45 CALA     X   1      -5.277  16.123  30.668  1.00 11.63           C
ATOM     46 CGLU     X   1      -2.664  14.775  28.214  1.00  9.34           C
ATOM     47 CLEU     X   1       0.053  16.870  29.858  1.00  8.88           C
ATOM     48 CGLN     X   1      -1.077  15.047  33.021  1.00  9.62           C
ATOM     49 CASP     X   1      -0.453  11.628  31.458  1.00 10.37           C
ATOM     50 CMET     X   1       3.106  12.776  30.673  1.00 10.93           C
ATOM     51 CILE     X   1       3.957  13.502  34.305  0.52  9.63           C
ATOM     52 CASN     X   1       1.907  10.554  35.542  1.00 10.19           C
ATOM     53 CGLU     X   1       3.866   8.154  33.305  1.00 17.10           C
ATOM     54 CVAL     X   1       7.007   9.090  35.236  0.44 15.60           C
ATOM     55 CASP     X   1       5.391  10.104  38.554  1.00 15.46           C
ATOM     56 CALA     X   1       6.967   7.168  40.458  1.00 13.59           C
ATOM     57 CASP     X   1       6.118   8.745  43.851  1.00 12.17           C
ATOM     58 CGLY     X   1       2.607   9.938  42.955  1.00 16.07           C
ATOM     59 CASN     X   1       2.971  13.531  44.237  1.00 15.63           C
ATOM     60 CGLY     X   1       1.896  15.247  40.970  1.00 11.82           C
ATOM     61 CTHR     X   1       5.310  16.497  39.723  1.00  8.43           C
ATOM     62 CILE     X   1       8.538  15.394  37.936  1.00  7.21           C
ATOM     63 CASP     X   1      11.584  15.795  40.211  1.00  7.73           C
ATOM     64 CPHE     X   1      15.158  15.299  38.926  1.00  9.05           C
ATOM     65 CPRO     X   1      15.173  11.578  39.966  1.00 11.62           C
ATOM     66 CGLU     X   1      11.885  10.892  38.128  1.00  9.06           C
ATOM     67 CPHE     X   1      13.351  13.020  35.274  0.59  9.62           C
ATOM     68 CLEU     X   1      16.327  10.665  34.942  1.00 13.94           C
ATOM     69 CSER     X   1      13.806   7.825  34.528  0.78 14.51           C
ATOM     70 CLEU     X   1      12.126   9.946  31.827  0.53 12.64           C
ATOM     71 CMET     X   1      15.248   9.778  29.631  0.67 14.57           C
ATOM     72 CALA     X   1      15.336   5.992  30.004  0.54 17.68           C
ATOM     73 CARG     X   1      11.587   5.846  29.143  0.51 16.59           C
ATOM     74 CLYS     X   1      11.463   8.387  26.313  1.00 22.03           C
ATOM     75 CMET     X   1      15.056   8.228  25.121  0.60 22.35           C
ATOM     76 CLYS     X   1      14.056   4.632  24.328  1.00 25.50           C
ATOM     77 CGLU     X   1      10.361   3.799  23.812  0.58 19.93           C
ATOM     78 CGLN     X   1       8.529   5.346  20.875  1.00 18.67           C
ATOM     79 CASP     X   1      10.175   6.529  17.598  0.31 19.26           C
ATOM     80 CSER     X   1       8.150   5.974  14.414  0.46 21.04           C
ATOM     81 CGLU     X   1       9.637   7.410  11.200  0.56 18.44           C
ATOM     82 CGLU     X   1      12.475   9.647   9.897  1.00 17.69           C
ATOM     83 CGLU     X   1      14.463   8.404  12.942  1.00 21.94           C
ATOM     84 CLEU     X   1      13.555   4.772  12.292  0.51 14.30           C
ATOM     85 CILE     X   1      15.037   5.896   8.962  1.00 13.46           C
ATOM     86 CGLU     X   1      18.455   6.204  10.657  0.58 16.18           C
ATOM     87 CALA     X   1      18.496   2.479  11.483  1.00 16.77           C
ATOM     88 CPHE     X   1      17.321   1.340   8.028  1.00 12.77           C
ATOM     89 CLYS     X   1      19.753   3.840   6.476  0.51 11.05           C
ATOM     90 CVAL     X   1      22.698   1.649   7.551  0.54 12.30           C
ATOM     91 CPHE     X   1      21.316  -0.811   4.983  0.61 11.45           C
ATOM     92 CASP     X   1      20.146   1.730   2.381  1.00 12.43           C
ATOM     93 CARG     X   1      23.570   3.367   2.085  1.00 15.05           C
ATOM     94 CASP     X   1      23.227   5.187  -1.240  1.00 17.81           C
ATOM     95 CGLY     X   1      20.169   6.994   0.152  1.00 21.74           C
ATOM     96 CASN     X   1      17.725   6.249  -2.683  1.00 21.86           C
ATOM     97 CGLY     X   1      14.657   5.322  -0.589  1.00 18.47           C
ATOM     98 CLEU     X   1      15.041   1.618  -1.425  1.00 13.28           C
ATOM     99 CILE     X   1      17.596  -0.914  -0.227  0.90  9.81           C
ATOM    100 CSER     X   1      18.276  -2.903  -3.381  1.00 10.27           C
ATOM    101 CALA     X   1      19.601  -6.449  -3.334  1.00 10.69           C
ATOM    102 CALA     X   1      23.170  -5.193  -3.973  1.00 11.64           C
ATOM    103 CGLU     X   1      23.161  -2.691  -1.084  1.00  9.38           C
ATOM    104 CLEU     X   1      21.749  -5.213   1.390  1.00  9.41           C
ATOM    105 CARG     X   1      24.619  -7.323   0.022  1.00  9.65           C
ATOM    106 CHIS     X   1      26.887  -4.397   0.954  0.34 10.82           C
ATOM    107 CVAL     X   1      25.983  -4.629   4.666  1.00 11.53           C
ATOM    108 CMET     X   1      26.615  -8.383   4.456  1.00 10.52           C
ATOM    109 CTHR     X   1      30.178  -7.423   3.456  1.00 11.80           C
ATOM    110 CASN     X   1      30.504  -4.812   6.224  0.72 10.91           C
ATOM    111 CLEU     X   1      29.352  -7.394   8.783  1.00 12.32           C
ATOM    112 CGLY     X   1      32.401  -9.431   7.724  1.00 11.96           C
ATOM    113 CGLU     X   1      30.361 -11.980   5.742  1.00 10.90           C
ATOM    114 CLYS     X   1      31.193 -12.342   2.021  0.67 10.41           C
ATOM    115 CLEU     X   1      27.692 -13.802   1.524  0.58  8.35           C
ATOM    116 CTHR     X   1      26.441 -15.883  -1.430  1.00  8.53           C
ATOM    117 CASP     X   1      24.404 -14.483  -4.352  1.00  8.68           C
ATOM    118 CASP     X   1      21.855 -17.153  -3.352  0.34  8.53           C
ATOM    119 CGLU     X   1      21.873 -15.799   0.212  1.00  9.37           C
ATOM    120 CVAL     X   1      21.616 -12.165  -0.931  1.00  9.39           C
ATOM    121 CASP     X   1      18.230 -12.690  -2.607  1.00  9.65           C
ATOM    122 CGLU     X   1      17.028 -15.080   0.127  1.00 10.75           C
ATOM    123 CMET     X   1      17.370 -12.097   2.488  1.00 10.60           C
ATOM    124 CILE     X   1      15.570  -9.909  -0.069  0.61 11.16           C
ATOM    125 CARG     X   1      12.732 -12.398  -0.529  1.00 11.30           C
ATOM    126 CGLU     X   1      12.264 -12.456   3.255  1.00 13.24           C
ATOM    127 CALA     X   1      11.736  -8.672   3.602  1.00 13.38           C
ATOM    128 CASP     X   1      10.007  -8.121   0.246  1.00 11.01           C
ATOM    129 CILE     X   1       6.266  -8.572   0.805  1.00 12.45           C
ATOM    130 CASP     X   1       5.282  -6.541  -2.300  1.00 14.06           C
ATOM    131 CGLY     X   1       7.469  -8.662  -4.590  1.00 14.95           C
ATOM    132 CASP     X   1       9.678  -5.939  -6.134  1.00 14.21           C
ATOM    133 CGLY     X   1      12.900  -7.744  -5.102  1.00 12.69           C
ATOM    134 CHIS     X   1      13.749  -4.772  -2.867  1.00 10.74           C
ATOM    135 CILE     X   1      13.412  -3.489   0.715  0.71  9.61           C
ATOM    136 CASN     X   1      11.683  -0.155   1.350  1.00 10.65           C
ATOM    137 CTYR     X   1      11.075   1.807   4.570  0.62 11.57           C
ATOM    138 CGLU     X   1       7.904   0.116   5.852  1.00 12.62           C
ATOM    139 CGLU     X   1       8.880  -3.452   4.880  1.00 10.88           C
ATOM    140 CPHE     X   1      12.024  -3.337   7.024  0.53 10.57           C
ATOM    141 CVAL     X   1      10.135  -1.936  10.025  1.00 13.02           C
ATOM    142 CARG     X   1       7.464  -4.665  10.072  0.48 16.92           C
ATOM    143 CMET     X   1      10.149  -7.263   9.312  0.73 17.91           C
ATOM    144 CMET     X   1      12.230  -5.910  12.213  1.00 23.30           C
ATOM    145 CVAL     X   1       9.297  -6.557  14.603  1.00 30.36           C
ATOM    146 CSER     X   1       8.756 -10.224  13.643  1.00 49.83           C
END
ATOM      1 CGLU     X   1      24.607   1.137  39.360  1.00 54.51           C
ATOM      2 CGLN     X   1      26.900   3.945  38.112  1.00 43.98           C
ATOM      3 CLEU     X   1      25.870   6.553  35.483  1.00 29.51           C
ATOM      4 CTHR     X   1      28.562   8.739  33.888  1.00 23.38           C
ATOM      5 CGLU     X   1      28.768  12.498  34.141  1.00 23.41           C
ATOM      6 CGLU     X   1      27.688  12.965  30.517  1.00 18.74           C
ATOM      7 CGLN     X   1      24.579  10.829  31.111  1.00 15.79           C
ATOM      8 CILE     X   1      23.774  13.254  33.934  0.60 16.16           C
ATOM      9 CALA     X   1      25.054  16.167  31.752  1.00 15.86           C
ATOM     10 CGLU     X   1      22.792  15.537  28.753  0.44 14.66           C
ATOM     11 CPHE     X   1      19.824  15.072  31.125  0.74 12.86           C
ATOM     12 CLYS     X   1      20.690  18.096  33.285  0.60 10.51           C
ATOM     13 CGLU     X   1      20.252  20.239  30.159  1.00 11.86           C
ATOM     14 CALA     X   1      17.027  18.524  29.061  1.00 11.89           C
ATOM     15 CPHE     X   1      15.401  18.806  32.503  1.00  8.45           C
ATOM     16 CALA     X   1      16.618  22.411  32.706  1.00  9.18           C
ATOM     17 CLEU     X   1      14.784  23.431  29.510  1.00 11.42           C
ATOM     18 CPHE     X   1      11.540  22.117  31.040  1.00  8.68           C
ATOM     19 CASP     X   1      12.396  23.453  34.506  1.00  7.43           C
ATOM     20 CLYS     X   1      12.776  27.119  33.474  1.00 12.02           C
ATOM     21 CASP     X   1      13.456  28.728  36.870  1.00  9.95           C
ATOM     22 CGLY     X   1      15.685  25.867  38.093  1.00  9.50           C
ATOM     23 CASP     X   1      13.333  24.860  40.924  1.00  8.33           C
ATOM     24 CGLY     X   1      14.014  21.102  40.992  1.00  7.50           C
ATOM     25 CTHR     X   1      10.619  20.071  39.546  1.00  7.23           C
ATOM     26 CILE     X   1       9.042  20.039  36.066  1.00  7.78           C
ATOM     27 CTHR     X   1       5.405  20.924  36.631  1.00  9.03           C
ATOM     28 CTHR     X   1       2.616  20.290  34.110  1.00 11.81           C
ATOM     29 CLYS     X   1       2.882  24.031  33.399  1.00 14.05           C
ATOM     30 CGLU     X   1       6.538  23.642  32.383  1.00  9.87           C
ATOM     31 CLEU     X   1       6.075  20.331  30.559  1.00  9.76           C
ATOM     32 CGLY     X   1       3.353  22.245  28.691  1.00  9.58           C
ATOM     33 CTHR     X   1       5.883  25.034  28.144  1.00  9.32           C
ATOM     34 CVAL     X   1       7.951  22.615  26.042  1.00  9.59           C
ATOM     35 CMET     X   1       5.129  21.038  24.035  0.61  9.67           C
ATOM     36 CARG     X   1       3.717  24.457  23.250  1.00  8.72           C
ATOM     37 CSER     X   1       7.099  25.717  22.050  1.00 12.32           C
ATOM     38 CLEU     X   1       7.064  22.951  19.410  0.53 15.72           C
ATOM     39 CGLY     X   1       3.696  23.897  17.893  1.00 12.21           C
ATOM     40 CGLN     X   1       1.602  21.464  19.970  1.00 10.24           C
ATOM     41 CASN     X   1      -1.235  21.596  22.496  1.00  7.42           C
ATOM     42 CPRO     X   1      -1.399  18.444  24.679  0.63  8.37           C
ATOM     43 CTHR     X   1      -4.317  18.756  27.110  1.00  9.95           C
ATOM     44 CGLU     X   1      -3.802  19.689  30.769  1.00 10.91           C
ATOM     45 CALA     X   1      -5.208  16.272  31.677  1.00 11.63           C
ATOM     46 CGLU     X   1      -2.854  14.790  29.045  1.00  9.34           C
ATOM     47 CLEU     X   1       0.131  16.495  30.676  1.00  8.88           C
ATOM     48 CGLN     X   1      -0.762  14.847  34.006  1.00  9.62           C
ATOM     49 CASP     X   1      -0.865  11.467  32.250  1.00 10.37           C
ATOM     50 CMET     X   1       2.641  12.029  30.837  1.00 10.93           C
ATOM     51 CILE     X   1       4.010  12.908  34.271  0.52  9.63           C
ATOM     52 CASN     X   1       2.005  10.176  35.983  1.00 10.19           C
ATOM     53 CGLU     X   1       3.773   7.653  33.723  1.00 17.10           C
ATOM     54 CVAL     X   1       6.985   8.239  35.675  0.44 15.60           C
ATOM     55 CASP     X   1       5.938   9.714  39.048  1.00 15.46           C
ATOM     56 CALA     X   1       6.458   6.674  41.332  1.00 13.59           C
ATOM     57 CASP     X   1       6.154   8.745  44.547  1.00 12.17           C
ATOM     58 CGLY     X   1       2.889  10.420  43.504  1.00 16.07           C
ATOM     59 CASN     X   1       3.828  14.098  44.028  1.00 15.63           C
ATOM     60 CGLY     X   1       2.233  14.952  40.637  1.00 11.82           C
ATOM     61 CTHR     X   1       5.296  16.671  39.078  1.00  8.43           C
ATOM     62 CILE     X   1       8.706  15.508  37.719  1.00  7.21           C
ATOM     63 CASP     X   1      11.904  15.511  39.814  1.00  7.73           C
ATOM     64 CPHE     X   1      15.415  15.034  38.360  1.00  9.05           C
ATOM     65 CPRO     X   1      15.506  11.172  38.416  1.00 11.62           C
ATOM     66 CGLU     X   1      11.774  10.904  37.603  1.00  9.06           C
ATOM     67 CPHE     X   1      12.946  12.740  34.429  0.59  9.62           C
ATOM     68 CLEU     X   1      15.578  10.006  34.106  1.00 13.94           C
ATOM     69 CSER     X   1      12.825   7.361  34.252  0.78 14.51           C
ATOM     70 CLEU     X   1      10.840   9.124  31.501  0.53 12.64           C
ATOM     71 CMET     X   1      13.957   9.388  29.307  0.67 14.57           C
ATOM     72 CALA     X   1      14.400   5.616  29.559  0.54 17.68           C
ATOM     73 CARG     X   1      10.744   5.148  28.451  0.51 16.59           C
ATOM     74 CLYS     X   1      10.105   8.085  26.118  1.00 22.03           C
ATOM     75 CMET     X   1      13.564   8.945  24.834  0.60 22.35           C
ATOM     76 CLYS     X   1      13.618   5.356  23.539  1.00 25.50           C
ATOM     77 CGLU     X   1      10.530   3.340  22.537  0.58 19.93           C
ATOM     78 CGLN     X   1       8.873   4.808  19.459  1.00 18.67           C
ATOM     79 CASP     X   1      10.036   6.931  16.460  0.31 19.26           C
ATOM     80 CSER     X   1       7.946   6.680  13.280  0.46 21.04           C
ATOM     81 CGLU     X   1       9.580   8.510  10.350  0.56 18.44           C
ATOM     82 CGLU     X   1      12.753  10.599   9.781  1.00 17.69           C
ATOM     83 CGLU     X   1      14.576   8.684  12.570  1.00 21.94           C
ATOM     84 CLEU     X   1      13.841   5.211  11.209  0.51 14.30           C
ATOM     85 CILE     X   1      15.510   6.883   8.215  1.00 13.46           C
ATOM     86 CGLU     X   1      18.759   6.880  10.239  0.58 16.18           C
ATOM     87 CALA     X   1      18.517   3.116  10.822  1.00 16.77           C
ATOM     88 CPHE     X   1      17.523   2.453   7.191  1.00 12.77           C
ATOM     89 CLYS     X   1      20.347   4.781   6.104  0.51 11.05           C
ATOM     90 CVAL     X   1      22.807   1.959   6.888  0.54 12.30           C
ATOM     91 CPHE     X   1      20.744  -0.277   4.586  0.61 11.45           C
ATOM     92 CASP     X   1      19.620   2.291   1.989  1.00 12.43           C
ATOM     93 CARG     X   1      23.105   3.490   1.035  1.00 15.05           C
ATOM     94 CASP     X   1      22.219   5.483  -2.084  1.00 17.81           C
ATOM     95 CGLY     X   1      18.860   6.639  -0.696  1.00 21.74           C
ATOM     96 CASN     X   1      15.744   6.247  -2.864  1.00 21.86           C
ATOM     97 CGLY     X   1      13.675   4.497  -0.160  1.00 18.47           C
ATOM     98 CLEU     X   1      14.620   1.088  -1.593  1.00 13.28           C
ATOM     99 CILE     X   1      17.154  -1.231   0.010  0.90  9.81           C
ATOM    100 CSER     X   1      18.133  -3.274  -3.029  1.00 10.27           C
ATOM    101 CALA     X   1      19.737  -6.675  -2.596  1.00 10.69           C
ATOM    102 CALA     X   1      23.146  -5.112  -3.410  1.00 11.64           C
ATOM    103 CGLU     X   1      22.936  -2.470  -0.656  1.00  9.38           C
ATOM    104 CLEU     X   1      22.040  -5.318   1.703  1.00  9.41           C
ATOM    105 CARG     X   1      25.147  -7.148   0.453  1.00  9.65           C
ATOM    106 CHIS     X   1      27.490  -4.325   1.508  0.34 10.82           C
ATOM    107 CVAL     X   1      26.256  -4.382   5.131  1.00 11.53           C
ATOM    108 CMET     X   1      26.806  -8.123   5.621  1.00 10.52           C
ATOM    109 CTHR     X   1      30.390  -7.720   4.351  1.00 11.80           C
ATOM    110 CASN     X   1      31.023  -4.713   6.618  0.72 10.91           C
ATOM    111 CLEU     X   1      29.603  -6.619   9.600  1.00 12.32           C
ATOM    112 CGLY     X   1      31.982  -9.556   9.078  1.00 11.96           C
ATOM    113 CGLU     X   1      30.003 -12.340   7.369  1.00 10.90           C
ATOM    114 CLYS     X   1      30.953 -12.555   3.665  0.67 10.41           C
ATOM    115 CLEU     X   1      27.885 -14.570   2.588  0.58  8.35           C
ATOM    116 CTHR     X   1      27.320 -15.695  -1.023  1.00  8.53           C
ATOM    117 CASP     X   1      25.564 -13.724  -3.795  1.00  8.68           C
ATOM    118 CASP     X   1      22.800 -16.366  -3.817  0.34  8.53           C
ATOM    119 CGLU     X   1      22.279 -15.894  -0.070  1.00  9.37           C
ATOM    120 CVAL     X   1      21.918 -12.158  -0.770  1.00  9.39           C
ATOM    121 CASP     X   1      18.712 -13.135  -2.590  1.00  9.65           C
ATOM    122 CGLU     X   1      17.618 -15.213   0.428  1.00 10.75           C
ATOM    123 CMET     X   1      17.442 -12.018   2.513  1.00 10.60           C
ATOM    124 CILE     X   1      15.564 -10.107  -0.204  0.61 11.16           C
ATOM    125 CARG     X   1      12.578 -12.461  -0.218  1.00 11.30           C
ATOM    126 CGLU     X   1      12.479 -12.503   3.594  1.00 13.24           C
ATOM    127 CALA     X   1      11.510  -8.801   3.870  1.00 13.38           C
ATOM    128 CASP     X   1      10.031  -8.791   0.352  1.00 11.01           C
ATOM    129 CILE     X   1       6.270  -9.043   0.901  1.00 12.45           C
ATOM    130 CASP     X   1       4.891  -6.646  -1.761  1.00 14.06           C
ATOM    131 CGLY     X   1       6.557  -8.099  -4.867  1.00 14.95           C
ATOM    132 CASP     X   1       8.987  -5.739  -6.655  1.00 14.21           C
ATOM    133 CGLY     X   1      12.028  -7.648  -5.313  1.00 12.69           C
ATOM    134 CHIS     X   1      13.190  -4.877  -2.965  1.00 10.74           C
ATOM    135 CILE     X   1      12.481  -3.496   0.525  0.71  9.61           C
ATOM    136 CASN     X   1      10.702  -0.135   0.747  1.00 10.65           C
ATOM    137 CTYR     X   1      10.539   1.805   4.034  0.62 11.57           C
ATOM    138 CGLU     X   1       7.496   0.140   5.626  1.00 12.62           C
ATOM    139 CGLU     X   1       8.760  -3.354   4.721  1.00 10.88           C
ATOM    140 CPHE     X   1      11.968  -2.496   6.586  0.53 10.57           C
ATOM    141 CVAL     X   1       9.881  -1.630   9.657  1.00 13.02           C
ATOM    142 CARG     X   1       8.304  -5.108   9.700  0.48 16.92           C
ATOM    143 CMET     X   1      11.661  -6.839   9.176  0.73 17.91           C
ATOM    144 CMET     X   1      13.292  -5.128  12.174  1.00 23.30           C
ATOM    145 CVAL     X   1      10.185  -5.743  14.342  1.00 30.36           C
ATOM    146 CSER     X   1      10.167  -9.560  14.046  1.00 49.83           C
END
ATOM      1 CGLU     X   1      25.423   1.142  38.046  1.00 54.51           C
ATOM      2 CGLN     X   1      27.030   4.607  38.374  1.00 43.98           C
ATOM      3 CLEU     X   1      26.259   7.426  35.877  1.00 29.51           C
ATOM      4 CTHR     X   1      29.207   9.230  34.258  1.00 23.38           C
ATOM      5 CGLU     X   1      29.437  12.972  34.673  1.00 23.41           C
ATOM      6 CGLU     X   1      28.645  13.819  31.044  1.00 18.74           C
ATOM      7 CGLN     X   1      25.469  11.713  31.282  1.00 15.79           C
ATOM      8 CILE     X   1      24.331  13.867  34.206  0.60 16.16           C
ATOM      9 CALA     X   1      25.239  17.011  32.163  1.00 15.86           C
ATOM     10 CGLU     X   1      23.059  15.810  29.280  0.44 14.66           C
ATOM     11 CPHE     X   1      20.222  14.818  31.650  0.74 12.86           C
ATOM     12 CLYS     X   1      20.627  18.226  33.318  0.60 10.51           C
ATOM     13 CGLU     X   1      19.777  20.166  30.144  1.00 11.86           C
ATOM     14 CALA     X   1      16.488  18.354  29.476  1.00 11.89           C
ATOM     15 CPHE     X   1      15.716  18.901  33.174  1.00  8.45           C
ATOM     16 CALA     X   1      16.939  22.510  33.094  1.00  9.18           C
ATOM     17 CLEU     X   1      14.980  23.399  29.934  1.00 11.42           C
ATOM     18 CPHE     X   1      11.741  22.023  31.422  1.00  8.68           C
ATOM     19 CASP     X   1      12.449  23.431  34.893  1.00  7.43           C
ATOM     20 CLYS     X   1      12.448  27.108  33.829  1.00 12.02           C
ATOM     21 CASP     X   1      12.307  28.329  37.443  1.00  9.95           C
ATOM     22 CGLY     X   1      15.246  26.267  38.773  1.00  9.50           C
ATOM     23 CASP     X   1      13.044  24.620  41.420  1.00  8.33           C
ATOM     24 CGLY     X   1      14.170  20.979  41.164  1.00  7.50           C
ATOM     25 CTHR     X   1      10.750  20.124  39.664  1.00  7.23           C
ATOM     26 CILE     X   1       8.696  20.538  36.469  1.00  7.78           C
ATOM     27 CTHR     X   1       5.109  21.695  36.835  1.00  9.03           C
ATOM     28 CTHR     X   1       2.259  20.880  34.437  1.00 11.81           C
ATOM     29 CLYS     X   1       2.591  24.367  32.921  1.00 14.05           C
ATOM     30 CGLU     X   1       6.306  23.686  32.388  1.00  9.87           C
ATOM     31 CLEU     X   1       6.059  20.156  30.981  1.00  9.76           C
ATOM     32 CGLY     X   1       3.503  21.311  28.393  1.00  9.58           C
ATOM     33 CTHR     X   1       5.921  24.121  27.535  1.00  9.32           C
ATOM     34 CVAL     X   1       8.239  21.406  26.191  1.00  9.59           C
ATOM     35 CMET     X   1       5.495  19.797  24.103  0.61  9.67           C
ATOM     36 CARG     X   1       4.345  23.137  22.753  1.00  8.72           C
ATOM     37 CSER     X   1       7.817  24.177  21.601  1.00 12.32           C
ATOM     38 CLEU     X   1       8.064  20.805  19.817  0.53 15.72           C
ATOM     39 CGLY     X   1       5.061  21.499  17.572  1.00 12.21           C
ATOM     40 CGLN     X   1       2.447  19.717  19.719  1.00 10.24           C
ATOM     41 CASN     X   1      -0.817  20.196  21.607  1.00  7.42           C
ATOM     42 CPRO     X   1      -1.189  18.075  24.783  0.63  8.37           C
ATOM     43 CTHR     X   1      -3.906  19.368  27.121  1.00  9.95           C
ATOM     44 CGLU     X   1      -2.932  20.578  30.602  1.00 10.91           C
ATOM     45 CALA     X   1      -4.641  17.646  32.324  1.00 11.63           C
ATOM     46 CGLU     X   1      -3.503  15.123  29.677  1.00  9.34           C
ATOM     47 CLEU     X   1      -0.064  16.570  30.421  1.00  8.88           C
ATOM     48 CGLN     X   1      -0.585  15.679  34.101  1.00  9.62           C
ATOM     49 CASP     X   1      -1.564  12.179  32.956  1.00 10.37           C
ATOM     50 CMET     X   1       1.810  12.034  31.168  1.00 10.93           C
ATOM     51 CILE     X   1       3.656  13.068  34.324  0.52  9.63           C
ATOM     52 CASN     X   1       1.863  10.478  36.443  1.00 10.19           C
ATOM     53 CGLU     X   1       3.395   7.670  34.353  1.00 17.10           C
ATOM     54 CVAL     X   1       6.811   8.558  35.772  0.44 15.60           C
ATOM     55 CASP     X   1       5.174  10.201  38.816  1.00 15.46           C
ATOM     56 CALA     X   1       5.718   7.102  41.013  1.00 13.59           C
ATOM     57 CASP     X   1       5.033   8.780  44.395  1.00 12.17           C
ATOM     58 CGLY     X   1       2.075  10.837  43.140  1.00 16.07           C
ATOM     59 CASN     X   1       3.268  14.381  43.981  1.00 15.63           C
ATOM     60 CGLY     X   1       2.252  15.730  40.528  1.00 11.82           C
ATOM     61 CTHR     X   1       5.530  17.110  39.071  1.00  8.43           C
ATOM     62 CILE     X   1       8.776  15.547  37.712  1.00  7.21           C
ATOM     63 CASP     X   1      11.815  15.329  40.021  1.00  7.73           C
ATOM     64 CPHE     X   1      15.308  14.450  38.719  1.00  9.05           C
ATOM     65 CPRO     X   1      15.247  10.610  39.138  1.00 11.62           C
ATOM     66 CGLU     X   1      11.809  10.582  37.453  1.00  9.06           C
ATOM     67 CPHE     X   1      13.054  12.764  34.536  0.59  9.62           C
ATOM     68 CLEU     X   1      15.644  10.087  33.736  1.00 13.94           C
ATOM     69 CSER     X   1      12.795   7.546  33.873  0.78 14.51           C
ATOM     70 CLEU     X   1      10.818   9.909  31.610  0.53 12.64           C
ATOM     71 CMET     X   1      13.626  10.094  29.025  0.67 14.57           C
ATOM     72 CALA     X   1      13.893   6.299  28.923  0.54 17.68           C
ATOM     73 CARG     X   1      10.085   6.152  28.379  0.51 16.59           C
ATOM     74 CLYS     X   1       9.998   9.243  26.162  1.00 22.03           C
ATOM     75 CMET     X   1      13.360   9.470  24.428  0.60 22.35           C
ATOM     76 CLYS     X   1      12.717   5.840  23.444  1.00 25.50           C
ATOM     77 CGLU     X   1       9.246   4.282  23.079  0.58 19.93           C
ATOM     78 CGLN     X   1       7.160   5.386  20.112  1.00 18.67           C
ATOM     79 CASP     X   1       8.697   6.494  16.755  0.31 19.26           C
ATOM     80 CSER     X   1       6.959   6.137  13.379  0.46 21.04           C
ATOM     81 CGLU     X   1       8.832   7.935  10.575  0.56 18.44           C
ATOM     82 CGLU     X   1      12.005  10.061  10.177  1.00 17.69           C
ATOM     83 CGLU     X   1      13.689   7.894  12.868  1.00 21.94           C
ATOM     84 CLEU     X   1      13.179   4.533  11.170  0.51 14.30           C
ATOM     85 CILE     X   1      14.674   6.565   8.309  1.00 13.46           C
ATOM     86 CGLU     X   1      17.942   6.830  10.285  0.58 16.18           C
ATOM     87 CALA     X   1      18.125   3.033  10.621  1.00 16.77           C
ATOM     88 CPHE     X   1      17.101   2.376   6.998  1.00 12.77           C
ATOM     89 CLYS     X   1      19.740   4.788   5.656  0.51 11.05           C
ATOM     90 CVAL     X   1      22.421   2.516   7.166  0.54 12.30           C
ATOM     91 CPHE     X   1      20.758  -0.215   5.084  0.61 11.45           C
ATOM     92 CASP     X   1      19.902   1.893   2.013  1.00 12.43           C
ATOM     93 CARG     X   1      23.437   2.978   1.108  1.00 15.05           C
ATOM     94 CASP     X   1      23.044   5.510  -1.706  1.00 17.81           C
ATOM     95 CGLY     X   1      20.000   7.150  -0.095  1.00 21.74           C
ATOM     96 CASN     X   1      17.186   6.729  -2.639  1.00 21.86           C
ATOM     97 CGLY     X   1      14.598   5.315  -0.199  1.00 18.47           C
ATOM     98 CLEU     X   1      14.905   1.692  -1.360  1.00 13.28           C
ATOM     99 CILE     X   1      17.870  -0.667  -1.241  0.90  9.81           C
ATOM    100 CSER     X   1      18.390  -3.200  -4.013  1.00 10.27           C
ATOM    101 CALA     X   1      19.780  -6.711  -3.748  1.00 10.69           C
ATOM    102 CALA     X   1      23.294  -5.344  -4.460  1.00 11.64           C
ATOM    103 CGLU     X   1      22.989  -2.713  -1.705  1.00  9.38           C
ATOM    104 CLEU     X   1      21.940  -5.437   0.735  1.00  9.41           C
ATOM    105 CARG     X   1      24.793  -7.638  -0.523  1.00  9.65           C
ATOM    106 CHIS     X   1      27.153  -4.706   0.118  0.34 10.82           C
ATOM    107 CVAL     X   1      25.822  -4.214   3.673  1.00 11.53           C
ATOM    108 CMET     X   1      26.665  -7.842   4.489  1.00 10.52           C
ATOM    109 CTHR     X   1      30.069  -7.518   2.778  1.00 11.80           C
ATOM    110 CASN     X   1      30.876  -4.289   4.651  0.72 10.91           C
ATOM    111 CLEU     X   1      30.321  -5.955   8.035  1.00 12.32           C
ATOM    112 CGLY     X   1      32.908  -8.679   7.366  1.00 11.96           C
ATOM    113 CGLU     X   1      30.299 -11.252   6.290  1.00 10.90           C
ATOM    114 CLYS     X   1      31.269 -13.143   3.104  0.67 10.41           C
ATOM    115 CLEU     X   1      27.951 -15.031   2.863  0.58  8.35           C
ATOM    116 CTHR     X   1      26.836 -16.567  -0.457  1.00  8.53           C
ATOM    117 CASP     X   1      25.294 -14.455  -3.252  1.00  8.68           C
ATOM    118 CASP     X   1      22.507 -17.073  -3.190  0.34  8.53           C
ATOM    119 CGLU     X   1      21.777 -16.454   0.500  1.00  9.37           C
ATOM    120 CVAL     X   1      21.783 -12.690  -0.144  1.00  9.39           C
ATOM    121 CASP     X   1      18.650 -13.144  -2.274  1.00  9.65           C
ATOM    122 CGLU     X   1      16.965 -15.252   0.437  1.00 10.75           C
ATOM    123 CMET     X   1      17.228 -12.147   2.645  1.00 10.60           C
ATOM    124 CILE     X   1      15.525  -9.889   0.083  0.61 11.16           C
ATOM    125 CARG     X   1      12.680 -12.386  -0.279  1.00 11.30           C
ATOM    126 CGLU     X   1      12.163 -12.582   3.494  1.00 13.24           C
ATOM    127 CALA     X   1      11.346  -8.890   4.139  1.00 13.38           C
ATOM    128 CASP     X   1      10.424  -7.851   0.585  1.00 11.01           C
ATOM    129 CILE     X   1       6.746  -8.284   1.481  1.00 12.45           C
ATOM    130 CASP     X   1       4.806  -6.789  -1.474  1.00 14.06           C
ATOM    131 CGLY     X   1       6.915  -8.328  -4.252  1.00 14.95           C
ATOM    132 CASP     X   1       8.972  -5.387  -5.592  1.00 14.21           C
ATOM    133 CGLY     X   1      12.232  -7.373  -5.230  1.00 12.69           C
ATOM    134 CHIS     X   1      13.623  -4.550  -3.075  1.00 10.74           C
ATOM    135 CILE     X   1      13.478  -3.166   0.482  0.71  9.61           C
ATOM    136 CASN     X   1      11.502   0.042   1.040  1.00 10.65           C
ATOM    137 CTYR     X   1      11.107   1.477   4.558  0.62 11.57           C
ATOM    138 CGLU     X   1       7.934  -0.408   5.526  1.00 12.62           C
ATOM    139 CGLU     X   1       9.744  -3.737   5.016  1.00 10.88           C
ATOM    140 CPHE     X   1      12.765  -2.436   6.936  0.53 10.57           C
ATOM    141 CVAL     X   1      10.508  -1.788   9.940  1.00 13.02           C
ATOM    142 CARG     X   1       9.056  -5.302   9.583  0.48 16.92           C
ATOM    143 CMET     X   1      12.468  -7.005   9.615  0.73 17.91           C
ATOM    144 CMET     X   1      12.671  -5.640  13.175  1.00 23.30           C
ATOM    145 CVAL     X   1       9.422  -7.468  14.089  1.00 30.36           C
ATOM    146 CSER     X   1      10.526 -11.019  13.176  1.00 49.83           C
END
ATOM      1 CGLU     X   1      25.968   1.090  39.554  1.00 54.51           C
ATOM      2 CGLN     X   1      28.036   3.664  37.606  1.00 43.98           C
ATOM      3 CLEU     X   1      26.856   7.016  36.142  1.00 29.51           C
ATOM      4 CTHR     X   1      29.470   9.443  34.782  1.00 23.38           C
ATOM      5 CGLU     X   1      29.874  13.141  35.411  1.00 23.41           C
ATOM      6 CGLU     X   1      28.924  13.805  31.782  1.00 18.74           C
ATOM      7 CGLN     X   1      25.959  11.433  32.185  1.00 15.79           C
ATOM      8 CILE     X   1      24.651  13.383  35.182  0.60 16.16           C
ATOM      9 CALA     X   1      25.261  16.740  33.384  1.00 15.86           C
ATOM     10 CGLU     X   1      23.519  15.312  30.313  0.44 14.66           C
ATOM     11 CPHE     X   1      20.190  14.425  31.982  0.74 12.86           C
ATOM     12 CLYS     X   1      20.388  17.693  33.941  0.60 10.51           C
ATOM     13 CGLU     X   1      20.886  19.242  30.489  1.00 11.86           C
ATOM     14 CALA     X   1      17.721  17.479  29.297  1.00 11.89           C
ATOM     15 CPHE     X   1      15.855  18.221  32.543  1.00  8.45           C
ATOM     16 CALA     X   1      16.905  21.883  32.427  1.00  9.18           C
ATOM     17 CLEU     X   1      15.314  22.367  28.985  1.00 11.42           C
ATOM     18 CPHE     X   1      11.818  21.612  30.327  1.00  8.68           C
ATOM     19 CASP     X   1      11.984  23.250  33.765  1.00  7.43           C
ATOM     20 CLYS     X   1      11.675  26.973  32.928  1.00 12.02           C
ATOM     21 CASP     X   1      11.600  28.446  36.450  1.00  9.95           C
ATOM     22 CGLY     X   1      14.792  26.594  37.463  1.00  9.50           C
ATOM     23 CASP     X   1      13.163  25.073  40.562  1.00  8.33           C
ATOM     24 CGLY     X   1      14.446  21.561  39.778  1.00  7.50           C
ATOM     25 CTHR     X   1      10.984  20.111  39.012  1.00  7.23           C
ATOM     26 CILE     X   1       8.610  20.361  36.029  1.00  7.78           C
ATOM     27 CTHR     X   1       5.017  21.514  36.333  1.00  9.03           C
ATOM     28 CTHR     X   1       2.230  20.782  33.836  1.00 11.81           C
ATOM     29 CLYS     X   1       2.757  24.391  32.712  1.00 14.05           C
ATOM     30 CGLU     X   1       6.392  23.773  31.737  1.00  9.87           C
ATOM     31 CLEU     X   1       5.915  20.461  29.917  1.00  9.76           C
ATOM     32 CGLY     X   1       3.093  21.946  27.822  1.00  9.58           C
ATOM     33 CTHR     X   1       5.114  25.032  26.890  1.00  9.32           C
ATOM     34 CVAL     X   1       7.833  22.912  25.258  1.00  9.59           C
ATOM     35 CMET     X   1       5.501  20.497  23.467  0.61  9.67           C
ATOM     36 CARG     X   1       3.321  23.246  22.055  1.00  8.72           C
ATOM     37 CSER     X   1       6.225  24.940  20.278  1.00 12.32           C
ATOM     38 CLEU     X   1       7.213  21.619  18.661  0.53 15.72           C
ATOM     39 CGLY     X   1       3.839  21.052  16.977  1.00 12.21           C
ATOM     40 CGLN     X   1       1.975  19.374  19.862  1.00 10.24           C
ATOM     41 CASN     X   1      -1.176  20.122  21.851  1.00  7.42           C
ATOM     42 CPRO     X   1      -1.415  18.747  25.426  0.63  8.37           C
ATOM     43 CTHR     X   1      -4.394  19.209  27.757  1.00  9.95           C
ATOM     44 CGLU     X   1      -3.890  20.503  31.306  1.00 10.91           C
ATOM     45 CALA     X   1      -5.558  17.372  32.683  1.00 11.63           C
ATOM     46 CGLU     X   1      -3.744  15.278  30.039  1.00  9.34           C
ATOM     47 CLEU     X   1      -0.287  16.571  30.964  1.00  8.88           C
ATOM     48 CGLN     X   1      -0.985  15.836  34.649  1.00  9.62           C
ATOM     49 CASP     X   1      -1.673  12.271  33.493  1.00 10.37           C
ATOM     50 CMET     X   1       1.757  12.193  31.809  1.00 10.93           C
ATOM     51 CILE     X   1       3.551  13.206  35.002  0.52  9.63           C
ATOM     52 CASN     X   1       1.435  10.928  37.180  1.00 10.19           C
ATOM     53 CGLU     X   1       2.715   7.785  35.425  1.00 17.10           C
ATOM     54 CVAL     X   1       6.240   8.655  36.558  0.44 15.60           C
ATOM     55 CASP     X   1       5.081  10.457  39.729  1.00 15.46           C
ATOM     56 CALA     X   1       6.823   8.032  42.141  1.00 13.59           C
ATOM     57 CASP     X   1       6.539  10.534  45.035  1.00 12.17           C
ATOM     58 CGLY     X   1       2.922  11.389  44.173  1.00 16.07           C
ATOM     59 CASN     X   1       3.366  15.186  44.431  1.00 15.63           C
ATOM     60 CGLY     X   1       1.873  16.036  40.993  1.00 11.82           C
ATOM     61 CTHR     X   1       5.184  17.443  39.639  1.00  8.43           C
ATOM     62 CILE     X   1       8.383  15.830  38.229  1.00  7.21           C
ATOM     63 CASP     X   1      11.387  15.494  40.571  1.00  7.73           C
ATOM     64 CPHE     X   1      14.935  14.485  39.543  1.00  9.05           C
ATOM     65 CPRO     X   1      14.659  10.632  39.627  1.00 11.62           C
ATOM     66 CGLU     X   1      11.173  11.021  38.093  1.00  9.06           C
ATOM     67 CPHE     X   1      12.881  12.948  35.231  0.59  9.62           C
ATOM     68 CLEU     X   1      14.896   9.865  34.258  1.00 13.94           C
ATOM     69 CSER     X   1      11.582   7.966  34.183  0.78 14.51           C
ATOM     70 CLEU     X   1      10.437  10.415  31.479  0.53 12.64           C
ATOM     71 CMET     X   1      13.290   9.128  29.286  0.67 14.57           C
ATOM     72 CALA     X   1      11.682   5.697  29.644  0.54 17.68           C
ATOM     73 CARG     X   1       8.565   7.417  28.182  0.51 16.59           C
ATOM     74 CLYS     X   1      10.979   9.219  25.858  1.00 22.03           C
ATOM     75 CMET     X   1      13.708   6.730  25.014  0.60 22.35           C
ATOM     76 CLYS     X   1      10.712   4.528  24.154  1.00 25.50           C
ATOM     77 CGLU     X   1       7.167   5.057  22.826  0.58 19.93           C
ATOM     78 CGLN     X   1       8.062   6.512  19.441  1.00 18.67           C
ATOM     79 CASP     X   1      10.988   5.646  17.087  0.31 19.26           C
ATOM     80 CSER     X   1       9.422   5.474  13.614  0.46 21.04           C
ATOM     81 CGLU     X   1      11.157   7.569  10.930  0.56 18.44           C
ATOM     82 CGLU     X   1      13.950  10.035   9.996  1.00 17.69           C
ATOM     83 CGLU     X   1      15.963   8.414  12.841  1.00 21.94           C
ATOM     84 CLEU     X   1      15.276   4.744  12.130  0.51 14.30           C
ATOM     85 CILE     X   1      16.043   6.074   8.638  1.00 13.46           C
ATOM     86 CGLU     X   1      19.692   6.483   9.722  0.58 16.18           C
ATOM     87 CALA     X   1      19.796   2.731  10.411  1.00 16.77           C
ATOM     88 CPHE     X   1      17.703   2.430   7.228  1.00 12.77           C
ATOM     89 CLYS     X   1      20.344   4.728   5.706  0.51 11.05           C
ATOM     90 CVAL     X   1      23.215   2.338   6.530  0.54 12.30           C
ATOM     91 CPHE     X   1      21.320  -0.088   4.275  0.61 11.45           C
ATOM     92 CASP     X   1      19.776   2.303   1.725  1.00 12.43           C
ATOM     93 CARG     X   1      23.102   3.471   0.287  1.00 15.05           C
ATOM     94 CASP     X   1      22.342   5.709  -2.697  1.00 17.81           C
ATOM     95 CGLY     X   1      19.635   7.443  -0.645  1.00 21.74           C
ATOM     96 CASN     X   1      16.623   6.678  -2.861  1.00 21.86           C
ATOM     97 CGLY     X   1      14.475   5.000  -0.173  1.00 18.47           C
ATOM     98 CLEU     X   1      15.020   1.390  -1.288  1.00 13.28           C
ATOM     99 CILE     X   1      17.351  -1.318  -0.024  0.90  9.81           C
ATOM    100 CSER     X   1      17.876  -3.168  -3.291  1.00 10.27           C
ATOM    101 CALA     X   1      19.115  -6.692  -3.904  1.00 10.69           C
ATOM    102 CALA     X   1      22.665  -5.246  -4.057  1.00 11.64           C
ATOM    103 CGLU     X   1      22.806  -2.846  -1.085  1.00  9.38           C
ATOM    104 CLEU     X   1      21.917  -5.587   1.401  1.00  9.41           C
ATOM    105 CARG     X   1      24.845  -7.536  -0.080  1.00  9.65           C
ATOM    106 CHIS     X   1      27.000  -4.493   0.738  0.34 10.82           C
ATOM    107 CVAL     X   1      26.061  -4.282   4.443  1.00 11.53           C
ATOM    108 CMET     X   1      26.815  -7.987   4.931  1.00 10.52           C
ATOM    109 CTHR     X   1      30.184  -7.591   3.167  1.00 11.80           C
ATOM    110 CASN     X   1      31.138  -4.681   5.449  0.72 10.91           C
ATOM    111 CLEU     X   1      30.340  -6.929   8.424  1.00 12.32           C
ATOM    112 CGLY     X   1      32.672  -9.618   7.048  1.00 11.96           C
ATOM    113 CGLU     X   1      30.362 -12.283   5.584  1.00 10.90           C
ATOM    114 CLYS     X   1      30.764 -12.313   1.776  0.67 10.41           C
ATOM    115 CLEU     X   1      28.013 -14.859   1.012  0.58  8.35           C
ATOM    116 CTHR     X   1      27.489 -15.515  -2.718  1.00  8.53           C
ATOM    117 CASP     X   1      24.910 -13.819  -4.982  1.00  8.68           C
ATOM    118 CASP     X   1      22.417 -16.687  -4.542  0.34  8.53           C
ATOM    119 CGLU     X   1      22.046 -15.772  -0.860  1.00  9.37           C
ATOM    120 CVAL     X   1      21.304 -12.130  -1.734  1.00  9.39           C
ATOM    121 CASP     X   1      17.995 -13.009  -3.416  1.00  9.65           C
ATOM    122 CGLU     X   1      17.213 -15.469  -0.593  1.00 10.75           C
ATOM    123 CMET     X   1      17.147 -12.584   1.908  1.00 10.60           C
ATOM    124 CILE     X   1      15.185 -10.098  -0.221  0.61 11.16           C
ATOM    125 CARG     X   1      12.151 -12.379  -0.438  1.00 11.30           C
ATOM    126 CGLU     X   1      12.025 -12.416   3.373  1.00 13.24           C
ATOM    127 CALA     X   1      11.316  -8.657   3.658  1.00 13.38           C
ATOM    128 CASP     X   1       9.616  -8.438   0.249  1.00 11.01           C
ATOM    129 CILE     X   1       6.024  -9.395   1.087  1.00 12.45           C
ATOM    130 CASP     X   1       4.793  -6.813  -1.474  1.00 14.06           C
ATOM    131 CGLY     X   1       6.495  -8.012  -4.668  1.00 14.95           C
ATOM    132 CASP     X   1       8.710  -5.087  -5.771  1.00 14.21           C
ATOM    133 CGLY     X   1      12.005  -7.046  -5.682  1.00 12.69           C
ATOM    134 CHIS     X   1      13.130  -4.679  -2.911  1.00 10.74           C
ATOM    135 CILE     X   1      12.840  -3.466   0.698  0.71  9.61           C
ATOM    136 CASN     X   1      11.729   0.037   1.703  1.00 10.65           C
ATOM    137 CTYR     X   1      12.168   1.629   5.147  0.62 11.57           C
ATOM    138 CGLU     X   1       8.824   0.233   6.343  1.00 12.62           C
ATOM    139 CGLU     X   1       9.503  -3.467   5.655  1.00 10.88           C
ATOM    140 CPHE     X   1      12.775  -2.745   7.465  0.53 10.57           C
ATOM    141 CVAL     X   1      10.571  -2.154  10.519  1.00 13.02           C
ATOM    142 CARG     X   1       8.982  -5.621  10.315  0.48 16.92           C
ATOM    143 CMET     X   1      12.261  -7.474   9.720  0.73 17.91           C
ATOM    144 CMET     X   1      13.502  -5.816  12.927  1.00 23.30           C
ATOM    145 CVAL     X   1      10.624  -7.342  14.957  1.00 30.36           C
ATOM    146 CSER     X   1      11.235 -11.079  14.390  1.00 49.83           C
END
ATOM      1 CGLU     X   1      27.281   0.161  37.237  1.00 54.51           C
ATOM      2 CGLN     X   1      29.021   3.536  36.709  1.00 43.98           C
ATOM      3 CLEU     X   1      26.801   6.599  36.027  1.00 29.51           C
ATOM      4 CTHR     X   1      28.912   9.727  35.453  1.00 23.38           C
ATOM      5 CGLU     X   1      27.971  13.101  36.855  1.00 23.41           C
ATOM      6 CGLU     X   1      28.362  14.877  33.508  1.00 18.74           C
ATOM      7 CGLN     X   1      25.626  12.642  32.060  1.00 15.79           C
ATOM      8 CILE     X   1      23.535  14.099  34.888  0.60 16.16           C
ATOM      9 CALA     X   1      24.967  17.588  34.077  1.00 15.86           C
ATOM     10 CGLU     X   1      24.036  16.834  30.461  0.44 14.66           C
ATOM     11 CPHE     X   1      20.488  15.697  31.340  0.74 12.86           C
ATOM     12 CLYS     X   1      20.250  18.610  33.793  0.60 10.51           C
ATOM     13 CGLU     X   1      20.706  20.961  30.823  1.00 11.86           C
ATOM     14 CALA     X   1      17.620  19.575  29.062  1.00 11.89           C
ATOM     15 CPHE     X   1      15.590  19.351  32.287  1.00  8.45           C
ATOM     16 CALA     X   1      16.514  22.953  33.119  1.00  9.18           C
ATOM     17 CLEU     X   1      14.810  24.270  29.960  1.00 11.42           C
ATOM     18 CPHE     X   1      11.571  22.818  31.373  1.00  8.68           C
ATOM     19 CASP     X   1      12.063  23.763  35.033  1.00  7.43           C
ATOM     20 CLYS     X   1      12.026  27.474  34.097  1.00 12.02           C
ATOM     21 CASP     X   1      12.108  28.588  37.748  1.00  9.95           C
ATOM     22 CGLY     X   1      14.985  26.281  38.772  1.00  9.50           C
ATOM     23 CASP     X   1      13.338  24.784  41.872  1.00  8.33           C
ATOM     24 CGLY     X   1      14.136  21.210  40.784  1.00  7.50           C
ATOM     25 CTHR     X   1      10.597  20.165  39.756  1.00  7.23           C
ATOM     26 CILE     X   1       8.760  20.101  36.406  1.00  7.78           C
ATOM     27 CTHR     X   1       4.987  20.406  36.421  1.00  9.03           C
ATOM     28 CTHR     X   1       2.800  19.496  33.433  1.00 11.81           C
ATOM     29 CLYS     X   1       2.437  23.137  32.348  1.00 14.05           C
ATOM     30 CGLU     X   1       6.174  23.469  31.661  1.00  9.87           C
ATOM     31 CLEU     X   1       6.607  19.932  30.315  1.00  9.76           C
ATOM     32 CGLY     X   1       4.022  20.692  27.612  1.00  9.58           C
ATOM     33 CTHR     X   1       5.498  24.147  27.007  1.00  9.32           C
ATOM     34 CVAL     X   1       8.687  22.662  25.532  1.00  9.59           C
ATOM     35 CMET     X   1       6.743  19.952  23.700  0.61  9.67           C
ATOM     36 CARG     X   1       4.328  22.186  21.834  1.00  8.72           C
ATOM     37 CSER     X   1       7.018  24.401  20.308  1.00 12.32           C
ATOM     38 CLEU     X   1       8.738  21.231  19.039  0.53 15.72           C
ATOM     39 CGLY     X   1       5.531  20.196  17.253  1.00 12.21           C
ATOM     40 CGLN     X   1       2.991  18.283  19.375  1.00 10.24           C
ATOM     41 CASN     X   1      -0.380  18.927  21.008  1.00  7.42           C
ATOM     42 CPRO     X   1      -0.967  16.527  23.945  0.63  8.37           C
ATOM     43 CTHR     X   1      -3.921  17.730  26.030  1.00  9.95           C
ATOM     44 CGLU     X   1      -3.148  18.647  29.647  1.00 10.91           C
ATOM     45 CALA     X   1      -4.640  15.282  30.611  1.00 11.63           C
ATOM     46 CGLU     X   1      -1.968  13.442  28.578  1.00  9.34           C
ATOM     47 CLEU     X   1       0.745  15.603  30.141  1.00  8.88           C
ATOM     48 CGLN     X   1      -0.745  14.796  33.567  1.00  9.62           C
ATOM     49 CASP     X   1      -0.571  11.017  33.117  1.00 10.37           C
ATOM     50 CMET     X   1       3.106  11.426  32.161  1.00 10.93           C
ATOM     51 CILE     X   1       3.785  13.019  35.544  0.52  9.63           C
ATOM     52 CASN     X   1       1.737  10.310  37.243  1.00 10.19           C
ATOM     53 CGLU     X   1       3.678   7.493  35.540  1.00 17.10           C
ATOM     54 CVAL     X   1       6.856   8.520  37.361  0.44 15.60           C
ATOM     55 CASP     X   1       5.358  10.356  40.367  1.00 15.46           C
ATOM     56 CALA     X   1       6.351   7.724  42.979  1.00 13.59           C
ATOM     57 CASP     X   1       5.365   9.874  45.999  1.00 12.17           C
ATOM     58 CGLY     X   1       2.223  10.940  44.116  1.00 16.07           C
ATOM     59 CASN     X   1       2.738  14.692  44.700  1.00 15.63           C
ATOM     60 CGLY     X   1       1.897  16.075  41.213  1.00 11.82           C
ATOM     61 CTHR     X   1       5.406  16.971  39.924  1.00  8.43           C
ATOM     62 CILE     X   1       8.682  15.520  38.513  1.00  7.21           C
ATOM     63 CASP     X   1      12.045  15.778  40.312  1.00  7.73           C
ATOM     64 CPHE     X   1      15.569  15.169  38.942  1.00  9.05           C
ATOM     65 CPRO     X   1      15.541  11.338  39.445  1.00 11.62           C
ATOM     66 CGLU     X   1      11.962  10.956  38.141  1.00  9.06           C
ATOM     67 CPHE     X   1      13.062  12.942  35.031  0.59  9.62           C
ATOM     68 CLEU     X   1      15.578  10.216  34.165  1.00 13.94           C
ATOM     69 CSER     X   1      12.853   7.558  34.488  0.78 14.51           C
ATOM     70 CLEU     X   1      10.719   9.969  32.427  0.53 12.64           C
ATOM     71 CMET     X   1      13.184  10.227  29.518  0.67 14.57           C
ATOM     72 CALA     X   1      13.209   6.422  29.478  0.54 17.68           C
ATOM     73 CARG     X   1       9.375   6.164  29.251  0.51 16.59           C
ATOM     74 CLYS     X   1       9.179   9.053  26.783  1.00 22.03           C
ATOM     75 CMET     X   1      12.620   9.246  25.207  0.60 22.35           C
ATOM     76 CLYS     X   1      11.943   5.570  24.437  1.00 25.50           C
ATOM     77 CGLU     X   1       8.409   4.438  23.522  0.58 19.93           C
ATOM     78 CGLN     X   1       7.462   5.447  19.992  1.00 18.67           C
ATOM     79 CASP     X   1       9.921   5.360  17.026  0.31 19.26           C
ATOM     80 CSER     X   1       8.260   5.853  13.628  0.46 21.04           C
ATOM     81 CGLU     X   1      10.227   8.183  11.326  0.56 18.44           C
ATOM     82 CGLU     X   1      13.523  10.112  10.918  1.00 17.69           C
ATOM     83 CGLU     X   1      15.180   7.263  12.895  1.00 21.94           C
ATOM     84 CLEU     X   1      13.978   4.191  11.007  0.51 14.30           C
ATOM     85 CILE     X   1      15.244   6.168   8.001  1.00 13.46           C
ATOM     86 CGLU     X   1      18.703   6.322   9.633  0.58 16.18           C
ATOM     87 CALA     X   1      18.794   2.533  10.080  1.00 16.77           C
ATOM     88 CPHE     X   1      17.421   2.247   6.524  1.00 12.77           C
ATOM     89 CLYS     X   1      20.036   4.666   5.148  0.51 11.05           C
ATOM     90 CVAL     X   1      22.660   1.980   5.874  0.54 12.30           C
ATOM     91 CPHE     X   1      20.824  -0.541   3.676  0.61 11.45           C
ATOM     92 CASP     X   1      19.581   1.988   1.094  1.00 12.43           C
ATOM     93 CARG     X   1      23.157   2.977   0.243  1.00 15.05           C
ATOM     94 CASP     X   1      22.816   5.357  -2.708  1.00 17.81           C
ATOM     95 CGLY     X   1      19.741   7.086  -1.257  1.00 21.74           C
ATOM     96 CASN     X   1      17.205   6.542  -4.057  1.00 21.86           C
ATOM     97 CGLY     X   1      14.596   4.955  -1.748  1.00 18.47           C
ATOM     98 CLEU     X   1      15.065   1.286  -2.689  1.00 13.28           C
ATOM     99 CILE     X   1      17.482  -1.300  -1.334  0.90  9.81           C
ATOM    100 CSER     X   1      18.610  -3.613  -4.117  1.00 10.27           C
ATOM    101 CALA     X   1      20.298  -6.973  -3.677  1.00 10.69           C
ATOM    102 CALA     X   1      23.649  -5.281  -4.469  1.00 11.64           C
ATOM    103 CGLU     X   1      23.179  -2.742  -1.651  1.00  9.38           C
ATOM    104 CLEU     X   1      22.185  -5.612   0.641  1.00  9.41           C
ATOM    105 CARG     X   1      25.375  -7.393  -0.462  1.00  9.65           C
ATOM    106 CHIS     X   1      27.409  -4.336   0.581  0.34 10.82           C
ATOM    107 CVAL     X   1      25.557  -3.917   3.905  1.00 11.53           C
ATOM    108 CMET     X   1      25.921  -7.624   4.717  1.00 10.52           C
ATOM    109 CTHR     X   1      29.654  -7.276   3.967  1.00 11.80           C
ATOM    110 CASN     X   1      29.698  -4.130   6.132  0.72 10.91           C
ATOM    111 CLEU     X   1      27.721  -5.851   8.903  1.00 12.32           C
ATOM    112 CGLY     X   1      30.002  -8.909   8.793  1.00 11.96           C
ATOM    113 CGLU     X   1      27.734 -11.712   7.533  1.00 10.90           C
ATOM    114 CLYS     X   1      29.580 -12.533   4.280  0.67 10.41           C
ATOM    115 CLEU     X   1      27.284 -15.350   3.085  0.58  8.35           C
ATOM    116 CTHR     X   1      26.897 -16.061  -0.652  1.00  8.53           C
ATOM    117 CASP     X   1      25.010 -14.404  -3.541  1.00  8.68           C
ATOM    118 CASP     X   1      22.469 -17.244  -3.223  0.34  8.53           C
ATOM    119 CGLU     X   1      21.990 -16.229   0.420  1.00  9.37           C
ATOM    120 CVAL     X   1      21.833 -12.521  -0.477  1.00  9.39           C
ATOM    121 CASP     X   1      18.688 -13.273  -2.502  1.00  9.65           C
ATOM    122 CGLU     X   1      17.300 -15.162   0.520  1.00 10.75           C
ATOM    123 CMET     X   1      17.402 -11.858   2.434  1.00 10.60           C
ATOM    124 CILE     X   1      15.775  -9.811  -0.345  0.61 11.16           C
ATOM    125 CARG     X   1      12.675 -12.001  -0.580  1.00 11.30           C
ATOM    126 CGLU     X   1      12.553 -12.098   3.231  1.00 13.24           C
ATOM    127 CALA     X   1      12.090  -8.303   3.541  1.00 13.38           C
ATOM    128 CASP     X   1      10.387  -7.927   0.147  1.00 11.01           C
ATOM    129 CILE     X   1       6.708  -8.081   1.126  1.00 12.45           C
ATOM    130 CASP     X   1       5.214  -6.429  -2.001  1.00 14.06           C
ATOM    131 CGLY     X   1       6.932  -8.641  -4.587  1.00 14.95           C
ATOM    132 CASP     X   1       8.639  -5.822  -6.541  1.00 14.21           C
ATOM    133 CGLY     X   1      12.129  -7.272  -5.891  1.00 12.69           C
ATOM    134 CHIS     X   1      13.199  -4.240  -3.841  1.00 10.74           C
ATOM    135 CILE     X   1      12.880  -3.020  -0.235  0.71  9.61           C
ATOM    136 CASN     X   1      11.420   0.448   0.353  1.00 10.65           C
ATOM    137 CTYR     X   1      10.976   2.072   3.782  0.62 11.57           C
ATOM    138 CGLU     X   1       7.812   0.175   4.757  1.00 12.62           C
ATOM    139 CGLU     X   1       9.134  -3.389   4.337  1.00 10.88           C
ATOM    140 CPHE     X   1      12.235  -2.359   6.294  0.53 10.57           C
ATOM    141 CVAL     X   1       9.962  -1.243   9.145  1.00 13.02           C
ATOM    142 CARG     X   1       7.935  -4.480   9.123  0.48 16.92           C
ATOM    143 CMET     X   1      11.146  -6.513   9.425  0.73 17.91           C
ATOM    144 CMET     X   1      12.440  -4.217  12.186  1.00 23.30           C
ATOM    145 CVAL     X   1       9.112  -4.596  14.059  1.00 30.36           C
ATOM    146 CSER     X   1       8.737  -8.388  14.431  1.00 49.83           C
END
ATOM      1 CGLU     X   1      26.779   0.450  39.066  1.00 54.51           C
ATOM      2 CGLN     X   1      28.747   3.698  38.540  1.00 43.98           C
ATOM      3 CLEU     X   1      26.781   6.815  37.447  1.00 29.51           C
ATOM      4 CTHR     X   1      28.512   9.086  34.915  1.00 23.38           C
ATOM      5 CGLU     X   1      28.974  12.790  35.467  1.00 23.41           C
ATOM      6 CGLU     X   1      28.709  14.080  31.893  1.00 18.74           C
ATOM      7 CGLN     X   1      25.491  12.054  31.556  1.00 15.79           C
ATOM      8 CILE     X   1      24.208  13.958  34.593  0.60 16.16           C
ATOM      9 CALA     X   1      25.109  17.278  32.846  1.00 15.86           C
ATOM     10 CGLU     X   1      23.368  15.929  29.739  0.44 14.66           C
ATOM     11 CPHE     X   1      20.169  14.766  31.491  0.74 12.86           C
ATOM     12 CLYS     X   1      20.297  17.903  33.659  0.60 10.51           C
ATOM     13 CGLU     X   1      20.715  20.130  30.588  1.00 11.86           C
ATOM     14 CALA     X   1      17.667  18.622  28.861  1.00 11.89           C
ATOM     15 CPHE     X   1      15.609  18.546  32.074  1.00  8.45           C
ATOM     16 CALA     X   1      16.520  22.192  32.707  1.00  9.18           C
ATOM     17 CLEU     X   1      14.992  23.334  29.394  1.00 11.42           C
ATOM     18 CPHE     X   1      11.680  22.031  30.782  1.00  8.68           C
ATOM     19 CASP     X   1      11.839  23.620  34.244  1.00  7.43           C
ATOM     20 CLYS     X   1      12.350  27.102  32.739  1.00 12.02           C
ATOM     21 CASP     X   1      12.070  28.981  36.051  1.00  9.95           C
ATOM     22 CGLY     X   1      14.709  26.590  37.455  1.00  9.50           C
ATOM     23 CASP     X   1      12.835  26.305  40.767  1.00  8.33           C
ATOM     24 CGLY     X   1      12.882  22.508  41.181  1.00  7.50           C
ATOM     25 CTHR     X   1       9.596  21.212  39.696  1.00  7.23           C
ATOM     26 CILE     X   1       7.905  21.274  36.270  1.00  7.78           C
ATOM     27 CTHR     X   1       4.120  21.280  36.164  1.00  9.03           C
ATOM     28 CTHR     X   1       1.936  20.413  33.162  1.00 11.81           C
ATOM     29 CLYS     X   1       2.178  23.923  31.682  1.00 14.05           C
ATOM     30 CGLU     X   1       5.989  23.784  31.684  1.00  9.87           C
ATOM     31 CLEU     X   1       6.266  20.269  30.246  1.00  9.76           C
ATOM     32 CGLY     X   1       3.541  21.340  27.799  1.00  9.58           C
ATOM     33 CTHR     X   1       5.281  24.561  26.762  1.00  9.32           C
ATOM     34 CVAL     X   1       8.260  22.461  25.634  1.00  9.59           C
ATOM     35 CMET     X   1       6.038  19.929  23.865  0.61  9.67           C
ATOM     36 CARG     X   1       4.455  22.845  22.050  1.00  8.72           C
ATOM     37 CSER     X   1       7.861  23.950  20.769  1.00 12.32           C
ATOM     38 CLEU     X   1       8.496  20.285  19.886  0.53 15.72           C
ATOM     39 CGLY     X   1       5.495  20.543  17.547  1.00 12.21           C
ATOM     40 CGLN     X   1       2.773  18.658  19.459  1.00 10.24           C
ATOM     41 CASN     X   1      -0.377  19.684  21.321  1.00  7.42           C
ATOM     42 CPRO     X   1      -1.045  17.342  24.287  0.63  8.37           C
ATOM     43 CTHR     X   1      -4.066  17.675  26.587  1.00  9.95           C
ATOM     44 CGLU     X   1      -2.947  18.294  30.177  1.00 10.91           C
ATOM     45 CALA     X   1      -4.330  14.839  30.972  1.00 11.63           C
ATOM     46 CGLU     X   1      -1.857  13.416  28.417  1.00  9.34           C
ATOM     47 CLEU     X   1       0.843  15.508  30.092  1.00  8.88           C
ATOM     48 CGLN     X   1      -0.216  14.386  33.588  1.00  9.62           C
ATOM     49 CASP     X   1      -0.205  10.650  32.838  1.00 10.37           C
ATOM     50 CMET     X   1       3.342  11.032  31.469  1.00 10.93           C
ATOM     51 CILE     X   1       4.415  12.501  34.806  0.52  9.63           C
ATOM     52 CASN     X   1       2.357  10.054  36.855  1.00 10.19           C
ATOM     53 CGLU     X   1       4.189   6.949  35.591  1.00 17.10           C
ATOM     54 CVAL     X   1       7.344   8.321  37.212  0.44 15.60           C
ATOM     55 CASP     X   1       6.007  10.644  39.944  1.00 15.46           C
ATOM     56 CALA     X   1       7.341   8.428  42.780  1.00 13.59           C
ATOM     57 CASP     X   1       6.033  10.777  45.516  1.00 12.17           C
ATOM     58 CGLY     X   1       2.696  11.205  43.715  1.00 16.07           C
ATOM     59 CASN     X   1       3.004  15.024  43.618  1.00 15.63           C
ATOM     60 CGLY     X   1       2.030  15.496  39.930  1.00 11.82           C
ATOM     61 CTHR     X   1       5.197  17.417  38.904  1.00  8.43           C
ATOM     62 CILE     X   1       8.720  16.566  37.603  1.00  7.21           C
ATOM     63 CASP     X   1      11.957  16.893  39.609  1.00  7.73           C
ATOM     64 CPHE     X   1      15.520  15.925  38.591  1.00  9.05           C
ATOM     65 CPRO     X   1      15.642  12.158  39.437  1.00 11.62           C
ATOM     66 CGLU     X   1      12.010  11.452  38.456  1.00  9.06           C
ATOM     67 CPHE     X   1      13.008  12.950  35.053  0.59  9.62           C
ATOM     68 CLEU     X   1      15.916  10.509  34.744  1.00 13.94           C
ATOM     69 CSER     X   1      13.171   7.957  35.487  0.78 14.51           C
ATOM     70 CLEU     X   1      11.229   9.417  32.536  0.53 12.64           C
ATOM     71 CMET     X   1      14.166   8.722  30.192  0.67 14.57           C
ATOM     72 CALA     X   1      13.829   5.102  31.317  0.54 17.68           C
ATOM     73 CARG     X   1      10.145   5.108  30.201  0.51 16.59           C
ATOM     74 CLYS     X   1      10.169   7.739  27.452  1.00 22.03           C
ATOM     75 CMET     X   1      13.627   7.506  25.922  0.60 22.35           C
ATOM     76 CLYS     X   1      12.875   3.789  25.500  1.00 25.50           C
ATOM     77 CGLU     X   1       9.370   2.380  24.921  0.58 19.93           C
ATOM     78 CGLN     X   1       8.578   4.470  21.858  1.00 18.67           C
ATOM     79 CASP     X   1      10.649   5.304  18.717  0.31 19.26           C
ATOM     80 CSER     X   1       8.730   5.659  15.440  0.46 21.04           C
ATOM     81 CGLU     X   1       9.976   7.414  12.284  0.56 18.44           C
ATOM     82 CGLU     X   1      12.708   9.596  10.693  1.00 17.69           C
ATOM     83 CGLU     X   1      15.067   7.425  12.811  1.00 21.94           C
ATOM     84 CLEU     X   1      14.063   4.111  11.243  0.51 14.30           C
ATOM     85 CILE     X   1      14.431   6.380   8.199  1.00 13.46           C
ATOM     86 CGLU     X   1      18.051   7.041   9.252  0.58 16.18           C
ATOM     87 CALA     X   1      18.705   3.293   9.552  1.00 16.77           C
ATOM     88 CPHE     X   1      17.108   2.645   6.141  1.00 12.77           C
ATOM     89 CLYS     X   1      19.457   5.356   4.833  0.51 11.05           C
ATOM     90 CVAL     X   1      22.356   3.076   5.845  0.54 12.30           C
ATOM     91 CPHE     X   1      20.740   0.324   3.753  0.61 11.45           C
ATOM     92 CASP     X   1      19.511   2.631   0.965  1.00 12.43           C
ATOM     93 CARG     X   1      23.003   3.982   0.275  1.00 15.05           C
ATOM     94 CASP     X   1      22.347   6.584  -2.425  1.00 17.81           C
ATOM     95 CGLY     X   1      18.940   7.504  -0.975  1.00 21.74           C
ATOM     96 CASN     X   1      16.320   6.574  -3.589  1.00 21.86           C
ATOM     97 CGLY     X   1      13.600   5.270  -1.232  1.00 18.47           C
ATOM     98 CLEU     X   1      14.642   1.701  -2.092  1.00 13.28           C
ATOM     99 CILE     X   1      17.244  -0.877  -1.116  0.90  9.81           C
ATOM    100 CSER     X   1      18.375  -3.184  -3.902  1.00 10.27           C
ATOM    101 CALA     X   1      19.734  -6.662  -3.283  1.00 10.69           C
ATOM    102 CALA     X   1      23.277  -5.304  -3.851  1.00 11.64           C
ATOM    103 CGLU     X   1      22.604  -2.500  -1.342  1.00  9.38           C
ATOM    104 CLEU     X   1      21.461  -5.121   1.169  1.00  9.41           C
ATOM    105 CARG     X   1      24.675  -6.922   0.171  1.00  9.65           C
ATOM    106 CHIS     X   1      26.635  -3.751   0.993  0.34 10.82           C
ATOM    107 CVAL     X   1      25.343  -4.005   4.588  1.00 11.53           C
ATOM    108 CMET     X   1      26.241  -7.690   4.981  1.00 10.52           C
ATOM    109 CTHR     X   1      29.873  -6.684   4.334  1.00 11.80           C
ATOM    110 CASN     X   1      29.362  -3.774   6.755  0.72 10.91           C
ATOM    111 CLEU     X   1      27.895  -6.106   9.391  1.00 12.32           C
ATOM    112 CGLY     X   1      30.922  -8.391   8.970  1.00 11.96           C
ATOM    113 CGLU     X   1      28.962 -11.289   7.439  1.00 10.90           C
ATOM    114 CLYS     X   1      30.907 -12.843   4.529  0.67 10.41           C
ATOM    115 CLEU     X   1      27.633 -14.248   3.136  0.58  8.35           C
ATOM    116 CTHR     X   1      26.818 -15.916  -0.207  1.00  8.53           C
ATOM    117 CASP     X   1      25.178 -13.921  -3.031  1.00  8.68           C
ATOM    118 CASP     X   1      22.375 -16.519  -3.149  0.34  8.53           C
ATOM    119 CGLU     X   1      21.766 -15.669   0.517  1.00  9.37           C
ATOM    120 CVAL     X   1      21.376 -12.009  -0.499  1.00  9.39           C
ATOM    121 CASP     X   1      18.422 -12.956  -2.719  1.00  9.65           C
ATOM    122 CGLU     X   1      17.136 -15.129   0.153  1.00 10.75           C
ATOM    123 CMET     X   1      16.910 -11.936   2.236  1.00 10.60           C
ATOM    124 CILE     X   1      15.198  -9.846  -0.459  0.61 11.16           C
ATOM    125 CARG     X   1      12.413 -12.397  -0.904  1.00 11.30           C
ATOM    126 CGLU     X   1      11.974 -12.444   2.884  1.00 13.24           C
ATOM    127 CALA     X   1      11.671  -8.626   3.096  1.00 13.38           C
ATOM    128 CASP     X   1       9.984  -8.140  -0.292  1.00 11.01           C
ATOM    129 CILE     X   1       6.287  -8.733   0.412  1.00 12.45           C
ATOM    130 CASP     X   1       5.018  -6.346  -2.313  1.00 14.06           C
ATOM    131 CGLY     X   1       7.250  -7.880  -4.996  1.00 14.95           C
ATOM    132 CASP     X   1       9.355  -5.486  -7.123  1.00 14.21           C
ATOM    133 CGLY     X   1      12.545  -7.231  -5.906  1.00 12.69           C
ATOM    134 CHIS     X   1      13.727  -4.490  -3.532  1.00 10.74           C
ATOM    135 CILE     X   1      12.826  -3.045  -0.113  0.71  9.61           C
ATOM    136 CASN     X   1      11.027   0.286   0.312  1.00 10.65           C
ATOM    137 CTYR     X   1      11.017   1.817   3.811  0.62 11.57           C
ATOM    138 CGLU     X   1       7.743   0.138   4.821  1.00 12.62           C
ATOM    139 CGLU     X   1       9.060  -3.387   4.139  1.00 10.88           C
ATOM    140 CPHE     X   1      12.033  -2.342   6.278  0.53 10.57           C
ATOM    141 CVAL     X   1       9.628  -1.406   9.085  1.00 13.02           C
ATOM    142 CARG     X   1       8.072  -4.890   8.893  0.48 16.92           C
ATOM    143 CMET     X   1      11.549  -6.410   8.525  0.73 17.91           C
ATOM    144 CMET     X   1      12.370  -5.024  11.987  1.00 23.30           C
ATOM    145 CVAL     X   1       9.658  -7.138  13.693  1.00 30.36           C
ATOM    146 CSER     X   1      10.069 -10.797  12.641  1.00 49.83           C
END
ATOM      1 CGLU     X   1      28.420   2.699  39.452  1.00 54.51           C
ATOM      2 CGLN     X   1      30.020   5.695  37.675  1.00 43.98           C
ATOM      3 CLEU     X   1      27.650   8.022  35.741  1.00 29.51           C
ATOM      4 CTHR     X   1      29.639  11.082  34.623  1.00 23.38           C
ATOM      5 CGLU     X   1      28.894  14.558  35.885  1.00 23.41           C
ATOM      6 CGLU     X   1      29.254  16.085  32.414  1.00 18.74           C
ATOM      7 CGLN     X   1      26.624  13.480  31.479  1.00 15.79           C
ATOM      8 CILE     X   1      24.487  14.456  34.475  0.60 16.16           C
ATOM      9 CALA     X   1      24.828  18.167  33.480  1.00 15.86           C
ATOM     10 CGLU     X   1      23.593  17.384  29.963  0.44 14.66           C
ATOM     11 CPHE     X   1      20.540  15.774  31.617  0.74 12.86           C
ATOM     12 CLYS     X   1      20.341  18.710  34.046  0.60 10.51           C
ATOM     13 CGLU     X   1      19.912  21.290  31.267  1.00 11.86           C
ATOM     14 CALA     X   1      17.371  18.903  29.721  1.00 11.89           C
ATOM     15 CPHE     X   1      15.863  18.698  33.221  1.00  8.45           C
ATOM     16 CALA     X   1      16.101  22.494  33.453  1.00  9.18           C
ATOM     17 CLEU     X   1      14.392  22.976  30.068  1.00 11.42           C
ATOM     18 CPHE     X   1      11.178  21.526  31.538  1.00  8.68           C
ATOM     19 CASP     X   1      12.144  23.063  34.890  1.00  7.43           C
ATOM     20 CLYS     X   1      11.534  26.604  33.570  1.00 12.02           C
ATOM     21 CASP     X   1      11.257  28.434  36.910  1.00  9.95           C
ATOM     22 CGLY     X   1      14.110  26.479  38.551  1.00  9.50           C
ATOM     23 CASP     X   1      12.157  25.044  41.498  1.00  8.33           C
ATOM     24 CGLY     X   1      13.745  21.663  40.701  1.00  7.50           C
ATOM     25 CTHR     X   1      10.547  19.860  39.606  1.00  7.23           C
ATOM     26 CILE     X   1       8.434  20.151  36.436  1.00  7.78           C
ATOM     27 CTHR     X   1       4.708  20.820  36.489  1.00  9.03           C
ATOM     28 CTHR     X   1       2.190  20.000  33.747  1.00 11.81           C
ATOM     29 CLYS     X   1       2.124  23.727  32.927  1.00 14.05           C
ATOM     30 CGLU     X   1       5.900  23.742  32.391  1.00  9.87           C
ATOM     31 CLEU     X   1       5.533  20.432  30.544  1.00  9.76           C
ATOM     32 CGLY     X   1       2.844  21.820  28.220  1.00  9.58           C
ATOM     33 CTHR     X   1       5.263  24.590  27.240  1.00  9.32           C
ATOM     34 CVAL     X   1       7.841  21.976  26.206  1.00  9.59           C
ATOM     35 CMET     X   1       5.320  19.863  24.295  0.61  9.67           C
ATOM     36 CARG     X   1       4.291  22.803  22.150  1.00  8.72           C
ATOM     37 CSER     X   1       7.864  23.866  21.397  1.00 12.32           C
ATOM     38 CLEU     X   1       8.543  20.238  20.401  0.53 15.72           C
ATOM     39 CGLY     X   1       5.781  20.050  17.777  1.00 12.21           C
ATOM     40 CGLN     X   1       2.770  18.787  19.766  1.00 10.24           C
ATOM     41 CASN     X   1      -0.650  20.043  20.847  1.00  7.42           C
ATOM     42 CPRO     X   1      -1.160  17.920  24.003  0.63  8.37           C
ATOM     43 CTHR     X   1      -4.121  18.876  26.204  1.00  9.95           C
ATOM     44 CGLU     X   1      -3.549  19.856  29.842  1.00 10.91           C
ATOM     45 CALA     X   1      -5.140  16.540  30.818  1.00 11.63           C
ATOM     46 CGLU     X   1      -2.706  14.625  28.564  1.00  9.34           C
ATOM     47 CLEU     X   1       0.311  16.367  30.092  1.00  8.88           C
ATOM     48 CGLN     X   1      -1.092  15.075  33.404  1.00  9.62           C
ATOM     49 CASP     X   1      -0.958  11.527  32.021  1.00 10.37           C
ATOM     50 CMET     X   1       2.689  12.220  31.114  1.00 10.93           C
ATOM     51 CILE     X   1       3.528  13.293  34.662  0.52  9.63           C
ATOM     52 CASN     X   1       1.574  10.325  35.998  1.00 10.19           C
ATOM     53 CGLU     X   1       3.594   7.755  34.020  1.00 17.10           C
ATOM     54 CVAL     X   1       6.803   8.711  35.826  0.44 15.60           C
ATOM     55 CASP     X   1       5.789  10.092  39.248  1.00 15.46           C
ATOM     56 CALA     X   1       6.733   7.058  41.401  1.00 13.59           C
ATOM     57 CASP     X   1       6.117   8.888  44.716  1.00 12.17           C
ATOM     58 CGLY     X   1       3.026  10.559  43.230  1.00 16.07           C
ATOM     59 CASN     X   1       3.909  14.158  44.204  1.00 15.63           C
ATOM     60 CGLY     X   1       2.103  15.651  41.157  1.00 11.82           C
ATOM     61 CTHR     X   1       5.313  16.712  39.328  1.00  8.43           C
ATOM     62 CILE     X   1       8.474  15.453  37.525  1.00  7.21           C
ATOM     63 CASP     X   1      11.355  15.493  40.037  1.00  7.73           C
ATOM     64 CPHE     X   1      15.024  14.833  39.157  1.00  9.05           C
ATOM     65 CPRO     X   1      14.675  11.071  39.969  1.00 11.62           C
ATOM     66 CGLU     X   1      11.455  10.913  37.905  1.00  9.06           C
ATOM     67 CPHE     X   1      12.985  12.838  34.943  0.59  9.62           C
ATOM     68 CLEU     X   1      15.914  10.410  34.758  1.00 13.94           C
ATOM     69 CSER     X   1      13.314   7.631  34.427  0.78 14.51           C
ATOM     70 CLEU     X   1      11.373   9.721  31.881  0.53 12.64           C
ATOM     71 CMET     X   1      14.433   9.782  29.593  0.67 14.57           C
ATOM     72 CALA     X   1      15.065   6.074  30.167  0.54 17.68           C
ATOM     73 CARG     X   1      11.473   5.411  28.952  0.51 16.59           C
ATOM     74 CLYS     X   1      10.327   7.732  26.163  1.00 22.03           C
ATOM     75 CMET     X   1      13.654   8.924  24.797  0.60 22.35           C
ATOM     76 CLYS     X   1      14.508   5.227  24.394  1.00 25.50           C
ATOM     77 CGLU     X   1      11.990   2.354  24.273  0.58 19.93           C
ATOM     78 CGLN     X   1       9.624   3.052  21.394  1.00 18.67           C
ATOM     79 CASP     X   1      10.246   4.729  17.981  0.31 19.26           C
ATOM     80 CSER     X   1       7.907   4.360  14.991  0.46 21.04           C
ATOM     81 CGLU     X   1       9.385   6.559  12.238  0.56 18.44           C
ATOM     82 CGLU     X   1      12.151   9.186  11.787  1.00 17.69           C
ATOM     83 CGLU     X   1      14.534   6.852  13.696  1.00 21.94           C
ATOM     84 CLEU     X   1      14.051   3.499  11.972  0.51 14.30           C
ATOM     85 CILE     X   1      14.996   5.800   9.081  1.00 13.46           C
ATOM     86 CGLU     X   1      18.387   6.021  10.843  0.58 16.18           C
ATOM     87 CALA     X   1      18.850   2.243  10.566  1.00 16.77           C
ATOM     88 CPHE     X   1      17.384   2.079   7.040  1.00 12.77           C
ATOM     89 CLYS     X   1      19.743   4.776   5.721  0.51 11.05           C
ATOM     90 CVAL     X   1      22.677   2.421   6.409  0.54 12.30           C
ATOM     91 CPHE     X   1      20.909  -0.178   4.246  0.61 11.45           C
ATOM     92 CASP     X   1      19.762   2.367   1.636  1.00 12.43           C
ATOM     93 CARG     X   1      23.364   3.265   0.793  1.00 15.05           C
ATOM     94 CASP     X   1      22.662   5.396  -2.282  1.00 17.81           C
ATOM     95 CGLY     X   1      19.418   6.767  -0.818  1.00 21.74           C
ATOM     96 CASN     X   1      17.281   5.871  -3.851  1.00 21.86           C
ATOM     97 CGLY     X   1      14.220   4.844  -1.793  1.00 18.47           C
ATOM     98 CLEU     X   1      15.031   1.205  -2.611  1.00 13.28           C
ATOM     99 CILE     X   1      17.377  -1.176  -0.824  0.90  9.81           C
ATOM    100 CSER     X   1      18.253  -3.133  -3.950  1.00 10.27           C
ATOM    101 CALA     X   1      19.450  -6.714  -3.688  1.00 10.69           C
ATOM    102 CALA     X   1      23.001  -5.464  -4.432  1.00 11.64           C
ATOM    103 CGLU     X   1      22.836  -2.839  -1.659  1.00  9.38           C
ATOM    104 CLEU     X   1      21.710  -5.589   0.718  1.00  9.41           C
ATOM    105 CARG     X   1      24.746  -7.538  -0.526  1.00  9.65           C
ATOM    106 CHIS     X   1      26.850  -4.440   0.220  0.34 10.82           C
ATOM    107 CVAL     X   1      25.611  -3.894   3.800  1.00 11.53           C
ATOM    108 CMET     X   1      25.636  -7.585   4.757  1.00 10.52           C
ATOM    109 CTHR     X   1      29.385  -7.742   4.020  1.00 11.80           C
ATOM    110 CASN     X   1      30.210  -4.615   6.052  0.72 10.91           C
ATOM    111 CLEU     X   1      28.697  -6.069   9.236  1.00 12.32           C
ATOM    112 CGLY     X   1      30.826  -9.231   9.051  1.00 11.96           C
ATOM    113 CGLU     X   1      28.276 -11.590   7.465  1.00 10.90           C
ATOM    114 CLYS     X   1      29.868 -12.817   4.205  0.67 10.41           C
ATOM    115 CLEU     X   1      27.098 -15.262   3.213  0.58  8.35           C
ATOM    116 CTHR     X   1      26.899 -16.137  -0.504  1.00  8.53           C
ATOM    117 CASP     X   1      25.136 -13.934  -3.090  1.00  8.68           C
ATOM    118 CASP     X   1      22.326 -16.522  -3.271  0.34  8.53           C
ATOM    119 CGLU     X   1      21.552 -16.411   0.461  1.00  9.37           C
ATOM    120 CVAL     X   1      21.321 -12.600   0.390  1.00  9.39           C
ATOM    121 CASP     X   1      18.486 -12.842  -2.150  1.00  9.65           C
ATOM    122 CGLU     X   1      16.413 -15.077   0.160  1.00 10.75           C
ATOM    123 CMET     X   1      16.410 -12.293   2.775  1.00 10.60           C
ATOM    124 CILE     X   1      15.522  -9.441   0.400  0.61 11.16           C
ATOM    125 CARG     X   1      12.719 -11.466  -1.182  1.00 11.30           C
ATOM    126 CGLU     X   1      11.690 -12.491   2.344  1.00 13.24           C
ATOM    127 CALA     X   1      10.660  -8.877   3.117  1.00 13.38           C
ATOM    128 CASP     X   1       9.780  -8.116  -0.517  1.00 11.01           C
ATOM    129 CILE     X   1       6.029  -7.659  -0.033  1.00 12.45           C
ATOM    130 CASP     X   1       5.411  -5.516  -3.158  1.00 14.06           C
ATOM    131 CGLY     X   1       6.779  -8.060  -5.645  1.00 14.95           C
ATOM    132 CASP     X   1       8.794  -5.060  -6.916  1.00 14.21           C
ATOM    133 CGLY     X   1      12.047  -6.867  -5.993  1.00 12.69           C
ATOM    134 CHIS     X   1      13.390  -4.180  -3.643  1.00 10.74           C
ATOM    135 CILE     X   1      12.837  -3.010  -0.050  0.71  9.61           C
ATOM    136 CASN     X   1      11.759   0.581   0.628  1.00 10.65           C
ATOM    137 CTYR     X   1      11.684   2.548   3.902  0.62 11.57           C
ATOM    138 CGLU     X   1       8.343   1.220   5.178  1.00 12.62           C
ATOM    139 CGLU     X   1       9.102  -2.407   4.236  1.00 10.88           C
ATOM    140 CPHE     X   1      12.328  -2.164   6.244  0.53 10.57           C
ATOM    141 CVAL     X   1      10.428  -1.563   9.494  1.00 13.02           C
ATOM    142 CARG     X   1       8.138  -4.552   8.851  0.48 16.92           C
ATOM    143 CMET     X   1      11.166  -6.811   8.330  0.73 17.91           C
ATOM    144 CMET     X   1      12.525  -5.874  11.773  1.00 23.30           C
ATOM    145 CVAL     X   1       9.213  -7.075  13.295  1.00 30.36           C
ATOM    146 CSER     X   1       9.443 -10.465  11.530  1.00 49.83           C
END
ATOM      1 CGLU     X   1      25.867   2.309  35.788  1.00 54.51           C
ATOM      2 CGLN     X   1      28.789   4.639  36.645  1.00 43.98           C
ATOM      3 CLEU     X   1      27.913   8.365  37.002  1.00 29.51           C
ATOM      4 CTHR     X   1      30.390  11.126  36.106  1.00 23.38           C
ATOM      5 CGLU     X   1      29.510  14.664  37.079  1.00 23.41           C
ATOM      6 CGLU     X   1      29.803  16.039  33.539  1.00 18.74           C
ATOM      7 CGLN     X   1      27.399  13.222  32.608  1.00 15.79           C
ATOM      8 CILE     X   1      25.138  14.550  35.368  0.60 16.16           C
ATOM      9 CALA     X   1      25.770  18.069  33.918  1.00 15.86           C
ATOM     10 CGLU     X   1      24.393  16.971  30.540  0.44 14.66           C
ATOM     11 CPHE     X   1      21.171  15.569  32.059  0.74 12.86           C
ATOM     12 CLYS     X   1      20.807  18.971  33.747  0.60 10.51           C
ATOM     13 CGLU     X   1      20.611  20.658  30.331  1.00 11.86           C
ATOM     14 CALA     X   1      17.834  18.488  28.874  1.00 11.89           C
ATOM     15 CPHE     X   1      15.946  18.959  32.158  1.00  8.45           C
ATOM     16 CALA     X   1      16.584  22.687  31.692  1.00  9.18           C
ATOM     17 CLEU     X   1      14.519  22.525  28.479  1.00 11.42           C
ATOM     18 CPHE     X   1      11.475  21.508  30.551  1.00  8.68           C
ATOM     19 CASP     X   1      12.459  23.317  33.759  1.00  7.43           C
ATOM     20 CLYS     X   1      11.844  26.806  32.308  1.00 12.02           C
ATOM     21 CASP     X   1      10.724  28.367  35.608  1.00  9.95           C
ATOM     22 CGLY     X   1      13.667  26.493  37.183  1.00  9.50           C
ATOM     23 CASP     X   1      11.834  25.477  40.372  1.00  8.33           C
ATOM     24 CGLY     X   1      13.572  22.078  40.504  1.00  7.50           C
ATOM     25 CTHR     X   1      10.368  20.387  39.259  1.00  7.23           C
ATOM     26 CILE     X   1       8.520  20.236  35.918  1.00  7.78           C
ATOM     27 CTHR     X   1       4.743  20.426  36.083  1.00  9.03           C
ATOM     28 CTHR     X   1       2.305  19.886  33.201  1.00 11.81           C
ATOM     29 CLYS     X   1       2.356  23.597  32.312  1.00 14.05           C
ATOM     30 CGLU     X   1       6.094  23.391  31.584  1.00  9.87           C
ATOM     31 CLEU     X   1       5.848  19.936  30.000  1.00  9.76           C
ATOM     32 CGLY     X   1       3.042  21.300  27.802  1.00  9.58           C
ATOM     33 CTHR     X   1       4.891  24.538  27.044  1.00  9.32           C
ATOM     34 CVAL     X   1       7.686  22.490  25.448  1.00  9.59           C
ATOM     35 CMET     X   1       5.540  20.125  23.380  0.61  9.67           C
ATOM     36 CARG     X   1       3.840  23.234  22.059  1.00  8.72           C
ATOM     37 CSER     X   1       7.203  24.516  20.829  1.00 12.32           C
ATOM     38 CLEU     X   1       7.494  21.250  18.863  0.53 15.72           C
ATOM     39 CGLY     X   1       4.107  21.747  17.182  1.00 12.21           C
ATOM     40 CGLN     X   1       1.732  19.850  19.501  1.00 10.24           C
ATOM     41 CASN     X   1      -1.129  20.513  21.914  1.00  7.42           C
ATOM     42 CPRO     X   1      -1.681  17.750  24.520  0.63  8.37           C
ATOM     43 CTHR     X   1      -4.338  18.878  27.007  1.00  9.95           C
ATOM     44 CGLU     X   1      -3.551  19.058  30.732  1.00 10.91           C
ATOM     45 CALA     X   1      -5.120  15.654  31.390  1.00 11.63           C
ATOM     46 CGLU     X   1      -2.775  14.026  28.836  1.00  9.34           C
ATOM     47 CLEU     X   1       0.112  15.926  30.425  1.00  8.88           C
ATOM     48 CGLN     X   1      -0.772  14.479  33.850  1.00  9.62           C
ATOM     49 CASP     X   1      -0.794  10.873  32.620  1.00 10.37           C
ATOM     50 CMET     X   1       2.593  11.486  30.960  1.00 10.93           C
ATOM     51 CILE     X   1       3.854  12.586  34.372  0.52  9.63           C
ATOM     52 CASN     X   1       1.922   9.919  36.262  1.00 10.19           C
ATOM     53 CGLU     X   1       3.614   6.946  34.560  1.00 17.10           C
ATOM     54 CVAL     X   1       7.022   8.246  35.639  0.44 15.60           C
ATOM     55 CASP     X   1       6.369  10.037  38.958  1.00 15.46           C
ATOM     56 CALA     X   1       7.523   7.261  41.345  1.00 13.59           C
ATOM     57 CASP     X   1       7.316   9.151  44.678  1.00 12.17           C
ATOM     58 CGLY     X   1       3.764  10.372  44.011  1.00 16.07           C
ATOM     59 CASN     X   1       3.883  14.184  44.394  1.00 15.63           C
ATOM     60 CGLY     X   1       2.230  14.983  41.017  1.00 11.82           C
ATOM     61 CTHR     X   1       5.237  16.337  39.041  1.00  8.43           C
ATOM     62 CILE     X   1       8.495  15.178  37.348  1.00  7.21           C
ATOM     63 CASP     X   1      11.797  15.973  39.103  1.00  7.73           C
ATOM     64 CPHE     X   1      15.402  15.307  37.995  1.00  9.05           C
ATOM     65 CPRO     X   1      15.683  11.537  38.791  1.00 11.62           C
ATOM     66 CGLU     X   1      12.179  10.857  37.406  1.00  9.06           C
ATOM     67 CPHE     X   1      13.234  12.769  34.234  0.59  9.62           C
ATOM     68 CLEU     X   1      16.372  10.639  33.877  1.00 13.94           C
ATOM     69 CSER     X   1      14.057   7.599  33.849  0.78 14.51           C
ATOM     70 CLEU     X   1      11.684   9.492  31.524  0.53 12.64           C
ATOM     71 CMET     X   1      14.509   9.516  28.951  0.67 14.57           C
ATOM     72 CALA     X   1      14.927   5.754  29.342  0.54 17.68           C
ATOM     73 CARG     X   1      11.113   5.278  29.123  0.51 16.59           C
ATOM     74 CLYS     X   1      10.162   7.888  26.522  1.00 22.03           C
ATOM     75 CMET     X   1      13.443   8.283  24.671  0.60 22.35           C
ATOM     76 CLYS     X   1      13.327   4.494  24.237  1.00 25.50           C
ATOM     77 CGLU     X   1       9.997   2.630  24.455  0.58 19.93           C
ATOM     78 CGLN     X   1       8.228   3.783  21.307  1.00 18.67           C
ATOM     79 CASP     X   1       9.804   4.464  17.857  0.31 19.26           C
ATOM     80 CSER     X   1       7.743   3.495  14.798  0.46 21.04           C
ATOM     81 CGLU     X   1       8.818   5.680  11.854  0.56 18.44           C
ATOM     82 CGLU     X   1      11.196   8.608  11.132  1.00 17.69           C
ATOM     83 CGLU     X   1      13.643   6.863  13.527  1.00 21.94           C
ATOM     84 CLEU     X   1      13.467   3.547  11.677  0.51 14.30           C
ATOM     85 CILE     X   1      14.418   5.985   8.902  1.00 13.46           C
ATOM     86 CGLU     X   1      17.785   6.316  10.692  0.58 16.18           C
ATOM     87 CALA     X   1      18.454   2.558  10.665  1.00 16.77           C
ATOM     88 CPHE     X   1      17.164   2.358   7.072  1.00 12.77           C
ATOM     89 CLYS     X   1      19.579   5.203   6.266  0.51 11.05           C
ATOM     90 CVAL     X   1      22.255   2.718   7.405  0.54 12.30           C
ATOM     91 CPHE     X   1      21.226   0.200   4.729  0.61 11.45           C
ATOM     92 CASP     X   1      19.908   2.652   2.112  1.00 12.43           C
ATOM     93 CARG     X   1      23.257   4.432   1.779  1.00 15.05           C
ATOM     94 CASP     X   1      22.576   6.893  -1.043  1.00 17.81           C
ATOM     95 CGLY     X   1      19.212   7.703   0.562  1.00 21.74           C
ATOM     96 CASN     X   1      16.632   7.083  -2.182  1.00 21.86           C
ATOM     97 CGLY     X   1      13.945   5.524   0.055  1.00 18.47           C
ATOM     98 CLEU     X   1      14.791   2.033  -1.235  1.00 13.28           C
ATOM     99 CILE     X   1      17.334  -0.534  -0.089  0.90  9.81           C
ATOM    100 CSER     X   1      18.406  -2.688  -3.018  1.00 10.27           C
ATOM    101 CALA     X   1      19.965  -6.053  -2.259  1.00 10.69           C
ATOM    102 CALA     X   1      23.312  -4.723  -3.584  1.00 11.64           C
ATOM    103 CGLU     X   1      23.321  -2.080  -0.823  1.00  9.38           C
ATOM    104 CLEU     X   1      22.198  -4.566   1.831  1.00  9.41           C
ATOM    105 CARG     X   1      24.944  -6.998   0.779  1.00  9.65           C
ATOM    106 CHIS     X   1      27.504  -4.303   1.649  0.34 10.82           C
ATOM    107 CVAL     X   1      26.656  -4.233   5.381  1.00 11.53           C
ATOM    108 CMET     X   1      26.611  -8.031   5.708  1.00 10.52           C
ATOM    109 CTHR     X   1      30.028  -8.235   4.004  1.00 11.80           C
ATOM    110 CASN     X   1      31.634  -5.869   6.536  0.72 10.91           C
ATOM    111 CLEU     X   1      29.815  -7.384   9.526  1.00 12.32           C
ATOM    112 CGLY     X   1      31.185 -10.891   8.901  1.00 11.96           C
ATOM    113 CGLU     X   1      28.401 -12.970   7.315  1.00 10.90           C
ATOM    114 CLYS     X   1      29.863 -13.712   3.853  0.67 10.41           C
ATOM    115 CLEU     X   1      26.814 -15.469   2.354  0.58  8.35           C
ATOM    116 CTHR     X   1      27.048 -15.661  -1.458  1.00  8.53           C
ATOM    117 CASP     X   1      24.997 -13.050  -3.362  1.00  8.68           C
ATOM    118 CASP     X   1      22.313 -15.664  -4.128  0.34  8.53           C
ATOM    119 CGLU     X   1      21.473 -15.872  -0.415  1.00  9.37           C
ATOM    120 CVAL     X   1      21.188 -12.084  -0.029  1.00  9.39           C
ATOM    121 CASP     X   1      18.508 -11.787  -2.728  1.00  9.65           C
ATOM    122 CGLU     X   1      16.542 -14.631  -1.093  1.00 10.75           C
ATOM    123 CMET     X   1      16.558 -12.518   2.089  1.00 10.60           C
ATOM    124 CILE     X   1      15.335  -9.479   0.131  0.61 11.16           C
ATOM    125 CARG     X   1      12.565 -11.240  -1.788  1.00 11.30           C
ATOM    126 CGLU     X   1      11.511 -12.521   1.646  1.00 13.24           C
ATOM    127 CALA     X   1      11.442  -8.937   3.012  1.00 13.38           C
ATOM    128 CASP     X   1      10.111  -7.843  -0.392  1.00 11.01           C
ATOM    129 CILE     X   1       6.528  -7.385   0.820  1.00 12.45           C
ATOM    130 CASP     X   1       5.116  -4.862  -1.706  1.00 14.06           C
ATOM    131 CGLY     X   1       6.160  -6.557  -4.956  1.00 14.95           C
ATOM    132 CASP     X   1       8.619  -3.970  -6.350  1.00 14.21           C
ATOM    133 CGLY     X   1      11.781  -6.082  -5.857  1.00 12.69           C
ATOM    134 CHIS     X   1      13.347  -3.749  -3.279  1.00 10.74           C
ATOM    135 CILE     X   1      13.033  -2.935   0.439  0.71  9.61           C
ATOM    136 CASN     X   1      11.448   0.440   1.219  1.00 10.65           C
ATOM    137 CTYR     X   1      11.608   1.712   4.817  0.62 11.57           C
ATOM    138 CGLU     X   1       8.216   0.212   5.714  1.00 12.62           C
ATOM    139 CGLU     X   1       9.097  -3.335   4.589  1.00 10.88           C
ATOM    140 CPHE     X   1      12.314  -3.054   6.607  0.53 10.57           C
ATOM    141 CVAL     X   1      10.368  -2.211   9.775  1.00 13.02           C
ATOM    142 CARG     X   1       8.050  -5.222   9.394  0.48 16.92           C
ATOM    143 CMET     X   1      10.842  -7.733   8.733  0.73 17.91           C
ATOM    144 CMET     X   1      12.181  -6.635  12.135  1.00 23.30           C
ATOM    145 CVAL     X   1       8.723  -7.772  13.352  1.00 30.36           C
ATOM    146 CSER     X   1       8.324 -11.130  11.557  1.00 49.83           C
END
ATOM      1 CGLU     X   1      25.526   2.115  37.781  1.00 54.51           C
ATOM      2 CGLN     X   1      28.194   4.727  36.913  1.00 43.98           C
ATOM      3 CLEU     X   1      27.242   8.393  36.257  1.00 29.51           C
ATOM      4 CTHR     X   1      29.669  10.682  34.403  1.00 23.38           C
ATOM      5 CGLU     X   1      29.922  14.388  35.064  1.00 23.41           C
ATOM      6 CGLU     X   1      29.673  15.178  31.346  1.00 18.74           C
ATOM      7 CGLN     X   1      26.494  13.063  31.317  1.00 15.79           C
ATOM      8 CILE     X   1      25.334  15.415  34.077  0.60 16.16           C
ATOM      9 CALA     X   1      26.233  18.456  31.880  1.00 15.86           C
ATOM     10 CGLU     X   1      23.967  16.942  29.219  0.44 14.66           C
ATOM     11 CPHE     X   1      21.038  16.656  31.667  0.74 12.86           C
ATOM     12 CLYS     X   1      21.136  20.304  32.780  0.60 10.51           C
ATOM     13 CGLU     X   1      21.037  21.657  29.214  1.00 11.86           C
ATOM     14 CALA     X   1      18.135  19.331  28.371  1.00 11.89           C
ATOM     15 CPHE     X   1      16.480  20.123  31.718  1.00  8.45           C
ATOM     16 CALA     X   1      16.560  23.915  31.347  1.00  9.18           C
ATOM     17 CLEU     X   1      14.445  23.778  28.166  1.00 11.42           C
ATOM     18 CPHE     X   1      11.812  21.634  29.916  1.00  8.68           C
ATOM     19 CASP     X   1      12.126  23.169  33.391  1.00  7.43           C
ATOM     20 CLYS     X   1      10.893  26.616  32.270  1.00 12.02           C
ATOM     21 CASP     X   1      10.972  28.522  35.577  1.00  9.95           C
ATOM     22 CGLY     X   1      14.205  26.808  36.700  1.00  9.50           C
ATOM     23 CASP     X   1      13.105  25.253  40.007  1.00  8.33           C
ATOM     24 CGLY     X   1      14.424  21.717  39.415  1.00  7.50           C
ATOM     25 CTHR     X   1      11.085  19.958  38.754  1.00  7.23           C
ATOM     26 CILE     X   1       9.040  19.642  35.542  1.00  7.78           C
ATOM     27 CTHR     X   1       5.300  19.965  36.034  1.00  9.03           C
ATOM     28 CTHR     X   1       2.351  19.343  33.699  1.00 11.81           C
ATOM     29 CLYS     X   1       2.434  23.068  32.874  1.00 14.05           C
ATOM     30 CGLU     X   1       6.054  22.891  31.687  1.00  9.87           C
ATOM     31 CLEU     X   1       5.692  19.692  29.652  1.00  9.76           C
ATOM     32 CGLY     X   1       2.512  20.937  27.950  1.00  9.58           C
ATOM     33 CTHR     X   1       4.213  24.314  27.522  1.00  9.32           C
ATOM     34 CVAL     X   1       6.739  22.720  25.149  1.00  9.59           C
ATOM     35 CMET     X   1       4.433  20.614  22.976  0.61  9.67           C
ATOM     36 CARG     X   1       1.970  23.416  22.357  1.00  8.72           C
ATOM     37 CSER     X   1       4.873  25.729  21.530  1.00 12.32           C
ATOM     38 CLEU     X   1       5.823  22.928  19.107  0.53 15.72           C
ATOM     39 CGLY     X   1       2.369  22.756  17.500  1.00 12.21           C
ATOM     40 CGLN     X   1       0.334  20.116  19.373  1.00 10.24           C
ATOM     41 CASN     X   1      -2.729  19.765  21.595  1.00  7.42           C
ATOM     42 CPRO     X   1      -1.555  17.513  24.472  0.63  8.37           C
ATOM     43 CTHR     X   1      -4.574  17.022  26.746  1.00  9.95           C
ATOM     44 CGLU     X   1      -3.741  17.700  30.403  1.00 10.91           C
ATOM     45 CALA     X   1      -4.415  14.151  31.598  1.00 11.63           C
ATOM     46 CGLU     X   1      -2.021  12.839  28.911  1.00  9.34           C
ATOM     47 CLEU     X   1       0.779  15.262  29.783  1.00  8.88           C
ATOM     48 CGLN     X   1       0.217  14.149  33.396  1.00  9.62           C
ATOM     49 CASP     X   1       0.323  10.442  32.525  1.00 10.37           C
ATOM     50 CMET     X   1       3.915  10.980  31.337  1.00 10.93           C
ATOM     51 CILE     X   1       4.816  12.347  34.767  0.52  9.63           C
ATOM     52 CASN     X   1       2.976   9.688  36.758  1.00 10.19           C
ATOM     53 CGLU     X   1       4.983   6.865  35.145  1.00 17.10           C
ATOM     54 CVAL     X   1       8.240   8.469  36.282  0.44 15.60           C
ATOM     55 CASP     X   1       6.955  10.070  39.511  1.00 15.46           C
ATOM     56 CALA     X   1       8.148   7.038  41.541  1.00 13.59           C
ATOM     57 CASP     X   1       7.682   8.550  45.037  1.00 12.17           C
ATOM     58 CGLY     X   1       4.286  10.171  44.405  1.00 16.07           C
ATOM     59 CASN     X   1       5.352  13.835  44.765  1.00 15.63           C
ATOM     60 CGLY     X   1       3.538  14.816  41.521  1.00 11.82           C
ATOM     61 CTHR     X   1       6.407  16.206  39.374  1.00  8.43           C
ATOM     62 CILE     X   1       9.708  15.089  37.737  1.00  7.21           C
ATOM     63 CASP     X   1      12.981  15.732  39.606  1.00  7.73           C
ATOM     64 CPHE     X   1      16.335  15.214  37.831  1.00  9.05           C
ATOM     65 CPRO     X   1      16.930  11.402  38.024  1.00 11.62           C
ATOM     66 CGLU     X   1      13.326  10.935  36.821  1.00  9.06           C
ATOM     67 CPHE     X   1      14.083  13.296  33.876  0.59  9.62           C
ATOM     68 CLEU     X   1      16.946  11.024  32.801  1.00 13.94           C
ATOM     69 CSER     X   1      14.655   8.070  33.588  0.78 14.51           C
ATOM     70 CLEU     X   1      11.928   9.516  31.333  0.53 12.64           C
ATOM     71 CMET     X   1      14.463   9.550  28.474  0.67 14.57           C
ATOM     72 CALA     X   1      15.295   5.889  29.092  0.54 17.68           C
ATOM     73 CARG     X   1      11.615   4.770  29.242  0.51 16.59           C
ATOM     74 CLYS     X   1      10.877   7.225  26.429  1.00 22.03           C
ATOM     75 CMET     X   1      14.039   7.033  24.350  0.60 22.35           C
ATOM     76 CLYS     X   1      13.191   3.317  24.161  1.00 25.50           C
ATOM     77 CGLU     X   1       9.586   2.083  24.456  0.58 19.93           C
ATOM     78 CGLN     X   1       7.462   3.287  21.555  1.00 18.67           C
ATOM     79 CASP     X   1       9.160   3.569  18.108  0.31 19.26           C
ATOM     80 CSER     X   1       6.592   3.313  15.300  0.46 21.04           C
ATOM     81 CGLU     X   1       7.501   5.983  12.722  0.56 18.44           C
ATOM     82 CGLU     X   1       9.862   8.978  12.267  1.00 17.69           C
ATOM     83 CGLU     X   1      12.540   7.104  14.288  1.00 21.94           C
ATOM     84 CLEU     X   1      12.394   3.787  12.437  0.51 14.30           C
ATOM     85 CILE     X   1      13.659   6.190   9.758  1.00 13.46           C
ATOM     86 CGLU     X   1      16.837   6.595  11.853  0.58 16.18           C
ATOM     87 CALA     X   1      17.153   2.812  12.248  1.00 16.77           C
ATOM     88 CPHE     X   1      16.388   2.620   8.508  1.00 12.77           C
ATOM     89 CLYS     X   1      19.177   5.188   8.058  0.51 11.05           C
ATOM     90 CVAL     X   1      21.740   2.448   8.801  0.54 12.30           C
ATOM     91 CPHE     X   1      20.128   0.337   6.063  0.61 11.45           C
ATOM     92 CASP     X   1      19.883   2.901   3.240  1.00 12.43           C
ATOM     93 CARG     X   1      23.435   4.048   3.989  1.00 15.05           C
ATOM     94 CASP     X   1      23.786   6.432   1.043  1.00 17.81           C
ATOM     95 CGLY     X   1      20.367   8.014   1.643  1.00 21.74           C
ATOM     96 CASN     X   1      18.707   6.904  -1.609  1.00 21.86           C
ATOM     97 CGLY     X   1      15.409   5.673  -0.106  1.00 18.47           C
ATOM     98 CLEU     X   1      15.805   2.060  -1.272  1.00 13.28           C
ATOM     99 CILE     X   1      17.979  -0.512   0.468  0.90  9.81           C
ATOM    100 CSER     X   1      19.358  -2.282  -2.587  1.00 10.27           C
ATOM    101 CALA     X   1      20.460  -5.879  -2.161  1.00 10.69           C
ATOM    102 CALA     X   1      24.084  -4.646  -1.896  1.00 11.64           C
ATOM    103 CGLU     X   1      23.314  -2.264   0.993  1.00  9.38           C
ATOM    104 CLEU     X   1      21.556  -5.055   2.891  1.00  9.41           C
ATOM    105 CARG     X   1      24.780  -6.977   2.197  1.00  9.65           C
ATOM    106 CHIS     X   1      26.849  -4.072   3.558  0.34 10.82           C
ATOM    107 CVAL     X   1      25.161  -4.483   6.970  1.00 11.53           C
ATOM    108 CMET     X   1      25.371  -8.271   6.592  1.00 10.52           C
ATOM    109 CTHR     X   1      29.163  -7.788   6.475  1.00 11.80           C
ATOM    110 CASN     X   1      29.181  -5.570   9.585  0.72 10.91           C
ATOM    111 CLEU     X   1      27.050  -8.134  11.436  1.00 12.32           C
ATOM    112 CGLY     X   1      29.632 -10.842  10.683  1.00 11.96           C
ATOM    113 CGLU     X   1      28.125 -12.821   7.786  1.00 10.90           C
ATOM    114 CLYS     X   1      29.712 -12.680   4.303  0.67 10.41           C
ATOM    115 CLEU     X   1      27.070 -15.012   2.812  0.58  8.35           C
ATOM    116 CTHR     X   1      27.222 -15.545  -0.971  1.00  8.53           C
ATOM    117 CASP     X   1      25.650 -13.108  -3.470  1.00  8.68           C
ATOM    118 CASP     X   1      22.856 -15.613  -4.209  0.34  8.53           C
ATOM    119 CGLU     X   1      21.655 -16.006  -0.612  1.00  9.37           C
ATOM    120 CVAL     X   1      21.672 -12.196  -0.363  1.00  9.39           C
ATOM    121 CASP     X   1      18.985 -11.835  -3.047  1.00  9.65           C
ATOM    122 CGLU     X   1      16.854 -14.609  -1.500  1.00 10.75           C
ATOM    123 CMET     X   1      16.027 -12.466   1.550  1.00 10.60           C
ATOM    124 CILE     X   1      15.199  -9.217  -0.273  0.61 11.16           C
ATOM    125 CARG     X   1      12.783 -10.504  -2.912  1.00 11.30           C
ATOM    126 CGLU     X   1      10.769 -12.135  -0.114  1.00 13.24           C
ATOM    127 CALA     X   1      10.187  -8.810   1.707  1.00 13.38           C
ATOM    128 CASP     X   1       9.902  -7.000  -1.640  1.00 11.01           C
ATOM    129 CILE     X   1       6.108  -6.696  -1.477  1.00 12.45           C
ATOM    130 CASP     X   1       5.614  -3.889  -4.049  1.00 14.06           C
ATOM    131 CGLY     X   1       7.835  -5.167  -6.871  1.00 14.95           C
ATOM    132 CASP     X   1      10.705  -2.717  -7.535  1.00 14.21           C
ATOM    133 CGLY     X   1      13.386  -5.304  -6.631  1.00 12.69           C
ATOM    134 CHIS     X   1      14.557  -3.233  -3.651  1.00 10.74           C
ATOM    135 CILE     X   1      13.476  -2.580  -0.047  0.71  9.61           C
ATOM    136 CASN     X   1      11.967   0.743   1.046  1.00 10.65           C
ATOM    137 CTYR     X   1      11.664   1.727   4.724  0.62 11.57           C
ATOM    138 CGLU     X   1       8.345  -0.050   5.347  1.00 12.62           C
ATOM    139 CGLU     X   1       9.505  -3.329   3.758  1.00 10.88           C
ATOM    140 CPHE     X   1      12.411  -3.562   6.208  0.53 10.57           C
ATOM    141 CVAL     X   1       9.789  -3.146   8.944  1.00 13.02           C
ATOM    142 CARG     X   1       7.556  -5.827   7.389  0.48 16.92           C
ATOM    143 CMET     X   1      10.092  -8.673   7.312  0.73 17.91           C
ATOM    144 CMET     X   1      10.769  -7.717  10.945  1.00 23.30           C
ATOM    145 CVAL     X   1       6.983  -7.684  11.575  1.00 30.36           C
ATOM    146 CSER     X   1       6.143 -11.337  10.792  1.00 49.83           C
END
ATOM      1 CGLU     X   1      24.856   3.398  37.561  1.00 54.51           C
ATOM      2 CGLN     X   1      27.956   5.647  37.388  1.00 43.98           C
ATOM      3 CLEU     X   1      27.470   8.992  35.558  1.00 29.51           C
ATOM      4 CTHR     X   1      30.532  11.190  34.950  1.00 23.38           C
ATOM      5 CGLU     X   1      30.208  14.945  35.125  1.00 23.41           C
ATOM      6 CGLU     X   1      29.909  15.659  31.395  1.00 18.74           C
ATOM      7 CGLN     X   1      27.277  12.914  31.052  1.00 15.79           C
ATOM      8 CILE     X   1      25.316  15.028  33.537  0.60 16.16           C
ATOM      9 CALA     X   1      26.360  18.201  31.609  1.00 15.86           C
ATOM     10 CGLU     X   1      24.871  16.643  28.469  0.44 14.66           C
ATOM     11 CPHE     X   1      21.852  15.911  30.707  0.74 12.86           C
ATOM     12 CLYS     X   1      21.755  19.427  32.185  0.60 10.51           C
ATOM     13 CGLU     X   1      20.967  20.829  28.725  1.00 11.86           C
ATOM     14 CALA     X   1      18.396  18.134  27.904  1.00 11.89           C
ATOM     15 CPHE     X   1      16.598  18.356  31.263  1.00  8.45           C
ATOM     16 CALA     X   1      16.502  22.164  31.398  1.00  9.18           C
ATOM     17 CLEU     X   1      15.029  22.781  27.925  1.00 11.42           C
ATOM     18 CPHE     X   1      11.771  21.294  29.255  1.00  8.68           C
ATOM     19 CASP     X   1      12.222  22.600  32.808  1.00  7.43           C
ATOM     20 CLYS     X   1      12.044  26.247  31.656  1.00 12.02           C
ATOM     21 CASP     X   1      12.207  27.922  35.083  1.00  9.95           C
ATOM     22 CGLY     X   1      15.072  26.071  36.819  1.00  9.50           C
ATOM     23 CASP     X   1      12.832  25.166  39.773  1.00  8.33           C
ATOM     24 CGLY     X   1      14.039  21.543  39.685  1.00  7.50           C
ATOM     25 CTHR     X   1      10.668  20.249  38.406  1.00  7.23           C
ATOM     26 CILE     X   1       8.883  19.763  35.063  1.00  7.78           C
ATOM     27 CTHR     X   1       5.223  20.268  35.885  1.00  9.03           C
ATOM     28 CTHR     X   1       2.164  19.885  33.642  1.00 11.81           C
ATOM     29 CLYS     X   1       2.575  23.533  32.598  1.00 14.05           C
ATOM     30 CGLU     X   1       6.174  22.904  31.504  1.00  9.87           C
ATOM     31 CLEU     X   1       5.726  19.378  30.138  1.00  9.76           C
ATOM     32 CGLY     X   1       2.837  20.856  28.130  1.00  9.58           C
ATOM     33 CTHR     X   1       4.931  23.891  27.193  1.00  9.32           C
ATOM     34 CVAL     X   1       7.372  21.981  24.970  1.00  9.59           C
ATOM     35 CMET     X   1       4.547  20.045  23.312  0.61  9.67           C
ATOM     36 CARG     X   1       2.747  23.307  22.659  1.00  8.72           C
ATOM     37 CSER     X   1       5.676  24.772  20.726  1.00 12.32           C
ATOM     38 CLEU     X   1       5.628  21.684  18.472  0.53 15.72           C
ATOM     39 CGLY     X   1       2.024  22.712  17.770  1.00 12.21           C
ATOM     40 CGLN     X   1       0.055  20.381  20.074  1.00 10.24           C
ATOM     41 CASN     X   1      -2.620  20.423  22.773  1.00  7.42           C
ATOM     42 CPRO     X   1      -1.835  18.005  25.647  0.63  8.37           C
ATOM     43 CTHR     X   1      -4.591  17.933  28.279  1.00  9.95           C
ATOM     44 CGLU     X   1      -4.070  18.105  32.050  1.00 10.91           C
ATOM     45 CALA     X   1      -4.716  14.373  32.414  1.00 11.63           C
ATOM     46 CGLU     X   1      -2.625  13.306  29.388  1.00  9.34           C
ATOM     47 CLEU     X   1       0.259  15.296  30.871  1.00  8.88           C
ATOM     48 CGLN     X   1      -0.493  14.090  34.419  1.00  9.62           C
ATOM     49 CASP     X   1      -0.160  10.484  33.234  1.00 10.37           C
ATOM     50 CMET     X   1       3.138  11.429  31.551  1.00 10.93           C
ATOM     51 CILE     X   1       4.384  12.345  35.023  0.52  9.63           C
ATOM     52 CASN     X   1       2.877   9.306  36.730  1.00 10.19           C
ATOM     53 CGLU     X   1       5.109   7.061  34.591  1.00 17.10           C
ATOM     54 CVAL     X   1       8.224   8.150  36.483  0.44 15.60           C
ATOM     55 CASP     X   1       6.677   9.674  39.634  1.00 15.46           C
ATOM     56 CALA     X   1       8.934   7.562  41.909  1.00 13.59           C
ATOM     57 CASP     X   1       8.627  10.294  44.585  1.00 12.17           C
ATOM     58 CGLY     X   1       4.898  11.016  44.222  1.00 16.07           C
ATOM     59 CASN     X   1       4.435  14.818  44.370  1.00 15.63           C
ATOM     60 CGLY     X   1       2.981  15.411  40.861  1.00 11.82           C
ATOM     61 CTHR     X   1       6.231  16.701  39.265  1.00  8.43           C
ATOM     62 CILE     X   1       9.342  15.338  37.450  1.00  7.21           C
ATOM     63 CASP     X   1      12.754  15.862  39.092  1.00  7.73           C
ATOM     64 CPHE     X   1      16.130  15.587  37.304  1.00  9.05           C
ATOM     65 CPRO     X   1      16.782  11.852  38.050  1.00 11.62           C
ATOM     66 CGLU     X   1      13.086  11.115  37.375  1.00  9.06           C
ATOM     67 CPHE     X   1      13.502  12.833  33.954  0.59  9.62           C
ATOM     68 CLEU     X   1      16.387  10.499  33.094  1.00 13.94           C
ATOM     69 CSER     X   1      14.057   7.567  33.844  0.78 14.51           C
ATOM     70 CLEU     X   1      11.501   9.307  31.596  0.53 12.64           C
ATOM     71 CMET     X   1      13.926   9.217  28.644  0.67 14.57           C
ATOM     72 CALA     X   1      14.480   5.480  29.097  0.54 17.68           C
ATOM     73 CARG     X   1      10.653   5.068  29.131  0.51 16.59           C
ATOM     74 CLYS     X   1      10.137   7.649  26.382  1.00 22.03           C
ATOM     75 CMET     X   1      13.314   7.529  24.321  0.60 22.35           C
ATOM     76 CLYS     X   1      12.350   3.845  24.075  1.00 25.50           C
ATOM     77 CGLU     X   1       8.992   2.027  24.244  0.58 19.93           C
ATOM     78 CGLN     X   1       7.091   2.956  21.098  1.00 18.67           C
ATOM     79 CASP     X   1       8.649   3.661  17.644  0.31 19.26           C
ATOM     80 CSER     X   1       6.458   3.339  14.538  0.46 21.04           C
ATOM     81 CGLU     X   1       7.231   6.124  12.039  0.56 18.44           C
ATOM     82 CGLU     X   1       9.574   9.120  11.500  1.00 17.69           C
ATOM     83 CGLU     X   1      11.884   7.361  14.018  1.00 21.94           C
ATOM     84 CLEU     X   1      11.851   4.079  12.101  0.51 14.30           C
ATOM     85 CILE     X   1      13.004   6.311   9.232  1.00 13.46           C
ATOM     86 CGLU     X   1      16.035   7.087  11.438  0.58 16.18           C
ATOM     87 CALA     X   1      16.495   3.349  12.052  1.00 16.77           C
ATOM     88 CPHE     X   1      16.392   2.937   8.254  1.00 12.77           C
ATOM     89 CLYS     X   1      19.375   5.293   7.900  0.51 11.05           C
ATOM     90 CVAL     X   1      21.466   2.369   9.207  0.54 12.30           C
ATOM     91 CPHE     X   1      20.298   0.115   6.359  0.61 11.45           C
ATOM     92 CASP     X   1      20.290   2.872   3.713  1.00 12.43           C
ATOM     93 CARG     X   1      23.894   3.762   4.557  1.00 15.05           C
ATOM     94 CASP     X   1      24.424   6.118   1.615  1.00 17.81           C
ATOM     95 CGLY     X   1      20.852   7.358   2.121  1.00 21.74           C
ATOM     96 CASN     X   1      18.826   7.239  -1.111  1.00 21.86           C
ATOM     97 CGLY     X   1      15.626   5.826   0.443  1.00 18.47           C
ATOM     98 CLEU     X   1      15.867   2.239  -0.839  1.00 13.28           C
ATOM     99 CILE     X   1      18.028  -0.507   0.628  0.90  9.81           C
ATOM    100 CSER     X   1      19.485  -1.825  -2.614  1.00 10.27           C
ATOM    101 CALA     X   1      20.592  -5.437  -2.382  1.00 10.69           C
ATOM    102 CALA     X   1      24.272  -4.389  -2.092  1.00 11.64           C
ATOM    103 CGLU     X   1      23.382  -2.307   0.987  1.00  9.38           C
ATOM    104 CLEU     X   1      21.434  -5.196   2.516  1.00  9.41           C
ATOM    105 CARG     X   1      24.716  -7.013   1.815  1.00  9.65           C
ATOM    106 CHIS     X   1      26.303  -4.233   3.894  0.34 10.82           C
ATOM    107 CVAL     X   1      24.041  -4.833   6.923  1.00 11.53           C
ATOM    108 CMET     X   1      24.990  -8.525   6.955  1.00 10.52           C
ATOM    109 CTHR     X   1      28.718  -7.832   6.460  1.00 11.80           C
ATOM    110 CASN     X   1      28.853  -5.361   9.368  0.72 10.91           C
ATOM    111 CLEU     X   1      27.351  -8.048  11.618  1.00 12.32           C
ATOM    112 CGLY     X   1      30.108 -10.532  10.728  1.00 11.96           C
ATOM    113 CGLU     X   1      28.076 -12.705   8.334  1.00 10.90           C
ATOM    114 CLYS     X   1      30.172 -12.835   5.131  0.67 10.41           C
ATOM    115 CLEU     X   1      27.482 -14.513   2.991  0.58  8.35           C
ATOM    116 CTHR     X   1      27.768 -14.836  -0.809  1.00  8.53           C
ATOM    117 CASP     X   1      25.986 -12.479  -3.242  1.00  8.68           C
ATOM    118 CASP     X   1      23.216 -14.927  -4.225  0.34  8.53           C
ATOM    119 CGLU     X   1      21.959 -15.195  -0.636  1.00  9.37           C
ATOM    120 CVAL     X   1      21.452 -11.410  -0.667  1.00  9.39           C
ATOM    121 CASP     X   1      18.935 -11.723  -3.516  1.00  9.65           C
ATOM    122 CGLU     X   1      17.208 -14.438  -1.448  1.00 10.75           C
ATOM    123 CMET     X   1      16.595 -12.136   1.538  1.00 10.60           C
ATOM    124 CILE     X   1      15.612  -9.432  -0.969  0.61 11.16           C
ATOM    125 CARG     X   1      12.843 -11.160  -2.920  1.00 11.30           C
ATOM    126 CGLU     X   1      11.390 -12.153   0.463  1.00 13.24           C
ATOM    127 CALA     X   1      11.022  -8.551   1.730  1.00 13.38           C
ATOM    128 CASP     X   1      10.246  -7.391  -1.821  1.00 11.01           C
ATOM    129 CILE     X   1       6.466  -6.909  -1.800  1.00 12.45           C
ATOM    130 CASP     X   1       6.115  -4.086  -4.377  1.00 14.06           C
ATOM    131 CGLY     X   1       8.379  -5.792  -6.926  1.00 14.95           C
ATOM    132 CASP     X   1      11.237  -3.384  -7.771  1.00 14.21           C
ATOM    133 CGLY     X   1      14.327  -5.268  -6.505  1.00 12.69           C
ATOM    134 CHIS     X   1      14.629  -3.117  -3.371  1.00 10.74           C
ATOM    135 CILE     X   1      13.307  -2.758   0.194  0.71  9.61           C
ATOM    136 CASN     X   1      12.137   0.644   1.444  1.00 10.65           C
ATOM    137 CTYR     X   1      11.202   1.435   5.062  0.62 11.57           C
ATOM    138 CGLU     X   1       7.658   0.021   5.120  1.00 12.62           C
ATOM    139 CGLU     X   1       8.885  -3.290   3.651  1.00 10.88           C
ATOM    140 CPHE     X   1      11.801  -3.425   6.097  0.53 10.57           C
ATOM    141 CVAL     X   1       9.371  -2.878   8.983  1.00 13.02           C
ATOM    142 CARG     X   1       7.265  -5.937   8.091  0.48 16.92           C
ATOM    143 CMET     X   1      10.214  -8.231   7.332  0.73 17.91           C
ATOM    144 CMET     X   1      11.065  -8.283  11.054  1.00 23.30           C
ATOM    145 CVAL     X   1       7.509  -9.141  12.215  1.00 30.36           C
ATOM    146 CSER     X   1       7.172 -11.992   9.681  1.00 49.83           C
END
ATOM      1 CGLU     X   1      25.416   2.607  38.818  1.00 54.51           C
ATOM      2 CGLN     X   1      27.276   5.943  38.485  1.00 43.98           C
ATOM      3 CLEU     X   1      26.754   8.091  35.341  1.00 29.51           C
ATOM      4 CTHR     X   1      29.722  10.370  34.591  1.00 23.38           C
ATOM      5 CGLU     X   1      29.562  14.065  35.336  1.00 23.41           C
ATOM      6 CGLU     X   1      29.889  15.124  31.692  1.00 18.74           C
ATOM      7 CGLN     X   1      26.822  12.973  30.952  1.00 15.79           C
ATOM      8 CILE     X   1      24.921  14.806  33.695  0.60 16.16           C
ATOM      9 CALA     X   1      25.811  18.177  32.044  1.00 15.86           C
ATOM     10 CGLU     X   1      24.443  16.773  28.778  0.44 14.66           C
ATOM     11 CPHE     X   1      21.310  15.530  30.593  0.74 12.86           C
ATOM     12 CLYS     X   1      20.882  18.864  32.397  0.60 10.51           C
ATOM     13 CGLU     X   1      20.442  20.695  29.078  1.00 11.86           C
ATOM     14 CALA     X   1      17.770  18.194  28.006  1.00 11.89           C
ATOM     15 CPHE     X   1      15.870  18.574  31.295  1.00  8.45           C
ATOM     16 CALA     X   1      16.189  22.365  31.079  1.00  9.18           C
ATOM     17 CLEU     X   1      14.203  22.282  27.814  1.00 11.42           C
ATOM     18 CPHE     X   1      11.179  21.539  30.026  1.00  8.68           C
ATOM     19 CASP     X   1      12.347  23.685  32.953  1.00  7.43           C
ATOM     20 CLYS     X   1      12.270  27.004  31.049  1.00 12.02           C
ATOM     21 CASP     X   1      12.463  28.846  34.388  1.00  9.95           C
ATOM     22 CGLY     X   1      15.354  26.846  35.904  1.00  9.50           C
ATOM     23 CASP     X   1      13.857  26.016  39.315  1.00  8.33           C
ATOM     24 CGLY     X   1      14.654  22.302  38.908  1.00  7.50           C
ATOM     25 CTHR     X   1      11.311  20.542  38.272  1.00  7.23           C
ATOM     26 CILE     X   1       8.707  20.500  35.477  1.00  7.78           C
ATOM     27 CTHR     X   1       5.010  20.671  36.273  1.00  9.03           C
ATOM     28 CTHR     X   1       2.314  20.094  33.640  1.00 11.81           C
ATOM     29 CLYS     X   1       2.576  23.700  32.415  1.00 14.05           C
ATOM     30 CGLU     X   1       6.108  23.133  31.093  1.00  9.87           C
ATOM     31 CLEU     X   1       5.735  19.683  29.522  1.00  9.76           C
ATOM     32 CGLY     X   1       2.646  21.219  27.891  1.00  9.58           C
ATOM     33 CTHR     X   1       4.592  24.414  27.195  1.00  9.32           C
ATOM     34 CVAL     X   1       7.097  22.706  24.880  1.00  9.59           C
ATOM     35 CMET     X   1       4.581  20.510  23.057  0.61  9.67           C
ATOM     36 CARG     X   1       2.363  23.520  22.493  1.00  8.72           C
ATOM     37 CSER     X   1       5.002  25.529  20.633  1.00 12.32           C
ATOM     38 CLEU     X   1       5.279  22.477  18.347  0.53 15.72           C
ATOM     39 CGLY     X   1       1.552  22.610  17.549  1.00 12.21           C
ATOM     40 CGLN     X   1      -0.661  20.681  19.998  1.00 10.24           C
ATOM     41 CASN     X   1      -2.987  21.083  22.976  1.00  7.42           C
ATOM     42 CPRO     X   1      -2.066  18.242  25.387  0.63  8.37           C
ATOM     43 CTHR     X   1      -4.422  18.485  28.373  1.00  9.95           C
ATOM     44 CGLU     X   1      -3.501  18.726  32.063  1.00 10.91           C
ATOM     45 CALA     X   1      -5.013  15.270  32.561  1.00 11.63           C
ATOM     46 CGLU     X   1      -2.934  13.876  29.662  1.00  9.34           C
ATOM     47 CLEU     X   1       0.189  15.603  30.981  1.00  8.88           C
ATOM     48 CGLN     X   1      -0.581  14.380  34.519  1.00  9.62           C
ATOM     49 CASP     X   1      -0.910  10.722  33.505  1.00 10.37           C
ATOM     50 CMET     X   1       2.334  10.997  31.505  1.00 10.93           C
ATOM     51 CILE     X   1       4.167  12.327  34.556  0.52  9.63           C
ATOM     52 CASN     X   1       2.625   9.732  36.860  1.00 10.19           C
ATOM     53 CGLU     X   1       4.644   7.147  34.899  1.00 17.10           C
ATOM     54 CVAL     X   1       7.929   8.222  36.485  0.44 15.60           C
ATOM     55 CASP     X   1       7.033  10.366  39.526  1.00 15.46           C
ATOM     56 CALA     X   1       8.319   7.879  42.151  1.00 13.59           C
ATOM     57 CASP     X   1       8.240  10.197  45.207  1.00 12.17           C
ATOM     58 CGLY     X   1       4.651  11.374  44.669  1.00 16.07           C
ATOM     59 CASN     X   1       5.166  15.171  44.620  1.00 15.63           C
ATOM     60 CGLY     X   1       3.457  15.880  41.251  1.00 11.82           C
ATOM     61 CTHR     X   1       6.539  17.214  39.382  1.00  8.43           C
ATOM     62 CILE     X   1       9.508  15.840  37.351  1.00  7.21           C
ATOM     63 CASP     X   1      13.046  16.155  38.765  1.00  7.73           C
ATOM     64 CPHE     X   1      16.366  15.011  37.235  1.00  9.05           C
ATOM     65 CPRO     X   1      16.327  11.430  38.684  1.00 11.62           C
ATOM     66 CGLU     X   1      12.637  10.996  37.764  1.00  9.06           C
ATOM     67 CPHE     X   1      13.696  12.230  34.274  0.59  9.62           C
ATOM     68 CLEU     X   1      16.595   9.763  34.116  1.00 13.94           C
ATOM     69 CSER     X   1      13.882   7.132  34.673  0.78 14.51           C
ATOM     70 CLEU     X   1      11.876   8.638  31.788  0.53 12.64           C
ATOM     71 CMET     X   1      14.679   8.262  29.219  0.67 14.57           C
ATOM     72 CALA     X   1      15.050   4.508  29.715  0.54 17.68           C
ATOM     73 CARG     X   1      11.249   3.935  29.526  0.51 16.59           C
ATOM     74 CLYS     X   1      10.071   6.456  26.930  1.00 22.03           C
ATOM     75 CMET     X   1      13.345   6.664  25.036  0.60 22.35           C
ATOM     76 CLYS     X   1      12.556   2.967  24.515  1.00 25.50           C
ATOM     77 CGLU     X   1       8.873   1.947  24.487  0.58 19.93           C
ATOM     78 CGLN     X   1       6.888   3.671  21.756  1.00 18.67           C
ATOM     79 CASP     X   1       8.652   4.326  18.393  0.31 19.26           C
ATOM     80 CSER     X   1       6.278   3.909  15.438  0.46 21.04           C
ATOM     81 CGLU     X   1       7.607   6.186  12.673  0.56 18.44           C
ATOM     82 CGLU     X   1      10.433   8.681  11.933  1.00 17.69           C
ATOM     83 CGLU     X   1      12.379   6.682  14.576  1.00 21.94           C
ATOM     84 CLEU     X   1      12.082   3.469  12.567  0.51 14.30           C
ATOM     85 CILE     X   1      13.476   5.920   9.998  1.00 13.46           C
ATOM     86 CGLU     X   1      16.557   5.797  12.265  0.58 16.18           C
ATOM     87 CALA     X   1      16.557   1.987  12.051  1.00 16.77           C
ATOM     88 CPHE     X   1      16.014   1.905   8.269  1.00 12.77           C
ATOM     89 CLYS     X   1      18.776   4.540   8.181  0.51 11.05           C
ATOM     90 CVAL     X   1      21.251   1.831   9.260  0.54 12.30           C
ATOM     91 CPHE     X   1      19.957  -0.381   6.434  0.61 11.45           C
ATOM     92 CASP     X   1      19.809   2.286   3.701  1.00 12.43           C
ATOM     93 CARG     X   1      23.335   3.554   4.376  1.00 15.05           C
ATOM     94 CASP     X   1      23.523   6.121   1.572  1.00 17.81           C
ATOM     95 CGLY     X   1      19.960   7.338   2.181  1.00 21.74           C
ATOM     96 CASN     X   1      17.389   7.104  -0.629  1.00 21.86           C
ATOM     97 CGLY     X   1      14.482   5.725   1.445  1.00 18.47           C
ATOM     98 CLEU     X   1      15.313   2.366  -0.167  1.00 13.28           C
ATOM     99 CILE     X   1      17.688  -0.488   0.594  0.90  9.81           C
ATOM    100 CSER     X   1      19.542  -1.457  -2.567  1.00 10.27           C
ATOM    101 CALA     X   1      20.634  -5.016  -3.255  1.00 10.69           C
ATOM    102 CALA     X   1      24.272  -3.861  -2.866  1.00 11.64           C
ATOM    103 CGLU     X   1      23.746  -1.705   0.246  1.00  9.38           C
ATOM    104 CLEU     X   1      22.301  -4.814   1.896  1.00  9.41           C
ATOM    105 CARG     X   1      25.291  -6.785   0.578  1.00  9.65           C
ATOM    106 CHIS     X   1      27.400  -4.555   2.849  0.34 10.82           C
ATOM    107 CVAL     X   1      25.478  -5.019   6.127  1.00 11.53           C
ATOM    108 CMET     X   1      25.851  -8.778   5.608  1.00 10.52           C
ATOM    109 CTHR     X   1      29.626  -8.386   5.136  1.00 11.80           C
ATOM    110 CASN     X   1      29.535  -6.084   8.182  0.72 10.91           C
ATOM    111 CLEU     X   1      27.926  -9.004  10.034  1.00 12.32           C
ATOM    112 CGLY     X   1      30.942 -11.218   9.279  1.00 11.96           C
ATOM    113 CGLU     X   1      28.555 -13.197   7.049  1.00 10.90           C
ATOM    114 CLYS     X   1      30.297 -13.363   3.643  0.67 10.41           C
ATOM    115 CLEU     X   1      27.405 -15.153   1.894  0.58  8.35           C
ATOM    116 CTHR     X   1      27.391 -15.325  -1.926  1.00  8.53           C
ATOM    117 CASP     X   1      25.947 -12.791  -4.405  1.00  8.68           C
ATOM    118 CASP     X   1      23.017 -15.185  -4.963  0.34  8.53           C
ATOM    119 CGLU     X   1      22.343 -15.404  -1.217  1.00  9.37           C
ATOM    120 CVAL     X   1      22.156 -11.591  -1.297  1.00  9.39           C
ATOM    121 CASP     X   1      19.282 -11.784  -3.797  1.00  9.65           C
ATOM    122 CGLU     X   1      17.243 -14.323  -1.791  1.00 10.75           C
ATOM    123 CMET     X   1      17.401 -11.930   1.182  1.00 10.60           C
ATOM    124 CILE     X   1      16.209  -8.912  -0.827  0.61 11.16           C
ATOM    125 CARG     X   1      13.238 -10.654  -2.438  1.00 11.30           C
ATOM    126 CGLU     X   1      12.287 -11.906   1.036  1.00 13.24           C
ATOM    127 CALA     X   1      11.608  -8.296   2.142  1.00 13.38           C
ATOM    128 CASP     X   1      10.237  -7.157  -1.232  1.00 11.01           C
ATOM    129 CILE     X   1       6.435  -7.296  -1.424  1.00 12.45           C
ATOM    130 CASP     X   1       6.248  -5.189  -4.628  1.00 14.06           C
ATOM    131 CGLY     X   1       8.970  -6.928  -6.653  1.00 14.95           C
ATOM    132 CASP     X   1      10.886  -3.718  -7.490  1.00 14.21           C
ATOM    133 CGLY     X   1      13.815  -5.687  -5.993  1.00 12.69           C
ATOM    134 CHIS     X   1      14.394  -3.190  -3.170  1.00 10.74           C
ATOM    135 CILE     X   1      12.984  -2.360   0.282  0.71  9.61           C
ATOM    136 CASN     X   1      10.992   0.864   0.660  1.00 10.65           C
ATOM    137 CTYR     X   1      10.499   2.019   4.267  0.62 11.57           C
ATOM    138 CGLU     X   1       7.413  -0.037   5.167  1.00 12.62           C
ATOM    139 CGLU     X   1       8.813  -3.425   4.080  1.00 10.88           C
ATOM    140 CPHE     X   1      11.623  -2.453   6.460  0.53 10.57           C
ATOM    141 CVAL     X   1       8.954  -2.539   9.181  1.00 13.02           C
ATOM    142 CARG     X   1       7.579  -5.891   7.973  0.48 16.92           C
ATOM    143 CMET     X   1      11.140  -7.238   7.758  0.73 17.91           C
ATOM    144 CMET     X   1      11.693  -6.181  11.385  1.00 23.30           C
ATOM    145 CVAL     X   1       8.647  -8.209  12.543  1.00 30.36           C
ATOM    146 CSER     X   1       9.984 -11.478  11.065  1.00 49.83           C
END
ATOM      1 CGLU     X   1      23.656   2.144  37.211  1.00 54.51           C
ATOM      2 CGLN     X   1      25.768   5.297  36.669  1.00 43.98           C
ATOM      3 CLEU     X   1      25.660   7.493  33.516  1.00 29.51           C
ATOM      4 CTHR     X   1      28.372  10.178  33.600  1.00 23.38           C
ATOM      5 CGLU     X   1      28.105  13.843  34.458  1.00 23.41           C
ATOM      6 CGLU     X   1      28.415  14.810  30.787  1.00 18.74           C
ATOM      7 CGLN     X   1      25.540  12.385  30.127  1.00 15.79           C
ATOM      8 CILE     X   1      23.666  14.254  32.863  0.60 16.16           C
ATOM      9 CALA     X   1      24.482  17.716  31.371  1.00 15.86           C
ATOM     10 CGLU     X   1      23.062  16.648  28.002  0.44 14.66           C
ATOM     11 CPHE     X   1      19.795  15.662  29.736  0.74 12.86           C
ATOM     12 CLYS     X   1      19.984  18.761  31.953  0.60 10.51           C
ATOM     13 CGLU     X   1      20.157  20.784  28.722  1.00 11.86           C
ATOM     14 CALA     X   1      16.954  19.122  27.489  1.00 11.89           C
ATOM     15 CPHE     X   1      15.502  19.383  31.010  1.00  8.45           C
ATOM     16 CALA     X   1      16.678  23.008  31.017  1.00  9.18           C
ATOM     17 CLEU     X   1      14.455  23.597  27.963  1.00 11.42           C
ATOM     18 CPHE     X   1      11.337  22.615  29.940  1.00  8.68           C
ATOM     19 CASP     X   1      11.813  24.100  33.418  1.00  7.43           C
ATOM     20 CLYS     X   1      11.553  27.590  31.866  1.00 12.02           C
ATOM     21 CASP     X   1      12.546  29.396  35.080  1.00  9.95           C
ATOM     22 CGLY     X   1      15.293  26.954  36.150  1.00  9.50           C
ATOM     23 CASP     X   1      13.356  26.123  39.332  1.00  8.33           C
ATOM     24 CGLY     X   1      14.493  22.483  39.116  1.00  7.50           C
ATOM     25 CTHR     X   1      11.080  20.863  38.482  1.00  7.23           C
ATOM     26 CILE     X   1       9.208  20.098  35.241  1.00  7.78           C
ATOM     27 CTHR     X   1       5.483  20.462  35.813  1.00  9.03           C
ATOM     28 CTHR     X   1       2.816  19.473  33.274  1.00 11.81           C
ATOM     29 CLYS     X   1       2.183  23.184  32.643  1.00 14.05           C
ATOM     30 CGLU     X   1       5.912  23.395  31.867  1.00  9.87           C
ATOM     31 CLEU     X   1       5.646  20.407  29.520  1.00  9.76           C
ATOM     32 CGLY     X   1       2.419  21.892  28.128  1.00  9.58           C
ATOM     33 CTHR     X   1       3.976  25.217  27.130  1.00  9.32           C
ATOM     34 CVAL     X   1       6.658  23.328  25.184  1.00  9.59           C
ATOM     35 CMET     X   1       4.551  20.893  23.158  0.61  9.67           C
ATOM     36 CARG     X   1       1.908  23.503  22.448  1.00  8.72           C
ATOM     37 CSER     X   1       4.595  25.601  20.763  1.00 12.32           C
ATOM     38 CLEU     X   1       5.129  22.712  18.317  0.53 15.72           C
ATOM     39 CGLY     X   1       1.427  22.139  17.603  1.00 12.21           C
ATOM     40 CGLN     X   1       0.306  19.618  20.249  1.00 10.24           C
ATOM     41 CASN     X   1      -2.308  19.890  22.995  1.00  7.42           C
ATOM     42 CPRO     X   1      -2.024  16.981  25.482  0.63  8.37           C
ATOM     43 CTHR     X   1      -4.716  17.507  28.128  1.00  9.95           C
ATOM     44 CGLU     X   1      -3.461  18.139  31.670  1.00 10.91           C
ATOM     45 CALA     X   1      -4.337  14.525  32.474  1.00 11.63           C
ATOM     46 CGLU     X   1      -2.448  12.844  29.598  1.00  9.34           C
ATOM     47 CLEU     X   1       0.611  14.825  30.690  1.00  8.88           C
ATOM     48 CGLN     X   1       0.025  13.874  34.345  1.00  9.62           C
ATOM     49 CASP     X   1       0.068  10.185  33.392  1.00 10.37           C
ATOM     50 CMET     X   1       3.585  10.654  31.972  1.00 10.93           C
ATOM     51 CILE     X   1       4.711  12.445  35.129  0.52  9.63           C
ATOM     52 CASN     X   1       3.010  10.048  37.532  1.00 10.19           C
ATOM     53 CGLU     X   1       5.020   7.261  35.861  1.00 17.10           C
ATOM     54 CVAL     X   1       8.301   8.788  37.031  0.44 15.60           C
ATOM     55 CASP     X   1       6.880  10.331  40.232  1.00 15.46           C
ATOM     56 CALA     X   1       8.972   8.361  42.776  1.00 13.59           C
ATOM     57 CASP     X   1       8.152  10.444  45.892  1.00 12.17           C
ATOM     58 CGLY     X   1       4.548  11.246  44.929  1.00 16.07           C
ATOM     59 CASN     X   1       4.968  15.053  45.033  1.00 15.63           C
ATOM     60 CGLY     X   1       3.501  15.378  41.494  1.00 11.82           C
ATOM     61 CTHR     X   1       6.303  16.997  39.419  1.00  8.43           C
ATOM     62 CILE     X   1       9.655  15.821  37.934  1.00  7.21           C
ATOM     63 CASP     X   1      13.049  16.864  39.351  1.00  7.73           C
ATOM     64 CPHE     X   1      16.365  16.124  37.583  1.00  9.05           C
ATOM     65 CPRO     X   1      16.790  12.454  38.712  1.00 11.62           C
ATOM     66 CGLU     X   1      13.049  11.935  38.089  1.00  9.06           C
ATOM     67 CPHE     X   1      13.802  13.515  34.660  0.59  9.62           C
ATOM     68 CLEU     X   1      16.505  10.893  34.089  1.00 13.94           C
ATOM     69 CSER     X   1      13.914   8.255  35.048  0.78 14.51           C
ATOM     70 CLEU     X   1      11.607   9.673  32.350  0.53 12.64           C
ATOM     71 CMET     X   1      14.415   8.890  29.880  0.67 14.57           C
ATOM     72 CALA     X   1      14.949   5.499  31.521  0.54 17.68           C
ATOM     73 CARG     X   1      11.193   5.211  30.731  0.51 16.59           C
ATOM     74 CLYS     X   1      10.454   6.946  27.426  1.00 22.03           C
ATOM     75 CMET     X   1      13.716   7.040  25.500  0.60 22.35           C
ATOM     76 CLYS     X   1      13.595   3.264  26.039  1.00 25.50           C
ATOM     77 CGLU     X   1      10.236   1.448  26.219  0.58 19.93           C
ATOM     78 CGLN     X   1       8.282   2.021  23.021  1.00 18.67           C
ATOM     79 CASP     X   1       9.988   2.745  19.641  0.31 19.26           C
ATOM     80 CSER     X   1       7.890   2.308  16.486  0.46 21.04           C
ATOM     81 CGLU     X   1       8.853   4.529  13.530  0.56 18.44           C
ATOM     82 CGLU     X   1      11.280   7.328  12.514  1.00 17.69           C
ATOM     83 CGLU     X   1      13.929   5.440  14.562  1.00 21.94           C
ATOM     84 CLEU     X   1      13.713   2.053  12.850  0.51 14.30           C
ATOM     85 CILE     X   1      14.546   4.476  10.024  1.00 13.46           C
ATOM     86 CGLU     X   1      17.891   4.736  11.866  0.58 16.18           C
ATOM     87 CALA     X   1      17.984   0.922  11.981  1.00 16.77           C
ATOM     88 CPHE     X   1      17.384   0.983   8.207  1.00 12.77           C
ATOM     89 CLYS     X   1      19.764   3.968   8.130  0.51 11.05           C
ATOM     90 CVAL     X   1      22.623   1.477   8.631  0.54 12.30           C
ATOM     91 CPHE     X   1      21.193  -0.583   5.757  0.61 11.45           C
ATOM     92 CASP     X   1      20.501   2.310   3.358  1.00 12.43           C
ATOM     93 CARG     X   1      24.044   3.698   3.255  1.00 15.05           C
ATOM     94 CASP     X   1      23.587   6.498   0.717  1.00 17.81           C
ATOM     95 CGLY     X   1      20.295   7.564   2.321  1.00 21.74           C
ATOM     96 CASN     X   1      17.503   7.828  -0.268  1.00 21.86           C
ATOM     97 CGLY     X   1      15.079   5.573   1.654  1.00 18.47           C
ATOM     98 CLEU     X   1      15.811   2.369  -0.287  1.00 13.28           C
ATOM     99 CILE     X   1      18.094  -0.549   0.514  0.90  9.81           C
ATOM    100 CSER     X   1      19.167  -2.203  -2.723  1.00 10.27           C
ATOM    101 CALA     X   1      20.456  -5.760  -2.844  1.00 10.69           C
ATOM    102 CALA     X   1      24.087  -4.562  -3.158  1.00 11.64           C
ATOM    103 CGLU     X   1      23.760  -2.223  -0.152  1.00  9.38           C
ATOM    104 CLEU     X   1      22.300  -5.186   1.736  1.00  9.41           C
ATOM    105 CARG     X   1      25.221  -7.353   0.580  1.00  9.65           C
ATOM    106 CHIS     X   1      27.476  -4.642   2.046  0.34 10.82           C
ATOM    107 CVAL     X   1      25.584  -4.485   5.371  1.00 11.53           C
ATOM    108 CMET     X   1      25.523  -8.274   5.790  1.00 10.52           C
ATOM    109 CTHR     X   1      29.273  -8.228   5.044  1.00 11.80           C
ATOM    110 CASN     X   1      29.596  -5.493   7.690  0.72 10.91           C
ATOM    111 CLEU     X   1      27.677  -7.623  10.204  1.00 12.32           C
ATOM    112 CGLY     X   1      29.798 -10.793  10.083  1.00 11.96           C
ATOM    113 CGLU     X   1      28.136 -12.851   7.329  1.00 10.90           C
ATOM    114 CLYS     X   1      29.783 -13.243   3.893  0.67 10.41           C
ATOM    115 CLEU     X   1      26.619 -14.061   1.905  0.58  8.35           C
ATOM    116 CTHR     X   1      26.953 -14.936  -1.803  1.00  8.53           C
ATOM    117 CASP     X   1      25.717 -12.457  -4.444  1.00  8.68           C
ATOM    118 CASP     X   1      23.092 -15.003  -5.564  0.34  8.53           C
ATOM    119 CGLU     X   1      21.906 -15.415  -1.964  1.00  9.37           C
ATOM    120 CVAL     X   1      21.358 -11.661  -1.526  1.00  9.39           C
ATOM    121 CASP     X   1      18.518 -11.581  -4.072  1.00  9.65           C
ATOM    122 CGLU     X   1      16.688 -14.525  -2.456  1.00 10.75           C
ATOM    123 CMET     X   1      16.574 -12.478   0.766  1.00 10.60           C
ATOM    124 CILE     X   1      15.730  -9.375  -1.289  0.61 11.16           C
ATOM    125 CARG     X   1      12.858 -11.285  -2.891  1.00 11.30           C
ATOM    126 CGLU     X   1      11.723 -12.307   0.603  1.00 13.24           C
ATOM    127 CALA     X   1      11.382  -8.661   1.745  1.00 13.38           C
ATOM    128 CASP     X   1      10.640  -7.312  -1.746  1.00 11.01           C
ATOM    129 CILE     X   1       6.843  -7.012  -1.656  1.00 12.45           C
ATOM    130 CASP     X   1       5.972  -4.032  -3.913  1.00 14.06           C
ATOM    131 CGLY     X   1       7.824  -5.423  -6.941  1.00 14.95           C
ATOM    132 CASP     X   1      10.666  -2.977  -7.725  1.00 14.21           C
ATOM    133 CGLY     X   1      13.305  -5.334  -6.247  1.00 12.69           C
ATOM    134 CHIS     X   1      14.344  -3.116  -3.324  1.00 10.74           C
ATOM    135 CILE     X   1      13.241  -2.305   0.242  0.71  9.61           C
ATOM    136 CASN     X   1      11.796   1.112   1.108  1.00 10.65           C
ATOM    137 CTYR     X   1      10.671   2.157   4.606  0.62 11.57           C
ATOM    138 CGLU     X   1       7.333   0.308   4.611  1.00 12.62           C
ATOM    139 CGLU     X   1       8.905  -3.061   3.716  1.00 10.88           C
ATOM    140 CPHE     X   1      11.583  -2.456   6.356  0.53 10.57           C
ATOM    141 CVAL     X   1       8.983  -2.260   9.138  1.00 13.02           C
ATOM    142 CARG     X   1       7.380  -5.460   7.804  0.48 16.92           C
ATOM    143 CMET     X   1      10.849  -7.027   7.588  0.73 17.91           C
ATOM    144 CMET     X   1      11.467  -5.937  11.194  1.00 23.30           C
ATOM    145 CVAL     X   1       8.287  -7.793  12.275  1.00 30.36           C
ATOM    146 CSER     X   1       9.017 -11.408  11.243  1.00 49.83           C
END
ATOM      1 CGLU     X   1      21.826   2.727  35.737  1.00 54.51           C
ATOM      2 CGLN     X   1      24.736   5.101  34.966  1.00 43.98           C
ATOM      3 CLEU     X   1      24.510   8.236  32.753  1.00 29.51           C
ATOM      4 CTHR     X   1      27.630  10.015  31.462  1.00 23.38           C
ATOM      5 CGLU     X   1      28.404  13.667  32.013  1.00 23.41           C
ATOM      6 CGLU     X   1      28.516  14.868  28.400  1.00 18.74           C
ATOM      7 CGLN     X   1      25.223  13.025  27.818  1.00 15.79           C
ATOM      8 CILE     X   1      23.600  14.297  31.019  0.60 16.16           C
ATOM      9 CALA     X   1      24.400  17.905  29.915  1.00 15.86           C
ATOM     10 CGLU     X   1      22.168  17.381  26.873  0.44 14.66           C
ATOM     11 CPHE     X   1      19.513  15.709  29.065  0.74 12.86           C
ATOM     12 CLYS     X   1      19.770  18.459  31.697  0.60 10.51           C
ATOM     13 CGLU     X   1      19.187  21.107  29.012  1.00 11.86           C
ATOM     14 CALA     X   1      15.722  19.817  28.079  1.00 11.89           C
ATOM     15 CPHE     X   1      14.442  19.728  31.673  1.00  8.45           C
ATOM     16 CALA     X   1      16.167  23.091  32.159  1.00  9.18           C
ATOM     17 CLEU     X   1      14.322  24.222  29.008  1.00 11.42           C
ATOM     18 CPHE     X   1      10.937  23.573  30.656  1.00  8.68           C
ATOM     19 CASP     X   1      11.851  24.668  34.192  1.00  7.43           C
ATOM     20 CLYS     X   1      12.169  28.268  32.931  1.00 12.02           C
ATOM     21 CASP     X   1      13.106  29.901  36.253  1.00  9.95           C
ATOM     22 CGLY     X   1      15.426  27.110  37.470  1.00  9.50           C
ATOM     23 CASP     X   1      13.720  26.018  40.704  1.00  8.33           C
ATOM     24 CGLY     X   1      14.530  22.296  40.412  1.00  7.50           C
ATOM     25 CTHR     X   1      11.165  20.867  39.269  1.00  7.23           C
ATOM     26 CILE     X   1       9.142  20.509  36.047  1.00  7.78           C
ATOM     27 CTHR     X   1       5.394  20.264  36.525  1.00  9.03           C
ATOM     28 CTHR     X   1       2.792  19.127  33.981  1.00 11.81           C
ATOM     29 CLYS     X   1       1.947  22.841  33.744  1.00 14.05           C
ATOM     30 CGLU     X   1       5.420  23.677  32.406  1.00  9.87           C
ATOM     31 CLEU     X   1       5.151  20.626  30.143  1.00  9.76           C
ATOM     32 CGLY     X   1       2.044  22.201  28.587  1.00  9.58           C
ATOM     33 CTHR     X   1       4.097  25.304  27.788  1.00  9.32           C
ATOM     34 CVAL     X   1       6.487  23.232  25.657  1.00  9.59           C
ATOM     35 CMET     X   1       4.309  20.696  23.840  0.61  9.67           C
ATOM     36 CARG     X   1       2.048  23.471  22.618  1.00  8.72           C
ATOM     37 CSER     X   1       4.966  25.306  21.011  1.00 12.32           C
ATOM     38 CLEU     X   1       5.687  22.056  19.129  0.53 15.72           C
ATOM     39 CGLY     X   1       2.256  22.255  17.475  1.00 12.21           C
ATOM     40 CGLN     X   1       0.882  19.745  20.010  1.00 10.24           C
ATOM     41 CASN     X   1      -2.164  19.435  22.261  1.00  7.42           C
ATOM     42 CPRO     X   1      -0.983  16.905  24.893  0.63  8.37           C
ATOM     43 CTHR     X   1      -3.933  16.728  27.298  1.00  9.95           C
ATOM     44 CGLU     X   1      -3.423  17.660  30.958  1.00 10.91           C
ATOM     45 CALA     X   1      -4.178  14.002  31.683  1.00 11.63           C
ATOM     46 CGLU     X   1      -1.412  12.805  29.320  1.00  9.34           C
ATOM     47 CLEU     X   1       1.007  15.223  30.986  1.00  8.88           C
ATOM     48 CGLN     X   1      -0.149  13.887  34.375  1.00  9.62           C
ATOM     49 CASP     X   1       0.412  10.333  33.120  1.00 10.37           C
ATOM     50 CMET     X   1       3.988  11.410  32.309  1.00 10.93           C
ATOM     51 CILE     X   1       4.516  12.827  35.795  0.52  9.63           C
ATOM     52 CASN     X   1       2.797  10.125  37.835  1.00 10.19           C
ATOM     53 CGLU     X   1       4.967   7.428  36.218  1.00 17.10           C
ATOM     54 CVAL     X   1       8.178   8.888  37.640  0.44 15.60           C
ATOM     55 CASP     X   1       7.640  10.935  40.829  1.00 15.46           C
ATOM     56 CALA     X   1      10.229   9.075  42.966  1.00 13.59           C
ATOM     57 CASP     X   1       9.642  11.389  45.970  1.00 12.17           C
ATOM     58 CGLY     X   1       5.911  11.353  45.176  1.00 16.07           C
ATOM     59 CASN     X   1       5.161  15.111  45.231  1.00 15.63           C
ATOM     60 CGLY     X   1       3.388  15.444  41.837  1.00 11.82           C
ATOM     61 CTHR     X   1       6.480  16.614  39.876  1.00  8.43           C
ATOM     62 CILE     X   1       9.663  16.018  37.792  1.00  7.21           C
ATOM     63 CASP     X   1      13.093  16.601  39.376  1.00  7.73           C
ATOM     64 CPHE     X   1      16.325  15.941  37.430  1.00  9.05           C
ATOM     65 CPRO     X   1      16.806  12.259  38.495  1.00 11.62           C
ATOM     66 CGLU     X   1      13.104  11.605  37.771  1.00  9.06           C
ATOM     67 CPHE     X   1      13.806  13.390  34.432  0.59  9.62           C
ATOM     68 CLEU     X   1      16.690  10.912  34.211  1.00 13.94           C
ATOM     69 CSER     X   1      13.987   8.290  34.854  0.78 14.51           C
ATOM     70 CLEU     X   1      11.978   9.558  31.859  0.53 12.64           C
ATOM     71 CMET     X   1      14.865   8.745  29.492  0.67 14.57           C
ATOM     72 CALA     X   1      14.623   5.180  30.800  0.54 17.68           C
ATOM     73 CARG     X   1      10.821   4.960  30.243  0.51 16.59           C
ATOM     74 CLYS     X   1      10.098   6.898  27.049  1.00 22.03           C
ATOM     75 CMET     X   1      13.503   6.361  25.475  0.60 22.35           C
ATOM     76 CLYS     X   1      12.819   2.640  25.976  1.00 25.50           C
ATOM     77 CGLU     X   1       9.439   0.856  25.903  0.58 19.93           C
ATOM     78 CGLN     X   1       7.746   1.499  22.572  1.00 18.67           C
ATOM     79 CASP     X   1       9.678   1.588  19.240  0.31 19.26           C
ATOM     80 CSER     X   1       7.364   1.422  16.212  0.46 21.04           C
ATOM     81 CGLU     X   1       8.724   4.096  13.847  0.56 18.44           C
ATOM     82 CGLU     X   1      11.259   6.955  13.453  1.00 17.69           C
ATOM     83 CGLU     X   1      13.837   4.830  15.351  1.00 21.94           C
ATOM     84 CLEU     X   1      13.563   1.793  13.083  0.51 14.30           C
ATOM     85 CILE     X   1      14.341   4.602  10.622  1.00 13.46           C
ATOM     86 CGLU     X   1      17.647   4.975  12.516  0.58 16.18           C
ATOM     87 CALA     X   1      18.109   1.235  11.912  1.00 16.77           C
ATOM     88 CPHE     X   1      16.980   1.651   8.284  1.00 12.77           C
ATOM     89 CLYS     X   1      19.576   4.404   7.775  0.51 11.05           C
ATOM     90 CVAL     X   1      22.329   1.901   8.660  0.54 12.30           C
ATOM     91 CPHE     X   1      20.956  -0.384   5.930  0.61 11.45           C
ATOM     92 CASP     X   1      20.442   2.464   3.434  1.00 12.43           C
ATOM     93 CARG     X   1      24.109   3.477   3.578  1.00 15.05           C
ATOM     94 CASP     X   1      24.044   6.457   1.211  1.00 17.81           C
ATOM     95 CGLY     X   1      20.620   7.695   2.349  1.00 21.74           C
ATOM     96 CASN     X   1      18.650   7.346  -0.901  1.00 21.86           C
[truncated: 22,699,201 more chars]
