# Supplementary material for: Structural Transition States Explored With Minimalist Coarse Grained Models: Applications to Calmodulin
Source: Front Mol Biosci. 2019 Oct 15;6:104. doi: 10.3389/fmolb.2019.00104 (PMC6843051; doi:10.3389/fmolb.2019.00104)
Supplement: Supplementary file 1 [file Data_Sheet_1.ZIP › MD_full_trajectories/open2closedT300g8.pdb]

CRYST1   77.048   89.016  105.240  90.00  90.00  90.00 P 1           1
ATOM      1 CGLU     X   1      26.916  -2.194  36.636  0.00  0.00            
ATOM      2 CGLN     X   1      23.916  -0.612  34.850  0.00  0.00            
ATOM      3 CLEU     X   1      24.599   1.220  31.541  0.00  0.00            
ATOM      4 CTHR     X   1      27.322   1.647  28.901  0.00  0.00            
ATOM      5 CGLU     X   1      28.517   5.004  27.662  0.00  0.00            
ATOM      6 CGLU     X   1      26.818   4.194  24.350  0.00  0.00            
ATOM      7 CGLN     X   1      23.472   3.450  26.033  0.00  0.00            
ATOM      8 CILE     X   1      23.643   6.718  27.977  0.00  0.00            
ATOM      9 CALA     X   1      24.523   8.633  24.747  0.00  0.00            
ATOM     10 CGLU     X   1      21.525   6.932  23.127  0.00  0.00            
ATOM     11 CPHE     X   1      19.225   7.996  25.996  0.00  0.00            
ATOM     12 CLYS     X   1      20.678  11.523  25.906  0.00  0.00            
ATOM     13 CGLU     X   1      19.860  11.858  22.194  0.00  0.00            
ATOM     14 CALA     X   1      16.286  10.714  22.874  0.00  0.00            
ATOM     15 CPHE     X   1      15.969  13.183  25.767  0.00  0.00            
ATOM     16 CALA     X   1      17.259  15.992  23.539  0.00  0.00            
ATOM     17 CLEU     X   1      14.390  15.505  21.060  0.00  0.00            
ATOM     18 CPHE     X   1      12.002  16.508  23.868  0.00  0.00            
ATOM     19 CASP     X   1      14.227  19.123  25.523  0.00  0.00            
ATOM     20 CLYS     X   1      13.787  21.673  22.703  0.00  0.00            
ATOM     21 CASP     X   1      15.515  24.531  24.554  0.00  0.00            
ATOM     22 CGLY     X   1      18.418  22.477  25.968  0.00  0.00            
ATOM     23 CASP     X   1      17.724  23.475  29.586  0.00  0.00            
ATOM     24 CGLY     X   1      18.028  19.922  30.955  0.00  0.00            
ATOM     25 CTHR     X   1      14.267  19.568  31.594  0.00  0.00            
ATOM     26 CILE     X   1      11.178  18.471  29.631  0.00  0.00            
ATOM     27 CTHR     X   1       8.164  20.668  30.285  0.00  0.00            
ATOM     28 CTHR     X   1       4.487  19.993  29.538  0.00  0.00            
ATOM     29 CLYS     X   1       4.889  22.499  26.688  0.00  0.00            
ATOM     30 CGLU     X   1       7.853  20.612  25.204  0.00  0.00            
ATOM     31 CLEU     X   1       6.181  17.202  25.494  0.00  0.00            
ATOM     32 CGLY     X   1       3.220  18.820  23.711  0.00  0.00            
ATOM     33 CTHR     X   1       5.443  20.057  20.882  0.00  0.00            
ATOM     34 CVAL     X   1       6.714  16.506  20.312  0.00  0.00            
ATOM     35 CMET     X   1       3.290  14.848  20.348  0.00  0.00            
ATOM     36 CARG     X   1       1.884  17.523  18.074  0.00  0.00            
ATOM     37 CSER     X   1       4.675  16.731  15.614  0.00  0.00            
ATOM     38 CLEU     X   1       3.468  13.106  15.751  0.00  0.00            
ATOM     39 CGLY     X   1      -0.175  13.973  15.030  0.00  0.00            
ATOM     40 CGLN     X   1      -1.693  14.186  18.533  0.00  0.00            
ATOM     41 CASN     X   1      -2.779  17.472  20.102  0.00  0.00            
ATOM     42 CPRO     X   1      -3.145  16.709  23.845  0.00  0.00            
ATOM     43 CTHR     X   1      -4.598  19.349  26.178  0.00  0.00            
ATOM     44 CGLU     X   1      -2.604  20.849  29.059  0.00  0.00            
ATOM     45 CALA     X   1      -4.467  18.599  31.497  0.00  0.00            
ATOM     46 CGLU     X   1      -3.474  15.471  29.522  0.00  0.00            
ATOM     47 CLEU     X   1       0.144  16.621  29.265  0.00  0.00            
ATOM     48 CGLN     X   1       0.272  17.295  33.025  0.00  0.00            
ATOM     49 CASP     X   1      -0.892  13.747  33.782  0.00  0.00            
ATOM     50 CMET     X   1       1.883  12.464  31.491  0.00  0.00            
ATOM     51 CILE     X   1       4.587  14.474  33.250  0.00  0.00            
ATOM     52 CASN     X   1       3.201  13.661  36.690  0.00  0.00            
ATOM     53 CGLU     X   1       3.674   9.942  35.951  0.00  0.00            
ATOM     54 CVAL     X   1       7.368  10.551  35.277  0.00  0.00            
ATOM     55 CASP     X   1       8.352  13.487  37.526  0.00  0.00            
ATOM     56 CALA     X   1       9.749  11.797  40.676  0.00  0.00            
ATOM     57 CASP     X   1      10.697  14.973  42.608  0.00  0.00            
ATOM     58 CGLY     X   1       7.470  16.840  41.798  0.00  0.00            
ATOM     59 CASN     X   1       9.219  19.984  40.475  0.00  0.00            
ATOM     60 CGLY     X   1       6.878  20.007  37.426  0.00  0.00            
ATOM     61 CTHR     X   1       9.456  18.895  34.802  0.00  0.00            
ATOM     62 CILE     X   1      11.284  15.683  33.721  0.00  0.00            
ATOM     63 CASP     X   1      15.094  15.711  34.029  0.00  0.00            
ATOM     64 CPHE     X   1      17.549  13.242  32.432  0.00  0.00            
ATOM     65 CPRO     X   1      17.787  10.894  35.491  0.00  0.00            
ATOM     66 CGLU     X   1      13.966  10.743  35.663  0.00  0.00            
ATOM     67 CPHE     X   1      13.817  10.062  31.877  0.00  0.00            
ATOM     68 CLEU     X   1      16.461   7.331  32.129  0.00  0.00            
ATOM     69 CSER     X   1      14.537   5.594  34.935  0.00  0.00            
ATOM     70 CLEU     X   1      11.177   5.621  33.113  0.00  0.00            
ATOM     71 CMET     X   1      12.659   4.661  29.724  0.00  0.00            
ATOM     72 CALA     X   1      14.826   1.786  30.958  0.00  0.00            
ATOM     73 CARG     X   1      11.607   0.453  32.595  0.00  0.00            
ATOM     74 CLYS     X   1       9.489   0.985  29.479  0.00  0.00            
ATOM     75 CMET     X   1      12.015  -1.101  27.576  0.00  0.00            
ATOM     76 CLYS     X   1      11.604  -3.961  30.068  0.00  0.00            
ATOM     77 CGLU     X   1       7.830  -3.610  29.577  0.00  0.00            
ATOM     78 CGLN     X   1       8.234  -3.702  25.809  0.00  0.00            
ATOM     79 CASP     X   1      10.450  -6.855  25.851  0.00  0.00            
ATOM     80 CSER     X   1       7.843  -8.597  28.023  0.00  0.00            
ATOM     81 CGLU     X   1       4.997  -7.572  25.689  0.00  0.00            
ATOM     82 CGLU     X   1       7.017  -8.666  22.611  0.00  0.00            
ATOM     83 CGLU     X   1       7.337 -12.185  24.123  0.00  0.00            
ATOM     84 CLEU     X   1       3.575 -12.438  24.608  0.00  0.00            
ATOM     85 CILE     X   1       2.862 -11.065  21.122  0.00  0.00            
ATOM     86 CGLU     X   1       5.194 -13.655  19.540  0.00  0.00            
ATOM     87 CALA     X   1       3.617 -16.482  21.562  0.00  0.00            
ATOM     88 CPHE     X   1       0.117 -15.309  20.570  0.00  0.00            
ATOM     89 CLYS     X   1       0.815 -15.029  16.827  0.00  0.00            
ATOM     90 CVAL     X   1       2.120 -18.624  16.763  0.00  0.00            
ATOM     91 CPHE     X   1      -1.001 -19.982  18.486  0.00  0.00            
ATOM     92 CASP     X   1      -3.098 -17.884  16.077  0.00  0.00            
ATOM     93 CARG     X   1      -2.187 -20.004  13.048  0.00  0.00            
ATOM     94 CASP     X   1      -4.346 -18.184  10.497  0.00  0.00            
ATOM     95 CGLY     X   1      -3.518 -14.667  11.720  0.00  0.00            
ATOM     96 CASN     X   1      -7.116 -13.523  12.282  0.00  0.00            
ATOM     97 CGLY     X   1      -6.461 -12.336  15.862  0.00  0.00            
ATOM     98 CLEU     X   1      -8.472 -15.157  17.467  0.00  0.00            
ATOM     99 CILE     X   1      -7.015 -18.434  18.692  0.00  0.00            
ATOM    100 CSER     X   1      -9.557 -21.122  17.871  0.00  0.00            
ATOM    101 CALA     X   1      -9.957 -24.472  19.587  0.00  0.00            
ATOM    102 CALA     X   1      -8.532 -26.193  16.468  0.00  0.00            
ATOM    103 CGLU     X   1      -5.515 -23.846  16.431  0.00  0.00            
ATOM    104 CLEU     X   1      -4.867 -24.289  20.154  0.00  0.00            
ATOM    105 CARG     X   1      -5.115 -28.085  19.844  0.00  0.00            
ATOM    106 CHIS     X   1      -2.801 -28.112  16.808  0.00  0.00            
ATOM    107 CVAL     X   1      -0.072 -26.073  18.555  0.00  0.00            
ATOM    108 CMET     X   1      -0.427 -27.991  21.831  0.00  0.00            
ATOM    109 CTHR     X   1       0.239 -31.279  19.995  0.00  0.00            
ATOM    110 CASN     X   1       3.489 -29.782  18.661  0.00  0.00            
ATOM    111 CLEU     X   1       4.323 -28.653  22.206  0.00  0.00            
ATOM    112 CGLY     X   1       4.100 -32.354  23.112  0.00  0.00            
ATOM    113 CGLU     X   1       0.561 -32.387  24.547  0.00  0.00            
ATOM    114 CLYS     X   1      -2.023 -34.545  22.721  0.00  0.00            
ATOM    115 CLEU     X   1      -5.273 -33.085  24.111  0.00  0.00            
ATOM    116 CTHR     X   1      -8.941 -33.890  23.389  0.00  0.00            
ATOM    117 CASP     X   1     -11.563 -31.377  22.177  0.00  0.00            
ATOM    118 CASP     X   1     -13.063 -31.538  25.691  0.00  0.00            
ATOM    119 CGLU     X   1      -9.719 -30.593  27.259  0.00  0.00            
ATOM    120 CVAL     X   1      -8.999 -27.766  24.794  0.00  0.00            
ATOM    121 CASP     X   1     -12.566 -26.467  25.175  0.00  0.00            
ATOM    122 CGLU     X   1     -12.020 -26.240  28.954  0.00  0.00            
ATOM    123 CMET     X   1      -8.742 -24.355  28.420  0.00  0.00            
ATOM    124 CILE     X   1     -10.548 -21.807  26.227  0.00  0.00            
ATOM    125 CARG     X   1     -13.516 -21.451  28.576  0.00  0.00            
ATOM    126 CGLU     X   1     -11.140 -20.611  31.438  0.00  0.00            
ATOM    127 CALA     X   1      -9.626 -17.710  29.436  0.00  0.00            
ATOM    128 CASP     X   1     -12.659 -16.648  27.378  0.00  0.00            
ATOM    129 CILE     X   1     -14.081 -13.314  28.551  0.00  0.00            
ATOM    130 CASP     X   1     -16.227 -12.197  25.571  0.00  0.00            
ATOM    131 CGLY     X   1     -17.776 -15.662  25.216  0.00  0.00            
ATOM    132 CASP     X   1     -16.908 -16.203  21.524  0.00  0.00            
ATOM    133 CGLY     X   1     -15.244 -19.603  22.131  0.00  0.00            
ATOM    134 CHIS     X   1     -11.935 -18.151  20.911  0.00  0.00            
ATOM    135 CILE     X   1      -8.992 -16.481  22.684  0.00  0.00            
ATOM    136 CASN     X   1      -8.115 -12.942  21.583  0.00  0.00            
ATOM    137 CTYR     X   1      -4.841 -11.226  22.546  0.00  0.00            
ATOM    138 CGLU     X   1      -6.226  -9.459  25.631  0.00  0.00            
ATOM    139 CGLU     X   1      -7.688 -12.757  26.897  0.00  0.00            
ATOM    140 CPHE     X   1      -4.363 -14.464  26.168  0.00  0.00            
ATOM    141 CVAL     X   1      -2.314 -11.857  28.050  0.00  0.00            
ATOM    142 CARG     X   1      -4.630 -11.819  31.086  0.00  0.00            
ATOM    143 CMET     X   1      -4.430 -15.618  31.343  0.00  0.00            
ATOM    144 CMET     X   1      -0.647 -15.725  30.841  0.00  0.00            
ATOM    145 CVAL     X   1       0.119 -12.992  33.425  0.00  0.00            
ATOM    146 CSER     X   1      -2.691 -14.030  35.811  0.00  0.00            
END
ATOM      1 CGLU     X   1      25.634  -3.120  37.629  0.00  0.00            
ATOM      2 CGLN     X   1      26.558  -2.800  33.922  0.00  0.00            
ATOM      3 CLEU     X   1      24.331  -1.210  31.224  0.00  0.00            
ATOM      4 CTHR     X   1      27.238  -0.286  28.929  0.00  0.00            
ATOM      5 CGLU     X   1      28.253   3.131  27.693  0.00  0.00            
ATOM      6 CGLU     X   1      26.205   3.215  24.482  0.00  0.00            
ATOM      7 CGLN     X   1      22.996   3.300  26.551  0.00  0.00            
ATOM      8 CILE     X   1      24.380   6.478  28.125  0.00  0.00            
ATOM      9 CALA     X   1      24.840   7.992  24.607  0.00  0.00            
ATOM     10 CGLU     X   1      21.342   6.965  23.504  0.00  0.00            
ATOM     11 CPHE     X   1      19.829   8.208  26.793  0.00  0.00            
ATOM     12 CLYS     X   1      21.139  11.751  26.264  0.00  0.00            
ATOM     13 CGLU     X   1      19.928  11.661  22.647  0.00  0.00            
ATOM     14 CALA     X   1      16.337  10.600  23.372  0.00  0.00            
ATOM     15 CPHE     X   1      16.438  13.415  25.948  0.00  0.00            
ATOM     16 CALA     X   1      17.746  15.899  23.372  0.00  0.00            
ATOM     17 CLEU     X   1      14.670  15.437  21.151  0.00  0.00            
ATOM     18 CPHE     X   1      11.978  16.602  23.598  0.00  0.00            
ATOM     19 CASP     X   1      14.323  19.052  25.340  0.00  0.00            
ATOM     20 CLYS     X   1      14.178  21.178  22.161  0.00  0.00            
ATOM     21 CASP     X   1      15.193  24.548  23.641  0.00  0.00            
ATOM     22 CGLY     X   1      17.406  22.243  25.748  0.00  0.00            
ATOM     23 CASP     X   1      17.751  23.408  29.366  0.00  0.00            
ATOM     24 CGLY     X   1      17.979  19.797  30.590  0.00  0.00            
ATOM     25 CTHR     X   1      14.336  19.716  31.773  0.00  0.00            
ATOM     26 CILE     X   1      10.998  18.747  30.185  0.00  0.00            
ATOM     27 CTHR     X   1       8.011  20.752  31.362  0.00  0.00            
ATOM     28 CTHR     X   1       4.610  20.485  29.659  0.00  0.00            
ATOM     29 CLYS     X   1       5.580  23.240  27.202  0.00  0.00            
ATOM     30 CGLU     X   1       8.463  20.987  26.125  0.00  0.00            
ATOM     31 CLEU     X   1       6.355  17.818  26.257  0.00  0.00            
ATOM     32 CGLY     X   1       3.647  19.385  24.073  0.00  0.00            
ATOM     33 CTHR     X   1       5.788  20.290  21.060  0.00  0.00            
ATOM     34 CVAL     X   1       7.320  16.798  20.955  0.00  0.00            
ATOM     35 CMET     X   1       4.062  14.834  21.043  0.00  0.00            
ATOM     36 CARG     X   1       2.687  16.923  18.206  0.00  0.00            
ATOM     37 CSER     X   1       5.199  15.119  15.992  0.00  0.00            
ATOM     38 CLEU     X   1       3.830  11.848  17.423  0.00  0.00            
ATOM     39 CGLY     X   1       0.250  12.543  16.307  0.00  0.00            
ATOM     40 CGLN     X   1      -1.442  14.174  19.323  0.00  0.00            
ATOM     41 CASN     X   1      -2.830  17.618  20.129  0.00  0.00            
ATOM     42 CPRO     X   1      -2.109  16.958  23.840  0.00  0.00            
ATOM     43 CTHR     X   1      -4.697  18.435  26.215  0.00  0.00            
ATOM     44 CGLU     X   1      -2.969  20.911  28.541  0.00  0.00            
ATOM     45 CALA     X   1      -3.841  18.520  31.369  0.00  0.00            
ATOM     46 CGLU     X   1      -2.863  15.357  29.444  0.00  0.00            
ATOM     47 CLEU     X   1       0.666  16.728  29.067  0.00  0.00            
ATOM     48 CGLN     X   1       0.585  16.628  32.887  0.00  0.00            
ATOM     49 CASP     X   1      -0.477  12.969  32.961  0.00  0.00            
ATOM     50 CMET     X   1       2.722  12.076  31.071  0.00  0.00            
ATOM     51 CILE     X   1       4.984  14.026  33.421  0.00  0.00            
ATOM     52 CASN     X   1       3.555  12.599  36.637  0.00  0.00            
ATOM     53 CGLU     X   1       4.806   9.104  35.732  0.00  0.00            
ATOM     54 CVAL     X   1       8.481  10.043  36.025  0.00  0.00            
ATOM     55 CASP     X   1       8.656  12.781  38.693  0.00  0.00            
ATOM     56 CALA     X   1      11.162  11.102  41.066  0.00  0.00            
ATOM     57 CASP     X   1      12.557  14.080  43.041  0.00  0.00            
ATOM     58 CGLY     X   1       9.015  15.497  43.099  0.00  0.00            
ATOM     59 CASN     X   1       9.845  18.707  41.178  0.00  0.00            
ATOM     60 CGLY     X   1       6.910  18.316  38.727  0.00  0.00            
ATOM     61 CTHR     X   1       9.167  17.915  35.642  0.00  0.00            
ATOM     62 CILE     X   1      11.283  15.296  33.774  0.00  0.00            
ATOM     63 CASP     X   1      15.039  15.803  34.266  0.00  0.00            
ATOM     64 CPHE     X   1      17.979  14.282  32.340  0.00  0.00            
ATOM     65 CPRO     X   1      18.557  11.407  34.856  0.00  0.00            
ATOM     66 CGLU     X   1      14.805  10.708  35.158  0.00  0.00            
ATOM     67 CPHE     X   1      14.635  10.234  31.341  0.00  0.00            
ATOM     68 CLEU     X   1      17.170   7.430  31.809  0.00  0.00            
ATOM     69 CSER     X   1      14.866   6.308  34.642  0.00  0.00            
ATOM     70 CLEU     X   1      11.958   6.464  32.166  0.00  0.00            
ATOM     71 CMET     X   1      13.796   4.223  29.677  0.00  0.00            
ATOM     72 CALA     X   1      14.156   1.912  32.679  0.00  0.00            
ATOM     73 CARG     X   1      10.314   2.117  32.773  0.00  0.00            
ATOM     74 CLYS     X   1       9.394   2.226  29.082  0.00  0.00            
ATOM     75 CMET     X   1      12.430  -0.032  28.884  0.00  0.00            
ATOM     76 CLYS     X   1      10.281  -2.252  31.124  0.00  0.00            
ATOM     77 CGLU     X   1       6.573  -1.559  30.512  0.00  0.00            
ATOM     78 CGLN     X   1       7.413  -3.346  27.276  0.00  0.00            
ATOM     79 CASP     X   1       8.783  -6.947  27.209  0.00  0.00            
ATOM     80 CSER     X   1       6.026  -9.145  28.662  0.00  0.00            
ATOM     81 CGLU     X   1       3.571  -9.023  25.736  0.00  0.00            
ATOM     82 CGLU     X   1       3.821  -7.895  22.073  0.00  0.00            
ATOM     83 CGLU     X   1       7.034 -10.004  22.092  0.00  0.00            
ATOM     84 CLEU     X   1       5.399 -13.067  23.638  0.00  0.00            
ATOM     85 CILE     X   1       3.297 -12.068  20.616  0.00  0.00            
ATOM     86 CGLU     X   1       5.712 -14.307  18.665  0.00  0.00            
ATOM     87 CALA     X   1       4.296 -17.388  20.416  0.00  0.00            
ATOM     88 CPHE     X   1       0.634 -16.320  20.173  0.00  0.00            
ATOM     89 CLYS     X   1       1.414 -15.476  16.532  0.00  0.00            
ATOM     90 CVAL     X   1       2.352 -19.171  16.220  0.00  0.00            
ATOM     91 CPHE     X   1      -1.128 -20.252  17.350  0.00  0.00            
ATOM     92 CASP     X   1      -3.162 -17.451  15.731  0.00  0.00            
ATOM     93 CARG     X   1      -1.776 -18.397  12.314  0.00  0.00            
ATOM     94 CASP     X   1      -4.692 -17.305  10.125  0.00  0.00            
ATOM     95 CGLY     X   1      -4.227 -13.818  11.599  0.00  0.00            
ATOM     96 CASN     X   1      -7.965 -13.086  11.832  0.00  0.00            
ATOM     97 CGLY     X   1      -7.489 -12.006  15.473  0.00  0.00            
ATOM     98 CLEU     X   1      -8.601 -15.267  17.115  0.00  0.00            
ATOM     99 CILE     X   1      -6.893 -18.336  18.541  0.00  0.00            
ATOM    100 CSER     X   1      -9.834 -20.618  17.829  0.00  0.00            
ATOM    101 CALA     X   1     -10.488 -23.790  19.788  0.00  0.00            
ATOM    102 CALA     X   1      -9.500 -25.927  16.758  0.00  0.00            
ATOM    103 CGLU     X   1      -6.487 -23.704  15.989  0.00  0.00            
ATOM    104 CLEU     X   1      -5.359 -23.811  19.621  0.00  0.00            
ATOM    105 CARG     X   1      -5.878 -27.591  19.650  0.00  0.00            
ATOM    106 CHIS     X   1      -3.695 -27.820  16.526  0.00  0.00            
ATOM    107 CVAL     X   1      -0.854 -25.931  18.263  0.00  0.00            
ATOM    108 CMET     X   1      -1.720 -27.933  21.390  0.00  0.00            
ATOM    109 CTHR     X   1      -0.474 -31.302  20.080  0.00  0.00            
ATOM    110 CASN     X   1       2.759 -29.753  18.762  0.00  0.00            
ATOM    111 CLEU     X   1       3.581 -28.129  22.112  0.00  0.00            
ATOM    112 CGLY     X   1       3.412 -31.570  23.753  0.00  0.00            
ATOM    113 CGLU     X   1      -0.195 -31.707  25.001  0.00  0.00            
ATOM    114 CLYS     X   1      -2.283 -34.855  24.369  0.00  0.00            
ATOM    115 CLEU     X   1      -5.450 -32.799  24.983  0.00  0.00            
ATOM    116 CTHR     X   1      -8.893 -33.740  23.610  0.00  0.00            
ATOM    117 CASP     X   1     -10.878 -31.279  21.452  0.00  0.00            
ATOM    118 CASP     X   1     -13.059 -30.855  24.565  0.00  0.00            
ATOM    119 CGLU     X   1     -10.063 -30.401  26.879  0.00  0.00            
ATOM    120 CVAL     X   1      -8.801 -27.763  24.424  0.00  0.00            
ATOM    121 CASP     X   1     -11.972 -25.700  24.919  0.00  0.00            
ATOM    122 CGLU     X   1     -11.957 -26.070  28.726  0.00  0.00            
ATOM    123 CMET     X   1      -9.017 -23.634  28.615  0.00  0.00            
ATOM    124 CILE     X   1     -10.860 -21.958  25.723  0.00  0.00            
ATOM    125 CARG     X   1     -13.764 -21.048  28.003  0.00  0.00            
ATOM    126 CGLU     X   1     -11.106 -20.224  30.611  0.00  0.00            
ATOM    127 CALA     X   1      -9.533 -17.517  28.394  0.00  0.00            
ATOM    128 CASP     X   1     -12.752 -16.141  26.877  0.00  0.00            
ATOM    129 CILE     X   1     -13.689 -12.918  28.679  0.00  0.00            
ATOM    130 CASP     X   1     -16.441 -12.042  26.151  0.00  0.00            
ATOM    131 CGLY     X   1     -18.551 -15.209  25.929  0.00  0.00            
ATOM    132 CASP     X   1     -17.839 -15.685  22.194  0.00  0.00            
ATOM    133 CGLY     X   1     -16.146 -19.125  22.254  0.00  0.00            
ATOM    134 CHIS     X   1     -12.852 -17.752  20.909  0.00  0.00            
ATOM    135 CILE     X   1      -9.603 -16.099  22.047  0.00  0.00            
ATOM    136 CASN     X   1      -9.046 -12.535  20.824  0.00  0.00            
ATOM    137 CTYR     X   1      -5.348 -11.762  21.385  0.00  0.00            
ATOM    138 CGLU     X   1      -5.257  -9.535  24.483  0.00  0.00            
ATOM    139 CGLU     X   1      -7.326 -12.088  26.439  0.00  0.00            
ATOM    140 CPHE     X   1      -4.717 -14.758  25.686  0.00  0.00            
ATOM    141 CVAL     X   1      -1.931 -12.587  27.123  0.00  0.00            
ATOM    142 CARG     X   1      -3.742 -11.988  30.432  0.00  0.00            
ATOM    143 CMET     X   1      -4.680 -15.397  31.858  0.00  0.00            
ATOM    144 CMET     X   1      -0.962 -16.181  32.234  0.00  0.00            
ATOM    145 CVAL     X   1      -0.178 -13.218  34.545  0.00  0.00            
ATOM    146 CSER     X   1      -3.290 -13.760  36.710  0.00  0.00            
END
ATOM      1 CGLU     X   1      24.880  -3.866  37.153  0.00  0.00            
ATOM      2 CGLN     X   1      25.958  -0.497  35.675  0.00  0.00            
ATOM      3 CLEU     X   1      24.615   1.071  32.432  0.00  0.00            
ATOM      4 CTHR     X   1      27.179   0.162  29.755  0.00  0.00            
ATOM      5 CGLU     X   1      28.628   2.991  27.724  0.00  0.00            
ATOM      6 CGLU     X   1      26.880   2.689  24.353  0.00  0.00            
ATOM      7 CGLN     X   1      23.492   1.931  25.942  0.00  0.00            
ATOM      8 CILE     X   1      23.737   5.073  28.078  0.00  0.00            
ATOM      9 CALA     X   1      25.053   6.829  24.906  0.00  0.00            
ATOM     10 CGLU     X   1      21.939   5.778  22.980  0.00  0.00            
ATOM     11 CPHE     X   1      19.909   7.400  25.791  0.00  0.00            
ATOM     12 CLYS     X   1      21.799  10.697  25.457  0.00  0.00            
ATOM     13 CGLU     X   1      20.972  11.104  21.754  0.00  0.00            
ATOM     14 CALA     X   1      17.362  10.379  22.748  0.00  0.00            
ATOM     15 CPHE     X   1      18.033  13.060  25.381  0.00  0.00            
ATOM     16 CALA     X   1      18.395  15.783  22.740  0.00  0.00            
ATOM     17 CLEU     X   1      15.136  14.710  21.056  0.00  0.00            
ATOM     18 CPHE     X   1      13.227  15.416  24.289  0.00  0.00            
ATOM     19 CASP     X   1      15.031  18.476  25.672  0.00  0.00            
ATOM     20 CLYS     X   1      14.480  20.435  22.430  0.00  0.00            
ATOM     21 CASP     X   1      16.115  23.596  23.814  0.00  0.00            
ATOM     22 CGLY     X   1      18.771  21.900  25.987  0.00  0.00            
ATOM     23 CASP     X   1      17.588  24.065  28.898  0.00  0.00            
ATOM     24 CGLY     X   1      18.571  21.223  31.254  0.00  0.00            
ATOM     25 CTHR     X   1      15.001  20.029  31.967  0.00  0.00            
ATOM     26 CILE     X   1      12.061  18.327  30.218  0.00  0.00            
ATOM     27 CTHR     X   1       8.839  20.059  31.196  0.00  0.00            
ATOM     28 CTHR     X   1       5.407  19.213  29.769  0.00  0.00            
ATOM     29 CLYS     X   1       5.918  21.696  26.916  0.00  0.00            
ATOM     30 CGLU     X   1       8.876  19.592  25.746  0.00  0.00            
ATOM     31 CLEU     X   1       7.427  16.096  26.173  0.00  0.00            
ATOM     32 CGLY     X   1       4.470  17.215  24.036  0.00  0.00            
ATOM     33 CTHR     X   1       6.444  18.675  21.129  0.00  0.00            
ATOM     34 CVAL     X   1       7.512  15.020  20.907  0.00  0.00            
ATOM     35 CMET     X   1       4.032  13.590  21.470  0.00  0.00            
ATOM     36 CARG     X   1       2.579  16.127  19.070  0.00  0.00            
ATOM     37 CSER     X   1       4.882  14.899  16.304  0.00  0.00            
ATOM     38 CLEU     X   1       3.435  11.502  17.293  0.00  0.00            
ATOM     39 CGLY     X   1       0.092  13.103  16.395  0.00  0.00            
ATOM     40 CGLN     X   1      -1.586  13.604  19.793  0.00  0.00            
ATOM     41 CASN     X   1      -2.960  16.833  21.252  0.00  0.00            
ATOM     42 CPRO     X   1      -2.598  16.976  25.070  0.00  0.00            
ATOM     43 CTHR     X   1      -4.906  18.953  27.369  0.00  0.00            
ATOM     44 CGLU     X   1      -3.141  20.642  30.295  0.00  0.00            
ATOM     45 CALA     X   1      -4.417  17.790  32.468  0.00  0.00            
ATOM     46 CGLU     X   1      -2.941  15.048  30.237  0.00  0.00            
ATOM     47 CLEU     X   1       0.481  16.707  30.154  0.00  0.00            
ATOM     48 CGLN     X   1       0.352  16.392  33.961  0.00  0.00            
ATOM     49 CASP     X   1      -0.503  12.687  33.706  0.00  0.00            
ATOM     50 CMET     X   1       2.516  12.068  31.446  0.00  0.00            
ATOM     51 CILE     X   1       4.949  13.812  33.787  0.00  0.00            
ATOM     52 CASN     X   1       3.668  11.549  36.554  0.00  0.00            
ATOM     53 CGLU     X   1       5.082   8.541  34.669  0.00  0.00            
ATOM     54 CVAL     X   1       8.495  10.163  35.108  0.00  0.00            
ATOM     55 CASP     X   1       7.557  12.595  37.910  0.00  0.00            
ATOM     56 CALA     X   1       8.694  10.185  40.672  0.00  0.00            
ATOM     57 CASP     X   1       9.779  12.947  43.104  0.00  0.00            
ATOM     58 CGLY     X   1       6.508  14.791  42.429  0.00  0.00            
ATOM     59 CASN     X   1       8.038  18.286  42.064  0.00  0.00            
ATOM     60 CGLY     X   1       6.759  18.635  38.456  0.00  0.00            
ATOM     61 CTHR     X   1       9.825  18.570  36.138  0.00  0.00            
ATOM     62 CILE     X   1      12.512  16.142  34.830  0.00  0.00            
ATOM     63 CASP     X   1      16.171  16.783  35.736  0.00  0.00            
ATOM     64 CPHE     X   1      18.848  14.926  33.723  0.00  0.00            
ATOM     65 CPRO     X   1      18.790  11.711  35.866  0.00  0.00            
ATOM     66 CGLU     X   1      14.989  11.458  35.490  0.00  0.00            
ATOM     67 CPHE     X   1      15.543  11.909  31.707  0.00  0.00            
ATOM     68 CLEU     X   1      17.594   8.713  32.005  0.00  0.00            
ATOM     69 CSER     X   1      14.668   6.971  33.737  0.00  0.00            
ATOM     70 CLEU     X   1      12.458   7.294  30.635  0.00  0.00            
ATOM     71 CMET     X   1      14.377   4.524  28.833  0.00  0.00            
ATOM     72 CALA     X   1      14.306   2.740  32.194  0.00  0.00            
ATOM     73 CARG     X   1      10.481   3.058  32.488  0.00  0.00            
ATOM     74 CLYS     X   1      10.622   1.814  28.895  0.00  0.00            
ATOM     75 CMET     X   1      13.474  -0.680  28.860  0.00  0.00            
ATOM     76 CLYS     X   1      11.374  -2.556  31.435  0.00  0.00            
ATOM     77 CGLU     X   1       7.719  -2.202  30.377  0.00  0.00            
ATOM     78 CGLN     X   1       7.498  -3.985  27.038  0.00  0.00            
ATOM     79 CASP     X   1       8.498  -7.692  26.705  0.00  0.00            
ATOM     80 CSER     X   1       5.125  -9.326  27.409  0.00  0.00            
ATOM     81 CGLU     X   1       3.412  -8.610  24.070  0.00  0.00            
ATOM     82 CGLU     X   1       4.004  -7.299  20.508  0.00  0.00            
ATOM     83 CGLU     X   1       7.212  -9.414  20.576  0.00  0.00            
ATOM     84 CLEU     X   1       5.029 -12.079  22.182  0.00  0.00            
ATOM     85 CILE     X   1       2.854 -10.977  19.248  0.00  0.00            
ATOM     86 CGLU     X   1       5.118 -12.864  16.805  0.00  0.00            
ATOM     87 CALA     X   1       4.886 -16.101  18.813  0.00  0.00            
ATOM     88 CPHE     X   1       1.117 -15.474  18.722  0.00  0.00            
ATOM     89 CLYS     X   1       0.953 -15.380  14.909  0.00  0.00            
ATOM     90 CVAL     X   1       1.658 -19.139  14.985  0.00  0.00            
ATOM     91 CPHE     X   1      -1.553 -20.040  16.837  0.00  0.00            
ATOM     92 CASP     X   1      -3.747 -17.388  15.176  0.00  0.00            
ATOM     93 CARG     X   1      -2.359 -18.503  11.812  0.00  0.00            
ATOM     94 CASP     X   1      -4.457 -16.958   9.038  0.00  0.00            
ATOM     95 CGLY     X   1      -4.591 -13.753  11.101  0.00  0.00            
ATOM     96 CASN     X   1      -7.909 -12.486  12.497  0.00  0.00            
ATOM     97 CGLY     X   1      -6.863 -10.967  15.851  0.00  0.00            
ATOM     98 CLEU     X   1      -8.142 -14.235  17.352  0.00  0.00            
ATOM     99 CILE     X   1      -7.223 -17.817  18.182  0.00  0.00            
ATOM    100 CSER     X   1     -10.025 -20.332  17.747  0.00  0.00            
ATOM    101 CALA     X   1     -10.654 -23.474  19.763  0.00  0.00            
ATOM    102 CALA     X   1      -8.932 -25.580  17.057  0.00  0.00            
ATOM    103 CGLU     X   1      -6.226 -22.968  16.374  0.00  0.00            
ATOM    104 CLEU     X   1      -5.680 -23.078  20.138  0.00  0.00            
ATOM    105 CARG     X   1      -5.536 -26.889  19.987  0.00  0.00            
ATOM    106 CHIS     X   1      -2.428 -26.569  17.793  0.00  0.00            
ATOM    107 CVAL     X   1      -0.954 -24.265  20.471  0.00  0.00            
ATOM    108 CMET     X   1      -1.343 -27.116  22.973  0.00  0.00            
ATOM    109 CTHR     X   1       0.287 -29.567  20.533  0.00  0.00            
ATOM    110 CASN     X   1       3.327 -27.282  20.885  0.00  0.00            
ATOM    111 CLEU     X   1       3.267 -27.720  24.672  0.00  0.00            
ATOM    112 CGLY     X   1       3.173 -31.464  23.937  0.00  0.00            
ATOM    113 CGLU     X   1      -0.451 -31.786  25.097  0.00  0.00            
ATOM    114 CLYS     X   1      -2.403 -34.020  22.674  0.00  0.00            
ATOM    115 CLEU     X   1      -5.726 -33.074  24.315  0.00  0.00            
ATOM    116 CTHR     X   1      -9.272 -34.202  23.433  0.00  0.00            
ATOM    117 CASP     X   1     -12.111 -32.160  21.876  0.00  0.00            
ATOM    118 CASP     X   1     -13.547 -31.509  25.360  0.00  0.00            
ATOM    119 CGLU     X   1     -10.210 -30.465  26.881  0.00  0.00            
ATOM    120 CVAL     X   1      -9.847 -27.867  24.106  0.00  0.00            
ATOM    121 CASP     X   1     -13.078 -26.053  25.014  0.00  0.00            
ATOM    122 CGLU     X   1     -12.027 -25.573  28.660  0.00  0.00            
ATOM    123 CMET     X   1      -9.132 -23.372  27.497  0.00  0.00            
ATOM    124 CILE     X   1     -11.576 -21.060  25.696  0.00  0.00            
ATOM    125 CARG     X   1     -14.185 -20.964  28.460  0.00  0.00            
ATOM    126 CGLU     X   1     -11.741 -19.812  31.151  0.00  0.00            
ATOM    127 CALA     X   1     -10.635 -16.882  28.937  0.00  0.00            
ATOM    128 CASP     X   1     -14.004 -16.044  27.355  0.00  0.00            
ATOM    129 CILE     X   1     -15.940 -13.240  29.059  0.00  0.00            
ATOM    130 CASP     X   1     -17.769 -11.965  25.934  0.00  0.00            
ATOM    131 CGLY     X   1     -18.908 -15.390  24.707  0.00  0.00            
ATOM    132 CASP     X   1     -18.201 -15.388  20.941  0.00  0.00            
ATOM    133 CGLY     X   1     -16.319 -18.727  21.058  0.00  0.00            
ATOM    134 CHIS     X   1     -12.960 -17.064  20.356  0.00  0.00            
ATOM    135 CILE     X   1     -10.125 -15.673  22.505  0.00  0.00            
ATOM    136 CASN     X   1      -8.744 -12.376  21.186  0.00  0.00            
ATOM    137 CTYR     X   1      -5.007 -11.676  21.558  0.00  0.00            
ATOM    138 CGLU     X   1      -6.022  -9.992  24.829  0.00  0.00            
ATOM    139 CGLU     X   1      -7.678 -12.847  26.760  0.00  0.00            
ATOM    140 CPHE     X   1      -4.672 -15.104  26.152  0.00  0.00            
ATOM    141 CVAL     X   1      -2.528 -12.497  27.923  0.00  0.00            
ATOM    142 CARG     X   1      -5.014 -12.108  30.796  0.00  0.00            
ATOM    143 CMET     X   1      -4.802 -15.881  31.301  0.00  0.00            
ATOM    144 CMET     X   1      -0.992 -15.901  31.542  0.00  0.00            
ATOM    145 CVAL     X   1      -1.152 -13.321  34.379  0.00  0.00            
ATOM    146 CSER     X   1      -2.601 -16.223  36.414  0.00  0.00            
END
ATOM      1 CGLU     X   1      26.672  -4.762  38.692  0.00  0.00            
ATOM      2 CGLN     X   1      27.174  -2.541  35.608  0.00  0.00            
ATOM      3 CLEU     X   1      24.896  -1.662  32.640  0.00  0.00            
ATOM      4 CTHR     X   1      26.746  -0.609  29.471  0.00  0.00            
ATOM      5 CGLU     X   1      27.890   2.793  28.310  0.00  0.00            
ATOM      6 CGLU     X   1      26.636   2.483  24.726  0.00  0.00            
ATOM      7 CGLN     X   1      23.108   2.110  26.138  0.00  0.00            
ATOM      8 CILE     X   1      23.664   5.006  28.546  0.00  0.00            
ATOM      9 CALA     X   1      25.520   7.034  25.839  0.00  0.00            
ATOM     10 CGLU     X   1      22.935   6.449  23.103  0.00  0.00            
ATOM     11 CPHE     X   1      20.365   7.391  25.780  0.00  0.00            
ATOM     12 CLYS     X   1      21.831  10.909  25.603  0.00  0.00            
ATOM     13 CGLU     X   1      21.734  11.280  21.806  0.00  0.00            
ATOM     14 CALA     X   1      18.021  10.426  21.976  0.00  0.00            
ATOM     15 CPHE     X   1      17.223  12.265  25.225  0.00  0.00            
ATOM     16 CALA     X   1      18.446  15.715  24.163  0.00  0.00            
ATOM     17 CLEU     X   1      16.355  15.590  20.966  0.00  0.00            
ATOM     18 CPHE     X   1      13.346  15.951  23.292  0.00  0.00            
ATOM     19 CASP     X   1      15.520  18.228  25.442  0.00  0.00            
ATOM     20 CLYS     X   1      15.120  20.633  22.491  0.00  0.00            
ATOM     21 CASP     X   1      16.191  24.148  23.528  0.00  0.00            
ATOM     22 CGLY     X   1      18.872  22.450  25.669  0.00  0.00            
ATOM     23 CASP     X   1      17.523  23.448  29.096  0.00  0.00            
ATOM     24 CGLY     X   1      18.718  20.256  30.821  0.00  0.00            
ATOM     25 CTHR     X   1      15.334  18.659  31.644  0.00  0.00            
ATOM     26 CILE     X   1      12.127  17.655  29.825  0.00  0.00            
ATOM     27 CTHR     X   1       9.280  20.054  30.509  0.00  0.00            
ATOM     28 CTHR     X   1       5.628  19.752  29.454  0.00  0.00            
ATOM     29 CLYS     X   1       6.201  21.943  26.382  0.00  0.00            
ATOM     30 CGLU     X   1       9.050  19.873  24.919  0.00  0.00            
ATOM     31 CLEU     X   1       7.058  16.664  25.413  0.00  0.00            
ATOM     32 CGLY     X   1       4.214  18.647  23.819  0.00  0.00            
ATOM     33 CTHR     X   1       6.540  19.462  20.920  0.00  0.00            
ATOM     34 CVAL     X   1       7.664  15.861  20.352  0.00  0.00            
ATOM     35 CMET     X   1       4.207  14.452  21.082  0.00  0.00            
ATOM     36 CARG     X   1       2.830  16.640  18.322  0.00  0.00            
ATOM     37 CSER     X   1       5.027  14.915  15.741  0.00  0.00            
ATOM     38 CLEU     X   1       2.461  12.116  16.192  0.00  0.00            
ATOM     39 CGLY     X   1      -0.794  14.003  15.574  0.00  0.00            
ATOM     40 CGLN     X   1      -1.785  15.515  18.943  0.00  0.00            
ATOM     41 CASN     X   1      -1.585  18.717  20.979  0.00  0.00            
ATOM     42 CPRO     X   1      -1.314  16.888  24.342  0.00  0.00            
ATOM     43 CTHR     X   1      -3.360  19.012  26.756  0.00  0.00            
ATOM     44 CGLU     X   1      -0.968  21.080  28.883  0.00  0.00            
ATOM     45 CALA     X   1      -2.645  19.710  32.012  0.00  0.00            
ATOM     46 CGLU     X   1      -2.774  16.322  30.232  0.00  0.00            
ATOM     47 CLEU     X   1       1.021  16.145  30.031  0.00  0.00            
ATOM     48 CGLN     X   1       1.023  17.067  33.740  0.00  0.00            
ATOM     49 CASP     X   1      -0.521  13.698  34.627  0.00  0.00            
ATOM     50 CMET     X   1       1.644  12.220  31.847  0.00  0.00            
ATOM     51 CILE     X   1       4.848  13.519  33.425  0.00  0.00            
ATOM     52 CASN     X   1       3.700  12.414  36.872  0.00  0.00            
ATOM     53 CGLU     X   1       4.485   8.725  36.258  0.00  0.00            
ATOM     54 CVAL     X   1       8.112   9.848  36.023  0.00  0.00            
ATOM     55 CASP     X   1       6.989  12.721  38.289  0.00  0.00            
ATOM     56 CALA     X   1       8.482  12.263  41.795  0.00  0.00            
ATOM     57 CASP     X   1       8.862  15.707  43.443  0.00  0.00            
ATOM     58 CGLY     X   1       5.721  17.311  41.989  0.00  0.00            
ATOM     59 CASN     X   1       8.236  19.998  40.923  0.00  0.00            
ATOM     60 CGLY     X   1       6.821  19.496  37.384  0.00  0.00            
ATOM     61 CTHR     X   1      10.100  18.835  35.490  0.00  0.00            
ATOM     62 CILE     X   1      12.584  15.898  35.304  0.00  0.00            
ATOM     63 CASP     X   1      16.353  16.526  35.420  0.00  0.00            
ATOM     64 CPHE     X   1      18.728  13.701  34.396  0.00  0.00            
ATOM     65 CPRO     X   1      18.249  10.585  36.629  0.00  0.00            
ATOM     66 CGLU     X   1      14.454  10.821  36.184  0.00  0.00            
ATOM     67 CPHE     X   1      15.638  10.177  32.578  0.00  0.00            
ATOM     68 CLEU     X   1      16.822   6.866  34.044  0.00  0.00            
ATOM     69 CSER     X   1      13.312   6.490  35.504  0.00  0.00            
ATOM     70 CLEU     X   1      12.007   6.795  31.924  0.00  0.00            
ATOM     71 CMET     X   1      14.398   4.294  30.303  0.00  0.00            
ATOM     72 CALA     X   1      13.832   1.993  33.281  0.00  0.00            
ATOM     73 CARG     X   1      10.034   2.401  32.803  0.00  0.00            
ATOM     74 CLYS     X   1      10.299   2.482  29.008  0.00  0.00            
ATOM     75 CMET     X   1      13.293   0.174  28.752  0.00  0.00            
ATOM     76 CLYS     X   1      10.961  -2.248  30.556  0.00  0.00            
ATOM     77 CGLU     X   1       7.146  -2.440  30.442  0.00  0.00            
ATOM     78 CGLN     X   1       5.798  -3.986  27.254  0.00  0.00            
ATOM     79 CASP     X   1       7.856  -6.692  25.440  0.00  0.00            
ATOM     80 CSER     X   1       6.660  -9.783  27.328  0.00  0.00            
ATOM     81 CGLU     X   1       3.771  -9.858  24.828  0.00  0.00            
ATOM     82 CGLU     X   1       2.784  -8.669  21.312  0.00  0.00            
ATOM     83 CGLU     X   1       6.391  -9.664  20.433  0.00  0.00            
ATOM     84 CLEU     X   1       6.298 -13.202  21.817  0.00  0.00            
ATOM     85 CILE     X   1       3.019 -12.630  19.956  0.00  0.00            
ATOM     86 CGLU     X   1       5.129 -12.250  16.785  0.00  0.00            
ATOM     87 CALA     X   1       6.027 -15.798  17.869  0.00  0.00            
ATOM     88 CPHE     X   1       2.284 -16.525  18.127  0.00  0.00            
ATOM     89 CLYS     X   1       1.691 -15.667  14.454  0.00  0.00            
ATOM     90 CVAL     X   1       2.852 -19.249  13.783  0.00  0.00            
ATOM     91 CPHE     X   1      -0.097 -20.611  15.784  0.00  0.00            
ATOM     92 CASP     X   1      -2.599 -17.859  14.905  0.00  0.00            
ATOM     93 CARG     X   1      -3.179 -19.034  11.331  0.00  0.00            
ATOM     94 CASP     X   1      -5.534 -16.765   9.385  0.00  0.00            
ATOM     95 CGLY     X   1      -4.354 -13.729  11.371  0.00  0.00            
ATOM     96 CASN     X   1      -7.867 -12.467  12.165  0.00  0.00            
ATOM     97 CGLY     X   1      -6.720 -11.239  15.604  0.00  0.00            
ATOM     98 CLEU     X   1      -8.151 -14.100  17.685  0.00  0.00            
ATOM     99 CILE     X   1      -6.420 -17.281  18.806  0.00  0.00            
ATOM    100 CSER     X   1      -9.580 -19.094  17.758  0.00  0.00            
ATOM    101 CALA     X   1     -11.026 -22.307  19.143  0.00  0.00            
ATOM    102 CALA     X   1      -9.536 -24.499  16.368  0.00  0.00            
ATOM    103 CGLU     X   1      -6.304 -22.470  16.593  0.00  0.00            
ATOM    104 CLEU     X   1      -6.264 -23.289  20.308  0.00  0.00            
ATOM    105 CARG     X   1      -6.152 -27.030  19.560  0.00  0.00            
ATOM    106 CHIS     X   1      -3.071 -26.190  17.468  0.00  0.00            
ATOM    107 CVAL     X   1      -1.874 -24.124  20.460  0.00  0.00            
ATOM    108 CMET     X   1      -2.084 -27.094  22.842  0.00  0.00            
ATOM    109 CTHR     X   1      -0.441 -29.749  20.634  0.00  0.00            
ATOM    110 CASN     X   1       2.403 -27.350  19.774  0.00  0.00            
ATOM    111 CLEU     X   1       3.801 -26.853  23.287  0.00  0.00            
ATOM    112 CGLY     X   1       3.253 -30.465  24.392  0.00  0.00            
ATOM    113 CGLU     X   1      -0.068 -31.553  25.931  0.00  0.00            
ATOM    114 CLYS     X   1      -2.003 -33.444  23.220  0.00  0.00            
ATOM    115 CLEU     X   1      -5.194 -32.528  25.121  0.00  0.00            
ATOM    116 CTHR     X   1      -8.592 -34.026  24.210  0.00  0.00            
ATOM    117 CASP     X   1     -11.056 -32.464  21.733  0.00  0.00            
ATOM    118 CASP     X   1     -13.322 -32.136  24.796  0.00  0.00            
ATOM    119 CGLU     X   1     -10.212 -30.584  26.362  0.00  0.00            
ATOM    120 CVAL     X   1     -10.235 -27.988  23.562  0.00  0.00            
ATOM    121 CASP     X   1     -13.703 -26.635  24.397  0.00  0.00            
ATOM    122 CGLU     X   1     -13.274 -26.810  28.194  0.00  0.00            
ATOM    123 CMET     X   1     -10.310 -24.423  27.867  0.00  0.00            
ATOM    124 CILE     X   1     -12.029 -21.811  25.679  0.00  0.00            
ATOM    125 CARG     X   1     -14.890 -21.204  28.110  0.00  0.00            
ATOM    126 CGLU     X   1     -12.328 -20.409  30.821  0.00  0.00            
ATOM    127 CALA     X   1     -10.891 -17.344  29.016  0.00  0.00            
ATOM    128 CASP     X   1     -14.388 -16.326  27.877  0.00  0.00            
ATOM    129 CILE     X   1     -16.115 -13.421  29.636  0.00  0.00            
ATOM    130 CASP     X   1     -18.608 -12.024  27.073  0.00  0.00            
ATOM    131 CGLY     X   1     -19.227 -15.612  25.945  0.00  0.00            
ATOM    132 CASP     X   1     -17.998 -14.805  22.407  0.00  0.00            
ATOM    133 CGLY     X   1     -16.442 -18.255  21.792  0.00  0.00            
ATOM    134 CHIS     X   1     -12.997 -16.981  20.769  0.00  0.00            
ATOM    135 CILE     X   1     -10.068 -15.486  22.713  0.00  0.00            
ATOM    136 CASN     X   1      -8.614 -12.108  21.721  0.00  0.00            
ATOM    137 CTYR     X   1      -4.917 -11.150  21.767  0.00  0.00            
ATOM    138 CGLU     X   1      -5.446  -9.828  25.308  0.00  0.00            
ATOM    139 CGLU     X   1      -7.834 -12.466  26.708  0.00  0.00            
ATOM    140 CPHE     X   1      -5.119 -15.042  26.001  0.00  0.00            
ATOM    141 CVAL     X   1      -2.547 -12.699  27.560  0.00  0.00            
ATOM    142 CARG     X   1      -4.533 -12.594  30.821  0.00  0.00            
ATOM    143 CMET     X   1      -4.897 -16.389  30.724  0.00  0.00            
ATOM    144 CMET     X   1      -1.090 -16.587  30.936  0.00  0.00            
ATOM    145 CVAL     X   1      -0.920 -14.364  34.060  0.00  0.00            
ATOM    146 CSER     X   1      -3.527 -16.503  35.874  0.00  0.00            
END
ATOM      1 CGLU     X   1      22.715  -5.255  36.720  0.00  0.00            
ATOM      2 CGLN     X   1      24.922  -3.823  33.932  0.00  0.00            
ATOM      3 CLEU     X   1      24.354  -0.966  31.424  0.00  0.00            
ATOM      4 CTHR     X   1      26.271  -1.313  28.141  0.00  0.00            
ATOM      5 CGLU     X   1      27.602   1.230  25.693  0.00  0.00            
ATOM      6 CGLU     X   1      24.626   0.453  23.445  0.00  0.00            
ATOM      7 CGLN     X   1      22.238   1.700  26.151  0.00  0.00            
ATOM      8 CILE     X   1      24.550   4.588  27.049  0.00  0.00            
ATOM      9 CALA     X   1      24.637   5.789  23.384  0.00  0.00            
ATOM     10 CGLU     X   1      20.861   5.358  23.129  0.00  0.00            
ATOM     11 CPHE     X   1      19.999   6.988  26.483  0.00  0.00            
ATOM     12 CLYS     X   1      22.147  10.083  25.880  0.00  0.00            
ATOM     13 CGLU     X   1      20.876  10.928  22.382  0.00  0.00            
ATOM     14 CALA     X   1      17.291  10.150  23.426  0.00  0.00            
ATOM     15 CPHE     X   1      17.199  12.022  26.751  0.00  0.00            
ATOM     16 CALA     X   1      18.630  14.981  24.822  0.00  0.00            
ATOM     17 CLEU     X   1      16.033  14.387  22.080  0.00  0.00            
ATOM     18 CPHE     X   1      13.719  15.964  24.678  0.00  0.00            
ATOM     19 CASP     X   1      16.173  18.612  25.902  0.00  0.00            
ATOM     20 CLYS     X   1      16.508  20.924  22.869  0.00  0.00            
ATOM     21 CASP     X   1      18.379  23.969  24.213  0.00  0.00            
ATOM     22 CGLY     X   1      20.751  21.620  26.086  0.00  0.00            
ATOM     23 CASP     X   1      19.711  22.900  29.527  0.00  0.00            
ATOM     24 CGLY     X   1      19.886  19.425  31.104  0.00  0.00            
ATOM     25 CTHR     X   1      16.125  19.147  31.777  0.00  0.00            
ATOM     26 CILE     X   1      12.720  18.583  30.136  0.00  0.00            
ATOM     27 CTHR     X   1       9.667  20.769  30.615  0.00  0.00            
ATOM     28 CTHR     X   1       6.155  20.062  29.310  0.00  0.00            
ATOM     29 CLYS     X   1       7.218  22.523  26.593  0.00  0.00            
ATOM     30 CGLU     X   1       9.916  20.081  25.451  0.00  0.00            
ATOM     31 CLEU     X   1       7.973  16.807  25.508  0.00  0.00            
ATOM     32 CGLY     X   1       4.963  18.402  23.788  0.00  0.00            
ATOM     33 CTHR     X   1       7.320  19.191  20.907  0.00  0.00            
ATOM     34 CVAL     X   1       8.157  15.490  20.513  0.00  0.00            
ATOM     35 CMET     X   1       4.623  14.096  20.717  0.00  0.00            
ATOM     36 CARG     X   1       3.220  16.904  18.607  0.00  0.00            
ATOM     37 CSER     X   1       5.725  16.337  15.802  0.00  0.00            
ATOM     38 CLEU     X   1       4.754  12.640  15.852  0.00  0.00            
ATOM     39 CGLY     X   1       1.022  13.299  15.423  0.00  0.00            
ATOM     40 CGLN     X   1      -0.450  14.273  18.815  0.00  0.00            
ATOM     41 CASN     X   1      -2.474  17.252  20.026  0.00  0.00            
ATOM     42 CPRO     X   1      -2.093  17.491  23.837  0.00  0.00            
ATOM     43 CTHR     X   1      -3.426  20.200  26.161  0.00  0.00            
ATOM     44 CGLU     X   1      -1.151  21.717  28.816  0.00  0.00            
ATOM     45 CALA     X   1      -3.548  19.903  31.149  0.00  0.00            
ATOM     46 CGLU     X   1      -2.602  16.621  29.417  0.00  0.00            
ATOM     47 CLEU     X   1       1.093  17.519  29.292  0.00  0.00            
ATOM     48 CGLN     X   1       0.928  18.275  33.034  0.00  0.00            
ATOM     49 CASP     X   1      -0.186  14.756  33.981  0.00  0.00            
ATOM     50 CMET     X   1       2.500  13.306  31.682  0.00  0.00            
ATOM     51 CILE     X   1       5.313  15.159  33.442  0.00  0.00            
ATOM     52 CASN     X   1       4.043  14.464  36.952  0.00  0.00            
ATOM     53 CGLU     X   1       4.391  10.828  35.833  0.00  0.00            
ATOM     54 CVAL     X   1       8.195  10.794  35.878  0.00  0.00            
ATOM     55 CASP     X   1       9.029  13.724  38.196  0.00  0.00            
ATOM     56 CALA     X   1       9.929  11.623  41.280  0.00  0.00            
ATOM     57 CASP     X   1      11.541  14.636  43.024  0.00  0.00            
ATOM     58 CGLY     X   1       8.487  16.860  42.490  0.00  0.00            
ATOM     59 CASN     X   1      10.424  19.733  40.855  0.00  0.00            
ATOM     60 CGLY     X   1       8.116  19.896  37.786  0.00  0.00            
ATOM     61 CTHR     X   1      10.525  18.800  34.998  0.00  0.00            
ATOM     62 CILE     X   1      12.723  15.841  33.883  0.00  0.00            
ATOM     63 CASP     X   1      16.127  16.009  35.615  0.00  0.00            
ATOM     64 CPHE     X   1      18.875  13.416  34.985  0.00  0.00            
ATOM     65 CPRO     X   1      17.393  11.187  37.771  0.00  0.00            
ATOM     66 CGLU     X   1      13.905  11.160  36.193  0.00  0.00            
ATOM     67 CPHE     X   1      15.693   9.488  33.222  0.00  0.00            
ATOM     68 CLEU     X   1      17.012   6.668  35.417  0.00  0.00            
ATOM     69 CSER     X   1      13.396   6.299  36.592  0.00  0.00            
ATOM     70 CLEU     X   1      12.596   5.703  32.902  0.00  0.00            
ATOM     71 CMET     X   1      14.362   2.319  33.091  0.00  0.00            
ATOM     72 CALA     X   1      12.063   1.316  35.953  0.00  0.00            
ATOM     73 CARG     X   1       9.037   2.384  33.826  0.00  0.00            
ATOM     74 CLYS     X   1       9.847   1.506  30.213  0.00  0.00            
ATOM     75 CMET     X   1      12.629  -1.061  30.379  0.00  0.00            
ATOM     76 CLYS     X   1      10.112  -3.454  31.959  0.00  0.00            
ATOM     77 CGLU     X   1       6.362  -3.174  31.276  0.00  0.00            
ATOM     78 CGLN     X   1       6.222  -3.562  27.507  0.00  0.00            
ATOM     79 CASP     X   1       8.006  -6.699  26.156  0.00  0.00            
ATOM     80 CSER     X   1       6.276  -9.983  27.034  0.00  0.00            
ATOM     81 CGLU     X   1       3.395  -9.389  24.595  0.00  0.00            
ATOM     82 CGLU     X   1       2.686  -7.409  21.382  0.00  0.00            
ATOM     83 CGLU     X   1       6.262  -8.263  20.263  0.00  0.00            
ATOM     84 CLEU     X   1       5.488 -11.799  21.419  0.00  0.00            
ATOM     85 CILE     X   1       2.755 -10.784  18.960  0.00  0.00            
ATOM     86 CGLU     X   1       5.198 -11.490  16.099  0.00  0.00            
ATOM     87 CALA     X   1       5.558 -15.206  16.891  0.00  0.00            
ATOM     88 CPHE     X   1       1.984 -15.789  18.116  0.00  0.00            
ATOM     89 CLYS     X   1       0.831 -14.972  14.569  0.00  0.00            
ATOM     90 CVAL     X   1       1.263 -18.687  13.768  0.00  0.00            
ATOM     91 CPHE     X   1      -1.235 -18.945  16.641  0.00  0.00            
ATOM     92 CASP     X   1      -3.165 -16.104  14.967  0.00  0.00            
ATOM     93 CARG     X   1      -2.890 -18.325  11.888  0.00  0.00            
ATOM     94 CASP     X   1      -5.441 -17.105   9.339  0.00  0.00            
ATOM     95 CGLY     X   1      -5.786 -13.578  10.748  0.00  0.00            
ATOM     96 CASN     X   1      -9.390 -13.618  12.003  0.00  0.00            
ATOM     97 CGLY     X   1      -9.086 -11.472  15.159  0.00  0.00            
ATOM     98 CLEU     X   1      -9.856 -14.839  16.784  0.00  0.00            
ATOM     99 CILE     X   1      -7.378 -17.368  18.137  0.00  0.00            
ATOM    100 CSER     X   1      -9.474 -20.352  17.101  0.00  0.00            
ATOM    101 CALA     X   1     -10.235 -23.194  19.482  0.00  0.00            
ATOM    102 CALA     X   1      -8.776 -25.376  16.683  0.00  0.00            
ATOM    103 CGLU     X   1      -5.912 -22.918  16.082  0.00  0.00            
ATOM    104 CLEU     X   1      -5.127 -23.043  19.803  0.00  0.00            
ATOM    105 CARG     X   1      -5.729 -26.766  19.215  0.00  0.00            
ATOM    106 CHIS     X   1      -2.337 -27.142  17.504  0.00  0.00            
ATOM    107 CVAL     X   1      -0.499 -24.724  19.834  0.00  0.00            
ATOM    108 CMET     X   1      -1.602 -26.142  23.197  0.00  0.00            
ATOM    109 CTHR     X   1      -0.182 -29.489  22.012  0.00  0.00            
ATOM    110 CASN     X   1       3.011 -27.877  20.672  0.00  0.00            
ATOM    111 CLEU     X   1       3.478 -26.657  24.255  0.00  0.00            
ATOM    112 CGLY     X   1       3.199 -30.072  25.937  0.00  0.00            
ATOM    113 CGLU     X   1      -0.189 -29.478  27.596  0.00  0.00            
ATOM    114 CLYS     X   1      -1.589 -32.651  25.973  0.00  0.00            
ATOM    115 CLEU     X   1      -5.227 -31.506  26.269  0.00  0.00            
ATOM    116 CTHR     X   1      -8.370 -33.558  25.535  0.00  0.00            
ATOM    117 CASP     X   1     -10.182 -32.631  22.293  0.00  0.00            
ATOM    118 CASP     X   1     -12.952 -31.591  24.716  0.00  0.00            
ATOM    119 CGLU     X   1     -10.317 -29.739  26.756  0.00  0.00            
ATOM    120 CVAL     X   1      -9.865 -27.353  23.809  0.00  0.00            
ATOM    121 CASP     X   1     -13.527 -26.314  24.066  0.00  0.00            
ATOM    122 CGLU     X   1     -13.061 -26.400  27.861  0.00  0.00            
ATOM    123 CMET     X   1      -9.979 -24.202  27.358  0.00  0.00            
ATOM    124 CILE     X   1     -11.836 -21.749  25.099  0.00  0.00            
ATOM    125 CARG     X   1     -15.006 -21.206  27.128  0.00  0.00            
ATOM    126 CGLU     X   1     -12.591 -20.375  29.959  0.00  0.00            
ATOM    127 CALA     X   1     -11.127 -17.407  28.020  0.00  0.00            
ATOM    128 CASP     X   1     -14.414 -16.414  26.357  0.00  0.00            
ATOM    129 CILE     X   1     -15.678 -13.518  28.485  0.00  0.00            
ATOM    130 CASP     X   1     -17.716 -11.614  25.847  0.00  0.00            
ATOM    131 CGLY     X   1     -19.249 -14.859  24.562  0.00  0.00            
ATOM    132 CASP     X   1     -18.126 -14.717  20.902  0.00  0.00            
ATOM    133 CGLY     X   1     -16.816 -18.313  21.128  0.00  0.00            
ATOM    134 CHIS     X   1     -13.135 -17.463  20.611  0.00  0.00            
ATOM    135 CILE     X   1     -10.090 -15.800  22.208  0.00  0.00            
ATOM    136 CASN     X   1      -8.317 -12.620  21.088  0.00  0.00            
ATOM    137 CTYR     X   1      -4.650 -12.450  22.141  0.00  0.00            
ATOM    138 CGLU     X   1      -5.179 -10.196  25.174  0.00  0.00            
ATOM    139 CGLU     X   1      -8.201 -12.109  26.526  0.00  0.00            
ATOM    140 CPHE     X   1      -6.214 -15.342  26.210  0.00  0.00            
ATOM    141 CVAL     X   1      -3.198 -13.622  27.785  0.00  0.00            
ATOM    142 CARG     X   1      -5.442 -13.203  30.847  0.00  0.00            
ATOM    143 CMET     X   1      -6.173 -16.945  30.784  0.00  0.00            
ATOM    144 CMET     X   1      -2.411 -17.340  30.264  0.00  0.00            
ATOM    145 CVAL     X   1      -1.895 -15.513  33.600  0.00  0.00            
ATOM    146 CSER     X   1      -3.731 -17.119  36.552  0.00  0.00            
END
ATOM      1 CGLU     X   1      22.484  -4.020  37.602  0.00  0.00            
ATOM      2 CGLN     X   1      22.195  -2.973  33.926  0.00  0.00            
ATOM      3 CLEU     X   1      25.214  -1.325  32.212  0.00  0.00            
ATOM      4 CTHR     X   1      25.985  -2.045  28.543  0.00  0.00            
ATOM      5 CGLU     X   1      28.184   0.314  26.586  0.00  0.00            
ATOM      6 CGLU     X   1      25.937   0.339  23.510  0.00  0.00            
ATOM      7 CGLN     X   1      23.064   0.900  25.963  0.00  0.00            
ATOM      8 CILE     X   1      24.749   4.033  27.319  0.00  0.00            
ATOM      9 CALA     X   1      25.547   5.293  23.762  0.00  0.00            
ATOM     10 CGLU     X   1      21.800   4.850  23.239  0.00  0.00            
ATOM     11 CPHE     X   1      20.545   7.101  26.070  0.00  0.00            
ATOM     12 CLYS     X   1      23.051   9.792  25.052  0.00  0.00            
ATOM     13 CGLU     X   1      21.649   9.800  21.503  0.00  0.00            
ATOM     14 CALA     X   1      18.008   9.647  22.628  0.00  0.00            
ATOM     15 CPHE     X   1      17.995  12.092  25.559  0.00  0.00            
ATOM     16 CALA     X   1      19.485  14.953  23.531  0.00  0.00            
ATOM     17 CLEU     X   1      16.660  14.580  20.983  0.00  0.00            
ATOM     18 CPHE     X   1      14.093  15.262  23.729  0.00  0.00            
ATOM     19 CASP     X   1      16.442  17.538  25.687  0.00  0.00            
ATOM     20 CLYS     X   1      16.768  20.323  23.081  0.00  0.00            
ATOM     21 CASP     X   1      18.101  23.330  25.021  0.00  0.00            
ATOM     22 CGLY     X   1      20.900  21.687  27.051  0.00  0.00            
ATOM     23 CASP     X   1      19.300  22.244  30.470  0.00  0.00            
ATOM     24 CGLY     X   1      19.898  18.501  30.942  0.00  0.00            
ATOM     25 CTHR     X   1      16.193  18.822  31.862  0.00  0.00            
ATOM     26 CILE     X   1      13.059  18.311  29.737  0.00  0.00            
ATOM     27 CTHR     X   1      10.889  21.367  30.267  0.00  0.00            
ATOM     28 CTHR     X   1       7.212  21.382  29.258  0.00  0.00            
ATOM     29 CLYS     X   1       8.250  23.070  25.996  0.00  0.00            
ATOM     30 CGLU     X   1      10.412  20.085  25.014  0.00  0.00            
ATOM     31 CLEU     X   1       7.993  17.246  25.782  0.00  0.00            
ATOM     32 CGLY     X   1       5.326  19.364  24.061  0.00  0.00            
ATOM     33 CTHR     X   1       7.707  19.780  21.122  0.00  0.00            
ATOM     34 CVAL     X   1       8.516  16.053  21.215  0.00  0.00            
ATOM     35 CMET     X   1       4.980  14.665  20.991  0.00  0.00            
ATOM     36 CARG     X   1       4.095  15.760  17.481  0.00  0.00            
ATOM     37 CSER     X   1       6.709  13.292  16.241  0.00  0.00            
ATOM     38 CLEU     X   1       4.612  10.298  17.360  0.00  0.00            
ATOM     39 CGLY     X   1       1.634  11.748  15.469  0.00  0.00            
ATOM     40 CGLN     X   1       0.175  13.800  18.346  0.00  0.00            
ATOM     41 CASN     X   1      -1.302  16.994  19.780  0.00  0.00            
ATOM     42 CPRO     X   1      -1.365  17.315  23.604  0.00  0.00            
ATOM     43 CTHR     X   1      -1.620  20.563  25.581  0.00  0.00            
ATOM     44 CGLU     X   1       0.493  22.017  28.400  0.00  0.00            
ATOM     45 CALA     X   1      -2.070  20.846  30.958  0.00  0.00            
ATOM     46 CGLU     X   1      -2.054  17.253  29.632  0.00  0.00            
ATOM     47 CLEU     X   1       1.607  17.878  28.806  0.00  0.00            
ATOM     48 CGLN     X   1       1.951  18.611  32.541  0.00  0.00            
ATOM     49 CASP     X   1       0.605  15.145  33.372  0.00  0.00            
ATOM     50 CMET     X   1       3.214  13.842  30.903  0.00  0.00            
ATOM     51 CILE     X   1       5.836  15.319  33.223  0.00  0.00            
ATOM     52 CASN     X   1       3.807  14.222  36.240  0.00  0.00            
ATOM     53 CGLU     X   1       4.711  10.632  35.296  0.00  0.00            
ATOM     54 CVAL     X   1       8.350  11.521  35.959  0.00  0.00            
ATOM     55 CASP     X   1       8.227  14.223  38.667  0.00  0.00            
ATOM     56 CALA     X   1       9.656  12.587  41.832  0.00  0.00            
ATOM     57 CASP     X   1      11.027  15.633  43.721  0.00  0.00            
ATOM     58 CGLY     X   1       7.854  17.033  42.130  0.00  0.00            
ATOM     59 CASN     X   1       9.308  20.138  40.418  0.00  0.00            
ATOM     60 CGLY     X   1       7.167  20.050  37.227  0.00  0.00            
ATOM     61 CTHR     X   1      10.162  19.283  34.943  0.00  0.00            
ATOM     62 CILE     X   1      11.861  15.929  34.113  0.00  0.00            
ATOM     63 CASP     X   1      15.319  15.536  35.695  0.00  0.00            
ATOM     64 CPHE     X   1      18.368  13.512  34.566  0.00  0.00            
ATOM     65 CPRO     X   1      17.701  11.243  37.621  0.00  0.00            
ATOM     66 CGLU     X   1      13.956  11.602  36.914  0.00  0.00            
ATOM     67 CPHE     X   1      14.795   9.800  33.617  0.00  0.00            
ATOM     68 CLEU     X   1      16.850   7.236  35.543  0.00  0.00            
ATOM     69 CSER     X   1      13.596   6.171  37.236  0.00  0.00            
ATOM     70 CLEU     X   1      12.075   6.473  33.742  0.00  0.00            
ATOM     71 CMET     X   1      14.289   3.538  32.699  0.00  0.00            
ATOM     72 CALA     X   1      13.537   1.542  35.851  0.00  0.00            
ATOM     73 CARG     X   1       9.756   1.704  35.149  0.00  0.00            
ATOM     74 CLYS     X   1      10.211   1.557  31.374  0.00  0.00            
ATOM     75 CMET     X   1      13.471  -0.371  31.453  0.00  0.00            
ATOM     76 CLYS     X   1      11.139  -2.827  33.210  0.00  0.00            
ATOM     77 CGLU     X   1       7.713  -3.045  31.528  0.00  0.00            
ATOM     78 CGLN     X   1       6.232  -4.504  28.358  0.00  0.00            
ATOM     79 CASP     X   1       7.144  -7.812  26.604  0.00  0.00            
ATOM     80 CSER     X   1       4.552 -10.552  27.171  0.00  0.00            
ATOM     81 CGLU     X   1       2.120  -9.705  24.348  0.00  0.00            
ATOM     82 CGLU     X   1       1.233  -7.570  21.281  0.00  0.00            
ATOM     83 CGLU     X   1       4.862  -7.778  20.034  0.00  0.00            
ATOM     84 CLEU     X   1       5.006 -11.555  20.441  0.00  0.00            
ATOM     85 CILE     X   1       1.698 -10.967  18.635  0.00  0.00            
ATOM     86 CGLU     X   1       3.746 -10.631  15.419  0.00  0.00            
ATOM     87 CALA     X   1       5.207 -14.000  16.456  0.00  0.00            
ATOM     88 CPHE     X   1       1.764 -15.461  17.247  0.00  0.00            
ATOM     89 CLYS     X   1       0.283 -14.558  13.846  0.00  0.00            
ATOM     90 CVAL     X   1       1.368 -17.985  12.537  0.00  0.00            
ATOM     91 CPHE     X   1      -0.875 -19.174  15.385  0.00  0.00            
ATOM     92 CASP     X   1      -3.846 -16.828  14.862  0.00  0.00            
ATOM     93 CARG     X   1      -4.559 -18.256  11.406  0.00  0.00            
ATOM     94 CASP     X   1      -7.669 -16.523  10.062  0.00  0.00            
ATOM     95 CGLY     X   1      -5.896 -13.220  10.770  0.00  0.00            
ATOM     96 CASN     X   1      -8.665 -11.359  12.623  0.00  0.00            
ATOM     97 CGLY     X   1      -6.996 -11.404  16.068  0.00  0.00            
ATOM     98 CLEU     X   1      -9.080 -14.269  17.490  0.00  0.00            
ATOM     99 CILE     X   1      -7.801 -17.814  17.894  0.00  0.00            
ATOM    100 CSER     X   1     -10.150 -20.425  16.468  0.00  0.00            
ATOM    101 CALA     X   1     -11.267 -23.172  18.820  0.00  0.00            
ATOM    102 CALA     X   1      -9.447 -25.515  16.386  0.00  0.00            
ATOM    103 CGLU     X   1      -6.382 -23.238  16.564  0.00  0.00            
ATOM    104 CLEU     X   1      -5.965 -22.858  20.327  0.00  0.00            
ATOM    105 CARG     X   1      -6.100 -26.668  20.497  0.00  0.00            
ATOM    106 CHIS     X   1      -3.500 -26.492  17.707  0.00  0.00            
ATOM    107 CVAL     X   1      -1.265 -23.923  19.456  0.00  0.00            
ATOM    108 CMET     X   1      -1.475 -25.715  22.814  0.00  0.00            
ATOM    109 CTHR     X   1      -0.049 -28.972  21.405  0.00  0.00            
ATOM    110 CASN     X   1       2.846 -26.759  20.262  0.00  0.00            
ATOM    111 CLEU     X   1       3.333 -25.315  23.757  0.00  0.00            
ATOM    112 CGLY     X   1       3.634 -28.649  25.590  0.00  0.00            
ATOM    113 CGLU     X   1      -0.023 -29.251  26.511  0.00  0.00            
ATOM    114 CLYS     X   1      -1.631 -32.396  25.031  0.00  0.00            
ATOM    115 CLEU     X   1      -5.186 -32.290  26.439  0.00  0.00            
ATOM    116 CTHR     X   1      -7.861 -34.191  24.476  0.00  0.00            
ATOM    117 CASP     X   1     -10.535 -32.856  22.084  0.00  0.00            
ATOM    118 CASP     X   1     -13.031 -33.032  24.976  0.00  0.00            
ATOM    119 CGLU     X   1     -11.156 -30.481  27.100  0.00  0.00            
ATOM    120 CVAL     X   1     -10.103 -28.690  23.896  0.00  0.00            
ATOM    121 CASP     X   1     -13.499 -26.954  23.842  0.00  0.00            
ATOM    122 CGLU     X   1     -13.737 -26.924  27.659  0.00  0.00            
ATOM    123 CMET     X   1     -10.687 -24.639  27.898  0.00  0.00            
ATOM    124 CILE     X   1     -12.091 -21.979  25.550  0.00  0.00            
ATOM    125 CARG     X   1     -15.122 -21.225  27.719  0.00  0.00            
ATOM    126 CGLU     X   1     -12.911 -20.505  30.741  0.00  0.00            
ATOM    127 CALA     X   1     -11.297 -17.225  29.579  0.00  0.00            
ATOM    128 CASP     X   1     -13.959 -16.457  26.955  0.00  0.00            
ATOM    129 CILE     X   1     -16.620 -13.953  28.035  0.00  0.00            
ATOM    130 CASP     X   1     -18.401 -12.461  24.979  0.00  0.00            
ATOM    131 CGLY     X   1     -19.873 -15.685  23.576  0.00  0.00            
ATOM    132 CASP     X   1     -18.518 -16.336  20.052  0.00  0.00            
ATOM    133 CGLY     X   1     -16.656 -19.458  21.272  0.00  0.00            
ATOM    134 CHIS     X   1     -13.414 -17.561  20.616  0.00  0.00            
ATOM    135 CILE     X   1     -10.579 -15.664  22.334  0.00  0.00            
ATOM    136 CASN     X   1      -8.681 -12.480  21.456  0.00  0.00            
ATOM    137 CTYR     X   1      -4.892 -12.278  21.895  0.00  0.00            
ATOM    138 CGLU     X   1      -5.029 -10.332  25.175  0.00  0.00            
ATOM    139 CGLU     X   1      -7.700 -12.234  27.142  0.00  0.00            
ATOM    140 CPHE     X   1      -5.939 -15.515  26.344  0.00  0.00            
ATOM    141 CVAL     X   1      -2.535 -14.514  27.740  0.00  0.00            
ATOM    142 CARG     X   1      -4.060 -13.479  31.086  0.00  0.00            
ATOM    143 CMET     X   1      -6.069 -16.693  31.505  0.00  0.00            
ATOM    144 CMET     X   1      -2.758 -18.374  32.393  0.00  0.00            
ATOM    145 CVAL     X   1      -2.187 -15.570  34.951  0.00  0.00            
ATOM    146 CSER     X   1      -5.551 -16.651  36.426  0.00  0.00            
END
ATOM      1 CGLU     X   1      19.861  -2.445  35.446  0.00  0.00            
ATOM      2 CGLN     X   1      22.994  -2.702  33.252  0.00  0.00            
ATOM      3 CLEU     X   1      23.895  -0.020  30.651  0.00  0.00            
ATOM      4 CTHR     X   1      26.159  -1.349  27.880  0.00  0.00            
ATOM      5 CGLU     X   1      28.253   1.135  25.963  0.00  0.00            
ATOM      6 CGLU     X   1      25.901   1.561  22.997  0.00  0.00            
ATOM      7 CGLN     X   1      23.110   1.740  25.597  0.00  0.00            
ATOM      8 CILE     X   1      24.967   4.749  27.007  0.00  0.00            
ATOM      9 CALA     X   1      25.294   6.475  23.573  0.00  0.00            
ATOM     10 CGLU     X   1      21.629   5.462  23.350  0.00  0.00            
ATOM     11 CPHE     X   1      20.944   7.450  26.549  0.00  0.00            
ATOM     12 CLYS     X   1      22.978  10.393  25.224  0.00  0.00            
ATOM     13 CGLU     X   1      21.018  10.770  21.971  0.00  0.00            
ATOM     14 CALA     X   1      17.539  10.030  23.347  0.00  0.00            
ATOM     15 CPHE     X   1      18.182  12.385  26.281  0.00  0.00            
ATOM     16 CALA     X   1      19.350  15.163  23.949  0.00  0.00            
ATOM     17 CLEU     X   1      16.567  14.640  21.380  0.00  0.00            
ATOM     18 CPHE     X   1      14.002  15.882  23.924  0.00  0.00            
ATOM     19 CASP     X   1      16.416  18.167  25.791  0.00  0.00            
ATOM     20 CLYS     X   1      16.929  20.774  23.036  0.00  0.00            
ATOM     21 CASP     X   1      19.467  22.848  24.994  0.00  0.00            
ATOM     22 CGLY     X   1      21.480  20.030  26.623  0.00  0.00            
ATOM     23 CASP     X   1      21.784  20.952  30.314  0.00  0.00            
ATOM     24 CGLY     X   1      20.439  17.627  31.630  0.00  0.00            
ATOM     25 CTHR     X   1      16.778  18.718  31.919  0.00  0.00            
ATOM     26 CILE     X   1      13.606  18.678  29.788  0.00  0.00            
ATOM     27 CTHR     X   1      10.931  21.230  30.601  0.00  0.00            
ATOM     28 CTHR     X   1       7.457  21.567  29.066  0.00  0.00            
ATOM     29 CLYS     X   1       8.949  23.718  26.289  0.00  0.00            
ATOM     30 CGLU     X   1      11.037  20.904  24.783  0.00  0.00            
ATOM     31 CLEU     X   1       8.773  18.103  26.024  0.00  0.00            
ATOM     32 CGLY     X   1       6.267  19.221  23.373  0.00  0.00            
ATOM     33 CTHR     X   1       8.564  19.331  20.341  0.00  0.00            
ATOM     34 CVAL     X   1       9.238  15.611  20.849  0.00  0.00            
ATOM     35 CMET     X   1       5.590  14.858  21.624  0.00  0.00            
ATOM     36 CARG     X   1       4.190  16.737  18.656  0.00  0.00            
ATOM     37 CSER     X   1       6.838  15.372  16.292  0.00  0.00            
ATOM     38 CLEU     X   1       5.561  11.819  16.891  0.00  0.00            
ATOM     39 CGLY     X   1       1.999  12.388  15.654  0.00  0.00            
ATOM     40 CGLN     X   1       0.348  14.451  18.418  0.00  0.00            
ATOM     41 CASN     X   1      -1.696  17.058  20.279  0.00  0.00            
ATOM     42 CPRO     X   1       0.362  17.665  23.461  0.00  0.00            
ATOM     43 CTHR     X   1      -0.813  20.995  24.894  0.00  0.00            
ATOM     44 CGLU     X   1       0.836  22.758  27.843  0.00  0.00            
ATOM     45 CALA     X   1      -1.570  20.853  30.093  0.00  0.00            
ATOM     46 CGLU     X   1      -0.985  17.352  28.654  0.00  0.00            
ATOM     47 CLEU     X   1       2.779  17.809  28.968  0.00  0.00            
ATOM     48 CGLN     X   1       2.474  18.092  32.767  0.00  0.00            
ATOM     49 CASP     X   1       0.518  14.842  33.128  0.00  0.00            
ATOM     50 CMET     X   1       3.572  13.069  31.667  0.00  0.00            
ATOM     51 CILE     X   1       6.080  14.350  34.219  0.00  0.00            
ATOM     52 CASN     X   1       4.139  13.806  37.437  0.00  0.00            
ATOM     53 CGLU     X   1       4.110  10.002  37.085  0.00  0.00            
ATOM     54 CVAL     X   1       7.809  10.165  37.959  0.00  0.00            
ATOM     55 CASP     X   1       8.705  13.608  39.371  0.00  0.00            
ATOM     56 CALA     X   1      11.021  12.508  42.227  0.00  0.00            
ATOM     57 CASP     X   1      11.666  16.107  43.388  0.00  0.00            
ATOM     58 CGLY     X   1       8.311  17.344  42.057  0.00  0.00            
ATOM     59 CASN     X   1       9.534  20.499  40.260  0.00  0.00            
ATOM     60 CGLY     X   1       7.571  20.063  36.984  0.00  0.00            
ATOM     61 CTHR     X   1      10.339  18.619  34.743  0.00  0.00            
ATOM     62 CILE     X   1      12.504  15.579  33.796  0.00  0.00            
ATOM     63 CASP     X   1      15.583  15.283  36.042  0.00  0.00            
ATOM     64 CPHE     X   1      18.093  12.451  35.449  0.00  0.00            
ATOM     65 CPRO     X   1      16.858  10.600  38.607  0.00  0.00            
ATOM     66 CGLU     X   1      13.263  10.830  37.313  0.00  0.00            
ATOM     67 CPHE     X   1      14.764   9.831  33.912  0.00  0.00            
ATOM     68 CLEU     X   1      16.258   6.550  35.142  0.00  0.00            
ATOM     69 CSER     X   1      13.004   5.976  37.060  0.00  0.00            
ATOM     70 CLEU     X   1      11.185   6.623  33.760  0.00  0.00            
ATOM     71 CMET     X   1      13.203   3.568  32.667  0.00  0.00            
ATOM     72 CALA     X   1      11.784   1.759  35.699  0.00  0.00            
ATOM     73 CARG     X   1       8.063   2.349  34.908  0.00  0.00            
ATOM     74 CLYS     X   1       8.505   2.053  31.140  0.00  0.00            
ATOM     75 CMET     X   1      11.778   0.436  30.126  0.00  0.00            
ATOM     76 CLYS     X   1      10.353  -2.629  31.897  0.00  0.00            
ATOM     77 CGLU     X   1       6.559  -2.189  32.025  0.00  0.00            
ATOM     78 CGLN     X   1       5.368  -3.522  28.681  0.00  0.00            
ATOM     79 CASP     X   1       7.589  -5.993  26.729  0.00  0.00            
ATOM     80 CSER     X   1       6.017  -9.416  27.326  0.00  0.00            
ATOM     81 CGLU     X   1       3.100  -8.610  24.993  0.00  0.00            
ATOM     82 CGLU     X   1       2.258  -6.297  22.044  0.00  0.00            
ATOM     83 CGLU     X   1       5.137  -8.060  20.207  0.00  0.00            
ATOM     84 CLEU     X   1       4.000 -11.390  21.645  0.00  0.00            
ATOM     85 CILE     X   1       1.046 -10.617  19.358  0.00  0.00            
ATOM     86 CGLU     X   1       3.092 -11.430  16.227  0.00  0.00            
ATOM     87 CALA     X   1       3.666 -15.006  17.429  0.00  0.00            
ATOM     88 CPHE     X   1      -0.086 -15.292  18.103  0.00  0.00            
ATOM     89 CLYS     X   1      -0.442 -14.365  14.416  0.00  0.00            
ATOM     90 CVAL     X   1       0.679 -17.814  13.200  0.00  0.00            
ATOM     91 CPHE     X   1      -2.410 -19.174  14.979  0.00  0.00            
ATOM     92 CASP     X   1      -5.038 -16.472  14.346  0.00  0.00            
ATOM     93 CARG     X   1      -4.745 -17.002  10.588  0.00  0.00            
ATOM     94 CASP     X   1      -7.139 -14.620   8.832  0.00  0.00            
ATOM     95 CGLY     X   1      -6.559 -12.358  11.848  0.00  0.00            
ATOM     96 CASN     X   1      -9.942 -10.749  12.577  0.00  0.00            
ATOM     97 CGLY     X   1      -8.645 -10.395  16.161  0.00  0.00            
ATOM     98 CLEU     X   1      -9.683 -13.893  17.281  0.00  0.00            
ATOM     99 CILE     X   1      -8.590 -17.510  17.579  0.00  0.00            
ATOM    100 CSER     X   1     -11.170 -20.274  17.848  0.00  0.00            
ATOM    101 CALA     X   1     -10.792 -23.173  20.252  0.00  0.00            
ATOM    102 CALA     X   1      -9.483 -25.240  17.297  0.00  0.00            
ATOM    103 CGLU     X   1      -6.347 -23.084  16.945  0.00  0.00            
ATOM    104 CLEU     X   1      -5.409 -22.652  20.607  0.00  0.00            
ATOM    105 CARG     X   1      -5.906 -26.431  20.813  0.00  0.00            
ATOM    106 CHIS     X   1      -3.588 -26.929  17.821  0.00  0.00            
ATOM    107 CVAL     X   1      -0.872 -24.767  19.433  0.00  0.00            
ATOM    108 CMET     X   1      -0.653 -26.813  22.643  0.00  0.00            
ATOM    109 CTHR     X   1       0.046 -29.870  20.454  0.00  0.00            
ATOM    110 CASN     X   1       3.003 -27.857  19.116  0.00  0.00            
ATOM    111 CLEU     X   1       4.554 -27.301  22.554  0.00  0.00            
ATOM    112 CGLY     X   1       4.747 -31.059  23.192  0.00  0.00            
ATOM    113 CGLU     X   1       2.293 -30.954  26.117  0.00  0.00            
ATOM    114 CLYS     X   1      -0.320 -33.257  24.524  0.00  0.00            
ATOM    115 CLEU     X   1      -3.584 -32.832  26.472  0.00  0.00            
ATOM    116 CTHR     X   1      -6.796 -34.295  25.000  0.00  0.00            
ATOM    117 CASP     X   1      -9.048 -32.360  22.584  0.00  0.00            
ATOM    118 CASP     X   1     -11.595 -32.931  25.379  0.00  0.00            
ATOM    119 CGLU     X   1      -9.230 -31.023  27.681  0.00  0.00            
ATOM    120 CVAL     X   1      -9.332 -28.376  24.931  0.00  0.00            
ATOM    121 CASP     X   1     -13.092 -27.796  25.218  0.00  0.00            
ATOM    122 CGLU     X   1     -12.788 -27.627  29.027  0.00  0.00            
ATOM    123 CMET     X   1     -10.751 -24.398  28.959  0.00  0.00            
ATOM    124 CILE     X   1     -11.841 -22.953  25.599  0.00  0.00            
ATOM    125 CARG     X   1     -15.310 -22.450  27.073  0.00  0.00            
ATOM    126 CGLU     X   1     -13.640 -21.248  30.284  0.00  0.00            
ATOM    127 CALA     X   1     -11.531 -18.583  28.505  0.00  0.00            
ATOM    128 CASP     X   1     -14.483 -17.784  26.222  0.00  0.00            
ATOM    129 CILE     X   1     -16.663 -15.799  28.634  0.00  0.00            
ATOM    130 CASP     X   1     -18.933 -13.425  26.647  0.00  0.00            
ATOM    131 CGLY     X   1     -20.560 -16.037  24.396  0.00  0.00            
ATOM    132 CASP     X   1     -19.586 -15.083  20.815  0.00  0.00            
ATOM    133 CGLY     X   1     -17.550 -18.288  20.280  0.00  0.00            
ATOM    134 CHIS     X   1     -14.012 -16.885  20.049  0.00  0.00            
ATOM    135 CILE     X   1     -10.941 -15.826  22.057  0.00  0.00            
ATOM    136 CASN     X   1      -9.283 -12.466  21.369  0.00  0.00            
ATOM    137 CTYR     X   1      -5.497 -12.271  21.829  0.00  0.00            
ATOM    138 CGLU     X   1      -5.816 -11.654  25.581  0.00  0.00            
ATOM    139 CGLU     X   1      -8.206 -14.522  26.408  0.00  0.00            
ATOM    140 CPHE     X   1      -5.476 -16.763  24.985  0.00  0.00            
ATOM    141 CVAL     X   1      -2.929 -14.932  27.152  0.00  0.00            
ATOM    142 CARG     X   1      -5.425 -14.440  30.000  0.00  0.00            
ATOM    143 CMET     X   1      -6.033 -18.198  30.221  0.00  0.00            
ATOM    144 CMET     X   1      -2.393 -18.736  31.239  0.00  0.00            
ATOM    145 CVAL     X   1      -2.933 -15.999  33.876  0.00  0.00            
ATOM    146 CSER     X   1      -5.686 -17.653  35.961  0.00  0.00            
END
ATOM      1 CGLU     X   1      19.032  -2.414  36.833  0.00  0.00            
ATOM      2 CGLN     X   1      22.404  -1.857  35.096  0.00  0.00            
ATOM      3 CLEU     X   1      23.003  -0.813  31.446  0.00  0.00            
ATOM      4 CTHR     X   1      25.197  -1.838  28.496  0.00  0.00            
ATOM      5 CGLU     X   1      27.337   0.311  26.252  0.00  0.00            
ATOM      6 CGLU     X   1      24.973   0.307  23.265  0.00  0.00            
ATOM      7 CGLN     X   1      22.208   1.103  25.776  0.00  0.00            
ATOM      8 CILE     X   1      24.274   4.137  26.785  0.00  0.00            
ATOM      9 CALA     X   1      25.116   4.738  23.069  0.00  0.00            
ATOM     10 CGLU     X   1      21.457   4.375  22.075  0.00  0.00            
ATOM     11 CPHE     X   1      20.572   6.647  25.026  0.00  0.00            
ATOM     12 CLYS     X   1      22.637   9.695  24.025  0.00  0.00            
ATOM     13 CGLU     X   1      20.559  10.042  20.843  0.00  0.00            
ATOM     14 CALA     X   1      17.156   9.977  22.565  0.00  0.00            
ATOM     15 CPHE     X   1      18.815  11.912  25.407  0.00  0.00            
ATOM     16 CALA     X   1      19.621  14.901  23.184  0.00  0.00            
ATOM     17 CLEU     X   1      16.184  15.145  21.528  0.00  0.00            
ATOM     18 CPHE     X   1      14.581  15.737  24.944  0.00  0.00            
ATOM     19 CASP     X   1      16.768  18.247  26.801  0.00  0.00            
ATOM     20 CLYS     X   1      17.198  20.685  23.881  0.00  0.00            
ATOM     21 CASP     X   1      19.241  23.256  25.828  0.00  0.00            
ATOM     22 CGLY     X   1      21.573  20.364  26.753  0.00  0.00            
ATOM     23 CASP     X   1      21.593  21.824  30.279  0.00  0.00            
ATOM     24 CGLY     X   1      20.394  18.836  32.335  0.00  0.00            
ATOM     25 CTHR     X   1      16.721  19.740  32.948  0.00  0.00            
ATOM     26 CILE     X   1      13.595  19.075  30.854  0.00  0.00            
ATOM     27 CTHR     X   1      11.590  22.092  29.754  0.00  0.00            
ATOM     28 CTHR     X   1       7.914  21.470  28.959  0.00  0.00            
ATOM     29 CLYS     X   1       8.351  22.737  25.386  0.00  0.00            
ATOM     30 CGLU     X   1      11.214  20.269  24.880  0.00  0.00            
ATOM     31 CLEU     X   1       8.818  17.533  26.012  0.00  0.00            
ATOM     32 CGLY     X   1       6.090  18.989  23.776  0.00  0.00            
ATOM     33 CTHR     X   1       8.605  18.979  20.920  0.00  0.00            
ATOM     34 CVAL     X   1       9.628  15.319  21.246  0.00  0.00            
ATOM     35 CMET     X   1       5.911  14.554  21.516  0.00  0.00            
ATOM     36 CARG     X   1       5.317  16.899  18.609  0.00  0.00            
ATOM     37 CSER     X   1       7.071  14.531  16.205  0.00  0.00            
ATOM     38 CLEU     X   1       4.187  12.146  16.986  0.00  0.00            
ATOM     39 CGLY     X   1       1.636  14.757  15.882  0.00  0.00            
ATOM     40 CGLN     X   1       0.549  16.294  19.209  0.00  0.00            
ATOM     41 CASN     X   1      -0.532  19.723  20.439  0.00  0.00            
ATOM     42 CPRO     X   1       0.001  19.867  24.237  0.00  0.00            
ATOM     43 CTHR     X   1      -1.163  22.105  27.093  0.00  0.00            
ATOM     44 CGLU     X   1       1.474  23.370  29.536  0.00  0.00            
ATOM     45 CALA     X   1      -0.356  21.503  32.301  0.00  0.00            
ATOM     46 CGLU     X   1      -0.760  18.497  29.963  0.00  0.00            
ATOM     47 CLEU     X   1       2.981  18.615  29.279  0.00  0.00            
ATOM     48 CGLN     X   1       3.255  18.614  33.091  0.00  0.00            
ATOM     49 CASP     X   1       1.355  15.311  33.085  0.00  0.00            
ATOM     50 CMET     X   1       4.411  13.611  31.544  0.00  0.00            
ATOM     51 CILE     X   1       6.774  15.135  34.102  0.00  0.00            
ATOM     52 CASN     X   1       4.135  14.464  36.749  0.00  0.00            
ATOM     53 CGLU     X   1       4.954  10.806  36.006  0.00  0.00            
ATOM     54 CVAL     X   1       8.533  10.999  37.280  0.00  0.00            
ATOM     55 CASP     X   1       8.761  14.322  39.166  0.00  0.00            
ATOM     56 CALA     X   1       9.618  12.842  42.603  0.00  0.00            
ATOM     57 CASP     X   1      10.953  16.229  43.813  0.00  0.00            
ATOM     58 CGLY     X   1       7.975  18.154  42.406  0.00  0.00            
ATOM     59 CASN     X   1       9.907  20.515  40.088  0.00  0.00            
ATOM     60 CGLY     X   1       7.495  20.462  37.095  0.00  0.00            
ATOM     61 CTHR     X   1      10.724  19.561  35.214  0.00  0.00            
ATOM     62 CILE     X   1      13.125  16.567  34.896  0.00  0.00            
ATOM     63 CASP     X   1      16.657  16.030  36.257  0.00  0.00            
ATOM     64 CPHE     X   1      18.781  13.034  35.169  0.00  0.00            
ATOM     65 CPRO     X   1      17.760  10.862  38.197  0.00  0.00            
ATOM     66 CGLU     X   1      14.029  10.925  37.342  0.00  0.00            
ATOM     67 CPHE     X   1      15.088   9.959  33.769  0.00  0.00            
ATOM     68 CLEU     X   1      16.830   6.847  35.105  0.00  0.00            
ATOM     69 CSER     X   1      13.665   6.117  37.116  0.00  0.00            
ATOM     70 CLEU     X   1      11.313   6.321  34.109  0.00  0.00            
ATOM     71 CMET     X   1      13.564   4.372  31.714  0.00  0.00            
ATOM     72 CALA     X   1      13.240   1.397  34.065  0.00  0.00            
ATOM     73 CARG     X   1       9.496   2.244  34.350  0.00  0.00            
ATOM     74 CLYS     X   1      10.011   2.079  30.584  0.00  0.00            
ATOM     75 CMET     X   1      12.622  -0.665  30.510  0.00  0.00            
ATOM     76 CLYS     X   1       9.677  -2.783  31.694  0.00  0.00            
ATOM     77 CGLU     X   1       5.962  -2.357  30.903  0.00  0.00            
ATOM     78 CGLN     X   1       5.720  -2.900  27.159  0.00  0.00            
ATOM     79 CASP     X   1       8.019  -5.685  25.813  0.00  0.00            
ATOM     80 CSER     X   1       6.358  -9.099  26.177  0.00  0.00            
ATOM     81 CGLU     X   1       3.243  -9.415  23.987  0.00  0.00            
ATOM     82 CGLU     X   1       1.224  -7.899  21.093  0.00  0.00            
ATOM     83 CGLU     X   1       4.390  -8.351  18.963  0.00  0.00            
ATOM     84 CLEU     X   1       4.230 -12.027  19.915  0.00  0.00            
ATOM     85 CILE     X   1       0.685 -11.269  18.728  0.00  0.00            
ATOM     86 CGLU     X   1       1.964 -11.184  15.121  0.00  0.00            
ATOM     87 CALA     X   1       3.660 -14.583  15.487  0.00  0.00            
ATOM     88 CPHE     X   1       0.358 -15.639  17.096  0.00  0.00            
ATOM     89 CLYS     X   1      -1.041 -14.540  13.718  0.00  0.00            
ATOM     90 CVAL     X   1      -0.453 -18.097  12.439  0.00  0.00            
ATOM     91 CPHE     X   1      -3.014 -19.083  15.090  0.00  0.00            
ATOM     92 CASP     X   1      -5.467 -16.269  14.269  0.00  0.00            
ATOM     93 CARG     X   1      -4.724 -17.376  10.703  0.00  0.00            
ATOM     94 CASP     X   1      -7.168 -15.616   8.377  0.00  0.00            
ATOM     95 CGLY     X   1      -6.981 -12.452  10.500  0.00  0.00            
ATOM     96 CASN     X   1     -10.470 -11.632  11.812  0.00  0.00            
ATOM     97 CGLY     X   1      -9.374 -10.971  15.419  0.00  0.00            
ATOM     98 CLEU     X   1     -10.809 -14.146  16.978  0.00  0.00            
ATOM     99 CILE     X   1      -9.567 -17.659  17.670  0.00  0.00            
ATOM    100 CSER     X   1     -11.561 -20.878  17.505  0.00  0.00            
ATOM    101 CALA     X   1     -11.609 -23.875  19.816  0.00  0.00            
ATOM    102 CALA     X   1      -9.859 -25.773  16.976  0.00  0.00            
ATOM    103 CGLU     X   1      -6.765 -23.543  16.720  0.00  0.00            
ATOM    104 CLEU     X   1      -6.166 -23.573  20.478  0.00  0.00            
ATOM    105 CARG     X   1      -5.526 -27.336  20.511  0.00  0.00            
ATOM    106 CHIS     X   1      -2.770 -26.667  17.955  0.00  0.00            
ATOM    107 CVAL     X   1      -0.784 -24.324  20.240  0.00  0.00            
ATOM    108 CMET     X   1      -0.884 -26.717  23.206  0.00  0.00            
ATOM    109 CTHR     X   1       0.412 -29.672  21.154  0.00  0.00            
ATOM    110 CASN     X   1       3.684 -28.076  20.001  0.00  0.00            
ATOM    111 CLEU     X   1       4.134 -26.382  23.387  0.00  0.00            
ATOM    112 CGLY     X   1       3.993 -29.748  25.181  0.00  0.00            
ATOM    113 CGLU     X   1       0.499 -30.552  26.498  0.00  0.00            
ATOM    114 CLYS     X   1      -0.616 -33.589  24.447  0.00  0.00            
ATOM    115 CLEU     X   1      -3.846 -32.994  26.407  0.00  0.00            
ATOM    116 CTHR     X   1      -7.147 -34.738  25.577  0.00  0.00            
ATOM    117 CASP     X   1      -9.434 -33.812  22.651  0.00  0.00            
ATOM    118 CASP     X   1     -12.016 -33.242  25.413  0.00  0.00            
ATOM    119 CGLU     X   1      -9.624 -31.231  27.597  0.00  0.00            
ATOM    120 CVAL     X   1      -9.468 -28.240  25.228  0.00  0.00            
ATOM    121 CASP     X   1     -13.203 -27.569  24.844  0.00  0.00            
ATOM    122 CGLU     X   1     -13.151 -27.235  28.654  0.00  0.00            
ATOM    123 CMET     X   1     -10.395 -24.693  27.927  0.00  0.00            
ATOM    124 CILE     X   1     -12.516 -22.743  25.424  0.00  0.00            
ATOM    125 CARG     X   1     -15.217 -22.436  28.083  0.00  0.00            
ATOM    126 CGLU     X   1     -12.620 -21.253  30.612  0.00  0.00            
ATOM    127 CALA     X   1     -11.386 -18.437  28.318  0.00  0.00            
ATOM    128 CASP     X   1     -14.664 -17.204  26.803  0.00  0.00            
ATOM    129 CILE     X   1     -16.397 -14.749  29.145  0.00  0.00            
ATOM    130 CASP     X   1     -19.262 -13.634  26.846  0.00  0.00            
ATOM    131 CGLY     X   1     -20.289 -16.992  25.364  0.00  0.00            
ATOM    132 CASP     X   1     -19.627 -15.007  22.155  0.00  0.00            
ATOM    133 CGLY     X   1     -18.112 -18.326  20.975  0.00  0.00            
ATOM    134 CHIS     X   1     -14.622 -16.789  21.007  0.00  0.00            
ATOM    135 CILE     X   1     -11.079 -16.232  22.320  0.00  0.00            
ATOM    136 CASN     X   1      -9.401 -12.920  21.468  0.00  0.00            
ATOM    137 CTYR     X   1      -5.708 -12.366  22.271  0.00  0.00            
ATOM    138 CGLU     X   1      -5.973 -10.814  25.747  0.00  0.00            
ATOM    139 CGLU     X   1      -8.004 -13.722  27.176  0.00  0.00            
ATOM    140 CPHE     X   1      -5.731 -16.498  25.898  0.00  0.00            
ATOM    141 CVAL     X   1      -2.584 -14.749  27.152  0.00  0.00            
ATOM    142 CARG     X   1      -4.515 -14.511  30.438  0.00  0.00            
ATOM    143 CMET     X   1      -5.727 -18.125  30.334  0.00  0.00            
ATOM    144 CMET     X   1      -2.077 -19.213  30.589  0.00  0.00            
ATOM    145 CVAL     X   1      -1.987 -18.060  34.249  0.00  0.00            
ATOM    146 CSER     X   1      -5.358 -19.759  34.891  0.00  0.00            
END
ATOM      1 CGLU     X   1      21.270  -4.916  36.546  0.00  0.00            
ATOM      2 CGLN     X   1      24.601  -4.496  34.696  0.00  0.00            
ATOM      3 CLEU     X   1      25.518  -1.301  32.765  0.00  0.00            
ATOM      4 CTHR     X   1      26.423  -1.174  29.059  0.00  0.00            
ATOM      5 CGLU     X   1      27.970   1.597  27.019  0.00  0.00            
ATOM      6 CGLU     X   1      25.907   1.328  23.827  0.00  0.00            
ATOM      7 CGLN     X   1      22.667   1.262  25.848  0.00  0.00            
ATOM      8 CILE     X   1      24.182   4.246  27.663  0.00  0.00            
ATOM      9 CALA     X   1      24.489   5.601  24.065  0.00  0.00            
ATOM     10 CGLU     X   1      20.815   4.917  23.327  0.00  0.00            
ATOM     11 CPHE     X   1      20.209   6.934  26.524  0.00  0.00            
ATOM     12 CLYS     X   1      22.716   9.594  25.428  0.00  0.00            
ATOM     13 CGLU     X   1      20.912  10.159  22.113  0.00  0.00            
ATOM     14 CALA     X   1      17.479  10.103  23.772  0.00  0.00            
ATOM     15 CPHE     X   1      18.437  11.965  26.964  0.00  0.00            
ATOM     16 CALA     X   1      20.032  14.625  24.750  0.00  0.00            
ATOM     17 CLEU     X   1      17.163  14.373  22.236  0.00  0.00            
ATOM     18 CPHE     X   1      15.075  15.416  25.259  0.00  0.00            
ATOM     19 CASP     X   1      17.279  18.120  26.798  0.00  0.00            
ATOM     20 CLYS     X   1      17.733  20.491  23.828  0.00  0.00            
ATOM     21 CASP     X   1      19.445  23.376  25.652  0.00  0.00            
ATOM     22 CGLY     X   1      22.102  21.433  27.604  0.00  0.00            
ATOM     23 CASP     X   1      21.896  23.328  30.910  0.00  0.00            
ATOM     24 CGLY     X   1      20.531  20.196  32.618  0.00  0.00            
ATOM     25 CTHR     X   1      16.728  20.347  33.057  0.00  0.00            
ATOM     26 CILE     X   1      13.976  19.314  30.616  0.00  0.00            
ATOM     27 CTHR     X   1      11.206  21.831  30.047  0.00  0.00            
ATOM     28 CTHR     X   1       7.857  21.157  28.355  0.00  0.00            
ATOM     29 CLYS     X   1       9.314  22.495  25.090  0.00  0.00            
ATOM     30 CGLU     X   1      11.747  19.565  24.889  0.00  0.00            
ATOM     31 CLEU     X   1       9.147  17.067  26.118  0.00  0.00            
ATOM     32 CGLY     X   1       7.153  18.063  23.020  0.00  0.00            
ATOM     33 CTHR     X   1       9.776  17.220  20.396  0.00  0.00            
ATOM     34 CVAL     X   1       9.466  13.676  21.774  0.00  0.00            
ATOM     35 CMET     X   1       5.716  13.130  22.109  0.00  0.00            
ATOM     36 CARG     X   1       5.321  15.095  18.902  0.00  0.00            
ATOM     37 CSER     X   1       7.266  12.555  16.845  0.00  0.00            
ATOM     38 CLEU     X   1       4.779   9.869  17.950  0.00  0.00            
ATOM     39 CGLY     X   1       1.890  12.232  17.170  0.00  0.00            
ATOM     40 CGLN     X   1       0.781  14.599  19.960  0.00  0.00            
ATOM     41 CASN     X   1      -1.305  17.761  20.270  0.00  0.00            
ATOM     42 CPRO     X   1       0.093  18.114  23.827  0.00  0.00            
ATOM     43 CTHR     X   1      -1.219  20.966  25.987  0.00  0.00            
ATOM     44 CGLU     X   1       1.172  22.533  28.507  0.00  0.00            
ATOM     45 CALA     X   1      -1.300  21.437  31.183  0.00  0.00            
ATOM     46 CGLU     X   1      -0.903  17.882  29.815  0.00  0.00            
ATOM     47 CLEU     X   1       2.824  18.606  30.066  0.00  0.00            
ATOM     48 CGLN     X   1       2.603  18.714  33.880  0.00  0.00            
ATOM     49 CASP     X   1       0.787  15.365  33.804  0.00  0.00            
ATOM     50 CMET     X   1       3.564  14.015  31.552  0.00  0.00            
ATOM     51 CILE     X   1       6.385  15.382  33.700  0.00  0.00            
ATOM     52 CASN     X   1       4.938  14.633  37.130  0.00  0.00            
ATOM     53 CGLU     X   1       4.884  11.009  35.921  0.00  0.00            
ATOM     54 CVAL     X   1       8.670  11.269  35.660  0.00  0.00            
ATOM     55 CASP     X   1       8.804  13.965  38.373  0.00  0.00            
ATOM     56 CALA     X   1       9.523  11.786  41.450  0.00  0.00            
ATOM     57 CASP     X   1      10.910  15.094  42.813  0.00  0.00            
ATOM     58 CGLY     X   1       7.980  17.407  42.026  0.00  0.00            
ATOM     59 CASN     X   1       9.400  20.721  40.728  0.00  0.00            
ATOM     60 CGLY     X   1       7.719  20.515  37.278  0.00  0.00            
ATOM     61 CTHR     X   1      10.602  19.913  34.807  0.00  0.00            
ATOM     62 CILE     X   1      12.953  16.890  34.409  0.00  0.00            
ATOM     63 CASP     X   1      16.075  16.613  36.597  0.00  0.00            
ATOM     64 CPHE     X   1      18.778  13.982  35.933  0.00  0.00            
ATOM     65 CPRO     X   1      16.890  11.448  38.156  0.00  0.00            
ATOM     66 CGLU     X   1      14.189  11.763  35.460  0.00  0.00            
ATOM     67 CPHE     X   1      16.662  10.463  32.811  0.00  0.00            
ATOM     68 CLEU     X   1      17.320   7.358  34.918  0.00  0.00            
ATOM     69 CSER     X   1      13.591   7.088  35.702  0.00  0.00            
ATOM     70 CLEU     X   1      13.002   6.358  31.996  0.00  0.00            
ATOM     71 CMET     X   1      15.761   3.721  32.178  0.00  0.00            
ATOM     72 CALA     X   1      13.648   1.991  34.829  0.00  0.00            
ATOM     73 CARG     X   1      10.244   2.721  33.186  0.00  0.00            
ATOM     74 CLYS     X   1      10.309   2.795  29.382  0.00  0.00            
ATOM     75 CMET     X   1      13.525   0.791  29.433  0.00  0.00            
ATOM     76 CLYS     X   1      11.423  -1.839  31.230  0.00  0.00            
ATOM     77 CGLU     X   1       7.947  -2.522  29.796  0.00  0.00            
ATOM     78 CGLN     X   1       6.357  -4.061  26.718  0.00  0.00            
ATOM     79 CASP     X   1       7.982  -7.060  24.925  0.00  0.00            
ATOM     80 CSER     X   1       5.815 -10.000  26.024  0.00  0.00            
ATOM     81 CGLU     X   1       2.773  -9.726  23.727  0.00  0.00            
ATOM     82 CGLU     X   1       1.127  -7.902  20.775  0.00  0.00            
ATOM     83 CGLU     X   1       4.394  -8.933  19.032  0.00  0.00            
ATOM     84 CLEU     X   1       3.199 -12.107  20.748  0.00  0.00            
ATOM     85 CILE     X   1       0.232 -10.934  18.659  0.00  0.00            
ATOM     86 CGLU     X   1       2.420 -12.073  15.732  0.00  0.00            
ATOM     87 CALA     X   1       2.312 -15.536  17.332  0.00  0.00            
ATOM     88 CPHE     X   1      -1.491 -15.228  17.567  0.00  0.00            
ATOM     89 CLYS     X   1      -1.521 -14.582  13.804  0.00  0.00            
ATOM     90 CVAL     X   1      -0.158 -18.070  13.027  0.00  0.00            
ATOM     91 CPHE     X   1      -3.033 -19.649  14.976  0.00  0.00            
ATOM     92 CASP     X   1      -5.210 -16.794  13.666  0.00  0.00            
ATOM     93 CARG     X   1      -5.009 -18.059  10.081  0.00  0.00            
ATOM     94 CASP     X   1      -8.336 -17.411   8.350  0.00  0.00            
ATOM     95 CGLY     X   1      -8.634 -14.172  10.343  0.00  0.00            
ATOM     96 CASN     X   1     -11.932 -13.301  12.055  0.00  0.00            
ATOM     97 CGLY     X   1     -10.292 -11.857  15.197  0.00  0.00            
ATOM     98 CLEU     X   1     -11.188 -14.951  17.244  0.00  0.00            
ATOM     99 CILE     X   1      -9.330 -18.236  16.899  0.00  0.00            
ATOM    100 CSER     X   1     -12.171 -20.718  17.269  0.00  0.00            
ATOM    101 CALA     X   1     -11.410 -23.475  19.750  0.00  0.00            
ATOM    102 CALA     X   1     -10.026 -25.880  17.100  0.00  0.00            
ATOM    103 CGLU     X   1      -7.277 -23.327  16.369  0.00  0.00            
ATOM    104 CLEU     X   1      -6.095 -23.391  19.985  0.00  0.00            
ATOM    105 CARG     X   1      -6.104 -27.207  20.006  0.00  0.00            
ATOM    106 CHIS     X   1      -3.901 -26.900  16.903  0.00  0.00            
ATOM    107 CVAL     X   1      -1.218 -25.048  18.910  0.00  0.00            
ATOM    108 CMET     X   1      -2.054 -26.795  22.194  0.00  0.00            
ATOM    109 CTHR     X   1      -0.276 -30.014  21.147  0.00  0.00            
ATOM    110 CASN     X   1       2.351 -27.966  19.279  0.00  0.00            
ATOM    111 CLEU     X   1       3.592 -26.471  22.560  0.00  0.00            
ATOM    112 CGLY     X   1       4.001 -30.004  23.945  0.00  0.00            
ATOM    113 CGLU     X   1       1.607 -29.577  26.889  0.00  0.00            
ATOM    114 CLYS     X   1      -0.787 -32.219  25.488  0.00  0.00            
ATOM    115 CLEU     X   1      -3.921 -31.943  27.664  0.00  0.00            
ATOM    116 CTHR     X   1      -7.196 -33.503  26.453  0.00  0.00            
ATOM    117 CASP     X   1      -9.447 -32.213  23.639  0.00  0.00            
ATOM    118 CASP     X   1     -12.062 -31.709  26.383  0.00  0.00            
ATOM    119 CGLU     X   1     -10.006 -29.014  28.129  0.00  0.00            
ATOM    120 CVAL     X   1     -10.472 -27.116  24.849  0.00  0.00            
ATOM    121 CASP     X   1     -14.061 -26.230  25.789  0.00  0.00            
ATOM    122 CGLU     X   1     -12.874 -26.081  29.422  0.00  0.00            
ATOM    123 CMET     X   1     -10.186 -23.522  28.523  0.00  0.00            
ATOM    124 CILE     X   1     -12.548 -21.549  26.266  0.00  0.00            
ATOM    125 CARG     X   1     -15.605 -21.116  28.485  0.00  0.00            
ATOM    126 CGLU     X   1     -13.235 -20.173  31.319  0.00  0.00            
ATOM    127 CALA     X   1     -11.717 -16.953  29.889  0.00  0.00            
ATOM    128 CASP     X   1     -14.795 -16.529  27.674  0.00  0.00            
ATOM    129 CILE     X   1     -17.312 -13.915  28.835  0.00  0.00            
ATOM    130 CASP     X   1     -19.684 -13.009  25.956  0.00  0.00            
ATOM    131 CGLY     X   1     -20.298 -16.740  25.477  0.00  0.00            
ATOM    132 CASP     X   1     -19.567 -16.772  21.717  0.00  0.00            
ATOM    133 CGLY     X   1     -17.700 -20.117  21.872  0.00  0.00            
ATOM    134 CHIS     X   1     -14.341 -18.395  21.331  0.00  0.00            
ATOM    135 CILE     X   1     -11.551 -16.163  22.681  0.00  0.00            
ATOM    136 CASN     X   1     -10.123 -13.003  21.105  0.00  0.00            
ATOM    137 CTYR     X   1      -6.406 -12.171  21.391  0.00  0.00            
ATOM    138 CGLU     X   1      -6.361 -10.280  24.705  0.00  0.00            
ATOM    139 CGLU     X   1      -8.572 -13.030  26.178  0.00  0.00            
ATOM    140 CPHE     X   1      -5.967 -15.702  25.418  0.00  0.00            
ATOM    141 CVAL     X   1      -3.387 -13.515  27.178  0.00  0.00            
ATOM    142 CARG     X   1      -5.588 -13.992  30.262  0.00  0.00            
ATOM    143 CMET     X   1      -5.318 -17.764  29.781  0.00  0.00            
ATOM    144 CMET     X   1      -1.580 -17.290  30.392  0.00  0.00            
ATOM    145 CVAL     X   1      -1.968 -15.965  33.973  0.00  0.00            
ATOM    146 CSER     X   1      -4.047 -19.141  34.473  0.00  0.00            
END
ATOM      1 CGLU     X   1      22.231  -4.681  37.670  0.00  0.00            
ATOM      2 CGLN     X   1      24.335  -4.676  34.466  0.00  0.00            
ATOM      3 CLEU     X   1      22.469  -3.470  31.329  0.00  0.00            
ATOM      4 CTHR     X   1      25.023  -2.597  28.631  0.00  0.00            
ATOM      5 CGLU     X   1      27.212   0.254  27.485  0.00  0.00            
ATOM      6 CGLU     X   1      25.267   0.472  24.217  0.00  0.00            
ATOM      7 CGLN     X   1      22.050   0.996  26.207  0.00  0.00            
ATOM      8 CILE     X   1      23.914   3.864  27.876  0.00  0.00            
ATOM      9 CALA     X   1      24.828   5.179  24.367  0.00  0.00            
ATOM     10 CGLU     X   1      21.351   5.006  22.822  0.00  0.00            
ATOM     11 CPHE     X   1      19.759   6.529  25.952  0.00  0.00            
ATOM     12 CLYS     X   1      22.160   9.475  25.622  0.00  0.00            
ATOM     13 CGLU     X   1      21.226   9.696  21.929  0.00  0.00            
ATOM     14 CALA     X   1      17.681  10.227  23.231  0.00  0.00            
ATOM     15 CPHE     X   1      18.634  12.579  26.082  0.00  0.00            
ATOM     16 CALA     X   1      20.267  15.020  23.653  0.00  0.00            
ATOM     17 CLEU     X   1      17.052  15.018  21.584  0.00  0.00            
ATOM     18 CPHE     X   1      15.113  16.119  24.685  0.00  0.00            
ATOM     19 CASP     X   1      17.673  18.402  26.347  0.00  0.00            
ATOM     20 CLYS     X   1      17.185  20.955  23.536  0.00  0.00            
ATOM     21 CASP     X   1      18.144  23.662  26.051  0.00  0.00            
ATOM     22 CGLY     X   1      21.198  21.979  27.630  0.00  0.00            
ATOM     23 CASP     X   1      21.301  23.081  31.282  0.00  0.00            
ATOM     24 CGLY     X   1      19.910  19.739  32.502  0.00  0.00            
ATOM     25 CTHR     X   1      16.159  20.493  32.688  0.00  0.00            
ATOM     26 CILE     X   1      13.299  19.367  30.419  0.00  0.00            
ATOM     27 CTHR     X   1      10.321  21.701  30.553  0.00  0.00            
ATOM     28 CTHR     X   1       7.048  20.947  28.750  0.00  0.00            
ATOM     29 CLYS     X   1       8.099  22.541  25.445  0.00  0.00            
ATOM     30 CGLU     X   1      10.968  20.057  25.064  0.00  0.00            
ATOM     31 CLEU     X   1       8.921  17.153  26.434  0.00  0.00            
ATOM     32 CGLY     X   1       6.200  17.934  23.875  0.00  0.00            
ATOM     33 CTHR     X   1       8.659  18.354  21.002  0.00  0.00            
ATOM     34 CVAL     X   1       9.667  14.678  20.857  0.00  0.00            
ATOM     35 CMET     X   1       6.359  13.034  21.767  0.00  0.00            
ATOM     36 CARG     X   1       4.760  14.835  18.851  0.00  0.00            
ATOM     37 CSER     X   1       6.881  12.889  16.366  0.00  0.00            
ATOM     38 CLEU     X   1       5.230   9.801  17.901  0.00  0.00            
ATOM     39 CGLY     X   1       1.889  11.404  17.001  0.00  0.00            
ATOM     40 CGLN     X   1       0.457  13.285  20.006  0.00  0.00            
ATOM     41 CASN     X   1      -0.737  16.755  20.990  0.00  0.00            
ATOM     42 CPRO     X   1      -1.443  16.513  24.755  0.00  0.00            
ATOM     43 CTHR     X   1      -2.035  19.934  26.326  0.00  0.00            
ATOM     44 CGLU     X   1       0.922  22.161  27.232  0.00  0.00            
ATOM     45 CALA     X   1      -0.228  22.108  30.858  0.00  0.00            
ATOM     46 CGLU     X   1      -0.987  18.364  30.578  0.00  0.00            
ATOM     47 CLEU     X   1       2.539  17.752  29.286  0.00  0.00            
ATOM     48 CGLN     X   1       3.450  19.038  32.768  0.00  0.00            
ATOM     49 CASP     X   1       1.512  15.928  33.811  0.00  0.00            
ATOM     50 CMET     X   1       4.079  13.812  31.930  0.00  0.00            
ATOM     51 CILE     X   1       6.830  15.672  33.779  0.00  0.00            
ATOM     52 CASN     X   1       4.838  15.333  36.993  0.00  0.00            
ATOM     53 CGLU     X   1       4.795  11.514  36.877  0.00  0.00            
ATOM     54 CVAL     X   1       8.581  11.155  36.962  0.00  0.00            
ATOM     55 CASP     X   1       9.318  14.512  38.646  0.00  0.00            
ATOM     56 CALA     X   1       9.694  12.881  42.100  0.00  0.00            
ATOM     57 CASP     X   1       9.976  16.211  43.986  0.00  0.00            
ATOM     58 CGLY     X   1       7.194  17.984  42.071  0.00  0.00            
ATOM     59 CASN     X   1       9.185  20.989  40.769  0.00  0.00            
ATOM     60 CGLY     X   1       7.723  21.386  37.236  0.00  0.00            
ATOM     61 CTHR     X   1      10.834  20.029  35.432  0.00  0.00            
ATOM     62 CILE     X   1      12.830  16.802  34.777  0.00  0.00            
ATOM     63 CASP     X   1      16.362  16.463  36.199  0.00  0.00            
ATOM     64 CPHE     X   1      19.020  13.765  35.630  0.00  0.00            
ATOM     65 CPRO     X   1      17.944  11.393  38.483  0.00  0.00            
ATOM     66 CGLU     X   1      14.289  11.950  37.487  0.00  0.00            
ATOM     67 CPHE     X   1      15.561  11.151  33.942  0.00  0.00            
ATOM     68 CLEU     X   1      17.065   7.762  34.814  0.00  0.00            
ATOM     69 CSER     X   1      13.564   7.147  36.216  0.00  0.00            
ATOM     70 CLEU     X   1      12.880   7.857  32.523  0.00  0.00            
ATOM     71 CMET     X   1      15.157   4.954  31.530  0.00  0.00            
ATOM     72 CALA     X   1      13.404   2.763  34.101  0.00  0.00            
ATOM     73 CARG     X   1      10.040   2.984  32.243  0.00  0.00            
ATOM     74 CLYS     X   1      11.180   3.135  28.615  0.00  0.00            
ATOM     75 CMET     X   1      14.483   1.404  29.285  0.00  0.00            
ATOM     76 CLYS     X   1      12.346  -1.374  30.794  0.00  0.00            
ATOM     77 CGLU     X   1       8.861  -2.211  29.465  0.00  0.00            
ATOM     78 CGLN     X   1       6.743  -4.023  26.895  0.00  0.00            
ATOM     79 CASP     X   1       8.329  -7.259  25.530  0.00  0.00            
ATOM     80 CSER     X   1       6.774 -10.698  26.076  0.00  0.00            
ATOM     81 CGLU     X   1       3.908 -10.261  23.587  0.00  0.00            
ATOM     82 CGLU     X   1       2.107  -8.420  20.738  0.00  0.00            
ATOM     83 CGLU     X   1       5.186  -9.549  18.735  0.00  0.00            
ATOM     84 CLEU     X   1       4.438 -13.074  19.945  0.00  0.00            
ATOM     85 CILE     X   1       1.084 -11.820  18.631  0.00  0.00            
ATOM     86 CGLU     X   1       2.377 -12.316  15.062  0.00  0.00            
ATOM     87 CALA     X   1       2.949 -16.021  15.779  0.00  0.00            
ATOM     88 CPHE     X   1      -0.398 -15.757  17.605  0.00  0.00            
ATOM     89 CLYS     X   1      -1.515 -14.455  14.195  0.00  0.00            
ATOM     90 CVAL     X   1      -0.685 -17.940  12.856  0.00  0.00            
ATOM     91 CPHE     X   1      -2.807 -19.539  15.593  0.00  0.00            
ATOM     92 CASP     X   1      -6.115 -17.800  14.795  0.00  0.00            
ATOM     93 CARG     X   1      -6.587 -19.128  11.258  0.00  0.00            
ATOM     94 CASP     X   1      -8.343 -16.466   9.180  0.00  0.00            
ATOM     95 CGLY     X   1      -6.625 -13.677  11.135  0.00  0.00            
ATOM     96 CASN     X   1      -9.888 -12.191  12.443  0.00  0.00            
ATOM     97 CGLY     X   1      -8.400 -11.333  15.864  0.00  0.00            
ATOM     98 CLEU     X   1     -10.197 -14.484  17.053  0.00  0.00            
ATOM     99 CILE     X   1      -9.322 -18.111  17.723  0.00  0.00            
ATOM    100 CSER     X   1     -11.862 -20.921  17.587  0.00  0.00            
ATOM    101 CALA     X   1     -11.892 -24.111  19.625  0.00  0.00            
ATOM    102 CALA     X   1     -10.350 -25.963  16.639  0.00  0.00            
ATOM    103 CGLU     X   1      -7.246 -23.768  16.242  0.00  0.00            
ATOM    104 CLEU     X   1      -6.514 -23.733  19.976  0.00  0.00            
ATOM    105 CARG     X   1      -6.989 -27.515  20.166  0.00  0.00            
ATOM    106 CHIS     X   1      -4.568 -27.814  17.229  0.00  0.00            
ATOM    107 CVAL     X   1      -1.869 -25.294  18.239  0.00  0.00            
ATOM    108 CMET     X   1      -1.581 -26.750  21.751  0.00  0.00            
ATOM    109 CTHR     X   1      -0.173 -29.951  20.205  0.00  0.00            
ATOM    110 CASN     X   1       2.450 -27.961  18.271  0.00  0.00            
ATOM    111 CLEU     X   1       3.705 -26.013  21.299  0.00  0.00            
ATOM    112 CGLY     X   1       3.459 -29.043  23.607  0.00  0.00            
ATOM    113 CGLU     X   1       0.864 -28.978  26.409  0.00  0.00            
ATOM    114 CLYS     X   1      -0.910 -32.152  25.205  0.00  0.00            
ATOM    115 CLEU     X   1      -3.639 -32.367  27.877  0.00  0.00            
ATOM    116 CTHR     X   1      -6.762 -33.968  26.358  0.00  0.00            
ATOM    117 CASP     X   1      -8.903 -32.193  23.728  0.00  0.00            
ATOM    118 CASP     X   1     -11.665 -32.207  26.373  0.00  0.00            
ATOM    119 CGLU     X   1      -9.934 -29.648  28.607  0.00  0.00            
ATOM    120 CVAL     X   1      -9.351 -27.417  25.564  0.00  0.00            
ATOM    121 CASP     X   1     -13.028 -26.510  25.103  0.00  0.00            
ATOM    122 CGLU     X   1     -13.401 -26.139  28.891  0.00  0.00            
ATOM    123 CMET     X   1     -10.760 -23.380  28.881  0.00  0.00            
ATOM    124 CILE     X   1     -12.509 -22.112  25.735  0.00  0.00            
ATOM    125 CARG     X   1     -15.543 -21.390  27.910  0.00  0.00            
ATOM    126 CGLU     X   1     -13.257 -20.540  30.841  0.00  0.00            
ATOM    127 CALA     X   1     -11.712 -17.496  29.092  0.00  0.00            
ATOM    128 CASP     X   1     -14.903 -16.358  27.336  0.00  0.00            
ATOM    129 CILE     X   1     -16.873 -13.940  29.523  0.00  0.00            
ATOM    130 CASP     X   1     -18.623 -11.578  27.054  0.00  0.00            
ATOM    131 CGLY     X   1     -19.804 -14.683  25.184  0.00  0.00            
ATOM    132 CASP     X   1     -18.249 -14.536  21.685  0.00  0.00            
ATOM    133 CGLY     X   1     -17.973 -18.360  21.749  0.00  0.00            
ATOM    134 CHIS     X   1     -14.285 -17.699  21.033  0.00  0.00            
ATOM    135 CILE     X   1     -11.095 -16.151  22.451  0.00  0.00            
ATOM    136 CASN     X   1      -9.123 -13.201  21.065  0.00  0.00            
ATOM    137 CTYR     X   1      -5.868 -11.645  22.320  0.00  0.00            
ATOM    138 CGLU     X   1      -6.872 -10.352  25.767  0.00  0.00            
ATOM    139 CGLU     X   1      -8.615 -13.494  27.077  0.00  0.00            
ATOM    140 CPHE     X   1      -5.927 -15.437  25.206  0.00  0.00            
ATOM    141 CVAL     X   1      -3.194 -13.504  27.031  0.00  0.00            
ATOM    142 CARG     X   1      -4.601 -14.014  30.545  0.00  0.00            
ATOM    143 CMET     X   1      -5.887 -17.432  29.451  0.00  0.00            
ATOM    144 CMET     X   1      -2.276 -18.672  29.430  0.00  0.00            
ATOM    145 CVAL     X   1      -1.192 -17.817  33.011  0.00  0.00            
ATOM    146 CSER     X   1      -3.976 -20.104  34.311  0.00  0.00            
END
ATOM      1 CGLU     X   1      21.473  -3.579  37.233  0.00  0.00            
ATOM      2 CGLN     X   1      23.425  -2.997  33.986  0.00  0.00            
ATOM      3 CLEU     X   1      21.737  -2.896  30.534  0.00  0.00            
ATOM      4 CTHR     X   1      24.922  -3.049  28.436  0.00  0.00            
ATOM      5 CGLU     X   1      27.033  -0.370  26.822  0.00  0.00            
ATOM      6 CGLU     X   1      25.649  -0.485  23.275  0.00  0.00            
ATOM      7 CGLN     X   1      22.278  -0.172  25.041  0.00  0.00            
ATOM      8 CILE     X   1      23.761   2.886  26.755  0.00  0.00            
ATOM      9 CALA     X   1      24.366   4.125  23.153  0.00  0.00            
ATOM     10 CGLU     X   1      20.609   4.061  22.531  0.00  0.00            
ATOM     11 CPHE     X   1      19.252   5.563  25.780  0.00  0.00            
ATOM     12 CLYS     X   1      21.531   8.618  25.587  0.00  0.00            
ATOM     13 CGLU     X   1      20.464   9.378  22.003  0.00  0.00            
ATOM     14 CALA     X   1      16.702   9.425  22.633  0.00  0.00            
ATOM     15 CPHE     X   1      17.023  11.120  26.038  0.00  0.00            
ATOM     16 CALA     X   1      19.240  13.925  24.720  0.00  0.00            
ATOM     17 CLEU     X   1      16.756  14.899  21.983  0.00  0.00            
ATOM     18 CPHE     X   1      14.634  16.019  24.956  0.00  0.00            
ATOM     19 CASP     X   1      17.016  18.160  27.023  0.00  0.00            
ATOM     20 CLYS     X   1      16.960  20.502  23.995  0.00  0.00            
ATOM     21 CASP     X   1      18.047  23.931  25.273  0.00  0.00            
ATOM     22 CGLY     X   1      20.916  22.001  26.914  0.00  0.00            
ATOM     23 CASP     X   1      20.090  23.833  30.159  0.00  0.00            
ATOM     24 CGLY     X   1      20.309  20.628  32.225  0.00  0.00            
ATOM     25 CTHR     X   1      16.591  19.967  32.876  0.00  0.00            
ATOM     26 CILE     X   1      13.697  18.597  30.792  0.00  0.00            
ATOM     27 CTHR     X   1      10.995  21.249  30.785  0.00  0.00            
ATOM     28 CTHR     X   1       7.368  21.382  29.617  0.00  0.00            
ATOM     29 CLYS     X   1       8.656  23.044  26.432  0.00  0.00            
ATOM     30 CGLU     X   1      11.068  20.131  25.940  0.00  0.00            
ATOM     31 CLEU     X   1       8.846  17.308  27.205  0.00  0.00            
ATOM     32 CGLY     X   1       6.575  18.375  24.331  0.00  0.00            
ATOM     33 CTHR     X   1       9.256  18.147  21.640  0.00  0.00            
ATOM     34 CVAL     X   1       9.816  14.508  22.637  0.00  0.00            
ATOM     35 CMET     X   1       6.184  13.387  22.809  0.00  0.00            
ATOM     36 CARG     X   1       5.455  15.039  19.486  0.00  0.00            
ATOM     37 CSER     X   1       8.640  13.633  17.957  0.00  0.00            
ATOM     38 CLEU     X   1       7.311  10.223  19.062  0.00  0.00            
ATOM     39 CGLY     X   1       3.759  10.164  17.676  0.00  0.00            
ATOM     40 CGLN     X   1       1.558  12.414  19.846  0.00  0.00            
ATOM     41 CASN     X   1       0.355  15.975  20.409  0.00  0.00            
ATOM     42 CPRO     X   1       0.990  16.704  24.123  0.00  0.00            
ATOM     43 CTHR     X   1      -1.037  19.609  25.530  0.00  0.00            
ATOM     44 CGLU     X   1       0.757  21.690  28.170  0.00  0.00            
ATOM     45 CALA     X   1      -1.600  19.966  30.610  0.00  0.00            
ATOM     46 CGLU     X   1      -1.169  16.376  29.349  0.00  0.00            
ATOM     47 CLEU     X   1       2.606  16.832  29.466  0.00  0.00            
ATOM     48 CGLN     X   1       2.932  17.666  33.182  0.00  0.00            
ATOM     49 CASP     X   1       0.870  14.636  34.222  0.00  0.00            
ATOM     50 CMET     X   1       3.482  12.244  32.786  0.00  0.00            
ATOM     51 CILE     X   1       6.564  14.099  34.012  0.00  0.00            
ATOM     52 CASN     X   1       4.996  14.777  37.404  0.00  0.00            
ATOM     53 CGLU     X   1       4.575  11.126  38.449  0.00  0.00            
ATOM     54 CVAL     X   1       8.326  10.544  38.199  0.00  0.00            
ATOM     55 CASP     X   1       9.638  14.062  38.939  0.00  0.00            
ATOM     56 CALA     X   1      10.496  12.944  42.510  0.00  0.00            
ATOM     57 CASP     X   1      11.018  16.404  44.083  0.00  0.00            
ATOM     58 CGLY     X   1       7.737  17.573  42.526  0.00  0.00            
ATOM     59 CASN     X   1       9.399  20.730  41.127  0.00  0.00            
ATOM     60 CGLY     X   1       7.792  20.459  37.646  0.00  0.00            
ATOM     61 CTHR     X   1      10.674  19.187  35.444  0.00  0.00            
ATOM     62 CILE     X   1      12.578  15.895  34.842  0.00  0.00            
ATOM     63 CASP     X   1      16.271  16.447  35.659  0.00  0.00            
ATOM     64 CPHE     X   1      19.051  13.829  35.362  0.00  0.00            
ATOM     65 CPRO     X   1      18.373  11.754  38.549  0.00  0.00            
ATOM     66 CGLU     X   1      14.756  11.609  37.305  0.00  0.00            
ATOM     67 CPHE     X   1      16.053  10.351  33.905  0.00  0.00            
ATOM     68 CLEU     X   1      17.443   7.174  35.482  0.00  0.00            
ATOM     69 CSER     X   1      13.781   6.724  36.474  0.00  0.00            
ATOM     70 CLEU     X   1      12.866   7.583  32.863  0.00  0.00            
ATOM     71 CMET     X   1      14.943   4.582  31.731  0.00  0.00            
ATOM     72 CALA     X   1      13.395   2.035  34.097  0.00  0.00            
ATOM     73 CARG     X   1      10.080   3.132  32.477  0.00  0.00            
ATOM     74 CLYS     X   1      11.648   2.803  29.025  0.00  0.00            
ATOM     75 CMET     X   1      14.684   0.548  28.805  0.00  0.00            
ATOM     76 CLYS     X   1      12.389  -2.127  30.268  0.00  0.00            
ATOM     77 CGLU     X   1       8.735  -1.715  29.226  0.00  0.00            
ATOM     78 CGLN     X   1       7.787  -2.975  25.778  0.00  0.00            
ATOM     79 CASP     X   1       8.979  -6.262  24.158  0.00  0.00            
ATOM     80 CSER     X   1       6.362  -8.781  25.321  0.00  0.00            
ATOM     81 CGLU     X   1       3.373  -8.744  22.941  0.00  0.00            
ATOM     82 CGLU     X   1       2.123  -7.803  19.433  0.00  0.00            
ATOM     83 CGLU     X   1       5.146  -9.804  18.156  0.00  0.00            
ATOM     84 CLEU     X   1       4.209 -12.722  20.404  0.00  0.00            
ATOM     85 CILE     X   1       0.984 -11.827  18.575  0.00  0.00            
ATOM     86 CGLU     X   1       2.646 -12.913  15.303  0.00  0.00            
ATOM     87 CALA     X   1       2.665 -16.517  16.557  0.00  0.00            
ATOM     88 CPHE     X   1      -0.888 -15.956  17.849  0.00  0.00            
ATOM     89 CLYS     X   1      -1.424 -15.092  14.169  0.00  0.00            
ATOM     90 CVAL     X   1      -0.329 -18.674  13.397  0.00  0.00            
ATOM     91 CPHE     X   1      -2.977 -19.904  15.854  0.00  0.00            
ATOM     92 CASP     X   1      -5.729 -17.539  14.655  0.00  0.00            
ATOM     93 CARG     X   1      -5.543 -18.877  11.096  0.00  0.00            
ATOM     94 CASP     X   1      -7.345 -16.580   8.655  0.00  0.00            
ATOM     95 CGLY     X   1      -6.378 -13.415  10.551  0.00  0.00            
ATOM     96 CASN     X   1      -9.595 -11.911  11.950  0.00  0.00            
ATOM     97 CGLY     X   1      -8.528 -11.115  15.539  0.00  0.00            
ATOM     98 CLEU     X   1     -10.473 -14.021  17.069  0.00  0.00            
ATOM     99 CILE     X   1      -9.108 -17.500  17.699  0.00  0.00            
ATOM    100 CSER     X   1     -11.568 -20.383  17.634  0.00  0.00            
ATOM    101 CALA     X   1     -11.555 -23.624  19.592  0.00  0.00            
ATOM    102 CALA     X   1     -10.255 -25.901  16.790  0.00  0.00            
ATOM    103 CGLU     X   1      -7.638 -23.353  15.662  0.00  0.00            
ATOM    104 CLEU     X   1      -6.269 -23.176  19.208  0.00  0.00            
ATOM    105 CARG     X   1      -6.887 -26.920  19.612  0.00  0.00            
ATOM    106 CHIS     X   1      -4.050 -26.786  17.062  0.00  0.00            
ATOM    107 CVAL     X   1      -1.790 -24.663  19.308  0.00  0.00            
ATOM    108 CMET     X   1      -1.821 -26.759  22.493  0.00  0.00            
ATOM    109 CTHR     X   1      -0.492 -29.884  20.735  0.00  0.00            
ATOM    110 CASN     X   1       1.874 -27.653  18.733  0.00  0.00            
ATOM    111 CLEU     X   1       3.054 -25.993  21.957  0.00  0.00            
ATOM    112 CGLY     X   1       3.730 -29.178  23.949  0.00  0.00            
ATOM    113 CGLU     X   1       0.683 -29.482  26.230  0.00  0.00            
ATOM    114 CLYS     X   1      -1.113 -32.586  24.884  0.00  0.00            
ATOM    115 CLEU     X   1      -4.524 -32.342  26.598  0.00  0.00            
ATOM    116 CTHR     X   1      -7.699 -33.692  24.949  0.00  0.00            
ATOM    117 CASP     X   1     -10.486 -32.097  22.865  0.00  0.00            
ATOM    118 CASP     X   1     -12.379 -32.018  26.187  0.00  0.00            
ATOM    119 CGLU     X   1      -9.699 -30.065  28.070  0.00  0.00            
ATOM    120 CVAL     X   1      -9.658 -27.065  25.708  0.00  0.00            
ATOM    121 CASP     X   1     -13.357 -26.318  26.267  0.00  0.00            
ATOM    122 CGLU     X   1     -12.819 -25.760  30.013  0.00  0.00            
ATOM    123 CMET     X   1     -10.846 -22.569  29.298  0.00  0.00            
ATOM    124 CILE     X   1     -12.781 -21.350  26.243  0.00  0.00            
ATOM    125 CARG     X   1     -15.973 -20.793  28.233  0.00  0.00            
ATOM    126 CGLU     X   1     -13.911 -19.337  31.091  0.00  0.00            
ATOM    127 CALA     X   1     -12.918 -16.241  29.056  0.00  0.00            
ATOM    128 CASP     X   1     -16.016 -16.297  26.829  0.00  0.00            
ATOM    129 CILE     X   1     -17.264 -13.463  29.048  0.00  0.00            
ATOM    130 CASP     X   1     -18.383 -11.532  25.924  0.00  0.00            
ATOM    131 CGLY     X   1     -20.395 -14.336  24.307  0.00  0.00            
ATOM    132 CASP     X   1     -17.865 -14.032  21.446  0.00  0.00            
ATOM    133 CGLY     X   1     -17.609 -17.856  21.537  0.00  0.00            
ATOM    134 CHIS     X   1     -13.837 -17.514  21.085  0.00  0.00            
ATOM    135 CILE     X   1     -10.662 -15.980  22.551  0.00  0.00            
ATOM    136 CASN     X   1     -10.299 -12.348  21.463  0.00  0.00            
ATOM    137 CTYR     X   1      -7.697  -9.692  22.338  0.00  0.00            
ATOM    138 CGLU     X   1      -8.259  -9.727  26.112  0.00  0.00            
ATOM    139 CGLU     X   1      -8.634 -13.476  26.769  0.00  0.00            
ATOM    140 CPHE     X   1      -5.273 -14.231  25.146  0.00  0.00            
ATOM    141 CVAL     X   1      -3.255 -12.200  27.664  0.00  0.00            
ATOM    142 CARG     X   1      -4.753 -13.912  30.732  0.00  0.00            
ATOM    143 CMET     X   1      -4.231 -17.352  29.173  0.00  0.00            
ATOM    144 CMET     X   1      -0.544 -16.363  29.072  0.00  0.00            
ATOM    145 CVAL     X   1      -0.337 -15.969  32.884  0.00  0.00            
ATOM    146 CSER     X   1      -2.887 -18.311  34.520  0.00  0.00            
END
ATOM      1 CGLU     X   1      21.886  -2.377  38.413  0.00  0.00            
ATOM      2 CGLN     X   1      23.467  -1.639  35.000  0.00  0.00            
ATOM      3 CLEU     X   1      22.677  -2.817  31.427  0.00  0.00            
ATOM      4 CTHR     X   1      25.370  -2.882  28.723  0.00  0.00            
ATOM      5 CGLU     X   1      26.550  -0.005  26.587  0.00  0.00            
ATOM      6 CGLU     X   1      23.942  -0.877  23.951  0.00  0.00            
ATOM      7 CGLN     X   1      21.286  -0.135  26.591  0.00  0.00            
ATOM      8 CILE     X   1      23.008   3.063  27.732  0.00  0.00            
ATOM      9 CALA     X   1      23.620   4.060  24.056  0.00  0.00            
ATOM     10 CGLU     X   1      19.905   3.877  23.234  0.00  0.00            
ATOM     11 CPHE     X   1      19.204   6.536  25.896  0.00  0.00            
ATOM     12 CLYS     X   1      22.177   8.713  24.909  0.00  0.00            
ATOM     13 CGLU     X   1      20.425   9.207  21.555  0.00  0.00            
ATOM     14 CALA     X   1      16.923   9.492  23.040  0.00  0.00            
ATOM     15 CPHE     X   1      18.389  12.051  25.463  0.00  0.00            
ATOM     16 CALA     X   1      20.088  14.428  23.016  0.00  0.00            
ATOM     17 CLEU     X   1      17.012  14.648  20.757  0.00  0.00            
ATOM     18 CPHE     X   1      14.722  15.948  23.524  0.00  0.00            
ATOM     19 CASP     X   1      16.881  18.456  25.415  0.00  0.00            
ATOM     20 CLYS     X   1      17.106  21.059  22.617  0.00  0.00            
ATOM     21 CASP     X   1      18.931  23.857  24.465  0.00  0.00            
ATOM     22 CGLY     X   1      21.485  21.168  25.412  0.00  0.00            
ATOM     23 CASP     X   1      22.592  21.874  28.995  0.00  0.00            
ATOM     24 CGLY     X   1      21.028  18.664  30.353  0.00  0.00            
ATOM     25 CTHR     X   1      17.455  19.664  31.305  0.00  0.00            
ATOM     26 CILE     X   1      14.161  19.150  29.437  0.00  0.00            
ATOM     27 CTHR     X   1      10.792  20.624  30.332  0.00  0.00            
ATOM     28 CTHR     X   1       7.471  20.450  28.467  0.00  0.00            
ATOM     29 CLYS     X   1       8.660  22.667  25.598  0.00  0.00            
ATOM     30 CGLU     X   1      11.054  19.769  24.958  0.00  0.00            
ATOM     31 CLEU     X   1       9.275  16.572  26.016  0.00  0.00            
ATOM     32 CGLY     X   1       6.154  17.491  24.022  0.00  0.00            
ATOM     33 CTHR     X   1       8.007  18.871  20.999  0.00  0.00            
ATOM     34 CVAL     X   1      10.153  15.737  20.649  0.00  0.00            
ATOM     35 CMET     X   1       7.159  13.548  21.493  0.00  0.00            
ATOM     36 CARG     X   1       4.645  14.994  19.065  0.00  0.00            
ATOM     37 CSER     X   1       6.704  13.924  16.051  0.00  0.00            
ATOM     38 CLEU     X   1       7.346  10.470  17.562  0.00  0.00            
ATOM     39 CGLY     X   1       3.593   9.840  17.802  0.00  0.00            
ATOM     40 CGLN     X   1       1.855  11.695  20.658  0.00  0.00            
ATOM     41 CASN     X   1      -0.573  14.485  21.532  0.00  0.00            
ATOM     42 CPRO     X   1      -0.081  16.522  24.747  0.00  0.00            
ATOM     43 CTHR     X   1      -1.158  20.057  25.678  0.00  0.00            
ATOM     44 CGLU     X   1       1.310  22.032  27.806  0.00  0.00            
ATOM     45 CALA     X   1      -0.770  21.275  30.901  0.00  0.00            
ATOM     46 CGLU     X   1      -0.960  17.462  30.600  0.00  0.00            
ATOM     47 CLEU     X   1       2.739  17.119  29.781  0.00  0.00            
ATOM     48 CGLN     X   1       3.443  18.520  33.266  0.00  0.00            
ATOM     49 CASP     X   1       0.881  16.345  35.062  0.00  0.00            
ATOM     50 CMET     X   1       2.848  13.618  33.247  0.00  0.00            
ATOM     51 CILE     X   1       6.327  14.642  34.386  0.00  0.00            
ATOM     52 CASN     X   1       4.692  14.666  37.813  0.00  0.00            
ATOM     53 CGLU     X   1       3.855  11.060  36.868  0.00  0.00            
ATOM     54 CVAL     X   1       7.519  10.053  37.040  0.00  0.00            
ATOM     55 CASP     X   1       9.163  12.982  38.875  0.00  0.00            
ATOM     56 CALA     X   1       9.339  11.201  42.270  0.00  0.00            
ATOM     57 CASP     X   1      10.410  14.219  44.383  0.00  0.00            
ATOM     58 CGLY     X   1       8.156  16.711  42.576  0.00  0.00            
ATOM     59 CASN     X   1      10.650  19.069  40.873  0.00  0.00            
ATOM     60 CGLY     X   1       8.308  19.601  37.871  0.00  0.00            
ATOM     61 CTHR     X   1      11.314  19.543  35.477  0.00  0.00            
ATOM     62 CILE     X   1      13.770  17.063  33.849  0.00  0.00            
ATOM     63 CASP     X   1      17.088  16.334  35.602  0.00  0.00            
ATOM     64 CPHE     X   1      19.597  13.654  34.514  0.00  0.00            
ATOM     65 CPRO     X   1      18.286  11.552  37.479  0.00  0.00            
ATOM     66 CGLU     X   1      14.785  12.542  36.287  0.00  0.00            
ATOM     67 CPHE     X   1      15.683  10.788  32.979  0.00  0.00            
ATOM     68 CLEU     X   1      17.151   7.930  35.026  0.00  0.00            
ATOM     69 CSER     X   1      13.625   7.419  36.405  0.00  0.00            
ATOM     70 CLEU     X   1      12.172   7.820  32.892  0.00  0.00            
ATOM     71 CMET     X   1      14.069   4.591  32.132  0.00  0.00            
ATOM     72 CALA     X   1      11.764   2.703  34.500  0.00  0.00            
ATOM     73 CARG     X   1       9.076   3.424  31.840  0.00  0.00            
ATOM     74 CLYS     X   1      10.810   3.402  28.453  0.00  0.00            
ATOM     75 CMET     X   1      13.471   0.711  28.622  0.00  0.00            
ATOM     76 CLYS     X   1      10.711  -1.558  29.962  0.00  0.00            
ATOM     77 CGLU     X   1       7.070  -1.201  28.857  0.00  0.00            
ATOM     78 CGLN     X   1       6.800  -2.959  25.510  0.00  0.00            
ATOM     79 CASP     X   1       8.650  -6.122  24.314  0.00  0.00            
ATOM     80 CSER     X   1       6.311  -8.511  26.149  0.00  0.00            
ATOM     81 CGLU     X   1       3.098  -9.189  24.195  0.00  0.00            
ATOM     82 CGLU     X   1       1.318  -7.856  21.064  0.00  0.00            
ATOM     83 CGLU     X   1       4.347  -8.920  18.950  0.00  0.00            
ATOM     84 CLEU     X   1       3.829 -12.272  20.665  0.00  0.00            
ATOM     85 CILE     X   1       0.323 -11.358  19.475  0.00  0.00            
ATOM     86 CGLU     X   1       1.502 -11.839  15.865  0.00  0.00            
ATOM     87 CALA     X   1       2.910 -15.223  16.928  0.00  0.00            
ATOM     88 CPHE     X   1      -0.629 -15.908  18.199  0.00  0.00            
ATOM     89 CLYS     X   1      -1.566 -15.420  14.530  0.00  0.00            
ATOM     90 CVAL     X   1      -0.058 -18.841  13.724  0.00  0.00            
ATOM     91 CPHE     X   1      -2.612 -20.178  16.223  0.00  0.00            
ATOM     92 CASP     X   1      -5.626 -18.033  15.264  0.00  0.00            
ATOM     93 CARG     X   1      -6.106 -19.666  11.858  0.00  0.00            
ATOM     94 CASP     X   1      -8.955 -18.204   9.801  0.00  0.00            
ATOM     95 CGLY     X   1      -8.056 -14.718  11.064  0.00  0.00            
ATOM     96 CASN     X   1     -10.755 -12.261  12.178  0.00  0.00            
ATOM     97 CGLY     X   1      -9.108 -11.822  15.605  0.00  0.00            
ATOM     98 CLEU     X   1     -10.366 -14.912  17.459  0.00  0.00            
ATOM     99 CILE     X   1      -8.616 -17.968  18.860  0.00  0.00            
ATOM    100 CSER     X   1     -11.109 -20.604  17.763  0.00  0.00            
ATOM    101 CALA     X   1     -11.471 -23.650  19.981  0.00  0.00            
ATOM    102 CALA     X   1     -10.064 -26.126  17.410  0.00  0.00            
ATOM    103 CGLU     X   1      -7.237 -23.766  16.388  0.00  0.00            
ATOM    104 CLEU     X   1      -6.215 -23.487  20.042  0.00  0.00            
ATOM    105 CARG     X   1      -6.219 -27.300  19.870  0.00  0.00            
ATOM    106 CHIS     X   1      -3.309 -27.147  17.404  0.00  0.00            
ATOM    107 CVAL     X   1      -1.066 -24.833  19.468  0.00  0.00            
ATOM    108 CMET     X   1      -1.543 -26.783  22.710  0.00  0.00            
ATOM    109 CTHR     X   1      -0.664 -29.966  20.782  0.00  0.00            
ATOM    110 CASN     X   1       2.314 -28.324  19.044  0.00  0.00            
ATOM    111 CLEU     X   1       3.861 -26.589  22.066  0.00  0.00            
ATOM    112 CGLY     X   1       4.359 -29.932  23.839  0.00  0.00            
ATOM    113 CGLU     X   1       1.034 -30.511  25.625  0.00  0.00            
ATOM    114 CLYS     X   1      -0.896 -33.451  24.110  0.00  0.00            
ATOM    115 CLEU     X   1      -3.852 -32.416  26.306  0.00  0.00            
ATOM    116 CTHR     X   1      -7.415 -33.544  25.495  0.00  0.00            
ATOM    117 CASP     X   1      -9.962 -31.433  23.570  0.00  0.00            
ATOM    118 CASP     X   1     -12.065 -31.398  26.764  0.00  0.00            
ATOM    119 CGLU     X   1      -9.115 -29.782  28.559  0.00  0.00            
ATOM    120 CVAL     X   1      -8.882 -27.328  25.642  0.00  0.00            
ATOM    121 CASP     X   1     -12.460 -26.056  26.006  0.00  0.00            
ATOM    122 CGLU     X   1     -12.008 -25.924  29.801  0.00  0.00            
ATOM    123 CMET     X   1      -9.577 -23.080  29.035  0.00  0.00            
ATOM    124 CILE     X   1     -11.918 -21.052  26.805  0.00  0.00            
ATOM    125 CARG     X   1     -14.869 -21.451  29.170  0.00  0.00            
ATOM    126 CGLU     X   1     -12.747 -20.002  31.987  0.00  0.00            
ATOM    127 CALA     X   1     -12.248 -16.619  30.249  0.00  0.00            
ATOM    128 CASP     X   1     -15.146 -16.269  27.792  0.00  0.00            
ATOM    129 CILE     X   1     -17.107 -13.142  28.734  0.00  0.00            
ATOM    130 CASP     X   1     -18.394 -11.657  25.436  0.00  0.00            
ATOM    131 CGLY     X   1     -19.612 -15.115  24.392  0.00  0.00            
ATOM    132 CASP     X   1     -18.178 -15.160  20.839  0.00  0.00            
ATOM    133 CGLY     X   1     -17.469 -18.920  21.078  0.00  0.00            
ATOM    134 CHIS     X   1     -13.817 -17.843  20.868  0.00  0.00            
ATOM    135 CILE     X   1     -11.434 -15.841  23.083  0.00  0.00            
ATOM    136 CASN     X   1      -9.630 -12.890  21.487  0.00  0.00            
ATOM    137 CTYR     X   1      -6.501 -10.778  22.072  0.00  0.00            
ATOM    138 CGLU     X   1      -7.718  -9.493  25.452  0.00  0.00            
ATOM    139 CGLU     X   1      -8.609 -12.912  26.914  0.00  0.00            
ATOM    140 CPHE     X   1      -5.176 -14.270  25.979  0.00  0.00            
ATOM    141 CVAL     X   1      -3.354 -11.558  27.945  0.00  0.00            
ATOM    142 CARG     X   1      -5.512 -13.013  30.741  0.00  0.00            
ATOM    143 CMET     X   1      -4.892 -16.639  29.738  0.00  0.00            
ATOM    144 CMET     X   1      -1.162 -15.852  29.952  0.00  0.00            
ATOM    145 CVAL     X   1      -1.408 -14.521  33.543  0.00  0.00            
ATOM    146 CSER     X   1      -3.415 -16.921  35.751  0.00  0.00            
END
ATOM      1 CGLU     X   1      21.667  -3.579  37.262  0.00  0.00            
ATOM      2 CGLN     X   1      23.920  -1.995  34.597  0.00  0.00            
ATOM      3 CLEU     X   1      22.543  -1.614  31.028  0.00  0.00            
ATOM      4 CTHR     X   1      24.727  -1.876  27.910  0.00  0.00            
ATOM      5 CGLU     X   1      26.266   0.836  25.785  0.00  0.00            
ATOM      6 CGLU     X   1      23.619   0.558  23.061  0.00  0.00            
ATOM      7 CGLN     X   1      21.036   0.914  25.851  0.00  0.00            
ATOM      8 CILE     X   1      22.883   3.912  27.298  0.00  0.00            
ATOM      9 CALA     X   1      23.078   5.460  23.770  0.00  0.00            
ATOM     10 CGLU     X   1      19.405   4.858  22.958  0.00  0.00            
ATOM     11 CPHE     X   1      18.240   6.732  26.086  0.00  0.00            
ATOM     12 CLYS     X   1      20.725   9.566  25.490  0.00  0.00            
ATOM     13 CGLU     X   1      19.250   9.772  21.977  0.00  0.00            
ATOM     14 CALA     X   1      15.740  10.374  23.342  0.00  0.00            
ATOM     15 CPHE     X   1      17.229  12.686  25.989  0.00  0.00            
ATOM     16 CALA     X   1      18.911  14.785  23.290  0.00  0.00            
ATOM     17 CLEU     X   1      15.614  14.828  21.355  0.00  0.00            
ATOM     18 CPHE     X   1      13.953  16.829  24.152  0.00  0.00            
ATOM     19 CASP     X   1      17.041  18.697  25.379  0.00  0.00            
ATOM     20 CLYS     X   1      17.255  20.926  22.274  0.00  0.00            
ATOM     21 CASP     X   1      19.744  23.657  23.236  0.00  0.00            
ATOM     22 CGLY     X   1      21.855  21.317  25.407  0.00  0.00            
ATOM     23 CASP     X   1      20.315  22.748  28.592  0.00  0.00            
ATOM     24 CGLY     X   1      20.364  19.475  30.562  0.00  0.00            
ATOM     25 CTHR     X   1      16.651  19.288  31.488  0.00  0.00            
ATOM     26 CILE     X   1      13.670  18.820  29.144  0.00  0.00            
ATOM     27 CTHR     X   1      11.275  21.581  30.131  0.00  0.00            
ATOM     28 CTHR     X   1       7.609  21.318  29.117  0.00  0.00            
ATOM     29 CLYS     X   1       8.153  23.579  26.091  0.00  0.00            
ATOM     30 CGLU     X   1      10.379  21.123  24.205  0.00  0.00            
ATOM     31 CLEU     X   1       8.583  18.037  25.531  0.00  0.00            
ATOM     32 CGLY     X   1       5.437  19.005  23.599  0.00  0.00            
ATOM     33 CTHR     X   1       7.301  19.674  20.350  0.00  0.00            
ATOM     34 CVAL     X   1       8.542  16.175  21.229  0.00  0.00            
ATOM     35 CMET     X   1       5.339  14.314  22.097  0.00  0.00            
ATOM     36 CARG     X   1       3.438  15.129  18.930  0.00  0.00            
ATOM     37 CSER     X   1       6.277  14.449  16.492  0.00  0.00            
ATOM     38 CLEU     X   1       6.741  11.083  18.244  0.00  0.00            
ATOM     39 CGLY     X   1       3.056  10.127  18.469  0.00  0.00            
ATOM     40 CGLN     X   1       0.631  11.696  20.974  0.00  0.00            
ATOM     41 CASN     X   1      -1.645  14.727  21.245  0.00  0.00            
ATOM     42 CPRO     X   1      -0.488  15.347  24.851  0.00  0.00            
ATOM     43 CTHR     X   1      -1.646  18.815  25.925  0.00  0.00            
ATOM     44 CGLU     X   1       1.012  20.881  27.712  0.00  0.00            
ATOM     45 CALA     X   1      -0.553  20.674  31.175  0.00  0.00            
ATOM     46 CGLU     X   1      -0.492  16.927  30.385  0.00  0.00            
ATOM     47 CLEU     X   1       3.147  17.026  29.280  0.00  0.00            
ATOM     48 CGLN     X   1       3.651  18.450  32.790  0.00  0.00            
ATOM     49 CASP     X   1       1.977  15.299  34.127  0.00  0.00            
ATOM     50 CMET     X   1       4.416  13.250  32.016  0.00  0.00            
ATOM     51 CILE     X   1       7.320  15.153  33.561  0.00  0.00            
ATOM     52 CASN     X   1       5.360  14.829  36.797  0.00  0.00            
ATOM     53 CGLU     X   1       5.320  11.028  36.415  0.00  0.00            
ATOM     54 CVAL     X   1       8.990  10.908  37.407  0.00  0.00            
ATOM     55 CASP     X   1       9.354  14.338  39.065  0.00  0.00            
ATOM     56 CALA     X   1       9.395  12.692  42.532  0.00  0.00            
ATOM     57 CASP     X   1      11.039  15.664  44.317  0.00  0.00            
ATOM     58 CGLY     X   1       9.113  18.137  42.143  0.00  0.00            
ATOM     59 CASN     X   1      11.299  20.314  39.870  0.00  0.00            
ATOM     60 CGLY     X   1       8.787  20.697  36.985  0.00  0.00            
ATOM     61 CTHR     X   1      11.495  19.055  34.807  0.00  0.00            
ATOM     62 CILE     X   1      13.210  15.762  33.784  0.00  0.00            
ATOM     63 CASP     X   1      16.993  15.673  34.326  0.00  0.00            
ATOM     64 CPHE     X   1      19.300  12.616  34.318  0.00  0.00            
ATOM     65 CPRO     X   1      17.889  10.889  37.473  0.00  0.00            
ATOM     66 CGLU     X   1      14.280  11.517  36.360  0.00  0.00            
ATOM     67 CPHE     X   1      15.396   9.907  33.045  0.00  0.00            
ATOM     68 CLEU     X   1      16.379   6.547  34.547  0.00  0.00            
ATOM     69 CSER     X   1      12.948   6.246  36.201  0.00  0.00            
ATOM     70 CLEU     X   1      11.763   7.017  32.649  0.00  0.00            
ATOM     71 CMET     X   1      13.956   4.008  31.793  0.00  0.00            
ATOM     72 CALA     X   1      11.882   2.401  34.550  0.00  0.00            
ATOM     73 CARG     X   1       8.907   3.235  32.254  0.00  0.00            
ATOM     74 CLYS     X   1      10.285   2.746  28.741  0.00  0.00            
ATOM     75 CMET     X   1      11.994  -0.267  30.275  0.00  0.00            
ATOM     76 CLYS     X   1       8.483  -1.131  31.495  0.00  0.00            
ATOM     77 CGLU     X   1       5.501  -0.055  29.361  0.00  0.00            
ATOM     78 CGLN     X   1       5.702  -1.723  25.962  0.00  0.00            
ATOM     79 CASP     X   1       7.364  -5.199  25.860  0.00  0.00            
ATOM     80 CSER     X   1       5.132  -8.044  27.070  0.00  0.00            
ATOM     81 CGLU     X   1       2.369  -8.942  24.589  0.00  0.00            
ATOM     82 CGLU     X   1       1.294  -8.435  20.937  0.00  0.00            
ATOM     83 CGLU     X   1       4.979  -9.156  20.119  0.00  0.00            
ATOM     84 CLEU     X   1       3.725 -12.316  21.818  0.00  0.00            
ATOM     85 CILE     X   1       1.008 -11.959  19.165  0.00  0.00            
ATOM     86 CGLU     X   1       3.621 -12.669  16.460  0.00  0.00            
ATOM     87 CALA     X   1       3.721 -16.153  18.016  0.00  0.00            
ATOM     88 CPHE     X   1      -0.041 -15.549  18.321  0.00  0.00            
ATOM     89 CLYS     X   1       0.322 -14.844  14.586  0.00  0.00            
ATOM     90 CVAL     X   1       0.752 -18.628  14.226  0.00  0.00            
ATOM     91 CPHE     X   1      -2.115 -19.321  16.646  0.00  0.00            
ATOM     92 CASP     X   1      -4.843 -17.197  15.017  0.00  0.00            
ATOM     93 CARG     X   1      -4.603 -18.811  11.577  0.00  0.00            
ATOM     94 CASP     X   1      -6.623 -16.973   8.927  0.00  0.00            
ATOM     95 CGLY     X   1      -6.696 -13.840  11.101  0.00  0.00            
ATOM     96 CASN     X   1     -10.197 -13.536  12.590  0.00  0.00            
ATOM     97 CGLY     X   1      -9.632 -11.636  15.864  0.00  0.00            
ATOM     98 CLEU     X   1     -10.546 -14.768  17.845  0.00  0.00            
ATOM     99 CILE     X   1      -8.529 -17.908  18.506  0.00  0.00            
ATOM    100 CSER     X   1     -10.843 -20.831  17.821  0.00  0.00            
ATOM    101 CALA     X   1     -10.399 -23.505  20.463  0.00  0.00            
ATOM    102 CALA     X   1      -8.980 -25.742  17.686  0.00  0.00            
ATOM    103 CGLU     X   1      -6.518 -23.160  16.315  0.00  0.00            
ATOM    104 CLEU     X   1      -5.713 -23.082  20.033  0.00  0.00            
ATOM    105 CARG     X   1      -5.618 -26.877  19.643  0.00  0.00            
ATOM    106 CHIS     X   1      -2.578 -26.448  17.373  0.00  0.00            
ATOM    107 CVAL     X   1       0.021 -24.714  19.585  0.00  0.00            
ATOM    108 CMET     X   1      -0.183 -26.807  22.765  0.00  0.00            
ATOM    109 CTHR     X   1       0.192 -30.181  21.004  0.00  0.00            
ATOM    110 CASN     X   1       3.372 -29.379  19.048  0.00  0.00            
ATOM    111 CLEU     X   1       5.116 -28.092  22.185  0.00  0.00            
ATOM    112 CGLY     X   1       4.315 -31.583  23.502  0.00  0.00            
ATOM    113 CGLU     X   1       1.808 -30.477  26.163  0.00  0.00            
ATOM    114 CLYS     X   1       0.400 -33.644  24.532  0.00  0.00            
ATOM    115 CLEU     X   1      -3.112 -32.817  25.805  0.00  0.00            
ATOM    116 CTHR     X   1      -6.184 -34.549  24.326  0.00  0.00            
ATOM    117 CASP     X   1      -8.549 -32.470  22.150  0.00  0.00            
ATOM    118 CASP     X   1     -11.049 -32.477  25.044  0.00  0.00            
ATOM    119 CGLU     X   1      -8.548 -30.471  27.108  0.00  0.00            
ATOM    120 CVAL     X   1      -8.677 -27.524  24.684  0.00  0.00            
ATOM    121 CASP     X   1     -12.444 -26.979  24.934  0.00  0.00            
ATOM    122 CGLU     X   1     -12.511 -27.310  28.744  0.00  0.00            
ATOM    123 CMET     X   1     -10.319 -24.205  29.118  0.00  0.00            
ATOM    124 CILE     X   1     -12.100 -22.054  26.518  0.00  0.00            
ATOM    125 CARG     X   1     -15.229 -22.168  28.676  0.00  0.00            
ATOM    126 CGLU     X   1     -12.984 -21.485  31.682  0.00  0.00            
ATOM    127 CALA     X   1     -11.107 -18.466  30.239  0.00  0.00            
ATOM    128 CASP     X   1     -13.763 -16.836  28.037  0.00  0.00            
ATOM    129 CILE     X   1     -15.898 -14.712  30.372  0.00  0.00            
ATOM    130 CASP     X   1     -18.589 -12.629  28.596  0.00  0.00            
ATOM    131 CGLY     X   1     -20.091 -15.449  26.517  0.00  0.00            
ATOM    132 CASP     X   1     -19.359 -15.697  22.764  0.00  0.00            
ATOM    133 CGLY     X   1     -17.390 -18.980  22.982  0.00  0.00            
ATOM    134 CHIS     X   1     -14.034 -17.743  21.660  0.00  0.00            
ATOM    135 CILE     X   1     -10.935 -15.937  22.973  0.00  0.00            
ATOM    136 CASN     X   1     -10.179 -12.334  21.996  0.00  0.00            
ATOM    137 CTYR     X   1      -6.859 -10.664  22.876  0.00  0.00            
ATOM    138 CGLU     X   1      -7.739  -9.237  26.304  0.00  0.00            
ATOM    139 CGLU     X   1      -8.726 -12.798  27.286  0.00  0.00            
ATOM    140 CPHE     X   1      -5.554 -14.136  25.658  0.00  0.00            
ATOM    141 CVAL     X   1      -3.450 -11.814  27.831  0.00  0.00            
ATOM    142 CARG     X   1      -5.490 -12.933  30.860  0.00  0.00            
ATOM    143 CMET     X   1      -4.813 -16.628  30.206  0.00  0.00            
ATOM    144 CMET     X   1      -1.124 -15.722  29.827  0.00  0.00            
ATOM    145 CVAL     X   1      -0.808 -13.916  33.199  0.00  0.00            
ATOM    146 CSER     X   1      -2.235 -16.886  35.149  0.00  0.00            
END
ATOM      1 CGLU     X   1      20.863  -5.168  34.311  0.00  0.00            
ATOM      2 CGLN     X   1      24.587  -4.584  33.611  0.00  0.00            
ATOM      3 CLEU     X   1      25.178  -1.759  31.072  0.00  0.00            
ATOM      4 CTHR     X   1      26.178  -2.080  27.403  0.00  0.00            
ATOM      5 CGLU     X   1      28.611   0.168  25.596  0.00  0.00            
ATOM      6 CGLU     X   1      26.221   0.491  22.647  0.00  0.00            
ATOM      7 CGLN     X   1      23.318   0.098  25.096  0.00  0.00            
ATOM      8 CILE     X   1      24.776   3.273  26.607  0.00  0.00            
ATOM      9 CALA     X   1      24.860   5.001  23.159  0.00  0.00            
ATOM     10 CGLU     X   1      21.110   4.622  22.612  0.00  0.00            
ATOM     11 CPHE     X   1      20.010   6.637  25.676  0.00  0.00            
ATOM     12 CLYS     X   1      21.679   9.910  24.648  0.00  0.00            
ATOM     13 CGLU     X   1      20.043   9.817  21.202  0.00  0.00            
ATOM     14 CALA     X   1      16.479   9.686  22.554  0.00  0.00            
ATOM     15 CPHE     X   1      16.906  12.252  25.348  0.00  0.00            
ATOM     16 CALA     X   1      19.049  14.809  23.507  0.00  0.00            
ATOM     17 CLEU     X   1      16.412  15.270  20.779  0.00  0.00            
ATOM     18 CPHE     X   1      14.098  16.558  23.532  0.00  0.00            
ATOM     19 CASP     X   1      17.129  18.203  25.155  0.00  0.00            
ATOM     20 CLYS     X   1      17.555  20.709  22.293  0.00  0.00            
ATOM     21 CASP     X   1      20.613  22.690  23.434  0.00  0.00            
ATOM     22 CGLY     X   1      21.579  19.912  25.883  0.00  0.00            
ATOM     23 CASP     X   1      20.761  22.307  28.740  0.00  0.00            
ATOM     24 CGLY     X   1      20.416  19.503  31.311  0.00  0.00            
ATOM     25 CTHR     X   1      16.602  19.850  31.418  0.00  0.00            
ATOM     26 CILE     X   1      13.629  18.816  29.253  0.00  0.00            
ATOM     27 CTHR     X   1      10.669  21.091  29.884  0.00  0.00            
ATOM     28 CTHR     X   1       6.971  20.618  29.084  0.00  0.00            
ATOM     29 CLYS     X   1       7.450  22.684  25.911  0.00  0.00            
ATOM     30 CGLU     X   1      10.218  20.356  24.701  0.00  0.00            
ATOM     31 CLEU     X   1       8.725  16.946  25.507  0.00  0.00            
ATOM     32 CGLY     X   1       5.436  17.819  23.781  0.00  0.00            
ATOM     33 CTHR     X   1       7.342  19.439  20.914  0.00  0.00            
ATOM     34 CVAL     X   1       8.727  15.899  20.596  0.00  0.00            
ATOM     35 CMET     X   1       5.733  13.558  20.762  0.00  0.00            
ATOM     36 CARG     X   1       3.678  15.724  18.441  0.00  0.00            
ATOM     37 CSER     X   1       6.295  15.816  15.683  0.00  0.00            
ATOM     38 CLEU     X   1       6.235  12.006  16.000  0.00  0.00            
ATOM     39 CGLY     X   1       2.462  11.465  15.891  0.00  0.00            
ATOM     40 CGLN     X   1       0.419  12.130  19.054  0.00  0.00            
ATOM     41 CASN     X   1      -1.350  14.976  20.847  0.00  0.00            
ATOM     42 CPRO     X   1      -0.805  15.902  24.532  0.00  0.00            
ATOM     43 CTHR     X   1      -2.552  18.681  26.468  0.00  0.00            
ATOM     44 CGLU     X   1      -0.427  21.355  28.160  0.00  0.00            
ATOM     45 CALA     X   1      -1.384  19.855  31.524  0.00  0.00            
ATOM     46 CGLU     X   1      -1.020  16.253  30.275  0.00  0.00            
ATOM     47 CLEU     X   1       2.704  16.817  29.735  0.00  0.00            
ATOM     48 CGLN     X   1       3.498  18.521  33.063  0.00  0.00            
ATOM     49 CASP     X   1       1.285  16.064  34.956  0.00  0.00            
ATOM     50 CMET     X   1       3.458  13.494  33.146  0.00  0.00            
ATOM     51 CILE     X   1       6.764  15.044  34.200  0.00  0.00            
ATOM     52 CASN     X   1       5.808  15.259  37.868  0.00  0.00            
ATOM     53 CGLU     X   1       5.457  11.472  38.237  0.00  0.00            
ATOM     54 CVAL     X   1       9.087  10.801  37.322  0.00  0.00            
ATOM     55 CASP     X   1       9.013  13.844  39.642  0.00  0.00            
ATOM     56 CALA     X   1      10.046  12.040  42.869  0.00  0.00            
ATOM     57 CASP     X   1      11.606  15.260  44.253  0.00  0.00            
ATOM     58 CGLY     X   1       8.948  17.151  42.273  0.00  0.00            
ATOM     59 CASN     X   1      10.947  20.124  40.912  0.00  0.00            
ATOM     60 CGLY     X   1       8.898  20.532  37.685  0.00  0.00            
ATOM     61 CTHR     X   1      11.597  19.611  35.108  0.00  0.00            
ATOM     62 CILE     X   1      13.270  16.396  33.809  0.00  0.00            
ATOM     63 CASP     X   1      16.977  16.135  34.706  0.00  0.00            
ATOM     64 CPHE     X   1      19.487  13.242  34.681  0.00  0.00            
ATOM     65 CPRO     X   1      17.862  11.193  37.525  0.00  0.00            
ATOM     66 CGLU     X   1      14.409  11.565  35.913  0.00  0.00            
ATOM     67 CPHE     X   1      16.231  10.015  32.897  0.00  0.00            
ATOM     68 CLEU     X   1      17.521   7.177  35.086  0.00  0.00            
ATOM     69 CSER     X   1      13.798   6.723  35.814  0.00  0.00            
ATOM     70 CLEU     X   1      13.066   7.393  32.122  0.00  0.00            
ATOM     71 CMET     X   1      14.279   3.796  31.691  0.00  0.00            
ATOM     72 CALA     X   1      11.893   2.765  34.471  0.00  0.00            
ATOM     73 CARG     X   1       9.010   4.313  32.444  0.00  0.00            
ATOM     74 CLYS     X   1      10.356   3.214  29.059  0.00  0.00            
ATOM     75 CMET     X   1      12.386   0.067  29.635  0.00  0.00            
ATOM     76 CLYS     X   1       9.207  -1.009  31.449  0.00  0.00            
ATOM     77 CGLU     X   1       5.967  -0.214  29.584  0.00  0.00            
ATOM     78 CGLN     X   1       6.490  -1.649  26.114  0.00  0.00            
ATOM     79 CASP     X   1       8.368  -4.956  25.493  0.00  0.00            
ATOM     80 CSER     X   1       6.185  -7.889  26.575  0.00  0.00            
ATOM     81 CGLU     X   1       3.617  -8.896  23.930  0.00  0.00            
ATOM     82 CGLU     X   1       2.733  -7.944  20.316  0.00  0.00            
ATOM     83 CGLU     X   1       5.859 -10.042  19.545  0.00  0.00            
ATOM     84 CLEU     X   1       4.152 -12.785  21.548  0.00  0.00            
ATOM     85 CILE     X   1       1.283 -11.698  19.282  0.00  0.00            
ATOM     86 CGLU     X   1       3.102 -13.365  16.356  0.00  0.00            
ATOM     87 CALA     X   1       2.698 -16.653  18.252  0.00  0.00            
ATOM     88 CPHE     X   1      -0.934 -15.773  19.055  0.00  0.00            
ATOM     89 CLYS     X   1      -1.339 -15.420  15.274  0.00  0.00            
ATOM     90 CVAL     X   1       0.103 -18.954  15.017  0.00  0.00            
ATOM     91 CPHE     X   1      -2.839 -19.870  17.267  0.00  0.00            
ATOM     92 CASP     X   1      -5.282 -17.450  15.601  0.00  0.00            
ATOM     93 CARG     X   1      -4.415 -19.163  12.314  0.00  0.00            
ATOM     94 CASP     X   1      -7.006 -17.423  10.135  0.00  0.00            
ATOM     95 CGLY     X   1      -5.819 -14.041  11.441  0.00  0.00            
ATOM     96 CASN     X   1      -9.062 -12.551  12.792  0.00  0.00            
ATOM     97 CGLY     X   1      -8.136 -11.555  16.371  0.00  0.00            
ATOM     98 CLEU     X   1     -10.143 -14.393  17.948  0.00  0.00            
ATOM     99 CILE     X   1      -8.821 -17.844  18.789  0.00  0.00            
ATOM    100 CSER     X   1     -11.267 -20.731  19.019  0.00  0.00            
ATOM    101 CALA     X   1     -11.302 -24.055  20.830  0.00  0.00            
ATOM    102 CALA     X   1     -10.620 -25.840  17.502  0.00  0.00            
ATOM    103 CGLU     X   1      -7.460 -23.728  17.095  0.00  0.00            
ATOM    104 CLEU     X   1      -6.532 -23.996  20.775  0.00  0.00            
ATOM    105 CARG     X   1      -7.025 -27.736  20.204  0.00  0.00            
ATOM    106 CHIS     X   1      -4.745 -27.734  17.142  0.00  0.00            
ATOM    107 CVAL     X   1      -1.822 -25.624  18.431  0.00  0.00            
ATOM    108 CMET     X   1      -1.402 -27.374  21.792  0.00  0.00            
ATOM    109 CTHR     X   1      -1.066 -31.056  20.814  0.00  0.00            
ATOM    110 CASN     X   1       1.300 -30.042  17.993  0.00  0.00            
ATOM    111 CLEU     X   1       3.396 -27.919  20.369  0.00  0.00            
ATOM    112 CGLY     X   1       4.306 -30.438  23.088  0.00  0.00            
ATOM    113 CGLU     X   1       1.641 -29.648  25.707  0.00  0.00            
ATOM    114 CLYS     X   1      -0.493 -32.826  25.829  0.00  0.00            
ATOM    115 CLEU     X   1      -4.036 -31.783  26.826  0.00  0.00            
ATOM    116 CTHR     X   1      -6.922 -33.797  25.330  0.00  0.00            
ATOM    117 CASP     X   1      -9.920 -32.376  23.421  0.00  0.00            
ATOM    118 CASP     X   1     -12.459 -32.614  26.270  0.00  0.00            
ATOM    119 CGLU     X   1     -10.142 -30.404  28.340  0.00  0.00            
ATOM    120 CVAL     X   1      -9.963 -27.948  25.422  0.00  0.00            
ATOM    121 CASP     X   1     -13.667 -27.038  25.410  0.00  0.00            
ATOM    122 CGLU     X   1     -13.586 -26.541  29.201  0.00  0.00            
ATOM    123 CMET     X   1     -10.786 -24.054  28.453  0.00  0.00            
ATOM    124 CILE     X   1     -12.793 -21.784  26.133  0.00  0.00            
ATOM    125 CARG     X   1     -14.606 -20.990  29.380  0.00  0.00            
ATOM    126 CGLU     X   1     -11.421 -20.192  31.318  0.00  0.00            
ATOM    127 CALA     X   1     -10.468 -17.498  28.759  0.00  0.00            
ATOM    128 CASP     X   1     -13.960 -16.206  27.922  0.00  0.00            
ATOM    129 CILE     X   1     -15.545 -13.626  30.234  0.00  0.00            
ATOM    130 CASP     X   1     -18.243 -12.341  27.824  0.00  0.00            
ATOM    131 CGLY     X   1     -19.591 -15.539  26.247  0.00  0.00            
ATOM    132 CASP     X   1     -18.944 -15.515  22.471  0.00  0.00            
ATOM    133 CGLY     X   1     -16.901 -18.696  23.114  0.00  0.00            
ATOM    134 CHIS     X   1     -13.801 -17.133  21.537  0.00  0.00            
ATOM    135 CILE     X   1     -10.559 -15.682  22.940  0.00  0.00            
ATOM    136 CASN     X   1     -10.342 -12.011  21.945  0.00  0.00            
ATOM    137 CTYR     X   1      -6.750 -10.798  22.409  0.00  0.00            
ATOM    138 CGLU     X   1      -7.242  -9.299  25.884  0.00  0.00            
ATOM    139 CGLU     X   1      -8.811 -12.462  27.353  0.00  0.00            
ATOM    140 CPHE     X   1      -5.789 -14.333  25.983  0.00  0.00            
ATOM    141 CVAL     X   1      -3.490 -12.058  28.002  0.00  0.00            
ATOM    142 CARG     X   1      -6.065 -12.059  30.822  0.00  0.00            
ATOM    143 CMET     X   1      -5.526 -15.831  30.673  0.00  0.00            
ATOM    144 CMET     X   1      -1.757 -15.395  31.097  0.00  0.00            
ATOM    145 CVAL     X   1      -1.891 -12.972  34.071  0.00  0.00            
ATOM    146 CSER     X   1      -4.495 -14.777  36.221  0.00  0.00            
END
ATOM      1 CGLU     X   1      20.868  -7.137  35.600  0.00  0.00            
ATOM      2 CGLN     X   1      23.274  -5.259  33.280  0.00  0.00            
ATOM      3 CLEU     X   1      21.819  -3.332  30.290  0.00  0.00            
ATOM      4 CTHR     X   1      23.903  -3.217  27.095  0.00  0.00            
ATOM      5 CGLU     X   1      26.235  -0.433  26.071  0.00  0.00            
ATOM      6 CGLU     X   1      24.555   0.557  22.799  0.00  0.00            
ATOM      7 CGLN     X   1      21.150   0.723  24.521  0.00  0.00            
ATOM      8 CILE     X   1      22.394   3.108  27.215  0.00  0.00            
ATOM      9 CALA     X   1      23.810   5.055  24.201  0.00  0.00            
ATOM     10 CGLU     X   1      20.443   5.001  22.421  0.00  0.00            
ATOM     11 CPHE     X   1      18.548   7.058  25.035  0.00  0.00            
ATOM     12 CLYS     X   1      21.239   9.762  25.045  0.00  0.00            
ATOM     13 CGLU     X   1      20.534  10.123  21.313  0.00  0.00            
ATOM     14 CALA     X   1      16.750  10.206  21.782  0.00  0.00            
ATOM     15 CPHE     X   1      16.722  12.280  24.986  0.00  0.00            
ATOM     16 CALA     X   1      19.067  14.824  23.389  0.00  0.00            
ATOM     17 CLEU     X   1      16.661  15.778  20.576  0.00  0.00            
ATOM     18 CPHE     X   1      14.091  16.981  23.133  0.00  0.00            
ATOM     19 CASP     X   1      16.667  19.056  25.027  0.00  0.00            
ATOM     20 CLYS     X   1      17.250  21.758  22.379  0.00  0.00            
ATOM     21 CASP     X   1      19.754  23.771  24.441  0.00  0.00            
ATOM     22 CGLY     X   1      21.617  20.612  25.536  0.00  0.00            
ATOM     23 CASP     X   1      21.960  21.674  29.186  0.00  0.00            
ATOM     24 CGLY     X   1      20.451  18.376  30.384  0.00  0.00            
ATOM     25 CTHR     X   1      16.915  19.342  31.499  0.00  0.00            
ATOM     26 CILE     X   1      13.488  18.561  30.000  0.00  0.00            
ATOM     27 CTHR     X   1      10.931  21.319  29.569  0.00  0.00            
ATOM     28 CTHR     X   1       7.285  20.345  29.024  0.00  0.00            
ATOM     29 CLYS     X   1       7.178  22.671  26.000  0.00  0.00            
ATOM     30 CGLU     X   1       9.858  20.314  24.656  0.00  0.00            
ATOM     31 CLEU     X   1       8.699  16.938  25.983  0.00  0.00            
ATOM     32 CGLY     X   1       5.356  17.559  24.251  0.00  0.00            
ATOM     33 CTHR     X   1       6.910  18.836  21.021  0.00  0.00            
ATOM     34 CVAL     X   1       8.050  15.334  20.027  0.00  0.00            
ATOM     35 CMET     X   1       4.901  13.488  21.099  0.00  0.00            
ATOM     36 CARG     X   1       3.036  16.084  19.077  0.00  0.00            
ATOM     37 CSER     X   1       5.390  15.181  16.230  0.00  0.00            
ATOM     38 CLEU     X   1       4.589  11.590  17.269  0.00  0.00            
ATOM     39 CGLY     X   1       1.067  11.727  15.812  0.00  0.00            
ATOM     40 CGLN     X   1      -0.402  12.848  19.159  0.00  0.00            
ATOM     41 CASN     X   1      -2.689  15.615  20.406  0.00  0.00            
ATOM     42 CPRO     X   1      -1.224  15.878  23.943  0.00  0.00            
ATOM     43 CTHR     X   1      -2.086  18.983  25.978  0.00  0.00            
ATOM     44 CGLU     X   1       0.869  20.917  27.410  0.00  0.00            
ATOM     45 CALA     X   1      -0.669  20.898  30.891  0.00  0.00            
ATOM     46 CGLU     X   1      -0.938  17.089  30.587  0.00  0.00            
ATOM     47 CLEU     X   1       2.755  16.955  29.686  0.00  0.00            
ATOM     48 CGLN     X   1       3.372  18.278  33.218  0.00  0.00            
ATOM     49 CASP     X   1       1.887  15.061  34.620  0.00  0.00            
ATOM     50 CMET     X   1       4.413  13.354  32.315  0.00  0.00            
ATOM     51 CILE     X   1       7.110  15.277  34.179  0.00  0.00            
ATOM     52 CASN     X   1       5.388  14.999  37.551  0.00  0.00            
ATOM     53 CGLU     X   1       5.851  11.244  37.015  0.00  0.00            
ATOM     54 CVAL     X   1       9.641  11.558  37.031  0.00  0.00            
ATOM     55 CASP     X   1       9.848  14.801  39.052  0.00  0.00            
ATOM     56 CALA     X   1      11.693  13.131  41.974  0.00  0.00            
ATOM     57 CASP     X   1      13.022  16.624  42.839  0.00  0.00            
ATOM     58 CGLY     X   1       9.665  18.407  42.510  0.00  0.00            
ATOM     59 CASN     X   1      11.424  21.481  41.045  0.00  0.00            
ATOM     60 CGLY     X   1       9.291  20.784  37.923  0.00  0.00            
ATOM     61 CTHR     X   1      11.681  19.518  35.192  0.00  0.00            
ATOM     62 CILE     X   1      13.620  16.299  34.350  0.00  0.00            
ATOM     63 CASP     X   1      17.197  15.646  35.530  0.00  0.00            
ATOM     64 CPHE     X   1      20.042  13.120  35.090  0.00  0.00            
ATOM     65 CPRO     X   1      19.080  10.791  38.019  0.00  0.00            
ATOM     66 CGLU     X   1      15.475  11.151  36.782  0.00  0.00            
ATOM     67 CPHE     X   1      16.512  10.038  33.246  0.00  0.00            
ATOM     68 CLEU     X   1      17.184   6.430  34.266  0.00  0.00            
ATOM     69 CSER     X   1      13.740   6.183  35.900  0.00  0.00            
ATOM     70 CLEU     X   1      12.355   7.583  32.623  0.00  0.00            
ATOM     71 CMET     X   1      13.344   4.302  30.932  0.00  0.00            
ATOM     72 CALA     X   1      11.772   2.491  33.887  0.00  0.00            
ATOM     73 CARG     X   1       8.359   4.189  33.353  0.00  0.00            
ATOM     74 CLYS     X   1       9.570   3.723  29.776  0.00  0.00            
ATOM     75 CMET     X   1      11.410   0.501  30.545  0.00  0.00            
ATOM     76 CLYS     X   1       8.058  -1.042  31.516  0.00  0.00            
ATOM     77 CGLU     X   1       4.862   0.519  30.119  0.00  0.00            
ATOM     78 CGLN     X   1       5.252  -1.258  26.793  0.00  0.00            
ATOM     79 CASP     X   1       6.723  -4.740  26.041  0.00  0.00            
ATOM     80 CSER     X   1       3.540  -6.835  26.196  0.00  0.00            
ATOM     81 CGLU     X   1       2.600  -7.308  22.523  0.00  0.00            
ATOM     82 CGLU     X   1       3.358  -7.554  18.765  0.00  0.00            
ATOM     83 CGLU     X   1       6.458  -9.584  19.784  0.00  0.00            
ATOM     84 CLEU     X   1       3.962 -12.064  21.221  0.00  0.00            
ATOM     85 CILE     X   1       2.531 -11.253  17.780  0.00  0.00            
ATOM     86 CGLU     X   1       5.023 -13.842  16.460  0.00  0.00            
ATOM     87 CALA     X   1       3.420 -16.279  18.922  0.00  0.00            
ATOM     88 CPHE     X   1      -0.198 -15.114  18.517  0.00  0.00            
ATOM     89 CLYS     X   1       0.023 -15.381  14.715  0.00  0.00            
ATOM     90 CVAL     X   1       1.340 -18.969  14.574  0.00  0.00            
ATOM     91 CPHE     X   1      -1.699 -19.941  16.667  0.00  0.00            
ATOM     92 CASP     X   1      -4.301 -17.690  15.003  0.00  0.00            
ATOM     93 CARG     X   1      -3.767 -19.448  11.668  0.00  0.00            
ATOM     94 CASP     X   1      -6.314 -17.765   9.396  0.00  0.00            
ATOM     95 CGLY     X   1      -5.158 -14.533  11.061  0.00  0.00            
ATOM     96 CASN     X   1      -8.743 -13.593  11.973  0.00  0.00            
ATOM     97 CGLY     X   1      -7.924 -11.911  15.312  0.00  0.00            
ATOM     98 CLEU     X   1      -9.380 -14.516  17.691  0.00  0.00            
ATOM     99 CILE     X   1      -8.595 -18.064  18.768  0.00  0.00            
ATOM    100 CSER     X   1     -10.989 -20.752  17.581  0.00  0.00            
ATOM    101 CALA     X   1     -11.911 -23.779  19.658  0.00  0.00            
ATOM    102 CALA     X   1     -10.132 -25.534  16.747  0.00  0.00            
ATOM    103 CGLU     X   1      -6.893 -23.563  16.263  0.00  0.00            
ATOM    104 CLEU     X   1      -5.654 -23.785  19.854  0.00  0.00            
ATOM    105 CARG     X   1      -6.703 -27.450  19.686  0.00  0.00            
ATOM    106 CHIS     X   1      -4.218 -27.796  16.808  0.00  0.00            
ATOM    107 CVAL     X   1      -1.678 -25.842  18.901  0.00  0.00            
ATOM    108 CMET     X   1      -1.978 -27.933  22.076  0.00  0.00            
ATOM    109 CTHR     X   1      -1.336 -31.304  20.390  0.00  0.00            
ATOM    110 CASN     X   1       1.273 -29.427  18.327  0.00  0.00            
ATOM    111 CLEU     X   1       3.122 -28.065  21.371  0.00  0.00            
ATOM    112 CGLY     X   1       4.178 -31.499  22.657  0.00  0.00            
ATOM    113 CGLU     X   1       1.017 -31.562  24.799  0.00  0.00            
ATOM    114 CLYS     X   1      -1.466 -34.478  24.709  0.00  0.00            
ATOM    115 CLEU     X   1      -4.344 -32.680  26.475  0.00  0.00            
ATOM    116 CTHR     X   1      -7.956 -33.880  26.104  0.00  0.00            
ATOM    117 CASP     X   1     -10.336 -32.387  23.504  0.00  0.00            
ATOM    118 CASP     X   1     -12.610 -31.289  26.375  0.00  0.00            
ATOM    119 CGLU     X   1      -9.609 -29.761  28.163  0.00  0.00            
ATOM    120 CVAL     X   1      -9.010 -27.325  25.284  0.00  0.00            
ATOM    121 CASP     X   1     -12.745 -26.565  25.453  0.00  0.00            
ATOM    122 CGLU     X   1     -12.120 -26.340  29.219  0.00  0.00            
ATOM    123 CMET     X   1      -9.720 -23.480  28.414  0.00  0.00            
ATOM    124 CILE     X   1     -12.571 -21.650  26.657  0.00  0.00            
ATOM    125 CARG     X   1     -14.766 -21.145  29.721  0.00  0.00            
ATOM    126 CGLU     X   1     -11.865 -19.892  31.855  0.00  0.00            
ATOM    127 CALA     X   1     -10.814 -16.959  29.618  0.00  0.00            
ATOM    128 CASP     X   1     -14.152 -16.226  27.920  0.00  0.00            
ATOM    129 CILE     X   1     -15.260 -13.039  29.688  0.00  0.00            
ATOM    130 CASP     X   1     -17.705 -11.004  27.539  0.00  0.00            
ATOM    131 CGLY     X   1     -19.201 -14.393  26.640  0.00  0.00            
ATOM    132 CASP     X   1     -17.940 -15.197  23.113  0.00  0.00            
ATOM    133 CGLY     X   1     -16.822 -18.857  23.344  0.00  0.00            
ATOM    134 CHIS     X   1     -13.578 -17.806  21.635  0.00  0.00            
ATOM    135 CILE     X   1     -10.462 -15.997  22.900  0.00  0.00            
ATOM    136 CASN     X   1      -8.941 -12.524  22.521  0.00  0.00            
ATOM    137 CTYR     X   1      -5.251 -11.540  22.545  0.00  0.00            
ATOM    138 CGLU     X   1      -6.068  -9.267  25.499  0.00  0.00            
ATOM    139 CGLU     X   1      -7.825 -12.005  27.508  0.00  0.00            
ATOM    140 CPHE     X   1      -4.883 -14.318  26.805  0.00  0.00            
ATOM    141 CVAL     X   1      -2.804 -12.390  29.354  0.00  0.00            
ATOM    142 CARG     X   1      -5.052 -12.736  32.423  0.00  0.00            
ATOM    143 CMET     X   1      -5.120 -16.502  31.832  0.00  0.00            
ATOM    144 CMET     X   1      -1.391 -16.815  32.589  0.00  0.00            
ATOM    145 CVAL     X   1      -1.944 -15.342  36.090  0.00  0.00            
ATOM    146 CSER     X   1      -4.566 -17.636  37.679  0.00  0.00            
END
ATOM      1 CGLU     X   1      21.386  -9.720  35.268  0.00  0.00            
ATOM      2 CGLN     X   1      22.205  -6.091  34.347  0.00  0.00            
ATOM      3 CLEU     X   1      21.275  -4.607  30.926  0.00  0.00            
ATOM      4 CTHR     X   1      24.273  -3.419  28.883  0.00  0.00            
ATOM      5 CGLU     X   1      25.771  -0.071  28.000  0.00  0.00            
ATOM      6 CGLU     X   1      25.143   0.142  24.249  0.00  0.00            
ATOM      7 CGLN     X   1      21.357  -0.232  24.578  0.00  0.00            
ATOM      8 CILE     X   1      21.630   2.475  27.241  0.00  0.00            
ATOM      9 CALA     X   1      23.686   4.817  24.967  0.00  0.00            
ATOM     10 CGLU     X   1      20.948   4.687  22.323  0.00  0.00            
ATOM     11 CPHE     X   1      18.382   5.711  24.973  0.00  0.00            
ATOM     12 CLYS     X   1      20.571   8.534  26.313  0.00  0.00            
ATOM     13 CGLU     X   1      21.042   9.886  22.775  0.00  0.00            
ATOM     14 CALA     X   1      17.265  10.058  22.280  0.00  0.00            
ATOM     15 CPHE     X   1      17.020  12.244  25.399  0.00  0.00            
ATOM     16 CALA     X   1      19.196  14.846  23.663  0.00  0.00            
ATOM     17 CLEU     X   1      16.403  14.627  21.063  0.00  0.00            
ATOM     18 CPHE     X   1      13.890  16.226  23.455  0.00  0.00            
ATOM     19 CASP     X   1      16.492  18.168  25.451  0.00  0.00            
ATOM     20 CLYS     X   1      17.326  20.643  22.652  0.00  0.00            
ATOM     21 CASP     X   1      19.001  23.691  24.227  0.00  0.00            
ATOM     22 CGLY     X   1      21.457  21.107  25.622  0.00  0.00            
ATOM     23 CASP     X   1      20.939  21.958  29.306  0.00  0.00            
ATOM     24 CGLY     X   1      20.596  18.333  30.461  0.00  0.00            
ATOM     25 CTHR     X   1      16.833  18.932  30.860  0.00  0.00            
ATOM     26 CILE     X   1      13.449  18.749  29.094  0.00  0.00            
ATOM     27 CTHR     X   1      10.634  21.272  29.311  0.00  0.00            
ATOM     28 CTHR     X   1       6.854  21.444  28.845  0.00  0.00            
ATOM     29 CLYS     X   1       7.239  23.352  25.561  0.00  0.00            
ATOM     30 CGLU     X   1       9.886  20.990  24.161  0.00  0.00            
ATOM     31 CLEU     X   1       7.908  18.016  25.483  0.00  0.00            
ATOM     32 CGLY     X   1       4.749  19.399  23.848  0.00  0.00            
ATOM     33 CTHR     X   1       6.644  19.920  20.590  0.00  0.00            
ATOM     34 CVAL     X   1       8.003  16.372  20.250  0.00  0.00            
ATOM     35 CMET     X   1       4.904  14.317  21.054  0.00  0.00            
ATOM     36 CARG     X   1       2.678  16.653  19.081  0.00  0.00            
ATOM     37 CSER     X   1       5.133  16.637  16.176  0.00  0.00            
ATOM     38 CLEU     X   1       4.727  12.837  16.079  0.00  0.00            
ATOM     39 CGLY     X   1       1.000  13.162  15.341  0.00  0.00            
ATOM     40 CGLN     X   1      -0.487  13.333  18.859  0.00  0.00            
ATOM     41 CASN     X   1      -2.733  15.826  20.643  0.00  0.00            
ATOM     42 CPRO     X   1      -0.933  16.312  23.997  0.00  0.00            
ATOM     43 CTHR     X   1      -1.901  19.322  26.125  0.00  0.00            
ATOM     44 CGLU     X   1       0.474  21.080  28.532  0.00  0.00            
ATOM     45 CALA     X   1      -1.375  19.591  31.505  0.00  0.00            
ATOM     46 CGLU     X   1      -0.544  16.144  30.057  0.00  0.00            
ATOM     47 CLEU     X   1       3.062  17.143  29.371  0.00  0.00            
ATOM     48 CGLN     X   1       3.417  18.188  33.030  0.00  0.00            
ATOM     49 CASP     X   1       1.912  14.904  34.242  0.00  0.00            
ATOM     50 CMET     X   1       4.733  12.930  32.584  0.00  0.00            
ATOM     51 CILE     X   1       7.339  14.691  34.716  0.00  0.00            
ATOM     52 CASN     X   1       5.135  15.209  37.765  0.00  0.00            
ATOM     53 CGLU     X   1       4.544  11.462  38.223  0.00  0.00            
ATOM     54 CVAL     X   1       8.302  11.502  38.816  0.00  0.00            
ATOM     55 CASP     X   1       9.862  14.937  39.457  0.00  0.00            
ATOM     56 CALA     X   1      10.834  14.187  43.094  0.00  0.00            
ATOM     57 CASP     X   1      12.175  17.706  43.830  0.00  0.00            
ATOM     58 CGLY     X   1       9.267  19.046  41.756  0.00  0.00            
ATOM     59 CASN     X   1      11.558  21.237  39.603  0.00  0.00            
ATOM     60 CGLY     X   1       9.363  21.459  36.455  0.00  0.00            
ATOM     61 CTHR     X   1      12.082  19.803  34.301  0.00  0.00            
ATOM     62 CILE     X   1      13.575  16.289  33.803  0.00  0.00            
ATOM     63 CASP     X   1      17.255  16.530  34.812  0.00  0.00            
ATOM     64 CPHE     X   1      19.632  13.527  34.810  0.00  0.00            
ATOM     65 CPRO     X   1      18.061  11.543  37.729  0.00  0.00            
ATOM     66 CGLU     X   1      14.408  11.803  36.612  0.00  0.00            
ATOM     67 CPHE     X   1      15.697  10.554  33.206  0.00  0.00            
ATOM     68 CLEU     X   1      17.056   7.347  34.749  0.00  0.00            
ATOM     69 CSER     X   1      13.543   7.019  36.214  0.00  0.00            
ATOM     70 CLEU     X   1      12.669   7.037  32.492  0.00  0.00            
ATOM     71 CMET     X   1      13.954   3.439  32.435  0.00  0.00            
ATOM     72 CALA     X   1      11.697   2.237  35.254  0.00  0.00            
ATOM     73 CARG     X   1       8.877   3.117  32.786  0.00  0.00            
ATOM     74 CLYS     X   1      10.469   3.104  29.330  0.00  0.00            
ATOM     75 CMET     X   1      12.024  -0.275  30.052  0.00  0.00            
ATOM     76 CLYS     X   1       8.395  -1.361  30.512  0.00  0.00            
ATOM     77 CGLU     X   1       5.885  -0.039  27.950  0.00  0.00            
ATOM     78 CGLN     X   1       7.160  -2.005  24.970  0.00  0.00            
ATOM     79 CASP     X   1       7.183  -5.792  25.683  0.00  0.00            
ATOM     80 CSER     X   1       3.755  -7.432  26.009  0.00  0.00            
ATOM     81 CGLU     X   1       2.017  -7.426  22.607  0.00  0.00            
ATOM     82 CGLU     X   1       3.326  -6.529  19.109  0.00  0.00            
ATOM     83 CGLU     X   1       6.006  -9.261  19.457  0.00  0.00            
ATOM     84 CLEU     X   1       3.729 -11.802  21.131  0.00  0.00            
ATOM     85 CILE     X   1       1.990 -10.946  17.846  0.00  0.00            
ATOM     86 CGLU     X   1       3.845 -13.924  16.315  0.00  0.00            
ATOM     87 CALA     X   1       2.785 -16.389  19.030  0.00  0.00            
ATOM     88 CPHE     X   1      -0.778 -15.058  19.398  0.00  0.00            
ATOM     89 CLYS     X   1      -1.003 -15.124  15.587  0.00  0.00            
ATOM     90 CVAL     X   1       0.413 -18.676  15.659  0.00  0.00            
ATOM     91 CPHE     X   1      -2.874 -19.692  17.309  0.00  0.00            
ATOM     92 CASP     X   1      -4.817 -17.058  15.337  0.00  0.00            
ATOM     93 CARG     X   1      -3.765 -18.532  11.988  0.00  0.00            
ATOM     94 CASP     X   1      -5.862 -16.889   9.269  0.00  0.00            
ATOM     95 CGLY     X   1      -5.955 -13.570  11.147  0.00  0.00            
ATOM     96 CASN     X   1      -9.472 -13.312  12.606  0.00  0.00            
ATOM     97 CGLY     X   1      -8.939 -11.984  16.157  0.00  0.00            
ATOM     98 CLEU     X   1     -10.081 -15.298  17.667  0.00  0.00            
ATOM     99 CILE     X   1      -8.423 -18.508  18.814  0.00  0.00            
ATOM    100 CSER     X   1     -11.310 -20.960  18.958  0.00  0.00            
ATOM    101 CALA     X   1     -10.867 -24.116  20.999  0.00  0.00            
ATOM    102 CALA     X   1     -10.361 -26.002  17.696  0.00  0.00            
ATOM    103 CGLU     X   1      -7.527 -23.588  16.829  0.00  0.00            
ATOM    104 CLEU     X   1      -6.290 -23.814  20.420  0.00  0.00            
ATOM    105 CARG     X   1      -6.597 -27.571  19.820  0.00  0.00            
ATOM    106 CHIS     X   1      -3.711 -27.469  17.323  0.00  0.00            
ATOM    107 CVAL     X   1      -1.323 -25.093  19.140  0.00  0.00            
ATOM    108 CMET     X   1      -1.351 -27.485  22.109  0.00  0.00            
ATOM    109 CTHR     X   1      -0.326 -30.403  19.860  0.00  0.00            
ATOM    110 CASN     X   1       2.449 -28.213  18.417  0.00  0.00            
ATOM    111 CLEU     X   1       3.891 -27.952  21.937  0.00  0.00            
ATOM    112 CGLY     X   1       3.419 -31.670  22.660  0.00  0.00            
ATOM    113 CGLU     X   1       0.244 -32.266  24.698  0.00  0.00            
ATOM    114 CLYS     X   1      -1.958 -34.263  22.283  0.00  0.00            
ATOM    115 CLEU     X   1      -4.838 -34.348  24.799  0.00  0.00            
ATOM    116 CTHR     X   1      -8.443 -35.249  23.894  0.00  0.00            
ATOM    117 CASP     X   1     -10.217 -32.191  22.427  0.00  0.00            
ATOM    118 CASP     X   1     -12.452 -32.198  25.530  0.00  0.00            
ATOM    119 CGLU     X   1      -9.205 -31.269  27.299  0.00  0.00            
ATOM    120 CVAL     X   1      -8.763 -28.063  25.274  0.00  0.00            
ATOM    121 CASP     X   1     -12.300 -26.775  25.893  0.00  0.00            
ATOM    122 CGLU     X   1     -12.028 -26.579  29.703  0.00  0.00            
ATOM    123 CMET     X   1      -9.210 -24.019  29.402  0.00  0.00            
ATOM    124 CILE     X   1     -11.065 -22.120  26.661  0.00  0.00            
ATOM    125 CARG     X   1     -14.064 -21.405  28.887  0.00  0.00            
ATOM    126 CGLU     X   1     -12.168 -20.027  31.896  0.00  0.00            
ATOM    127 CALA     X   1     -10.562 -17.028  30.125  0.00  0.00            
ATOM    128 CASP     X   1     -13.425 -15.970  27.835  0.00  0.00            
ATOM    129 CILE     X   1     -14.310 -12.356  28.657  0.00  0.00            
ATOM    130 CASP     X   1     -16.135 -10.482  25.847  0.00  0.00            
ATOM    131 CGLY     X   1     -18.890 -13.075  25.385  0.00  0.00            
ATOM    132 CASP     X   1     -17.426 -14.788  22.286  0.00  0.00            
ATOM    133 CGLY     X   1     -16.474 -18.120  23.926  0.00  0.00            
ATOM    134 CHIS     X   1     -12.942 -17.608  22.581  0.00  0.00            
ATOM    135 CILE     X   1      -9.447 -16.271  23.343  0.00  0.00            
ATOM    136 CASN     X   1      -8.049 -13.050  21.865  0.00  0.00            
ATOM    137 CTYR     X   1      -4.720 -11.601  23.051  0.00  0.00            
ATOM    138 CGLU     X   1      -5.785  -9.199  25.818  0.00  0.00            
ATOM    139 CGLU     X   1      -8.101 -11.755  27.469  0.00  0.00            
ATOM    140 CPHE     X   1      -5.453 -14.466  27.088  0.00  0.00            
ATOM    141 CVAL     X   1      -2.835 -12.351  28.880  0.00  0.00            
ATOM    142 CARG     X   1      -4.991 -12.409  32.033  0.00  0.00            
ATOM    143 CMET     X   1      -4.972 -16.191  31.554  0.00  0.00            
ATOM    144 CMET     X   1      -1.170 -16.013  31.258  0.00  0.00            
ATOM    145 CVAL     X   1      -1.003 -13.795  34.386  0.00  0.00            
ATOM    146 CSER     X   1      -3.042 -16.081  36.684  0.00  0.00            
END
ATOM      1 CGLU     X   1      20.261  -8.904  35.927  0.00  0.00            
ATOM      2 CGLN     X   1      22.505  -6.688  33.747  0.00  0.00            
ATOM      3 CLEU     X   1      21.299  -3.723  31.618  0.00  0.00            
ATOM      4 CTHR     X   1      22.993  -3.289  28.226  0.00  0.00            
ATOM      5 CGLU     X   1      24.973  -0.441  26.742  0.00  0.00            
ATOM      6 CGLU     X   1      23.271  -0.418  23.334  0.00  0.00            
ATOM      7 CGLN     X   1      20.177   0.463  25.392  0.00  0.00            
ATOM      8 CILE     X   1      22.443   2.926  27.205  0.00  0.00            
ATOM      9 CALA     X   1      23.715   4.572  23.957  0.00  0.00            
ATOM     10 CGLU     X   1      20.120   4.644  22.702  0.00  0.00            
ATOM     11 CPHE     X   1      18.509   6.592  25.577  0.00  0.00            
ATOM     12 CLYS     X   1      21.218   9.189  24.887  0.00  0.00            
ATOM     13 CGLU     X   1      19.421   9.202  21.520  0.00  0.00            
ATOM     14 CALA     X   1      15.904   9.956  22.786  0.00  0.00            
ATOM     15 CPHE     X   1      16.955  12.444  25.484  0.00  0.00            
ATOM     16 CALA     X   1      19.293  14.182  23.028  0.00  0.00            
ATOM     17 CLEU     X   1      16.480  15.124  20.617  0.00  0.00            
ATOM     18 CPHE     X   1      14.483  16.850  23.379  0.00  0.00            
ATOM     19 CASP     X   1      17.019  18.660  25.576  0.00  0.00            
ATOM     20 CLYS     X   1      17.275  20.910  22.491  0.00  0.00            
ATOM     21 CASP     X   1      18.711  24.082  24.058  0.00  0.00            
ATOM     22 CGLY     X   1      21.234  22.116  26.160  0.00  0.00            
ATOM     23 CASP     X   1      20.493  23.974  29.410  0.00  0.00            
ATOM     24 CGLY     X   1      20.046  20.828  31.530  0.00  0.00            
ATOM     25 CTHR     X   1      16.226  20.613  31.729  0.00  0.00            
ATOM     26 CILE     X   1      13.337  19.866  29.343  0.00  0.00            
ATOM     27 CTHR     X   1      10.240  22.037  29.512  0.00  0.00            
ATOM     28 CTHR     X   1       6.861  21.240  27.937  0.00  0.00            
ATOM     29 CLYS     X   1       8.086  23.192  24.894  0.00  0.00            
ATOM     30 CGLU     X   1      10.440  20.314  24.044  0.00  0.00            
ATOM     31 CLEU     X   1       9.039  16.833  24.696  0.00  0.00            
ATOM     32 CGLY     X   1       5.888  18.259  23.082  0.00  0.00            
ATOM     33 CTHR     X   1       8.054  18.385  19.956  0.00  0.00            
ATOM     34 CVAL     X   1       8.410  14.587  19.977  0.00  0.00            
ATOM     35 CMET     X   1       4.739  13.893  20.698  0.00  0.00            
ATOM     36 CARG     X   1       3.609  16.201  17.923  0.00  0.00            
ATOM     37 CSER     X   1       6.415  15.207  15.557  0.00  0.00            
ATOM     38 CLEU     X   1       5.133  11.619  15.872  0.00  0.00            
ATOM     39 CGLY     X   1       1.563  12.397  14.778  0.00  0.00            
ATOM     40 CGLN     X   1      -0.197  13.199  18.076  0.00  0.00            
ATOM     41 CASN     X   1      -1.859  16.373  19.344  0.00  0.00            
ATOM     42 CPRO     X   1      -0.516  16.665  22.927  0.00  0.00            
ATOM     43 CTHR     X   1      -1.638  19.572  25.121  0.00  0.00            
ATOM     44 CGLU     X   1       0.767  21.256  27.551  0.00  0.00            
ATOM     45 CALA     X   1      -0.765  19.611  30.622  0.00  0.00            
ATOM     46 CGLU     X   1      -0.319  16.212  28.914  0.00  0.00            
ATOM     47 CLEU     X   1       3.444  16.778  28.888  0.00  0.00            
ATOM     48 CGLN     X   1       3.290  18.013  32.501  0.00  0.00            
ATOM     49 CASP     X   1       1.942  14.567  33.410  0.00  0.00            
ATOM     50 CMET     X   1       4.530  13.066  31.033  0.00  0.00            
ATOM     51 CILE     X   1       7.133  14.630  33.318  0.00  0.00            
ATOM     52 CASN     X   1       5.172  13.639  36.415  0.00  0.00            
ATOM     53 CGLU     X   1       6.317  10.028  35.919  0.00  0.00            
ATOM     54 CVAL     X   1       9.803  11.101  37.000  0.00  0.00            
ATOM     55 CASP     X   1       8.616  14.293  38.747  0.00  0.00            
ATOM     56 CALA     X   1      10.260  13.799  42.180  0.00  0.00            
ATOM     57 CASP     X   1      10.814  17.588  42.427  0.00  0.00            
ATOM     58 CGLY     X   1       7.173  18.452  41.683  0.00  0.00            
ATOM     59 CASN     X   1       8.606  21.386  39.677  0.00  0.00            
ATOM     60 CGLY     X   1       7.071  20.361  36.305  0.00  0.00            
ATOM     61 CTHR     X   1      10.303  20.114  34.239  0.00  0.00            
ATOM     62 CILE     X   1      12.782  17.273  33.461  0.00  0.00            
ATOM     63 CASP     X   1      16.506  16.787  34.179  0.00  0.00            
ATOM     64 CPHE     X   1      19.332  14.216  34.453  0.00  0.00            
ATOM     65 CPRO     X   1      18.356  11.938  37.416  0.00  0.00            
ATOM     66 CGLU     X   1      14.856  11.911  35.867  0.00  0.00            
ATOM     67 CPHE     X   1      16.693  10.334  32.873  0.00  0.00            
ATOM     68 CLEU     X   1      17.482   7.284  35.014  0.00  0.00            
ATOM     69 CSER     X   1      13.746   7.327  35.813  0.00  0.00            
ATOM     70 CLEU     X   1      12.529   7.423  32.191  0.00  0.00            
ATOM     71 CMET     X   1      14.359   4.105  31.700  0.00  0.00            
ATOM     72 CALA     X   1      12.087   2.250  34.124  0.00  0.00            
ATOM     73 CARG     X   1       9.204   3.964  32.235  0.00  0.00            
ATOM     74 CLYS     X   1      10.464   3.379  28.692  0.00  0.00            
ATOM     75 CMET     X   1      12.221   0.207  29.791  0.00  0.00            
ATOM     76 CLYS     X   1       8.730  -1.079  30.639  0.00  0.00            
ATOM     77 CGLU     X   1       6.375   0.204  27.915  0.00  0.00            
ATOM     78 CGLN     X   1       7.132  -1.673  24.709  0.00  0.00            
ATOM     79 CASP     X   1       8.307  -5.285  25.359  0.00  0.00            
ATOM     80 CSER     X   1       5.344  -7.235  26.759  0.00  0.00            
ATOM     81 CGLU     X   1       2.805  -7.622  23.930  0.00  0.00            
ATOM     82 CGLU     X   1       2.449  -7.065  20.146  0.00  0.00            
ATOM     83 CGLU     X   1       5.878  -8.744  19.707  0.00  0.00            
ATOM     84 CLEU     X   1       4.317 -11.185  22.167  0.00  0.00            
ATOM     85 CILE     X   1       1.617 -10.867  19.493  0.00  0.00            
ATOM     86 CGLU     X   1       3.591 -13.025  17.023  0.00  0.00            
ATOM     87 CALA     X   1       3.680 -15.804  19.638  0.00  0.00            
ATOM     88 CPHE     X   1      -0.095 -15.525  20.168  0.00  0.00            
ATOM     89 CLYS     X   1      -0.282 -15.369  16.357  0.00  0.00            
ATOM     90 CVAL     X   1       1.266 -18.866  16.294  0.00  0.00            
ATOM     91 CPHE     X   1      -1.567 -20.021  18.573  0.00  0.00            
ATOM     92 CASP     X   1      -4.275 -18.334  16.469  0.00  0.00            
ATOM     93 CARG     X   1      -3.473 -20.498  13.441  0.00  0.00            
ATOM     94 CASP     X   1      -4.802 -18.641  10.396  0.00  0.00            
ATOM     95 CGLY     X   1      -4.155 -15.232  11.979  0.00  0.00            
ATOM     96 CASN     X   1      -7.687 -14.020  12.767  0.00  0.00            
ATOM     97 CGLY     X   1      -7.727 -12.498  16.280  0.00  0.00            
ATOM     98 CLEU     X   1      -9.319 -15.492  18.033  0.00  0.00            
ATOM     99 CILE     X   1      -8.049 -18.931  18.997  0.00  0.00            
ATOM    100 CSER     X   1     -11.160 -21.076  19.298  0.00  0.00            
ATOM    101 CALA     X   1     -11.279 -24.573  20.743  0.00  0.00            
ATOM    102 CALA     X   1     -10.619 -25.940  17.218  0.00  0.00            
ATOM    103 CGLU     X   1      -7.267 -24.156  16.782  0.00  0.00            
ATOM    104 CLEU     X   1      -6.775 -24.996  20.460  0.00  0.00            
ATOM    105 CARG     X   1      -6.594 -28.665  19.425  0.00  0.00            
ATOM    106 CHIS     X   1      -3.955 -27.526  16.912  0.00  0.00            
ATOM    107 CVAL     X   1      -1.673 -25.933  19.540  0.00  0.00            
ATOM    108 CMET     X   1      -1.696 -28.827  22.021  0.00  0.00            
ATOM    109 CTHR     X   1      -0.815 -31.859  19.864  0.00  0.00            
ATOM    110 CASN     X   1       1.915 -29.990  17.957  0.00  0.00            
ATOM    111 CLEU     X   1       3.855 -29.042  21.100  0.00  0.00            
ATOM    112 CGLY     X   1       3.582 -32.522  22.642  0.00  0.00            
ATOM    113 CGLU     X   1       0.708 -32.523  25.157  0.00  0.00            
ATOM    114 CLYS     X   1      -2.150 -34.919  24.286  0.00  0.00            
ATOM    115 CLEU     X   1      -4.495 -33.729  27.065  0.00  0.00            
ATOM    116 CTHR     X   1      -8.165 -34.197  26.099  0.00  0.00            
ATOM    117 CASP     X   1     -10.230 -31.906  23.831  0.00  0.00            
ATOM    118 CASP     X   1     -13.405 -31.950  25.962  0.00  0.00            
ATOM    119 CGLU     X   1     -11.407 -30.197  28.696  0.00  0.00            
ATOM    120 CVAL     X   1     -10.137 -27.398  26.430  0.00  0.00            
ATOM    121 CASP     X   1     -13.550 -25.699  26.311  0.00  0.00            
ATOM    122 CGLU     X   1     -13.996 -25.872  30.106  0.00  0.00            
ATOM    123 CMET     X   1     -10.884 -23.667  30.300  0.00  0.00            
ATOM    124 CILE     X   1     -11.546 -21.229  27.440  0.00  0.00            
ATOM    125 CARG     X   1     -14.828 -19.980  28.900  0.00  0.00            
ATOM    126 CGLU     X   1     -13.136 -19.684  32.305  0.00  0.00            
ATOM    127 CALA     X   1     -10.733 -16.996  30.995  0.00  0.00            
ATOM    128 CASP     X   1     -13.014 -15.195  28.523  0.00  0.00            
ATOM    129 CILE     X   1     -14.239 -11.666  29.273  0.00  0.00            
ATOM    130 CASP     X   1     -15.810 -11.106  25.815  0.00  0.00            
ATOM    131 CGLY     X   1     -18.517 -13.753  26.255  0.00  0.00            
ATOM    132 CASP     X   1     -17.957 -14.625  22.567  0.00  0.00            
ATOM    133 CGLY     X   1     -16.533 -18.107  23.303  0.00  0.00            
ATOM    134 CHIS     X   1     -12.992 -17.196  22.219  0.00  0.00            
ATOM    135 CILE     X   1      -9.731 -15.937  23.756  0.00  0.00            
ATOM    136 CASN     X   1      -7.956 -13.165  21.839  0.00  0.00            
ATOM    137 CTYR     X   1      -4.459 -12.110  22.955  0.00  0.00            
ATOM    138 CGLU     X   1      -5.604  -9.661  25.648  0.00  0.00            
ATOM    139 CGLU     X   1      -7.686 -11.979  27.866  0.00  0.00            
ATOM    140 CPHE     X   1      -4.948 -14.617  27.643  0.00  0.00            
ATOM    141 CVAL     X   1      -2.056 -12.643  29.152  0.00  0.00            
ATOM    142 CARG     X   1      -4.292 -11.392  31.984  0.00  0.00            
ATOM    143 CMET     X   1      -4.792 -15.106  32.688  0.00  0.00            
ATOM    144 CMET     X   1      -1.018 -15.624  32.433  0.00  0.00            
ATOM    145 CVAL     X   1      -0.604 -12.941  35.146  0.00  0.00            
ATOM    146 CSER     X   1      -2.757 -13.155  38.306  0.00  0.00            
END
ATOM      1 CGLU     X   1      19.554  -9.258  34.824  0.00  0.00            
ATOM      2 CGLN     X   1      21.516  -8.181  31.712  0.00  0.00            
ATOM      3 CLEU     X   1      21.739  -4.540  30.501  0.00  0.00            
ATOM      4 CTHR     X   1      23.639  -3.671  27.307  0.00  0.00            
ATOM      5 CGLU     X   1      25.812  -0.622  26.845  0.00  0.00            
ATOM      6 CGLU     X   1      24.870  -0.354  23.164  0.00  0.00            
ATOM      7 CGLN     X   1      21.213  -0.112  24.234  0.00  0.00            
ATOM      8 CILE     X   1      22.303   2.445  26.835  0.00  0.00            
ATOM      9 CALA     X   1      23.836   4.701  24.107  0.00  0.00            
ATOM     10 CGLU     X   1      20.696   3.955  22.085  0.00  0.00            
ATOM     11 CPHE     X   1      18.536   5.267  24.961  0.00  0.00            
ATOM     12 CLYS     X   1      20.776   8.316  25.455  0.00  0.00            
ATOM     13 CGLU     X   1      20.200   9.072  21.760  0.00  0.00            
ATOM     14 CALA     X   1      16.499   9.644  22.481  0.00  0.00            
ATOM     15 CPHE     X   1      17.153  11.545  25.725  0.00  0.00            
ATOM     16 CALA     X   1      19.446  13.981  23.900  0.00  0.00            
ATOM     17 CLEU     X   1      16.572  13.923  21.380  0.00  0.00            
ATOM     18 CPHE     X   1      14.338  15.375  24.117  0.00  0.00            
ATOM     19 CASP     X   1      16.579  17.913  25.870  0.00  0.00            
ATOM     20 CLYS     X   1      16.920  19.983  22.668  0.00  0.00            
ATOM     21 CASP     X   1      18.481  23.259  23.856  0.00  0.00            
ATOM     22 CGLY     X   1      20.856  21.735  26.443  0.00  0.00            
ATOM     23 CASP     X   1      20.326  23.614  29.722  0.00  0.00            
ATOM     24 CGLY     X   1      19.605  20.455  31.745  0.00  0.00            
ATOM     25 CTHR     X   1      15.796  20.780  31.498  0.00  0.00            
ATOM     26 CILE     X   1      13.013  19.697  29.115  0.00  0.00            
ATOM     27 CTHR     X   1       9.982  21.946  28.817  0.00  0.00            
ATOM     28 CTHR     X   1       6.596  21.180  27.239  0.00  0.00            
ATOM     29 CLYS     X   1       7.630  22.897  23.991  0.00  0.00            
ATOM     30 CGLU     X   1      10.420  20.316  23.679  0.00  0.00            
ATOM     31 CLEU     X   1       8.580  17.262  25.021  0.00  0.00            
ATOM     32 CGLY     X   1       6.116  18.259  22.282  0.00  0.00            
ATOM     33 CTHR     X   1       8.963  17.612  19.842  0.00  0.00            
ATOM     34 CVAL     X   1       9.796  13.943  20.471  0.00  0.00            
ATOM     35 CMET     X   1       6.087  13.159  20.781  0.00  0.00            
ATOM     36 CARG     X   1       5.383  14.758  17.426  0.00  0.00            
ATOM     37 CSER     X   1       7.713  12.296  15.702  0.00  0.00            
ATOM     38 CLEU     X   1       5.577   9.518  17.229  0.00  0.00            
ATOM     39 CGLY     X   1       2.135  10.485  15.902  0.00  0.00            
ATOM     40 CGLN     X   1       0.809  13.087  18.370  0.00  0.00            
ATOM     41 CASN     X   1       0.072  16.813  18.482  0.00  0.00            
ATOM     42 CPRO     X   1      -0.133  17.238  22.291  0.00  0.00            
ATOM     43 CTHR     X   1      -1.733  20.172  24.124  0.00  0.00            
ATOM     44 CGLU     X   1      -0.431  21.870  27.277  0.00  0.00            
ATOM     45 CALA     X   1      -2.517  19.985  29.840  0.00  0.00            
ATOM     46 CGLU     X   1      -1.813  16.594  28.204  0.00  0.00            
ATOM     47 CLEU     X   1       1.891  17.386  27.842  0.00  0.00            
ATOM     48 CGLN     X   1       2.553  18.218  31.513  0.00  0.00            
ATOM     49 CASP     X   1       0.496  15.213  32.632  0.00  0.00            
ATOM     50 CMET     X   1       3.524  13.168  31.514  0.00  0.00            
ATOM     51 CILE     X   1       5.960  15.403  33.387  0.00  0.00            
ATOM     52 CASN     X   1       3.912  14.587  36.479  0.00  0.00            
ATOM     53 CGLU     X   1       5.130  10.967  36.382  0.00  0.00            
ATOM     54 CVAL     X   1       8.834  11.831  36.389  0.00  0.00            
ATOM     55 CASP     X   1       9.290  15.197  38.153  0.00  0.00            
ATOM     56 CALA     X   1      10.506  14.065  41.613  0.00  0.00            
ATOM     57 CASP     X   1      10.989  17.765  42.507  0.00  0.00            
ATOM     58 CGLY     X   1       7.546  18.627  41.108  0.00  0.00            
ATOM     59 CASN     X   1       8.587  21.752  39.149  0.00  0.00            
ATOM     60 CGLY     X   1       7.060  21.711  35.622  0.00  0.00            
ATOM     61 CTHR     X   1      10.227  20.496  33.815  0.00  0.00            
ATOM     62 CILE     X   1      11.979  17.084  33.478  0.00  0.00            
ATOM     63 CASP     X   1      15.728  16.945  34.216  0.00  0.00            
ATOM     64 CPHE     X   1      18.052  14.338  32.645  0.00  0.00            
ATOM     65 CPRO     X   1      18.893  12.174  35.733  0.00  0.00            
ATOM     66 CGLU     X   1      15.190  12.277  36.699  0.00  0.00            
ATOM     67 CPHE     X   1      15.035  11.388  32.956  0.00  0.00            
ATOM     68 CLEU     X   1      17.007   8.203  33.648  0.00  0.00            
ATOM     69 CSER     X   1      13.972   7.233  35.756  0.00  0.00            
ATOM     70 CLEU     X   1      12.069   7.610  32.462  0.00  0.00            
ATOM     71 CMET     X   1      13.643   4.596  30.718  0.00  0.00            
ATOM     72 CALA     X   1      12.144   2.440  33.472  0.00  0.00            
ATOM     73 CARG     X   1       8.635   3.843  32.741  0.00  0.00            
ATOM     74 CLYS     X   1       9.949   3.694  29.173  0.00  0.00            
ATOM     75 CMET     X   1      12.194   0.777  30.074  0.00  0.00            
ATOM     76 CLYS     X   1       8.767  -0.637  30.977  0.00  0.00            
ATOM     77 CGLU     X   1       6.262   0.349  28.264  0.00  0.00            
ATOM     78 CGLN     X   1       6.284  -1.224  24.814  0.00  0.00            
ATOM     79 CASP     X   1       7.177  -4.968  24.993  0.00  0.00            
ATOM     80 CSER     X   1       4.174  -6.342  26.901  0.00  0.00            
ATOM     81 CGLU     X   1       1.955  -7.451  23.995  0.00  0.00            
ATOM     82 CGLU     X   1       2.171  -7.801  20.177  0.00  0.00            
ATOM     83 CGLU     X   1       5.613  -9.464  20.566  0.00  0.00            
ATOM     84 CLEU     X   1       3.770 -11.964  22.756  0.00  0.00            
ATOM     85 CILE     X   1       1.319 -11.400  19.889  0.00  0.00            
ATOM     86 CGLU     X   1       4.151 -12.767  17.706  0.00  0.00            
ATOM     87 CALA     X   1       3.596 -16.127  19.430  0.00  0.00            
ATOM     88 CPHE     X   1      -0.179 -15.780  18.947  0.00  0.00            
ATOM     89 CLYS     X   1       0.716 -15.353  15.260  0.00  0.00            
ATOM     90 CVAL     X   1       1.629 -19.061  15.475  0.00  0.00            
ATOM     91 CPHE     X   1      -1.345 -20.027  17.661  0.00  0.00            
ATOM     92 CASP     X   1      -4.226 -17.961  16.233  0.00  0.00            
ATOM     93 CARG     X   1      -4.018 -19.324  12.685  0.00  0.00            
ATOM     94 CASP     X   1      -6.712 -17.511  10.698  0.00  0.00            
ATOM     95 CGLY     X   1      -5.137 -14.330  12.095  0.00  0.00            
ATOM     96 CASN     X   1      -8.349 -12.547  13.130  0.00  0.00            
ATOM     97 CGLY     X   1      -7.094 -11.848  16.678  0.00  0.00            
ATOM     98 CLEU     X   1      -8.798 -14.857  18.293  0.00  0.00            
ATOM     99 CILE     X   1      -7.704 -18.358  19.248  0.00  0.00            
ATOM    100 CSER     X   1     -10.734 -20.634  19.169  0.00  0.00            
ATOM    101 CALA     X   1     -11.035 -23.503  21.621  0.00  0.00            
ATOM    102 CALA     X   1      -9.884 -25.821  18.789  0.00  0.00            
ATOM    103 CGLU     X   1      -6.720 -24.091  17.522  0.00  0.00            
ATOM    104 CLEU     X   1      -5.679 -24.503  21.158  0.00  0.00            
ATOM    105 CARG     X   1      -6.716 -28.160  20.825  0.00  0.00            
ATOM    106 CHIS     X   1      -4.168 -27.938  17.990  0.00  0.00            
ATOM    107 CVAL     X   1      -1.921 -25.872  20.300  0.00  0.00            
ATOM    108 CMET     X   1      -2.249 -28.704  22.832  0.00  0.00            
ATOM    109 CTHR     X   1      -1.515 -31.042  19.896  0.00  0.00            
ATOM    110 CASN     X   1       1.574 -29.287  18.494  0.00  0.00            
ATOM    111 CLEU     X   1       3.179 -29.723  21.925  0.00  0.00            
ATOM    112 CGLY     X   1       2.325 -33.378  22.614  0.00  0.00            
ATOM    113 CGLU     X   1      -0.544 -32.843  25.077  0.00  0.00            
ATOM    114 CLYS     X   1      -3.627 -34.549  23.576  0.00  0.00            
ATOM    115 CLEU     X   1      -5.838 -34.129  26.669  0.00  0.00            
ATOM    116 CTHR     X   1      -9.549 -34.800  26.031  0.00  0.00            
ATOM    117 CASP     X   1     -11.896 -32.187  24.510  0.00  0.00            
ATOM    118 CASP     X   1     -13.631 -31.488  27.846  0.00  0.00            
ATOM    119 CGLU     X   1     -10.168 -30.695  29.229  0.00  0.00            
ATOM    120 CVAL     X   1      -9.198 -28.225  26.484  0.00  0.00            
ATOM    121 CASP     X   1     -12.189 -25.925  27.053  0.00  0.00            
ATOM    122 CGLU     X   1     -10.916 -25.539  30.639  0.00  0.00            
ATOM    123 CMET     X   1      -8.119 -23.168  29.573  0.00  0.00            
ATOM    124 CILE     X   1     -10.109 -20.749  27.393  0.00  0.00            
ATOM    125 CARG     X   1     -12.786 -20.990  30.083  0.00  0.00            
ATOM    126 CGLU     X   1     -10.363 -19.563  32.659  0.00  0.00            
ATOM    127 CALA     X   1      -9.773 -16.176  30.957  0.00  0.00            
ATOM    128 CASP     X   1     -12.778 -15.909  28.622  0.00  0.00            
ATOM    129 CILE     X   1     -13.821 -12.519  30.013  0.00  0.00            
ATOM    130 CASP     X   1     -15.552 -10.999  26.942  0.00  0.00            
ATOM    131 CGLY     X   1     -18.415 -13.400  26.186  0.00  0.00            
ATOM    132 CASP     X   1     -17.633 -14.376  22.565  0.00  0.00            
ATOM    133 CGLY     X   1     -16.315 -17.743  23.839  0.00  0.00            
ATOM    134 CHIS     X   1     -12.724 -16.977  22.807  0.00  0.00            
ATOM    135 CILE     X   1      -9.415 -15.689  24.213  0.00  0.00            
ATOM    136 CASN     X   1      -8.533 -12.383  22.539  0.00  0.00            
ATOM    137 CTYR     X   1      -4.873 -11.331  22.839  0.00  0.00            
ATOM    138 CGLU     X   1      -5.098  -9.115  25.937  0.00  0.00            
ATOM    139 CGLU     X   1      -7.373 -11.396  27.996  0.00  0.00            
ATOM    140 CPHE     X   1      -4.659 -13.981  27.320  0.00  0.00            
ATOM    141 CVAL     X   1      -1.852 -11.724  28.571  0.00  0.00            
ATOM    142 CARG     X   1      -3.428 -11.171  32.005  0.00  0.00            
ATOM    143 CMET     X   1      -4.257 -14.781  32.910  0.00  0.00            
ATOM    144 CMET     X   1      -0.573 -15.740  33.206  0.00  0.00            
ATOM    145 CVAL     X   1       0.008 -13.197  36.022  0.00  0.00            
ATOM    146 CSER     X   1      -2.562 -14.699  38.431  0.00  0.00            
END
ATOM      1 CGLU     X   1      20.048  -9.288  34.275  0.00  0.00            
ATOM      2 CGLN     X   1      22.286  -7.741  31.574  0.00  0.00            
ATOM      3 CLEU     X   1      21.780  -4.033  30.699  0.00  0.00            
ATOM      4 CTHR     X   1      23.883  -3.794  27.523  0.00  0.00            
ATOM      5 CGLU     X   1      26.322  -0.974  26.943  0.00  0.00            
ATOM      6 CGLU     X   1      25.653  -0.564  23.215  0.00  0.00            
ATOM      7 CGLN     X   1      22.006  -0.766  24.326  0.00  0.00            
ATOM      8 CILE     X   1      22.983   1.845  26.918  0.00  0.00            
ATOM      9 CALA     X   1      24.447   3.979  24.057  0.00  0.00            
ATOM     10 CGLU     X   1      21.195   3.564  22.118  0.00  0.00            
ATOM     11 CPHE     X   1      19.195   4.886  25.102  0.00  0.00            
ATOM     12 CLYS     X   1      21.698   7.739  25.496  0.00  0.00            
ATOM     13 CGLU     X   1      20.662   8.597  21.925  0.00  0.00            
ATOM     14 CALA     X   1      16.940   8.712  22.746  0.00  0.00            
ATOM     15 CPHE     X   1      17.524  10.693  25.957  0.00  0.00            
ATOM     16 CALA     X   1      19.525  13.304  24.033  0.00  0.00            
ATOM     17 CLEU     X   1      16.772  13.965  21.465  0.00  0.00            
ATOM     18 CPHE     X   1      14.465  14.796  24.394  0.00  0.00            
ATOM     19 CASP     X   1      16.629  17.425  26.108  0.00  0.00            
ATOM     20 CLYS     X   1      16.824  19.479  22.884  0.00  0.00            
ATOM     21 CASP     X   1      17.894  22.844  24.335  0.00  0.00            
ATOM     22 CGLY     X   1      20.787  21.954  26.678  0.00  0.00            
ATOM     23 CASP     X   1      19.283  23.807  29.656  0.00  0.00            
ATOM     24 CGLY     X   1      19.863  20.568  31.597  0.00  0.00            
ATOM     25 CTHR     X   1      16.096  20.010  32.017  0.00  0.00            
ATOM     26 CILE     X   1      13.347  18.570  29.788  0.00  0.00            
ATOM     27 CTHR     X   1      10.324  20.822  29.444  0.00  0.00            
ATOM     28 CTHR     X   1       7.227  20.869  27.221  0.00  0.00            
ATOM     29 CLYS     X   1       9.199  22.343  24.304  0.00  0.00            
ATOM     30 CGLU     X   1      11.082  19.029  24.168  0.00  0.00            
ATOM     31 CLEU     X   1       8.261  16.613  25.009  0.00  0.00            
ATOM     32 CGLY     X   1       6.382  18.284  22.139  0.00  0.00            
ATOM     33 CTHR     X   1       9.286  17.710  19.749  0.00  0.00            
ATOM     34 CVAL     X   1       9.490  13.968  20.462  0.00  0.00            
ATOM     35 CMET     X   1       5.834  12.922  20.565  0.00  0.00            
ATOM     36 CARG     X   1       5.004  15.058  17.556  0.00  0.00            
ATOM     37 CSER     X   1       7.687  12.814  16.062  0.00  0.00            
ATOM     38 CLEU     X   1       5.469   9.785  16.786  0.00  0.00            
ATOM     39 CGLY     X   1       2.305  11.315  15.306  0.00  0.00            
ATOM     40 CGLN     X   1       0.525  13.076  18.195  0.00  0.00            
ATOM     41 CASN     X   1      -0.627  16.480  19.430  0.00  0.00            
ATOM     42 CPRO     X   1      -0.474  17.158  23.204  0.00  0.00            
ATOM     43 CTHR     X   1      -1.605  20.514  24.610  0.00  0.00            
ATOM     44 CGLU     X   1       0.827  22.308  26.933  0.00  0.00            
ATOM     45 CALA     X   1      -1.220  21.532  30.045  0.00  0.00            
ATOM     46 CGLU     X   1      -1.126  17.779  29.285  0.00  0.00            
ATOM     47 CLEU     X   1       2.654  17.814  28.852  0.00  0.00            
ATOM     48 CGLN     X   1       3.257  19.212  32.357  0.00  0.00            
ATOM     49 CASP     X   1       1.554  16.160  33.875  0.00  0.00            
ATOM     50 CMET     X   1       4.159  13.879  32.259  0.00  0.00            
ATOM     51 CILE     X   1       6.712  15.930  34.187  0.00  0.00            
ATOM     52 CASN     X   1       4.645  16.032  37.371  0.00  0.00            
ATOM     53 CGLU     X   1       4.537  12.274  38.053  0.00  0.00            
ATOM     54 CVAL     X   1       8.320  12.327  38.442  0.00  0.00            
ATOM     55 CASP     X   1      10.141  15.524  39.499  0.00  0.00            
ATOM     56 CALA     X   1       9.418  15.061  43.240  0.00  0.00            
ATOM     57 CASP     X   1       9.460  18.668  44.547  0.00  0.00            
ATOM     58 CGLY     X   1       7.298  19.831  41.627  0.00  0.00            
ATOM     59 CASN     X   1       9.584  22.514  40.123  0.00  0.00            
ATOM     60 CGLY     X   1       8.443  21.889  36.506  0.00  0.00            
ATOM     61 CTHR     X   1      11.010  19.686  34.682  0.00  0.00            
ATOM     62 CILE     X   1      12.482  16.174  34.107  0.00  0.00            
ATOM     63 CASP     X   1      16.219  16.387  34.886  0.00  0.00            
ATOM     64 CPHE     X   1      19.150  13.952  34.498  0.00  0.00            
ATOM     65 CPRO     X   1      17.708  11.218  36.816  0.00  0.00            
ATOM     66 CGLU     X   1      14.154  11.621  35.450  0.00  0.00            
ATOM     67 CPHE     X   1      16.000  11.052  32.119  0.00  0.00            
ATOM     68 CLEU     X   1      17.244   7.583  33.082  0.00  0.00            
ATOM     69 CSER     X   1      13.781   7.077  34.616  0.00  0.00            
ATOM     70 CLEU     X   1      12.385   8.291  31.271  0.00  0.00            
ATOM     71 CMET     X   1      14.093   4.966  30.482  0.00  0.00            
ATOM     72 CALA     X   1      12.284   3.201  33.327  0.00  0.00            
ATOM     73 CARG     X   1       8.726   4.414  32.497  0.00  0.00            
ATOM     74 CLYS     X   1       9.829   3.981  28.880  0.00  0.00            
ATOM     75 CMET     X   1      11.798   0.902  29.881  0.00  0.00            
ATOM     76 CLYS     X   1       8.394  -0.489  30.902  0.00  0.00            
ATOM     77 CGLU     X   1       5.407   0.605  28.783  0.00  0.00            
ATOM     78 CGLN     X   1       5.634  -1.518  25.650  0.00  0.00            
ATOM     79 CASP     X   1       7.260  -5.002  25.391  0.00  0.00            
ATOM     80 CSER     X   1       4.772  -7.450  26.927  0.00  0.00            
ATOM     81 CGLU     X   1       2.478  -7.740  23.886  0.00  0.00            
ATOM     82 CGLU     X   1       2.080  -6.932  20.152  0.00  0.00            
ATOM     83 CGLU     X   1       5.414  -8.842  20.105  0.00  0.00            
ATOM     84 CLEU     X   1       3.668 -11.341  22.375  0.00  0.00            
ATOM     85 CILE     X   1       1.126 -11.166  19.537  0.00  0.00            
ATOM     86 CGLU     X   1       3.589 -12.762  17.079  0.00  0.00            
ATOM     87 CALA     X   1       4.019 -15.757  19.405  0.00  0.00            
ATOM     88 CPHE     X   1       0.210 -15.998  19.599  0.00  0.00            
ATOM     89 CLYS     X   1      -0.345 -15.844  15.825  0.00  0.00            
ATOM     90 CVAL     X   1       1.204 -19.339  15.938  0.00  0.00            
ATOM     91 CPHE     X   1      -1.926 -20.505  17.781  0.00  0.00            
ATOM     92 CASP     X   1      -4.597 -18.371  16.074  0.00  0.00            
ATOM     93 CARG     X   1      -3.789 -19.624  12.572  0.00  0.00            
ATOM     94 CASP     X   1      -5.346 -17.823   9.602  0.00  0.00            
ATOM     95 CGLY     X   1      -4.893 -14.277  10.933  0.00  0.00            
ATOM     96 CASN     X   1      -8.286 -12.725  11.737  0.00  0.00            
ATOM     97 CGLY     X   1      -7.348 -12.056  15.387  0.00  0.00            
ATOM     98 CLEU     X   1      -9.264 -14.407  17.706  0.00  0.00            
ATOM     99 CILE     X   1      -8.974 -18.177  17.956  0.00  0.00            
ATOM    100 CSER     X   1     -11.835 -20.632  18.353  0.00  0.00            
ATOM    101 CALA     X   1     -11.836 -23.910  20.246  0.00  0.00            
ATOM    102 CALA     X   1     -10.317 -25.590  17.148  0.00  0.00            
ATOM    103 CGLU     X   1      -7.070 -23.624  16.702  0.00  0.00            
ATOM    104 CLEU     X   1      -6.179 -24.329  20.334  0.00  0.00            
ATOM    105 CARG     X   1      -6.623 -28.098  19.932  0.00  0.00            
ATOM    106 CHIS     X   1      -3.998 -27.523  17.219  0.00  0.00            
ATOM    107 CVAL     X   1      -1.726 -25.837  19.799  0.00  0.00            
ATOM    108 CMET     X   1      -2.531 -28.444  22.462  0.00  0.00            
ATOM    109 CTHR     X   1      -0.950 -31.105  20.216  0.00  0.00            
ATOM    110 CASN     X   1       1.566 -28.353  19.391  0.00  0.00            
ATOM    111 CLEU     X   1       2.613 -27.456  22.946  0.00  0.00            
ATOM    112 CGLY     X   1       3.120 -31.083  24.021  0.00  0.00            
ATOM    113 CGLU     X   1      -0.188 -31.943  25.724  0.00  0.00            
ATOM    114 CLYS     X   1      -2.383 -34.683  24.192  0.00  0.00            
ATOM    115 CLEU     X   1      -5.568 -33.528  25.968  0.00  0.00            
ATOM    116 CTHR     X   1      -9.192 -34.530  25.270  0.00  0.00            
ATOM    117 CASP     X   1     -12.034 -32.623  23.554  0.00  0.00            
ATOM    118 CASP     X   1     -14.003 -32.065  26.785  0.00  0.00            
ATOM    119 CGLU     X   1     -11.117 -30.075  28.284  0.00  0.00            
ATOM    120 CVAL     X   1     -10.479 -27.806  25.280  0.00  0.00            
ATOM    121 CASP     X   1     -13.668 -25.945  26.237  0.00  0.00            
ATOM    122 CGLU     X   1     -12.368 -26.395  29.806  0.00  0.00            
ATOM    123 CMET     X   1      -9.420 -24.104  29.003  0.00  0.00            
ATOM    124 CILE     X   1     -11.172 -21.498  26.835  0.00  0.00            
ATOM    125 CARG     X   1     -13.582 -20.975  29.730  0.00  0.00            
ATOM    126 CGLU     X   1     -10.452 -20.169  31.754  0.00  0.00            
ATOM    127 CALA     X   1      -9.808 -17.169  29.451  0.00  0.00            
ATOM    128 CASP     X   1     -13.207 -15.831  28.348  0.00  0.00            
ATOM    129 CILE     X   1     -13.963 -13.497  31.263  0.00  0.00            
ATOM    130 CASP     X   1     -15.695 -11.394  28.558  0.00  0.00            
ATOM    131 CGLY     X   1     -17.660 -14.593  27.900  0.00  0.00            
ATOM    132 CASP     X   1     -17.136 -14.386  24.110  0.00  0.00            
ATOM    133 CGLY     X   1     -16.421 -18.145  24.345  0.00  0.00            
ATOM    134 CHIS     X   1     -12.961 -17.462  22.896  0.00  0.00            
ATOM    135 CILE     X   1      -9.512 -16.052  23.733  0.00  0.00            
ATOM    136 CASN     X   1      -8.843 -12.626  22.209  0.00  0.00            
ATOM    137 CTYR     X   1      -5.324 -11.167  21.925  0.00  0.00            
ATOM    138 CGLU     X   1      -5.386  -9.299  25.252  0.00  0.00            
ATOM    139 CGLU     X   1      -7.010 -12.123  27.254  0.00  0.00            
ATOM    140 CPHE     X   1      -4.020 -14.441  26.819  0.00  0.00            
ATOM    141 CVAL     X   1      -2.059 -11.733  28.651  0.00  0.00            
ATOM    142 CARG     X   1      -4.471 -11.103  31.546  0.00  0.00            
ATOM    143 CMET     X   1      -4.992 -14.855  31.982  0.00  0.00            
ATOM    144 CMET     X   1      -1.183 -15.076  32.140  0.00  0.00            
ATOM    145 CVAL     X   1      -0.885 -12.269  34.740  0.00  0.00            
ATOM    146 CSER     X   1      -3.095 -13.182  37.731  0.00  0.00            
END
ATOM      1 CGLU     X   1      22.015  -8.828  33.886  0.00  0.00            
ATOM      2 CGLN     X   1      24.140  -6.218  32.051  0.00  0.00            
ATOM      3 CLEU     X   1      22.653  -4.193  29.143  0.00  0.00            
ATOM      4 CTHR     X   1      25.233  -3.823  26.355  0.00  0.00            
ATOM      5 CGLU     X   1      27.144  -0.705  25.426  0.00  0.00            
ATOM      6 CGLU     X   1      24.787  -0.393  22.450  0.00  0.00            
ATOM      7 CGLN     X   1      22.040  -0.153  25.092  0.00  0.00            
ATOM      8 CILE     X   1      24.018   2.367  27.149  0.00  0.00            
ATOM      9 CALA     X   1      24.739   3.967  23.714  0.00  0.00            
ATOM     10 CGLU     X   1      20.984   3.963  23.074  0.00  0.00            
ATOM     11 CPHE     X   1      19.937   5.468  26.435  0.00  0.00            
ATOM     12 CLYS     X   1      22.526   8.206  25.840  0.00  0.00            
ATOM     13 CGLU     X   1      21.237   8.883  22.313  0.00  0.00            
ATOM     14 CALA     X   1      17.661   9.247  23.589  0.00  0.00            
ATOM     15 CPHE     X   1      18.601  11.448  26.563  0.00  0.00            
ATOM     16 CALA     X   1      20.003  14.029  24.135  0.00  0.00            
ATOM     17 CLEU     X   1      17.304  13.347  21.515  0.00  0.00            
ATOM     18 CPHE     X   1      14.728  14.683  23.998  0.00  0.00            
ATOM     19 CASP     X   1      17.208  17.107  25.581  0.00  0.00            
ATOM     20 CLYS     X   1      17.053  19.118  22.328  0.00  0.00            
ATOM     21 CASP     X   1      19.499  21.944  23.106  0.00  0.00            
ATOM     22 CGLY     X   1      21.840  20.064  25.481  0.00  0.00            
ATOM     23 CASP     X   1      20.984  22.273  28.473  0.00  0.00            
ATOM     24 CGLY     X   1      20.528  19.394  30.942  0.00  0.00            
ATOM     25 CTHR     X   1      16.733  19.887  31.120  0.00  0.00            
ATOM     26 CILE     X   1      13.808  18.658  28.992  0.00  0.00            
ATOM     27 CTHR     X   1      11.167  21.296  28.362  0.00  0.00            
ATOM     28 CTHR     X   1       7.597  20.909  27.081  0.00  0.00            
ATOM     29 CLYS     X   1       8.834  21.984  23.634  0.00  0.00            
ATOM     30 CGLU     X   1      11.260  19.059  23.966  0.00  0.00            
ATOM     31 CLEU     X   1       8.694  16.606  25.347  0.00  0.00            
ATOM     32 CGLY     X   1       6.216  17.651  22.641  0.00  0.00            
ATOM     33 CTHR     X   1       8.943  16.914  20.091  0.00  0.00            
ATOM     34 CVAL     X   1       8.838  13.104  20.234  0.00  0.00            
ATOM     35 CMET     X   1       5.037  12.990  20.353  0.00  0.00            
ATOM     36 CARG     X   1       4.772  15.091  17.219  0.00  0.00            
ATOM     37 CSER     X   1       7.258  12.815  15.456  0.00  0.00            
ATOM     38 CLEU     X   1       4.476  10.199  15.640  0.00  0.00            
ATOM     39 CGLY     X   1       1.909  12.653  14.251  0.00  0.00            
ATOM     40 CGLN     X   1       0.259  13.830  17.493  0.00  0.00            
ATOM     41 CASN     X   1      -0.851  17.076  19.127  0.00  0.00            
ATOM     42 CPRO     X   1      -2.123  17.254  22.743  0.00  0.00            
ATOM     43 CTHR     X   1      -1.820  20.691  24.363  0.00  0.00            
ATOM     44 CGLU     X   1       0.979  22.447  26.262  0.00  0.00            
ATOM     45 CALA     X   1      -0.452  21.324  29.604  0.00  0.00            
ATOM     46 CGLU     X   1      -0.427  17.597  28.722  0.00  0.00            
ATOM     47 CLEU     X   1       3.350  17.943  28.417  0.00  0.00            
ATOM     48 CGLN     X   1       3.413  19.370  31.962  0.00  0.00            
ATOM     49 CASP     X   1       1.345  16.434  33.237  0.00  0.00            
ATOM     50 CMET     X   1       3.479  14.018  31.186  0.00  0.00            
ATOM     51 CILE     X   1       6.492  15.661  32.818  0.00  0.00            
ATOM     52 CASN     X   1       4.846  15.396  36.229  0.00  0.00            
ATOM     53 CGLU     X   1       4.989  11.580  36.361  0.00  0.00            
ATOM     54 CVAL     X   1       8.757  12.033  36.620  0.00  0.00            
ATOM     55 CASP     X   1       9.257  15.546  38.054  0.00  0.00            
ATOM     56 CALA     X   1       9.878  14.082  41.547  0.00  0.00            
ATOM     57 CASP     X   1      10.686  17.559  42.953  0.00  0.00            
ATOM     58 CGLY     X   1       8.030  19.342  40.873  0.00  0.00            
ATOM     59 CASN     X   1      10.341  21.811  39.069  0.00  0.00            
ATOM     60 CGLY     X   1       8.296  21.856  35.814  0.00  0.00            
ATOM     61 CTHR     X   1      11.381  20.268  34.161  0.00  0.00            
ATOM     62 CILE     X   1      13.167  16.866  33.908  0.00  0.00            
ATOM     63 CASP     X   1      16.622  17.082  35.531  0.00  0.00            
ATOM     64 CPHE     X   1      19.008  14.092  35.344  0.00  0.00            
ATOM     65 CPRO     X   1      17.947  11.421  37.927  0.00  0.00            
ATOM     66 CGLU     X   1      14.340  12.151  36.874  0.00  0.00            
ATOM     67 CPHE     X   1      15.342  11.511  33.212  0.00  0.00            
ATOM     68 CLEU     X   1      16.658   8.030  34.027  0.00  0.00            
ATOM     69 CSER     X   1      13.071   7.476  35.222  0.00  0.00            
ATOM     70 CLEU     X   1      11.485   8.200  31.820  0.00  0.00            
ATOM     71 CMET     X   1      12.985   4.991  30.385  0.00  0.00            
ATOM     72 CALA     X   1      11.415   3.305  33.414  0.00  0.00            
ATOM     73 CARG     X   1       8.146   5.047  32.369  0.00  0.00            
ATOM     74 CLYS     X   1       9.142   4.163  28.804  0.00  0.00            
ATOM     75 CMET     X   1      11.284   1.041  28.674  0.00  0.00            
ATOM     76 CLYS     X   1       8.392  -0.620  30.528  0.00  0.00            
ATOM     77 CGLU     X   1       4.789   0.493  29.904  0.00  0.00            
ATOM     78 CGLN     X   1       4.380  -1.005  26.445  0.00  0.00            
ATOM     79 CASP     X   1       5.363  -4.666  25.754  0.00  0.00            
ATOM     80 CSER     X   1       3.344  -6.849  28.143  0.00  0.00            
ATOM     81 CGLU     X   1       1.457  -7.632  24.914  0.00  0.00            
ATOM     82 CGLU     X   1       1.398  -7.378  21.082  0.00  0.00            
ATOM     83 CGLU     X   1       4.914  -8.824  21.647  0.00  0.00            
ATOM     84 CLEU     X   1       3.228 -11.572  23.660  0.00  0.00            
ATOM     85 CILE     X   1       0.998 -11.600  20.566  0.00  0.00            
ATOM     86 CGLU     X   1       3.243 -14.346  19.128  0.00  0.00            
ATOM     87 CALA     X   1       2.010 -17.333  21.158  0.00  0.00            
ATOM     88 CPHE     X   1      -1.519 -16.165  20.266  0.00  0.00            
ATOM     89 CLYS     X   1      -0.541 -15.375  16.661  0.00  0.00            
ATOM     90 CVAL     X   1       0.654 -18.973  16.156  0.00  0.00            
ATOM     91 CPHE     X   1      -2.544 -20.182  17.850  0.00  0.00            
ATOM     92 CASP     X   1      -4.888 -17.830  15.959  0.00  0.00            
ATOM     93 CARG     X   1      -4.209 -19.114  12.441  0.00  0.00            
ATOM     94 CASP     X   1      -6.739 -17.978   9.835  0.00  0.00            
ATOM     95 CGLY     X   1      -6.823 -14.673  11.737  0.00  0.00            
ATOM     96 CASN     X   1     -10.455 -14.628  12.908  0.00  0.00            
ATOM     97 CGLY     X   1      -9.342 -12.516  15.901  0.00  0.00            
ATOM     98 CLEU     X   1     -10.398 -15.634  17.833  0.00  0.00            
ATOM     99 CILE     X   1      -7.987 -18.426  18.706  0.00  0.00            
ATOM    100 CSER     X   1     -10.826 -20.923  18.430  0.00  0.00            
ATOM    101 CALA     X   1     -11.438 -23.798  20.815  0.00  0.00            
ATOM    102 CALA     X   1     -10.345 -26.062  17.916  0.00  0.00            
ATOM    103 CGLU     X   1      -7.057 -24.165  17.471  0.00  0.00            
ATOM    104 CLEU     X   1      -6.103 -24.041  21.153  0.00  0.00            
ATOM    105 CARG     X   1      -6.297 -27.840  20.848  0.00  0.00            
ATOM    106 CHIS     X   1      -3.713 -27.863  18.039  0.00  0.00            
ATOM    107 CVAL     X   1      -1.490 -25.547  20.124  0.00  0.00            
ATOM    108 CMET     X   1      -1.902 -27.856  23.130  0.00  0.00            
ATOM    109 CTHR     X   1      -0.508 -30.559  20.813  0.00  0.00            
ATOM    110 CASN     X   1       2.240 -28.299  19.423  0.00  0.00            
ATOM    111 CLEU     X   1       3.494 -27.077  22.810  0.00  0.00            
ATOM    112 CGLY     X   1       3.816 -30.627  24.173  0.00  0.00            
ATOM    113 CGLU     X   1       0.848 -31.317  26.476  0.00  0.00            
ATOM    114 CLYS     X   1      -1.797 -33.559  24.849  0.00  0.00            
ATOM    115 CLEU     X   1      -4.578 -32.192  27.092  0.00  0.00            
ATOM    116 CTHR     X   1      -8.028 -33.802  26.733  0.00  0.00            
ATOM    117 CASP     X   1     -10.761 -32.256  24.545  0.00  0.00            
ATOM    118 CASP     X   1     -12.617 -31.294  27.748  0.00  0.00            
ATOM    119 CGLU     X   1      -9.508 -29.795  29.368  0.00  0.00            
ATOM    120 CVAL     X   1      -9.169 -28.022  26.003  0.00  0.00            
ATOM    121 CASP     X   1     -12.677 -26.606  26.500  0.00  0.00            
ATOM    122 CGLU     X   1     -11.784 -26.003  30.170  0.00  0.00            
ATOM    123 CMET     X   1      -9.355 -23.253  29.109  0.00  0.00            
ATOM    124 CILE     X   1     -11.816 -21.265  26.974  0.00  0.00            
ATOM    125 CARG     X   1     -14.032 -20.892  30.041  0.00  0.00            
ATOM    126 CGLU     X   1     -10.890 -19.980  31.999  0.00  0.00            
ATOM    127 CALA     X   1      -9.967 -17.268  29.448  0.00  0.00            
ATOM    128 CASP     X   1     -13.554 -16.407  28.477  0.00  0.00            
ATOM    129 CILE     X   1     -14.052 -13.283  30.600  0.00  0.00            
ATOM    130 CASP     X   1     -15.595 -11.149  27.806  0.00  0.00            
ATOM    131 CGLY     X   1     -17.956 -14.033  27.009  0.00  0.00            
ATOM    132 CASP     X   1     -17.704 -14.069  23.187  0.00  0.00            
ATOM    133 CGLY     X   1     -17.749 -17.902  23.293  0.00  0.00            
ATOM    134 CHIS     X   1     -14.101 -17.623  22.218  0.00  0.00            
ATOM    135 CILE     X   1     -10.706 -16.293  23.355  0.00  0.00            
ATOM    136 CASN     X   1      -9.543 -13.167  21.515  0.00  0.00            
ATOM    137 CTYR     X   1      -5.902 -12.051  21.810  0.00  0.00            
ATOM    138 CGLU     X   1      -6.393  -9.963  24.966  0.00  0.00            
ATOM    139 CGLU     X   1      -7.502 -12.875  27.183  0.00  0.00            
ATOM    140 CPHE     X   1      -4.626 -15.058  25.974  0.00  0.00            
ATOM    141 CVAL     X   1      -2.149 -12.717  27.683  0.00  0.00            
ATOM    142 CARG     X   1      -4.694 -11.723  30.351  0.00  0.00            
ATOM    143 CMET     X   1      -4.746 -15.306  31.652  0.00  0.00            
ATOM    144 CMET     X   1      -0.961 -15.672  31.310  0.00  0.00            
ATOM    145 CVAL     X   1      -0.454 -12.643  33.613  0.00  0.00            
ATOM    146 CSER     X   1      -2.722 -12.847  36.692  0.00  0.00            
END
ATOM      1 CGLU     X   1      22.017  -7.228  33.167  0.00  0.00            
ATOM      2 CGLN     X   1      24.610  -5.875  30.689  0.00  0.00            
ATOM      3 CLEU     X   1      23.586  -4.328  27.322  0.00  0.00            
ATOM      4 CTHR     X   1      25.946  -4.126  24.329  0.00  0.00            
ATOM      5 CGLU     X   1      27.756  -0.863  23.775  0.00  0.00            
ATOM      6 CGLU     X   1      25.618   0.309  20.848  0.00  0.00            
ATOM      7 CGLN     X   1      22.760  -0.322  23.301  0.00  0.00            
ATOM      8 CILE     X   1      24.273   2.106  25.812  0.00  0.00            
ATOM      9 CALA     X   1      25.068   4.608  22.985  0.00  0.00            
ATOM     10 CGLU     X   1      21.420   4.276  21.941  0.00  0.00            
ATOM     11 CPHE     X   1      20.236   5.227  25.455  0.00  0.00            
ATOM     12 CLYS     X   1      22.514   8.265  25.824  0.00  0.00            
ATOM     13 CGLU     X   1      21.327   9.543  22.430  0.00  0.00            
ATOM     14 CALA     X   1      17.666   8.939  23.311  0.00  0.00            
ATOM     15 CPHE     X   1      18.242  10.463  26.763  0.00  0.00            
ATOM     16 CALA     X   1      19.880  13.293  24.804  0.00  0.00            
ATOM     17 CLEU     X   1      17.098  13.291  22.183  0.00  0.00            
ATOM     18 CPHE     X   1      14.314  14.583  24.458  0.00  0.00            
ATOM     19 CASP     X   1      17.022  16.810  25.954  0.00  0.00            
ATOM     20 CLYS     X   1      17.735  18.331  22.514  0.00  0.00            
ATOM     21 CASP     X   1      19.606  21.224  24.159  0.00  0.00            
ATOM     22 CGLY     X   1      21.414  18.696  26.393  0.00  0.00            
ATOM     23 CASP     X   1      21.124  21.511  28.954  0.00  0.00            
ATOM     24 CGLY     X   1      20.401  18.978  31.720  0.00  0.00            
ATOM     25 CTHR     X   1      16.651  19.764  31.709  0.00  0.00            
ATOM     26 CILE     X   1      13.811  19.152  29.228  0.00  0.00            
ATOM     27 CTHR     X   1      10.774  21.408  29.092  0.00  0.00            
ATOM     28 CTHR     X   1       7.591  21.384  26.992  0.00  0.00            
ATOM     29 CLYS     X   1       9.649  23.001  24.214  0.00  0.00            
ATOM     30 CGLU     X   1      11.668  19.778  23.928  0.00  0.00            
ATOM     31 CLEU     X   1       9.106  17.183  25.025  0.00  0.00            
ATOM     32 CGLY     X   1       6.617  18.036  22.261  0.00  0.00            
ATOM     33 CTHR     X   1       9.355  18.285  19.631  0.00  0.00            
ATOM     34 CVAL     X   1       9.295  14.536  20.330  0.00  0.00            
ATOM     35 CMET     X   1       5.557  13.905  20.652  0.00  0.00            
ATOM     36 CARG     X   1       4.732  15.828  17.502  0.00  0.00            
ATOM     37 CSER     X   1       7.151  13.940  15.254  0.00  0.00            
ATOM     38 CLEU     X   1       5.684  10.469  15.901  0.00  0.00            
ATOM     39 CGLY     X   1       2.532  11.990  14.384  0.00  0.00            
ATOM     40 CGLN     X   1       0.663  13.710  17.241  0.00  0.00            
ATOM     41 CASN     X   1      -0.626  17.219  17.923  0.00  0.00            
ATOM     42 CPRO     X   1      -0.097  17.518  21.713  0.00  0.00            
ATOM     43 CTHR     X   1      -1.701  20.233  23.853  0.00  0.00            
ATOM     44 CGLU     X   1      -0.399  22.472  26.649  0.00  0.00            
ATOM     45 CALA     X   1      -2.211  20.233  29.135  0.00  0.00            
ATOM     46 CGLU     X   1      -0.823  17.139  27.355  0.00  0.00            
ATOM     47 CLEU     X   1       2.742  18.468  27.395  0.00  0.00            
ATOM     48 CGLN     X   1       2.424  19.364  31.097  0.00  0.00            
ATOM     49 CASP     X   1       1.149  15.845  31.810  0.00  0.00            
ATOM     50 CMET     X   1       4.219  14.182  30.256  0.00  0.00            
ATOM     51 CILE     X   1       6.422  15.987  32.772  0.00  0.00            
ATOM     52 CASN     X   1       4.227  15.546  35.840  0.00  0.00            
ATOM     53 CGLU     X   1       4.252  11.736  36.125  0.00  0.00            
ATOM     54 CVAL     X   1       8.017  11.919  36.633  0.00  0.00            
ATOM     55 CASP     X   1       9.004  15.329  38.062  0.00  0.00            
ATOM     56 CALA     X   1      10.956  13.869  41.027  0.00  0.00            
ATOM     57 CASP     X   1      11.951  17.326  42.362  0.00  0.00            
ATOM     58 CGLY     X   1       8.309  18.460  42.448  0.00  0.00            
ATOM     59 CASN     X   1       9.536  21.275  40.154  0.00  0.00            
ATOM     60 CGLY     X   1       7.762  20.955  36.759  0.00  0.00            
ATOM     61 CTHR     X   1      10.668  20.109  34.389  0.00  0.00            
ATOM     62 CILE     X   1      13.057  17.138  33.843  0.00  0.00            
ATOM     63 CASP     X   1      16.323  17.301  35.822  0.00  0.00            
ATOM     64 CPHE     X   1      18.780  14.412  35.291  0.00  0.00            
ATOM     65 CPRO     X   1      17.579  11.459  37.474  0.00  0.00            
ATOM     66 CGLU     X   1      13.966  11.859  36.272  0.00  0.00            
ATOM     67 CPHE     X   1      15.588  10.818  32.939  0.00  0.00            
ATOM     68 CLEU     X   1      16.432   7.508  34.626  0.00  0.00            
ATOM     69 CSER     X   1      12.734   7.027  35.452  0.00  0.00            
ATOM     70 CLEU     X   1      12.007   8.109  31.859  0.00  0.00            
ATOM     71 CMET     X   1      13.352   4.706  30.759  0.00  0.00            
ATOM     72 CALA     X   1      11.419   2.824  33.443  0.00  0.00            
ATOM     73 CARG     X   1       8.332   4.853  32.360  0.00  0.00            
ATOM     74 CLYS     X   1       8.735   3.928  28.691  0.00  0.00            
ATOM     75 CMET     X   1      10.989   1.284  30.203  0.00  0.00            
ATOM     76 CLYS     X   1       7.521  -0.064  31.049  0.00  0.00            
ATOM     77 CGLU     X   1       4.775   0.935  28.584  0.00  0.00            
ATOM     78 CGLN     X   1       5.394  -0.908  25.330  0.00  0.00            
ATOM     79 CASP     X   1       6.211  -4.672  25.188  0.00  0.00            
ATOM     80 CSER     X   1       3.092  -6.599  26.238  0.00  0.00            
ATOM     81 CGLU     X   1       0.835  -6.833  23.164  0.00  0.00            
ATOM     82 CGLU     X   1       0.513  -6.698  19.339  0.00  0.00            
ATOM     83 CGLU     X   1       4.110  -8.049  19.438  0.00  0.00            
ATOM     84 CLEU     X   1       2.986 -10.544  22.076  0.00  0.00            
ATOM     85 CILE     X   1       0.203 -10.917  19.495  0.00  0.00            
ATOM     86 CGLU     X   1       2.520 -12.798  17.098  0.00  0.00            
ATOM     87 CALA     X   1       3.303 -15.270  19.898  0.00  0.00            
ATOM     88 CPHE     X   1      -0.403 -16.190  20.072  0.00  0.00            
ATOM     89 CLYS     X   1      -0.403 -15.577  16.304  0.00  0.00            
ATOM     90 CVAL     X   1       1.046 -19.111  16.107  0.00  0.00            
ATOM     91 CPHE     X   1      -2.055 -20.322  17.969  0.00  0.00            
ATOM     92 CASP     X   1      -4.417 -17.728  16.454  0.00  0.00            
ATOM     93 CARG     X   1      -4.237 -19.782  13.254  0.00  0.00            
ATOM     94 CASP     X   1      -7.058 -18.437  11.081  0.00  0.00            
ATOM     95 CGLY     X   1      -6.161 -15.198  12.887  0.00  0.00            
ATOM     96 CASN     X   1      -9.720 -13.822  12.914  0.00  0.00            
ATOM     97 CGLY     X   1      -9.325 -12.291  16.400  0.00  0.00            
ATOM     98 CLEU     X   1      -9.793 -15.479  18.446  0.00  0.00            
ATOM     99 CILE     X   1      -7.998 -18.584  19.673  0.00  0.00            
ATOM    100 CSER     X   1     -11.141 -20.665  19.274  0.00  0.00            
ATOM    101 CALA     X   1     -11.606 -23.558  21.670  0.00  0.00            
ATOM    102 CALA     X   1     -10.320 -25.757  18.800  0.00  0.00            
ATOM    103 CGLU     X   1      -7.080 -23.760  18.458  0.00  0.00            
ATOM    104 CLEU     X   1      -6.426 -24.184  22.182  0.00  0.00            
ATOM    105 CARG     X   1      -7.242 -27.772  21.169  0.00  0.00            
ATOM    106 CHIS     X   1      -4.229 -27.477  18.844  0.00  0.00            
ATOM    107 CVAL     X   1      -2.306 -25.722  21.650  0.00  0.00            
ATOM    108 CMET     X   1      -1.650 -28.662  23.988  0.00  0.00            
ATOM    109 CTHR     X   1       0.203 -30.919  21.520  0.00  0.00            
ATOM    110 CASN     X   1       2.806 -28.194  20.901  0.00  0.00            
ATOM    111 CLEU     X   1       3.868 -28.285  24.562  0.00  0.00            
ATOM    112 CGLY     X   1       3.414 -32.064  24.272  0.00  0.00            
ATOM    113 CGLU     X   1       0.297 -32.753  26.369  0.00  0.00            
ATOM    114 CLYS     X   1      -2.193 -34.879  24.381  0.00  0.00            
ATOM    115 CLEU     X   1      -4.826 -34.585  27.140  0.00  0.00            
ATOM    116 CTHR     X   1      -8.530 -34.791  26.212  0.00  0.00            
ATOM    117 CASP     X   1     -10.358 -32.057  24.253  0.00  0.00            
ATOM    118 CASP     X   1     -12.568 -31.065  27.212  0.00  0.00            
ATOM    119 CGLU     X   1      -9.559 -30.046  29.320  0.00  0.00            
ATOM    120 CVAL     X   1      -8.910 -27.368  26.676  0.00  0.00            
ATOM    121 CASP     X   1     -12.308 -25.643  26.848  0.00  0.00            
ATOM    122 CGLU     X   1     -12.356 -25.662  30.672  0.00  0.00            
ATOM    123 CMET     X   1      -9.136 -23.609  30.669  0.00  0.00            
ATOM    124 CILE     X   1     -10.802 -21.336  28.095  0.00  0.00            
ATOM    125 CARG     X   1     -13.813 -20.378  30.210  0.00  0.00            
ATOM    126 CGLU     X   1     -11.510 -18.890  32.860  0.00  0.00            
ATOM    127 CALA     X   1     -11.070 -15.705  30.769  0.00  0.00            
ATOM    128 CASP     X   1     -14.226 -15.931  28.636  0.00  0.00            
ATOM    129 CILE     X   1     -14.648 -12.651  30.528  0.00  0.00            
ATOM    130 CASP     X   1     -16.630 -11.086  27.636  0.00  0.00            
ATOM    131 CGLY     X   1     -19.342 -13.760  27.789  0.00  0.00            
ATOM    132 CASP     X   1     -18.402 -14.706  24.198  0.00  0.00            
ATOM    133 CGLY     X   1     -17.696 -18.469  24.398  0.00  0.00            
ATOM    134 CHIS     X   1     -14.241 -17.931  22.875  0.00  0.00            
ATOM    135 CILE     X   1     -10.731 -16.746  23.802  0.00  0.00            
ATOM    136 CASN     X   1      -9.410 -13.471  22.372  0.00  0.00            
ATOM    137 CTYR     X   1      -5.677 -12.696  22.595  0.00  0.00            
ATOM    138 CGLU     X   1      -5.779  -9.852  25.137  0.00  0.00            
ATOM    139 CGLU     X   1      -7.772 -12.206  27.397  0.00  0.00            
ATOM    140 CPHE     X   1      -4.928 -14.682  26.860  0.00  0.00            
ATOM    141 CVAL     X   1      -2.352 -12.434  28.548  0.00  0.00            
ATOM    142 CARG     X   1      -4.560 -11.884  31.615  0.00  0.00            
ATOM    143 CMET     X   1      -5.030 -15.655  31.934  0.00  0.00            
ATOM    144 CMET     X   1      -1.282 -16.311  31.615  0.00  0.00            
ATOM    145 CVAL     X   1      -0.483 -13.826  34.428  0.00  0.00            
ATOM    146 CSER     X   1      -1.769 -15.733  37.490  0.00  0.00            
END
ATOM      1 CGLU     X   1      21.901  -7.797  33.813  0.00  0.00            
ATOM      2 CGLN     X   1      24.048  -4.975  32.355  0.00  0.00            
ATOM      3 CLEU     X   1      23.381  -3.124  29.053  0.00  0.00            
ATOM      4 CTHR     X   1      26.133  -3.111  26.408  0.00  0.00            
ATOM      5 CGLU     X   1      27.511   0.178  25.175  0.00  0.00            
ATOM      6 CGLU     X   1      25.644   0.060  21.857  0.00  0.00            
ATOM      7 CGLN     X   1      22.682  -0.836  24.095  0.00  0.00            
ATOM      8 CILE     X   1      23.769   2.159  26.178  0.00  0.00            
ATOM      9 CALA     X   1      23.817   4.446  23.072  0.00  0.00            
ATOM     10 CGLU     X   1      20.092   3.777  22.644  0.00  0.00            
ATOM     11 CPHE     X   1      19.267   4.952  26.192  0.00  0.00            
ATOM     12 CLYS     X   1      21.775   7.825  26.085  0.00  0.00            
ATOM     13 CGLU     X   1      20.300   8.668  22.668  0.00  0.00            
ATOM     14 CALA     X   1      16.716   8.341  23.930  0.00  0.00            
ATOM     15 CPHE     X   1      17.563  10.701  26.808  0.00  0.00            
ATOM     16 CALA     X   1      19.146  12.961  24.180  0.00  0.00            
ATOM     17 CLEU     X   1      16.087  12.503  21.933  0.00  0.00            
ATOM     18 CPHE     X   1      14.143  14.863  24.223  0.00  0.00            
ATOM     19 CASP     X   1      16.942  17.213  25.306  0.00  0.00            
ATOM     20 CLYS     X   1      18.096  18.010  21.744  0.00  0.00            
ATOM     21 CASP     X   1      19.767  21.391  22.343  0.00  0.00            
ATOM     22 CGLY     X   1      21.815  20.235  25.363  0.00  0.00            
ATOM     23 CASP     X   1      20.034  21.650  28.427  0.00  0.00            
ATOM     24 CGLY     X   1      20.248  18.673  30.811  0.00  0.00            
ATOM     25 CTHR     X   1      16.430  18.993  30.832  0.00  0.00            
ATOM     26 CILE     X   1      13.084  18.392  29.089  0.00  0.00            
ATOM     27 CTHR     X   1      10.828  21.417  28.788  0.00  0.00            
ATOM     28 CTHR     X   1       7.400  21.892  27.188  0.00  0.00            
ATOM     29 CLYS     X   1       9.321  23.406  24.258  0.00  0.00            
ATOM     30 CGLU     X   1      11.553  20.319  24.064  0.00  0.00            
ATOM     31 CLEU     X   1       9.204  17.380  24.654  0.00  0.00            
ATOM     32 CGLY     X   1       6.658  19.043  22.349  0.00  0.00            
ATOM     33 CTHR     X   1       9.102  19.130  19.433  0.00  0.00            
ATOM     34 CVAL     X   1       9.127  15.318  19.563  0.00  0.00            
ATOM     35 CMET     X   1       5.336  15.479  19.844  0.00  0.00            
ATOM     36 CARG     X   1       5.111  17.284  16.528  0.00  0.00            
ATOM     37 CSER     X   1       7.330  14.542  15.105  0.00  0.00            
ATOM     38 CLEU     X   1       4.744  12.134  16.566  0.00  0.00            
ATOM     39 CGLY     X   1       2.432  12.969  13.650  0.00  0.00            
ATOM     40 CGLN     X   1       1.104  14.602  16.843  0.00  0.00            
ATOM     41 CASN     X   1      -0.245  18.023  17.799  0.00  0.00            
ATOM     42 CPRO     X   1      -0.143  17.553  21.606  0.00  0.00            
ATOM     43 CTHR     X   1      -1.147  20.510  23.790  0.00  0.00            
ATOM     44 CGLU     X   1       0.508  22.037  26.864  0.00  0.00            
ATOM     45 CALA     X   1      -2.489  20.721  28.804  0.00  0.00            
ATOM     46 CGLU     X   1      -1.985  17.410  26.946  0.00  0.00            
ATOM     47 CLEU     X   1       1.739  17.692  27.672  0.00  0.00            
ATOM     48 CGLN     X   1       1.464  18.163  31.455  0.00  0.00            
ATOM     49 CASP     X   1       0.455  14.522  31.950  0.00  0.00            
ATOM     50 CMET     X   1       3.830  13.556  30.441  0.00  0.00            
ATOM     51 CILE     X   1       5.612  15.920  32.824  0.00  0.00            
ATOM     52 CASN     X   1       3.579  14.909  35.866  0.00  0.00            
ATOM     53 CGLU     X   1       4.521  11.236  35.393  0.00  0.00            
ATOM     54 CVAL     X   1       8.279  11.804  35.550  0.00  0.00            
ATOM     55 CASP     X   1       8.919  14.835  37.798  0.00  0.00            
ATOM     56 CALA     X   1       9.468  13.396  41.314  0.00  0.00            
ATOM     57 CASP     X   1      11.770  16.293  42.328  0.00  0.00            
ATOM     58 CGLY     X   1       9.082  18.779  41.255  0.00  0.00            
ATOM     59 CASN     X   1      10.837  21.368  39.041  0.00  0.00            
ATOM     60 CGLY     X   1       8.239  20.946  36.239  0.00  0.00            
ATOM     61 CTHR     X   1      10.867  19.599  33.778  0.00  0.00            
ATOM     62 CILE     X   1      12.386  16.118  33.150  0.00  0.00            
ATOM     63 CASP     X   1      16.086  15.935  34.094  0.00  0.00            
ATOM     64 CPHE     X   1      18.684  13.129  34.298  0.00  0.00            
ATOM     65 CPRO     X   1      17.531  11.398  37.554  0.00  0.00            
ATOM     66 CGLU     X   1      14.155  11.261  35.754  0.00  0.00            
ATOM     67 CPHE     X   1      16.169  10.028  32.714  0.00  0.00            
ATOM     68 CLEU     X   1      16.983   7.184  35.114  0.00  0.00            
ATOM     69 CSER     X   1      13.201   7.179  35.657  0.00  0.00            
ATOM     70 CLEU     X   1      12.515   7.489  31.909  0.00  0.00            
ATOM     71 CMET     X   1      13.381   3.831  31.223  0.00  0.00            
ATOM     72 CALA     X   1      10.598   3.019  33.688  0.00  0.00            
ATOM     73 CARG     X   1       8.056   5.104  31.687  0.00  0.00            
ATOM     74 CLYS     X   1       9.881   4.082  28.508  0.00  0.00            
ATOM     75 CMET     X   1      11.590   0.701  28.565  0.00  0.00            
ATOM     76 CLYS     X   1       8.305  -0.738  29.868  0.00  0.00            
ATOM     77 CGLU     X   1       5.235   1.397  29.076  0.00  0.00            
ATOM     78 CGLN     X   1       5.935   0.651  25.425  0.00  0.00            
ATOM     79 CASP     X   1       7.718  -2.593  24.354  0.00  0.00            
ATOM     80 CSER     X   1       5.323  -5.266  25.644  0.00  0.00            
ATOM     81 CGLU     X   1       2.528  -6.551  23.379  0.00  0.00            
ATOM     82 CGLU     X   1       1.211  -6.061  19.804  0.00  0.00            
ATOM     83 CGLU     X   1       4.628  -7.614  18.978  0.00  0.00            
ATOM     84 CLEU     X   1       3.857 -10.232  21.623  0.00  0.00            
ATOM     85 CILE     X   1       0.961 -10.672  19.180  0.00  0.00            
ATOM     86 CGLU     X   1       3.182 -12.795  16.897  0.00  0.00            
ATOM     87 CALA     X   1       3.274 -15.343  19.737  0.00  0.00            
ATOM     88 CPHE     X   1      -0.509 -15.102  20.229  0.00  0.00            
ATOM     89 CLYS     X   1      -0.490 -15.670  16.454  0.00  0.00            
ATOM     90 CVAL     X   1       0.772 -19.138  17.460  0.00  0.00            
ATOM     91 CPHE     X   1      -2.418 -19.579  19.507  0.00  0.00            
ATOM     92 CASP     X   1      -4.487 -17.860  16.793  0.00  0.00            
ATOM     93 CARG     X   1      -3.059 -20.186  14.139  0.00  0.00            
ATOM     94 CASP     X   1      -5.312 -18.676  11.469  0.00  0.00            
ATOM     95 CGLY     X   1      -5.959 -15.127  12.711  0.00  0.00            
ATOM     96 CASN     X   1      -9.083 -13.383  14.040  0.00  0.00            
ATOM     97 CGLY     X   1      -7.901 -12.201  17.483  0.00  0.00            
ATOM     98 CLEU     X   1      -9.964 -15.144  18.770  0.00  0.00            
ATOM     99 CILE     X   1      -8.882 -18.771  18.969  0.00  0.00            
ATOM    100 CSER     X   1     -11.785 -21.208  19.029  0.00  0.00            
ATOM    101 CALA     X   1     -12.127 -24.152  21.384  0.00  0.00            
ATOM    102 CALA     X   1     -10.302 -26.530  18.989  0.00  0.00            
ATOM    103 CGLU     X   1      -7.156 -24.431  18.437  0.00  0.00            
ATOM    104 CLEU     X   1      -7.144 -24.460  22.241  0.00  0.00            
ATOM    105 CARG     X   1      -6.895 -28.206  21.555  0.00  0.00            
ATOM    106 CHIS     X   1      -4.516 -27.801  18.597  0.00  0.00            
ATOM    107 CVAL     X   1      -1.846 -25.810  20.484  0.00  0.00            
ATOM    108 CMET     X   1      -1.584 -27.806  23.722  0.00  0.00            
ATOM    109 CTHR     X   1      -0.650 -30.774  21.499  0.00  0.00            
ATOM    110 CASN     X   1       2.050 -28.388  20.234  0.00  0.00            
ATOM    111 CLEU     X   1       2.953 -27.838  23.898  0.00  0.00            
ATOM    112 CGLY     X   1       3.262 -31.579  24.585  0.00  0.00            
ATOM    113 CGLU     X   1       0.146 -31.943  26.763  0.00  0.00            
ATOM    114 CLYS     X   1      -1.962 -34.593  24.974  0.00  0.00            
ATOM    115 CLEU     X   1      -5.362 -33.370  26.232  0.00  0.00            
ATOM    116 CTHR     X   1      -8.703 -35.183  25.815  0.00  0.00            
ATOM    117 CASP     X   1     -11.349 -32.848  24.332  0.00  0.00            
ATOM    118 CASP     X   1     -12.936 -32.449  27.789  0.00  0.00            
ATOM    119 CGLU     X   1     -10.022 -30.973  29.754  0.00  0.00            
ATOM    120 CVAL     X   1      -9.557 -28.440  26.935  0.00  0.00            
ATOM    121 CASP     X   1     -13.093 -27.008  26.923  0.00  0.00            
ATOM    122 CGLU     X   1     -12.672 -26.164  30.630  0.00  0.00            
ATOM    123 CMET     X   1      -9.445 -24.205  30.055  0.00  0.00            
ATOM    124 CILE     X   1     -10.862 -21.889  27.373  0.00  0.00            
ATOM    125 CARG     X   1     -14.020 -21.012  29.302  0.00  0.00            
ATOM    126 CGLU     X   1     -11.970 -20.110  32.388  0.00  0.00            
ATOM    127 CALA     X   1     -10.004 -17.321  30.636  0.00  0.00            
ATOM    128 CASP     X   1     -13.041 -15.919  28.799  0.00  0.00            
ATOM    129 CILE     X   1     -14.996 -13.090  30.440  0.00  0.00            
ATOM    130 CASP     X   1     -16.649 -11.095  27.608  0.00  0.00            
ATOM    131 CGLY     X   1     -18.017 -14.207  25.884  0.00  0.00            
ATOM    132 CASP     X   1     -17.123 -15.564  22.414  0.00  0.00            
ATOM    133 CGLY     X   1     -15.994 -18.758  24.210  0.00  0.00            
ATOM    134 CHIS     X   1     -12.337 -18.215  23.276  0.00  0.00            
ATOM    135 CILE     X   1      -8.923 -16.778  24.206  0.00  0.00            
ATOM    136 CASN     X   1      -8.325 -13.204  23.032  0.00  0.00            
ATOM    137 CTYR     X   1      -4.965 -11.401  23.260  0.00  0.00            
ATOM    138 CGLU     X   1      -6.090  -9.598  26.429  0.00  0.00            
ATOM    139 CGLU     X   1      -7.356 -12.827  28.039  0.00  0.00            
ATOM    140 CPHE     X   1      -3.865 -14.277  27.578  0.00  0.00            
ATOM    141 CVAL     X   1      -2.728 -11.263  29.618  0.00  0.00            
ATOM    142 CARG     X   1      -5.775 -12.080  31.771  0.00  0.00            
ATOM    143 CMET     X   1      -4.343 -15.606  32.002  0.00  0.00            
ATOM    144 CMET     X   1      -0.965 -14.260  33.167  0.00  0.00            
ATOM    145 CVAL     X   1      -2.372 -11.905  35.851  0.00  0.00            
ATOM    146 CSER     X   1      -4.565 -14.203  37.989  0.00  0.00            
END
ATOM      1 CGLU     X   1      22.529  -5.616  35.982  0.00  0.00            
ATOM      2 CGLN     X   1      25.101  -5.151  33.178  0.00  0.00            
ATOM      3 CLEU     X   1      23.960  -3.822  29.756  0.00  0.00            
ATOM      4 CTHR     X   1      25.676  -4.109  26.359  0.00  0.00            
ATOM      5 CGLU     X   1      27.355  -0.891  25.330  0.00  0.00            
ATOM      6 CGLU     X   1      25.223   0.092  22.330  0.00  0.00            
ATOM      7 CGLN     X   1      22.008  -0.532  24.294  0.00  0.00            
ATOM      8 CILE     X   1      22.778   2.381  26.621  0.00  0.00            
ATOM      9 CALA     X   1      24.034   4.236  23.481  0.00  0.00            
ATOM     10 CGLU     X   1      20.733   3.862  21.617  0.00  0.00            
ATOM     11 CPHE     X   1      19.021   4.643  24.950  0.00  0.00            
ATOM     12 CLYS     X   1      21.001   7.851  25.534  0.00  0.00            
ATOM     13 CGLU     X   1      19.581   8.704  22.096  0.00  0.00            
ATOM     14 CALA     X   1      16.073   8.285  23.534  0.00  0.00            
ATOM     15 CPHE     X   1      16.979  10.843  26.217  0.00  0.00            
ATOM     16 CALA     X   1      18.480  13.129  23.564  0.00  0.00            
ATOM     17 CLEU     X   1      15.061  13.247  21.858  0.00  0.00            
ATOM     18 CPHE     X   1      13.702  15.421  24.690  0.00  0.00            
ATOM     19 CASP     X   1      16.623  17.655  25.694  0.00  0.00            
ATOM     20 CLYS     X   1      16.973  19.161  22.192  0.00  0.00            
ATOM     21 CASP     X   1      18.961  22.169  23.451  0.00  0.00            
ATOM     22 CGLY     X   1      20.653  19.964  26.083  0.00  0.00            
ATOM     23 CASP     X   1      21.341  22.835  28.500  0.00  0.00            
ATOM     24 CGLY     X   1      20.125  21.128  31.693  0.00  0.00            
ATOM     25 CTHR     X   1      16.324  20.722  31.950  0.00  0.00            
ATOM     26 CILE     X   1      13.466  19.635  29.659  0.00  0.00            
ATOM     27 CTHR     X   1      10.661  22.178  29.627  0.00  0.00            
ATOM     28 CTHR     X   1       7.066  21.596  28.497  0.00  0.00            
ATOM     29 CLYS     X   1       7.558  23.624  25.301  0.00  0.00            
ATOM     30 CGLU     X   1      10.733  21.645  24.557  0.00  0.00            
ATOM     31 CLEU     X   1       8.899  18.471  25.592  0.00  0.00            
ATOM     32 CGLY     X   1       5.982  19.336  23.288  0.00  0.00            
ATOM     33 CTHR     X   1       8.214  19.850  20.249  0.00  0.00            
ATOM     34 CVAL     X   1       9.296  16.245  20.868  0.00  0.00            
ATOM     35 CMET     X   1       5.681  15.061  20.839  0.00  0.00            
ATOM     36 CARG     X   1       5.091  16.985  17.637  0.00  0.00            
ATOM     37 CSER     X   1       8.003  15.256  15.907  0.00  0.00            
ATOM     38 CLEU     X   1       6.326  11.876  16.521  0.00  0.00            
ATOM     39 CGLY     X   1       3.139  13.186  14.888  0.00  0.00            
ATOM     40 CGLN     X   1       0.840  14.403  17.690  0.00  0.00            
ATOM     41 CASN     X   1      -1.491  17.369  18.147  0.00  0.00            
ATOM     42 CPRO     X   1      -1.036  17.162  21.952  0.00  0.00            
ATOM     43 CTHR     X   1      -2.975  19.834  23.855  0.00  0.00            
ATOM     44 CGLU     X   1      -1.320  22.062  26.467  0.00  0.00            
ATOM     45 CALA     X   1      -3.031  20.154  29.279  0.00  0.00            
ATOM     46 CGLU     X   1      -1.760  16.851  27.814  0.00  0.00            
ATOM     47 CLEU     X   1       1.787  18.125  27.294  0.00  0.00            
ATOM     48 CGLN     X   1       1.481  19.011  30.999  0.00  0.00            
ATOM     49 CASP     X   1       0.581  15.455  32.031  0.00  0.00            
ATOM     50 CMET     X   1       3.714  14.175  30.259  0.00  0.00            
ATOM     51 CILE     X   1       5.780  16.146  32.767  0.00  0.00            
ATOM     52 CASN     X   1       3.408  15.208  35.579  0.00  0.00            
ATOM     53 CGLU     X   1       3.599  11.396  35.397  0.00  0.00            
ATOM     54 CVAL     X   1       7.379  11.479  35.810  0.00  0.00            
ATOM     55 CASP     X   1       8.262  14.733  37.621  0.00  0.00            
ATOM     56 CALA     X   1       9.623  13.001  40.764  0.00  0.00            
ATOM     57 CASP     X   1      10.973  16.433  41.824  0.00  0.00            
ATOM     58 CGLY     X   1       7.689  18.285  41.243  0.00  0.00            
ATOM     59 CASN     X   1       9.600  21.301  39.850  0.00  0.00            
ATOM     60 CGLY     X   1       7.983  21.217  36.364  0.00  0.00            
ATOM     61 CTHR     X   1      11.244  20.063  34.688  0.00  0.00            
ATOM     62 CILE     X   1      13.310  16.909  33.902  0.00  0.00            
ATOM     63 CASP     X   1      17.014  16.955  34.845  0.00  0.00            
ATOM     64 CPHE     X   1      19.310  13.910  34.489  0.00  0.00            
ATOM     65 CPRO     X   1      17.851  12.106  37.579  0.00  0.00            
ATOM     66 CGLU     X   1      14.279  11.924  36.215  0.00  0.00            
ATOM     67 CPHE     X   1      15.811  10.936  32.824  0.00  0.00            
ATOM     68 CLEU     X   1      17.326   7.843  34.452  0.00  0.00            
ATOM     69 CSER     X   1      13.698   7.055  35.350  0.00  0.00            
ATOM     70 CLEU     X   1      12.959   7.586  31.637  0.00  0.00            
ATOM     71 CMET     X   1      14.676   4.333  30.602  0.00  0.00            
ATOM     72 CALA     X   1      12.337   2.408  32.906  0.00  0.00            
ATOM     73 CARG     X   1       9.454   4.432  31.354  0.00  0.00            
ATOM     74 CLYS     X   1      11.163   3.799  28.013  0.00  0.00            
ATOM     75 CMET     X   1      11.947   0.284  29.188  0.00  0.00            
ATOM     76 CLYS     X   1       8.168   0.101  29.679  0.00  0.00            
ATOM     77 CGLU     X   1       5.965   2.420  27.587  0.00  0.00            
ATOM     78 CGLN     X   1       6.375   0.390  24.411  0.00  0.00            
ATOM     79 CASP     X   1       6.825  -3.387  23.790  0.00  0.00            
ATOM     80 CSER     X   1       4.039  -5.395  25.449  0.00  0.00            
ATOM     81 CGLU     X   1       1.743  -6.931  22.809  0.00  0.00            
ATOM     82 CGLU     X   1       0.634  -7.231  19.144  0.00  0.00            
ATOM     83 CGLU     X   1       4.403  -7.106  18.403  0.00  0.00            
ATOM     84 CLEU     X   1       4.060  -9.602  21.249  0.00  0.00            
ATOM     85 CILE     X   1       1.214 -10.546  18.891  0.00  0.00            
ATOM     86 CGLU     X   1       3.704 -12.754  17.000  0.00  0.00            
ATOM     87 CALA     X   1       3.729 -15.279  19.862  0.00  0.00            
ATOM     88 CPHE     X   1      -0.002 -15.265  20.692  0.00  0.00            
ATOM     89 CLYS     X   1      -0.496 -15.834  16.949  0.00  0.00            
ATOM     90 CVAL     X   1       1.524 -19.051  17.398  0.00  0.00            
ATOM     91 CPHE     X   1      -1.464 -20.100  19.526  0.00  0.00            
ATOM     92 CASP     X   1      -3.925 -18.239  17.271  0.00  0.00            
ATOM     93 CARG     X   1      -2.707 -20.351  14.347  0.00  0.00            
ATOM     94 CASP     X   1      -5.526 -19.528  11.925  0.00  0.00            
ATOM     95 CGLY     X   1      -4.475 -15.876  12.259  0.00  0.00            
ATOM     96 CASN     X   1      -8.179 -14.964  12.378  0.00  0.00            
ATOM     97 CGLY     X   1      -8.045 -12.910  15.606  0.00  0.00            
ATOM     98 CLEU     X   1      -9.205 -15.490  18.168  0.00  0.00            
ATOM     99 CILE     X   1      -7.894 -18.839  19.364  0.00  0.00            
ATOM    100 CSER     X   1     -10.706 -21.228  18.495  0.00  0.00            
ATOM    101 CALA     X   1     -11.948 -24.204  20.477  0.00  0.00            
ATOM    102 CALA     X   1     -10.240 -26.546  17.963  0.00  0.00            
ATOM    103 CGLU     X   1      -7.022 -24.523  17.560  0.00  0.00            
ATOM    104 CLEU     X   1      -6.333 -24.287  21.294  0.00  0.00            
ATOM    105 CARG     X   1      -6.775 -28.065  20.984  0.00  0.00            
ATOM    106 CHIS     X   1      -4.114 -27.940  18.249  0.00  0.00            
ATOM    107 CVAL     X   1      -1.924 -26.218  20.874  0.00  0.00            
ATOM    108 CMET     X   1      -2.715 -29.060  23.289  0.00  0.00            
ATOM    109 CTHR     X   1      -0.972 -31.309  20.734  0.00  0.00            
ATOM    110 CASN     X   1       1.723 -28.696  20.035  0.00  0.00            
ATOM    111 CLEU     X   1       2.459 -28.449  23.769  0.00  0.00            
ATOM    112 CGLY     X   1       3.783 -31.984  23.210  0.00  0.00            
ATOM    113 CGLU     X   1       0.747 -32.806  25.376  0.00  0.00            
ATOM    114 CLYS     X   1      -2.034 -35.073  24.036  0.00  0.00            
ATOM    115 CLEU     X   1      -4.378 -33.185  26.397  0.00  0.00            
ATOM    116 CTHR     X   1      -7.959 -34.255  27.210  0.00  0.00            
ATOM    117 CASP     X   1     -11.089 -33.930  25.031  0.00  0.00            
ATOM    118 CASP     X   1     -12.734 -33.183  28.402  0.00  0.00            
ATOM    119 CGLU     X   1      -9.880 -30.785  29.200  0.00  0.00            
ATOM    120 CVAL     X   1      -9.927 -28.748  25.970  0.00  0.00            
ATOM    121 CASP     X   1     -13.251 -27.159  26.959  0.00  0.00            
ATOM    122 CGLU     X   1     -12.328 -26.716  30.644  0.00  0.00            
ATOM    123 CMET     X   1      -9.262 -24.860  29.324  0.00  0.00            
ATOM    124 CILE     X   1     -11.338 -22.618  27.038  0.00  0.00            
ATOM    125 CARG     X   1     -13.753 -21.944  29.897  0.00  0.00            
ATOM    126 CGLU     X   1     -10.814 -20.710  31.989  0.00  0.00            
ATOM    127 CALA     X   1      -9.713 -17.962  29.551  0.00  0.00            
ATOM    128 CASP     X   1     -13.151 -16.870  28.307  0.00  0.00            
ATOM    129 CILE     X   1     -14.078 -13.931  30.548  0.00  0.00            
ATOM    130 CASP     X   1     -16.059 -12.466  27.604  0.00  0.00            
ATOM    131 CGLY     X   1     -17.830 -15.806  27.119  0.00  0.00            
ATOM    132 CASP     X   1     -17.672 -16.697  23.396  0.00  0.00            
ATOM    133 CGLY     X   1     -16.089 -20.149  23.923  0.00  0.00            
ATOM    134 CHIS     X   1     -12.639 -19.041  22.734  0.00  0.00            
ATOM    135 CILE     X   1      -9.343 -17.384  23.725  0.00  0.00            
ATOM    136 CASN     X   1      -8.647 -13.782  22.699  0.00  0.00            
ATOM    137 CTYR     X   1      -5.588 -11.515  23.007  0.00  0.00            
ATOM    138 CGLU     X   1      -6.052  -9.319  26.093  0.00  0.00            
ATOM    139 CGLU     X   1      -7.982 -12.063  27.929  0.00  0.00            
ATOM    140 CPHE     X   1      -4.949 -14.365  27.975  0.00  0.00            
ATOM    141 CVAL     X   1      -2.803 -11.376  28.975  0.00  0.00            
ATOM    142 CARG     X   1      -4.801 -10.505  32.112  0.00  0.00            
ATOM    143 CMET     X   1      -5.547 -14.207  32.640  0.00  0.00            
ATOM    144 CMET     X   1      -1.819 -15.030  32.592  0.00  0.00            
ATOM    145 CVAL     X   1      -1.271 -12.450  35.380  0.00  0.00            
ATOM    146 CSER     X   1      -4.004 -14.261  37.359  0.00  0.00            
END
ATOM      1 CGLU     X   1      22.966  -3.688  37.774  0.00  0.00            
ATOM      2 CGLN     X   1      24.795  -4.314  34.464  0.00  0.00            
ATOM      3 CLEU     X   1      23.539  -3.576  30.906  0.00  0.00            
ATOM      4 CTHR     X   1      25.550  -4.038  27.696  0.00  0.00            
ATOM      5 CGLU     X   1      26.980  -1.371  25.442  0.00  0.00            
ATOM      6 CGLU     X   1      24.058  -1.433  23.000  0.00  0.00            
ATOM      7 CGLN     X   1      21.625  -0.413  25.760  0.00  0.00            
ATOM      8 CILE     X   1      24.010   2.380  26.763  0.00  0.00            
ATOM      9 CALA     X   1      24.112   3.263  23.009  0.00  0.00            
ATOM     10 CGLU     X   1      20.381   3.492  22.275  0.00  0.00            
ATOM     11 CPHE     X   1      19.949   5.490  25.511  0.00  0.00            
ATOM     12 CLYS     X   1      22.669   7.954  24.468  0.00  0.00            
ATOM     13 CGLU     X   1      20.393   8.973  21.580  0.00  0.00            
ATOM     14 CALA     X   1      17.100   8.947  23.504  0.00  0.00            
ATOM     15 CPHE     X   1      18.131  11.467  26.179  0.00  0.00            
ATOM     16 CALA     X   1      19.416  13.541  23.251  0.00  0.00            
ATOM     17 CLEU     X   1      16.026  13.385  21.490  0.00  0.00            
ATOM     18 CPHE     X   1      14.172  14.932  24.450  0.00  0.00            
ATOM     19 CASP     X   1      17.079  17.180  25.462  0.00  0.00            
ATOM     20 CLYS     X   1      17.470  18.949  22.090  0.00  0.00            
ATOM     21 CASP     X   1      20.561  21.075  22.800  0.00  0.00            
ATOM     22 CGLY     X   1      21.526  18.558  25.518  0.00  0.00            
ATOM     23 CASP     X   1      21.171  20.996  28.432  0.00  0.00            
ATOM     24 CGLY     X   1      20.450  18.669  31.374  0.00  0.00            
ATOM     25 CTHR     X   1      16.717  19.519  31.519  0.00  0.00            
ATOM     26 CILE     X   1      13.855  18.715  29.119  0.00  0.00            
ATOM     27 CTHR     X   1      11.328  21.461  29.756  0.00  0.00            
ATOM     28 CTHR     X   1       7.645  21.321  28.776  0.00  0.00            
ATOM     29 CLYS     X   1       8.787  23.213  25.665  0.00  0.00            
ATOM     30 CGLU     X   1      11.230  20.478  24.617  0.00  0.00            
ATOM     31 CLEU     X   1       9.160  17.386  25.429  0.00  0.00            
ATOM     32 CGLY     X   1       6.524  19.004  23.195  0.00  0.00            
ATOM     33 CTHR     X   1       9.153  19.593  20.508  0.00  0.00            
ATOM     34 CVAL     X   1       9.545  15.801  20.371  0.00  0.00            
ATOM     35 CMET     X   1       5.795  15.184  20.552  0.00  0.00            
ATOM     36 CARG     X   1       4.891  17.510  17.710  0.00  0.00            
ATOM     37 CSER     X   1       7.363  15.885  15.320  0.00  0.00            
ATOM     38 CLEU     X   1       5.137  12.779  15.435  0.00  0.00            
ATOM     39 CGLY     X   1       2.024  14.648  14.270  0.00  0.00            
ATOM     40 CGLN     X   1       0.546  14.834  17.791  0.00  0.00            
ATOM     41 CASN     X   1      -1.056  17.287  20.212  0.00  0.00            
ATOM     42 CPRO     X   1      -1.378  16.253  23.894  0.00  0.00            
ATOM     43 CTHR     X   1      -2.399  19.549  25.511  0.00  0.00            
ATOM     44 CGLU     X   1       0.290  21.864  26.901  0.00  0.00            
ATOM     45 CALA     X   1      -1.407  21.308  30.261  0.00  0.00            
ATOM     46 CGLU     X   1      -1.266  17.635  29.187  0.00  0.00            
ATOM     47 CLEU     X   1       2.482  17.891  28.586  0.00  0.00            
ATOM     48 CGLN     X   1       2.818  18.790  32.285  0.00  0.00            
ATOM     49 CASP     X   1       1.116  15.491  33.144  0.00  0.00            
ATOM     50 CMET     X   1       3.651  13.644  30.961  0.00  0.00            
ATOM     51 CILE     X   1       6.651  15.201  32.698  0.00  0.00            
ATOM     52 CASN     X   1       4.885  14.928  36.048  0.00  0.00            
ATOM     53 CGLU     X   1       4.830  11.161  35.411  0.00  0.00            
ATOM     54 CVAL     X   1       8.479  11.339  36.472  0.00  0.00            
ATOM     55 CASP     X   1       9.104  14.517  38.513  0.00  0.00            
ATOM     56 CALA     X   1       9.820  13.257  42.067  0.00  0.00            
ATOM     57 CASP     X   1      11.410  16.533  43.275  0.00  0.00            
ATOM     58 CGLY     X   1       8.591  18.775  42.016  0.00  0.00            
ATOM     59 CASN     X   1      10.339  21.299  39.723  0.00  0.00            
ATOM     60 CGLY     X   1       8.003  20.212  36.871  0.00  0.00            
ATOM     61 CTHR     X   1      10.572  19.378  34.135  0.00  0.00            
ATOM     62 CILE     X   1      13.052  16.516  33.440  0.00  0.00            
ATOM     63 CASP     X   1      16.645  16.090  34.675  0.00  0.00            
ATOM     64 CPHE     X   1      18.884  13.304  33.298  0.00  0.00            
ATOM     65 CPRO     X   1      17.889  10.915  36.167  0.00  0.00            
ATOM     66 CGLU     X   1      14.236  11.905  35.592  0.00  0.00            
ATOM     67 CPHE     X   1      15.370  10.311  32.276  0.00  0.00            
ATOM     68 CLEU     X   1      16.098   7.198  34.348  0.00  0.00            
ATOM     69 CSER     X   1      12.641   7.231  35.974  0.00  0.00            
ATOM     70 CLEU     X   1      11.160   7.496  32.460  0.00  0.00            
ATOM     71 CMET     X   1      13.339   4.621  31.200  0.00  0.00            
ATOM     72 CALA     X   1      10.814   2.336  32.899  0.00  0.00            
ATOM     73 CARG     X   1       8.156   4.346  30.972  0.00  0.00            
ATOM     74 CLYS     X   1      10.593   4.638  28.065  0.00  0.00            
ATOM     75 CMET     X   1      11.345   1.103  29.205  0.00  0.00            
ATOM     76 CLYS     X   1       7.712   0.391  28.279  0.00  0.00            
ATOM     77 CGLU     X   1       6.386   1.543  24.885  0.00  0.00            
ATOM     78 CGLN     X   1       7.343  -1.011  22.251  0.00  0.00            
ATOM     79 CASP     X   1       6.264  -4.604  23.131  0.00  0.00            
ATOM     80 CSER     X   1       2.590  -4.564  24.157  0.00  0.00            
ATOM     81 CGLU     X   1       0.293  -5.793  21.362  0.00  0.00            
ATOM     82 CGLU     X   1       0.842  -7.129  17.802  0.00  0.00            
ATOM     83 CGLU     X   1       4.328  -8.359  18.855  0.00  0.00            
ATOM     84 CLEU     X   1       2.688 -10.626  21.428  0.00  0.00            
ATOM     85 CILE     X   1       0.817 -11.446  18.207  0.00  0.00            
ATOM     86 CGLU     X   1       3.837 -13.461  16.995  0.00  0.00            
ATOM     87 CALA     X   1       3.722 -15.567  20.176  0.00  0.00            
ATOM     88 CPHE     X   1      -0.085 -15.447  19.849  0.00  0.00            
ATOM     89 CLYS     X   1       0.079 -16.495  16.181  0.00  0.00            
ATOM     90 CVAL     X   1       0.576 -20.038  17.535  0.00  0.00            
ATOM     91 CPHE     X   1      -2.860 -20.047  19.194  0.00  0.00            
ATOM     92 CASP     X   1      -4.831 -17.660  16.954  0.00  0.00            
ATOM     93 CARG     X   1      -4.287 -19.625  13.739  0.00  0.00            
ATOM     94 CASP     X   1      -7.044 -18.266  11.494  0.00  0.00            
ATOM     95 CGLY     X   1      -6.958 -14.688  12.814  0.00  0.00            
ATOM     96 CASN     X   1     -10.159 -12.726  13.501  0.00  0.00            
ATOM     97 CGLY     X   1      -8.705 -11.841  16.931  0.00  0.00            
ATOM     98 CLEU     X   1     -10.304 -15.018  18.316  0.00  0.00            
ATOM     99 CILE     X   1      -8.486 -18.089  19.594  0.00  0.00            
ATOM    100 CSER     X   1     -11.347 -20.544  19.203  0.00  0.00            
ATOM    101 CALA     X   1     -11.035 -23.405  21.661  0.00  0.00            
ATOM    102 CALA     X   1     -10.132 -25.642  18.678  0.00  0.00            
ATOM    103 CGLU     X   1      -7.075 -23.540  17.756  0.00  0.00            
ATOM    104 CLEU     X   1      -6.216 -23.810  21.453  0.00  0.00            
ATOM    105 CARG     X   1      -6.395 -27.587  20.934  0.00  0.00            
ATOM    106 CHIS     X   1      -3.598 -27.501  18.337  0.00  0.00            
ATOM    107 CVAL     X   1      -1.038 -25.685  20.529  0.00  0.00            
ATOM    108 CMET     X   1      -1.267 -28.228  23.361  0.00  0.00            
ATOM    109 CTHR     X   1      -0.554 -30.940  20.762  0.00  0.00            
ATOM    110 CASN     X   1       2.520 -29.249  19.253  0.00  0.00            
ATOM    111 CLEU     X   1       3.711 -28.294  22.747  0.00  0.00            
ATOM    112 CGLY     X   1       3.906 -31.939  23.862  0.00  0.00            
ATOM    113 CGLU     X   1       0.664 -32.854  25.662  0.00  0.00            
ATOM    114 CLYS     X   1      -2.110 -34.726  23.800  0.00  0.00            
ATOM    115 CLEU     X   1      -5.079 -34.509  26.202  0.00  0.00            
ATOM    116 CTHR     X   1      -8.781 -34.992  25.373  0.00  0.00            
ATOM    117 CASP     X   1     -11.044 -32.769  23.230  0.00  0.00            
ATOM    118 CASP     X   1     -13.273 -32.116  26.268  0.00  0.00            
ATOM    119 CGLU     X   1     -10.219 -31.306  28.402  0.00  0.00            
ATOM    120 CVAL     X   1      -9.396 -28.794  25.647  0.00  0.00            
ATOM    121 CASP     X   1     -12.468 -27.042  27.078  0.00  0.00            
ATOM    122 CGLU     X   1     -10.749 -26.914  30.492  0.00  0.00            
ATOM    123 CMET     X   1      -8.671 -23.961  29.246  0.00  0.00            
ATOM    124 CILE     X   1     -11.415 -22.352  27.138  0.00  0.00            
ATOM    125 CARG     X   1     -13.659 -21.562  30.104  0.00  0.00            
ATOM    126 CGLU     X   1     -10.690 -20.898  32.403  0.00  0.00            
ATOM    127 CALA     X   1      -9.646 -17.750  30.476  0.00  0.00            
ATOM    128 CASP     X   1     -13.256 -17.439  29.281  0.00  0.00            
ATOM    129 CILE     X   1     -13.977 -14.119  31.005  0.00  0.00            
ATOM    130 CASP     X   1     -16.068 -11.781  28.792  0.00  0.00            
ATOM    131 CGLY     X   1     -18.637 -14.166  27.293  0.00  0.00            
ATOM    132 CASP     X   1     -18.747 -15.273  23.627  0.00  0.00            
ATOM    133 CGLY     X   1     -17.232 -18.661  24.588  0.00  0.00            
ATOM    134 CHIS     X   1     -13.839 -17.720  23.124  0.00  0.00            
ATOM    135 CILE     X   1     -10.655 -15.974  24.307  0.00  0.00            
ATOM    136 CASN     X   1      -9.875 -12.761  22.416  0.00  0.00            
ATOM    137 CTYR     X   1      -6.360 -11.278  22.618  0.00  0.00            
ATOM    138 CGLU     X   1      -6.697  -8.906  25.587  0.00  0.00            
ATOM    139 CGLU     X   1      -8.383 -11.569  27.752  0.00  0.00            
ATOM    140 CPHE     X   1      -5.182 -13.577  27.274  0.00  0.00            
ATOM    141 CVAL     X   1      -2.863 -10.898  28.682  0.00  0.00            
ATOM    142 CARG     X   1      -4.203 -11.077  32.253  0.00  0.00            
ATOM    143 CMET     X   1      -5.345 -14.711  32.099  0.00  0.00            
ATOM    144 CMET     X   1      -1.835 -16.209  31.997  0.00  0.00            
ATOM    145 CVAL     X   1      -0.743 -13.647  34.637  0.00  0.00            
ATOM    146 CSER     X   1      -3.251 -15.081  37.151  0.00  0.00            
END
ATOM      1 CGLU     X   1      22.711  -5.545  36.730  0.00  0.00            
ATOM      2 CGLN     X   1      24.975  -3.553  34.364  0.00  0.00            
ATOM      3 CLEU     X   1      24.135  -2.406  30.793  0.00  0.00            
ATOM      4 CTHR     X   1      25.920  -3.390  27.566  0.00  0.00            
ATOM      5 CGLU     X   1      27.500  -0.666  25.487  0.00  0.00            
ATOM      6 CGLU     X   1      24.847  -0.546  22.756  0.00  0.00            
ATOM      7 CGLN     X   1      22.229  -0.285  25.524  0.00  0.00            
ATOM      8 CILE     X   1      24.065   2.859  26.634  0.00  0.00            
ATOM      9 CALA     X   1      24.166   4.235  23.032  0.00  0.00            
ATOM     10 CGLU     X   1      20.421   3.634  22.687  0.00  0.00            
ATOM     11 CPHE     X   1      19.763   4.913  26.235  0.00  0.00            
ATOM     12 CLYS     X   1      21.795   7.978  25.218  0.00  0.00            
ATOM     13 CGLU     X   1      19.411   8.794  22.352  0.00  0.00            
ATOM     14 CALA     X   1      16.310   9.344  24.503  0.00  0.00            
ATOM     15 CPHE     X   1      18.629  11.464  26.670  0.00  0.00            
ATOM     16 CALA     X   1      20.144  13.020  23.539  0.00  0.00            
ATOM     17 CLEU     X   1      16.742  13.410  21.839  0.00  0.00            
ATOM     18 CPHE     X   1      15.010  15.311  24.663  0.00  0.00            
ATOM     19 CASP     X   1      18.118  17.249  25.720  0.00  0.00            
ATOM     20 CLYS     X   1      18.559  19.240  22.481  0.00  0.00            
ATOM     21 CASP     X   1      20.303  22.017  24.437  0.00  0.00            
ATOM     22 CGLY     X   1      22.613  19.404  26.013  0.00  0.00            
ATOM     23 CASP     X   1      22.274  20.899  29.508  0.00  0.00            
ATOM     24 CGLY     X   1      21.516  17.795  31.601  0.00  0.00            
ATOM     25 CTHR     X   1      17.753  18.513  31.584  0.00  0.00            
ATOM     26 CILE     X   1      14.862  18.661  29.090  0.00  0.00            
ATOM     27 CTHR     X   1      12.409  21.534  28.841  0.00  0.00            
ATOM     28 CTHR     X   1       8.727  21.184  27.914  0.00  0.00            
ATOM     29 CLYS     X   1       9.227  23.094  24.648  0.00  0.00            
ATOM     30 CGLU     X   1      11.921  20.477  23.979  0.00  0.00            
ATOM     31 CLEU     X   1       9.803  17.576  25.245  0.00  0.00            
ATOM     32 CGLY     X   1       6.823  18.568  23.078  0.00  0.00            
ATOM     33 CTHR     X   1       9.193  18.324  20.111  0.00  0.00            
ATOM     34 CVAL     X   1       9.544  14.649  21.069  0.00  0.00            
ATOM     35 CMET     X   1       5.754  14.322  21.120  0.00  0.00            
ATOM     36 CARG     X   1       5.502  15.995  17.738  0.00  0.00            
ATOM     37 CSER     X   1       8.003  13.748  15.961  0.00  0.00            
ATOM     38 CLEU     X   1       6.035  10.564  16.740  0.00  0.00            
ATOM     39 CGLY     X   1       2.892  11.943  15.078  0.00  0.00            
ATOM     40 CGLN     X   1       1.160  13.630  18.039  0.00  0.00            
ATOM     41 CASN     X   1      -0.436  16.887  19.173  0.00  0.00            
ATOM     42 CPRO     X   1       0.467  16.971  22.902  0.00  0.00            
ATOM     43 CTHR     X   1      -0.942  19.968  24.786  0.00  0.00            
ATOM     44 CGLU     X   1       1.545  22.244  26.562  0.00  0.00            
ATOM     45 CALA     X   1       0.029  21.370  29.941  0.00  0.00            
ATOM     46 CGLU     X   1      -0.629  17.673  29.190  0.00  0.00            
ATOM     47 CLEU     X   1       2.996  17.785  28.037  0.00  0.00            
ATOM     48 CGLN     X   1       3.970  19.123  31.482  0.00  0.00            
ATOM     49 CASP     X   1       1.595  16.489  32.875  0.00  0.00            
ATOM     50 CMET     X   1       3.652  14.021  30.806  0.00  0.00            
ATOM     51 CILE     X   1       6.884  15.229  32.399  0.00  0.00            
ATOM     52 CASN     X   1       5.604  15.336  35.972  0.00  0.00            
ATOM     53 CGLU     X   1       4.952  11.576  36.167  0.00  0.00            
ATOM     54 CVAL     X   1       8.731  11.148  36.260  0.00  0.00            
ATOM     55 CASP     X   1       8.818  14.762  37.516  0.00  0.00            
ATOM     56 CALA     X   1       9.337  13.845  41.207  0.00  0.00            
ATOM     57 CASP     X   1       9.070  17.305  42.844  0.00  0.00            
ATOM     58 CGLY     X   1       6.929  19.089  40.238  0.00  0.00            
ATOM     59 CASN     X   1       9.710  21.503  39.178  0.00  0.00            
ATOM     60 CGLY     X   1       8.930  20.740  35.492  0.00  0.00            
ATOM     61 CTHR     X   1      11.879  19.133  33.622  0.00  0.00            
ATOM     62 CILE     X   1      13.621  15.700  33.681  0.00  0.00            
ATOM     63 CASP     X   1      16.901  15.333  35.609  0.00  0.00            
ATOM     64 CPHE     X   1      19.139  12.235  35.352  0.00  0.00            
ATOM     65 CPRO     X   1      17.553  10.404  38.363  0.00  0.00            
ATOM     66 CGLU     X   1      14.233  10.952  36.538  0.00  0.00            
ATOM     67 CPHE     X   1      15.746   9.905  33.157  0.00  0.00            
ATOM     68 CLEU     X   1      15.949   6.392  34.616  0.00  0.00            
ATOM     69 CSER     X   1      12.271   6.869  35.531  0.00  0.00            
ATOM     70 CLEU     X   1      11.743   8.156  31.970  0.00  0.00            
ATOM     71 CMET     X   1      13.044   4.692  31.016  0.00  0.00            
ATOM     72 CALA     X   1       9.556   3.286  31.597  0.00  0.00            
ATOM     73 CARG     X   1       8.205   5.583  28.819  0.00  0.00            
ATOM     74 CLYS     X   1      11.024   4.917  26.352  0.00  0.00            
ATOM     75 CMET     X   1      11.050   1.523  28.036  0.00  0.00            
ATOM     76 CLYS     X   1       7.355   1.539  27.084  0.00  0.00            
ATOM     77 CGLU     X   1       6.569   3.291  23.779  0.00  0.00            
ATOM     78 CGLN     X   1       6.520  -0.054  21.995  0.00  0.00            
ATOM     79 CASP     X   1       5.717  -3.230  24.026  0.00  0.00            
ATOM     80 CSER     X   1       2.061  -3.627  25.036  0.00  0.00            
ATOM     81 CGLU     X   1       0.043  -5.341  22.280  0.00  0.00            
ATOM     82 CGLU     X   1       0.819  -6.439  18.682  0.00  0.00            
ATOM     83 CGLU     X   1       4.058  -8.191  19.782  0.00  0.00            
ATOM     84 CLEU     X   1       2.694 -10.631  22.357  0.00  0.00            
ATOM     85 CILE     X   1       0.192 -11.124  19.521  0.00  0.00            
ATOM     86 CGLU     X   1       3.169 -12.188  17.365  0.00  0.00            
ATOM     87 CALA     X   1       3.976 -15.188  19.582  0.00  0.00            
ATOM     88 CPHE     X   1       0.279 -15.813  20.326  0.00  0.00            
ATOM     89 CLYS     X   1      -0.432 -16.206  16.596  0.00  0.00            
ATOM     90 CVAL     X   1       0.513 -19.894  16.966  0.00  0.00            
ATOM     91 CPHE     X   1      -2.280 -20.021  19.561  0.00  0.00            
ATOM     92 CASP     X   1      -4.593 -18.067  17.229  0.00  0.00            
ATOM     93 CARG     X   1      -4.322 -20.473  14.292  0.00  0.00            
ATOM     94 CASP     X   1      -5.993 -18.322  11.633  0.00  0.00            
ATOM     95 CGLY     X   1      -4.461 -14.998  12.707  0.00  0.00            
ATOM     96 CASN     X   1      -7.799 -13.175  13.017  0.00  0.00            
ATOM     97 CGLY     X   1      -7.422 -11.796  16.568  0.00  0.00            
ATOM     98 CLEU     X   1      -9.288 -14.501  18.511  0.00  0.00            
ATOM     99 CILE     X   1      -9.047 -18.284  18.517  0.00  0.00            
ATOM    100 CSER     X   1     -11.984 -20.603  19.115  0.00  0.00            
ATOM    101 CALA     X   1     -12.360 -23.922  20.896  0.00  0.00            
ATOM    102 CALA     X   1     -11.056 -26.233  18.125  0.00  0.00            
ATOM    103 CGLU     X   1      -7.961 -24.014  17.797  0.00  0.00            
ATOM    104 CLEU     X   1      -7.190 -24.184  21.519  0.00  0.00            
ATOM    105 CARG     X   1      -7.475 -27.983  21.283  0.00  0.00            
ATOM    106 CHIS     X   1      -5.176 -27.956  18.235  0.00  0.00            
ATOM    107 CVAL     X   1      -2.658 -25.834  20.189  0.00  0.00            
ATOM    108 CMET     X   1      -2.836 -28.647  22.757  0.00  0.00            
ATOM    109 CTHR     X   1      -2.466 -31.203  19.937  0.00  0.00            
ATOM    110 CASN     X   1       0.461 -29.412  18.262  0.00  0.00            
ATOM    111 CLEU     X   1       2.495 -29.535  21.485  0.00  0.00            
ATOM    112 CGLY     X   1       2.579 -33.335  21.828  0.00  0.00            
ATOM    113 CGLU     X   1      -0.390 -33.070  24.216  0.00  0.00            
ATOM    114 CLYS     X   1      -2.708 -36.081  24.689  0.00  0.00            
ATOM    115 CLEU     X   1      -5.284 -33.884  26.470  0.00  0.00            
ATOM    116 CTHR     X   1      -9.028 -34.556  26.866  0.00  0.00            
ATOM    117 CASP     X   1     -11.448 -33.252  24.203  0.00  0.00            
ATOM    118 CASP     X   1     -13.778 -32.655  27.175  0.00  0.00            
ATOM    119 CGLU     X   1     -11.156 -30.788  29.219  0.00  0.00            
ATOM    120 CVAL     X   1     -10.293 -28.328  26.430  0.00  0.00            
ATOM    121 CASP     X   1     -13.624 -26.636  27.201  0.00  0.00            
ATOM    122 CGLU     X   1     -12.702 -26.192  30.887  0.00  0.00            
ATOM    123 CMET     X   1      -9.801 -23.992  29.734  0.00  0.00            
ATOM    124 CILE     X   1     -11.998 -21.604  27.726  0.00  0.00            
ATOM    125 CARG     X   1     -14.353 -20.864  30.618  0.00  0.00            
ATOM    126 CGLU     X   1     -11.524 -19.671  32.880  0.00  0.00            
ATOM    127 CALA     X   1      -9.806 -17.299  30.403  0.00  0.00            
ATOM    128 CASP     X   1     -12.864 -16.283  28.359  0.00  0.00            
ATOM    129 CILE     X   1     -13.852 -13.429  30.682  0.00  0.00            
ATOM    130 CASP     X   1     -16.824 -11.546  29.146  0.00  0.00            
ATOM    131 CGLY     X   1     -18.635 -14.752  28.160  0.00  0.00            
ATOM    132 CASP     X   1     -17.972 -14.598  24.389  0.00  0.00            
ATOM    133 CGLY     X   1     -17.157 -18.343  24.519  0.00  0.00            
ATOM    134 CHIS     X   1     -13.845 -17.674  22.752  0.00  0.00            
ATOM    135 CILE     X   1     -10.443 -16.096  23.477  0.00  0.00            
ATOM    136 CASN     X   1      -9.830 -12.485  22.431  0.00  0.00            
ATOM    137 CTYR     X   1      -6.492 -10.714  22.988  0.00  0.00            
ATOM    138 CGLU     X   1      -7.477  -9.484  26.463  0.00  0.00            
ATOM    139 CGLU     X   1      -7.653 -13.103  27.688  0.00  0.00            
ATOM    140 CPHE     X   1      -4.432 -14.321  26.062  0.00  0.00            
ATOM    141 CVAL     X   1      -2.493 -11.626  27.937  0.00  0.00            
ATOM    142 CARG     X   1      -4.574 -12.204  31.087  0.00  0.00            
ATOM    143 CMET     X   1      -3.926 -15.959  31.236  0.00  0.00            
ATOM    144 CMET     X   1      -0.513 -14.952  32.620  0.00  0.00            
ATOM    145 CVAL     X   1      -2.140 -12.972  35.478  0.00  0.00            
ATOM    146 CSER     X   1      -3.828 -16.022  37.063  0.00  0.00            
END
ATOM      1 CGLU     X   1      24.226  -4.549  37.277  0.00  0.00            
ATOM      2 CGLN     X   1      25.593  -5.283  33.771  0.00  0.00            
ATOM      3 CLEU     X   1      24.468  -3.555  30.527  0.00  0.00            
ATOM      4 CTHR     X   1      26.754  -3.467  27.472  0.00  0.00            
ATOM      5 CGLU     X   1      28.319  -0.557  25.651  0.00  0.00            
ATOM      6 CGLU     X   1      26.180  -1.394  22.612  0.00  0.00            
ATOM      7 CGLN     X   1      23.114  -1.313  24.886  0.00  0.00            
ATOM      8 CILE     X   1      24.189   1.939  26.549  0.00  0.00            
ATOM      9 CALA     X   1      24.586   3.575  23.079  0.00  0.00            
ATOM     10 CGLU     X   1      20.866   2.932  22.568  0.00  0.00            
ATOM     11 CPHE     X   1      19.502   4.725  25.663  0.00  0.00            
ATOM     12 CLYS     X   1      22.154   7.425  25.179  0.00  0.00            
ATOM     13 CGLU     X   1      20.464   7.428  21.758  0.00  0.00            
ATOM     14 CALA     X   1      17.168   7.981  23.595  0.00  0.00            
ATOM     15 CPHE     X   1      18.399  10.582  26.102  0.00  0.00            
ATOM     16 CALA     X   1      19.926  12.629  23.273  0.00  0.00            
ATOM     17 CLEU     X   1      16.749  12.832  21.158  0.00  0.00            
ATOM     18 CPHE     X   1      14.743  14.624  23.871  0.00  0.00            
ATOM     19 CASP     X   1      17.128  17.405  24.923  0.00  0.00            
ATOM     20 CLYS     X   1      17.500  19.661  21.853  0.00  0.00            
ATOM     21 CASP     X   1      19.686  22.342  23.468  0.00  0.00            
ATOM     22 CGLY     X   1      22.161  19.827  24.952  0.00  0.00            
ATOM     23 CASP     X   1      21.457  21.370  28.371  0.00  0.00            
ATOM     24 CGLY     X   1      20.963  17.852  29.775  0.00  0.00            
ATOM     25 CTHR     X   1      17.413  18.556  31.033  0.00  0.00            
ATOM     26 CILE     X   1      14.044  18.237  29.261  0.00  0.00            
ATOM     27 CTHR     X   1      11.670  21.187  29.244  0.00  0.00            
ATOM     28 CTHR     X   1       8.075  21.050  27.981  0.00  0.00            
ATOM     29 CLYS     X   1       9.427  22.794  24.867  0.00  0.00            
ATOM     30 CGLU     X   1      11.977  20.140  23.867  0.00  0.00            
ATOM     31 CLEU     X   1       9.518  17.266  24.306  0.00  0.00            
ATOM     32 CGLY     X   1       6.789  19.126  22.396  0.00  0.00            
ATOM     33 CTHR     X   1       9.050  19.435  19.351  0.00  0.00            
ATOM     34 CVAL     X   1       9.689  15.676  19.231  0.00  0.00            
ATOM     35 CMET     X   1       6.210  14.271  19.863  0.00  0.00            
ATOM     36 CARG     X   1       4.531  16.476  17.290  0.00  0.00            
ATOM     37 CSER     X   1       6.739  14.969  14.585  0.00  0.00            
ATOM     38 CLEU     X   1       5.640  11.444  15.576  0.00  0.00            
ATOM     39 CGLY     X   1       1.923  11.980  14.917  0.00  0.00            
ATOM     40 CGLN     X   1       1.303  13.155  18.502  0.00  0.00            
ATOM     41 CASN     X   1      -0.330  16.201  20.080  0.00  0.00            
ATOM     42 CPRO     X   1       0.656  17.813  23.421  0.00  0.00            
ATOM     43 CTHR     X   1      -0.379  20.750  25.618  0.00  0.00            
ATOM     44 CGLU     X   1       2.144  23.267  26.966  0.00  0.00            
ATOM     45 CALA     X   1       0.545  22.699  30.372  0.00  0.00            
ATOM     46 CGLU     X   1      -0.231  19.067  29.436  0.00  0.00            
ATOM     47 CLEU     X   1       3.371  18.084  28.704  0.00  0.00            
ATOM     48 CGLN     X   1       4.258  19.385  32.186  0.00  0.00            
ATOM     49 CASP     X   1       1.461  17.117  33.431  0.00  0.00            
ATOM     50 CMET     X   1       3.098  13.970  32.011  0.00  0.00            
ATOM     51 CILE     X   1       6.511  14.683  33.523  0.00  0.00            
ATOM     52 CASN     X   1       5.279  16.082  36.830  0.00  0.00            
ATOM     53 CGLU     X   1       4.043  12.548  37.595  0.00  0.00            
ATOM     54 CVAL     X   1       7.627  11.338  37.196  0.00  0.00            
ATOM     55 CASP     X   1       9.488  14.337  38.676  0.00  0.00            
ATOM     56 CALA     X   1      11.100  12.646  41.722  0.00  0.00            
ATOM     57 CASP     X   1      12.599  16.115  42.385  0.00  0.00            
ATOM     58 CGLY     X   1       9.493  18.198  41.627  0.00  0.00            
ATOM     59 CASN     X   1      10.781  21.179  39.593  0.00  0.00            
ATOM     60 CGLY     X   1       8.638  20.815  36.422  0.00  0.00            
ATOM     61 CTHR     X   1      11.637  19.867  34.212  0.00  0.00            
ATOM     62 CILE     X   1      13.647  16.610  33.791  0.00  0.00            
ATOM     63 CASP     X   1      16.746  16.162  35.985  0.00  0.00            
ATOM     64 CPHE     X   1      19.757  13.845  35.506  0.00  0.00            
ATOM     65 CPRO     X   1      18.248  10.881  37.472  0.00  0.00            
ATOM     66 CGLU     X   1      14.751  11.763  36.190  0.00  0.00            
ATOM     67 CPHE     X   1      16.372  10.922  32.801  0.00  0.00            
ATOM     68 CLEU     X   1      16.316   7.257  33.838  0.00  0.00            
ATOM     69 CSER     X   1      12.662   7.836  34.793  0.00  0.00            
ATOM     70 CLEU     X   1      12.423   8.318  31.008  0.00  0.00            
ATOM     71 CMET     X   1      13.124   4.599  30.485  0.00  0.00            
ATOM     72 CALA     X   1       9.616   4.225  31.911  0.00  0.00            
ATOM     73 CARG     X   1       8.252   6.152  28.870  0.00  0.00            
ATOM     74 CLYS     X   1      10.734   4.115  26.827  0.00  0.00            
ATOM     75 CMET     X   1      10.140   0.943  28.813  0.00  0.00            
ATOM     76 CLYS     X   1       6.497   1.631  27.907  0.00  0.00            
ATOM     77 CGLU     X   1       4.667   2.656  24.712  0.00  0.00            
ATOM     78 CGLN     X   1       6.193  -0.288  22.873  0.00  0.00            
ATOM     79 CASP     X   1       6.905  -3.714  24.488  0.00  0.00            
ATOM     80 CSER     X   1       3.379  -4.946  25.259  0.00  0.00            
ATOM     81 CGLU     X   1       1.639  -6.523  22.245  0.00  0.00            
ATOM     82 CGLU     X   1       1.693  -7.405  18.507  0.00  0.00            
ATOM     83 CGLU     X   1       5.312  -8.600  19.003  0.00  0.00            
ATOM     84 CLEU     X   1       4.198 -10.835  21.868  0.00  0.00            
ATOM     85 CILE     X   1       1.182 -11.088  19.546  0.00  0.00            
ATOM     86 CGLU     X   1       3.230 -13.285  17.173  0.00  0.00            
ATOM     87 CALA     X   1       3.246 -15.952  19.903  0.00  0.00            
ATOM     88 CPHE     X   1      -0.531 -15.450  20.201  0.00  0.00            
ATOM     89 CLYS     X   1      -0.781 -15.701  16.400  0.00  0.00            
ATOM     90 CVAL     X   1       0.343 -19.350  16.627  0.00  0.00            
ATOM     91 CPHE     X   1      -2.691 -19.721  18.911  0.00  0.00            
ATOM     92 CASP     X   1      -5.093 -17.484  16.954  0.00  0.00            
ATOM     93 CARG     X   1      -5.279 -19.869  13.992  0.00  0.00            
ATOM     94 CASP     X   1      -7.709 -18.949  11.211  0.00  0.00            
ATOM     95 CGLY     X   1      -6.523 -15.338  11.532  0.00  0.00            
ATOM     96 CASN     X   1      -9.495 -13.485  13.048  0.00  0.00            
ATOM     97 CGLY     X   1      -7.692 -12.240  16.186  0.00  0.00            
ATOM     98 CLEU     X   1      -9.552 -14.653  18.485  0.00  0.00            
ATOM     99 CILE     X   1      -8.422 -17.887  20.107  0.00  0.00            
ATOM    100 CSER     X   1     -11.565 -20.005  20.069  0.00  0.00            
ATOM    101 CALA     X   1     -12.757 -23.150  21.805  0.00  0.00            
ATOM    102 CALA     X   1     -11.771 -24.884  18.528  0.00  0.00            
ATOM    103 CGLU     X   1      -8.232 -23.464  18.267  0.00  0.00            
ATOM    104 CLEU     X   1      -7.073 -24.271  21.800  0.00  0.00            
ATOM    105 CARG     X   1      -7.806 -27.948  21.089  0.00  0.00            
ATOM    106 CHIS     X   1      -5.434 -27.510  18.130  0.00  0.00            
ATOM    107 CVAL     X   1      -2.465 -26.247  20.192  0.00  0.00            
ATOM    108 CMET     X   1      -2.714 -29.182  22.612  0.00  0.00            
ATOM    109 CTHR     X   1      -2.405 -31.851  19.892  0.00  0.00            
ATOM    110 CASN     X   1       0.679 -30.042  18.550  0.00  0.00            
ATOM    111 CLEU     X   1       2.110 -30.222  22.079  0.00  0.00            
ATOM    112 CGLY     X   1       1.543 -33.994  22.204  0.00  0.00            
ATOM    113 CGLU     X   1      -1.278 -34.376  24.750  0.00  0.00            
ATOM    114 CLYS     X   1      -4.658 -34.861  23.014  0.00  0.00            
ATOM    115 CLEU     X   1      -7.037 -34.795  26.009  0.00  0.00            
ATOM    116 CTHR     X   1     -10.754 -35.197  25.206  0.00  0.00            
ATOM    117 CASP     X   1     -13.088 -32.520  23.779  0.00  0.00            
ATOM    118 CASP     X   1     -14.392 -32.232  27.363  0.00  0.00            
ATOM    119 CGLU     X   1     -11.113 -30.710  28.576  0.00  0.00            
ATOM    120 CVAL     X   1     -11.342 -28.088  25.810  0.00  0.00            
ATOM    121 CASP     X   1     -14.450 -26.569  27.418  0.00  0.00            
ATOM    122 CGLU     X   1     -12.644 -27.011  30.760  0.00  0.00            
ATOM    123 CMET     X   1     -10.216 -24.285  29.641  0.00  0.00            
ATOM    124 CILE     X   1     -12.579 -21.729  28.077  0.00  0.00            
ATOM    125 CARG     X   1     -14.477 -20.759  31.226  0.00  0.00            
ATOM    126 CGLU     X   1     -11.101 -19.609  32.573  0.00  0.00            
ATOM    127 CALA     X   1     -10.182 -17.209  29.725  0.00  0.00            
ATOM    128 CASP     X   1     -13.870 -16.540  29.013  0.00  0.00            
ATOM    129 CILE     X   1     -14.410 -13.734  31.532  0.00  0.00            
ATOM    130 CASP     X   1     -16.593 -11.590  29.214  0.00  0.00            
ATOM    131 CGLY     X   1     -18.963 -14.207  27.778  0.00  0.00            
ATOM    132 CASP     X   1     -18.401 -14.027  23.993  0.00  0.00            
ATOM    133 CGLY     X   1     -17.287 -17.692  23.840  0.00  0.00            
ATOM    134 CHIS     X   1     -13.730 -16.586  23.025  0.00  0.00            
ATOM    135 CILE     X   1     -10.270 -15.358  24.079  0.00  0.00            
ATOM    136 CASN     X   1      -8.414 -12.450  22.466  0.00  0.00            
ATOM    137 CTYR     X   1      -4.689 -11.649  22.734  0.00  0.00            
ATOM    138 CGLU     X   1      -5.340  -9.439  25.775  0.00  0.00            
ATOM    139 CGLU     X   1      -6.975 -12.221  27.827  0.00  0.00            
ATOM    140 CPHE     X   1      -3.712 -13.958  26.911  0.00  0.00            
ATOM    141 CVAL     X   1      -2.311 -11.375  29.340  0.00  0.00            
ATOM    142 CARG     X   1      -4.696 -12.207  32.205  0.00  0.00            
ATOM    143 CMET     X   1      -4.286 -15.990  31.959  0.00  0.00            
ATOM    144 CMET     X   1      -0.585 -15.181  32.434  0.00  0.00            
ATOM    145 CVAL     X   1      -1.107 -13.686  35.930  0.00  0.00            
ATOM    146 CSER     X   1      -1.852 -17.026  37.649  0.00  0.00            
END
ATOM      1 CGLU     X   1      23.906  -6.745  36.576  0.00  0.00            
ATOM      2 CGLN     X   1      24.594  -6.201  32.844  0.00  0.00            
ATOM      3 CLEU     X   1      26.900  -3.349  31.695  0.00  0.00            
ATOM      4 CTHR     X   1      26.971  -2.596  27.954  0.00  0.00            
ATOM      5 CGLU     X   1      27.709   0.916  26.790  0.00  0.00            
ATOM      6 CGLU     X   1      26.210   0.520  23.310  0.00  0.00            
ATOM      7 CGLN     X   1      22.818   0.040  24.997  0.00  0.00            
ATOM      8 CILE     X   1      24.110   3.116  26.831  0.00  0.00            
ATOM      9 CALA     X   1      25.173   4.764  23.510  0.00  0.00            
ATOM     10 CGLU     X   1      21.962   3.504  21.892  0.00  0.00            
ATOM     11 CPHE     X   1      19.538   4.975  24.463  0.00  0.00            
ATOM     12 CLYS     X   1      21.881   7.977  24.697  0.00  0.00            
ATOM     13 CGLU     X   1      21.304   8.444  20.954  0.00  0.00            
ATOM     14 CALA     X   1      17.597   9.123  21.540  0.00  0.00            
ATOM     15 CPHE     X   1      17.906  11.262  24.687  0.00  0.00            
ATOM     16 CALA     X   1      20.264  13.650  22.882  0.00  0.00            
ATOM     17 CLEU     X   1      17.606  14.688  20.338  0.00  0.00            
ATOM     18 CPHE     X   1      15.416  15.895  23.226  0.00  0.00            
ATOM     19 CASP     X   1      18.052  17.454  25.497  0.00  0.00            
ATOM     20 CLYS     X   1      18.683  19.978  22.689  0.00  0.00            
ATOM     21 CASP     X   1      20.657  22.242  25.047  0.00  0.00            
ATOM     22 CGLY     X   1      23.160  19.748  26.520  0.00  0.00            
ATOM     23 CASP     X   1      22.339  20.737  30.113  0.00  0.00            
ATOM     24 CGLY     X   1      20.957  17.375  31.287  0.00  0.00            
ATOM     25 CTHR     X   1      17.285  18.466  31.324  0.00  0.00            
ATOM     26 CILE     X   1      14.285  18.079  28.989  0.00  0.00            
ATOM     27 CTHR     X   1      11.561  20.634  29.609  0.00  0.00            
ATOM     28 CTHR     X   1       7.995  20.120  28.361  0.00  0.00            
ATOM     29 CLYS     X   1       8.703  22.226  25.258  0.00  0.00            
ATOM     30 CGLU     X   1      11.469  20.024  23.827  0.00  0.00            
ATOM     31 CLEU     X   1       9.591  16.887  24.893  0.00  0.00            
ATOM     32 CGLY     X   1       6.838  17.772  22.402  0.00  0.00            
ATOM     33 CTHR     X   1       9.641  18.609  19.969  0.00  0.00            
ATOM     34 CVAL     X   1      10.373  14.880  19.632  0.00  0.00            
ATOM     35 CMET     X   1       6.833  13.698  20.369  0.00  0.00            
ATOM     36 CARG     X   1       4.774  15.511  17.766  0.00  0.00            
ATOM     37 CSER     X   1       6.988  14.812  14.754  0.00  0.00            
ATOM     38 CLEU     X   1       6.842  11.139  15.806  0.00  0.00            
ATOM     39 CGLY     X   1       3.042  11.163  15.488  0.00  0.00            
ATOM     40 CGLN     X   1       1.412  12.522  18.668  0.00  0.00            
ATOM     41 CASN     X   1      -0.254  15.734  19.831  0.00  0.00            
ATOM     42 CPRO     X   1      -0.693  15.844  23.641  0.00  0.00            
ATOM     43 CTHR     X   1      -1.522  19.315  24.979  0.00  0.00            
ATOM     44 CGLU     X   1       1.166  20.758  27.262  0.00  0.00            
ATOM     45 CALA     X   1      -0.940  19.603  30.213  0.00  0.00            
ATOM     46 CGLU     X   1      -0.621  16.018  28.902  0.00  0.00            
ATOM     47 CLEU     X   1       3.130  16.541  28.538  0.00  0.00            
ATOM     48 CGLN     X   1       3.368  18.149  31.996  0.00  0.00            
ATOM     49 CASP     X   1       1.956  15.120  33.825  0.00  0.00            
ATOM     50 CMET     X   1       4.857  13.113  32.358  0.00  0.00            
ATOM     51 CILE     X   1       7.376  15.500  33.906  0.00  0.00            
ATOM     52 CASN     X   1       5.354  16.059  37.071  0.00  0.00            
ATOM     53 CGLU     X   1       5.195  12.293  37.697  0.00  0.00            
ATOM     54 CVAL     X   1       8.996  12.221  37.819  0.00  0.00            
ATOM     55 CASP     X   1      10.045  15.745  38.881  0.00  0.00            
ATOM     56 CALA     X   1      11.130  14.854  42.454  0.00  0.00            
ATOM     57 CASP     X   1      12.220  18.366  43.547  0.00  0.00            
ATOM     58 CGLY     X   1       9.043  19.637  41.859  0.00  0.00            
ATOM     59 CASN     X   1      10.902  22.021  39.503  0.00  0.00            
ATOM     60 CGLY     X   1       9.217  21.560  36.079  0.00  0.00            
ATOM     61 CTHR     X   1      11.955  19.475  34.367  0.00  0.00            
ATOM     62 CILE     X   1      13.645  16.030  34.050  0.00  0.00            
ATOM     63 CASP     X   1      17.240  15.463  35.218  0.00  0.00            
ATOM     64 CPHE     X   1      19.504  12.403  34.789  0.00  0.00            
ATOM     65 CPRO     X   1      17.851  10.575  37.764  0.00  0.00            
ATOM     66 CGLU     X   1      14.301  11.123  36.441  0.00  0.00            
ATOM     67 CPHE     X   1      15.725   9.830  33.106  0.00  0.00            
ATOM     68 CLEU     X   1      15.917   6.262  34.427  0.00  0.00            
ATOM     69 CSER     X   1      12.166   6.641  35.041  0.00  0.00            
ATOM     70 CLEU     X   1      12.096   8.465  31.682  0.00  0.00            
ATOM     71 CMET     X   1      13.603   5.475  29.842  0.00  0.00            
ATOM     72 CALA     X   1      10.572   3.703  31.310  0.00  0.00            
ATOM     73 CARG     X   1       8.071   6.114  29.652  0.00  0.00            
ATOM     74 CLYS     X   1      10.197   5.940  26.501  0.00  0.00            
ATOM     75 CMET     X   1      11.665   2.500  27.108  0.00  0.00            
ATOM     76 CLYS     X   1       8.043   1.317  27.307  0.00  0.00            
ATOM     77 CGLU     X   1       5.071   2.463  25.194  0.00  0.00            
ATOM     78 CGLN     X   1       5.340  -0.384  22.705  0.00  0.00            
ATOM     79 CASP     X   1       6.919  -3.522  24.291  0.00  0.00            
ATOM     80 CSER     X   1       4.076  -5.192  26.208  0.00  0.00            
ATOM     81 CGLU     X   1       1.879  -6.421  23.333  0.00  0.00            
ATOM     82 CGLU     X   1       2.176  -7.277  19.601  0.00  0.00            
ATOM     83 CGLU     X   1       4.772  -9.945  20.555  0.00  0.00            
ATOM     84 CLEU     X   1       2.252 -11.803  22.709  0.00  0.00            
ATOM     85 CILE     X   1      -0.042 -11.248  19.713  0.00  0.00            
ATOM     86 CGLU     X   1       2.385 -13.659  17.996  0.00  0.00            
ATOM     87 CALA     X   1       1.966 -16.121  20.882  0.00  0.00            
ATOM     88 CPHE     X   1      -1.803 -15.853  20.308  0.00  0.00            
ATOM     89 CLYS     X   1      -1.342 -16.050  16.523  0.00  0.00            
ATOM     90 CVAL     X   1      -0.097 -19.607  17.175  0.00  0.00            
ATOM     91 CPHE     X   1      -3.451 -20.195  18.896  0.00  0.00            
ATOM     92 CASP     X   1      -5.950 -18.159  16.845  0.00  0.00            
ATOM     93 CARG     X   1      -5.301 -20.224  13.713  0.00  0.00            
ATOM     94 CASP     X   1      -7.226 -18.811  10.749  0.00  0.00            
ATOM     95 CGLY     X   1      -6.187 -15.294  11.800  0.00  0.00            
ATOM     96 CASN     X   1      -9.949 -14.934  12.333  0.00  0.00            
ATOM     97 CGLY     X   1      -9.315 -12.984  15.565  0.00  0.00            
ATOM     98 CLEU     X   1     -10.993 -15.440  17.957  0.00  0.00            
ATOM     99 CILE     X   1      -9.556 -18.649  19.371  0.00  0.00            
ATOM    100 CSER     X   1     -12.276 -21.267  19.028  0.00  0.00            
ATOM    101 CALA     X   1     -12.161 -24.543  20.922  0.00  0.00            
ATOM    102 CALA     X   1     -10.982 -26.139  17.638  0.00  0.00            
ATOM    103 CGLU     X   1      -7.975 -23.784  17.498  0.00  0.00            
ATOM    104 CLEU     X   1      -7.118 -24.619  21.110  0.00  0.00            
ATOM    105 CARG     X   1      -7.424 -28.281  20.082  0.00  0.00            
ATOM    106 CHIS     X   1      -4.558 -27.779  17.610  0.00  0.00            
ATOM    107 CVAL     X   1      -2.331 -25.680  19.910  0.00  0.00            
ATOM    108 CMET     X   1      -2.894 -28.165  22.746  0.00  0.00            
ATOM    109 CTHR     X   1      -2.391 -31.206  20.483  0.00  0.00            
ATOM    110 CASN     X   1       0.708 -29.577  18.958  0.00  0.00            
ATOM    111 CLEU     X   1       1.955 -28.761  22.468  0.00  0.00            
ATOM    112 CGLY     X   1       1.122 -32.306  23.611  0.00  0.00            
ATOM    113 CGLU     X   1      -1.548 -31.900  26.312  0.00  0.00            
ATOM    114 CLYS     X   1      -3.963 -34.181  24.407  0.00  0.00            
ATOM    115 CLEU     X   1      -6.678 -33.728  27.065  0.00  0.00            
ATOM    116 CTHR     X   1     -10.370 -33.997  26.107  0.00  0.00            
ATOM    117 CASP     X   1     -12.931 -31.817  24.278  0.00  0.00            
ATOM    118 CASP     X   1     -14.658 -31.826  27.689  0.00  0.00            
ATOM    119 CGLU     X   1     -11.440 -30.591  29.318  0.00  0.00            
ATOM    120 CVAL     X   1     -10.489 -28.228  26.473  0.00  0.00            
ATOM    121 CASP     X   1     -13.672 -26.359  27.438  0.00  0.00            
ATOM    122 CGLU     X   1     -12.130 -26.393  30.938  0.00  0.00            
ATOM    123 CMET     X   1      -9.409 -24.118  29.519  0.00  0.00            
ATOM    124 CILE     X   1     -11.660 -22.103  27.188  0.00  0.00            
ATOM    125 CARG     X   1     -14.073 -21.025  29.922  0.00  0.00            
ATOM    126 CGLU     X   1     -11.113 -19.840  32.014  0.00  0.00            
ATOM    127 CALA     X   1      -9.726 -17.284  29.512  0.00  0.00            
ATOM    128 CASP     X   1     -13.064 -15.879  28.312  0.00  0.00            
ATOM    129 CILE     X   1     -13.683 -12.955  30.674  0.00  0.00            
ATOM    130 CASP     X   1     -16.016 -11.317  28.103  0.00  0.00            
ATOM    131 CGLY     X   1     -18.451 -14.210  27.618  0.00  0.00            
ATOM    132 CASP     X   1     -18.649 -14.877  23.851  0.00  0.00            
ATOM    133 CGLY     X   1     -17.142 -18.344  24.493  0.00  0.00            
ATOM    134 CHIS     X   1     -13.896 -17.446  22.703  0.00  0.00            
ATOM    135 CILE     X   1     -10.481 -15.888  23.407  0.00  0.00            
ATOM    136 CASN     X   1      -9.387 -12.697  21.638  0.00  0.00            
ATOM    137 CTYR     X   1      -6.148 -10.737  22.147  0.00  0.00            
ATOM    138 CGLU     X   1      -7.058  -9.296  25.561  0.00  0.00            
ATOM    139 CGLU     X   1      -8.081 -12.421  27.514  0.00  0.00            
ATOM    140 CPHE     X   1      -4.746 -13.988  26.549  0.00  0.00            
ATOM    141 CVAL     X   1      -2.835 -11.071  28.092  0.00  0.00            
ATOM    142 CARG     X   1      -5.001 -10.817  31.227  0.00  0.00            
ATOM    143 CMET     X   1      -4.599 -14.529  31.998  0.00  0.00            
ATOM    144 CMET     X   1      -0.844 -14.569  31.314  0.00  0.00            
ATOM    145 CVAL     X   1      -0.356 -11.365  33.371  0.00  0.00            
ATOM    146 CSER     X   1      -2.305 -12.196  36.561  0.00  0.00            
END
ATOM      1 CGLU     X   1      24.383  -5.590  37.363  0.00  0.00            
ATOM      2 CGLN     X   1      26.366  -5.570  34.082  0.00  0.00            
ATOM      3 CLEU     X   1      25.878  -2.374  32.003  0.00  0.00            
ATOM      4 CTHR     X   1      25.858  -2.794  28.210  0.00  0.00            
ATOM      5 CGLU     X   1      27.635  -0.506  25.793  0.00  0.00            
ATOM      6 CGLU     X   1      24.822  -0.006  23.273  0.00  0.00            
ATOM      7 CGLN     X   1      22.616   0.408  26.363  0.00  0.00            
ATOM      8 CILE     X   1      24.792   3.387  27.303  0.00  0.00            
ATOM      9 CALA     X   1      24.576   4.781  23.713  0.00  0.00            
ATOM     10 CGLU     X   1      20.892   3.819  23.604  0.00  0.00            
ATOM     11 CPHE     X   1      19.607   5.651  26.710  0.00  0.00            
ATOM     12 CLYS     X   1      21.839   8.630  25.871  0.00  0.00            
ATOM     13 CGLU     X   1      20.684   8.598  22.234  0.00  0.00            
ATOM     14 CALA     X   1      16.953   8.466  23.012  0.00  0.00            
ATOM     15 CPHE     X   1      17.276  11.248  25.605  0.00  0.00            
ATOM     16 CALA     X   1      19.471  13.197  23.175  0.00  0.00            
ATOM     17 CLEU     X   1      16.760  13.559  20.504  0.00  0.00            
ATOM     18 CPHE     X   1      14.914  15.392  23.302  0.00  0.00            
ATOM     19 CASP     X   1      17.507  17.809  24.704  0.00  0.00            
ATOM     20 CLYS     X   1      18.468  19.312  21.317  0.00  0.00            
ATOM     21 CASP     X   1      20.648  22.017  22.901  0.00  0.00            
ATOM     22 CGLY     X   1      22.679  19.204  24.518  0.00  0.00            
ATOM     23 CASP     X   1      22.943  21.298  27.697  0.00  0.00            
ATOM     24 CGLY     X   1      21.150  19.035  30.198  0.00  0.00            
ATOM     25 CTHR     X   1      17.352  19.457  30.474  0.00  0.00            
ATOM     26 CILE     X   1      14.245  18.950  28.308  0.00  0.00            
ATOM     27 CTHR     X   1      11.272  21.208  28.936  0.00  0.00            
ATOM     28 CTHR     X   1       7.662  20.154  28.310  0.00  0.00            
ATOM     29 CLYS     X   1       7.582  21.784  24.860  0.00  0.00            
ATOM     30 CGLU     X   1      10.818  19.983  23.947  0.00  0.00            
ATOM     31 CLEU     X   1       9.822  16.401  24.771  0.00  0.00            
ATOM     32 CGLY     X   1       6.712  17.329  22.764  0.00  0.00            
ATOM     33 CTHR     X   1       8.563  18.947  19.860  0.00  0.00            
ATOM     34 CVAL     X   1       9.964  15.447  19.277  0.00  0.00            
ATOM     35 CMET     X   1       6.478  13.996  19.739  0.00  0.00            
ATOM     36 CARG     X   1       5.510  16.118  16.762  0.00  0.00            
ATOM     37 CSER     X   1       7.950  14.443  14.372  0.00  0.00            
ATOM     38 CLEU     X   1       6.911  11.226  16.159  0.00  0.00            
ATOM     39 CGLY     X   1       3.505  12.062  14.660  0.00  0.00            
ATOM     40 CGLN     X   1       1.697  13.048  17.881  0.00  0.00            
ATOM     41 CASN     X   1      -0.136  16.106  19.196  0.00  0.00            
ATOM     42 CPRO     X   1      -0.013  16.579  23.003  0.00  0.00            
ATOM     43 CTHR     X   1      -1.644  19.172  25.270  0.00  0.00            
ATOM     44 CGLU     X   1       1.319  20.214  27.428  0.00  0.00            
ATOM     45 CALA     X   1      -0.782  19.345  30.479  0.00  0.00            
ATOM     46 CGLU     X   1      -0.619  15.759  29.144  0.00  0.00            
ATOM     47 CLEU     X   1       3.086  16.381  28.547  0.00  0.00            
ATOM     48 CGLN     X   1       3.499  17.914  32.023  0.00  0.00            
ATOM     49 CASP     X   1       1.728  15.120  33.913  0.00  0.00            
ATOM     50 CMET     X   1       4.206  12.748  32.229  0.00  0.00            
ATOM     51 CILE     X   1       7.107  14.681  33.740  0.00  0.00            
ATOM     52 CASN     X   1       5.184  15.117  36.985  0.00  0.00            
ATOM     53 CGLU     X   1       5.072  11.387  37.806  0.00  0.00            
ATOM     54 CVAL     X   1       8.812  11.902  38.270  0.00  0.00            
ATOM     55 CASP     X   1       9.117  15.638  39.047  0.00  0.00            
ATOM     56 CALA     X   1      11.496  15.178  42.024  0.00  0.00            
ATOM     57 CASP     X   1      12.758  18.790  41.738  0.00  0.00            
ATOM     58 CGLY     X   1       9.194  20.148  41.625  0.00  0.00            
ATOM     59 CASN     X   1      10.312  22.483  38.799  0.00  0.00            
ATOM     60 CGLY     X   1       8.329  20.730  36.012  0.00  0.00            
ATOM     61 CTHR     X   1      11.178  19.771  33.617  0.00  0.00            
ATOM     62 CILE     X   1      13.428  16.749  32.823  0.00  0.00            
ATOM     63 CASP     X   1      17.024  16.347  34.057  0.00  0.00            
ATOM     64 CPHE     X   1      19.345  13.328  34.463  0.00  0.00            
ATOM     65 CPRO     X   1      17.441  11.426  37.234  0.00  0.00            
ATOM     66 CGLU     X   1      13.911  11.944  35.846  0.00  0.00            
ATOM     67 CPHE     X   1      15.533  10.314  32.758  0.00  0.00            
ATOM     68 CLEU     X   1      15.793   7.176  34.902  0.00  0.00            
ATOM     69 CSER     X   1      12.170   8.191  35.567  0.00  0.00            
ATOM     70 CLEU     X   1      11.834   8.162  31.760  0.00  0.00            
ATOM     71 CMET     X   1      13.018   4.530  31.835  0.00  0.00            
ATOM     72 CALA     X   1       9.724   3.922  33.642  0.00  0.00            
ATOM     73 CARG     X   1       8.000   5.109  30.412  0.00  0.00            
ATOM     74 CLYS     X   1      10.337   4.436  27.485  0.00  0.00            
ATOM     75 CMET     X   1      11.147   1.384  29.579  0.00  0.00            
ATOM     76 CLYS     X   1       7.378   0.860  29.286  0.00  0.00            
ATOM     77 CGLU     X   1       5.276   1.856  26.253  0.00  0.00            
ATOM     78 CGLN     X   1       7.427  -0.413  24.108  0.00  0.00            
ATOM     79 CASP     X   1       7.770  -4.185  24.819  0.00  0.00            
ATOM     80 CSER     X   1       4.509  -5.979  25.652  0.00  0.00            
ATOM     81 CGLU     X   1       2.028  -7.102  22.971  0.00  0.00            
ATOM     82 CGLU     X   1       1.644  -7.511  19.172  0.00  0.00            
ATOM     83 CGLU     X   1       4.617  -9.907  19.606  0.00  0.00            
ATOM     84 CLEU     X   1       2.068 -11.544  21.901  0.00  0.00            
ATOM     85 CILE     X   1       0.008 -10.924  18.751  0.00  0.00            
ATOM     86 CGLU     X   1       2.751 -12.949  17.012  0.00  0.00            
ATOM     87 CALA     X   1       2.404 -15.735  19.597  0.00  0.00            
ATOM     88 CPHE     X   1      -1.403 -15.399  19.546  0.00  0.00            
ATOM     89 CLYS     X   1      -1.242 -15.942  15.770  0.00  0.00            
ATOM     90 CVAL     X   1       0.041 -19.450  16.593  0.00  0.00            
ATOM     91 CPHE     X   1      -3.246 -20.230  18.366  0.00  0.00            
ATOM     92 CASP     X   1      -5.276 -17.890  16.128  0.00  0.00            
ATOM     93 CARG     X   1      -4.216 -19.824  13.025  0.00  0.00            
ATOM     94 CASP     X   1      -6.027 -18.094  10.159  0.00  0.00            
ATOM     95 CGLY     X   1      -6.005 -14.783  12.053  0.00  0.00            
ATOM     96 CASN     X   1      -9.528 -13.602  12.926  0.00  0.00            
ATOM     97 CGLY     X   1      -8.670 -11.760  16.170  0.00  0.00            
ATOM     98 CLEU     X   1      -9.935 -14.674  18.286  0.00  0.00            
ATOM     99 CILE     X   1      -8.934 -18.226  19.151  0.00  0.00            
ATOM    100 CSER     X   1     -11.943 -20.452  18.552  0.00  0.00            
ATOM    101 CALA     X   1     -12.623 -23.537  20.637  0.00  0.00            
ATOM    102 CALA     X   1     -11.424 -25.495  17.562  0.00  0.00            
ATOM    103 CGLU     X   1      -8.340 -23.243  17.401  0.00  0.00            
ATOM    104 CLEU     X   1      -7.952 -24.018  21.106  0.00  0.00            
ATOM    105 CARG     X   1      -8.088 -27.690  20.074  0.00  0.00            
ATOM    106 CHIS     X   1      -5.147 -27.188  17.692  0.00  0.00            
ATOM    107 CVAL     X   1      -2.625 -26.173  20.387  0.00  0.00            
ATOM    108 CMET     X   1      -2.996 -29.234  22.629  0.00  0.00            
ATOM    109 CTHR     X   1      -0.976 -30.977  19.890  0.00  0.00            
ATOM    110 CASN     X   1       1.270 -27.891  19.756  0.00  0.00            
ATOM    111 CLEU     X   1       1.844 -27.972  23.525  0.00  0.00            
ATOM    112 CGLY     X   1       2.338 -31.752  23.346  0.00  0.00            
ATOM    113 CGLU     X   1      -0.742 -32.494  25.478  0.00  0.00            
ATOM    114 CLYS     X   1      -2.813 -35.706  25.235  0.00  0.00            
ATOM    115 CLEU     X   1      -5.958 -34.082  26.685  0.00  0.00            
ATOM    116 CTHR     X   1      -9.706 -34.738  27.067  0.00  0.00            
ATOM    117 CASP     X   1     -12.198 -33.035  24.712  0.00  0.00            
ATOM    118 CASP     X   1     -13.863 -31.788  27.921  0.00  0.00            
ATOM    119 CGLU     X   1     -10.310 -30.663  28.721  0.00  0.00            
ATOM    120 CVAL     X   1     -10.426 -28.127  25.869  0.00  0.00            
ATOM    121 CASP     X   1     -13.739 -26.676  27.082  0.00  0.00            
ATOM    122 CGLU     X   1     -12.277 -26.440  30.609  0.00  0.00            
ATOM    123 CMET     X   1      -9.619 -24.060  29.246  0.00  0.00            
ATOM    124 CILE     X   1     -11.801 -21.834  27.044  0.00  0.00            
ATOM    125 CARG     X   1     -14.164 -21.183  29.951  0.00  0.00            
ATOM    126 CGLU     X   1     -11.177 -20.211  32.113  0.00  0.00            
ATOM    127 CALA     X   1      -9.565 -17.888  29.521  0.00  0.00            
ATOM    128 CASP     X   1     -12.868 -16.379  28.349  0.00  0.00            
ATOM    129 CILE     X   1     -13.752 -14.192  31.341  0.00  0.00            
ATOM    130 CASP     X   1     -15.415 -11.774  28.866  0.00  0.00            
ATOM    131 CGLY     X   1     -17.925 -14.252  27.419  0.00  0.00            
ATOM    132 CASP     X   1     -18.287 -15.065  23.693  0.00  0.00            
ATOM    133 CGLY     X   1     -16.888 -18.610  24.108  0.00  0.00            
ATOM    134 CHIS     X   1     -13.660 -17.697  22.295  0.00  0.00            
ATOM    135 CILE     X   1     -10.509 -15.817  23.356  0.00  0.00            
ATOM    136 CASN     X   1      -9.746 -12.422  21.804  0.00  0.00            
ATOM    137 CTYR     X   1      -6.265 -11.062  22.591  0.00  0.00            
ATOM    138 CGLU     X   1      -6.879  -9.035  25.765  0.00  0.00            
ATOM    139 CGLU     X   1      -8.332 -12.196  27.352  0.00  0.00            
ATOM    140 CPHE     X   1      -5.038 -13.989  26.686  0.00  0.00            
ATOM    141 CVAL     X   1      -3.116 -10.999  28.065  0.00  0.00            
ATOM    142 CARG     X   1      -5.147 -10.957  31.299  0.00  0.00            
ATOM    143 CMET     X   1      -4.937 -14.762  31.407  0.00  0.00            
ATOM    144 CMET     X   1      -1.133 -14.515  31.621  0.00  0.00            
ATOM    145 CVAL     X   1      -0.957 -12.907  35.102  0.00  0.00            
ATOM    146 CSER     X   1      -2.950 -15.310  37.319  0.00  0.00            
END
ATOM      1 CGLU     X   1      26.991  -5.409  36.223  0.00  0.00            
ATOM      2 CGLN     X   1      27.252  -5.683  32.409  0.00  0.00            
ATOM      3 CLEU     X   1      24.908  -3.464  30.322  0.00  0.00            
ATOM      4 CTHR     X   1      25.995  -2.683  26.748  0.00  0.00            
ATOM      5 CGLU     X   1      27.818   0.562  26.124  0.00  0.00            
ATOM      6 CGLU     X   1      26.721   0.697  22.479  0.00  0.00            
ATOM      7 CGLN     X   1      23.280   0.264  24.078  0.00  0.00            
ATOM      8 CILE     X   1      23.980   2.832  26.800  0.00  0.00            
ATOM      9 CALA     X   1      24.861   5.383  24.044  0.00  0.00            
ATOM     10 CGLU     X   1      21.616   4.627  22.197  0.00  0.00            
ATOM     11 CPHE     X   1      19.733   5.687  25.357  0.00  0.00            
ATOM     12 CLYS     X   1      22.151   8.616  25.723  0.00  0.00            
ATOM     13 CGLU     X   1      21.069   9.817  22.267  0.00  0.00            
ATOM     14 CALA     X   1      17.512   9.058  23.412  0.00  0.00            
ATOM     15 CPHE     X   1      18.592  11.323  26.287  0.00  0.00            
ATOM     16 CALA     X   1      20.123  13.639  23.677  0.00  0.00            
ATOM     17 CLEU     X   1      16.892  13.454  21.643  0.00  0.00            
ATOM     18 CPHE     X   1      14.884  15.441  24.215  0.00  0.00            
ATOM     19 CASP     X   1      17.840  17.414  25.594  0.00  0.00            
ATOM     20 CLYS     X   1      18.037  19.109  22.168  0.00  0.00            
ATOM     21 CASP     X   1      19.488  22.388  23.480  0.00  0.00            
ATOM     22 CGLY     X   1      21.750  20.369  25.817  0.00  0.00            
ATOM     23 CASP     X   1      20.703  22.145  29.028  0.00  0.00            
ATOM     24 CGLY     X   1      20.876  18.722  30.716  0.00  0.00            
ATOM     25 CTHR     X   1      17.135  19.210  31.381  0.00  0.00            
ATOM     26 CILE     X   1      14.308  18.820  28.841  0.00  0.00            
ATOM     27 CTHR     X   1      11.635  21.498  28.954  0.00  0.00            
ATOM     28 CTHR     X   1       7.979  20.828  28.105  0.00  0.00            
ATOM     29 CLYS     X   1       8.655  23.136  25.141  0.00  0.00            
ATOM     30 CGLU     X   1      11.551  21.019  23.846  0.00  0.00            
ATOM     31 CLEU     X   1       9.564  17.908  24.782  0.00  0.00            
ATOM     32 CGLY     X   1       6.610  18.976  22.615  0.00  0.00            
ATOM     33 CTHR     X   1       9.102  19.629  19.815  0.00  0.00            
ATOM     34 CVAL     X   1       9.994  15.924  19.989  0.00  0.00            
ATOM     35 CMET     X   1       6.398  14.851  20.612  0.00  0.00            
ATOM     36 CARG     X   1       5.248  15.743  17.121  0.00  0.00            
ATOM     37 CSER     X   1       8.380  14.475  15.375  0.00  0.00            
ATOM     38 CLEU     X   1       7.508  10.977  16.650  0.00  0.00            
ATOM     39 CGLY     X   1       3.915  11.267  15.406  0.00  0.00            
ATOM     40 CGLN     X   1       1.832  12.981  18.115  0.00  0.00            
ATOM     41 CASN     X   1      -0.244  16.113  18.684  0.00  0.00            
ATOM     42 CPRO     X   1      -0.693  16.297  22.491  0.00  0.00            
ATOM     43 CTHR     X   1      -1.169  19.609  24.315  0.00  0.00            
ATOM     44 CGLU     X   1       1.598  21.647  25.963  0.00  0.00            
ATOM     45 CALA     X   1      -0.276  20.926  29.195  0.00  0.00            
ATOM     46 CGLU     X   1      -0.024  17.260  28.117  0.00  0.00            
ATOM     47 CLEU     X   1       3.765  17.268  27.774  0.00  0.00            
ATOM     48 CGLN     X   1       3.591  18.546  31.372  0.00  0.00            
ATOM     49 CASP     X   1       1.633  15.524  32.617  0.00  0.00            
ATOM     50 CMET     X   1       4.462  13.331  31.279  0.00  0.00            
ATOM     51 CILE     X   1       7.085  15.085  33.397  0.00  0.00            
ATOM     52 CASN     X   1       4.738  15.137  36.381  0.00  0.00            
ATOM     53 CGLU     X   1       4.160  11.384  36.805  0.00  0.00            
ATOM     54 CVAL     X   1       7.892  10.895  37.352  0.00  0.00            
ATOM     55 CASP     X   1       8.979  14.241  38.860  0.00  0.00            
ATOM     56 CALA     X   1      10.224  13.069  42.296  0.00  0.00            
ATOM     57 CASP     X   1      12.129  16.371  42.734  0.00  0.00            
ATOM     58 CGLY     X   1       9.098  18.185  41.293  0.00  0.00            
ATOM     59 CASN     X   1      11.347  20.398  39.117  0.00  0.00            
ATOM     60 CGLY     X   1       9.014  20.726  36.080  0.00  0.00            
ATOM     61 CTHR     X   1      11.558  19.327  33.560  0.00  0.00            
ATOM     62 CILE     X   1      13.293  16.023  32.616  0.00  0.00            
ATOM     63 CASP     X   1      16.534  16.196  34.637  0.00  0.00            
ATOM     64 CPHE     X   1      19.221  13.533  35.230  0.00  0.00            
ATOM     65 CPRO     X   1      17.456  12.088  38.349  0.00  0.00            
ATOM     66 CGLU     X   1      14.255  12.455  36.282  0.00  0.00            
ATOM     67 CPHE     X   1      15.941  10.525  33.410  0.00  0.00            
ATOM     68 CLEU     X   1      15.641   7.404  35.572  0.00  0.00            
ATOM     69 CSER     X   1      11.948   7.786  34.671  0.00  0.00            
ATOM     70 CLEU     X   1      13.065   7.955  31.019  0.00  0.00            
ATOM     71 CMET     X   1      14.133   4.288  31.144  0.00  0.00            
ATOM     72 CALA     X   1      10.876   3.342  32.871  0.00  0.00            
ATOM     73 CARG     X   1       8.746   4.794  30.012  0.00  0.00            
ATOM     74 CLYS     X   1      11.230   3.768  27.318  0.00  0.00            
ATOM     75 CMET     X   1      11.527   0.792  29.644  0.00  0.00            
ATOM     76 CLYS     X   1       7.769   0.447  29.081  0.00  0.00            
ATOM     77 CGLU     X   1       6.764   2.027  25.749  0.00  0.00            
ATOM     78 CGLN     X   1       7.829  -0.956  23.666  0.00  0.00            
ATOM     79 CASP     X   1       6.144  -4.206  24.868  0.00  0.00            
ATOM     80 CSER     X   1       2.470  -4.030  25.878  0.00  0.00            
ATOM     81 CGLU     X   1       0.472  -5.706  23.086  0.00  0.00            
ATOM     82 CGLU     X   1       1.203  -6.735  19.458  0.00  0.00            
ATOM     83 CGLU     X   1       3.968  -9.222  20.426  0.00  0.00            
ATOM     84 CLEU     X   1       2.246 -11.258  23.136  0.00  0.00            
ATOM     85 CILE     X   1       0.152 -11.748  19.986  0.00  0.00            
ATOM     86 CGLU     X   1       3.249 -13.509  18.587  0.00  0.00            
ATOM     87 CALA     X   1       2.410 -16.447  20.874  0.00  0.00            
ATOM     88 CPHE     X   1      -1.343 -16.044  20.274  0.00  0.00            
ATOM     89 CLYS     X   1      -1.055 -16.061  16.467  0.00  0.00            
ATOM     90 CVAL     X   1       0.082 -19.698  16.796  0.00  0.00            
ATOM     91 CPHE     X   1      -3.277 -20.334  18.489  0.00  0.00            
ATOM     92 CASP     X   1      -5.236 -17.761  16.454  0.00  0.00            
ATOM     93 CARG     X   1      -4.374 -19.919  13.439  0.00  0.00            
ATOM     94 CASP     X   1      -6.521 -18.430  10.671  0.00  0.00            
ATOM     95 CGLY     X   1      -6.394 -14.928  12.177  0.00  0.00            
ATOM     96 CASN     X   1      -9.989 -14.460  13.371  0.00  0.00            
ATOM     97 CGLY     X   1      -9.207 -12.088  16.272  0.00  0.00            
ATOM     98 CLEU     X   1     -10.484 -14.991  18.397  0.00  0.00            
ATOM     99 CILE     X   1      -9.448 -18.553  19.174  0.00  0.00            
ATOM    100 CSER     X   1     -12.559 -20.672  18.728  0.00  0.00            
ATOM    101 CALA     X   1     -12.914 -23.715  20.951  0.00  0.00            
ATOM    102 CALA     X   1     -12.209 -26.178  18.094  0.00  0.00            
ATOM    103 CGLU     X   1      -8.893 -24.445  17.313  0.00  0.00            
ATOM    104 CLEU     X   1      -8.077 -24.610  21.026  0.00  0.00            
ATOM    105 CARG     X   1      -8.619 -28.387  20.951  0.00  0.00            
ATOM    106 CHIS     X   1      -6.496 -28.510  17.781  0.00  0.00            
ATOM    107 CVAL     X   1      -3.610 -26.535  19.336  0.00  0.00            
ATOM    108 CMET     X   1      -3.817 -28.133  22.792  0.00  0.00            
ATOM    109 CTHR     X   1      -2.654 -31.454  21.295  0.00  0.00            
ATOM    110 CASN     X   1       0.371 -30.119  19.384  0.00  0.00            
ATOM    111 CLEU     X   1       1.932 -28.748  22.582  0.00  0.00            
ATOM    112 CGLY     X   1       2.174 -32.249  24.082  0.00  0.00            
ATOM    113 CGLU     X   1      -1.068 -32.066  26.092  0.00  0.00            
ATOM    114 CLYS     X   1      -3.106 -35.303  25.908  0.00  0.00            
ATOM    115 CLEU     X   1      -6.060 -33.933  27.916  0.00  0.00            
ATOM    116 CTHR     X   1      -9.547 -34.937  26.710  0.00  0.00            
ATOM    117 CASP     X   1     -11.372 -32.985  23.969  0.00  0.00            
ATOM    118 CASP     X   1     -13.834 -32.134  26.769  0.00  0.00            
ATOM    119 CGLU     X   1     -11.394 -30.857  29.405  0.00  0.00            
ATOM    120 CVAL     X   1      -9.920 -28.291  26.992  0.00  0.00            
ATOM    121 CASP     X   1     -13.281 -26.488  27.019  0.00  0.00            
ATOM    122 CGLU     X   1     -13.078 -25.972  30.803  0.00  0.00            
ATOM    123 CMET     X   1      -9.816 -24.060  30.263  0.00  0.00            
ATOM    124 CILE     X   1     -10.887 -21.856  27.338  0.00  0.00            
ATOM    125 CARG     X   1     -14.033 -20.975  29.283  0.00  0.00            
ATOM    126 CGLU     X   1     -11.746 -20.178  32.228  0.00  0.00            
ATOM    127 CALA     X   1     -10.242 -16.962  30.777  0.00  0.00            
ATOM    128 CASP     X   1     -13.451 -16.469  28.772  0.00  0.00            
ATOM    129 CILE     X   1     -14.338 -13.516  31.010  0.00  0.00            
ATOM    130 CASP     X   1     -16.146 -11.660  28.177  0.00  0.00            
ATOM    131 CGLY     X   1     -18.495 -14.647  27.882  0.00  0.00            
ATOM    132 CASP     X   1     -18.286 -14.544  24.058  0.00  0.00            
ATOM    133 CGLY     X   1     -16.900 -18.118  24.157  0.00  0.00            
ATOM    134 CHIS     X   1     -13.602 -17.262  22.443  0.00  0.00            
ATOM    135 CILE     X   1     -10.084 -16.214  23.497  0.00  0.00            
ATOM    136 CASN     X   1      -9.001 -12.958  21.843  0.00  0.00            
ATOM    137 CTYR     X   1      -5.765 -10.965  21.461  0.00  0.00            
ATOM    138 CGLU     X   1      -6.327  -9.085  24.734  0.00  0.00            
ATOM    139 CGLU     X   1      -7.797 -12.006  26.715  0.00  0.00            
ATOM    140 CPHE     X   1      -4.531 -13.808  25.948  0.00  0.00            
ATOM    141 CVAL     X   1      -2.518 -11.359  28.065  0.00  0.00            
ATOM    142 CARG     X   1      -4.856 -11.226  31.082  0.00  0.00            
ATOM    143 CMET     X   1      -5.142 -15.011  31.437  0.00  0.00            
ATOM    144 CMET     X   1      -1.385 -15.580  31.807  0.00  0.00            
ATOM    145 CVAL     X   1      -1.335 -13.837  35.226  0.00  0.00            
ATOM    146 CSER     X   1      -4.312 -15.877  36.505  0.00  0.00            
END
ATOM      1 CGLU     X   1      23.400  -5.731  34.539  0.00  0.00            
ATOM      2 CGLN     X   1      26.206  -5.469  31.940  0.00  0.00            
ATOM      3 CLEU     X   1      27.255  -2.009  30.637  0.00  0.00            
ATOM      4 CTHR     X   1      28.344  -1.981  26.978  0.00  0.00            
ATOM      5 CGLU     X   1      29.409   1.302  25.454  0.00  0.00            
ATOM      6 CGLU     X   1      27.692   0.936  22.073  0.00  0.00            
ATOM      7 CGLN     X   1      24.514   0.037  23.988  0.00  0.00            
ATOM      8 CILE     X   1      25.042   3.147  26.119  0.00  0.00            
ATOM      9 CALA     X   1      25.419   4.964  22.737  0.00  0.00            
ATOM     10 CGLU     X   1      21.829   4.204  21.716  0.00  0.00            
ATOM     11 CPHE     X   1      20.394   5.614  24.973  0.00  0.00            
ATOM     12 CLYS     X   1      22.294   8.769  23.976  0.00  0.00            
ATOM     13 CGLU     X   1      20.122   8.753  20.839  0.00  0.00            
ATOM     14 CALA     X   1      16.692   8.603  22.500  0.00  0.00            
ATOM     15 CPHE     X   1      17.756  11.186  25.102  0.00  0.00            
ATOM     16 CALA     X   1      19.023  13.422  22.288  0.00  0.00            
ATOM     17 CLEU     X   1      15.594  13.489  20.599  0.00  0.00            
ATOM     18 CPHE     X   1      14.322  15.261  23.735  0.00  0.00            
ATOM     19 CASP     X   1      17.589  17.141  24.306  0.00  0.00            
ATOM     20 CLYS     X   1      17.414  19.450  21.259  0.00  0.00            
ATOM     21 CASP     X   1      17.515  22.736  23.201  0.00  0.00            
ATOM     22 CGLY     X   1      20.636  21.383  24.955  0.00  0.00            
ATOM     23 CASP     X   1      19.667  23.051  28.248  0.00  0.00            
ATOM     24 CGLY     X   1      20.695  20.141  30.499  0.00  0.00            
ATOM     25 CTHR     X   1      17.005  19.480  31.286  0.00  0.00            
ATOM     26 CILE     X   1      14.173  18.415  28.954  0.00  0.00            
ATOM     27 CTHR     X   1      11.116  20.585  29.479  0.00  0.00            
ATOM     28 CTHR     X   1       7.649  20.099  27.967  0.00  0.00            
ATOM     29 CLYS     X   1       8.441  22.473  25.085  0.00  0.00            
ATOM     30 CGLU     X   1      11.130  20.284  23.497  0.00  0.00            
ATOM     31 CLEU     X   1       9.093  17.391  24.905  0.00  0.00            
ATOM     32 CGLY     X   1       6.094  18.763  22.985  0.00  0.00            
ATOM     33 CTHR     X   1       8.204  19.726  19.969  0.00  0.00            
ATOM     34 CVAL     X   1       9.167  16.041  19.762  0.00  0.00            
ATOM     35 CMET     X   1       5.788  14.396  20.357  0.00  0.00            
ATOM     36 CARG     X   1       4.689  16.287  17.271  0.00  0.00            
ATOM     37 CSER     X   1       7.490  14.611  15.319  0.00  0.00            
ATOM     38 CLEU     X   1       5.853  11.331  16.404  0.00  0.00            
ATOM     39 CGLY     X   1       2.448  12.415  15.074  0.00  0.00            
ATOM     40 CGLN     X   1       0.773  13.608  18.297  0.00  0.00            
ATOM     41 CASN     X   1      -1.004  16.674  19.668  0.00  0.00            
ATOM     42 CPRO     X   1      -0.559  16.911  23.472  0.00  0.00            
ATOM     43 CTHR     X   1      -1.276  20.448  24.697  0.00  0.00            
ATOM     44 CGLU     X   1       0.989  21.922  27.384  0.00  0.00            
ATOM     45 CALA     X   1      -1.409  20.679  30.064  0.00  0.00            
ATOM     46 CGLU     X   1      -0.866  17.069  28.906  0.00  0.00            
ATOM     47 CLEU     X   1       2.728  18.245  28.492  0.00  0.00            
ATOM     48 CGLN     X   1       3.204  18.885  32.229  0.00  0.00            
ATOM     49 CASP     X   1       1.678  15.527  33.187  0.00  0.00            
ATOM     50 CMET     X   1       3.959  13.419  30.961  0.00  0.00            
ATOM     51 CILE     X   1       6.778  15.124  32.855  0.00  0.00            
ATOM     52 CASN     X   1       4.798  15.084  36.095  0.00  0.00            
ATOM     53 CGLU     X   1       4.750  11.284  36.492  0.00  0.00            
ATOM     54 CVAL     X   1       8.533  11.141  36.121  0.00  0.00            
ATOM     55 CASP     X   1       9.405  14.335  38.040  0.00  0.00            
ATOM     56 CALA     X   1      10.088  12.812  41.496  0.00  0.00            
ATOM     57 CASP     X   1      12.344  15.695  42.647  0.00  0.00            
ATOM     58 CGLY     X   1       9.663  18.292  41.856  0.00  0.00            
ATOM     59 CASN     X   1      11.461  20.915  39.717  0.00  0.00            
ATOM     60 CGLY     X   1       8.619  21.040  37.132  0.00  0.00            
ATOM     61 CTHR     X   1      10.791  19.255  34.512  0.00  0.00            
ATOM     62 CILE     X   1      12.792  16.047  33.779  0.00  0.00            
ATOM     63 CASP     X   1      16.538  15.988  34.544  0.00  0.00            
ATOM     64 CPHE     X   1      19.322  13.369  34.300  0.00  0.00            
ATOM     65 CPRO     X   1      17.849  11.079  37.042  0.00  0.00            
ATOM     66 CGLU     X   1      14.299  10.924  35.616  0.00  0.00            
ATOM     67 CPHE     X   1      15.900   9.937  32.257  0.00  0.00            
ATOM     68 CLEU     X   1      16.930   6.570  33.711  0.00  0.00            
ATOM     69 CSER     X   1      13.262   6.331  34.750  0.00  0.00            
ATOM     70 CLEU     X   1      12.231   7.514  31.264  0.00  0.00            
ATOM     71 CMET     X   1      13.987   4.334  30.077  0.00  0.00            
ATOM     72 CALA     X   1      11.297   2.438  31.988  0.00  0.00            
ATOM     73 CARG     X   1       8.955   4.800  30.052  0.00  0.00            
ATOM     74 CLYS     X   1      10.855   3.966  26.863  0.00  0.00            
ATOM     75 CMET     X   1      10.633   1.541  29.766  0.00  0.00            
ATOM     76 CLYS     X   1       6.857   2.029  29.511  0.00  0.00            
ATOM     77 CGLU     X   1       5.578   2.777  25.988  0.00  0.00            
ATOM     78 CGLN     X   1       5.782  -0.129  23.562  0.00  0.00            
ATOM     79 CASP     X   1       5.819  -3.752  24.876  0.00  0.00            
ATOM     80 CSER     X   1       2.795  -4.818  26.942  0.00  0.00            
ATOM     81 CGLU     X   1       0.317  -6.053  24.309  0.00  0.00            
ATOM     82 CGLU     X   1      -0.109  -6.477  20.516  0.00  0.00            
ATOM     83 CGLU     X   1       3.446  -7.934  20.419  0.00  0.00            
ATOM     84 CLEU     X   1       2.063 -10.652  22.688  0.00  0.00            
ATOM     85 CILE     X   1      -0.222 -10.991  19.653  0.00  0.00            
ATOM     86 CGLU     X   1       2.526 -12.941  17.836  0.00  0.00            
ATOM     87 CALA     X   1       2.601 -15.591  20.582  0.00  0.00            
ATOM     88 CPHE     X   1      -1.210 -15.886  20.611  0.00  0.00            
ATOM     89 CLYS     X   1      -0.905 -15.631  16.813  0.00  0.00            
ATOM     90 CVAL     X   1       0.965 -18.957  17.078  0.00  0.00            
ATOM     91 CPHE     X   1      -2.127 -20.864  18.245  0.00  0.00            
ATOM     92 CASP     X   1      -4.750 -18.525  16.746  0.00  0.00            
ATOM     93 CARG     X   1      -3.457 -19.330  13.257  0.00  0.00            
ATOM     94 CASP     X   1      -5.846 -17.451  10.967  0.00  0.00            
ATOM     95 CGLY     X   1      -5.456 -14.227  12.968  0.00  0.00            
ATOM     96 CASN     X   1      -9.175 -13.562  13.513  0.00  0.00            
ATOM     97 CGLY     X   1      -8.645 -11.695  16.812  0.00  0.00            
ATOM     98 CLEU     X   1     -10.415 -14.726  18.314  0.00  0.00            
ATOM     99 CILE     X   1      -9.063 -18.172  19.129  0.00  0.00            
ATOM    100 CSER     X   1     -11.969 -20.573  19.530  0.00  0.00            
ATOM    101 CALA     X   1     -10.992 -23.646  21.512  0.00  0.00            
ATOM    102 CALA     X   1     -11.115 -25.760  18.312  0.00  0.00            
ATOM    103 CGLU     X   1      -8.228 -23.639  16.979  0.00  0.00            
ATOM    104 CLEU     X   1      -6.362 -23.579  20.294  0.00  0.00            
ATOM    105 CARG     X   1      -6.985 -27.278  20.996  0.00  0.00            
ATOM    106 CHIS     X   1      -5.016 -28.319  17.895  0.00  0.00            
ATOM    107 CVAL     X   1      -1.642 -27.121  19.250  0.00  0.00            
ATOM    108 CMET     X   1      -2.056 -28.794  22.651  0.00  0.00            
ATOM    109 CTHR     X   1      -3.105 -32.159  21.167  0.00  0.00            
ATOM    110 CASN     X   1       0.307 -32.511  19.488  0.00  0.00            
ATOM    111 CLEU     X   1       2.382 -30.708  22.131  0.00  0.00            
ATOM    112 CGLY     X   1       1.733 -32.944  25.156  0.00  0.00            
ATOM    113 CGLU     X   1      -1.577 -32.159  26.891  0.00  0.00            
ATOM    114 CLYS     X   1      -3.041 -35.453  25.599  0.00  0.00            
ATOM    115 CLEU     X   1      -6.072 -34.864  27.857  0.00  0.00            
ATOM    116 CTHR     X   1      -9.336 -35.313  25.916  0.00  0.00            
ATOM    117 CASP     X   1     -11.193 -32.472  24.143  0.00  0.00            
ATOM    118 CASP     X   1     -13.711 -32.062  26.992  0.00  0.00            
ATOM    119 CGLU     X   1     -10.793 -30.898  29.152  0.00  0.00            
ATOM    120 CVAL     X   1      -9.546 -28.340  26.606  0.00  0.00            
ATOM    121 CASP     X   1     -12.738 -26.266  26.347  0.00  0.00            
ATOM    122 CGLU     X   1     -12.725 -26.304  30.171  0.00  0.00            
ATOM    123 CMET     X   1      -9.539 -24.201  30.066  0.00  0.00            
ATOM    124 CILE     X   1     -10.936 -21.775  27.473  0.00  0.00            
ATOM    125 CARG     X   1     -14.296 -21.189  29.155  0.00  0.00            
ATOM    126 CGLU     X   1     -12.065 -21.019  32.243  0.00  0.00            
ATOM    127 CALA     X   1      -9.793 -18.407  30.592  0.00  0.00            
ATOM    128 CASP     X   1     -12.963 -16.880  29.115  0.00  0.00            
ATOM    129 CILE     X   1     -12.813 -13.642  31.117  0.00  0.00            
ATOM    130 CASP     X   1     -14.686 -11.178  28.847  0.00  0.00            
ATOM    131 CGLY     X   1     -18.074 -12.854  28.353  0.00  0.00            
ATOM    132 CASP     X   1     -17.863 -13.480  24.579  0.00  0.00            
ATOM    133 CGLY     X   1     -16.954 -17.198  24.803  0.00  0.00            
ATOM    134 CHIS     X   1     -13.543 -17.369  23.105  0.00  0.00            
ATOM    135 CILE     X   1      -9.950 -16.363  23.917  0.00  0.00            
ATOM    136 CASN     X   1      -8.790 -12.999  22.559  0.00  0.00            
ATOM    137 CTYR     X   1      -5.286 -11.648  23.259  0.00  0.00            
ATOM    138 CGLU     X   1      -6.575  -9.903  26.398  0.00  0.00            
ATOM    139 CGLU     X   1      -7.710 -13.148  28.073  0.00  0.00            
ATOM    140 CPHE     X   1      -4.354 -14.649  27.082  0.00  0.00            
ATOM    141 CVAL     X   1      -2.428 -11.918  28.917  0.00  0.00            
ATOM    142 CARG     X   1      -4.493 -12.166  32.120  0.00  0.00            
ATOM    143 CMET     X   1      -4.529 -15.976  32.258  0.00  0.00            
ATOM    144 CMET     X   1      -0.727 -15.638  32.338  0.00  0.00            
ATOM    145 CVAL     X   1      -1.662 -13.274  35.214  0.00  0.00            
ATOM    146 CSER     X   1      -4.235 -15.348  37.149  0.00  0.00            
END
ATOM      1 CGLU     X   1      23.371  -4.565  35.172  0.00  0.00            
ATOM      2 CGLN     X   1      25.831  -5.616  32.426  0.00  0.00            
ATOM      3 CLEU     X   1      25.754  -3.439  29.259  0.00  0.00            
ATOM      4 CTHR     X   1      28.164  -2.811  26.367  0.00  0.00            
ATOM      5 CGLU     X   1      29.371   0.446  24.896  0.00  0.00            
ATOM      6 CGLU     X   1      26.664   0.263  22.222  0.00  0.00            
ATOM      7 CGLN     X   1      24.044   0.397  24.997  0.00  0.00            
ATOM      8 CILE     X   1      25.845   3.723  25.426  0.00  0.00            
ATOM      9 CALA     X   1      25.206   4.655  21.737  0.00  0.00            
ATOM     10 CGLU     X   1      21.585   3.663  22.376  0.00  0.00            
ATOM     11 CPHE     X   1      21.287   6.327  25.109  0.00  0.00            
ATOM     12 CLYS     X   1      22.545   9.352  23.153  0.00  0.00            
ATOM     13 CGLU     X   1      20.297   8.710  20.137  0.00  0.00            
ATOM     14 CALA     X   1      17.218   8.726  22.388  0.00  0.00            
ATOM     15 CPHE     X   1      18.668  11.818  24.092  0.00  0.00            
ATOM     16 CALA     X   1      19.399  14.330  21.321  0.00  0.00            
ATOM     17 CLEU     X   1      15.807  14.350  20.014  0.00  0.00            
ATOM     18 CPHE     X   1      14.261  15.002  23.446  0.00  0.00            
ATOM     19 CASP     X   1      17.061  17.094  24.967  0.00  0.00            
ATOM     20 CLYS     X   1      16.279  19.659  22.235  0.00  0.00            
ATOM     21 CASP     X   1      18.323  22.664  23.408  0.00  0.00            
ATOM     22 CGLY     X   1      20.966  20.334  24.906  0.00  0.00            
ATOM     23 CASP     X   1      21.567  21.655  28.435  0.00  0.00            
ATOM     24 CGLY     X   1      20.904  18.434  30.380  0.00  0.00            
ATOM     25 CTHR     X   1      17.203  18.841  31.282  0.00  0.00            
ATOM     26 CILE     X   1      14.025  18.102  29.294  0.00  0.00            
ATOM     27 CTHR     X   1      11.439  20.861  29.484  0.00  0.00            
ATOM     28 CTHR     X   1       7.709  20.870  28.693  0.00  0.00            
ATOM     29 CLYS     X   1       8.559  22.470  25.334  0.00  0.00            
ATOM     30 CGLU     X   1      10.972  19.645  24.472  0.00  0.00            
ATOM     31 CLEU     X   1       8.634  16.823  25.507  0.00  0.00            
ATOM     32 CGLY     X   1       5.891  18.608  23.546  0.00  0.00            
ATOM     33 CTHR     X   1       8.312  18.899  20.625  0.00  0.00            
ATOM     34 CVAL     X   1       8.586  15.210  19.692  0.00  0.00            
ATOM     35 CMET     X   1       4.820  14.699  19.866  0.00  0.00            
ATOM     36 CARG     X   1       4.099  17.587  17.533  0.00  0.00            
ATOM     37 CSER     X   1       7.025  16.523  15.349  0.00  0.00            
ATOM     38 CLEU     X   1       5.278  13.123  15.270  0.00  0.00            
ATOM     39 CGLY     X   1       1.932  14.747  14.426  0.00  0.00            
ATOM     40 CGLN     X   1      -0.073  15.409  17.613  0.00  0.00            
ATOM     41 CASN     X   1      -2.571  17.891  19.043  0.00  0.00            
ATOM     42 CPRO     X   1      -0.871  17.698  22.478  0.00  0.00            
ATOM     43 CTHR     X   1      -2.220  19.225  25.699  0.00  0.00            
ATOM     44 CGLU     X   1       0.328  20.824  28.038  0.00  0.00            
ATOM     45 CALA     X   1      -0.898  19.539  31.403  0.00  0.00            
ATOM     46 CGLU     X   1      -0.751  15.909  30.191  0.00  0.00            
ATOM     47 CLEU     X   1       2.459  16.439  28.220  0.00  0.00            
ATOM     48 CGLN     X   1       3.514  17.729  31.659  0.00  0.00            
ATOM     49 CASP     X   1       2.229  14.671  33.534  0.00  0.00            
ATOM     50 CMET     X   1       4.729  12.711  31.411  0.00  0.00            
ATOM     51 CILE     X   1       7.604  14.740  32.846  0.00  0.00            
ATOM     52 CASN     X   1       6.378  14.536  36.433  0.00  0.00            
ATOM     53 CGLU     X   1       6.477  10.717  36.500  0.00  0.00            
ATOM     54 CVAL     X   1      10.260  10.962  36.178  0.00  0.00            
ATOM     55 CASP     X   1      10.503  14.202  38.201  0.00  0.00            
ATOM     56 CALA     X   1      11.031  12.253  41.465  0.00  0.00            
ATOM     57 CASP     X   1      12.046  15.196  43.708  0.00  0.00            
ATOM     58 CGLY     X   1       9.964  17.937  42.063  0.00  0.00            
ATOM     59 CASN     X   1      12.420  19.987  39.954  0.00  0.00            
ATOM     60 CGLY     X   1       9.793  19.986  37.148  0.00  0.00            
ATOM     61 CTHR     X   1      11.990  18.463  34.386  0.00  0.00            
ATOM     62 CILE     X   1      14.062  15.312  33.610  0.00  0.00            
ATOM     63 CASP     X   1      17.779  15.568  34.467  0.00  0.00            
ATOM     64 CPHE     X   1      20.296  12.796  33.657  0.00  0.00            
ATOM     65 CPRO     X   1      19.481   9.733  35.867  0.00  0.00            
ATOM     66 CGLU     X   1      15.744  10.116  35.129  0.00  0.00            
ATOM     67 CPHE     X   1      16.654  10.290  31.392  0.00  0.00            
ATOM     68 CLEU     X   1      17.718   6.636  31.552  0.00  0.00            
ATOM     69 CSER     X   1      14.550   6.299  33.661  0.00  0.00            
ATOM     70 CLEU     X   1      12.573   7.837  30.773  0.00  0.00            
ATOM     71 CMET     X   1      13.816   4.876  28.702  0.00  0.00            
ATOM     72 CALA     X   1      12.515   2.299  31.181  0.00  0.00            
ATOM     73 CARG     X   1       9.223   4.249  31.596  0.00  0.00            
ATOM     74 CLYS     X   1       9.644   4.399  27.817  0.00  0.00            
ATOM     75 CMET     X   1      10.501   0.725  28.174  0.00  0.00            
ATOM     76 CLYS     X   1       7.200   0.454  30.068  0.00  0.00            
ATOM     77 CGLU     X   1       4.349   2.497  28.547  0.00  0.00            
ATOM     78 CGLN     X   1       3.224   0.729  25.387  0.00  0.00            
ATOM     79 CASP     X   1       3.986  -2.982  26.094  0.00  0.00            
ATOM     80 CSER     X   1       0.534  -4.319  27.014  0.00  0.00            
ATOM     81 CGLU     X   1      -0.736  -5.114  23.499  0.00  0.00            
ATOM     82 CGLU     X   1       0.172  -5.236  19.769  0.00  0.00            
ATOM     83 CGLU     X   1       3.514  -6.855  20.759  0.00  0.00            
ATOM     84 CLEU     X   1       2.098  -9.765  22.752  0.00  0.00            
ATOM     85 CILE     X   1       0.252 -10.031  19.425  0.00  0.00            
ATOM     86 CGLU     X   1       3.488 -11.489  17.993  0.00  0.00            
ATOM     87 CALA     X   1       3.568 -13.638  21.146  0.00  0.00            
ATOM     88 CPHE     X   1      -0.157 -14.091  20.416  0.00  0.00            
ATOM     89 CLYS     X   1       0.670 -15.046  16.813  0.00  0.00            
ATOM     90 CVAL     X   1       1.321 -18.647  17.923  0.00  0.00            
ATOM     91 CPHE     X   1      -2.237 -18.677  19.302  0.00  0.00            
ATOM     92 CASP     X   1      -4.594 -17.484  16.542  0.00  0.00            
ATOM     93 CARG     X   1      -2.445 -19.231  13.930  0.00  0.00            
ATOM     94 CASP     X   1      -4.882 -18.870  11.028  0.00  0.00            
ATOM     95 CGLY     X   1      -5.017 -15.165  11.926  0.00  0.00            
ATOM     96 CASN     X   1      -8.728 -14.776  12.726  0.00  0.00            
ATOM     97 CGLY     X   1      -8.141 -12.848  15.981  0.00  0.00            
ATOM     98 CLEU     X   1      -9.807 -15.425  18.250  0.00  0.00            
ATOM     99 CILE     X   1      -8.294 -18.764  19.213  0.00  0.00            
ATOM    100 CSER     X   1     -11.400 -20.863  18.656  0.00  0.00            
ATOM    101 CALA     X   1     -11.700 -23.675  21.173  0.00  0.00            
ATOM    102 CALA     X   1     -10.488 -26.159  18.510  0.00  0.00            
ATOM    103 CGLU     X   1      -7.403 -24.111  17.565  0.00  0.00            
ATOM    104 CLEU     X   1      -6.434 -23.603  21.209  0.00  0.00            
ATOM    105 CARG     X   1      -6.753 -27.405  21.309  0.00  0.00            
ATOM    106 CHIS     X   1      -4.436 -27.906  18.316  0.00  0.00            
ATOM    107 CVAL     X   1      -1.633 -26.215  20.301  0.00  0.00            
ATOM    108 CMET     X   1      -2.690 -28.008  23.496  0.00  0.00            
ATOM    109 CTHR     X   1      -1.734 -31.236  21.682  0.00  0.00            
ATOM    110 CASN     X   1       1.510 -29.725  20.348  0.00  0.00            
ATOM    111 CLEU     X   1       2.585 -28.295  23.716  0.00  0.00            
ATOM    112 CGLY     X   1       2.703 -31.882  25.014  0.00  0.00            
ATOM    113 CGLU     X   1      -0.589 -32.948  26.630  0.00  0.00            
ATOM    114 CLYS     X   1      -3.278 -35.203  25.095  0.00  0.00            
ATOM    115 CLEU     X   1      -6.174 -34.349  27.444  0.00  0.00            
ATOM    116 CTHR     X   1      -9.450 -35.141  25.637  0.00  0.00            
ATOM    117 CASP     X   1     -11.621 -32.725  23.612  0.00  0.00            
ATOM    118 CASP     X   1     -13.924 -32.312  26.637  0.00  0.00            
ATOM    119 CGLU     X   1     -11.381 -31.059  29.186  0.00  0.00            
ATOM    120 CVAL     X   1     -10.105 -28.694  26.473  0.00  0.00            
ATOM    121 CASP     X   1     -13.504 -26.969  26.332  0.00  0.00            
ATOM    122 CGLU     X   1     -13.743 -26.486  30.119  0.00  0.00            
ATOM    123 CMET     X   1     -10.762 -24.101  30.217  0.00  0.00            
ATOM    124 CILE     X   1     -11.644 -21.708  27.378  0.00  0.00            
ATOM    125 CARG     X   1     -15.089 -20.720  28.649  0.00  0.00            
ATOM    126 CGLU     X   1     -13.368 -19.962  31.966  0.00  0.00            
ATOM    127 CALA     X   1     -10.841 -17.527  30.417  0.00  0.00            
ATOM    128 CASP     X   1     -13.665 -16.372  28.125  0.00  0.00            
ATOM    129 CILE     X   1     -14.068 -13.409  30.487  0.00  0.00            
ATOM    130 CASP     X   1     -15.821 -11.246  27.844  0.00  0.00            
ATOM    131 CGLY     X   1     -17.975 -14.038  26.398  0.00  0.00            
ATOM    132 CASP     X   1     -18.014 -15.003  22.690  0.00  0.00            
ATOM    133 CGLY     X   1     -16.863 -18.563  23.525  0.00  0.00            
ATOM    134 CHIS     X   1     -13.259 -17.890  22.475  0.00  0.00            
ATOM    135 CILE     X   1      -9.909 -16.502  23.676  0.00  0.00            
ATOM    136 CASN     X   1      -8.724 -13.107  22.420  0.00  0.00            
ATOM    137 CTYR     X   1      -5.242 -11.729  23.173  0.00  0.00            
ATOM    138 CGLU     X   1      -6.286 -10.133  26.478  0.00  0.00            
ATOM    139 CGLU     X   1      -7.950 -13.294  27.841  0.00  0.00            
ATOM    140 CPHE     X   1      -4.708 -15.244  27.410  0.00  0.00            
ATOM    141 CVAL     X   1      -3.334 -12.428  29.582  0.00  0.00            
ATOM    142 CARG     X   1      -6.288 -13.051  31.921  0.00  0.00            
ATOM    143 CMET     X   1      -5.926 -16.774  32.663  0.00  0.00            
ATOM    144 CMET     X   1      -2.307 -15.838  33.441  0.00  0.00            
ATOM    145 CVAL     X   1      -3.601 -12.866  35.498  0.00  0.00            
ATOM    146 CSER     X   1      -5.500 -14.786  38.213  0.00  0.00            
END
ATOM      1 CGLU     X   1      23.311  -3.946  34.372  0.00  0.00            
ATOM      2 CGLN     X   1      25.949  -4.446  31.637  0.00  0.00            
ATOM      3 CLEU     X   1      26.245  -1.731  28.932  0.00  0.00            
ATOM      4 CTHR     X   1      28.221  -2.320  25.720  0.00  0.00            
ATOM      5 CGLU     X   1      29.334   0.734  23.804  0.00  0.00            
ATOM      6 CGLU     X   1      26.577   1.145  21.207  0.00  0.00            
ATOM      7 CGLN     X   1      23.954   0.170  23.805  0.00  0.00            
ATOM      8 CILE     X   1      25.040   3.551  25.179  0.00  0.00            
ATOM      9 CALA     X   1      25.253   4.909  21.574  0.00  0.00            
ATOM     10 CGLU     X   1      21.650   3.684  21.416  0.00  0.00            
ATOM     11 CPHE     X   1      21.336   6.025  24.428  0.00  0.00            
ATOM     12 CLYS     X   1      22.914   9.127  22.865  0.00  0.00            
ATOM     13 CGLU     X   1      20.505   8.748  19.930  0.00  0.00            
ATOM     14 CALA     X   1      17.580   8.036  22.272  0.00  0.00            
ATOM     15 CPHE     X   1      18.428  10.747  24.822  0.00  0.00            
ATOM     16 CALA     X   1      19.011  13.568  22.326  0.00  0.00            
ATOM     17 CLEU     X   1      16.030  12.913  20.024  0.00  0.00            
ATOM     18 CPHE     X   1      13.817  14.193  22.863  0.00  0.00            
ATOM     19 CASP     X   1      16.265  16.813  24.157  0.00  0.00            
ATOM     20 CLYS     X   1      16.090  18.821  20.903  0.00  0.00            
ATOM     21 CASP     X   1      18.207  21.908  21.656  0.00  0.00            
ATOM     22 CGLY     X   1      21.109  20.387  23.635  0.00  0.00            
ATOM     23 CASP     X   1      20.106  22.295  26.784  0.00  0.00            
ATOM     24 CGLY     X   1      20.347  19.111  28.882  0.00  0.00            
ATOM     25 CTHR     X   1      16.625  19.244  29.775  0.00  0.00            
ATOM     26 CILE     X   1      13.330  18.196  28.150  0.00  0.00            
ATOM     27 CTHR     X   1      10.899  20.977  28.982  0.00  0.00            
ATOM     28 CTHR     X   1       7.212  21.390  28.103  0.00  0.00            
ATOM     29 CLYS     X   1       8.413  22.945  24.831  0.00  0.00            
ATOM     30 CGLU     X   1      10.548  19.908  23.957  0.00  0.00            
ATOM     31 CLEU     X   1       8.564  17.029  25.467  0.00  0.00            
ATOM     32 CGLY     X   1       5.710  18.624  23.501  0.00  0.00            
ATOM     33 CTHR     X   1       7.907  18.589  20.394  0.00  0.00            
ATOM     34 CVAL     X   1       7.980  14.800  19.964  0.00  0.00            
ATOM     35 CMET     X   1       4.177  14.891  20.032  0.00  0.00            
ATOM     36 CARG     X   1       4.166  17.599  17.392  0.00  0.00            
ATOM     37 CSER     X   1       6.180  15.641  14.828  0.00  0.00            
ATOM     38 CLEU     X   1       3.869  12.600  14.994  0.00  0.00            
ATOM     39 CGLY     X   1       1.399  15.396  14.206  0.00  0.00            
ATOM     40 CGLN     X   1      -0.461  16.139  17.463  0.00  0.00            
ATOM     41 CASN     X   1      -1.130  18.927  19.957  0.00  0.00            
ATOM     42 CPRO     X   1      -0.605  17.607  23.522  0.00  0.00            
ATOM     43 CTHR     X   1      -1.105  20.370  26.098  0.00  0.00            
ATOM     44 CGLU     X   1       0.854  21.643  29.108  0.00  0.00            
ATOM     45 CALA     X   1      -0.880  19.377  31.625  0.00  0.00            
ATOM     46 CGLU     X   1      -1.010  16.221  29.459  0.00  0.00            
ATOM     47 CLEU     X   1       2.711  16.719  28.841  0.00  0.00            
ATOM     48 CGLN     X   1       3.536  17.869  32.392  0.00  0.00            
ATOM     49 CASP     X   1       1.944  14.641  33.643  0.00  0.00            
ATOM     50 CMET     X   1       4.064  12.542  31.255  0.00  0.00            
ATOM     51 CILE     X   1       6.961  13.992  33.242  0.00  0.00            
ATOM     52 CASN     X   1       5.207  13.800  36.604  0.00  0.00            
ATOM     53 CGLU     X   1       5.534  10.000  36.372  0.00  0.00            
ATOM     54 CVAL     X   1       9.319   9.957  36.743  0.00  0.00            
ATOM     55 CASP     X   1       9.659  13.443  38.285  0.00  0.00            
ATOM     56 CALA     X   1      11.667  12.184  41.304  0.00  0.00            
ATOM     57 CASP     X   1      13.107  15.740  41.390  0.00  0.00            
ATOM     58 CGLY     X   1       9.828  17.510  40.570  0.00  0.00            
ATOM     59 CASN     X   1      10.833  21.087  39.631  0.00  0.00            
ATOM     60 CGLY     X   1       9.122  20.703  36.211  0.00  0.00            
ATOM     61 CTHR     X   1      11.899  19.493  33.845  0.00  0.00            
ATOM     62 CILE     X   1      13.658  16.286  32.642  0.00  0.00            
ATOM     63 CASP     X   1      17.336  16.138  33.676  0.00  0.00            
ATOM     64 CPHE     X   1      20.014  13.712  32.408  0.00  0.00            
ATOM     65 CPRO     X   1      19.470  10.995  35.101  0.00  0.00            
ATOM     66 CGLU     X   1      15.695  11.619  34.987  0.00  0.00            
ATOM     67 CPHE     X   1      15.952  10.815  31.231  0.00  0.00            
ATOM     68 CLEU     X   1      17.143   7.353  32.285  0.00  0.00            
ATOM     69 CSER     X   1      14.005   6.991  34.434  0.00  0.00            
ATOM     70 CLEU     X   1      12.153   8.292  31.353  0.00  0.00            
ATOM     71 CMET     X   1      13.195   5.212  29.345  0.00  0.00            
ATOM     72 CALA     X   1      11.441   3.082  31.966  0.00  0.00            
ATOM     73 CARG     X   1       8.304   5.113  31.039  0.00  0.00            
ATOM     74 CLYS     X   1       9.225   4.905  27.352  0.00  0.00            
ATOM     75 CMET     X   1      10.545   1.415  28.011  0.00  0.00            
ATOM     76 CLYS     X   1       7.028   1.152  29.468  0.00  0.00            
ATOM     77 CGLU     X   1       3.705   2.629  28.291  0.00  0.00            
ATOM     78 CGLN     X   1       3.777   0.591  25.095  0.00  0.00            
ATOM     79 CASP     X   1       4.577  -3.160  25.469  0.00  0.00            
ATOM     80 CSER     X   1       1.345  -4.776  26.688  0.00  0.00            
ATOM     81 CGLU     X   1      -0.717  -5.524  23.560  0.00  0.00            
ATOM     82 CGLU     X   1      -0.717  -5.557  19.719  0.00  0.00            
ATOM     83 CGLU     X   1       3.035  -6.141  20.309  0.00  0.00            
ATOM     84 CLEU     X   1       1.775  -9.054  22.401  0.00  0.00            
ATOM     85 CILE     X   1      -0.634  -9.584  19.492  0.00  0.00            
ATOM     86 CGLU     X   1       2.332 -10.588  17.291  0.00  0.00            
ATOM     87 CALA     X   1       3.482 -12.658  20.283  0.00  0.00            
ATOM     88 CPHE     X   1      -0.068 -14.060  20.086  0.00  0.00            
ATOM     89 CLYS     X   1       0.731 -15.496  16.640  0.00  0.00            
ATOM     90 CVAL     X   1       1.768 -18.745  18.370  0.00  0.00            
ATOM     91 CPHE     X   1      -1.694 -19.363  19.849  0.00  0.00            
ATOM     92 CASP     X   1      -3.327 -17.882  16.727  0.00  0.00            
ATOM     93 CARG     X   1      -1.520 -20.152  14.263  0.00  0.00            
ATOM     94 CASP     X   1      -3.790 -19.076  11.404  0.00  0.00            
ATOM     95 CGLY     X   1      -4.071 -15.525  12.769  0.00  0.00            
ATOM     96 CASN     X   1      -7.709 -14.380  12.911  0.00  0.00            
ATOM     97 CGLY     X   1      -7.408 -12.641  16.308  0.00  0.00            
ATOM     98 CLEU     X   1      -9.131 -15.191  18.565  0.00  0.00            
ATOM     99 CILE     X   1      -7.951 -18.534  19.905  0.00  0.00            
ATOM    100 CSER     X   1     -11.032 -20.663  19.318  0.00  0.00            
ATOM    101 CALA     X   1     -11.412 -23.713  21.528  0.00  0.00            
ATOM    102 CALA     X   1     -10.307 -26.077  18.715  0.00  0.00            
ATOM    103 CGLU     X   1      -7.135 -23.945  18.685  0.00  0.00            
ATOM    104 CLEU     X   1      -6.684 -23.982  22.463  0.00  0.00            
ATOM    105 CARG     X   1      -6.603 -27.723  21.713  0.00  0.00            
ATOM    106 CHIS     X   1      -3.742 -27.206  19.238  0.00  0.00            
ATOM    107 CVAL     X   1      -1.742 -25.014  21.656  0.00  0.00            
ATOM    108 CMET     X   1      -1.821 -27.930  24.111  0.00  0.00            
ATOM    109 CTHR     X   1      -0.987 -30.770  21.690  0.00  0.00            
ATOM    110 CASN     X   1       2.140 -28.952  20.462  0.00  0.00            
ATOM    111 CLEU     X   1       3.459 -28.926  24.040  0.00  0.00            
ATOM    112 CGLY     X   1       2.984 -32.700  24.350  0.00  0.00            
ATOM    113 CGLU     X   1      -0.184 -32.590  26.480  0.00  0.00            
ATOM    114 CLYS     X   1      -2.207 -35.225  24.574  0.00  0.00            
ATOM    115 CLEU     X   1      -5.488 -34.862  26.508  0.00  0.00            
ATOM    116 CTHR     X   1      -8.908 -35.641  24.985  0.00  0.00            
ATOM    117 CASP     X   1     -11.519 -33.125  23.757  0.00  0.00            
ATOM    118 CASP     X   1     -13.868 -33.060  26.774  0.00  0.00            
ATOM    119 CGLU     X   1     -11.302 -31.501  29.124  0.00  0.00            
ATOM    120 CVAL     X   1     -10.643 -28.678  26.638  0.00  0.00            
ATOM    121 CASP     X   1     -14.213 -27.484  27.255  0.00  0.00            
ATOM    122 CGLU     X   1     -13.501 -27.363  31.011  0.00  0.00            
ATOM    123 CMET     X   1     -10.277 -25.396  30.443  0.00  0.00            
ATOM    124 CILE     X   1     -12.045 -23.112  27.949  0.00  0.00            
ATOM    125 CARG     X   1     -14.785 -21.723  30.189  0.00  0.00            
ATOM    126 CGLU     X   1     -12.185 -21.116  32.912  0.00  0.00            
ATOM    127 CALA     X   1      -9.758 -19.044  30.783  0.00  0.00            
ATOM    128 CASP     X   1     -12.897 -17.675  29.099  0.00  0.00            
ATOM    129 CILE     X   1     -13.620 -14.525  31.115  0.00  0.00            
ATOM    130 CASP     X   1     -15.860 -12.396  28.837  0.00  0.00            
ATOM    131 CGLY     X   1     -18.054 -15.323  27.769  0.00  0.00            
ATOM    132 CASP     X   1     -17.719 -15.608  23.963  0.00  0.00            
ATOM    133 CGLY     X   1     -16.120 -19.066  23.530  0.00  0.00            
ATOM    134 CHIS     X   1     -12.909 -17.417  22.297  0.00  0.00            
ATOM    135 CILE     X   1      -9.702 -16.327  24.061  0.00  0.00            
ATOM    136 CASN     X   1      -8.096 -13.088  22.859  0.00  0.00            
ATOM    137 CTYR     X   1      -4.860 -11.740  24.375  0.00  0.00            
ATOM    138 CGLU     X   1      -6.750  -9.934  27.155  0.00  0.00            
ATOM    139 CGLU     X   1      -8.230 -13.297  28.216  0.00  0.00            
ATOM    140 CPHE     X   1      -4.963 -15.142  27.565  0.00  0.00            
ATOM    141 CVAL     X   1      -2.996 -12.623  29.642  0.00  0.00            
ATOM    142 CARG     X   1      -4.923 -12.731  32.937  0.00  0.00            
ATOM    143 CMET     X   1      -5.635 -16.476  32.985  0.00  0.00            
ATOM    144 CMET     X   1      -2.165 -16.837  34.535  0.00  0.00            
ATOM    145 CVAL     X   1      -2.679 -14.180  37.256  0.00  0.00            
ATOM    146 CSER     X   1      -5.811 -15.919  38.607  0.00  0.00            
END
ATOM      1 CGLU     X   1      24.230  -3.350  34.750  0.00  0.00            
ATOM      2 CGLN     X   1      26.855  -2.563  32.069  0.00  0.00            
ATOM      3 CLEU     X   1      25.540  -2.372  28.463  0.00  0.00            
ATOM      4 CTHR     X   1      28.097  -2.090  25.643  0.00  0.00            
ATOM      5 CGLU     X   1      29.349   1.176  24.228  0.00  0.00            
ATOM      6 CGLU     X   1      27.991   0.403  20.754  0.00  0.00            
ATOM      7 CGLN     X   1      24.502  -0.134  22.209  0.00  0.00            
ATOM      8 CILE     X   1      24.839   2.961  24.400  0.00  0.00            
ATOM      9 CALA     X   1      25.426   5.051  21.212  0.00  0.00            
ATOM     10 CGLU     X   1      21.963   4.000  20.026  0.00  0.00            
ATOM     11 CPHE     X   1      20.107   5.644  22.942  0.00  0.00            
ATOM     12 CLYS     X   1      21.971   8.941  22.485  0.00  0.00            
ATOM     13 CGLU     X   1      19.688   9.755  19.538  0.00  0.00            
ATOM     14 CALA     X   1      16.764   8.861  21.818  0.00  0.00            
ATOM     15 CPHE     X   1      17.646  11.349  24.574  0.00  0.00            
ATOM     16 CALA     X   1      18.167  14.065  21.952  0.00  0.00            
ATOM     17 CLEU     X   1      14.725  13.273  20.488  0.00  0.00            
ATOM     18 CPHE     X   1      13.489  15.387  23.420  0.00  0.00            
ATOM     19 CASP     X   1      16.356  17.894  23.265  0.00  0.00            
ATOM     20 CLYS     X   1      15.697  19.519  19.863  0.00  0.00            
ATOM     21 CASP     X   1      18.072  22.315  20.921  0.00  0.00            
ATOM     22 CGLY     X   1      20.762  20.259  22.708  0.00  0.00            
ATOM     23 CASP     X   1      20.929  22.633  25.692  0.00  0.00            
ATOM     24 CGLY     X   1      20.846  19.659  28.088  0.00  0.00            
ATOM     25 CTHR     X   1      17.306  19.246  29.496  0.00  0.00            
ATOM     26 CILE     X   1      13.753  18.837  28.153  0.00  0.00            
ATOM     27 CTHR     X   1      10.749  20.773  29.402  0.00  0.00            
ATOM     28 CTHR     X   1       7.153  20.028  28.377  0.00  0.00            
ATOM     29 CLYS     X   1       7.696  22.138  25.242  0.00  0.00            
ATOM     30 CGLU     X   1       9.871  19.263  23.998  0.00  0.00            
ATOM     31 CLEU     X   1       7.755  16.266  25.020  0.00  0.00            
ATOM     32 CGLY     X   1       5.040  18.155  23.117  0.00  0.00            
ATOM     33 CTHR     X   1       7.588  18.925  20.398  0.00  0.00            
ATOM     34 CVAL     X   1       7.427  15.266  19.331  0.00  0.00            
ATOM     35 CMET     X   1       3.648  14.837  19.422  0.00  0.00            
ATOM     36 CARG     X   1       3.257  17.795  17.099  0.00  0.00            
ATOM     37 CSER     X   1       5.051  16.402  14.048  0.00  0.00            
ATOM     38 CLEU     X   1       2.333  13.714  14.051  0.00  0.00            
ATOM     39 CGLY     X   1      -0.340  16.426  14.258  0.00  0.00            
ATOM     40 CGLN     X   1      -1.773  17.430  17.657  0.00  0.00            
ATOM     41 CASN     X   1      -1.166  19.929  20.455  0.00  0.00            
ATOM     42 CPRO     X   1      -0.901  17.983  23.752  0.00  0.00            
ATOM     43 CTHR     X   1      -1.512  20.507  26.541  0.00  0.00            
ATOM     44 CGLU     X   1       0.792  21.635  29.359  0.00  0.00            
ATOM     45 CALA     X   1      -1.218  19.794  32.014  0.00  0.00            
ATOM     46 CGLU     X   1      -1.089  16.729  29.721  0.00  0.00            
ATOM     47 CLEU     X   1       2.705  16.752  29.438  0.00  0.00            
ATOM     48 CGLN     X   1       3.470  17.978  32.976  0.00  0.00            
ATOM     49 CASP     X   1       1.667  15.123  34.741  0.00  0.00            
ATOM     50 CMET     X   1       3.427  12.645  32.426  0.00  0.00            
ATOM     51 CILE     X   1       6.660  14.566  32.970  0.00  0.00            
ATOM     52 CASN     X   1       5.988  14.622  36.706  0.00  0.00            
ATOM     53 CGLU     X   1       6.349  10.837  36.328  0.00  0.00            
ATOM     54 CVAL     X   1      10.099  11.476  36.323  0.00  0.00            
ATOM     55 CASP     X   1      10.559  14.961  37.838  0.00  0.00            
ATOM     56 CALA     X   1      11.306  13.722  41.393  0.00  0.00            
ATOM     57 CASP     X   1      13.247  16.752  42.724  0.00  0.00            
ATOM     58 CGLY     X   1      10.934  19.474  41.382  0.00  0.00            
ATOM     59 CASN     X   1      13.123  21.956  39.450  0.00  0.00            
ATOM     60 CGLY     X   1      10.819  21.782  36.378  0.00  0.00            
ATOM     61 CTHR     X   1      13.159  20.030  33.881  0.00  0.00            
ATOM     62 CILE     X   1      14.332  16.546  32.737  0.00  0.00            
ATOM     63 CASP     X   1      18.107  15.944  32.824  0.00  0.00            
ATOM     64 CPHE     X   1      20.309  12.811  32.794  0.00  0.00            
ATOM     65 CPRO     X   1      19.051  11.206  36.076  0.00  0.00            
ATOM     66 CGLU     X   1      15.364  11.964  35.377  0.00  0.00            
ATOM     67 CPHE     X   1      16.398  10.315  32.056  0.00  0.00            
ATOM     68 CLEU     X   1      17.802   7.175  33.693  0.00  0.00            
ATOM     69 CSER     X   1      14.281   6.653  35.078  0.00  0.00            
ATOM     70 CLEU     X   1      13.007   6.898  31.482  0.00  0.00            
ATOM     71 CMET     X   1      14.675   3.725  30.159  0.00  0.00            
ATOM     72 CALA     X   1      12.280   1.587  32.202  0.00  0.00            
ATOM     73 CARG     X   1       9.542   3.896  30.790  0.00  0.00            
ATOM     74 CLYS     X   1      10.545   3.798  27.121  0.00  0.00            
ATOM     75 CMET     X   1      10.803   0.953  29.609  0.00  0.00            
ATOM     76 CLYS     X   1       7.114   1.710  30.225  0.00  0.00            
ATOM     77 CGLU     X   1       4.875   3.109  27.461  0.00  0.00            
ATOM     78 CGLN     X   1       3.925   1.228  24.310  0.00  0.00            
ATOM     79 CASP     X   1       4.628  -2.526  24.820  0.00  0.00            
ATOM     80 CSER     X   1       1.556  -3.951  26.574  0.00  0.00            
ATOM     81 CGLU     X   1      -0.681  -4.981  23.653  0.00  0.00            
ATOM     82 CGLU     X   1      -0.721  -5.451  19.841  0.00  0.00            
ATOM     83 CGLU     X   1       2.963  -6.453  20.279  0.00  0.00            
ATOM     84 CLEU     X   1       1.643  -9.312  22.407  0.00  0.00            
ATOM     85 CILE     X   1      -0.429  -9.803  19.243  0.00  0.00            
ATOM     86 CGLU     X   1       2.800 -11.113  17.658  0.00  0.00            
ATOM     87 CALA     X   1       3.183 -13.531  20.586  0.00  0.00            
ATOM     88 CPHE     X   1      -0.553 -14.249  20.958  0.00  0.00            
ATOM     89 CLYS     X   1      -0.523 -15.073  17.229  0.00  0.00            
ATOM     90 CVAL     X   1       1.512 -18.117  18.333  0.00  0.00            
ATOM     91 CPHE     X   1      -1.412 -18.702  20.713  0.00  0.00            
ATOM     92 CASP     X   1      -4.146 -17.804  18.199  0.00  0.00            
ATOM     93 CARG     X   1      -2.640 -20.117  15.577  0.00  0.00            
ATOM     94 CASP     X   1      -5.041 -19.282  12.745  0.00  0.00            
ATOM     95 CGLY     X   1      -5.494 -15.573  13.512  0.00  0.00            
ATOM     96 CASN     X   1      -8.914 -14.211  14.517  0.00  0.00            
ATOM     97 CGLY     X   1      -8.264 -12.002  17.576  0.00  0.00            
ATOM     98 CLEU     X   1      -9.174 -15.101  19.611  0.00  0.00            
ATOM     99 CILE     X   1      -7.733 -18.266  21.118  0.00  0.00            
ATOM    100 CSER     X   1      -9.936 -21.009  19.708  0.00  0.00            
ATOM    101 CALA     X   1     -10.995 -24.259  21.335  0.00  0.00            
ATOM    102 CALA     X   1      -9.541 -25.974  18.226  0.00  0.00            
ATOM    103 CGLU     X   1      -6.280 -23.986  18.371  0.00  0.00            
ATOM    104 CLEU     X   1      -5.687 -25.254  21.909  0.00  0.00            
ATOM    105 CARG     X   1      -6.447 -28.749  20.579  0.00  0.00            
ATOM    106 CHIS     X   1      -3.309 -27.976  18.546  0.00  0.00            
ATOM    107 CVAL     X   1      -0.850 -27.018  21.319  0.00  0.00            
ATOM    108 CMET     X   1      -2.227 -29.949  23.332  0.00  0.00            
ATOM    109 CTHR     X   1      -1.702 -32.362  20.412  0.00  0.00            
ATOM    110 CASN     X   1       1.648 -30.744  19.546  0.00  0.00            
ATOM    111 CLEU     X   1       2.428 -31.320  23.234  0.00  0.00            
ATOM    112 CGLY     X   1       2.202 -35.112  22.857  0.00  0.00            
ATOM    113 CGLU     X   1      -0.643 -34.723  25.376  0.00  0.00            
ATOM    114 CLYS     X   1      -3.764 -36.093  23.629  0.00  0.00            
ATOM    115 CLEU     X   1      -6.291 -35.076  26.314  0.00  0.00            
ATOM    116 CTHR     X   1      -9.937 -35.418  25.212  0.00  0.00            
ATOM    117 CASP     X   1     -12.132 -32.876  23.377  0.00  0.00            
ATOM    118 CASP     X   1     -14.030 -32.330  26.652  0.00  0.00            
ATOM    119 CGLU     X   1     -10.818 -31.708  28.609  0.00  0.00            
ATOM    120 CVAL     X   1     -10.356 -29.131  25.829  0.00  0.00            
ATOM    121 CASP     X   1     -13.622 -27.655  27.137  0.00  0.00            
ATOM    122 CGLU     X   1     -12.682 -27.264  30.823  0.00  0.00            
ATOM    123 CMET     X   1      -9.738 -25.341  29.334  0.00  0.00            
ATOM    124 CILE     X   1     -11.836 -22.892  27.292  0.00  0.00            
ATOM    125 CARG     X   1     -14.038 -21.744  30.171  0.00  0.00            
ATOM    126 CGLU     X   1     -10.831 -21.722  32.233  0.00  0.00            
ATOM    127 CALA     X   1      -9.455 -18.675  30.352  0.00  0.00            
ATOM    128 CASP     X   1     -12.967 -17.349  29.664  0.00  0.00            
ATOM    129 CILE     X   1     -14.408 -14.754  32.051  0.00  0.00            
ATOM    130 CASP     X   1     -17.107 -13.320  29.728  0.00  0.00            
ATOM    131 CGLY     X   1     -18.485 -16.648  28.482  0.00  0.00            
ATOM    132 CASP     X   1     -18.440 -15.816  24.742  0.00  0.00            
ATOM    133 CGLY     X   1     -16.774 -19.269  24.679  0.00  0.00            
ATOM    134 CHIS     X   1     -13.530 -17.637  23.515  0.00  0.00            
ATOM    135 CILE     X   1     -10.294 -15.972  24.672  0.00  0.00            
ATOM    136 CASN     X   1      -9.070 -12.563  23.493  0.00  0.00            
ATOM    137 CTYR     X   1      -5.572 -11.262  24.307  0.00  0.00            
ATOM    138 CGLU     X   1      -6.511 -10.003  27.785  0.00  0.00            
ATOM    139 CGLU     X   1      -7.766 -13.389  29.043  0.00  0.00            
ATOM    140 CPHE     X   1      -4.267 -14.349  27.888  0.00  0.00            
ATOM    141 CVAL     X   1      -3.033 -11.978  30.608  0.00  0.00            
ATOM    142 CARG     X   1      -5.408 -13.226  33.326  0.00  0.00            
ATOM    143 CMET     X   1      -4.422 -16.807  32.465  0.00  0.00            
ATOM    144 CMET     X   1      -0.760 -16.101  33.279  0.00  0.00            
ATOM    145 CVAL     X   1      -1.718 -14.494  36.631  0.00  0.00            
ATOM    146 CSER     X   1      -2.747 -18.002  37.770  0.00  0.00            
END
ATOM      1 CGLU     X   1      22.650  -3.106  35.304  0.00  0.00            
ATOM      2 CGLN     X   1      24.780  -2.856  32.126  0.00  0.00            
ATOM      3 CLEU     X   1      23.501  -2.019  28.600  0.00  0.00            
ATOM      4 CTHR     X   1      26.245  -1.273  26.053  0.00  0.00            
ATOM      5 CGLU     X   1      27.704   2.044  25.004  0.00  0.00            
ATOM      6 CGLU     X   1      26.443   1.670  21.429  0.00  0.00            
ATOM      7 CGLN     X   1      22.950   1.231  22.907  0.00  0.00            
ATOM      8 CILE     X   1      23.522   4.477  24.812  0.00  0.00            
ATOM      9 CALA     X   1      24.401   6.785  21.849  0.00  0.00            
ATOM     10 CGLU     X   1      21.421   5.267  20.026  0.00  0.00            
ATOM     11 CPHE     X   1      19.034   6.109  22.897  0.00  0.00            
ATOM     12 CLYS     X   1      20.946   9.363  23.455  0.00  0.00            
ATOM     13 CGLU     X   1      20.067  10.062  19.808  0.00  0.00            
ATOM     14 CALA     X   1      16.532   9.319  21.033  0.00  0.00            
ATOM     15 CPHE     X   1      17.268  11.424  24.130  0.00  0.00            
ATOM     16 CALA     X   1      18.807  14.029  21.813  0.00  0.00            
ATOM     17 CLEU     X   1      15.616  13.872  19.713  0.00  0.00            
ATOM     18 CPHE     X   1      13.697  15.320  22.682  0.00  0.00            
ATOM     19 CASP     X   1      16.174  17.984  23.820  0.00  0.00            
ATOM     20 CLYS     X   1      16.005  19.693  20.399  0.00  0.00            
ATOM     21 CASP     X   1      18.972  22.006  21.052  0.00  0.00            
ATOM     22 CGLY     X   1      21.100  19.564  23.091  0.00  0.00            
ATOM     23 CASP     X   1      20.729  21.945  26.051  0.00  0.00            
ATOM     24 CGLY     X   1      20.572  18.835  28.264  0.00  0.00            
ATOM     25 CTHR     X   1      16.976  18.947  29.580  0.00  0.00            
ATOM     26 CILE     X   1      13.583  17.657  28.388  0.00  0.00            
ATOM     27 CTHR     X   1      10.765  20.061  29.167  0.00  0.00            
ATOM     28 CTHR     X   1       7.077  19.514  28.370  0.00  0.00            
ATOM     29 CLYS     X   1       7.536  21.951  25.468  0.00  0.00            
ATOM     30 CGLU     X   1      10.295  19.525  24.443  0.00  0.00            
ATOM     31 CLEU     X   1       8.006  16.516  23.987  0.00  0.00            
ATOM     32 CGLY     X   1       5.347  18.924  22.685  0.00  0.00            
ATOM     33 CTHR     X   1       7.322  20.084  19.646  0.00  0.00            
ATOM     34 CVAL     X   1       7.505  16.349  18.893  0.00  0.00            
ATOM     35 CMET     X   1       3.850  15.306  19.065  0.00  0.00            
ATOM     36 CARG     X   1       2.934  18.564  17.378  0.00  0.00            
ATOM     37 CSER     X   1       5.130  17.685  14.400  0.00  0.00            
ATOM     38 CLEU     X   1       3.241  14.362  14.360  0.00  0.00            
ATOM     39 CGLY     X   1      -0.135  16.103  14.019  0.00  0.00            
ATOM     40 CGLN     X   1      -1.333  16.460  17.632  0.00  0.00            
ATOM     41 CASN     X   1      -1.283  19.047  20.416  0.00  0.00            
ATOM     42 CPRO     X   1      -2.217  17.481  23.792  0.00  0.00            
ATOM     43 CTHR     X   1      -2.102  20.206  26.454  0.00  0.00            
ATOM     44 CGLU     X   1       1.024  21.188  28.401  0.00  0.00            
ATOM     45 CALA     X   1      -0.633  20.261  31.699  0.00  0.00            
ATOM     46 CGLU     X   1      -1.410  16.614  30.825  0.00  0.00            
ATOM     47 CLEU     X   1       2.352  16.544  30.260  0.00  0.00            
ATOM     48 CGLN     X   1       3.245  17.777  33.766  0.00  0.00            
ATOM     49 CASP     X   1       1.694  14.446  34.772  0.00  0.00            
ATOM     50 CMET     X   1       4.102  12.514  32.520  0.00  0.00            
ATOM     51 CILE     X   1       6.934  14.613  33.943  0.00  0.00            
ATOM     52 CASN     X   1       6.298  14.143  37.657  0.00  0.00            
ATOM     53 CGLU     X   1       7.299  10.484  37.202  0.00  0.00            
ATOM     54 CVAL     X   1      10.974  11.363  36.770  0.00  0.00            
ATOM     55 CASP     X   1      10.953  14.480  38.991  0.00  0.00            
ATOM     56 CALA     X   1      13.298  13.569  41.890  0.00  0.00            
ATOM     57 CASP     X   1      13.398  17.099  43.391  0.00  0.00            
ATOM     58 CGLY     X   1      10.105  18.455  42.022  0.00  0.00            
ATOM     59 CASN     X   1      12.086  20.937  39.876  0.00  0.00            
ATOM     60 CGLY     X   1       9.765  20.084  36.933  0.00  0.00            
ATOM     61 CTHR     X   1      12.038  19.213  33.957  0.00  0.00            
ATOM     62 CILE     X   1      14.342  16.242  33.126  0.00  0.00            
ATOM     63 CASP     X   1      18.136  16.535  33.493  0.00  0.00            
ATOM     64 CPHE     X   1      20.533  13.789  32.317  0.00  0.00            
ATOM     65 CPRO     X   1      20.220  11.139  35.112  0.00  0.00            
ATOM     66 CGLU     X   1      16.554  12.219  34.900  0.00  0.00            
ATOM     67 CPHE     X   1      16.846  11.310  31.170  0.00  0.00            
ATOM     68 CLEU     X   1      18.003   7.885  32.370  0.00  0.00            
ATOM     69 CSER     X   1      14.703   7.596  34.274  0.00  0.00            
ATOM     70 CLEU     X   1      13.370   8.684  30.860  0.00  0.00            
ATOM     71 CMET     X   1      14.908   5.440  29.553  0.00  0.00            
ATOM     72 CALA     X   1      13.377   3.728  32.587  0.00  0.00            
ATOM     73 CARG     X   1      10.448   5.732  31.096  0.00  0.00            
ATOM     74 CLYS     X   1      11.114   4.512  27.553  0.00  0.00            
ATOM     75 CMET     X   1      12.080   1.123  28.944  0.00  0.00            
ATOM     76 CLYS     X   1       8.585   1.404  30.449  0.00  0.00            
ATOM     77 CGLU     X   1       5.542   2.793  28.600  0.00  0.00            
ATOM     78 CGLN     X   1       4.928   0.174  25.928  0.00  0.00            
ATOM     79 CASP     X   1       5.237  -3.666  25.823  0.00  0.00            
ATOM     80 CSER     X   1       1.716  -4.810  26.742  0.00  0.00            
ATOM     81 CGLU     X   1      -0.178  -5.957  23.629  0.00  0.00            
ATOM     82 CGLU     X   1       0.197  -6.482  19.842  0.00  0.00            
ATOM     83 CGLU     X   1       3.426  -8.277  20.904  0.00  0.00            
ATOM     84 CLEU     X   1       2.195 -10.557  23.685  0.00  0.00            
ATOM     85 CILE     X   1      -0.246 -11.315  20.853  0.00  0.00            
ATOM     86 CGLU     X   1       2.817 -12.649  18.984  0.00  0.00            
ATOM     87 CALA     X   1       3.234 -14.902  22.036  0.00  0.00            
ATOM     88 CPHE     X   1      -0.444 -15.841  21.594  0.00  0.00            
ATOM     89 CLYS     X   1       0.317 -15.943  17.854  0.00  0.00            
ATOM     90 CVAL     X   1       1.755 -19.361  18.789  0.00  0.00            
ATOM     91 CPHE     X   1      -1.560 -20.398  20.367  0.00  0.00            
ATOM     92 CASP     X   1      -3.727 -18.702  17.715  0.00  0.00            
ATOM     93 CARG     X   1      -2.719 -20.864  14.748  0.00  0.00            
ATOM     94 CASP     X   1      -4.978 -19.476  12.018  0.00  0.00            
ATOM     95 CGLY     X   1      -4.621 -15.863  13.188  0.00  0.00            
ATOM     96 CASN     X   1      -7.651 -13.589  13.653  0.00  0.00            
ATOM     97 CGLY     X   1      -7.062 -12.567  17.294  0.00  0.00            
ATOM     98 CLEU     X   1      -8.822 -15.438  19.092  0.00  0.00            
ATOM     99 CILE     X   1      -7.571 -18.671  20.624  0.00  0.00            
ATOM    100 CSER     X   1     -10.682 -20.819  20.348  0.00  0.00            
ATOM    101 CALA     X   1     -10.654 -24.189  22.072  0.00  0.00            
ATOM    102 CALA     X   1     -10.257 -26.050  18.741  0.00  0.00            
ATOM    103 CGLU     X   1      -7.049 -24.024  18.282  0.00  0.00            
ATOM    104 CLEU     X   1      -6.060 -25.268  21.739  0.00  0.00            
ATOM    105 CARG     X   1      -6.885 -28.836  20.663  0.00  0.00            
ATOM    106 CHIS     X   1      -4.379 -28.220  17.850  0.00  0.00            
ATOM    107 CVAL     X   1      -1.840 -26.838  20.360  0.00  0.00            
ATOM    108 CMET     X   1      -2.529 -29.634  22.859  0.00  0.00            
ATOM    109 CTHR     X   1      -1.368 -32.170  20.244  0.00  0.00            
ATOM    110 CASN     X   1       1.784 -30.134  19.532  0.00  0.00            
ATOM    111 CLEU     X   1       2.882 -30.161  23.183  0.00  0.00            
ATOM    112 CGLY     X   1       2.755 -33.917  23.850  0.00  0.00            
ATOM    113 CGLU     X   1      -0.888 -34.614  24.762  0.00  0.00            
ATOM    114 CLYS     X   1      -3.991 -36.064  23.048  0.00  0.00            
ATOM    115 CLEU     X   1      -6.786 -34.146  24.821  0.00  0.00            
ATOM    116 CTHR     X   1     -10.311 -35.523  24.278  0.00  0.00            
ATOM    117 CASP     X   1     -12.903 -33.023  22.978  0.00  0.00            
ATOM    118 CASP     X   1     -14.608 -32.760  26.391  0.00  0.00            
ATOM    119 CGLU     X   1     -11.355 -31.921  28.193  0.00  0.00            
ATOM    120 CVAL     X   1     -10.641 -28.984  25.859  0.00  0.00            
ATOM    121 CASP     X   1     -13.913 -27.076  26.316  0.00  0.00            
ATOM    122 CGLU     X   1     -13.739 -27.289  30.131  0.00  0.00            
ATOM    123 CMET     X   1     -10.212 -25.830  30.015  0.00  0.00            
ATOM    124 CILE     X   1     -11.380 -23.143  27.569  0.00  0.00            
ATOM    125 CARG     X   1     -14.202 -22.392  30.005  0.00  0.00            
ATOM    126 CGLU     X   1     -11.560 -21.816  32.693  0.00  0.00            
ATOM    127 CALA     X   1      -9.779 -19.172  30.560  0.00  0.00            
ATOM    128 CASP     X   1     -13.081 -18.070  28.996  0.00  0.00            
ATOM    129 CILE     X   1     -14.897 -15.713  31.375  0.00  0.00            
ATOM    130 CASP     X   1     -16.602 -12.871  29.439  0.00  0.00            
ATOM    131 CGLY     X   1     -18.990 -15.144  27.525  0.00  0.00            
ATOM    132 CASP     X   1     -18.297 -16.011  23.858  0.00  0.00            
ATOM    133 CGLY     X   1     -16.410 -19.235  24.725  0.00  0.00            
ATOM    134 CHIS     X   1     -13.061 -18.049  23.340  0.00  0.00            
ATOM    135 CILE     X   1      -9.845 -16.364  24.525  0.00  0.00            
ATOM    136 CASN     X   1      -8.737 -13.101  22.902  0.00  0.00            
ATOM    137 CTYR     X   1      -5.659 -11.137  24.024  0.00  0.00            
ATOM    138 CGLU     X   1      -7.029  -9.735  27.298  0.00  0.00            
ATOM    139 CGLU     X   1      -7.686 -13.232  28.699  0.00  0.00            
ATOM    140 CPHE     X   1      -4.242 -14.346  27.515  0.00  0.00            
ATOM    141 CVAL     X   1      -2.763 -11.577  29.678  0.00  0.00            
ATOM    142 CARG     X   1      -4.917 -12.789  32.591  0.00  0.00            
ATOM    143 CMET     X   1      -4.107 -16.390  31.632  0.00  0.00            
ATOM    144 CMET     X   1      -0.464 -15.275  31.882  0.00  0.00            
ATOM    145 CVAL     X   1      -1.402 -14.051  35.397  0.00  0.00            
ATOM    146 CSER     X   1      -1.875 -17.283  37.396  0.00  0.00            
END
ATOM      1 CGLU     X   1      19.940  -1.079  34.220  0.00  0.00            
ATOM      2 CGLN     X   1      22.827  -1.687  31.773  0.00  0.00            
ATOM      3 CLEU     X   1      22.748  -1.079  27.978  0.00  0.00            
ATOM      4 CTHR     X   1      25.034  -2.420  25.231  0.00  0.00            
ATOM      5 CGLU     X   1      27.156   0.126  23.429  0.00  0.00            
ATOM      6 CGLU     X   1      25.462  -0.160  20.029  0.00  0.00            
ATOM      7 CGLN     X   1      22.104   0.095  21.829  0.00  0.00            
ATOM      8 CILE     X   1      22.945   3.055  24.070  0.00  0.00            
ATOM      9 CALA     X   1      24.013   5.384  21.186  0.00  0.00            
ATOM     10 CGLU     X   1      20.457   5.321  19.823  0.00  0.00            
ATOM     11 CPHE     X   1      18.978   5.949  23.298  0.00  0.00            
ATOM     12 CLYS     X   1      20.957   9.139  23.977  0.00  0.00            
ATOM     13 CGLU     X   1      20.220  10.134  20.368  0.00  0.00            
ATOM     14 CALA     X   1      16.444  10.160  20.902  0.00  0.00            
ATOM     15 CPHE     X   1      16.599  12.478  23.930  0.00  0.00            
ATOM     16 CALA     X   1      19.306  14.331  21.990  0.00  0.00            
ATOM     17 CLEU     X   1      16.696  14.534  19.204  0.00  0.00            
ATOM     18 CPHE     X   1      14.443  16.825  21.270  0.00  0.00            
ATOM     19 CASP     X   1      17.673  18.174  22.780  0.00  0.00            
ATOM     20 CLYS     X   1      18.283  19.716  19.330  0.00  0.00            
ATOM     21 CASP     X   1      21.046  22.053  20.547  0.00  0.00            
ATOM     22 CGLY     X   1      22.924  19.646  22.855  0.00  0.00            
ATOM     23 CASP     X   1      22.914  21.479  26.202  0.00  0.00            
ATOM     24 CGLY     X   1      21.704  18.513  28.284  0.00  0.00            
ATOM     25 CTHR     X   1      18.077  18.939  29.439  0.00  0.00            
ATOM     26 CILE     X   1      14.767  18.167  27.693  0.00  0.00            
ATOM     27 CTHR     X   1      11.666  19.508  29.401  0.00  0.00            
ATOM     28 CTHR     X   1       8.062  18.488  28.688  0.00  0.00            
ATOM     29 CLYS     X   1       8.193  21.768  26.740  0.00  0.00            
ATOM     30 CGLU     X   1      10.514  20.331  24.077  0.00  0.00            
ATOM     31 CLEU     X   1       8.216  17.295  23.998  0.00  0.00            
ATOM     32 CGLY     X   1       5.512  19.724  22.835  0.00  0.00            
ATOM     33 CTHR     X   1       7.815  20.677  19.959  0.00  0.00            
ATOM     34 CVAL     X   1       7.850  17.062  18.742  0.00  0.00            
ATOM     35 CMET     X   1       4.366  15.720  19.471  0.00  0.00            
ATOM     36 CARG     X   1       2.852  18.686  17.679  0.00  0.00            
ATOM     37 CSER     X   1       4.903  17.697  14.633  0.00  0.00            
ATOM     38 CLEU     X   1       3.294  14.231  14.772  0.00  0.00            
ATOM     39 CGLY     X   1      -0.235  15.623  14.389  0.00  0.00            
ATOM     40 CGLN     X   1      -0.410  15.776  18.205  0.00  0.00            
ATOM     41 CASN     X   1      -2.030  18.184  20.659  0.00  0.00            
ATOM     42 CPRO     X   1      -0.274  16.635  23.699  0.00  0.00            
ATOM     43 CTHR     X   1      -1.897  18.624  26.516  0.00  0.00            
ATOM     44 CGLU     X   1       0.480  20.471  28.852  0.00  0.00            
ATOM     45 CALA     X   1      -0.882  18.279  31.648  0.00  0.00            
ATOM     46 CGLU     X   1      -0.272  15.183  29.478  0.00  0.00            
ATOM     47 CLEU     X   1       3.268  16.517  29.072  0.00  0.00            
ATOM     48 CGLN     X   1       3.464  17.333  32.800  0.00  0.00            
ATOM     49 CASP     X   1       2.216  13.917  33.938  0.00  0.00            
ATOM     50 CMET     X   1       5.128  12.198  32.158  0.00  0.00            
ATOM     51 CILE     X   1       7.758  14.632  33.425  0.00  0.00            
ATOM     52 CASN     X   1       6.867  15.050  37.092  0.00  0.00            
ATOM     53 CGLU     X   1       6.951  11.243  37.416  0.00  0.00            
ATOM     54 CVAL     X   1      10.563  11.144  36.228  0.00  0.00            
ATOM     55 CASP     X   1      11.892  14.505  37.487  0.00  0.00            
ATOM     56 CALA     X   1      13.948  12.773  40.227  0.00  0.00            
ATOM     57 CASP     X   1      15.835  15.756  41.731  0.00  0.00            
ATOM     58 CGLY     X   1      12.424  17.463  41.628  0.00  0.00            
ATOM     59 CASN     X   1      12.431  21.056  40.296  0.00  0.00            
ATOM     60 CGLY     X   1      10.194  20.548  37.212  0.00  0.00            
ATOM     61 CTHR     X   1      12.565  19.128  34.541  0.00  0.00            
ATOM     62 CILE     X   1      14.608  16.493  32.614  0.00  0.00            
ATOM     63 CASP     X   1      18.327  16.584  33.495  0.00  0.00            
ATOM     64 CPHE     X   1      20.687  13.723  32.539  0.00  0.00            
ATOM     65 CPRO     X   1      20.176  11.458  35.627  0.00  0.00            
ATOM     66 CGLU     X   1      16.475  11.957  34.785  0.00  0.00            
ATOM     67 CPHE     X   1      17.647  11.255  31.185  0.00  0.00            
ATOM     68 CLEU     X   1      18.894   8.052  32.828  0.00  0.00            
ATOM     69 CSER     X   1      15.395   7.626  34.302  0.00  0.00            
ATOM     70 CLEU     X   1      14.107   8.016  30.724  0.00  0.00            
ATOM     71 CMET     X   1      15.575   4.665  29.621  0.00  0.00            
ATOM     72 CALA     X   1      13.493   3.399  32.544  0.00  0.00            
ATOM     73 CARG     X   1      10.419   5.525  31.621  0.00  0.00            
ATOM     74 CLYS     X   1      10.530   5.232  27.829  0.00  0.00            
ATOM     75 CMET     X   1      12.081   1.829  28.440  0.00  0.00            
ATOM     76 CLYS     X   1       8.872   1.319  30.441  0.00  0.00            
ATOM     77 CGLU     X   1       5.465   2.907  29.748  0.00  0.00            
ATOM     78 CGLN     X   1       4.364   0.995  26.665  0.00  0.00            
ATOM     79 CASP     X   1       4.490  -2.857  26.655  0.00  0.00            
ATOM     80 CSER     X   1       0.853  -3.804  27.304  0.00  0.00            
ATOM     81 CGLU     X   1      -0.490  -5.806  24.340  0.00  0.00            
ATOM     82 CGLU     X   1       0.287  -7.067  20.796  0.00  0.00            
ATOM     83 CGLU     X   1       3.802  -8.274  21.774  0.00  0.00            
ATOM     84 CLEU     X   1       2.504 -10.739  24.360  0.00  0.00            
ATOM     85 CILE     X   1       0.316 -11.494  21.328  0.00  0.00            
ATOM     86 CGLU     X   1       3.401 -12.907  19.556  0.00  0.00            
ATOM     87 CALA     X   1       3.475 -15.422  22.426  0.00  0.00            
ATOM     88 CPHE     X   1      -0.286 -15.473  21.746  0.00  0.00            
ATOM     89 CLYS     X   1       0.055 -16.237  18.021  0.00  0.00            
ATOM     90 CVAL     X   1       1.353 -19.740  18.840  0.00  0.00            
ATOM     91 CPHE     X   1      -2.100 -20.123  20.416  0.00  0.00            
ATOM     92 CASP     X   1      -3.643 -18.300  17.434  0.00  0.00            
ATOM     93 CARG     X   1      -2.062 -20.792  15.029  0.00  0.00            
ATOM     94 CASP     X   1      -4.508 -19.599  12.368  0.00  0.00            
ATOM     95 CGLY     X   1      -3.916 -15.850  12.745  0.00  0.00            
ATOM     96 CASN     X   1      -7.678 -15.408  13.209  0.00  0.00
[truncated: 57,290,125 more chars]
