# Supplementary material for: Structural Transition States Explored With Minimalist Coarse Grained Models: Applications to Calmodulin
Source: Front Mol Biosci. 2019 Oct 15;6:104. doi: 10.3389/fmolb.2019.00104 (PMC6843051; doi:10.3389/fmolb.2019.00104)
Supplement: Supplementary file 2 [file Data_Sheet_2.ZIP]

Archive with 83 entries (62 files):
- SI/
- SI/.DS_Store
- __MACOSX/
- __MACOSX/SI/
- __MACOSX/SI/._.DS_Store
- SI/closed_state_CA.pdb
- __MACOSX/SI/._closed_state_CA.pdb
- SI/FIELD.closed
- __MACOSX/SI/._FIELD.closed
- SI/FIELD.open
- __MACOSX/SI/._FIELD.open
- SI/Map_Prompt/
- SI/Map_Prompt/.DS_Store
- __MACOSX/SI/Map_Prompt/
- __MACOSX/SI/Map_Prompt/._.DS_Store
- SI/Map_Prompt/All_Atoms/
- SI/Map_Prompt/All_Atoms/.DS_Store
- __MACOSX/SI/Map_Prompt/All_Atoms/
- __MACOSX/SI/Map_Prompt/All_Atoms/._.DS_Store
- SI/Map_Prompt/All_Atoms/map_cam_AA.pdb
- SI/Map_Prompt/All_Atoms/prompt_cam_AA.pdb
- SI/Map_Prompt/All_Atoms_after_Atomistic_Field_local_minimization/
- SI/Map_Prompt/All_Atoms_after_Atomistic_Field_local_minimization/.DS_Store
- __MACOSX/SI/Map_Prompt/All_Atoms_after_Atomistic_Field_local_minimization/
- __MACOSX/SI/Map_Prompt/All_Atoms_after_Atomistic_Field_local_minimization/._.DS_Store
- SI/Map_Prompt/All_Atoms_after_Atomistic_Field_local_minimization/map_bbfrozen.pdb
- SI/Map_Prompt/All_Atoms_after_Atomistic_Field_local_minimization/prompt_bbfrozen.pdb
- SI/Map_Prompt/Energy_Atomistic/
- SI/Map_Prompt/Energy_Atomistic/bbfrozen_map_cam.dat
- SI/Map_Prompt/Energy_Atomistic/bbfrozen_prompt_cam.dat
- SI/Map_Prompt/Energy_CG_FIELD/
- SI/Map_Prompt/Energy_CG_FIELD/.DS_Store
- __MACOSX/SI/Map_Prompt/Energy_CG_FIELD/
- __MACOSX/SI/Map_Prompt/Energy_CG_FIELD/._.DS_Store
- SI/Map_Prompt/Energy_CG_FIELD/energy_map_closed.dat
- SI/Map_Prompt/Energy_CG_FIELD/energy_map_open.dat
- SI/Map_Prompt/Energy_CG_FIELD/energy_prompt_closed.dat
- SI/Map_Prompt/Energy_CG_FIELD/energy_prompt_open.dat
- SI/Map_Prompt/map_cam.pdb
- __MACOSX/SI/Map_Prompt/._map_cam.pdb
- SI/Map_Prompt/prompt_cam.pdb
- __MACOSX/SI/Map_Prompt/._prompt_cam.pdb
- SI/MD_representative_trajectories/
- SI/MD_representative_trajectories/.DS_Store
- __MACOSX/SI/MD_representative_trajectories/
- __MACOSX/SI/MD_representative_trajectories/._.DS_Store
- SI/MD_representative_trajectories/All_Atoms/
- SI/MD_representative_trajectories/All_Atoms/.DS_Store
- __MACOSX/SI/MD_representative_trajectories/All_Atoms/
- __MACOSX/SI/MD_representative_trajectories/All_Atoms/._.DS_Store
- SI/MD_representative_trajectories/All_Atoms/closed2openT130g2_pp_AA.pdb
- SI/MD_representative_trajectories/All_Atoms/closed2openT300g8_pp_AA.pdb
- SI/MD_representative_trajectories/All_Atoms/open2closedT130g2_pp_AA.pdb
- SI/MD_representative_trajectories/All_Atoms/open2closedT300g8_pp_AA.pdb
- SI/MD_representative_trajectories/All_Atoms_after_Atomistic_Field_local_minimization/
- SI/MD_representative_trajectories/All_Atoms_after_Atomistic_Field_local_minimization/.DS_Store
- __MACOSX/SI/MD_representative_trajectories/All_Atoms_after_Atomistic_Field_local_minimization/
- __MACOSX/SI/MD_representative_trajectories/All_Atoms_after_Atomistic_Field_local_minimization/._.DS_Store
- SI/MD_representative_trajectories/All_Atoms_after_Atomistic_Field_local_minimization/closed2openT130_bbfrozen.pdb
- SI/MD_representative_trajectories/All_Atoms_after_Atomistic_Field_local_minimization/closed2openT300_bbfrozen.pdb
- SI/MD_representative_trajectories/All_Atoms_after_Atomistic_Field_local_minimization/open2closedT130_bbfrozen.pdb
- SI/MD_representative_trajectories/All_Atoms_after_Atomistic_Field_local_minimization/open2closedT300_bbfrozen.pdb
- SI/MD_representative_trajectories/closed2openT130g2_pp.pdb
- SI/MD_representative_trajectories/closed2openT300g8_pp.pdb
- SI/MD_representative_trajectories/Clustering/
- SI/MD_representative_trajectories/Clustering/.DS_Store
- __MACOSX/SI/MD_representative_trajectories/Clustering/
- __MACOSX/SI/MD_representative_trajectories/Clustering/._.DS_Store
- SI/MD_representative_trajectories/Clustering/closed2openT130g2_labels.dat
- SI/MD_representative_trajectories/Clustering/closed2openT300g8_labels.dat
- SI/MD_representative_trajectories/Clustering/open2closedT130g2_labels.dat
- SI/MD_representative_trajectories/Clustering/open2closedT300g8_labels.dat
- SI/MD_representative_trajectories/Energy_Atomistic/
- SI/MD_representative_trajectories/Energy_Atomistic/bbfrozen_closed2openT130.dat
- SI/MD_representative_trajectories/Energy_Atomistic/bbfrozen_closed2openT300.dat
- SI/MD_representative_trajectories/Energy_Atomistic/bbfrozen_open2closedT130.dat
- SI/MD_representative_trajectories/Energy_Atomistic/bbfrozen_open2closedT300.dat
- SI/MD_representative_trajectories/open2closedT130g2_pp.pdb
- SI/MD_representative_trajectories/open2closedT300g8_pp.pdb
- SI/open_state_CA.pdb
- __MACOSX/SI/._open_state_CA.pdb
- SI/README
- __MACOSX/SI/._README
