# Supplementary material for: Structural Transition States Explored With Minimalist Coarse Grained Models: Applications to Calmodulin
Source: Front Mol Biosci. 2019 Oct 15;6:104. doi: 10.3389/fmolb.2019.00104 (PMC6843051; doi:10.3389/fmolb.2019.00104)
Supplement: Supplementary file 2 [file Data_Sheet_2.ZIP › SI/closed_state_CA.pdb]

ATOM      1  CA  GLU A   2      22.870  -4.570  40.105  1.00 54.51           C
ATOM      2  CA  GLN A   3      25.513  -2.784  37.979  1.00 43.98           C
ATOM      3  CA  LEU A   4      24.614  -0.808  34.807  1.00 29.51           C
ATOM      4  CA  THR A   5      27.286  -0.749  32.082  1.00 23.38           C
ATOM      5  CA  GLU A   6      28.760   2.381  30.577  1.00 23.41           C
ATOM      6  CA  GLU A   7      27.414   1.623  27.095  1.00 18.74           C
ATOM      7  CA  GLN A   8      23.948   1.258  28.655  1.00 15.79           C
ATOM      8  CA AILE A   9      24.487   4.679  30.236  0.60 16.16           C
ATOM      9  CA  ALA A  10      25.766   5.950  26.826  1.00 15.86           C
ATOM     10  CA AGLU A  11      22.643   4.625  25.094  0.44 14.66           C
ATOM     11  CA APHE A  12      20.357   6.461  27.555  0.74 12.86           C
ATOM     12  CA ALYS A  13      22.475   9.617  27.223  0.60 10.51           C
ATOM     13  CA  GLU A  14      22.237   9.480  23.417  1.00 11.86           C
ATOM     14  CA  ALA A  15      18.449   9.050  23.523  1.00 11.89           C
ATOM     15  CA  PHE A  16      18.042  11.809  26.129  1.00  8.45           C
ATOM     16  CA  ALA A  17      20.256  14.148  24.092  1.00  9.18           C
ATOM     17  CA  LEU A  18      18.125  13.606  20.965  1.00 11.42           C
ATOM     18  CA  PHE A  19      15.156  15.137  22.818  1.00  8.68           C
ATOM     19  CA  ASP A  20      17.213  17.677  24.780  1.00  7.43           C
ATOM     20  CA  LYS A  21      18.281  19.616  21.657  1.00 12.02           C
ATOM     21  CA  ASP A  22      19.775  22.630  23.463  1.00  9.95           C
ATOM     22  CA  GLY A  23      21.770  20.450  25.896  1.00  9.50           C
ATOM     23  CA  ASP A  24      20.572  22.127  29.108  1.00  8.33           C
ATOM     24  CA  GLY A  25      19.699  18.844  30.855  1.00  7.50           C
ATOM     25  CA  THR A  26      15.887  19.144  30.619  1.00  7.23           C
ATOM     26  CA  ILE A  27      13.318  18.203  27.952  1.00  7.78           C
ATOM     27  CA  THR A  28      10.552  20.746  27.489  1.00  9.03           C
ATOM     28  CA  THR A  29       7.280  20.360  25.570  1.00 11.81           C
ATOM     29  CA  LYS A  30       8.889  22.252  22.672  1.00 14.05           C
ATOM     30  CA  GLU A  31      11.668  19.645  22.510  1.00  9.87           C
ATOM     31  CA  LEU A  32       9.473  16.569  22.984  1.00  9.76           C
ATOM     32  CA  GLY A  33       7.120  17.922  20.302  1.00  9.58           C
ATOM     33  CA  THR A  34      10.022  18.575  17.929  1.00  9.32           C
ATOM     34  CA  VAL A  35      11.007  14.890  17.972  1.00  9.59           C
ATOM     35  CA AMET A  36       7.453  13.573  17.642  0.61  9.67           C
ATOM     36  CA  ARG A  37       6.716  15.945  14.790  1.00  8.72           C
ATOM     37  CA  SER A  38       9.805  14.775  12.905  1.00 12.32           C
ATOM     38  CA ALEU A  39       8.468  11.210  13.253  0.53 15.72           C
ATOM     39  CA  GLY A  40       5.117  12.080  11.654  1.00 12.21           C
ATOM     40  CA  GLN A  41       2.923  13.066  14.626  1.00 10.24           C
ATOM     41  CA  ASN A  42       0.950  16.131  15.700  1.00  7.42           C
ATOM     42  CA APRO A  43       0.709  16.260  19.528  0.63  8.37           C
ATOM     43  CA  THR A  44      -0.933  19.377  20.981  1.00  9.95           C
ATOM     44  CA  GLU A  45       0.973  21.381  23.603  1.00 10.91           C
ATOM     45  CA  ALA A  46      -1.440  20.107  26.255  1.00 11.63           C
ATOM     46  CA  GLU A  47      -0.927  16.444  25.261  1.00  9.34           C
ATOM     47  CA  LEU A  48       2.840  16.957  25.407  1.00  8.88           C
ATOM     48  CA  GLN A  49       2.457  18.476  28.893  1.00  9.62           C
ATOM     49  CA  ASP A  50       0.402  15.478  30.036  1.00 10.37           C
ATOM     50  CA  MET A  51       3.260  13.264  28.798  1.00 10.93           C
ATOM     51  CA AILE A  52       5.734  15.167  30.966  0.52  9.63           C
ATOM     52  CA  ASN A  53       3.362  15.275  33.929  1.00 10.19           C
ATOM     53  CA  GLU A  54       3.287  11.459  34.107  1.00 17.10           C
ATOM     54  CA AVAL A  55       6.995  11.321  34.944  0.44 15.60           C
ATOM     55  CA  ASP A  56       7.655  14.815  36.360  1.00 15.46           C
ATOM     56  CA  ALA A  57       8.500  13.625  39.910  1.00 13.59           C
ATOM     57  CA  ASP A  58       9.923  16.969  41.140  1.00 12.17           C
ATOM     58  CA  GLY A  59       7.039  18.926  39.588  1.00 16.07           C
ATOM     59  CA  ASN A  60       9.077  21.547  37.674  1.00 15.63           C
ATOM     60  CA  GLY A  61       7.246  21.043  34.332  1.00 11.82           C
ATOM     61  CA  THR A  62      10.154  19.435  32.400  1.00  8.43           C
ATOM     62  CA  ILE A  63      11.860  15.990  32.179  1.00  7.21           C
ATOM     63  CA  ASP A  64      15.372  15.564  33.628  1.00  7.73           C
ATOM     64  CA  PHE A  65      17.597  12.497  33.070  1.00  9.05           C
ATOM     65  CA  PRO A  66      16.173  10.212  35.841  1.00 11.62           C
ATOM     66  CA  GLU A  67      12.596  11.232  34.935  1.00  9.06           C
ATOM     67  CA APHE A  68      13.393  10.234  31.303  0.59  9.62           C
ATOM     68  CA  LEU A  69      14.756   6.872  32.465  1.00 13.94           C
ATOM     69  CA ASER A  70      11.452   6.396  34.323  0.78 14.51           C
ATOM     70  CA ALEU A  71       9.597   7.268  31.096  0.53 12.64           C
ATOM     71  CA AMET A  72      11.450   4.545  29.159  0.67 14.57           C
ATOM     72  CA AALA A  73      10.712   2.004  31.894  0.54 17.68           C
ATOM     73  CA AARG A  74       6.944   2.750  31.644  0.51 16.59           C
ATOM     74  CA  LYS A  75       6.318   3.633  27.996  1.00 22.03           C
ATOM     75  CA AMET A  76       9.253   2.071  26.179  0.60 22.35           C
ATOM     76  CA  LYS A  77       8.150  -1.203  27.799  1.00 25.50           C
ATOM     77  CA AGLU A  78       4.548  -2.083  28.726  0.58 19.93           C
ATOM     78  CA  GLN A  79       2.660  -2.238  25.442  1.00 18.67           C
ATOM     79  CA AASP A  80       4.452  -3.119  22.146  0.31 19.26           C
ATOM     80  CA ASER A  81       4.004  -6.611  20.679  0.46 21.04           C
ATOM     81  CA AGLU A  82       2.262  -6.545  17.279  0.56 18.44           C
ATOM     82  CA  GLU A  83       0.351  -4.146  14.967  1.00 17.69           C
ATOM     83  CA  GLU A  84       2.488  -1.362  16.533  1.00 21.94           C
ATOM     84  CA ALEU A  85       5.934  -2.775  15.775  0.51 14.30           C
ATOM     85  CA  ILE A  86       4.358  -2.549  12.309  1.00 13.46           C
ATOM     86  CA AGLU A  87       3.831   1.181  12.988  0.58 16.18           C
ATOM     87  CA  ALA A  88       7.499   1.502  13.992  1.00 16.77           C
ATOM     88  CA  PHE A  89       8.620  -0.253  10.787  1.00 12.77           C
ATOM     89  CA ALYS A  90       6.320   2.083   8.830  0.51 11.05           C
ATOM     90  CA AVAL A  91       8.376   5.027  10.147  0.54 12.30           C
ATOM     91  CA APHE A  92      11.524   3.393   8.741  0.61 11.45           C
ATOM     92  CA  ASP A  93       9.855   2.127   5.545  1.00 12.43           C
ATOM     93  CA  ARG A  94       8.767   5.646   4.583  1.00 15.05           C
ATOM     94  CA  ASP A  95       7.343   5.106   1.095  1.00 17.81           C
ATOM     95  CA  GLY A  96       5.674   1.854   2.186  1.00 21.74           C
ATOM     96  CA  ASN A  97       7.155  -0.709  -0.223  1.00 21.86           C
ATOM     97  CA  GLY A  98       8.063  -3.325   2.420  1.00 18.47           C
ATOM     98  CA  LEU A  99      11.798  -2.540   2.356  1.00 13.28           C
ATOM     99  CA AILE A 100      13.853  -0.072   4.369  0.90  9.81           C
ATOM    100  CA  SER A 101      16.488   1.209   1.964  1.00 10.27           C
ATOM    101  CA  ALA A 102      19.820   2.614   3.083  1.00 10.69           C
ATOM    102  CA  ALA A 103      18.479   6.112   2.253  1.00 11.64           C
ATOM    103  CA  GLU A 104      15.232   5.655   4.217  1.00  9.38           C
ATOM    104  CA  LEU A 105      17.219   4.533   7.262  1.00  9.41           C
ATOM    105  CA  ARG A 106      19.377   7.641   6.764  1.00  9.65           C
ATOM    106  CA AHIS A 107      16.178   9.724   6.712  0.34 10.82           C
ATOM    107  CA  VAL A 108      14.939   8.359  10.067  1.00 11.53           C
ATOM    108  CA  MET A 109      18.292   8.953  11.782  1.00 10.52           C
ATOM    109  CA  THR A 110      18.360  12.578  10.567  1.00 11.80           C
ATOM    110  CA AASN A 111      14.793  13.141  11.810  0.72 10.91           C
ATOM    111  CA  LEU A 112      15.719  11.749  15.237  1.00 12.32           C
ATOM    112  CA  GLY A 113      18.668  14.158  15.492  1.00 11.96           C
ATOM    113  CA  GLU A 114      21.608  11.847  14.717  1.00 10.90           C
ATOM    114  CA ALYS A 115      23.372  13.140  11.573  0.67 10.41           C
ATOM    115  CA ALEU A 116      25.579  10.065  11.019  0.58  8.35           C
ATOM    116  CA  THR A 117      27.750   9.652   7.898  1.00  8.53           C
ATOM    117  CA  ASP A 118      26.590   7.759   4.780  1.00  8.68           C
ATOM    118  CA AASP A 119      29.203   5.050   5.457  0.34  8.53           C
ATOM    119  CA  GLU A 120      27.752   4.415   8.925  1.00  9.37           C
ATOM    120  CA  VAL A 121      24.252   4.102   7.431  1.00  9.39           C
ATOM    121  CA  ASP A 122      25.390   1.219   5.207  1.00  9.65           C
ATOM    122  CA  GLU A 123      27.099  -0.464   8.186  1.00 10.75           C
ATOM    123  CA  MET A 124      23.666  -0.683   9.845  1.00 10.60           C
ATOM    124  CA AILE A 125      21.985  -2.085   6.719  0.61 11.16           C
ATOM    125  CA  ARG A 126      24.529  -4.872   6.250  1.00 11.30           C
ATOM    126  CA  GLU A 127      24.138  -5.738   9.943  1.00 13.24           C
ATOM    127  CA  ALA A 128      20.392  -6.495   9.614  1.00 13.38           C
ATOM    128  CA  ASP A 129      20.560  -7.624   5.973  1.00 11.01           C
ATOM    129  CA  ILE A 130      20.309 -11.422   6.140  1.00 12.45           C
ATOM    130  CA  ASP A 131      18.888 -12.150   2.649  1.00 14.06           C
ATOM    131  CA  GLY A 132      21.509 -10.181   0.704  1.00 14.95           C
ATOM    132  CA  ASP A 133      19.353  -7.694  -1.257  1.00 14.21           C
ATOM    133  CA  GLY A 134      20.979  -4.668   0.446  1.00 12.69           C
ATOM    134  CA  HIS A 135      17.757  -3.748   2.267  1.00 10.74           C
ATOM    135  CA AILE A 136      15.794  -4.583   5.435  0.71  9.61           C
ATOM    136  CA  ASN A 137      12.358  -6.177   5.030  1.00 10.65           C
ATOM    137  CA ATYR A 138       9.897  -6.463   7.937  0.62 11.57           C
ATOM    138  CA  GLU A 139      11.171  -9.866   9.102  1.00 12.62           C
ATOM    139  CA  GLU A 140      14.817  -8.726   9.275  1.00 10.88           C
ATOM    140  CA APHE A 141      13.669  -5.696  11.276  0.53 10.57           C
ATOM    141  CA  VAL A 142      12.010  -7.966  13.851  1.00 13.02           C
ATOM    142  CA AARG A 143      15.122 -10.159  14.157  0.48 16.92           C
ATOM    143  CA AMET A 144      17.358  -7.097  14.559  0.73 17.91           C
ATOM    144  CA  MET A 145      15.205  -6.036  17.528  1.00 23.30           C
ATOM    145  CA  VAL A 146      15.703  -9.428  19.254  1.00 30.36           C
ATOM    146  CA  SER A 147      19.530  -9.552  19.219  1.00 49.83           C
END
