# Supplementary material for: Structural Transition States Explored With Minimalist Coarse Grained Models: Applications to Calmodulin
Source: Front Mol Biosci. 2019 Oct 15;6:104. doi: 10.3389/fmolb.2019.00104 (PMC6843051; doi:10.3389/fmolb.2019.00104)
Supplement: Supplementary file 2 [file Data_Sheet_2.ZIP › SI/FIELD.closed]

 Calmodulin minimalist model
 units  kcal
 molecular types 1
 protein
 nummols 1
atoms      146
CGLU        129.0000     -1.0000    1    0
CGLN        128.0000      0.0000    1    0
CLEU        113.0000      0.0000    1    0
CTHR        101.0000      0.0000    1    0
CGLU        129.0000     -1.0000    1    0
CGLU        129.0000     -1.0000    1    0
CGLN        128.0000      0.0000    1    0
CILE        113.0000      0.0000    1    0
CALA         71.0000      0.0000    1    0
CGLU        129.0000     -1.0000    1    0
CPHE        147.0000      0.0000    1    0
CLYS        128.0000      1.0000    1    0
CGLU        129.0000     -1.0000    1    0
CALA         71.0000      0.0000    1    0
CPHE        147.0000      0.0000    1    0
CALA         71.0000      0.0000    1    0
CLEU        113.0000      0.0000    1    0
CPHE        147.0000      0.0000    1    0
CASP        115.0000     -1.0000    1    0
CLYS        128.0000      1.0000    1    0
CASP        115.0000     -1.0000    1    0
CGLY         57.0000      0.0000    1    0
CASP        115.0000     -1.0000    1    0
CGLY         57.0000      0.0000    1    0
CTHR        101.0000      0.0000    1    0
CILE        113.0000      0.0000    1    0
CTHR        101.0000      0.0000    1    0
CTHR        101.0000      0.0000    1    0
CLYS        128.0000      1.0000    1    0
CGLU        129.0000     -1.0000    1    0
CLEU        113.0000      0.0000    1    0
CGLY         57.0000      0.0000    1    0
CTHR        101.0000      0.0000    1    0
CVAL         99.0000      0.0000    1    0
CMET        131.0000      0.0000    1    0
CARG        156.0000      1.0000    1    0
CSER         87.0000      0.0000    1    0
CLEU        113.0000      0.0000    1    0
CGLY         57.0000      0.0000    1    0
CGLN        128.0000      0.0000    1    0
CASN        114.0000      0.0000    1    0
CPRO         97.0000      0.0000    1    0
CTHR        101.0000      0.0000    1    0
CGLU        129.0000     -1.0000    1    0
CALA         71.0000      0.0000    1    0
CGLU        129.0000     -1.0000    1    0
CLEU        113.0000      0.0000    1    0
CGLN        128.0000      0.0000    1    0
CASP        115.0000     -1.0000    1    0
CMET        131.0000      0.0000    1    0
CILE        113.0000      0.0000    1    0
CASN        114.0000      0.0000    1    0
CGLU        129.0000     -1.0000    1    0
CVAL         99.0000      0.0000    1    0
CASP        115.0000     -1.0000    1    0
CALA         71.0000      0.0000    1    0
CASP        115.0000     -1.0000    1    0
CGLY         57.0000      0.0000    1    0
CASN        114.0000      0.0000    1    0
CGLY         57.0000      0.0000    1    0
CTHR        101.0000      0.0000    1    0
CILE        113.0000      0.0000    1    0
CASP        115.0000     -1.0000    1    0
CPHE        147.0000      0.0000    1    0
CPRO         97.0000      0.0000    1    0
CGLU        129.0000     -1.0000    1    0
CPHE        147.0000      0.0000    1    0
CLEU        113.0000      0.0000    1    0
CSER         87.0000      0.0000    1    0
CLEU        113.0000      0.0000    1    0
CMET        131.0000      0.0000    1    0
CALA         71.0000      0.0000    1    0
CARG        156.0000      1.0000    1    0
CLYS        128.0000      1.0000    1    0
CMET        131.0000      0.0000    1    0
CLYS        128.0000      1.0000    1    0
CGLU        129.0000     -1.0000    1    0
CGLN        128.0000      0.0000    1    0
CASP        115.0000     -1.0000    1    0
CSER         87.0000      0.0000    1    0
CGLU        129.0000     -1.0000    1    0
CGLU        129.0000     -1.0000    1    0
CGLU        129.0000     -1.0000    1    0
CLEU        113.0000      0.0000    1    0
CILE        113.0000      0.0000    1    0
CGLU        129.0000     -1.0000    1    0
CALA         71.0000      0.0000    1    0
CPHE        147.0000      0.0000    1    0
CLYS        128.0000      1.0000    1    0
CVAL         99.0000      0.0000    1    0
CPHE        147.0000      0.0000    1    0
CASP        115.0000     -1.0000    1    0
CARG        156.0000      1.0000    1    0
CASP        115.0000     -1.0000    1    0
CGLY         57.0000      0.0000    1    0
CASN        114.0000      0.0000    1    0
CGLY         57.0000      0.0000    1    0
CLEU        113.0000      0.0000    1    0
CILE        113.0000      0.0000    1    0
CSER         87.0000      0.0000    1    0
CALA         71.0000      0.0000    1    0
CALA         71.0000      0.0000    1    0
CGLU        129.0000     -1.0000    1    0
CLEU        113.0000      0.0000    1    0
CARG        156.0000      1.0000    1    0
CHIS        137.0000      0.0000    1    0
CVAL         99.0000      0.0000    1    0
CMET        131.0000      0.0000    1    0
CTHR        101.0000      0.0000    1    0
CASN        114.0000      0.0000    1    0
CLEU        113.0000      0.0000    1    0
CGLY         57.0000      0.0000    1    0
CGLU        129.0000     -1.0000    1    0
CLYS        128.0000      1.0000    1    0
CLEU        113.0000      0.0000    1    0
CTHR        101.0000      0.0000    1    0
CASP        115.0000     -1.0000    1    0
CASP        115.0000     -1.0000    1    0
CGLU        129.0000     -1.0000    1    0
CVAL         99.0000      0.0000    1    0
CASP        115.0000     -1.0000    1    0
CGLU        129.0000     -1.0000    1    0
CMET        131.0000      0.0000    1    0
CILE        113.0000      0.0000    1    0
CARG        156.0000      1.0000    1    0
CGLU        129.0000     -1.0000    1    0
CALA         71.0000      0.0000    1    0
CASP        115.0000     -1.0000    1    0
CILE        113.0000      0.0000    1    0
CASP        115.0000     -1.0000    1    0
CGLY         57.0000      0.0000    1    0
CASP        115.0000     -1.0000    1    0
CGLY         57.0000      0.0000    1    0
CHIS        137.0000      0.0000    1    0
CILE        113.0000      0.0000    1    0
CASN        114.0000      0.0000    1    0
CTYR        163.0000      0.0000    1    0
CGLU        129.0000     -1.0000    1    0
CGLU        129.0000     -1.0000    1    0
CPHE        147.0000      0.0000    1    0
CVAL         99.0000      0.0000    1    0
CARG        156.0000      1.0000    1    0
CMET        131.0000      0.0000    1    0
CMET        131.0000      0.0000    1    0
CVAL         99.0000      0.0000    1    0
CSER         87.0000      0.0000    1    0
 constraints         145
     1     2    3.8334
     2     3    3.8437
     3     4    3.8169
     4     5    3.7729
     5     6    3.8093
     6     7    3.8184
     7     8    3.8070
     8     9    3.8574
     9    10    3.8090
    10    11    3.8280
    11    12    3.8153
    12    13    3.8159
    13    14    3.8138
    14    15    3.8169
    15    16    3.8108
    16    17    3.8227
    17    18    3.8200
    18    19    3.8121
    19    20    3.8280
    20    21    3.8181
    21    22    3.8278
    22    23    3.8163
    23    24    3.8200
    24    25    3.8311
    25    26    3.8208
    26    27    3.7858
    27    28    3.8128
    28    29    3.8167
    29    30    3.8139
    30    31    3.8085
    31    32    3.8158
    32    33    3.8051
    33    34    3.8146
    34    35    3.8045
    35    36    3.7820
    36    37    3.8032
    37    38    3.8233
    38    39    3.8135
    39    40    3.8234
    40    41    3.8001
    41    42    3.8377
    42    43    3.8109
    43    44    3.8110
    44    45    3.8051
    45    46    3.8300
    46    47    3.8046
    47    48    3.8218
    48    49    3.8102
    49    50    3.8213
    50    51    3.8003
    51    52    3.7970
    52    53    3.8209
    53    54    3.8038
    54    55    3.8274
    55    56    3.8383
    56    57    3.8367
    57    58    3.8152
    58    59    3.8323
    59    60    3.8439
    60    61    3.8438
    61    62    3.8506
    62    63    3.8230
    63    64    3.8299
    64    65    3.8636
    65    66    3.8283
    66    67    3.8500
    67    68    3.8093
    68    69    3.8204
    69    70    3.8229
    70    71    3.8210
    71    72    3.8055
    72    73    3.8493
    73    74    3.8052
    74    75    3.7889
    75    76    3.8158
    76    77    3.8221
    77    78    3.7912
    78    79    3.8537
    79    80    3.8140
    80    81    3.8209
    81    82    3.8409
    82    83    3.8431
    83    84    3.8008
    84    85    3.8142
    85    86    3.8277
    86    87    3.8164
    87    88    3.8221
    88    89    3.8180
    89    90    3.8248
    90    91    3.8153
    91    92    3.8214
    92    93    3.8069
    93    94    3.8060
    94    95    3.8146
    95    96    3.8165
    96    97    3.8280
    97    98    3.8171
    98    99    3.7903
    99   100    3.7905
   100   101    3.7853
   101   102    3.8371
   102   103    3.8222
   103   104    3.8051
   104   105    3.8164
   105   106    3.8177
   106   107    3.8281
   107   108    3.8127
   108   109    3.8238
   109   110    3.8191
   110   111    3.8131
   111   112    3.8164
   112   113    3.8190
   113   114    3.8299
   114   115    3.8254
   115   116    3.8242
   116   117    3.8277
   117   118    3.8242
   118   119    3.8126
   119   120    3.8184
   120   121    3.8148
   121   122    3.8246
   122   123    3.8191
   123   124    3.8162
   124   125    3.8025
   125   126    3.8133
   126   127    3.8359
   127   128    3.8157
   128   129    3.8099
   129   130    3.8388
   130   131    3.8118
   131   132    3.8313
   132   133    3.8342
   133   134    3.8136
   134   135    3.8193
   135   136    3.8093
   136   137    3.8196
   137   138    3.8158
   138   139    3.8240
   139   140    3.8083
   140   141    3.8126
   141   142    3.8193
   142   143    3.8128
   143   144    3.8179
   144   145    3.8383
   145   146    3.8292
bonds      276
mors     3     7       0.475     6.52373     0.79927
mors     3     8       0.103     7.14264     0.71240
mors     4     8       0.635     6.38007     0.83653
mors     5     9       1.182     5.98095     0.96407
mors     6    10       1.181     5.98151     0.96387
mors     7    11       0.592     6.41689     0.82641
mors     8    12       0.973     6.12455     0.91539
mors     9    13       1.088     6.04450     0.94230
mors    10    14       0.740     6.29590     0.86098
mors    11    15       1.154     5.99948     0.95769
mors    11    16       0.050     8.43164     0.70000
mors    11    68       0.060     7.45977     0.70232
mors    12    16       1.246     5.93777     0.97897
mors    12    64       0.050     8.14105     0.70001
mors    13    17       0.709     6.32018     0.85375
mors    14    18       0.165     6.95647     0.72673
mors    15    19       1.040     6.07787     0.93100
mors    15    26       0.050     8.15615     0.70001
mors    15    64       0.151     6.98920     0.72359
mors    15    67       0.106     7.13191     0.71301
mors    16    20       0.731     6.30308     0.85883
mors    16    22       0.297     6.72769     0.75753
mors    16    24       0.050     8.25232     0.70000
mors    17    34       0.051     7.82768     0.70016
mors    17   111       0.517     6.48439     0.80886
mors    17   112       1.836     5.52750     1.11665
mors    17   113       0.067     7.36633     0.70401
mors    18    26       0.792     6.25592     0.87318
mors    18    30       1.584     5.70816     1.05782
mors    18    31       1.356     5.86299     1.00485
mors    18    33       0.050     7.87909     0.70010
mors    18    34       0.630     6.38427     0.83536
mors    18   111       0.050     8.32268     0.70000
mors    18   112       0.050     8.18308     0.70000
mors    19    23       0.127     7.05811     0.71789
mors    19    24       0.344     6.66691     0.76853
mors    19    25       0.916     6.16476     0.90216
mors    19    26       2.381     5.05067     1.24401
mors    19    27       0.051     7.81834     0.70017
mors    19    30       0.726     6.30658     0.85779
mors    19    31       0.050     8.02252     0.70003
mors    20    26       0.050     8.13972     0.70001
mors    20    30       0.343     6.66785     0.76836
mors    20   112       0.050     8.24298     0.70000
mors    24    62       0.050     8.44679     0.70000
mors    24    63       1.013     6.09679     0.92464
mors    24    64       0.131     7.04337     0.71901
mors    25    61       1.138     6.01032     0.95398
mors    25    62       2.065     5.34771     1.17005
mors    25    63       2.650     4.70486     1.30676
mors    25    64       0.076     7.28794     0.70613
mors    26    30       1.351     5.86662     1.00359
mors    26    31       0.509     6.49115     0.80718
mors    26    61       1.742     5.59584     1.09491
mors    26    62       2.437     4.98905     1.25699
mors    26    63       0.413     6.58788     0.78467
mors    27    31       0.817     6.23752     0.87891
mors    27    32       0.050     8.45024     0.70000
mors    27    51       0.050     8.15033     0.70001
mors    27    60       0.054     7.60556     0.70089
mors    27    61       2.336     5.09853     1.23337
mors    27    62       0.243     6.80636     0.74510
mors    28    32       1.439     5.80700     1.02416
mors    28    33       0.050     8.31202     0.70000
mors    28    44       0.329     6.68504     0.76512
mors    28    47       1.742     5.59648     1.09471
mors    28    48       0.934     6.15249     0.90618
mors    28    51       0.053     7.64684     0.70066
mors    28    61       0.059     7.46756     0.70221
mors    29    33       0.998     6.10738     0.92110
mors    29    44       0.050     8.01801     0.70003
mors    29    47       0.050     8.49162     0.70000
mors    30    34       0.396     6.60609     0.78077
mors    31    35       0.555     6.44929     0.81782
mors    31    47       0.122     7.07235     0.71685
mors    32    36       1.346     5.86974     1.00251
mors    32    37       0.050     8.47517     0.70000
mors    32    41       0.050     7.90285     0.70008
mors    32    42       0.343     6.66800     0.76833
mors    32    43       0.050     8.21151     0.70000
mors    32    44       0.051     7.78761     0.70022
mors    32    47       0.294     6.73132     0.75691
mors    33    37       0.731     6.30299     0.85886
mors    34    38       0.499     6.50061     0.80485
mors    34   110       0.061     7.44063     0.70261
mors    34   111       0.749     6.28880     0.86312
mors    34   112       0.050     8.08561     0.70001
mors    35    39       0.403     6.59864     0.78235
mors    35    40       1.917     5.46573     1.13566
mors    35    41       0.081     7.25284     0.70733
mors    35    42       0.058     7.50057     0.70180
mors    36    40       2.611     4.76470     1.29760
mors    36    41       1.390     5.84033     1.01268
mors    36    42       0.053     7.65715     0.70062
mors    37   110       2.048     5.36182     1.16608
mors    37   111       0.132     7.04062     0.71923
mors    38    90       0.181     6.91991     0.73059
mors    38   107       0.051     7.75581     0.70029
mors    38   110       0.268     6.76880     0.75078
mors    38   111       0.056     7.53683     0.70142
mors    39    90       0.050     7.91435     0.70007
mors    42    46       1.206     5.96470     0.96967
mors    42    47       0.745     6.29203     0.86215
mors    43    47       0.736     6.29932     0.85996
mors    44    48       0.847     6.21493     0.88603
mors    45    49       0.794     6.25432     0.87367
mors    46    50       0.688     6.33670     0.84891
mors    47    51       0.481     6.51781     0.80068
mors    48    52       1.102     6.03546     0.94538
mors    48    60       0.052     7.68809     0.70049
mors    49    53       0.603     6.40692     0.82911
mors    50    54       0.061     7.44975     0.70247
mors    51    55       1.542     5.73667     1.04819
mors    51    60       0.172     6.93855     0.72858
mors    51    61       0.723     6.30940     0.85694
mors    51    62       0.736     6.29893     0.86007
mors    52    56       0.050     8.05568     0.70002
mors    52    58       0.052     7.67297     0.70055
mors    52    60       0.161     6.96546     0.72584
mors    52    61       0.050     8.11016     0.70001
mors    53    70       0.050     8.15148     0.70001
mors    54    62       0.076     7.28787     0.70613
mors    54    66       1.734     5.60171     1.09301
mors    54    67       0.061     7.44129     0.70260
mors    54    69       0.340     6.67129     0.76770
mors    54    70       0.916     6.16476     0.90216
mors    55    59       0.145     7.00489     0.72219
mors    55    60       0.437     6.56263     0.79026
mors    55    61       0.422     6.57807     0.78682
mors    55    62       1.088     6.04511     0.94209
mors    55    63       0.050     8.22052     0.70000
mors    55    66       0.777     6.26754     0.86960
mors    56    66       0.204     6.87418     0.73596
mors    62    66       1.809     5.54759     1.11034
mors    62    67       1.123     6.02071     0.95042
mors    63    67       0.948     6.14255     0.90944
mors    64    68       0.696     6.33071     0.85066
mors    65    69       0.790     6.25732     0.87275
mors    66    70       0.760     6.28054     0.86563
mors    67    71       0.632     6.38253     0.83584
mors    68    72       0.666     6.35432     0.84382
mors    69    73       0.627     6.38689     0.83463
mors    70    74       1.458     5.79440     1.02849
mors    70    75       0.099     7.16268     0.71132
mors    71    75       2.786     4.45285     1.33846
mors    71    76       0.270     6.76603     0.75122
mors    72    76       1.452     5.79808     1.02722
mors    72    77       0.050     8.04579     0.70002
mors    73    77       0.961     6.13298     0.91260
mors    74    78       0.066     7.37377     0.70385
mors    75    79       0.050     8.13946     0.70001
mors    79    83       0.867     6.20082     0.89052
mors    79    84       0.449     6.55014     0.79310
mors    80    84       0.481     6.51836     0.80055
mors    81    85       0.308     6.71283     0.76011
mors    82    86       0.346     6.66362     0.76917
mors    83    87       0.727     6.30629     0.85787
mors    83    88       0.050     8.47631     0.70000
mors    84    88       0.866     6.20123     0.89039
mors    84    89       0.050     8.48423     0.70000
mors    84   141       0.050     8.21986     0.70000
mors    85    89       0.985     6.11623     0.91815
mors    85   137       0.050     8.06934     0.70002
mors    86    90       0.404     6.59697     0.78271
mors    87    91       0.200     6.88110     0.73511
mors    88    92       1.319     5.88797     0.99620
mors    88    99       0.050     8.28298     0.70000
mors    88   137       0.167     6.95107     0.72728
mors    88   140       0.061     7.44028     0.70261
mors    89    93       1.066     6.05969     0.93715
mors    89    94       0.050     8.36751     0.70000
mors    89    95       0.334     6.67926     0.76620
mors    90   107       0.068     7.36081     0.70414
mors    91    99       1.087     6.04523     0.94205
mors    91   103       0.772     6.27156     0.86837
mors    91   104       1.163     5.99334     0.95981
mors    91   106       0.050     8.11530     0.70001
mors    91   107       0.908     6.17103     0.90012
mors    92    96       0.158     6.97157     0.72525
mors    92    97       0.464     6.53461     0.79670
mors    92    98       1.187     5.97711     0.96539
mors    92    99       2.646     4.71196     1.30571
mors    92   100       0.054     7.59361     0.70097
mors    92   103       0.433     6.56677     0.78933
mors    92   104       0.050     7.93508     0.70006
mors    93    99       0.053     7.65563     0.70062
mors    93   103       0.526     6.47536     0.81113
mors    97   135       0.050     8.39292     0.70000
mors    97   136       1.481     5.77867     1.03388
mors    97   137       0.396     6.60665     0.78065
mors    98   134       1.036     6.08086     0.92999
mors    98   135       1.947     5.44262     1.14260
mors    98   136       2.740     4.54881     1.32763
mors    98   137       0.119     7.08176     0.71620
mors    99   103       1.313     5.89265     0.99459
mors    99   104       0.616     6.39574     0.83218
mors    99   134       1.509     5.75957     1.04040
mors    99   135       2.405     5.02523     1.24947
mors    99   136       0.709     6.32005     0.85379
mors    99   137       0.050     8.32018     0.70000
mors   100   104       0.739     6.29699     0.86065
mors   100   124       0.050     7.97982     0.70004
mors   100   133       0.056     7.55066     0.70130
mors   100   134       2.309     5.12582     1.22708
mors   100   135       0.255     6.78799     0.74782
mors   101   105       0.805     6.24634     0.87615
mors   101   120       0.630     6.38450     0.83529
mors   101   121       0.976     6.12228     0.91614
mors   101   123       0.050     8.44906     0.70000
mors   101   124       0.705     6.32363     0.85273
mors   101   133       0.051     7.83100     0.70015
mors   101   134       0.289     6.73772     0.75584
mors   102   106       0.892     6.18254     0.89640
mors   102   120       0.050     8.01120     0.70003
mors   103   107       0.553     6.45135     0.81728
mors   104   108       0.597     6.41234     0.82764
mors   104   120       0.130     7.04822     0.71864
mors   104   124       0.050     8.17359     0.70000
mors   105   109       0.716     6.31435     0.85547
mors   105   114       0.050     8.32619     0.70000
mors   105   115       0.050     7.90225     0.70008
mors   105   117       0.059     7.48181     0.70202
mors   105   120       1.065     6.06094     0.93672
mors   106   110       0.746     6.29156     0.86229
mors   107   111       0.825     6.23132     0.88085
mors   108   112       0.608     6.40293     0.83020
mors   108   113       2.132     5.29012     1.18585
mors   108   114       0.414     6.58643     0.78499
mors   108   115       0.063     7.41074     0.70311
mors   109   113       2.097     5.32037     1.17764
mors   109   114       2.292     5.14276     1.22310
mors   109   115       0.053     7.65725     0.70062
mors   115   119       0.605     6.40541     0.82953
mors   115   120       0.119     7.08463     0.71600
mors   116   120       0.423     6.57697     0.78706
mors   117   121       0.347     6.66288     0.76931
mors   118   122       0.498     6.50219     0.80446
mors   119   123       0.404     6.59783     0.78253
mors   120   124       0.377     6.62761     0.77630
mors   121   125       0.814     6.23935     0.87833
mors   122   126       0.737     6.29838     0.86024
mors   123   127       0.337     6.67471     0.76705
mors   124   128       1.497     5.76781     1.03759
mors   124   133       0.213     6.85817     0.73799
mors   124   134       0.658     6.36096     0.84193
mors   124   135       0.248     6.79832     0.74628
mors   125   129       0.051     7.79250     0.70021
mors   125   131       0.050     8.25009     0.70000
mors   125   133       0.243     6.80665     0.74505
mors   125   134       0.050     7.93648     0.70006
mors   126   143       0.050     8.31401     0.70000
mors   127   134       0.050     8.27452     0.70000
mors   127   135       0.499     6.50088     0.80478
mors   127   139       1.132     6.01439     0.95258
mors   127   140       0.158     6.97133     0.72527
mors   127   142       0.050     7.86363     0.70012
mors   127   143       1.401     5.83272     1.01530
mors   128   132       0.071     7.33039     0.70489
mors   128   133       0.758     6.28182     0.86524
mors   128   134       1.079     6.05100     0.94009
mors   128   135       1.625     5.67907     1.06756
mors   128   136       0.050     8.38188     0.70000
mors   128   139       0.306     6.71563     0.75962
mors   129   135       0.050     8.22522     0.70000
mors   129   139       0.204     6.87450     0.73592
mors   130   134       0.050     8.48638     0.70000
mors   130   139       0.050     8.49710     0.70000
mors   135   139       1.548     5.73276     1.04951
mors   135   140       0.716     6.31440     0.85546
mors   136   140       0.611     6.40020     0.83095
mors   137   141       0.546     6.45749     0.81570
mors   138   142       0.585     6.42256     0.82489
mors   139   143       1.029     6.08531     0.92849
mors   140   144       0.558     6.44689     0.81845
mors   141   145       0.313     6.70583     0.76135
mors   142   146       0.288     6.73964     0.75551
angles     144
hcos     1     2     3      54.373   122.40695
hcos     2     3     4      26.535   115.68210
hcos     3     4     5      65.802   124.82743
hcos     4     5     6      69.086    93.52588
hcos     5     6     7     134.913    88.06940
hcos     6     7     8     144.397    87.43528
hcos     7     8     9     127.001    88.61971
hcos     8     9    10      97.450    90.88807
hcos     9    10    11      87.542    91.74509
hcos    10    11    12     101.767    90.53204
hcos    11    12    13      92.748    91.28754
hcos    12    13    14      82.626    92.19352
hcos    13    14    15      79.511    92.48665
hcos    14    15    16      96.589    90.96031
hcos    15    16    17      90.190    91.51020
hcos    16    17    18     124.001    88.83384
hcos    17    18    19      51.212    95.58439
hcos    18    19    20      65.491    93.90818
hcos    19    20    21      40.497    97.07269
hcos    20    21    22      72.710    93.15361
hcos    21    22    23      41.278    96.95512
hcos    22    23    24      59.907    94.53084
hcos    23    24    25      37.246    97.58091
hcos    24    25    26     107.685   133.84813
hcos    25    26    27      21.990   114.27995
hcos    26    27    28      82.720   128.35625
hcos    27    28    29     131.675    88.29217
hcos    28    29    30     108.014    90.03323
hcos    29    30    31      39.099    97.28738
hcos    30    31    32     122.499    88.94228
hcos    31    32    33      88.545    91.65556
hcos    32    33    34      91.655    91.38218
hcos    33    34    35      53.540    95.29093
hcos    34    35    36      87.615    91.73855
hcos    35    36    37      92.702    91.29148
hcos    36    37    38     142.254    87.57626
hcos    37    38    39      71.927    93.23301
hcos    38    39    40      12.995   103.71786
hcos    39    40    41     118.483   136.52082
hcos    40    41    42      12.191   109.97594
hcos    41    42    43      26.860   115.77608
hcos    42    43    44      37.134   118.48480
hcos    43    44    45     118.775    89.21477
hcos    44    45    46      73.062    93.11807
hcos    45    46    47     113.116    89.63914
hcos    46    47    48     116.404    89.39095
hcos    47    48    49      97.832    90.85621
hcos    48    49    50     144.344    87.43873
hcos    49    50    51      99.905    90.68440
hcos    50    51    52      74.011    93.02298
hcos    51    52    53      94.257    91.15794
hcos    52    53    54      89.543    91.56720
hcos    53    54    55      15.757   102.49702
hcos    54    55    56      51.301    95.57291
hcos    55    56    57      46.585    96.19661
hcos    56    57    58      83.851    92.08014
hcos    57    58    59      30.574    98.74215
hcos    58    59    60      53.993    95.23484
hcos    59    60    61      37.407    97.55509
hcos    60    61    62     122.454   137.58679
hcos    61    62    63      39.302   119.00884
hcos    62    63    64      64.668   124.59016
hcos    63    64    65      29.662    98.91632
hcos    64    65    66      96.381    90.97784
hcos    65    66    67     139.616    87.75163
hcos    66    67    68      97.736    90.86420
hcos    67    68    69     150.049    87.06939
hcos    68    69    70     123.167    88.89396
hcos    69    70    71      87.802    91.72187
hcos    70    71    72      96.110    91.00063
hcos    71    72    73      98.652    90.78797
hcos    72    73    74      10.557   105.56169
hcos    73    74    75      13.050   103.68885
hcos    74    75    76     171.229    85.76813
hcos    75    76    77      66.416   124.95577
hcos    76    77    78      10.540   105.58359
hcos    77    78    79      49.032   121.24060
hcos    78    79    80      38.950   118.92451
hcos    79    80    81      16.709   112.33391
hcos    80    81    82     132.626   140.64830
hcos    81    82    83     167.065    86.01595
hcos    82    83    84      30.089    98.83419
hcos    83    84    85     344.770    77.55952
hcos    84    85    86     145.996    87.33088
hcos    85    86    87     111.168    89.78824
hcos    86    87    88      92.616    91.29887
hcos    87    88    89     130.031    88.40650
hcos    88    89    90     131.323    88.31657
hcos    89    90    91     118.240    89.25432
hcos    90    91    92      54.700    95.14796
hcos    91    92    93      87.879    91.71496
hcos    92    93    94      17.253   101.96793
hcos    93    94    95      92.697    91.29188
hcos    94    95    96      14.889   102.83817
hcos    95    96    97      43.611    96.61343
hcos    96    97    98      59.416    94.58744
hcos    97    98    99      94.903   130.95854
hcos    98    99   100      11.012   105.06879
hcos    99   100   101      58.791   123.35203
hcos   100   101   102     134.508    88.09711
hcos   101   102   103      61.040    94.40139
hcos   102   103   104     106.368    90.16287
hcos   103   104   105     148.400    87.17529
hcos   104   105   106     129.942    88.41272
hcos   105   106   107      67.333    93.71054
hcos   106   107   108      73.267    93.09742
hcos   107   108   109      94.123    91.16937
hcos   108   109   110      94.581    91.13031
hcos   109   110   111      99.949    90.68077
hcos   110   111   112      96.241    90.98960
hcos   111   112   113      18.740   101.49784
hcos   112   113   114      10.553   108.47341
hcos   113   114   115      44.395    96.50168
hcos   114   115   116      53.308   122.17686
hcos   115   116   117      57.629   123.10489
hcos   116   117   118     109.132    89.94587
hcos   117   118   119      95.090    91.08697
hcos   118   119   120     103.670    90.37808
hcos   119   120   121      96.687    90.95206
hcos   120   121   122     100.031    90.67402
hcos   121   122   123     138.633    87.81750
hcos   122   123   124      69.253    93.50837
hcos   123   124   125      61.622    94.33554
hcos   124   125   126     124.997    88.76240
hcos   125   126   127      68.872    93.54820
hcos   126   127   128      51.246    95.58007
hcos   127   128   129      11.727   104.49094
hcos   128   129   130      24.513    99.99567
hcos   129   130   131      45.087    96.40410
hcos   130   131   132      16.875   102.09548
hcos   131   132   133      77.758    92.65484
hcos   132   133   134      79.030    92.53258
hcos   133   134   135     133.781   141.03867
hcos   134   135   136      34.513   117.83310
hcos   135   136   137      53.012   122.11275
hcos   136   137   138      57.429    94.81975
hcos   137   138   139      66.492    93.80030
hcos   138   139   140     128.923    88.48414
hcos   139   140   141      99.638    90.70641
hcos   140   141   142      80.695    92.37430
hcos   141   142   143      90.968    91.44207
hcos   142   143   144     128.179    88.53645
hcos   143   144   145      87.231    91.77296
hcos   144   145   146      29.907    98.86911
  dihedrals     143
 cos     1     2     3     4       3.000    30.80121     1.00000
 cos     2     3     4     5       3.000    55.70893     1.00000
 cos     3     4     5     6       3.000    63.38625     1.00000
 cos     4     5     6     7      20.000  -126.60518     1.00000
 cos     5     6     7     8      20.000  -127.65544     1.00000
 cos     6     7     8     9      20.000  -134.07614     1.00000
 cos     7     8     9    10      20.000  -128.12545     1.00000
 cos     8     9    10    11      20.000  -127.52730     1.00000
 cos     9    10    11    12      20.000  -134.74658     1.00000
 cos    10    11    12    13      20.000  -128.43314     1.00000
 cos    11    12    13    14      20.000  -130.43318     1.00000
 cos    12    13    14    15      20.000  -134.67749     1.00000
 cos    13    14    15    16      20.000  -131.49511     1.00000
 cos    14    15    16    17      20.000  -127.03283     1.00000
 cos    15    16    17    18      20.000  -117.68235     1.00000
 cos    16    17    18    19      20.000  -144.92007     1.00000
 cos    17    18    19    20      20.000  -114.78201     1.00000
 cos    18    19    20    21       3.000   -10.91661     1.00000
 cos    19    20    21    22      20.000  -132.41901     1.00000
 cos    20    21    22    23       3.000    51.61100     1.00000
 cos    21    22    23    24       3.000   -48.82498     1.00000
 cos    22    23    24    25       3.000    73.26765     1.00000
 cos    23    24    25    26       3.000   -93.63274     1.00000
 cos    24    25    26    27       3.000    40.17751     1.00000
 cos    25    26    27    28       3.000    12.41257     1.00000
 cos    26    27    28    29       3.000    79.98344     1.00000
 cos    27    28    29    30      20.000  -122.34014     1.00000
 cos    28    29    30    31      20.000  -138.06781     1.00000
 cos    29    30    31    32      20.000  -131.68128     1.00000
 cos    30    31    32    33      20.000  -130.96699     1.00000
 cos    31    32    33    34      20.000  -120.71316     1.00000
 cos    32    33    34    35      20.000  -136.32446     1.00000
 cos    33    34    35    36      20.000  -132.11756     1.00000
 cos    34    35    36    37      20.000  -127.61635     1.00000
 cos    35    36    37    38      20.000  -125.80418     1.00000
 cos    36    37    38    39      20.000  -125.10781     1.00000
 cos    37    38    39    40       3.000    88.96125     1.00000
 cos    38    39    40    41       3.000   -58.46105     1.00000
 cos    39    40    41    42       3.000    27.78145     1.00000
 cos    40    41    42    43       3.000    -5.36817     1.00000
 cos    41    42    43    44       3.000    54.00806     1.00000
 cos    42    43    44    45       3.000    71.99515     1.00000
 cos    43    44    45    46      20.000  -127.93102     1.00000
 cos    44    45    46    47      20.000  -130.30940     1.00000
 cos    45    46    47    48      20.000  -129.07903     1.00000
 cos    46    47    48    49      20.000  -128.94313     1.00000
 cos    47    48    49    50      20.000  -126.92231     1.00000
 cos    48    49    50    51      20.000  -125.03435     1.00000
 cos    49    50    51    52      20.000  -137.57959     1.00000
 cos    50    51    52    53      20.000  -119.21944     1.00000
 cos    51    52    53    54      20.000  -116.04613     1.00000
 cos    52    53    54    55      20.000  -157.83187     1.00000
 cos    53    54    55    56       3.000   -65.14967     1.00000
 cos    54    55    56    57       3.000   -12.02298     1.00000
 cos    55    56    57    58      20.000  -135.25208     1.00000
 cos    56    57    58    59       3.000    50.54268     1.00000
 cos    57    58    59    60       3.000   -50.00334     1.00000
 cos    58    59    60    61       3.000    68.90808     1.00000
 cos    59    60    61    62      20.000  -102.16591     1.00000
 cos    60    61    62    63       3.000    70.89344     1.00000
 cos    61    62    63    64       3.000    10.93479     1.00000
 cos    62    63    64    65       3.000    96.27096     1.00000
 cos    63    64    65    66      20.000  -137.16374     1.00000
 cos    64    65    66    67      20.000  -126.83141     1.00000
 cos    65    66    67    68      20.000  -129.91314     1.00000
 cos    66    67    68    69      20.000  -127.27386     1.00000
 cos    67    68    69    70      20.000  -129.37178     1.00000
 cos    68    69    70    71      20.000  -125.23560     1.00000
 cos    69    70    71    72      20.000  -131.74358     1.00000
 cos    70    71    72    73      20.000  -125.47021     1.00000
 cos    71    72    73    74      20.000  -147.87260     1.00000
 cos    72    73    74    75      20.000  -158.44495     1.00000
 cos    73    74    75    76      20.000  -123.94832     1.00000
 cos    74    75    76    77      20.000  -150.18214     1.00000
 cos    75    76    77    78      20.000  -115.72279     1.00000
 cos    76    77    78    79      20.000  -152.78040     1.00000
 cos    77    78    79    80       3.000   -76.21923     1.00000
 cos    78    79    80    81       3.000   -63.49313     1.00000
 cos    79    80    81    82      20.000   168.99824     1.00000
 cos    80    81    82    83      20.000  -150.37754     1.00000
 cos    81    82    83    84      20.000  -124.09521     1.00000
 cos    82    83    84    85      20.000  -122.89324     1.00000
 cos    83    84    85    86      20.000  -123.08633     1.00000
 cos    84    85    86    87      20.000  -129.20209     1.00000
 cos    85    86    87    88      20.000  -129.54272     1.00000
 cos    86    87    88    89      20.000  -131.46511     1.00000
 cos    87    88    89    90      20.000  -119.05999     1.00000
 cos    88    89    90    91      20.000  -124.81112     1.00000
 cos    89    90    91    92      20.000  -141.24361     1.00000
 cos    90    91    92    93      20.000  -122.93521     1.00000
 cos    91    92    93    94       3.000    -6.92734     1.00000
 cos    92    93    94    95      20.000  -139.16304     1.00000
 cos    93    94    95    96       3.000    57.51255     1.00000
 cos    94    95    96    97       3.000   -47.79012     1.00000
 cos    95    96    97    98       3.000    75.79566     1.00000
 cos    96    97    98    99       3.000   -90.16092     1.00000
 cos    97    98    99   100       3.000    36.00510     1.00000
 cos    98    99   100   101       3.000    24.66313     1.00000
 cos    99   100   101   102       3.000    74.67560     1.00000
 cos   100   101   102   103      20.000  -129.78829     1.00000
 cos   101   102   103   104      20.000  -128.79026     1.00000
 cos   102   103   104   105      20.000  -130.19834     1.00000
 cos   103   104   105   106      20.000  -127.71109     1.00000
 cos   104   105   106   107      20.000  -125.97504     1.00000
 cos   105   106   107   108      20.000  -131.59639     1.00000
 cos   106   107   108   109      20.000  -128.63909     1.00000
 cos   107   108   109   110      20.000  -130.74374     1.00000
 cos   108   109   110   111      20.000  -128.88344     1.00000
 cos   109   110   111   112      20.000  -127.39090     1.00000
 cos   110   111   112   113       3.000    76.90218     1.00000
 cos   111   112   113   114       3.000   -60.97221     1.00000
 cos   112   113   114   115       3.000    11.30558     1.00000
 cos   113   114   115   116       3.000    -7.01414     1.00000
 cos   114   115   116   117       3.000    85.97078     1.00000
 cos   115   116   117   118       3.000    67.50933     1.00000
 cos   116   117   118   119      20.000  -122.91181     1.00000
 cos   117   118   119   120      20.000  -129.62457     1.00000
 cos   118   119   120   121      20.000  -121.20846     1.00000
 cos   119   120   121   122      20.000  -132.73500     1.00000
 cos   120   121   122   123      20.000  -118.55427     1.00000
 cos   121   122   123   124      20.000  -132.26938     1.00000
 cos   122   123   124   125      20.000  -128.35242     1.00000
 cos   123   124   125   126      20.000  -131.69244     1.00000
 cos   124   125   126   127      20.000  -119.85898     1.00000
 cos   125   126   127   128      20.000  -150.83897     1.00000
 cos   126   127   128   129       3.000   -76.00859     1.00000
 cos   127   128   129   130       3.000   -25.00226     1.00000
 cos   128   129   130   131      20.000  -127.95773     1.00000
 cos   129   130   131   132       3.000    57.13569     1.00000
 cos   130   131   132   133       3.000   -61.70878     1.00000
 cos   131   132   133   134       3.000    67.27111     1.00000
 cos   132   133   134   135       3.000   -95.15538     1.00000
 cos   133   134   135   136       3.000    63.59222     1.00000
 cos   134   135   136   137       3.000    12.71823     1.00000
 cos   135   136   137   138       3.000    90.34628     1.00000
 cos   136   137   138   139      20.000  -127.68269     1.00000
 cos   137   138   139   140      20.000  -130.51790     1.00000
 cos   138   139   140   141      20.000  -124.17631     1.00000
 cos   139   140   141   142      20.000  -131.41398     1.00000
 cos   140   141   142   143      20.000  -131.60244     1.00000
 cos   141   142   143   144      20.000  -123.81168     1.00000
 cos   142   143   144   145      20.000  -125.86581     1.00000
 cos   143   144   145   146      20.000  -126.28787     1.00000
 finish
   vdw     171
    CGLY    CGLY mors   0.05000   9.50000   0.70000
    CGLY    CALA mors   0.05000   9.50000   0.70000
    CGLY    CVAL mors   0.05000   9.50000   0.70000
    CGLY    CLEU mors   0.05000   9.50000   0.70000
    CGLY    CILE mors   0.05000   9.50000   0.70000
    CGLY    CPRO mors   0.05000   9.50000   0.70000
    CGLY    CPHE mors   0.05000   9.50000   0.70000
    CGLY    CTYR mors   0.05000   9.50000   0.70000
    CGLY    CSER mors   0.05000   9.50000   0.70000
    CGLY    CTHR mors   0.05000   9.50000   0.70000
    CGLY    CASN mors   0.05000   9.50000   0.70000
    CGLY    CGLN mors   0.05000   9.50000   0.70000
    CGLY    CMET mors   0.05000   9.50000   0.70000
    CGLY    CASP mors   0.05000   9.50000   0.70000
    CGLY    CGLU mors   0.05000   9.50000   0.70000
    CGLY    CHIS mors   0.05000   9.50000   0.70000
    CGLY    CLYS mors   0.05000   9.50000   0.70000
    CGLY    CARG mors   0.05000   9.50000   0.70000
    CALA    CALA mors   0.05000   9.50000   0.70000
    CALA    CVAL mors   0.05000   9.50000   0.70000
    CALA    CLEU mors   0.05000   9.50000   0.70000
    CALA    CILE mors   0.05000   9.50000   0.70000
    CALA    CPRO mors   0.05000   9.50000   0.70000
    CALA    CPHE mors   0.05000   9.50000   0.70000
    CALA    CTYR mors   0.05000   9.50000   0.70000
    CALA    CSER mors   0.05000   9.50000   0.70000
    CALA    CTHR mors   0.05000   9.50000   0.70000
    CALA    CASN mors   0.05000   9.50000   0.70000
    CALA    CGLN mors   0.05000   9.50000   0.70000
    CALA    CMET mors   0.05000   9.50000   0.70000
    CALA    CASP mors   0.05000   9.50000   0.70000
    CALA    CGLU mors   0.05000   9.50000   0.70000
    CALA    CHIS mors   0.05000   9.50000   0.70000
    CALA    CLYS mors   0.05000   9.50000   0.70000
    CALA    CARG mors   0.05000   9.50000   0.70000
    CVAL    CVAL mors   0.05000   9.50000   0.70000
    CVAL    CLEU mors   0.05000   9.50000   0.70000
    CVAL    CILE mors   0.05000   9.50000   0.70000
    CVAL    CPRO mors   0.05000   9.50000   0.70000
    CVAL    CPHE mors   0.05000   9.50000   0.70000
    CVAL    CTYR mors   0.05000   9.50000   0.70000
    CVAL    CSER mors   0.05000   9.50000   0.70000
    CVAL    CTHR mors   0.05000   9.50000   0.70000
    CVAL    CASN mors   0.05000   9.50000   0.70000
    CVAL    CGLN mors   0.05000   9.50000   0.70000
    CVAL    CMET mors   0.05000   9.50000   0.70000
    CVAL    CASP mors   0.05000   9.50000   0.70000
    CVAL    CGLU mors   0.05000   9.50000   0.70000
    CVAL    CHIS mors   0.05000   9.50000   0.70000
    CVAL    CLYS mors   0.05000   9.50000   0.70000
    CVAL    CARG mors   0.05000   9.50000   0.70000
    CLEU    CLEU mors   0.05000   9.50000   0.70000
    CLEU    CILE mors   0.05000   9.50000   0.70000
    CLEU    CPRO mors   0.05000   9.50000   0.70000
    CLEU    CPHE mors   0.05000   9.50000   0.70000
    CLEU    CTYR mors   0.05000   9.50000   0.70000
    CLEU    CSER mors   0.05000   9.50000   0.70000
    CLEU    CTHR mors   0.05000   9.50000   0.70000
    CLEU    CASN mors   0.05000   9.50000   0.70000
    CLEU    CGLN mors   0.05000   9.50000   0.70000
    CLEU    CMET mors   0.05000   9.50000   0.70000
    CLEU    CASP mors   0.05000   9.50000   0.70000
    CLEU    CGLU mors   0.05000   9.50000   0.70000
    CLEU    CHIS mors   0.05000   9.50000   0.70000
    CLEU    CLYS mors   0.05000   9.50000   0.70000
    CLEU    CARG mors   0.05000   9.50000   0.70000
    CILE    CILE mors   0.05000   9.50000   0.70000
    CILE    CPRO mors   0.05000   9.50000   0.70000
    CILE    CPHE mors   0.05000   9.50000   0.70000
    CILE    CTYR mors   0.05000   9.50000   0.70000
    CILE    CSER mors   0.05000   9.50000   0.70000
    CILE    CTHR mors   0.05000   9.50000   0.70000
    CILE    CASN mors   0.05000   9.50000   0.70000
    CILE    CGLN mors   0.05000   9.50000   0.70000
    CILE    CMET mors   0.05000   9.50000   0.70000
    CILE    CASP mors   0.05000   9.50000   0.70000
    CILE    CGLU mors   0.05000   9.50000   0.70000
    CILE    CHIS mors   0.05000   9.50000   0.70000
    CILE    CLYS mors   0.05000   9.50000   0.70000
    CILE    CARG mors   0.05000   9.50000   0.70000
    CPRO    CPRO mors   0.05000   9.50000   0.70000
    CPRO    CPHE mors   0.05000   9.50000   0.70000
    CPRO    CTYR mors   0.05000   9.50000   0.70000
    CPRO    CSER mors   0.05000   9.50000   0.70000
    CPRO    CTHR mors   0.05000   9.50000   0.70000
    CPRO    CASN mors   0.05000   9.50000   0.70000
    CPRO    CGLN mors   0.05000   9.50000   0.70000
    CPRO    CMET mors   0.05000   9.50000   0.70000
    CPRO    CASP mors   0.05000   9.50000   0.70000
    CPRO    CGLU mors   0.05000   9.50000   0.70000
    CPRO    CHIS mors   0.05000   9.50000   0.70000
    CPRO    CLYS mors   0.05000   9.50000   0.70000
    CPRO    CARG mors   0.05000   9.50000   0.70000
    CPHE    CPHE mors   0.05000   9.50000   0.70000
    CPHE    CTYR mors   0.05000   9.50000   0.70000
    CPHE    CSER mors   0.05000   9.50000   0.70000
    CPHE    CTHR mors   0.05000   9.50000   0.70000
    CPHE    CASN mors   0.05000   9.50000   0.70000
    CPHE    CGLN mors   0.05000   9.50000   0.70000
    CPHE    CMET mors   0.05000   9.50000   0.70000
    CPHE    CASP mors   0.05000   9.50000   0.70000
    CPHE    CGLU mors   0.05000   9.50000   0.70000
    CPHE    CHIS mors   0.05000   9.50000   0.70000
    CPHE    CLYS mors   0.05000   9.50000   0.70000
    CPHE    CARG mors   0.05000   9.50000   0.70000
    CTYR    CTYR mors   0.05000   9.50000   0.70000
    CTYR    CSER mors   0.05000   9.50000   0.70000
    CTYR    CTHR mors   0.05000   9.50000   0.70000
    CTYR    CASN mors   0.05000   9.50000   0.70000
    CTYR    CGLN mors   0.05000   9.50000   0.70000
    CTYR    CMET mors   0.05000   9.50000   0.70000
    CTYR    CASP mors   0.05000   9.50000   0.70000
    CTYR    CGLU mors   0.05000   9.50000   0.70000
    CTYR    CHIS mors   0.05000   9.50000   0.70000
    CTYR    CLYS mors   0.05000   9.50000   0.70000
    CTYR    CARG mors   0.05000   9.50000   0.70000
    CSER    CSER mors   0.05000   9.50000   0.70000
    CSER    CTHR mors   0.05000   9.50000   0.70000
    CSER    CASN mors   0.05000   9.50000   0.70000
    CSER    CGLN mors   0.05000   9.50000   0.70000
    CSER    CMET mors   0.05000   9.50000   0.70000
    CSER    CASP mors   0.05000   9.50000   0.70000
    CSER    CGLU mors   0.05000   9.50000   0.70000
    CSER    CHIS mors   0.05000   9.50000   0.70000
    CSER    CLYS mors   0.05000   9.50000   0.70000
    CSER    CARG mors   0.05000   9.50000   0.70000
    CTHR    CTHR mors   0.05000   9.50000   0.70000
    CTHR    CASN mors   0.05000   9.50000   0.70000
    CTHR    CGLN mors   0.05000   9.50000   0.70000
    CTHR    CMET mors   0.05000   9.50000   0.70000
    CTHR    CASP mors   0.05000   9.50000   0.70000
    CTHR    CGLU mors   0.05000   9.50000   0.70000
    CTHR    CHIS mors   0.05000   9.50000   0.70000
    CTHR    CLYS mors   0.05000   9.50000   0.70000
    CTHR    CARG mors   0.05000   9.50000   0.70000
    CASN    CASN mors   0.05000   9.50000   0.70000
    CASN    CGLN mors   0.05000   9.50000   0.70000
    CASN    CMET mors   0.05000   9.50000   0.70000
    CASN    CASP mors   0.05000   9.50000   0.70000
    CASN    CGLU mors   0.05000   9.50000   0.70000
    CASN    CHIS mors   0.05000   9.50000   0.70000
    CASN    CLYS mors   0.05000   9.50000   0.70000
    CASN    CARG mors   0.05000   9.50000   0.70000
    CGLN    CGLN mors   0.05000   9.50000   0.70000
    CGLN    CMET mors   0.05000   9.50000   0.70000
    CGLN    CASP mors   0.05000   9.50000   0.70000
    CGLN    CGLU mors   0.05000   9.50000   0.70000
    CGLN    CHIS mors   0.05000   9.50000   0.70000
    CGLN    CLYS mors   0.05000   9.50000   0.70000
    CGLN    CARG mors   0.05000   9.50000   0.70000
    CMET    CMET mors   0.05000   9.50000   0.70000
    CMET    CASP mors   0.05000   9.50000   0.70000
    CMET    CGLU mors   0.05000   9.50000   0.70000
    CMET    CHIS mors   0.05000   9.50000   0.70000
    CMET    CLYS mors   0.05000   9.50000   0.70000
    CMET    CARG mors   0.05000   9.50000   0.70000
    CASP    CASP mors   0.05000   9.50000   0.70000
    CASP    CGLU mors   0.05000   9.50000   0.70000
    CASP    CHIS mors   0.05000   9.50000   0.70000
    CASP    CLYS mors   0.05000   9.50000   0.70000
    CASP    CARG mors   0.05000   9.50000   0.70000
    CGLU    CGLU mors   0.05000   9.50000   0.70000
    CGLU    CHIS mors   0.05000   9.50000   0.70000
    CGLU    CLYS mors   0.05000   9.50000   0.70000
    CGLU    CARG mors   0.05000   9.50000   0.70000
    CHIS    CHIS mors   0.05000   9.50000   0.70000
    CHIS    CLYS mors   0.05000   9.50000   0.70000
    CHIS    CARG mors   0.05000   9.50000   0.70000
    CLYS    CLYS mors   0.05000   9.50000   0.70000
    CLYS    CARG mors   0.05000   9.50000   0.70000
    CARG    CARG mors   0.05000   9.50000   0.70000
 close
