# Supplementary material for: Structural Transition States Explored With Minimalist Coarse Grained Models: Applications to Calmodulin
Source: Front Mol Biosci. 2019 Oct 15;6:104. doi: 10.3389/fmolb.2019.00104 (PMC6843051; doi:10.3389/fmolb.2019.00104)
Supplement: Supplementary file 2 [file Data_Sheet_2.ZIP › SI/FIELD.open]

 Calmodulin minimalist model
 units  kcal
 molecular types 1
 protein
 nummols 1
atoms      146
CGLU        129.0000     -1.0000    1    0
CGLN        128.0000      0.0000    1    0
CLEU        113.0000      0.0000    1    0
CTHR        101.0000      0.0000    1    0
CGLU        129.0000     -1.0000    1    0
CGLU        129.0000     -1.0000    1    0
CGLN        128.0000      0.0000    1    0
CILE        113.0000      0.0000    1    0
CALA         71.0000      0.0000    1    0
CGLU        129.0000     -1.0000    1    0
CPHE        147.0000      0.0000    1    0
CLYS        128.0000      1.0000    1    0
CGLU        129.0000     -1.0000    1    0
CALA         71.0000      0.0000    1    0
CPHE        147.0000      0.0000    1    0
CALA         71.0000      0.0000    1    0
CLEU        113.0000      0.0000    1    0
CPHE        147.0000      0.0000    1    0
CASP        115.0000     -1.0000    1    0
CLYS        128.0000      1.0000    1    0
CASP        115.0000     -1.0000    1    0
CGLY         57.0000      0.0000    1    0
CASP        115.0000     -1.0000    1    0
CGLY         57.0000      0.0000    1    0
CTHR        101.0000      0.0000    1    0
CILE        113.0000      0.0000    1    0
CTHR        101.0000      0.0000    1    0
CTHR        101.0000      0.0000    1    0
CLYS        128.0000      1.0000    1    0
CGLU        129.0000     -1.0000    1    0
CLEU        113.0000      0.0000    1    0
CGLY         57.0000      0.0000    1    0
CTHR        101.0000      0.0000    1    0
CVAL         99.0000      0.0000    1    0
CMET        131.0000      0.0000    1    0
CARG        156.0000      1.0000    1    0
CSER         87.0000      0.0000    1    0
CLEU        113.0000      0.0000    1    0
CGLY         57.0000      0.0000    1    0
CGLN        128.0000      0.0000    1    0
CASN        114.0000      0.0000    1    0
CPRO         97.0000      0.0000    1    0
CTHR        101.0000      0.0000    1    0
CGLU        129.0000     -1.0000    1    0
CALA         71.0000      0.0000    1    0
CGLU        129.0000     -1.0000    1    0
CLEU        113.0000      0.0000    1    0
CGLN        128.0000      0.0000    1    0
CASP        115.0000     -1.0000    1    0
CMET        131.0000      0.0000    1    0
CILE        113.0000      0.0000    1    0
CASN        114.0000      0.0000    1    0
CGLU        129.0000     -1.0000    1    0
CVAL         99.0000      0.0000    1    0
CASP        115.0000     -1.0000    1    0
CALA         71.0000      0.0000    1    0
CASP        115.0000     -1.0000    1    0
CGLY         57.0000      0.0000    1    0
CASN        114.0000      0.0000    1    0
CGLY         57.0000      0.0000    1    0
CTHR        101.0000      0.0000    1    0
CILE        113.0000      0.0000    1    0
CASP        115.0000     -1.0000    1    0
CPHE        147.0000      0.0000    1    0
CPRO         97.0000      0.0000    1    0
CGLU        129.0000     -1.0000    1    0
CPHE        147.0000      0.0000    1    0
CLEU        113.0000      0.0000    1    0
CSER         87.0000      0.0000    1    0
CLEU        113.0000      0.0000    1    0
CMET        131.0000      0.0000    1    0
CALA         71.0000      0.0000    1    0
CARG        156.0000      1.0000    1    0
CLYS        128.0000      1.0000    1    0
CMET        131.0000      0.0000    1    0
CLYS        128.0000      1.0000    1    0
CGLU        129.0000     -1.0000    1    0
CGLN        128.0000      0.0000    1    0
CASP        115.0000     -1.0000    1    0
CSER         87.0000      0.0000    1    0
CGLU        129.0000     -1.0000    1    0
CGLU        129.0000     -1.0000    1    0
CGLU        129.0000     -1.0000    1    0
CLEU        113.0000      0.0000    1    0
CILE        113.0000      0.0000    1    0
CGLU        129.0000     -1.0000    1    0
CALA         71.0000      0.0000    1    0
CPHE        147.0000      0.0000    1    0
CLYS        128.0000      1.0000    1    0
CVAL         99.0000      0.0000    1    0
CPHE        147.0000      0.0000    1    0
CASP        115.0000     -1.0000    1    0
CARG        156.0000      1.0000    1    0
CASP        115.0000     -1.0000    1    0
CGLY         57.0000      0.0000    1    0
CASN        114.0000      0.0000    1    0
CGLY         57.0000      0.0000    1    0
CLEU        113.0000      0.0000    1    0
CILE        113.0000      0.0000    1    0
CSER         87.0000      0.0000    1    0
CALA         71.0000      0.0000    1    0
CALA         71.0000      0.0000    1    0
CGLU        129.0000     -1.0000    1    0
CLEU        113.0000      0.0000    1    0
CARG        156.0000      1.0000    1    0
CHIS        137.0000      0.0000    1    0
CVAL         99.0000      0.0000    1    0
CMET        131.0000      0.0000    1    0
CTHR        101.0000      0.0000    1    0
CASN        114.0000      0.0000    1    0
CLEU        113.0000      0.0000    1    0
CGLY         57.0000      0.0000    1    0
CGLU        129.0000     -1.0000    1    0
CLYS        128.0000      1.0000    1    0
CLEU        113.0000      0.0000    1    0
CTHR        101.0000      0.0000    1    0
CASP        115.0000     -1.0000    1    0
CASP        115.0000     -1.0000    1    0
CGLU        129.0000     -1.0000    1    0
CVAL         99.0000      0.0000    1    0
CASP        115.0000     -1.0000    1    0
CGLU        129.0000     -1.0000    1    0
CMET        131.0000      0.0000    1    0
CILE        113.0000      0.0000    1    0
CARG        156.0000      1.0000    1    0
CGLU        129.0000     -1.0000    1    0
CALA         71.0000      0.0000    1    0
CASP        115.0000     -1.0000    1    0
CILE        113.0000      0.0000    1    0
CASP        115.0000     -1.0000    1    0
CGLY         57.0000      0.0000    1    0
CASP        115.0000     -1.0000    1    0
CGLY         57.0000      0.0000    1    0
CHIS        137.0000      0.0000    1    0
CILE        113.0000      0.0000    1    0
CASN        114.0000      0.0000    1    0
CTYR        163.0000      0.0000    1    0
CGLU        129.0000     -1.0000    1    0
CGLU        129.0000     -1.0000    1    0
CPHE        147.0000      0.0000    1    0
CVAL         99.0000      0.0000    1    0
CARG        156.0000      1.0000    1    0
CMET        131.0000      0.0000    1    0
CMET        131.0000      0.0000    1    0
CVAL         99.0000      0.0000    1    0
CSER         87.0000      0.0000    1    0
 constraints         145
     1     2    3.7532
     2     3    3.8841
     3     4    3.7803
     4     5    3.8287
     5     6    3.8326
     6     7    3.7959
     7     8    3.8145
     8     9    3.7974
     9    10    3.8057
    10    11    3.7688
    11    12    3.8273
    12    13    3.7994
    13    14    3.8182
    14    15    3.8223
    15    16    3.8063
    16    17    3.8021
    17    18    3.7717
    18    19    3.8227
    19    20    3.8265
    20    21    3.7632
    21    22    3.8096
    22    23    3.8043
    23    24    3.8013
    24    25    3.7870
    25    26    3.7995
    26    27    3.8186
    27    28    3.7889
    28    29    3.8294
    29    30    3.8120
    30    31    3.7683
    31    32    3.8213
    32    33    3.8034
    33    34    3.7873
    34    35    3.7713
    35    36    3.7800
    36    37    3.8066
    37    38    3.7998
    38    39    3.8317
    39    40    3.8009
    40    41    3.8207
    41    42    3.7945
    42    43    3.7619
    43    44    3.7811
    44    45    3.8388
    45    46    3.7852
    46    47    3.8085
    47    48    3.8053
    48    49    3.7643
    49    50    3.8030
    50    51    3.8681
    51    52    3.7961
    52    53    3.8052
    53    54    3.8323
    54    55    3.8199
    55    56    3.7653
    56    57    3.8343
    57    58    3.8292
    58    59    3.8312
    59    60    3.8120
    60    61    3.8081
    61    62    3.8062
    62    63    3.8118
    63    64    3.7937
    64    65    3.8230
    65    66    3.8088
    66    67    3.8127
    67    68    3.8449
    68    69    3.7773
    69    70    3.8557
    70    71    3.8221
    71    72    3.7311
    72    73    3.8057
    73    74    3.9325
    74    75    3.8026
    75    76    3.7749
    76    77    3.7521
    77    78    3.7821
    78    79    3.7982
    79    80    3.8058
    80    81    3.7662
    81    82    3.8291
    82    83    3.7717
    83    84    3.8482
    84    85    3.7619
    85    86    3.7873
    86    87    3.7974
    87    88    3.7962
    88    89    3.8474
    89    90    3.7719
    90    91    3.8224
    91    92    3.7797
    92    93    3.8026
    93    94    3.8170
    94    95    3.8359
    95    96    3.8047
    96    97    3.8178
    97    98    3.8294
    98    99    3.7879
    99   100    3.8154
   100   101    3.7566
   101   102    3.8051
   102   103    3.8003
   103   104    3.7709
   104   105    3.7934
   105   106    3.7765
   106   107    3.8040
   107   108    3.8428
   108   109    3.8317
   109   110    3.8046
   110   111    3.7890
   111   112    3.8129
   112   113    3.7937
   113   114    3.7792
   114   115    3.8254
   115   116    3.7790
   116   117    3.7855
   117   118    3.8219
   118   119    3.8245
   119   120    3.7735
   120   121    3.7860
   121   122    3.8094
   122   123    3.8520
   123   124    3.7373
   124   125    3.8211
   125   126    3.8212
   126   127    3.8060
   127   128    3.8086
   128   129    3.7922
   129   130    3.8216
   130   131    3.8235
   131   132    3.8188
   132   133    3.8364
   133   134    3.7630
   134   135    3.8356
   135   136    3.7880
   136   137    3.8366
   137   138    3.8088
   138   139    3.8192
   139   140    3.7906
   140   141    3.8043
   141   142    3.8149
   142   143    3.7326
   143   144    3.7700
   144   145    3.7648
   145   146    3.8294
bonds      270
mors     3     7       1.140     6.00933     0.95431
mors     3     8       0.364     6.64274     0.77325
mors     4     8       0.625     6.38840     0.83421
mors     5     9       0.999     6.10669     0.92133
mors     6    10       1.015     6.09491     0.92527
mors     7    11       0.866     6.20156     0.89029
mors     8    12       1.173     5.98676     0.96207
mors     8    68       0.050     8.33463     0.70000
mors     9    13       0.872     6.19718     0.89169
mors    10    14       0.582     6.42557     0.82408
mors    11    15       0.900     6.17639     0.89839
mors    11    67       0.050     8.31796     0.70000
mors    11    68       0.248     6.79957     0.74609
mors    11    71       0.050     8.28270     0.70000
mors    12    16       0.985     6.11622     0.91815
mors    12    64       0.062     7.43259     0.70273
mors    13    17       0.313     6.70618     0.76129
mors    14    18       0.077     7.28314     0.70628
mors    15    19       0.882     6.18981     0.89405
mors    15    26       0.050     8.10435     0.70001
mors    15    64       0.217     6.85134     0.73888
mors    15    67       0.089     7.20832     0.70913
mors    16    20       0.324     6.69138     0.76396
mors    16    22       0.145     7.00402     0.72227
mors    16    24       0.050     8.44872     0.70000
mors    17    34       0.051     7.79157     0.70022
mors    18    26       0.910     6.16913     0.90074
mors    18    30       1.171     5.98813     0.96159
mors    18    31       0.995     6.10909     0.92053
mors    18    33       0.050     8.04188     0.70002
mors    18    34       0.611     6.40069     0.83082
mors    19    23       0.201     6.87926     0.73533
mors    19    24       0.351     6.65813     0.77023
mors    19    25       1.042     6.07615     0.93158
mors    19    26       2.267     5.16649     1.21741
mors    19    27       0.050     7.89625     0.70009
mors    19    30       0.424     6.57638     0.78719
mors    19    31       0.050     8.28197     0.70000
mors    20    26       0.050     8.07767     0.70001
mors    20    30       0.453     6.54596     0.79406
mors    24    62       0.050     8.38259     0.70000
mors    24    63       1.197     5.97083     0.96755
mors    24    64       0.207     6.86810     0.73672
mors    25    61       1.388     5.84142     1.01230
mors    25    62       2.114     5.30582     1.18161
mors    25    63       2.696     4.62909     1.31742
mors    25    64       0.103     7.14357     0.71235
mors    26    30       1.193     5.97307     0.96678
mors    26    31       0.394     6.60871     0.78022
mors    26    61       1.933     5.45355     1.13933
mors    26    62       2.480     4.93894     1.26696
mors    26    63       0.510     6.49007     0.80745
mors    27    31       0.858     6.20702     0.88854
mors    27    32       0.050     8.42952     0.70000
mors    27    51       0.052     7.70923     0.70042
mors    27    60       0.079     7.26717     0.70682
mors    27    61       2.415     5.01446     1.25174
mors    27    62       0.240     6.81086     0.74445
mors    28    32       1.049     6.07155     0.93313
mors    28    44       0.098     7.16420     0.71124
mors    28    47       1.890     5.48639     1.12938
mors    28    48       1.003     6.10339     0.92243
mors    28    50       0.050     8.23659     0.70000
mors    28    51       0.355     6.65366     0.77110
mors    28    60       0.050     8.26266     0.70000
mors    28    61       0.073     7.31028     0.70545
mors    29    33       0.723     6.30949     0.85692
mors    29    44       0.050     8.03181     0.70002
mors    29    47       0.050     7.96720     0.70004
mors    30    34       0.548     6.45518     0.81629
mors    31    35       0.641     6.37513     0.83792
mors    31    47       0.108     7.12361     0.71350
mors    31    51       0.050     8.36927     0.70000
mors    32    36       1.237     5.94379     0.97689
mors    32    37       0.050     8.49804     0.70000
mors    32    41       0.109     7.12058     0.71369
mors    32    42       0.323     6.69304     0.76366
mors    32    43       0.050     8.18538     0.70000
mors    32    44       0.050     8.14500     0.70001
mors    32    47       0.325     6.69071     0.76408
mors    33    37       0.753     6.28574     0.86405
mors    34    38       0.448     6.55137     0.79282
mors    35    39       0.572     6.43393     0.82185
mors    35    40       2.045     5.36409     1.16544
mors    35    41       0.372     6.63378     0.77505
mors    35    42       0.054     7.58781     0.70101
mors    36    40       2.506     4.90717     1.27300
mors    36    41       2.333     5.10186     1.23261
mors    36    42       0.052     7.69464     0.70047
mors    42    46       1.410     5.82656     1.01742
mors    42    47       0.679     6.34420     0.84673
mors    43    47       0.815     6.23916     0.87839
mors    44    48       1.048     6.07233     0.93287
mors    45    49       0.631     6.38393     0.83545
mors    46    50       0.557     6.44787     0.81819
mors    47    51       0.632     6.38249     0.83585
mors    48    52       1.250     5.93506     0.97991
mors    48    60       0.050     8.42749     0.70000
mors    49    53       0.696     6.33046     0.85073
mors    50    54       0.166     6.95206     0.72718
mors    51    55       1.518     5.75332     1.04253
mors    51    60       0.081     7.25501     0.70725
mors    51    61       0.326     6.68873     0.76444
mors    51    62       0.236     6.81854     0.74335
mors    52    56       0.051     7.85818     0.70012
mors    52    58       0.064     7.39711     0.70337
mors    52    60       0.065     7.38563     0.70360
mors    52    61       0.050     8.36448     0.70000
mors    54    62       0.357     6.65080     0.77166
mors    54    66       0.421     6.57919     0.78657
mors    54    67       0.080     7.26421     0.70692
mors    54    70       0.414     6.58715     0.78483
mors    55    59       0.095     7.17709     0.71059
mors    55    60       0.370     6.63600     0.77460
mors    55    61       0.956     6.13638     0.91147
mors    55    62       2.113     5.30665     1.18138
mors    55    63       0.050     7.94070     0.70006
mors    55    66       0.465     6.53428     0.79678
mors    56    62       0.050     8.04725     0.70002
mors    56    66       0.386     6.61777     0.77833
mors    62    66       1.241     5.94087     0.97790
mors    62    67       0.557     6.44755     0.81828
mors    63    67       0.923     6.15999     0.90372
mors    64    68       1.099     6.03706     0.94484
mors    65    69       0.851     6.21235     0.88685
mors    66    70       0.645     6.37217     0.83875
mors    67    71       1.229     5.94896     0.97510
mors    67    72       0.050     8.35664     0.70000
mors    68    72       1.352     5.86577     1.00389
mors    68    73       0.050     8.41212     0.70000
mors    69    73       0.645     6.37176     0.83886
mors    70    74       0.953     6.13858     0.91075
mors    71    75       0.891     6.18276     0.89633
mors    72    76       0.353     6.65629     0.77058
mors    73    77       0.717     6.31353     0.85572
mors    74    78       1.072     6.05583     0.93845
mors    75    79       0.903     6.17419     0.89910
mors    76    80       0.721     6.31064     0.85658
mors    77    81       0.808     6.24370     0.87697
mors    78    82       1.081     6.04942     0.94063
mors    79    83       0.635     6.37986     0.83659
mors    80    84       0.316     6.70239     0.76196
mors    81    85       0.940     6.14762     0.90777
mors    82    86       0.975     6.12288     0.91594
mors    83    87       0.799     6.25100     0.87470
mors    84    88       1.158     5.99689     0.95858
mors    84   140       0.050     8.31787     0.70000
mors    84   141       0.216     6.85291     0.73867
mors    84   144       0.050     8.23750     0.70000
mors    85    89       0.836     6.22343     0.88333
mors    85   137       0.050     7.87453     0.70011
mors    86    90       0.549     6.45456     0.81645
mors    87    91       0.424     6.57573     0.78733
mors    88    92       0.988     6.11408     0.91887
mors    88    99       0.050     7.99828     0.70003
mors    88   137       0.290     6.73670     0.75601
mors    88   140       0.086     7.22277     0.70851
mors    89    93       0.178     6.92565     0.72996
mors    89    95       0.331     6.68253     0.76559
mors    89    97       0.051     7.83043     0.70015
mors    90    95       0.050     8.49628     0.70000
mors    90   107       0.050     8.01062     0.70003
mors    91    99       0.917     6.16434     0.90230
mors    91   103       0.732     6.30194     0.85917
mors    91   104       1.084     6.04731     0.94134
mors    91   106       0.050     8.49662     0.70000
mors    91   107       0.863     6.20344     0.88968
mors    92    96       0.127     7.05722     0.71796
mors    92    97       0.486     6.51373     0.80166
mors    92    98       0.894     6.18091     0.89692
mors    92    99       2.634     4.72982     1.30302
mors    92   100       0.059     7.46789     0.70221
mors    92   103       0.547     6.45671     0.81590
mors    92   104       0.051     7.79460     0.70021
mors    93    99       0.055     7.57643     0.70109
mors    93   103       0.993     6.11091     0.91992
mors    93   107       0.050     8.44964     0.70000
mors    94   103       0.050     8.30813     0.70000
mors    97   135       0.050     8.37660     0.70000
mors    97   136       1.140     6.00912     0.95439
mors    97   137       0.153     6.98420     0.72406
mors    98   134       1.542     5.73689     1.04811
mors    98   135       1.998     5.40238     1.15445
mors    98   136       2.652     4.70229     1.30714
mors    98   137       0.065     7.38667     0.70358
mors    99   103       1.058     6.06561     0.93514
mors    99   104       0.602     6.40822     0.82876
mors    99   134       1.957     5.43481     1.14492
mors    99   135       2.513     4.89816     1.27468
mors    99   136       0.689     6.33615     0.84907
mors    99   137       0.050     8.47631     0.70000
mors   100   104       0.998     6.10697     0.92123
mors   100   105       0.050     8.49865     0.70000
mors   100   124       0.050     8.44632     0.70000
mors   100   133       0.085     7.22872     0.70827
mors   100   134       2.536     4.86834     1.28011
mors   100   135       0.289     6.73841     0.75572
mors   101   105       1.062     6.06270     0.93612
mors   101   106       0.050     8.46336     0.70000
mors   101   117       0.054     7.59333     0.70097
mors   101   120       0.774     6.26983     0.86890
mors   101   121       0.496     6.50420     0.80397
mors   101   124       0.087     7.22134     0.70857
mors   101   133       0.053     7.63833     0.70071
mors   101   134       0.271     6.76389     0.75156
mors   102   106       1.065     6.06078     0.93677
mors   102   117       0.050     8.33516     0.70000
mors   103   107       0.816     6.23789     0.87879
mors   104   108       1.114     6.02670     0.94837
mors   104   120       0.100     7.15522     0.71171
mors   105   109       0.830     6.22791     0.88192
mors   105   114       0.052     7.68439     0.70050
mors   105   115       0.438     6.56109     0.79061
mors   105   116       0.051     7.76963     0.70026
mors   105   117       0.053     7.62319     0.70079
mors   105   120       0.679     6.34372     0.84687
mors   106   110       0.271     6.76388     0.75156
mors   107   111       0.768     6.27462     0.86743
mors   108   112       0.637     6.37827     0.83704
mors   108   113       2.210     5.22022     1.20409
mors   108   114       0.272     6.76201     0.75186
mors   108   115       0.064     7.39832     0.70334
mors   109   113       2.675     4.66574     1.31239
mors   109   114       2.590     4.79508     1.29269
mors   109   115       0.108     7.12126     0.71365
mors   110   114       0.050     8.31006     0.70000
mors   115   119       1.193     5.97334     0.96669
mors   115   120       0.460     6.53934     0.79559
mors   116   120       0.774     6.27001     0.86884
mors   116   121       0.050     8.46146     0.70000
mors   117   121       1.327     5.88264     0.99805
mors   118   122       0.723     6.30885     0.85711
mors   119   123       0.559     6.44552     0.81881
mors   120   124       0.731     6.30260     0.85897
mors   121   125       0.991     6.11227     0.91947
mors   121   133       0.050     7.99793     0.70003
mors   122   126       0.843     6.21831     0.88495
mors   123   127       0.306     6.71499     0.75973
mors   124   128       1.584     5.70811     1.05783
mors   124   133       0.356     6.65227     0.77137
mors   124   134       0.379     6.62477     0.77688
mors   124   135       0.379     6.62533     0.77677
mors   125   129       0.050     8.14702     0.70001
mors   125   131       0.050     7.93539     0.70006
mors   125   133       0.174     6.93549     0.72890
mors   125   134       0.050     8.48879     0.70000
mors   126   143       0.050     8.40309     0.70000
mors   127   135       0.196     6.89036     0.73399
mors   127   139       1.286     5.91043     0.98843
mors   127   140       0.149     6.99530     0.72304
mors   127   142       0.050     7.88921     0.70009
mors   127   143       1.203     5.96659     0.96902
mors   128   132       0.075     7.29467     0.70592
mors   128   133       0.462     6.53682     0.79618
mors   128   134       0.340     6.67131     0.76770
mors   128   135       1.225     5.95137     0.97427
mors   128   136       0.050     8.23642     0.70000
mors   128   139       0.700     6.32704     0.85173
mors   129   135       0.050     8.35606     0.70000
mors   129   139       0.361     6.64632     0.77254
mors   135   139       1.529     5.74593     1.04504
mors   135   140       0.977     6.12150     0.91640
mors   136   140       0.960     6.13380     0.91232
mors   137   141       1.016     6.09433     0.92547
mors   138   142       0.901     6.17592     0.89854
mors   139   143       0.868     6.19992     0.89081
mors   140   144       1.022     6.09012     0.92688
mors   141   145       1.134     6.01364     0.95284
mors   141   146       0.050     8.06331     0.70002
mors   142   146       1.818     5.54035     1.11262
angles     144
hcos     1     2     3      32.226   117.24564
hcos     2     3     4     130.310   139.89762
hcos     3     4     5      55.750   122.70322
hcos     4     5     6     153.564    86.84605
hcos     5     6     7      74.117    93.01235
hcos     6     7     8      99.617    90.70815
hcos     7     8     9      92.941    91.27088
hcos     8     9    10     143.442    87.49794
hcos     9    10    11      86.007    91.88330
hcos    10    11    12      92.581    91.30195
hcos    11    12    13      97.912    90.84952
hcos    12    13    14     111.481    89.76417
hcos    13    14    15      94.756    91.11543
hcos    14    15    16     100.749    90.61510
hcos    15    16    17      89.262    91.59201
hcos    16    17    18     137.033    87.92533
hcos    17    18    19      33.578    98.19687
hcos    18    19    20      66.560    93.79298
hcos    19    20    21      52.446    95.42770
hcos    20    21    22      40.900    97.01184
hcos    21    22    23      53.008    95.35722
hcos    22    23    24      53.856    95.25178
hcos    23    24    25      56.265    94.95839
hcos    24    25    26     123.467   137.86826
hcos    25    26    27      19.578   113.44860
hcos    26    27    28      87.114   129.28368
hcos    27    28    29     164.907    86.14583
hcos    28    29    30      79.025    92.53301
hcos    29    30    31      62.158    94.27526
hcos    30    31    32     169.729    85.85697
hcos    31    32    33      85.952    91.88833
hcos    32    33    34     104.791    90.28825
hcos    33    34    35      46.376    96.22534
hcos    34    35    36      91.114    91.42930
hcos    35    36    37     137.647    87.88390
hcos    36    37    38     151.208    86.99541
hcos    37    38    39      55.164    95.09141
hcos    38    39    40      15.300   102.67278
hcos    39    40    41      59.532   123.50899
hcos    40    41    42      10.178   106.18236
hcos    41    42    43      48.615   121.14815
hcos    42    43    44      58.656   123.32319
hcos    43    44    45     116.578    89.37798
hcos    44    45    46      86.069    91.87770
hcos    45    46    47      88.272    91.67989
hcos    46    47    48      98.005    90.84173
hcos    47    48    49      86.995    91.79416
hcos    48    49    50     115.038    89.49356
hcos    49    50    51      76.598    92.76758
hcos    50    51    52      87.834    91.71897
hcos    51    52    53     112.984    89.64915
hcos    52    53    54     108.237    90.01578
hcos    53    54    55      10.904   105.17352
hcos    54    55    56      12.578   103.94876
hcos    55    56    57      28.547    99.13541
hcos    56    57    58      57.050    94.86465
hcos    57    58    59      56.953    94.87620
hcos    58    59    60     107.969    90.03671
hcos    59    60    61      28.857    99.07390
hcos    60    61    62     127.390   139.00130
hcos    61    62    63      36.166   118.24649
hcos    62    63    64      79.955   127.77668
hcos    63    64    65      49.548    95.79991
hcos    64    65    66     104.544    90.30800
hcos    65    66    67     104.300    90.32752
hcos    66    67    68      85.889    91.89406
hcos    67    68    69      96.374    90.97842
hcos    68    69    70      50.590    95.66437
hcos    69    70    71      65.389    93.91919
hcos    70    71    72      39.663    97.20001
hcos    71    72    73     144.208    87.44764
hcos    72    73    74      74.797    92.94478
hcos    73    74    75     161.430    86.35729
hcos    74    75    76      92.805    91.28261
hcos    75    76    77     135.764    88.01144
hcos    76    77    78      94.187    91.16389
hcos    77    78    79      60.273    94.48881
hcos    78    79    80     113.583    89.60359
hcos    79    80    81      85.383    91.93998
hcos    80    81    82      87.140    91.78118
hcos    81    82    83     111.754    89.74317
hcos    82    83    84      92.229    91.33240
hcos    83    84    85      86.977    91.79581
hcos    84    85    86      85.857    91.89688
hcos    85    86    87      86.493    91.83943
hcos    86    87    88      96.693    90.95159
hcos    87    88    89      43.864    96.57719
hcos    88    89    90      98.028    90.83982
hcos    89    90    91      75.761    92.84952
hcos    90    91    92     136.149    87.98526
hcos    91    92    93      63.397    94.13728
hcos    92    93    94      38.627    97.36121
hcos    93    94    95      47.618    96.05639
hcos    94    95    96      44.282    96.51771
hcos    95    96    97      71.333    93.29361
hcos    96    97    98      62.653    94.21994
hcos    97    98    99      67.247   125.12918
hcos    98    99   100      10.213   106.10654
hcos    99   100   101      76.460   127.04749
hcos   100   101   102     113.023    89.64622
hcos   101   102   103      85.254    91.95174
hcos   102   103   104      70.039    93.42668
hcos   103   104   105      86.605    91.82925
hcos   104   105   106      91.970    91.35480
hcos   105   106   107      59.439    94.58468
hcos   106   107   108      68.772    93.55874
hcos   107   108   109     117.484    89.31041
hcos   108   109   110     127.356    88.59453
hcos   109   110   111     119.828    89.13715
hcos   110   111   112     170.316    85.82214
hcos   111   112   113      27.600    99.32735
hcos   112   113   114      32.430   117.29867
hcos   113   114   115      17.801   101.78922
hcos   114   115   116     103.113   132.78841
hcos   115   116   117      72.806   126.28694
hcos   116   117   118     130.113    88.40082
hcos   117   118   119      98.887    90.76849
hcos   118   119   120      58.599    94.68222
hcos   119   120   121      87.981    91.70585
hcos   120   121   122     110.082    89.87213
hcos   121   122   123     105.529    90.22940
hcos   122   123   124     100.948    90.59882
hcos   123   124   125      60.136    94.50454
hcos   124   125   126     122.495    88.94255
hcos   125   126   127      89.015    91.61391
hcos   126   127   128      22.811   100.39791
hcos   127   128   129      18.189   112.93008
hcos   128   129   130      12.573   103.95140
hcos   129   130   131      86.374    91.85012
hcos   130   131   132      38.072    97.44869
hcos   131   132   133      69.191    93.51489
hcos   132   133   134      98.685    90.78525
hcos   133   134   135     106.046   133.46424
hcos   134   135   136      30.794   116.86721
hcos   135   136   137      54.924   122.52579
hcos   136   137   138      52.687    95.39736
hcos   137   138   139      99.896    90.68513
hcos   138   139   140     113.524    89.60803
hcos   139   140   141      67.122    93.73301
hcos   140   141   142      63.412    94.13568
hcos   141   142   143      96.363    90.97935
hcos   142   143   144      55.597    95.03886
hcos   143   144   145      53.479    95.29852
hcos   144   145   146      51.761    95.51432
  dihedrals     143
 cos     1     2     3     4      20.000  -165.77440     1.00000
 cos     2     3     4     5       3.000    49.54857     1.00000
 cos     3     4     5     6       3.000    70.73872     1.00000
 cos     4     5     6     7      20.000  -126.37670     1.00000
 cos     5     6     7     8      20.000  -129.94769     1.00000
 cos     6     7     8     9      20.000  -132.40883     1.00000
 cos     7     8     9    10      20.000  -128.47196     1.00000
 cos     8     9    10    11      20.000  -129.64506     1.00000
 cos     9    10    11    12      20.000  -133.83072     1.00000
 cos    10    11    12    13      20.000  -126.29146     1.00000
 cos    11    12    13    14      20.000  -128.60824     1.00000
 cos    12    13    14    15      20.000  -131.57471     1.00000
 cos    13    14    15    16      20.000  -129.56503     1.00000
 cos    14    15    16    17      20.000  -120.46452     1.00000
 cos    15    16    17    18      20.000  -116.03993     1.00000
 cos    16    17    18    19      20.000  -144.63197     1.00000
 cos    17    18    19    20      20.000  -107.54378     1.00000
 cos    18    19    20    21       3.000    -8.54218     1.00000
 cos    19    20    21    22      20.000  -138.20929     1.00000
 cos    20    21    22    23       3.000    55.22734     1.00000
 cos    21    22    23    24       3.000   -46.58265     1.00000
 cos    22    23    24    25       3.000    73.10229     1.00000
 cos    23    24    25    26       3.000   -93.91902     1.00000
 cos    24    25    26    27       3.000    41.98206     1.00000
 cos    25    26    27    28       3.000    15.86559     1.00000
 cos    26    27    28    29       3.000    74.40531     1.00000
 cos    27    28    29    30      20.000  -125.04685     1.00000
 cos    28    29    30    31      20.000  -134.86432     1.00000
 cos    29    30    31    32      20.000  -128.50283     1.00000
 cos    30    31    32    33      20.000  -127.77089     1.00000
 cos    31    32    33    34      20.000  -125.00784     1.00000
 cos    32    33    34    35      20.000  -132.74147     1.00000
 cos    33    34    35    36      20.000  -134.07922     1.00000
 cos    34    35    36    37      20.000  -124.84711     1.00000
 cos    35    36    37    38      20.000  -124.81306     1.00000
 cos    36    37    38    39      20.000  -128.92331     1.00000
 cos    37    38    39    40       3.000    85.45766     1.00000
 cos    38    39    40    41       3.000   -70.99916     1.00000
 cos    39    40    41    42       3.000    15.93072     1.00000
 cos    40    41    42    43       3.000     6.71419     1.00000
 cos    41    42    43    44       3.000    62.78320     1.00000
 cos    42    43    44    45       3.000    78.13170     1.00000
 cos    43    44    45    46      20.000  -125.73809     1.00000
 cos    44    45    46    47      20.000  -133.36728     1.00000
 cos    45    46    47    48      20.000  -129.76091     1.00000
 cos    46    47    48    49      20.000  -126.23505     1.00000
 cos    47    48    49    50      20.000  -128.51002     1.00000
 cos    48    49    50    51      20.000  -128.35540     1.00000
 cos    49    50    51    52      20.000  -137.04763     1.00000
 cos    50    51    52    53      20.000  -121.17794     1.00000
 cos    51    52    53    54      20.000  -123.97419     1.00000
 cos    52    53    54    55      20.000  -149.18623     1.00000
 cos    53    54    55    56       3.000   -84.79282     1.00000
 cos    54    55    56    57       3.000    -1.53690     1.00000
 cos    55    56    57    58      20.000  -136.70076     1.00000
 cos    56    57    58    59       3.000    53.44212     1.00000
 cos    57    58    59    60       3.000   -47.41467     1.00000
 cos    58    59    60    61       3.000    71.81532     1.00000
 cos    59    60    61    62      20.000  -107.10856     1.00000
 cos    60    61    62    63       3.000    63.94719     1.00000
 cos    61    62    63    64       3.000    15.10781     1.00000
 cos    62    63    64    65       3.000    85.91720     1.00000
 cos    63    64    65    66      20.000  -129.29169     1.00000
 cos    64    65    66    67      20.000  -132.13325     1.00000
 cos    65    66    67    68      20.000  -131.23237     1.00000
 cos    66    67    68    69      20.000  -128.59138     1.00000
 cos    67    68    69    70      20.000  -130.32786     1.00000
 cos    68    69    70    71      20.000  -138.42220     1.00000
 cos    69    70    71    72      20.000  -131.98791     1.00000
 cos    70    71    72    73      20.000  -128.20035     1.00000
 cos    71    72    73    74      20.000  -134.12410     1.00000
 cos    72    73    74    75      20.000  -124.04963     1.00000
 cos    73    74    75    76      20.000  -125.30455     1.00000
 cos    74    75    76    77      20.000  -130.94013     1.00000
 cos    75    76    77    78      20.000  -129.76357     1.00000
 cos    76    77    78    79      20.000  -130.13314     1.00000
 cos    77    78    79    80      20.000  -128.35011     1.00000
 cos    78    79    80    81      20.000  -130.49685     1.00000
 cos    79    80    81    82      20.000  -132.54887     1.00000
 cos    80    81    82    83      20.000  -123.65906     1.00000
 cos    81    82    83    84      20.000  -125.97294     1.00000
 cos    82    83    84    85      20.000  -134.89048     1.00000
 cos    83    84    85    86      20.000  -126.66460     1.00000
 cos    84    85    86    87      20.000  -133.27855     1.00000
 cos    85    86    87    88      20.000  -130.47155     1.00000
 cos    86    87    88    89      20.000  -131.01231     1.00000
 cos    87    88    89    90      20.000  -126.68912     1.00000
 cos    88    89    90    91      20.000  -128.21148     1.00000
 cos    89    90    91    92      20.000  -133.32575     1.00000
 cos    90    91    92    93      20.000  -110.67214     1.00000
 cos    91    92    93    94       3.000    -2.55740     1.00000
 cos    92    93    94    95      20.000  -138.29892     1.00000
 cos    93    94    95    96       3.000    54.61399     1.00000
 cos    94    95    96    97       3.000   -51.02819     1.00000
 cos    95    96    97    98       3.000    70.68693     1.00000
 cos    96    97    98    99       3.000   -86.02813     1.00000
 cos    97    98    99   100       3.000    37.28018     1.00000
 cos    98    99   100   101       3.000    23.20335     1.00000
 cos    99   100   101   102       3.000    72.69298     1.00000
 cos   100   101   102   103      20.000  -128.35770     1.00000
 cos   101   102   103   104      20.000  -133.27928     1.00000
 cos   102   103   104   105      20.000  -130.68677     1.00000
 cos   103   104   105   106      20.000  -132.49135     1.00000
 cos   104   105   106   107      20.000  -127.50670     1.00000
 cos   105   106   107   108      20.000  -138.56252     1.00000
 cos   106   107   108   109      20.000  -123.09226     1.00000
 cos   107   108   109   110      20.000  -125.01907     1.00000
 cos   108   109   110   111      20.000  -131.55167     1.00000
 cos   109   110   111   112      20.000  -122.01127     1.00000
 cos   110   111   112   113       3.000    81.69210     1.00000
 cos   111   112   113   114       3.000   -62.72237     1.00000
 cos   112   113   114   115       3.000    17.01051     1.00000
 cos   113   114   115   116       3.000    -2.34358     1.00000
 cos   114   115   116   117       3.000    56.69909     1.00000
 cos   115   116   117   118       3.000    73.53780     1.00000
 cos   116   117   118   119      20.000  -125.12607     1.00000
 cos   117   118   119   120      20.000  -133.42499     1.00000
 cos   118   119   120   121      20.000  -134.35399     1.00000
 cos   119   120   121   122      20.000  -124.71853     1.00000
 cos   120   121   122   123      20.000  -129.79283     1.00000
 cos   121   122   123   124      20.000  -126.43916     1.00000
 cos   122   123   124   125      20.000  -135.80248     1.00000
 cos   123   124   125   126      20.000  -125.04446     1.00000
 cos   124   125   126   127      20.000  -124.19117     1.00000
 cos   125   126   127   128      20.000  -148.50280     1.00000
 cos   126   127   128   129       3.000   -72.24615     1.00000
 cos   127   128   129   130       3.000   -17.70410     1.00000
 cos   128   129   130   131      20.000  -134.36708     1.00000
 cos   129   130   131   132       3.000    54.24423     1.00000
 cos   130   131   132   133       3.000   -53.17573     1.00000
 cos   131   132   133   134       3.000    63.29338     1.00000
 cos   132   133   134   135       3.000   -88.38110     1.00000
 cos   133   134   135   136       3.000    59.73586     1.00000
 cos   134   135   136   137       3.000    13.75607     1.00000
 cos   135   136   137   138       3.000    86.17626     1.00000
 cos   136   137   138   139      20.000  -129.26980     1.00000
 cos   137   138   139   140      20.000  -132.75546     1.00000
 cos   138   139   140   141      20.000  -129.06897     1.00000
 cos   139   140   141   142      20.000  -133.50933     1.00000
 cos   140   141   142   143      20.000  -128.11399     1.00000
 cos   141   142   143   144      20.000  -135.16800     1.00000
 cos   142   143   144   145      20.000  -130.70131     1.00000
 cos   143   144   145   146      20.000  -145.23492     1.00000
 finish
   vdw     171
    CGLY    CGLY mors   0.05000   9.50000   0.70000
    CGLY    CALA mors   0.05000   9.50000   0.70000
    CGLY    CVAL mors   0.05000   9.50000   0.70000
    CGLY    CLEU mors   0.05000   9.50000   0.70000
    CGLY    CILE mors   0.05000   9.50000   0.70000
    CGLY    CPRO mors   0.05000   9.50000   0.70000
    CGLY    CPHE mors   0.05000   9.50000   0.70000
    CGLY    CTYR mors   0.05000   9.50000   0.70000
    CGLY    CSER mors   0.05000   9.50000   0.70000
    CGLY    CTHR mors   0.05000   9.50000   0.70000
    CGLY    CASN mors   0.05000   9.50000   0.70000
    CGLY    CGLN mors   0.05000   9.50000   0.70000
    CGLY    CMET mors   0.05000   9.50000   0.70000
    CGLY    CASP mors   0.05000   9.50000   0.70000
    CGLY    CGLU mors   0.05000   9.50000   0.70000
    CGLY    CHIS mors   0.05000   9.50000   0.70000
    CGLY    CLYS mors   0.05000   9.50000   0.70000
    CGLY    CARG mors   0.05000   9.50000   0.70000
    CALA    CALA mors   0.05000   9.50000   0.70000
    CALA    CVAL mors   0.05000   9.50000   0.70000
    CALA    CLEU mors   0.05000   9.50000   0.70000
    CALA    CILE mors   0.05000   9.50000   0.70000
    CALA    CPRO mors   0.05000   9.50000   0.70000
    CALA    CPHE mors   0.05000   9.50000   0.70000
    CALA    CTYR mors   0.05000   9.50000   0.70000
    CALA    CSER mors   0.05000   9.50000   0.70000
    CALA    CTHR mors   0.05000   9.50000   0.70000
    CALA    CASN mors   0.05000   9.50000   0.70000
    CALA    CGLN mors   0.05000   9.50000   0.70000
    CALA    CMET mors   0.05000   9.50000   0.70000
    CALA    CASP mors   0.05000   9.50000   0.70000
    CALA    CGLU mors   0.05000   9.50000   0.70000
    CALA    CHIS mors   0.05000   9.50000   0.70000
    CALA    CLYS mors   0.05000   9.50000   0.70000
    CALA    CARG mors   0.05000   9.50000   0.70000
    CVAL    CVAL mors   0.05000   9.50000   0.70000
    CVAL    CLEU mors   0.05000   9.50000   0.70000
    CVAL    CILE mors   0.05000   9.50000   0.70000
    CVAL    CPRO mors   0.05000   9.50000   0.70000
    CVAL    CPHE mors   0.05000   9.50000   0.70000
    CVAL    CTYR mors   0.05000   9.50000   0.70000
    CVAL    CSER mors   0.05000   9.50000   0.70000
    CVAL    CTHR mors   0.05000   9.50000   0.70000
    CVAL    CASN mors   0.05000   9.50000   0.70000
    CVAL    CGLN mors   0.05000   9.50000   0.70000
    CVAL    CMET mors   0.05000   9.50000   0.70000
    CVAL    CASP mors   0.05000   9.50000   0.70000
    CVAL    CGLU mors   0.05000   9.50000   0.70000
    CVAL    CHIS mors   0.05000   9.50000   0.70000
    CVAL    CLYS mors   0.05000   9.50000   0.70000
    CVAL    CARG mors   0.05000   9.50000   0.70000
    CLEU    CLEU mors   0.05000   9.50000   0.70000
    CLEU    CILE mors   0.05000   9.50000   0.70000
    CLEU    CPRO mors   0.05000   9.50000   0.70000
    CLEU    CPHE mors   0.05000   9.50000   0.70000
    CLEU    CTYR mors   0.05000   9.50000   0.70000
    CLEU    CSER mors   0.05000   9.50000   0.70000
    CLEU    CTHR mors   0.05000   9.50000   0.70000
    CLEU    CASN mors   0.05000   9.50000   0.70000
    CLEU    CGLN mors   0.05000   9.50000   0.70000
    CLEU    CMET mors   0.05000   9.50000   0.70000
    CLEU    CASP mors   0.05000   9.50000   0.70000
    CLEU    CGLU mors   0.05000   9.50000   0.70000
    CLEU    CHIS mors   0.05000   9.50000   0.70000
    CLEU    CLYS mors   0.05000   9.50000   0.70000
    CLEU    CARG mors   0.05000   9.50000   0.70000
    CILE    CILE mors   0.05000   9.50000   0.70000
    CILE    CPRO mors   0.05000   9.50000   0.70000
    CILE    CPHE mors   0.05000   9.50000   0.70000
    CILE    CTYR mors   0.05000   9.50000   0.70000
    CILE    CSER mors   0.05000   9.50000   0.70000
    CILE    CTHR mors   0.05000   9.50000   0.70000
    CILE    CASN mors   0.05000   9.50000   0.70000
    CILE    CGLN mors   0.05000   9.50000   0.70000
    CILE    CMET mors   0.05000   9.50000   0.70000
    CILE    CASP mors   0.05000   9.50000   0.70000
    CILE    CGLU mors   0.05000   9.50000   0.70000
    CILE    CHIS mors   0.05000   9.50000   0.70000
    CILE    CLYS mors   0.05000   9.50000   0.70000
    CILE    CARG mors   0.05000   9.50000   0.70000
    CPRO    CPRO mors   0.05000   9.50000   0.70000
    CPRO    CPHE mors   0.05000   9.50000   0.70000
    CPRO    CTYR mors   0.05000   9.50000   0.70000
    CPRO    CSER mors   0.05000   9.50000   0.70000
    CPRO    CTHR mors   0.05000   9.50000   0.70000
    CPRO    CASN mors   0.05000   9.50000   0.70000
    CPRO    CGLN mors   0.05000   9.50000   0.70000
    CPRO    CMET mors   0.05000   9.50000   0.70000
    CPRO    CASP mors   0.05000   9.50000   0.70000
    CPRO    CGLU mors   0.05000   9.50000   0.70000
    CPRO    CHIS mors   0.05000   9.50000   0.70000
    CPRO    CLYS mors   0.05000   9.50000   0.70000
    CPRO    CARG mors   0.05000   9.50000   0.70000
    CPHE    CPHE mors   0.05000   9.50000   0.70000
    CPHE    CTYR mors   0.05000   9.50000   0.70000
    CPHE    CSER mors   0.05000   9.50000   0.70000
    CPHE    CTHR mors   0.05000   9.50000   0.70000
    CPHE    CASN mors   0.05000   9.50000   0.70000
    CPHE    CGLN mors   0.05000   9.50000   0.70000
    CPHE    CMET mors   0.05000   9.50000   0.70000
    CPHE    CASP mors   0.05000   9.50000   0.70000
    CPHE    CGLU mors   0.05000   9.50000   0.70000
    CPHE    CHIS mors   0.05000   9.50000   0.70000
    CPHE    CLYS mors   0.05000   9.50000   0.70000
    CPHE    CARG mors   0.05000   9.50000   0.70000
    CTYR    CTYR mors   0.05000   9.50000   0.70000
    CTYR    CSER mors   0.05000   9.50000   0.70000
    CTYR    CTHR mors   0.05000   9.50000   0.70000
    CTYR    CASN mors   0.05000   9.50000   0.70000
    CTYR    CGLN mors   0.05000   9.50000   0.70000
    CTYR    CMET mors   0.05000   9.50000   0.70000
    CTYR    CASP mors   0.05000   9.50000   0.70000
    CTYR    CGLU mors   0.05000   9.50000   0.70000
    CTYR    CHIS mors   0.05000   9.50000   0.70000
    CTYR    CLYS mors   0.05000   9.50000   0.70000
    CTYR    CARG mors   0.05000   9.50000   0.70000
    CSER    CSER mors   0.05000   9.50000   0.70000
    CSER    CTHR mors   0.05000   9.50000   0.70000
    CSER    CASN mors   0.05000   9.50000   0.70000
    CSER    CGLN mors   0.05000   9.50000   0.70000
    CSER    CMET mors   0.05000   9.50000   0.70000
    CSER    CASP mors   0.05000   9.50000   0.70000
    CSER    CGLU mors   0.05000   9.50000   0.70000
    CSER    CHIS mors   0.05000   9.50000   0.70000
    CSER    CLYS mors   0.05000   9.50000   0.70000
    CSER    CARG mors   0.05000   9.50000   0.70000
    CTHR    CTHR mors   0.05000   9.50000   0.70000
    CTHR    CASN mors   0.05000   9.50000   0.70000
    CTHR    CGLN mors   0.05000   9.50000   0.70000
    CTHR    CMET mors   0.05000   9.50000   0.70000
    CTHR    CASP mors   0.05000   9.50000   0.70000
    CTHR    CGLU mors   0.05000   9.50000   0.70000
    CTHR    CHIS mors   0.05000   9.50000   0.70000
    CTHR    CLYS mors   0.05000   9.50000   0.70000
    CTHR    CARG mors   0.05000   9.50000   0.70000
    CASN    CASN mors   0.05000   9.50000   0.70000
    CASN    CGLN mors   0.05000   9.50000   0.70000
    CASN    CMET mors   0.05000   9.50000   0.70000
    CASN    CASP mors   0.05000   9.50000   0.70000
    CASN    CGLU mors   0.05000   9.50000   0.70000
    CASN    CHIS mors   0.05000   9.50000   0.70000
    CASN    CLYS mors   0.05000   9.50000   0.70000
    CASN    CARG mors   0.05000   9.50000   0.70000
    CGLN    CGLN mors   0.05000   9.50000   0.70000
    CGLN    CMET mors   0.05000   9.50000   0.70000
    CGLN    CASP mors   0.05000   9.50000   0.70000
    CGLN    CGLU mors   0.05000   9.50000   0.70000
    CGLN    CHIS mors   0.05000   9.50000   0.70000
    CGLN    CLYS mors   0.05000   9.50000   0.70000
    CGLN    CARG mors   0.05000   9.50000   0.70000
    CMET    CMET mors   0.05000   9.50000   0.70000
    CMET    CASP mors   0.05000   9.50000   0.70000
    CMET    CGLU mors   0.05000   9.50000   0.70000
    CMET    CHIS mors   0.05000   9.50000   0.70000
    CMET    CLYS mors   0.05000   9.50000   0.70000
    CMET    CARG mors   0.05000   9.50000   0.70000
    CASP    CASP mors   0.05000   9.50000   0.70000
    CASP    CGLU mors   0.05000   9.50000   0.70000
    CASP    CHIS mors   0.05000   9.50000   0.70000
    CASP    CLYS mors   0.05000   9.50000   0.70000
    CASP    CARG mors   0.05000   9.50000   0.70000
    CGLU    CGLU mors   0.05000   9.50000   0.70000
    CGLU    CHIS mors   0.05000   9.50000   0.70000
    CGLU    CLYS mors   0.05000   9.50000   0.70000
    CGLU    CARG mors   0.05000   9.50000   0.70000
    CHIS    CHIS mors   0.05000   9.50000   0.70000
    CHIS    CLYS mors   0.05000   9.50000   0.70000
    CHIS    CARG mors   0.05000   9.50000   0.70000
    CLYS    CLYS mors   0.05000   9.50000   0.70000
    CLYS    CARG mors   0.05000   9.50000   0.70000
    CARG    CARG mors   0.05000   9.50000   0.70000
 close
