# Supplementary material for: Structural Transition States Explored With Minimalist Coarse Grained Models: Applications to Calmodulin
Source: Front Mol Biosci. 2019 Oct 15;6:104. doi: 10.3389/fmolb.2019.00104 (PMC6843051; doi:10.3389/fmolb.2019.00104)
Supplement: Supplementary file 2 [file Data_Sheet_2.ZIP › SI/Map_Prompt/All_Atoms/map_cam_AA.pdb]

CRYST1    0.000    0.000    0.000  90.00  90.00  90.00 P 1           1
ATOM      1  N   GLU X   2      26.982  -3.329  37.417  0.00  0.00            
ATOM      2  CA  GLU X   2      26.887  -2.143  36.616  0.00  0.00            
ATOM      3  CB  GLU X   2      28.124  -1.443  36.045  0.00  0.00            
ATOM      4  CG  GLU X   2      29.371  -1.476  36.936  0.00  0.00            
ATOM      5  CD  GLU X   2      29.260  -0.586  38.168  0.00  0.00            
ATOM      6  OE1 GLU X   2      28.365   0.285  38.213  0.00  0.00            
ATOM      7  OE2 GLU X   2      30.088  -0.748  39.090  0.00  0.00            
ATOM      8  C   GLU X   2      25.747  -2.320  35.501  0.00  0.00            
ATOM      9  O   GLU X   2      25.290  -3.298  34.904  0.00  0.00            
ATOM     10  N   GLN X   3      25.151  -1.119  35.535  0.00  0.00            
ATOM     11  CA  GLN X   3      23.935  -0.622  34.867  0.00  0.00            
ATOM     12  CB  GLN X   3      22.731  -0.164  35.696  0.00  0.00            
ATOM     13  CG  GLN X   3      21.623   0.535  34.913  0.00  0.00            
ATOM     14  CD  GLN X   3      20.979  -0.323  33.819  0.00  0.00            
ATOM     15  OE1 GLN X   3      21.640  -1.137  33.157  0.00  0.00            
ATOM     16  NE2 GLN X   3      19.675  -0.111  33.604  0.00  0.00            
ATOM     17  C   GLN X   3      24.427   0.386  33.887  0.00  0.00            
ATOM     18  O   GLN X   3      24.778   1.373  34.550  0.00  0.00            
ATOM     19  N   LEU X   4      24.413   0.364  32.559  0.00  0.00            
ATOM     20  CA  LEU X   4      24.613   1.241  31.527  0.00  0.00            
ATOM     21  CB  LEU X   4      24.038   2.660  31.477  0.00  0.00            
ATOM     22  CG  LEU X   4      22.698   2.947  32.142  0.00  0.00            
ATOM     23  CD1 LEU X   4      22.410   4.438  32.130  0.00  0.00            
ATOM     24  CD2 LEU X   4      21.594   2.179  31.430  0.00  0.00            
ATOM     25  C   LEU X   4      26.217   1.493  31.202  0.00  0.00            
ATOM     26  O   LEU X   4      27.222   1.386  31.910  0.00  0.00            
ATOM     27  N   THR X   5      26.247   1.521  29.861  0.00  0.00            
ATOM     28  CA  THR X   5      27.334   1.625  28.931  0.00  0.00            
ATOM     29  CB  THR X   5      27.501   0.732  27.677  0.00  0.00            
ATOM     30  OG1 THR X   5      26.228   0.493  27.072  0.00  0.00            
ATOM     31  CG2 THR X   5      28.159  -0.588  28.040  0.00  0.00            
ATOM     32  C   THR X   5      27.312   3.075  28.506  0.00  0.00            
ATOM     33  O   THR X   5      26.255   3.705  28.564  0.00  0.00            
ATOM     34  N   GLU X   6      28.450   3.636  28.110  0.00  0.00            
ATOM     35  CA  GLU X   6      28.524   5.039  27.671  0.00  0.00            
ATOM     36  CB  GLU X   6      29.969   5.437  27.415  0.00  0.00            
ATOM     37  CG  GLU X   6      30.165   6.884  27.021  0.00  0.00            
ATOM     38  CD  GLU X   6      31.627   7.273  26.963  0.00  0.00            
ATOM     39  OE1 GLU X   6      32.488   6.399  26.702  0.00  0.00            
ATOM     40  OE2 GLU X   6      31.911   8.462  27.185  0.00  0.00            
ATOM     41  C   GLU X   6      27.663   5.206  26.434  0.00  0.00            
ATOM     42  O   GLU X   6      26.979   6.224  26.375  0.00  0.00            
ATOM     43  N   GLU X   7      27.604   4.242  25.524  0.00  0.00            
ATOM     44  CA  GLU X   7      26.801   4.180  24.357  0.00  0.00            
ATOM     45  CB  GLU X   7      26.909   2.834  23.584  0.00  0.00            
ATOM     46  CG  GLU X   7      28.308   2.627  23.025  0.00  0.00            
ATOM     47  CD  GLU X   7      28.488   1.259  22.389  0.00  0.00            
ATOM     48  OE1 GLU X   7      27.679   0.329  22.630  0.00  0.00            
ATOM     49  OE2 GLU X   7      29.466   1.149  21.622  0.00  0.00            
ATOM     50  C   GLU X   7      25.281   4.297  24.710  0.00  0.00            
ATOM     51  O   GLU X   7      24.518   5.058  24.135  0.00  0.00            
ATOM     52  N   GLN X   8      24.879   3.430  25.639  0.00  0.00            
ATOM     53  CA  GLN X   8      23.485   3.429  26.045  0.00  0.00            
ATOM     54  CB  GLN X   8      23.211   2.285  27.054  0.00  0.00            
ATOM     55  CG  GLN X   8      23.451   0.942  26.345  0.00  0.00            
ATOM     56  CD  GLN X   8      23.459  -0.243  27.251  0.00  0.00            
ATOM     57  OE1 GLN X   8      24.104  -0.348  28.294  0.00  0.00            
ATOM     58  NE2 GLN X   8      22.685  -1.259  26.796  0.00  0.00            
ATOM     59  C   GLN X   8      23.075   4.859  26.587  0.00  0.00            
ATOM     60  O   GLN X   8      22.029   5.404  26.249  0.00  0.00            
ATOM     61  N   ILE X   9      23.937   5.439  27.420  0.00  0.00            
ATOM     62  CA  ILE X   9      23.641   6.741  27.931  0.00  0.00            
ATOM     63  CB  ILE X   9      24.717   7.151  28.962  0.00  0.00            
ATOM     64  CG1 ILE X   9      24.679   6.223  30.187  0.00  0.00            
ATOM     65  CG2 ILE X   9      24.485   8.604  29.327  0.00  0.00            
ATOM     66  CD1 ILE X   9      25.745   6.440  31.233  0.00  0.00            
ATOM     67  C   ILE X   9      23.617   7.782  26.833  0.00  0.00            
ATOM     68  O   ILE X   9      22.733   8.632  26.829  0.00  0.00            
ATOM     69  N   ALA X  10      24.520   7.697  25.859  0.00  0.00            
ATOM     70  CA  ALA X  10      24.526   8.610  24.746  0.00  0.00            
ATOM     71  CB  ALA X  10      25.704   8.322  23.839  0.00  0.00            
ATOM     72  C   ALA X  10      23.159   8.424  23.956  0.00  0.00            
ATOM     73  O   ALA X  10      22.541   9.409  23.566  0.00  0.00            
ATOM     74  N   GLU X  11      22.719   7.185  23.745  0.00  0.00            
ATOM     75  CA  GLU X  11      21.510   6.945  23.129  0.00  0.00            
ATOM     76  CB  GLU X  11      21.343   5.433  22.947  0.00  0.00            
ATOM     77  CG  GLU X  11      22.499   4.803  22.179  0.00  0.00            
ATOM     78  CD  GLU X  11      22.416   3.280  22.027  0.00  0.00            
ATOM     79  OE1 GLU X  11      21.757   2.604  22.855  0.00  0.00            
ATOM     80  OE2 GLU X  11      23.049   2.755  21.077  0.00  0.00            
ATOM     81  C   GLU X  11      20.321   7.602  23.898  0.00  0.00            
ATOM     82  O   GLU X  11      19.445   8.253  23.338  0.00  0.00            
ATOM     83  N   PHE X  12      20.325   7.409  25.215  0.00  0.00            
ATOM     84  CA  PHE X  12      19.262   7.970  25.975  0.00  0.00            
ATOM     85  CB  PHE X  12      19.384   7.481  27.430  0.00  0.00            
ATOM     86  CG  PHE X  12      18.066   7.404  28.166  0.00  0.00            
ATOM     87  CD1 PHE X  12      17.325   8.548  28.421  0.00  0.00            
ATOM     88  CD2 PHE X  12      17.552   6.179  28.574  0.00  0.00            
ATOM     89  CE1 PHE X  12      16.088   8.473  29.063  0.00  0.00            
ATOM     90  CE2 PHE X  12      16.322   6.099  29.216  0.00  0.00            
ATOM     91  CZ  PHE X  12      15.588   7.249  29.459  0.00  0.00            
ATOM     92  C   PHE X  12      19.291   9.518  25.925  0.00  0.00            
ATOM     93  O   PHE X  12      18.288  10.227  25.869  0.00  0.00            
ATOM     94  N   LYS X  13      20.527  10.014  25.937  0.00  0.00            
ATOM     95  CA  LYS X  13      20.666  11.530  25.917  0.00  0.00            
ATOM     96  CB  LYS X  13      22.071  12.029  26.203  0.00  0.00            
ATOM     97  CG  LYS X  13      22.543  11.848  27.651  0.00  0.00            
ATOM     98  CD  LYS X  13      24.061  11.763  27.674  0.00  0.00            
ATOM     99  CE  LYS X  13      24.669  12.252  28.980  0.00  0.00            
ATOM    100  NZ  LYS X  13      26.145  12.435  28.841  0.00  0.00            
ATOM    101  C   LYS X  13      20.124  12.090  24.587  0.00  0.00            
ATOM    102  O   LYS X  13      19.437  13.106  24.585  0.00  0.00            
ATOM    103  N   GLU X  14      20.388  11.414  23.470  0.00  0.00            
ATOM    104  CA  GLU X  14      19.883  11.839  22.212  0.00  0.00            
ATOM    105  CB  GLU X  14      20.451  10.937  21.111  0.00  0.00            
ATOM    106  CG  GLU X  14      21.974  10.945  21.074  0.00  0.00            
ATOM    107  CD  GLU X  14      22.596  10.006  20.035  0.00  0.00            
ATOM    108  OE1 GLU X  14      21.953   9.005  19.630  0.00  0.00            
ATOM    109  OE2 GLU X  14      23.762  10.263  19.642  0.00  0.00            
ATOM    110  C   GLU X  14      18.296  11.831  22.247  0.00  0.00            
ATOM    111  O   GLU X  14      17.646  12.764  21.787  0.00  0.00            
ATOM    112  N   ALA X  15      17.712  10.772  22.806  0.00  0.00            
ATOM    113  CA  ALA X  15      16.302  10.701  22.890  0.00  0.00            
ATOM    114  CB  ALA X  15      15.899   9.365  23.478  0.00  0.00            
ATOM    115  C   ALA X  15      15.740  11.850  23.793  0.00  0.00            
ATOM    116  O   ALA X  15      14.744  12.482  23.454  0.00  0.00            
ATOM    117  N   PHE X  16      16.404  12.127  24.913  0.00  0.00            
ATOM    118  CA  PHE X  16      15.975  13.195  25.768  0.00  0.00            
ATOM    119  CB  PHE X  16      16.845  13.209  27.038  0.00  0.00            
ATOM    120  CG  PHE X  16      16.128  13.716  28.269  0.00  0.00            
ATOM    121  CD1 PHE X  16      15.680  15.026  28.343  0.00  0.00            
ATOM    122  CD2 PHE X  16      15.874  12.869  29.341  0.00  0.00            
ATOM    123  CE1 PHE X  16      14.981  15.484  29.462  0.00  0.00            
ATOM    124  CE2 PHE X  16      15.182  13.320  30.458  0.00  0.00            
ATOM    125  CZ  PHE X  16      14.732  14.629  30.517  0.00  0.00            
ATOM    126  C   PHE X  16      16.063  14.563  25.103  0.00  0.00            
ATOM    127  O   PHE X  16      15.226  15.441  25.306  0.00  0.00            
ATOM    128  N   ALA X  17      17.086  14.719  24.265  0.00  0.00            
ATOM    129  CA  ALA X  17      17.243  16.003  23.533  0.00  0.00            
ATOM    130  CB  ALA X  17      18.574  16.091  22.793  0.00  0.00            
ATOM    131  C   ALA X  17      16.107  16.351  22.625  0.00  0.00            
ATOM    132  O   ALA X  17      15.731  17.520  22.435  0.00  0.00            
ATOM    133  N   LEU X  18      15.512  15.289  22.083  0.00  0.00            
ATOM    134  CA  LEU X  18      14.375  15.496  21.089  0.00  0.00            
ATOM    135  CB  LEU X  18      14.160  14.266  20.173  0.00  0.00            
ATOM    136  CG  LEU X  18      15.314  13.970  19.195  0.00  0.00            
ATOM    137  CD1 LEU X  18      14.964  12.756  18.376  0.00  0.00            
ATOM    138  CD2 LEU X  18      15.518  15.138  18.261  0.00  0.00            
ATOM    139  C   LEU X  18      13.134  16.148  21.784  0.00  0.00            
ATOM    140  O   LEU X  18      12.181  16.621  21.167  0.00  0.00            
ATOM    141  N   PHE X  19      13.136  16.001  23.106  0.00  0.00            
ATOM    142  CA  PHE X  19      12.020  16.513  23.854  0.00  0.00            
ATOM    143  CB  PHE X  19      11.425  15.416  24.755  0.00  0.00            
ATOM    144  CG  PHE X  19      11.070  14.144  24.036  0.00  0.00            
ATOM    145  CD1 PHE X  19      10.276  14.161  22.899  0.00  0.00            
ATOM    146  CD2 PHE X  19      11.540  12.922  24.501  0.00  0.00            
ATOM    147  CE1 PHE X  19       9.962  12.984  22.232  0.00  0.00            
ATOM    148  CE2 PHE X  19      11.228  11.752  23.842  0.00  0.00            
ATOM    149  CZ  PHE X  19      10.443  11.783  22.706  0.00  0.00            
ATOM    150  C   PHE X  19      12.448  17.836  24.532  0.00  0.00            
ATOM    151  O   PHE X  19      11.650  18.681  24.903  0.00  0.00            
ATOM    152  N   ASP X  20      13.761  17.945  24.736  0.00  0.00            
ATOM    153  CA  ASP X  20      14.244  19.133  25.528  0.00  0.00            
ATOM    154  CB  ASP X  20      15.582  18.778  26.185  0.00  0.00            
ATOM    155  CG  ASP X  20      15.367  17.647  27.194  0.00  0.00            
ATOM    156  OD1 ASP X  20      14.862  17.926  28.307  0.00  0.00            
ATOM    157  OD2 ASP X  20      15.674  16.471  26.885  0.00  0.00            
ATOM    158  C   ASP X  20      14.726  19.975  24.191  0.00  0.00            
ATOM    159  O   ASP X  20      15.851  19.908  23.674  0.00  0.00            
ATOM    160  N   LYS X  21      13.757  20.768  23.737  0.00  0.00            
ATOM    161  CA  LYS X  21      13.800  21.681  22.708  0.00  0.00            
ATOM    162  CB  LYS X  21      12.333  21.916  23.002  0.00  0.00            
ATOM    163  CG  LYS X  21      11.488  22.552  21.933  0.00  0.00            
ATOM    164  CD  LYS X  21      10.034  22.705  22.352  0.00  0.00            
ATOM    165  CE  LYS X  21       9.339  21.358  22.442  0.00  0.00            
ATOM    166  NZ  LYS X  21       7.881  21.588  22.735  0.00  0.00            
ATOM    167  C   LYS X  21      14.854  22.773  23.029  0.00  0.00            
ATOM    168  O   LYS X  21      15.842  22.984  22.320  0.00  0.00            
ATOM    169  N   ASP X  22      14.615  23.449  24.143  0.00  0.00            
ATOM    170  CA  ASP X  22      15.503  24.510  24.513  0.00  0.00            
ATOM    171  CB  ASP X  22      14.730  25.474  25.417  0.00  0.00            
ATOM    172  CG  ASP X  22      13.624  26.191  24.670  0.00  0.00            
ATOM    173  OD1 ASP X  22      13.467  25.991  23.449  0.00  0.00            
ATOM    174  OD2 ASP X  22      12.877  26.925  25.342  0.00  0.00            
ATOM    175  C   ASP X  22      16.850  24.166  25.084  0.00  0.00            
ATOM    176  O   ASP X  22      17.761  24.987  25.175  0.00  0.00            
ATOM    177  N   GLY X  23      16.983  22.900  25.448  0.00  0.00            
ATOM    178  CA  GLY X  23      18.374  22.472  25.968  0.00  0.00            
ATOM    179  C   GLY X  23      18.618  22.936  27.334  0.00  0.00            
ATOM    180  O   GLY X  23      19.746  23.262  27.709  0.00  0.00            
ATOM    181  N   ASP X  24      17.558  22.944  28.137  0.00  0.00            
ATOM    182  CA  ASP X  24      17.722  23.469  29.581  0.00  0.00            
ATOM    183  CB  ASP X  24      16.348  23.888  30.099  0.00  0.00            
ATOM    184  CG  ASP X  24      15.697  24.990  29.307  0.00  0.00            
ATOM    185  OD1 ASP X  24      16.146  26.164  29.301  0.00  0.00            
ATOM    186  OD2 ASP X  24      14.667  24.656  28.661  0.00  0.00            
ATOM    187  C   ASP X  24      17.897  22.348  30.541  0.00  0.00            
ATOM    188  O   ASP X  24      18.059  22.523  31.734  0.00  0.00            
ATOM    189  N   GLY X  25      17.770  21.135  30.033  0.00  0.00            
ATOM    190  CA  GLY X  25      17.994  19.941  30.970  0.00  0.00            
ATOM    191  C   GLY X  25      16.706  19.512  31.646  0.00  0.00            
ATOM    192  O   GLY X  25      16.719  18.871  32.696  0.00  0.00            
ATOM    193  N   THR X  26      15.578  19.913  31.061  0.00  0.00            
ATOM    194  CA  THR X  26      14.279  19.546  31.590  0.00  0.00            
ATOM    195  CB  THR X  26      13.507  20.607  32.424  0.00  0.00            
ATOM    196  OG1 THR X  26      13.051  21.658  31.566  0.00  0.00            
ATOM    197  CG2 THR X  26      14.383  21.176  33.619  0.00  0.00            
ATOM    198  C   THR X  26      13.313  19.223  30.398  0.00  0.00            
ATOM    199  O   THR X  26      13.597  19.636  29.252  0.00  0.00            
ATOM    200  N   ILE X  27      12.193  18.571  30.689  0.00  0.00            
ATOM    201  CA  ILE X  27      11.197  18.468  29.647  0.00  0.00            
ATOM    202  CB  ILE X  27      10.930  17.018  29.223  0.00  0.00            
ATOM    203  CG1 ILE X  27      12.160  16.450  28.534  0.00  0.00            
ATOM    204  CG2 ILE X  27       9.753  16.969  28.254  0.00  0.00            
ATOM    205  CD1 ILE X  27      12.232  14.937  28.549  0.00  0.00            
ATOM    206  C   ILE X  27       9.956  19.158  30.051  0.00  0.00            
ATOM    207  O   ILE X  27       9.420  18.641  31.031  0.00  0.00            
ATOM    208  N   THR X  28       9.452  20.242  29.454  0.00  0.00            
ATOM    209  CA  THR X  28       8.143  20.665  30.301  0.00  0.00            
ATOM    210  CB  THR X  28       8.338  22.183  30.313  0.00  0.00            
ATOM    211  OG1 THR X  28       8.656  22.605  28.987  0.00  0.00            
ATOM    212  CG2 THR X  28       9.480  22.569  31.259  0.00  0.00            
ATOM    213  C   THR X  28       7.005  20.183  29.549  0.00  0.00            
ATOM    214  O   THR X  28       7.156  19.569  28.493  0.00  0.00            
ATOM    215  N   THR X  29       5.813  20.403  30.098  0.00  0.00            
ATOM    216  CA  THR X  29       4.494  19.990  29.536  0.00  0.00            
ATOM    217  CB  THR X  29       3.250  20.421  30.392  0.00  0.00            
ATOM    218  OG1 THR X  29       3.207  21.847  30.536  0.00  0.00            
ATOM    219  CG2 THR X  29       3.291  19.783  31.772  0.00  0.00            
ATOM    220  C   THR X  29       4.374  20.587  28.145  0.00  0.00            
ATOM    221  O   THR X  29       3.944  19.837  27.272  0.00  0.00            
ATOM    222  N   LYS X  30       4.816  21.812  27.891  0.00  0.00            
ATOM    223  CA  LYS X  30       4.897  22.501  26.673  0.00  0.00            
ATOM    224  CB  LYS X  30       5.371  23.947  26.805  0.00  0.00            
ATOM    225  CG  LYS X  30       4.570  24.884  27.702  0.00  0.00            
ATOM    226  CD  LYS X  30       5.124  26.324  27.619  0.00  0.00            
ATOM    227  CE  LYS X  30       4.998  26.805  26.156  0.00  0.00            
ATOM    228  NZ  LYS X  30       5.521  28.186  26.099  0.00  0.00            
ATOM    229  C   LYS X  30       5.738  21.724  25.665  0.00  0.00            
ATOM    230  O   LYS X  30       5.291  21.449  24.550  0.00  0.00            
ATOM    231  N   GLU X  31       6.961  21.360  26.067  0.00  0.00            
ATOM    232  CA  GLU X  31       7.840  20.589  25.185  0.00  0.00            
ATOM    233  CB  GLU X  31       9.308  20.784  25.655  0.00  0.00            
ATOM    234  CG  GLU X  31       9.681  22.246  25.361  0.00  0.00            
ATOM    235  CD  GLU X  31      10.761  22.759  26.290  0.00  0.00            
ATOM    236  OE1 GLU X  31      11.267  21.958  27.094  0.00  0.00            
ATOM    237  OE2 GLU X  31      11.205  23.912  26.097  0.00  0.00            
ATOM    238  C   GLU X  31       7.296  19.239  24.805  0.00  0.00            
ATOM    239  O   GLU X  31       7.335  18.822  23.650  0.00  0.00            
ATOM    240  N   LEU X  32       6.743  18.544  25.802  0.00  0.00            
ATOM    241  CA  LEU X  32       6.186  17.220  25.523  0.00  0.00            
ATOM    242  CB  LEU X  32       5.479  16.650  26.736  0.00  0.00            
ATOM    243  CG  LEU X  32       6.356  16.181  27.876  0.00  0.00            
ATOM    244  CD1 LEU X  32       5.478  15.439  28.861  0.00  0.00            
ATOM    245  CD2 LEU X  32       7.478  15.294  27.353  0.00  0.00            
ATOM    246  C   LEU X  32       4.918  17.327  24.563  0.00  0.00            
ATOM    247  O   LEU X  32       4.402  16.364  23.991  0.00  0.00            
ATOM    248  N   GLY X  33       4.414  18.557  24.523  0.00  0.00            
ATOM    249  CA  GLY X  33       3.214  18.807  23.720  0.00  0.00            
ATOM    250  C   GLY X  33       3.712  19.056  22.314  0.00  0.00            
ATOM    251  O   GLY X  33       3.127  18.661  21.307  0.00  0.00            
ATOM    252  N   THR X  34       4.861  19.728  22.266  0.00  0.00            
ATOM    253  CA  THR X  34       5.431  20.042  20.887  0.00  0.00            
ATOM    254  CB  THR X  34       6.732  20.882  21.006  0.00  0.00            
ATOM    255  OG1 THR X  34       6.362  22.121  21.642  0.00  0.00            
ATOM    256  CG2 THR X  34       7.234  21.313  19.620  0.00  0.00            
ATOM    257  C   THR X  34       5.767  18.748  20.132  0.00  0.00            
ATOM    258  O   THR X  34       5.478  18.607  18.947  0.00  0.00            
ATOM    259  N   VAL X  35       6.342  17.794  20.853  0.00  0.00            
ATOM    260  CA  VAL X  35       6.690  16.517  20.310  0.00  0.00            
ATOM    261  CB  VAL X  35       7.550  15.705  21.317  0.00  0.00            
ATOM    262  CG1 VAL X  35       7.853  14.311  20.777  0.00  0.00            
ATOM    263  CG2 VAL X  35       8.846  16.451  21.662  0.00  0.00            
ATOM    264  C   VAL X  35       5.456  15.711  19.780  0.00  0.00            
ATOM    265  O   VAL X  35       5.359  15.161  18.694  0.00  0.00            
ATOM    266  N   MET X  36       4.517  15.627  20.723  0.00  0.00            
ATOM    267  CA  MET X  36       3.302  14.861  20.350  0.00  0.00            
ATOM    268  CB  MET X  36       2.393  14.783  21.589  0.00  0.00            
ATOM    269  CG  MET X  36       2.960  13.931  22.694  0.00  0.00            
ATOM    270  SD  MET X  36       2.947  12.184  22.187  0.00  0.00            
ATOM    271  CE  MET X  36       1.230  11.917  21.933  0.00  0.00            
ATOM    272  C   MET X  36       2.524  15.497  19.226  0.00  0.00            
ATOM    273  O   MET X  36       2.053  14.775  18.353  0.00  0.00            
ATOM    274  N   ARG X  37       2.466  16.825  19.152  0.00  0.00            
ATOM    275  CA  ARG X  37       1.871  17.519  18.075  0.00  0.00            
ATOM    276  CB  ARG X  37       1.744  19.006  18.398  0.00  0.00            
ATOM    277  CG  ARG X  37       0.695  19.269  19.467  0.00  0.00            
ATOM    278  CD  ARG X  37       0.210  20.701  19.454  0.00  0.00            
ATOM    279  NE  ARG X  37       0.968  21.564  20.357  0.00  0.00            
ATOM    280  CZ  ARG X  37       1.185  22.857  20.139  0.00  0.00            
ATOM    281  NH1 ARG X  37       0.714  23.436  19.041  0.00  0.00            
ATOM    282  NH2 ARG X  37       1.815  23.589  21.050  0.00  0.00            
ATOM    283  C   ARG X  37       2.592  17.227  16.764  0.00  0.00            
ATOM    284  O   ARG X  37       1.890  17.029  15.777  0.00  0.00            
ATOM    285  N   SER X  38       3.917  17.099  16.725  0.00  0.00            
ATOM    286  CA  SER X  38       4.659  16.712  15.612  0.00  0.00            
ATOM    287  CB  SER X  38       6.153  16.682  15.923  0.00  0.00            
ATOM    288  OG  SER X  38       6.598  17.950  16.369  0.00  0.00            
ATOM    289  C   SER X  38       4.187  15.335  15.110  0.00  0.00            
ATOM    290  O   SER X  38       4.016  15.182  13.904  0.00  0.00            
ATOM    291  N   LEU X  39       3.932  14.386  16.002  0.00  0.00            
ATOM    292  CA  LEU X  39       3.459  13.109  15.742  0.00  0.00            
ATOM    293  CB  LEU X  39       3.504  12.277  17.011  0.00  0.00            
ATOM    294  CG  LEU X  39       4.756  11.782  17.627  0.00  0.00            
ATOM    295  CD1 LEU X  39       4.435  10.747  18.744  0.00  0.00            
ATOM    296  CD2 LEU X  39       5.591  11.122  16.527  0.00  0.00            
ATOM    297  C   LEU X  39       1.925  13.034  15.515  0.00  0.00            
ATOM    298  O   LEU X  39       1.434  11.941  15.257  0.00  0.00            
ATOM    299  N   GLY X  40       1.224  14.160  15.474  0.00  0.00            
ATOM    300  CA  GLY X  40      -0.213  13.948  15.039  0.00  0.00            
ATOM    301  C   GLY X  40      -1.098  14.324  16.166  0.00  0.00            
ATOM    302  O   GLY X  40      -2.100  14.983  15.904  0.00  0.00            
ATOM    303  N   GLN X  41      -0.784  13.974  17.408  0.00  0.00            
ATOM    304  CA  GLN X  41      -1.698  14.182  18.530  0.00  0.00            
ATOM    305  CB  GLN X  41      -1.286  13.314  19.696  0.00  0.00            
ATOM    306  CG  GLN X  41      -0.986  11.863  19.376  0.00  0.00            
ATOM    307  CD  GLN X  41      -1.197  10.935  20.575  0.00  0.00            
ATOM    308  OE1 GLN X  41      -0.290  10.257  21.058  0.00  0.00            
ATOM    309  NE2 GLN X  41      -2.396  10.828  21.159  0.00  0.00            
ATOM    310  C   GLN X  41      -1.897  15.412  19.372  0.00  0.00            
ATOM    311  O   GLN X  41      -1.037  15.462  20.256  0.00  0.00            
ATOM    312  N   ASN X  42      -2.812  16.359  19.199  0.00  0.00            
ATOM    313  CA  ASN X  42      -2.794  17.469  20.140  0.00  0.00            
ATOM    314  CB  ASN X  42      -3.587  18.554  19.419  0.00  0.00            
ATOM    315  CG  ASN X  42      -3.713  19.802  20.252  0.00  0.00            
ATOM    316  OD1 ASN X  42      -3.000  19.955  21.249  0.00  0.00            
ATOM    317  ND2 ASN X  42      -4.614  20.700  19.867  0.00  0.00            
ATOM    318  C   ASN X  42      -3.427  17.259  21.530  0.00  0.00            
ATOM    319  O   ASN X  42      -4.641  17.387  21.701  0.00  0.00            
ATOM    320  N   PRO X  43      -2.602  16.930  22.517  0.00  0.00            
ATOM    321  CA  PRO X  43      -3.157  16.760  23.850  0.00  0.00            
ATOM    322  CB  PRO X  43      -2.074  15.918  24.559  0.00  0.00            
ATOM    323  CG  PRO X  43      -0.864  16.098  23.732  0.00  0.00            
ATOM    324  CD  PRO X  43      -1.366  16.194  22.301  0.00  0.00            
ATOM    325  C   PRO X  43      -3.382  18.162  24.448  0.00  0.00            
ATOM    326  O   PRO X  43      -2.871  19.194  23.977  0.00  0.00            
ATOM    327  N   THR X  44      -4.222  18.161  25.477  0.00  0.00            
ATOM    328  CA  THR X  44      -4.570  19.340  26.195  0.00  0.00            
ATOM    329  CB  THR X  44      -5.956  19.268  26.890  0.00  0.00            
ATOM    330  OG1 THR X  44      -5.974  18.092  27.734  0.00  0.00            
ATOM    331  CG2 THR X  44      -7.045  19.131  25.836  0.00  0.00            
ATOM    332  C   THR X  44      -3.536  19.505  27.286  0.00  0.00            
ATOM    333  O   THR X  44      -2.703  18.595  27.454  0.00  0.00            
ATOM    334  N   GLU X  45      -3.553  20.624  27.981  0.00  0.00            
ATOM    335  CA  GLU X  45      -2.600  20.860  29.042  0.00  0.00            
ATOM    336  CB  GLU X  45      -2.751  22.269  29.628  0.00  0.00            
ATOM    337  CG  GLU X  45      -2.149  23.311  28.738  0.00  0.00            
ATOM    338  CD  GLU X  45      -0.640  23.401  28.754  0.00  0.00            
ATOM    339  OE1 GLU X  45       0.051  22.874  29.641  0.00  0.00            
ATOM    340  OE2 GLU X  45      -0.087  24.051  27.837  0.00  0.00            
ATOM    341  C   GLU X  45      -2.832  19.806  30.184  0.00  0.00            
ATOM    342  O   GLU X  45      -1.917  19.284  30.819  0.00  0.00            
ATOM    343  N   ALA X  46      -4.116  19.533  30.409  0.00  0.00            
ATOM    344  CA  ALA X  46      -4.442  18.551  31.494  0.00  0.00            
ATOM    345  CB  ALA X  46      -5.930  18.533  31.826  0.00  0.00            
ATOM    346  C   ALA X  46      -3.827  17.155  31.151  0.00  0.00            
ATOM    347  O   ALA X  46      -3.232  16.475  31.981  0.00  0.00            
ATOM    348  N   GLU X  47      -3.995  16.749  29.894  0.00  0.00            
ATOM    349  CA  GLU X  47      -3.462  15.471  29.524  0.00  0.00            
ATOM    350  CB  GLU X  47      -3.931  15.157  28.100  0.00  0.00            
ATOM    351  CG  GLU X  47      -5.449  15.122  27.975  0.00  0.00            
ATOM    352  CD  GLU X  47      -5.973  14.879  26.555  0.00  0.00            
ATOM    353  OE1 GLU X  47      -5.258  15.176  25.565  0.00  0.00            
ATOM    354  OE2 GLU X  47      -7.132  14.411  26.436  0.00  0.00            
ATOM    355  C   GLU X  47      -1.899  15.463  29.606  0.00  0.00            
ATOM    356  O   GLU X  47      -1.290  14.511  30.083  0.00  0.00            
ATOM    357  N   LEU X  48      -1.273  16.555  29.172  0.00  0.00            
ATOM    358  CA  LEU X  48       0.150  16.650  29.263  0.00  0.00            
ATOM    359  CB  LEU X  48       0.626  17.867  28.479  0.00  0.00            
ATOM    360  CG  LEU X  48       0.522  17.825  26.951  0.00  0.00            
ATOM    361  CD1 LEU X  48       0.911  19.168  26.355  0.00  0.00            
ATOM    362  CD2 LEU X  48       1.419  16.706  26.442  0.00  0.00            
ATOM    363  C   LEU X  48       0.639  16.592  30.721  0.00  0.00            
ATOM    364  O   LEU X  48       1.651  15.993  31.082  0.00  0.00            
ATOM    365  N   GLN X  49      -0.143  17.263  31.565  0.00  0.00            
ATOM    366  CA  GLN X  49       0.275  17.278  33.014  0.00  0.00            
ATOM    367  CB  GLN X  49      -0.633  18.195  33.843  0.00  0.00            
ATOM    368  CG  GLN X  49      -0.275  19.668  33.642  0.00  0.00            
ATOM    369  CD  GLN X  49      -1.356  20.579  34.209  0.00  0.00            
ATOM    370  OE1 GLN X  49      -2.463  20.134  34.514  0.00  0.00            
ATOM    371  NE2 GLN X  49      -1.043  21.864  34.333  0.00  0.00            
ATOM    372  C   GLN X  49       0.227  15.891  33.629  0.00  0.00            
ATOM    373  O   GLN X  49       1.126  15.510  34.372  0.00  0.00            
ATOM    374  N   ASP X  50      -0.786  15.099  33.281  0.00  0.00            
ATOM    375  CA  ASP X  50      -0.869  13.770  33.759  0.00  0.00            
ATOM    376  CB  ASP X  50      -2.191  13.146  33.319  0.00  0.00            
ATOM    377  CG  ASP X  50      -3.446  13.804  33.842  0.00  0.00            
ATOM    378  OD1 ASP X  50      -3.376  14.611  34.793  0.00  0.00            
ATOM    379  OD2 ASP X  50      -4.527  13.492  33.295  0.00  0.00            
ATOM    380  C   ASP X  50       0.297  12.916  33.310  0.00  0.00            
ATOM    381  O   ASP X  50       0.824  12.160  34.123  0.00  0.00            
ATOM    382  N   MET X  51       0.765  13.094  32.082  0.00  0.00            
ATOM    383  CA  MET X  51       1.873  12.430  31.490  0.00  0.00            
ATOM    384  CB  MET X  51       2.043  12.744  29.999  0.00  0.00            
ATOM    385  CG  MET X  51       1.082  11.924  29.145  0.00  0.00            
ATOM    386  SD  MET X  51       1.037  12.390  27.417  0.00  0.00            
ATOM    387  CE  MET X  51       2.735  12.077  26.932  0.00  0.00            
ATOM    388  C   MET X  51       3.148  12.755  32.292  0.00  0.00            
ATOM    389  O   MET X  51       3.878  11.859  32.720  0.00  0.00            
ATOM    390  N   ILE X  52       3.390  14.054  32.507  0.00  0.00            
ATOM    391  CA  ILE X  52       4.617  14.489  33.277  0.00  0.00            
ATOM    392  CB  ILE X  52       4.716  16.012  33.313  0.00  0.00            
ATOM    393  CG1 ILE X  52       4.874  16.529  31.882  0.00  0.00            
ATOM    394  CG2 ILE X  52       5.868  16.454  34.212  0.00  0.00            
ATOM    395  CD1 ILE X  52       4.810  18.035  31.769  0.00  0.00            
ATOM    396  C   ILE X  52       4.539  14.043  34.662  0.00  0.00            
ATOM    397  O   ILE X  52       5.592  13.581  35.116  0.00  0.00            
ATOM    398  N   ASN X  53       3.417  14.127  35.377  0.00  0.00            
ATOM    399  CA  ASN X  53       3.189  13.643  36.691  0.00  0.00            
ATOM    400  CB  ASN X  53       1.774  13.874  37.195  0.00  0.00            
ATOM    401  CG  ASN X  53       1.369  15.328  37.119  0.00  0.00            
ATOM    402  OD1 ASN X  53       0.467  15.687  36.368  0.00  0.00            
ATOM    403  ND2 ASN X  53       2.061  16.180  37.869  0.00  0.00            
ATOM    404  C   ASN X  53       3.620  12.190  36.878  0.00  0.00            
ATOM    405  O   ASN X  53       4.218  11.805  37.880  0.00  0.00            
ATOM    406  N   GLU X  54       3.315  11.383  35.863  0.00  0.00            
ATOM    407  CA  GLU X  54       3.672   9.942  35.950  0.00  0.00            
ATOM    408  CB  GLU X  54       3.251   9.268  34.648  0.00  0.00            
ATOM    409  CG  GLU X  54       1.726   9.143  34.439  0.00  0.00            
ATOM    410  CD  GLU X  54       1.230   8.009  35.320  0.00  0.00            
ATOM    411  OE1 GLU X  54       1.651   6.848  35.093  0.00  0.00            
ATOM    412  OE2 GLU X  54       0.467   8.297  36.268  0.00  0.00            
ATOM    413  C   GLU X  54       5.306   9.923  36.138  0.00  0.00            
ATOM    414  O   GLU X  54       5.901   9.273  36.996  0.00  0.00            
ATOM    415  N   VAL X  55       5.937  10.653  35.216  0.00  0.00            
ATOM    416  CA  VAL X  55       7.394  10.561  35.279  0.00  0.00            
ATOM    417  CB  VAL X  55       7.924  11.043  33.910  0.00  0.00            
ATOM    418  CG1 VAL X  55       9.466  11.147  33.922  0.00  0.00            
ATOM    419  CG2 VAL X  55       7.442  10.084  32.799  0.00  0.00            
ATOM    420  C   VAL X  55       8.187  11.721  35.928  0.00  0.00            
ATOM    421  O   VAL X  55       9.268  12.042  35.432  0.00  0.00            
ATOM    422  N   ASP X  56       7.635  12.387  36.944  0.00  0.00            
ATOM    423  CA  ASP X  56       8.345  13.487  37.543  0.00  0.00            
ATOM    424  CB  ASP X  56       7.415  14.707  37.379  0.00  0.00            
ATOM    425  CG  ASP X  56       5.979  14.449  37.873  0.00  0.00            
ATOM    426  OD1 ASP X  56       5.652  13.314  38.296  0.00  0.00            
ATOM    427  OD2 ASP X  56       5.164  15.399  37.829  0.00  0.00            
ATOM    428  C   ASP X  56       8.433  12.834  39.006  0.00  0.00            
ATOM    429  O   ASP X  56       7.306  12.745  39.642  0.00  0.00            
ATOM    430  N   ALA X  57       9.595  12.393  39.403  0.00  0.00            
ATOM    431  CA  ALA X  57       9.749  11.834  40.621  0.00  0.00            
ATOM    432  CB  ALA X  57      11.019  11.008  40.574  0.00  0.00            
ATOM    433  C   ALA X  57       9.808  12.873  41.800  0.00  0.00            
ATOM    434  O   ALA X  57       9.356  12.740  42.932  0.00  0.00            
ATOM    435  N   ASP X  58      10.481  13.959  41.419  0.00  0.00            
ATOM    436  CA  ASP X  58      10.689  14.968  42.620  0.00  0.00            
ATOM    437  CB  ASP X  58      11.869  15.897  42.308  0.00  0.00            
ATOM    438  CG  ASP X  58      13.229  15.217  42.498  0.00  0.00            
ATOM    439  OD1 ASP X  58      13.290  14.069  43.000  0.00  0.00            
ATOM    440  OD2 ASP X  58      14.248  15.851  42.148  0.00  0.00            
ATOM    441  C   ASP X  58       9.520  15.927  42.743  0.00  0.00            
ATOM    442  O   ASP X  58       9.380  16.636  43.737  0.00  0.00            
ATOM    443  N   GLY X  59       8.674  15.942  41.724  0.00  0.00            
ATOM    444  CA  GLY X  59       7.452  16.849  41.816  0.00  0.00            
ATOM    445  C   GLY X  59       7.666  18.397  41.500  0.00  0.00            
ATOM    446  O   GLY X  59       6.765  19.217  41.628  0.00  0.00            
ATOM    447  N   ASN X  60       8.869  18.723  41.008  0.00  0.00            
ATOM    448  CA  ASN X  60       9.216  19.977  40.481  0.00  0.00            
ATOM    449  CB  ASN X  60      10.677  20.023  40.034  0.00  0.00            
ATOM    450  CG  ASN X  60      11.631  19.706  41.163  0.00  0.00            
ATOM    451  OD1 ASN X  60      11.376  20.053  42.315  0.00  0.00            
ATOM    452  ND2 ASN X  60      12.735  19.040  40.843  0.00  0.00            
ATOM    453  C   ASN X  60       8.549  20.380  39.101  0.00  0.00            
ATOM    454  O   ASN X  60       8.851  21.456  38.591  0.00  0.00            
ATOM    455  N   GLY X  61       7.606  19.580  38.610  0.00  0.00            
ATOM    456  CA  GLY X  61       6.928  19.969  37.432  0.00  0.00            
ATOM    457  C   GLY X  61       7.651  19.815  36.111  0.00  0.00            
ATOM    458  O   GLY X  61       7.288  20.448  35.119  0.00  0.00            
ATOM    459  N   THR X  62       8.757  19.073  36.126  0.00  0.00            
ATOM    460  CA  THR X  62       9.444  18.863  34.796  0.00  0.00            
ATOM    461  CB  THR X  62      10.627  19.798  34.416  0.00  0.00            
ATOM    462  OG1 THR X  62      11.736  19.551  35.286  0.00  0.00            
ATOM    463  CG2 THR X  62      10.205  21.328  34.439  0.00  0.00            
ATOM    464  C   THR X  62      10.243  17.556  35.027  0.00  0.00            
ATOM    465  O   THR X  62      10.500  17.070  36.127  0.00  0.00            
ATOM    466  N   ILE X  63      10.612  17.002  33.879  0.00  0.00            
ATOM    467  CA  ILE X  63      11.308  15.715  33.746  0.00  0.00            
ATOM    468  CB  ILE X  63      10.892  14.914  32.503  0.00  0.00            
ATOM    469  CG1 ILE X  63       9.377  14.737  32.436  0.00  0.00            
ATOM    470  CG2 ILE X  63      11.576  13.567  32.483  0.00  0.00            
ATOM    471  CD1 ILE X  63       8.924  14.201  31.101  0.00  0.00            
ATOM    472  C   ILE X  63      12.652  16.027  33.497  0.00  0.00            
ATOM    473  O   ILE X  63      12.933  16.961  32.750  0.00  0.00            
ATOM    474  N   ASP X  64      13.577  15.300  34.097  0.00  0.00            
ATOM    475  CA  ASP X  64      15.110  15.694  34.019  0.00  0.00            
ATOM    476  CB  ASP X  64      15.666  16.383  35.286  0.00  0.00            
ATOM    477  CG  ASP X  64      16.819  17.335  34.986  0.00  0.00            
ATOM    478  OD1 ASP X  64      16.626  18.379  34.365  0.00  0.00            
ATOM    479  OD2 ASP X  64      17.981  17.075  35.308  0.00  0.00            
ATOM    480  C   ASP X  64      15.621  14.333  33.391  0.00  0.00            
ATOM    481  O   ASP X  64      14.913  13.326  33.280  0.00  0.00            
ATOM    482  N   PHE X  65      16.899  14.383  33.030  0.00  0.00            
ATOM    483  CA  PHE X  65      17.540  13.247  32.438  0.00  0.00            
ATOM    484  CB  PHE X  65      19.009  13.545  32.087  0.00  0.00            
ATOM    485  CG  PHE X  65      19.662  12.480  31.236  0.00  0.00            
ATOM    486  CD1 PHE X  65      20.095  11.284  31.803  0.00  0.00            
ATOM    487  CD2 PHE X  65      19.849  12.674  29.870  0.00  0.00            
ATOM    488  CE1 PHE X  65      20.707  10.292  31.020  0.00  0.00            
ATOM    489  CE2 PHE X  65      20.459  11.691  29.086  0.00  0.00            
ATOM    490  CZ  PHE X  65      20.887  10.500  29.663  0.00  0.00            
ATOM    491  C   PHE X  65      17.450  11.995  33.258  0.00  0.00            
ATOM    492  O   PHE X  65      17.064  10.942  32.740  0.00  0.00            
ATOM    493  N   PRO X  66      17.815  12.082  34.538  0.00  0.00            
ATOM    494  CA  PRO X  66      17.762  10.916  35.460  0.00  0.00            
ATOM    495  CB  PRO X  66      18.240  11.473  36.794  0.00  0.00            
ATOM    496  CG  PRO X  66      19.285  12.453  36.365  0.00  0.00            
ATOM    497  CD  PRO X  66      18.574  13.178  35.236  0.00  0.00            
ATOM    498  C   PRO X  66      16.328  10.315  35.499  0.00  0.00            
ATOM    499  O   PRO X  66      16.141   9.099  35.444  0.00  0.00            
ATOM    500  N   GLU X  67      15.338  11.199  35.582  0.00  0.00            
ATOM    501  CA  GLU X  67      13.961  10.746  35.634  0.00  0.00            
ATOM    502  CB  GLU X  67      13.039  11.935  35.923  0.00  0.00            
ATOM    503  CG  GLU X  67      13.357  12.616  37.249  0.00  0.00            
ATOM    504  CD  GLU X  67      12.508  13.855  37.555  0.00  0.00            
ATOM    505  OE1 GLU X  67      11.984  14.503  36.615  0.00  0.00            
ATOM    506  OE2 GLU X  67      12.393  14.197  38.759  0.00  0.00            
ATOM    507  C   GLU X  67      13.591  10.064  34.347  0.00  0.00            
ATOM    508  O   GLU X  67      12.953   9.015  34.380  0.00  0.00            
ATOM    509  N   PHE X  68      14.051  10.594  33.221  0.00  0.00            
ATOM    510  CA  PHE X  68      13.798  10.066  31.886  0.00  0.00            
ATOM    511  CB  PHE X  68      14.274  11.006  30.794  0.00  0.00            
ATOM    512  CG  PHE X  68      13.640  10.676  29.474  0.00  0.00            
ATOM    513  CD1 PHE X  68      12.275  10.752  29.303  0.00  0.00            
ATOM    514  CD2 PHE X  68      14.450  10.241  28.428  0.00  0.00            
ATOM    515  CE1 PHE X  68      11.728  10.404  28.078  0.00  0.00            
ATOM    516  CE2 PHE X  68      13.912   9.899  27.204  0.00  0.00            
ATOM    517  CZ  PHE X  68      12.541   9.987  27.038  0.00  0.00            
ATOM    518  C   PHE X  68      14.462   8.693  31.795  0.00  0.00            
ATOM    519  O   PHE X  68      13.801   7.751  31.342  0.00  0.00            
ATOM    520  N   LEU X  69      15.739   8.571  32.161  0.00  0.00            
ATOM    521  CA  LEU X  69      16.470   7.313  32.140  0.00  0.00            
ATOM    522  CB  LEU X  69      17.921   7.519  32.610  0.00  0.00            
ATOM    523  CG  LEU X  69      18.885   8.155  31.593  0.00  0.00            
ATOM    524  CD1 LEU X  69      20.178   8.626  32.255  0.00  0.00            
ATOM    525  CD2 LEU X  69      19.181   7.145  30.482  0.00  0.00            
ATOM    526  C   LEU X  69      15.748   6.229  32.887  0.00  0.00            
ATOM    527  O   LEU X  69      15.695   5.101  32.412  0.00  0.00            
ATOM    528  N   SER X  70      15.263   6.545  34.082  0.00  0.00            
ATOM    529  CA  SER X  70      14.556   5.622  34.923  0.00  0.00            
ATOM    530  CB  SER X  70      14.241   6.248  36.286  0.00  0.00            
ATOM    531  OG  SER X  70      15.421   6.481  37.045  0.00  0.00            
ATOM    532  C   SER X  70      13.257   5.073  34.222  0.00  0.00            
ATOM    533  O   SER X  70      13.038   3.867  34.081  0.00  0.00            
ATOM    534  N   LEU X  71      12.445   6.008  33.750  0.00  0.00            
ATOM    535  CA  LEU X  71      11.159   5.615  33.099  0.00  0.00            
ATOM    536  CB  LEU X  71      10.275   6.831  32.819  0.00  0.00            
ATOM    537  CG  LEU X  71       9.664   7.496  34.050  0.00  0.00            
ATOM    538  CD1 LEU X  71       9.023   8.841  33.716  0.00  0.00            
ATOM    539  CD2 LEU X  71       8.598   6.579  34.661  0.00  0.00            
ATOM    540  C   LEU X  71      11.425   4.820  31.795  0.00  0.00            
ATOM    541  O   LEU X  71      10.848   3.747  31.601  0.00  0.00            
ATOM    542  N   MET X  72      12.312   5.319  30.945  0.00  0.00            
ATOM    543  CA  MET X  72      12.674   4.637  29.729  0.00  0.00            
ATOM    544  CB  MET X  72      13.670   5.461  28.912  0.00  0.00            
ATOM    545  CG  MET X  72      13.921   4.876  27.520  0.00  0.00            
ATOM    546  SD  MET X  72      12.527   5.142  26.352  0.00  0.00            
ATOM    547  CE  MET X  72      12.795   6.937  25.976  0.00  0.00            
ATOM    548  C   MET X  72      13.196   3.341  29.844  0.00  0.00            
ATOM    549  O   MET X  72      12.730   2.437  29.141  0.00  0.00            
ATOM    550  N   ALA X  73      14.166   3.138  30.735  0.00  0.00            
ATOM    551  CA  ALA X  73      14.784   1.819  30.965  0.00  0.00            
ATOM    552  CB  ALA X  73      15.956   1.950  31.930  0.00  0.00            
ATOM    553  C   ALA X  73      13.842   0.768  31.580  0.00  0.00            
ATOM    554  O   ALA X  73      14.152  -0.420  31.662  0.00  0.00            
ATOM    555  N   ARG X  74      12.672   1.238  32.004  0.00  0.00            
ATOM    556  CA  ARG X  74      11.656   0.432  32.631  0.00  0.00            
ATOM    557  CB  ARG X  74      11.278   0.739  34.084  0.00  0.00            
ATOM    558  CG  ARG X  74      10.771   2.143  34.370  0.00  0.00            
ATOM    559  CD  ARG X  74      10.429   2.289  35.862  0.00  0.00            
ATOM    560  NE  ARG X  74      11.324   3.190  36.600  0.00  0.00            
ATOM    561  CZ  ARG X  74      12.626   2.981  36.804  0.00  0.00            
ATOM    562  NH1 ARG X  74      13.231   1.897  36.332  0.00  0.00            
ATOM    563  NH2 ARG X  74      13.330   3.860  37.492  0.00  0.00            
ATOM    564  C   ARG X  74      10.706   0.175  31.496  0.00  0.00            
ATOM    565  O   ARG X  74      10.319  -0.993  31.380  0.00  0.00            
ATOM    566  N   LYS X  75      10.339   1.146  30.659  0.00  0.00            
ATOM    567  CA  LYS X  75       9.450   1.003  29.426  0.00  0.00            
ATOM    568  CB  LYS X  75       9.002   2.373  28.897  0.00  0.00            
ATOM    569  CG  LYS X  75       8.357   3.246  29.959  0.00  0.00            
ATOM    570  CD  LYS X  75       7.270   4.142  29.379  0.00  0.00            
ATOM    571  CE  LYS X  75       6.466   4.786  30.503  0.00  0.00            
ATOM    572  NZ  LYS X  75       5.525   5.833  30.023  0.00  0.00            
ATOM    573  C   LYS X  75      10.076  -0.094  28.529  0.00  0.00            
ATOM    574  O   LYS X  75       9.304  -0.915  28.046  0.00  0.00            
ATOM    575  N   MET X  76      11.388  -0.139  28.302  0.00  0.00            
ATOM    576  CA  MET X  76      12.008  -1.123  27.583  0.00  0.00            
ATOM    577  CB  MET X  76      13.517  -0.875  27.554  0.00  0.00            
ATOM    578  CG  MET X  76      13.860   0.344  26.732  0.00  0.00            
ATOM    579  SD  MET X  76      15.554   0.902  26.845  0.00  0.00            
ATOM    580  CE  MET X  76      16.363  -0.273  25.727  0.00  0.00            
ATOM    581  C   MET X  76      11.776  -2.491  28.100  0.00  0.00            
ATOM    582  O   MET X  76      11.444  -3.417  27.346  0.00  0.00            
ATOM    583  N   LYS X  77      11.863  -2.630  29.422  0.00  0.00            
ATOM    584  CA  LYS X  77      11.574  -3.941  30.057  0.00  0.00            
ATOM    585  CB  LYS X  77      11.848  -3.993  31.546  0.00  0.00            
ATOM    586  CG  LYS X  77      13.293  -4.096  32.007  0.00  0.00            
ATOM    587  CD  LYS X  77      13.406  -3.526  33.421  0.00  0.00            
ATOM    588  CE  LYS X  77      14.426  -4.252  34.280  0.00  0.00            
ATOM    589  NZ  LYS X  77      14.072  -3.989  35.733  0.00  0.00            
ATOM    590  C   LYS X  77      10.128  -4.341  29.778  0.00  0.00            
ATOM    591  O   LYS X  77       9.848  -5.491  29.412  0.00  0.00            
ATOM    592  N   GLU X  78       9.217  -3.378  29.904  0.00  0.00            
ATOM    593  CA  GLU X  78       7.866  -3.602  29.594  0.00  0.00            
ATOM    594  CB  GLU X  78       7.034  -2.375  29.949  0.00  0.00            
ATOM    595  CG  GLU X  78       6.806  -2.246  31.445  0.00  0.00            
ATOM    596  CD  GLU X  78       6.009  -0.996  31.756  0.00  0.00            
ATOM    597  OE1 GLU X  78       6.372   0.082  31.240  0.00  0.00            
ATOM    598  OE2 GLU X  78       5.026  -1.089  32.533  0.00  0.00            
ATOM    599  C   GLU X  78       7.632  -4.045  28.180  0.00  0.00            
ATOM    600  O   GLU X  78       6.830  -4.939  27.942  0.00  0.00            
ATOM    601  N   GLN X  79       8.307  -3.395  27.238  0.00  0.00            
ATOM    602  CA  GLN X  79       8.247  -3.721  25.833  0.00  0.00            
ATOM    603  CB  GLN X  79       9.077  -2.745  25.008  0.00  0.00            
ATOM    604  CG  GLN X  79       8.656  -1.289  25.153  0.00  0.00            
ATOM    605  CD  GLN X  79       9.515  -0.367  24.316  0.00  0.00            
ATOM    606  OE1 GLN X  79      10.739  -0.339  24.454  0.00  0.00            
ATOM    607  NE2 GLN X  79       8.879   0.393  23.441  0.00  0.00            
ATOM    608  C   GLN X  79       8.704  -5.101  25.539  0.00  0.00            
ATOM    609  O   GLN X  79       7.997  -5.830  24.833  0.00  0.00            
ATOM    610  N   ASP X  80       9.872  -5.496  26.045  0.00  0.00            
ATOM    611  CA  ASP X  80      10.423  -6.834  25.853  0.00  0.00            
ATOM    612  CB  ASP X  80      11.729  -7.013  26.630  0.00  0.00            
ATOM    613  CG  ASP X  80      12.915  -6.369  25.949  0.00  0.00            
ATOM    614  OD1 ASP X  80      12.882  -6.192  24.711  0.00  0.00            
ATOM    615  OD2 ASP X  80      13.895  -6.052  26.657  0.00  0.00            
ATOM    616  C   ASP X  80       9.393  -7.923  26.358  0.00  0.00            
ATOM    617  O   ASP X  80       9.145  -8.917  25.684  0.00  0.00            
ATOM    618  N   SER X  81       8.805  -7.701  27.532  0.00  0.00            
ATOM    619  CA  SER X  81       7.835  -8.597  28.016  0.00  0.00            
ATOM    620  CB  SER X  81       7.392  -8.143  29.404  0.00  0.00            
ATOM    621  OG  SER X  81       8.500  -8.058  30.281  0.00  0.00            
ATOM    622  C   SER X  81       6.610  -8.712  27.056  0.00  0.00            
ATOM    623  O   SER X  81       6.115  -9.790  26.744  0.00  0.00            
ATOM    624  N   GLU X  82       6.141  -7.558  26.588  0.00  0.00            
ATOM    625  CA  GLU X  82       5.033  -7.587  25.711  0.00  0.00            
ATOM    626  CB  GLU X  82       4.588  -6.144  25.450  0.00  0.00            
ATOM    627  CG  GLU X  82       4.197  -5.411  26.728  0.00  0.00            
ATOM    628  CD  GLU X  82       3.809  -3.941  26.532  0.00  0.00            
ATOM    629  OE1 GLU X  82       4.243  -3.306  25.539  0.00  0.00            
ATOM    630  OE2 GLU X  82       3.080  -3.411  27.407  0.00  0.00            
ATOM    631  C   GLU X  82       5.341  -8.258  24.377  0.00  0.00            
ATOM    632  O   GLU X  82       4.537  -8.968  23.776  0.00  0.00            
ATOM    633  N   GLU X  83       6.583  -8.048  23.945  0.00  0.00            
ATOM    634  CA  GLU X  83       7.010  -8.699  22.626  0.00  0.00            
ATOM    635  CB  GLU X  83       8.469  -8.334  22.371  0.00  0.00            
ATOM    636  CG  GLU X  83       8.725  -6.845  22.053  0.00  0.00            
ATOM    637  CD  GLU X  83       8.292  -6.597  20.617  0.00  0.00            
ATOM    638  OE1 GLU X  83       8.899  -7.200  19.698  0.00  0.00            
ATOM    639  OE2 GLU X  83       7.312  -5.845  20.424  0.00  0.00            
ATOM    640  C   GLU X  83       6.981 -10.240  22.754  0.00  0.00            
ATOM    641  O   GLU X  83       6.535 -10.907  21.826  0.00  0.00            
ATOM    642  N   GLU X  84       7.406 -10.798  23.885  0.00  0.00            
ATOM    643  CA  GLU X  84       7.354 -12.149  24.111  0.00  0.00            
ATOM    644  CB  GLU X  84       7.987 -12.463  25.470  0.00  0.00            
ATOM    645  CG  GLU X  84       9.422 -11.960  25.580  0.00  0.00            
ATOM    646  CD  GLU X  84      10.081 -12.188  26.944  0.00  0.00            
ATOM    647  OE1 GLU X  84       9.367 -12.310  27.972  0.00  0.00            
ATOM    648  OE2 GLU X  84      11.336 -12.214  26.987  0.00  0.00            
ATOM    649  C   GLU X  84       5.844 -12.704  23.996  0.00  0.00            
ATOM    650  O   GLU X  84       5.542 -13.705  23.354  0.00  0.00            
ATOM    651  N   LEU X  85       4.936 -11.987  24.655  0.00  0.00            
ATOM    652  CA  LEU X  85       3.544 -12.427  24.575  0.00  0.00            
ATOM    653  CB  LEU X  85       2.738 -11.673  25.626  0.00  0.00            
ATOM    654  CG  LEU X  85       2.978 -12.016  27.100  0.00  0.00            
ATOM    655  CD1 LEU X  85       2.192 -11.075  27.999  0.00  0.00            
ATOM    656  CD2 LEU X  85       2.579 -13.467  27.324  0.00  0.00            
ATOM    657  C   LEU X  85       3.010 -12.343  23.165  0.00  0.00            
ATOM    658  O   LEU X  85       2.250 -13.169  22.663  0.00  0.00            
ATOM    659  N   ILE X  86       3.436 -11.263  22.513  0.00  0.00            
ATOM    660  CA  ILE X  86       2.906 -11.080  21.121  0.00  0.00            
ATOM    661  CB  ILE X  86       3.415  -9.752  20.583  0.00  0.00            
ATOM    662  CG1 ILE X  86       2.961  -8.519  21.358  0.00  0.00            
ATOM    663  CG2 ILE X  86       3.072  -9.558  19.106  0.00  0.00            
ATOM    664  CD1 ILE X  86       1.479  -8.365  21.509  0.00  0.00            
ATOM    665  C   ILE X  86       3.396 -12.257  20.189  0.00  0.00            
ATOM    666  O   ILE X  86       2.662 -12.831  19.391  0.00  0.00            
ATOM    667  N   GLU X  87       4.674 -12.599  20.344  0.00  0.00            
ATOM    668  CA  GLU X  87       5.182 -13.670  19.554  0.00  0.00            
ATOM    669  CB  GLU X  87       6.695 -13.756  19.781  0.00  0.00            
ATOM    670  CG  GLU X  87       7.416 -12.462  19.426  0.00  0.00            
ATOM    671  CD  GLU X  87       8.924 -12.471  19.699  0.00  0.00            
ATOM    672  OE1 GLU X  87       9.400 -13.250  20.562  0.00  0.00            
ATOM    673  OE2 GLU X  87       9.636 -11.660  19.055  0.00  0.00            
ATOM    674  C   GLU X  87       4.489 -15.025  19.899  0.00  0.00            
ATOM    675  O   GLU X  87       4.128 -15.805  19.023  0.00  0.00            
ATOM    676  N   ALA X  88       4.277 -15.267  21.191  0.00  0.00            
ATOM    677  CA  ALA X  88       3.603 -16.464  21.584  0.00  0.00            
ATOM    678  CB  ALA X  88       3.573 -16.546  23.096  0.00  0.00            
ATOM    679  C   ALA X  88       2.185 -16.535  21.006  0.00  0.00            
ATOM    680  O   ALA X  88       1.746 -17.594  20.575  0.00  0.00            
ATOM    681  N   PHE X  89       1.468 -15.420  21.081  0.00  0.00            
ATOM    682  CA  PHE X  89       0.127 -15.314  20.581  0.00  0.00            
ATOM    683  CB  PHE X  89      -0.495 -13.925  20.882  0.00  0.00            
ATOM    684  CG  PHE X  89      -1.839 -13.667  20.201  0.00  0.00            
ATOM    685  CD1 PHE X  89      -2.919 -14.541  20.370  0.00  0.00            
ATOM    686  CD2 PHE X  89      -2.021 -12.535  19.407  0.00  0.00            
ATOM    687  CE1 PHE X  89      -4.151 -14.296  19.777  0.00  0.00            
ATOM    688  CE2 PHE X  89      -3.261 -12.276  18.807  0.00  0.00            
ATOM    689  CZ  PHE X  89      -4.327 -13.163  18.992  0.00  0.00            
ATOM    690  C   PHE X  89       0.008 -15.595  19.034  0.00  0.00            
ATOM    691  O   PHE X  89      -0.905 -16.194  18.467  0.00  0.00            
ATOM    692  N   LYS X  90       0.997 -14.995  18.373  0.00  0.00            
ATOM    693  CA  LYS X  90       0.822 -15.051  16.806  0.00  0.00            
ATOM    694  CB  LYS X  90       1.782 -14.041  16.200  0.00  0.00            
ATOM    695  CG  LYS X  90       1.529 -13.831  14.726  0.00  0.00            
ATOM    696  CD  LYS X  90       2.514 -12.808  14.174  0.00  0.00            
ATOM    697  CE  LYS X  90       2.901 -13.153  12.739  0.00  0.00            
ATOM    698  NZ  LYS X  90       4.119 -12.362  12.288  0.00  0.00            
ATOM    699  C   LYS X  90       0.966 -16.437  16.388  0.00  0.00            
ATOM    700  O   LYS X  90       0.273 -16.831  15.458  0.00  0.00            
ATOM    701  N   VAL X  91       1.860 -17.196  17.010  0.00  0.00            
ATOM    702  CA  VAL X  91       2.106 -18.597  16.739  0.00  0.00            
ATOM    703  CB  VAL X  91       3.276 -19.180  17.600  0.00  0.00            
ATOM    704  CG1 VAL X  91       3.318 -20.706  17.526  0.00  0.00            
ATOM    705  CG2 VAL X  91       4.597 -18.606  17.135  0.00  0.00            
ATOM    706  C   VAL X  91       0.968 -19.499  17.092  0.00  0.00            
ATOM    707  O   VAL X  91       0.713 -20.413  16.321  0.00  0.00            
ATOM    708  N   PHE X  92       0.212 -19.248  18.158  0.00  0.00            
ATOM    709  CA  PHE X  92      -1.015 -19.962  18.473  0.00  0.00            
ATOM    710  CB  PHE X  92      -1.419 -19.675  19.922  0.00  0.00            
ATOM    711  CG  PHE X  92      -0.353 -20.166  20.867  0.00  0.00            
ATOM    712  CD1 PHE X  92      -0.312 -21.493  21.257  0.00  0.00            
ATOM    713  CD2 PHE X  92       0.617 -19.296  21.342  0.00  0.00            
ATOM    714  CE1 PHE X  92       0.666 -21.941  22.123  0.00  0.00            
ATOM    715  CE2 PHE X  92       1.606 -19.731  22.209  0.00  0.00            
ATOM    716  CZ  PHE X  92       1.638 -21.064  22.602  0.00  0.00            
ATOM    717  C   PHE X  92      -2.199 -19.508  17.668  0.00  0.00            
ATOM    718  O   PHE X  92      -3.225 -20.189  17.635  0.00  0.00            
ATOM    719  N   ASP X  93      -2.049 -18.418  16.930  0.00  0.00            
ATOM    720  CA  ASP X  93      -3.086 -17.906  16.071  0.00  0.00            
ATOM    721  CB  ASP X  93      -2.864 -16.449  15.751  0.00  0.00            
ATOM    722  CG  ASP X  93      -4.121 -15.631  15.951  0.00  0.00            
ATOM    723  OD1 ASP X  93      -4.952 -15.588  15.039  0.00  0.00            
ATOM    724  OD2 ASP X  93      -4.250 -15.054  17.030  0.00  0.00            
ATOM    725  C   ASP X  93      -2.473 -18.197  14.683  0.00  0.00            
ATOM    726  O   ASP X  93      -1.942 -17.335  13.980  0.00  0.00            
ATOM    727  N   ARG X  94      -2.627 -19.458  14.293  0.00  0.00            
ATOM    728  CA  ARG X  94      -2.187 -20.029  13.047  0.00  0.00            
ATOM    729  CB  ARG X  94      -2.643 -21.458  12.808  0.00  0.00            
ATOM    730  CG  ARG X  94      -2.284 -22.412  13.895  0.00  0.00            
ATOM    731  CD  ARG X  94      -2.841 -23.767  13.551  0.00  0.00            
ATOM    732  NE  ARG X  94      -2.045 -24.808  14.170  0.00  0.00            
ATOM    733  CZ  ARG X  94      -1.047 -25.444  13.568  0.00  0.00            
ATOM    734  NH1 ARG X  94      -0.717 -25.156  12.311  0.00  0.00            
ATOM    735  NH2 ARG X  94      -0.361 -26.353  14.242  0.00  0.00            
ATOM    736  C   ARG X  94      -2.563 -19.168  11.793  0.00  0.00            
ATOM    737  O   ARG X  94      -1.731 -18.698  11.012  0.00  0.00            
ATOM    738  N   ASP X  95      -3.865 -18.950  11.668  0.00  0.00            
ATOM    739  CA  ASP X  95      -4.347 -18.186  10.496  0.00  0.00            
ATOM    740  CB  ASP X  95      -5.802 -18.581  10.225  0.00  0.00            
ATOM    741  CG  ASP X  95      -5.923 -20.017   9.758  0.00  0.00            
ATOM    742  OD1 ASP X  95      -4.897 -20.708   9.596  0.00  0.00            
ATOM    743  OD2 ASP X  95      -7.075 -20.462   9.604  0.00  0.00            
ATOM    744  C   ASP X  95      -4.139 -16.672  10.522  0.00  0.00            
ATOM    745  O   ASP X  95      -4.248 -15.993   9.503  0.00  0.00            
ATOM    746  N   GLY X  96      -3.801 -16.159  11.695  0.00  0.00            
ATOM    747  CA  GLY X  96      -3.526 -14.654  11.747  0.00  0.00            
ATOM    748  C   GLY X  96      -4.631 -13.606  11.753  0.00  0.00            
ATOM    749  O   GLY X  96      -4.453 -12.395  11.737  0.00  0.00            
ATOM    750  N   ASN X  97      -5.839 -14.171  12.039  0.00  0.00            
ATOM    751  CA  ASN X  97      -7.124 -13.536  12.276  0.00  0.00            
ATOM    752  CB  ASN X  97      -8.407 -14.389  12.297  0.00  0.00            
ATOM    753  CG  ASN X  97      -9.697 -13.593  12.408  0.00  0.00            
ATOM    754  OD1 ASN X  97      -9.993 -12.710  11.577  0.00  0.00            
ATOM    755  ND2 ASN X  97     -10.467 -13.871  13.477  0.00  0.00            
ATOM    756  C   ASN X  97      -7.287 -12.794  13.577  0.00  0.00            
ATOM    757  O   ASN X  97      -8.238 -12.067  13.792  0.00  0.00            
ATOM    758  N   GLY X  98      -6.405 -13.072  14.519  0.00  0.00            
ATOM    759  CA  GLY X  98      -6.460 -12.339  15.840  0.00  0.00            
ATOM    760  C   GLY X  98      -6.979 -13.274  16.957  0.00  0.00            
ATOM    761  O   GLY X  98      -6.532 -13.150  18.103  0.00  0.00            
ATOM    762  N   LEU X  99      -7.981 -14.095  16.641  0.00  0.00            
ATOM    763  CA  LEU X  99      -8.453 -15.176  17.466  0.00  0.00            
ATOM    764  CB  LEU X  99      -9.914 -15.497  17.161  0.00  0.00            
ATOM    765  CG  LEU X  99     -10.989 -14.514  17.618  0.00  0.00            
ATOM    766  CD1 LEU X  99     -10.789 -13.143  16.990  0.00  0.00            
ATOM    767  CD2 LEU X  99     -12.329 -15.064  17.234  0.00  0.00            
ATOM    768  C   LEU X  99      -7.985 -16.658  17.374  0.00  0.00            
ATOM    769  O   LEU X  99      -8.215 -17.398  16.414  0.00  0.00            
ATOM    770  N   ILE X 100      -7.346 -17.066  18.464  0.00  0.00            
ATOM    771  CA  ILE X 100      -6.986 -18.446  18.692  0.00  0.00            
ATOM    772  CB  ILE X 100      -5.937 -18.512  19.797  0.00  0.00            
ATOM    773  CG1 ILE X 100      -4.723 -17.700  19.317  0.00  0.00            
ATOM    774  CG2 ILE X 100      -5.552 -19.962  20.093  0.00  0.00            
ATOM    775  CD1 ILE X 100      -3.751 -17.356  20.372  0.00  0.00            
ATOM    776  C   ILE X 100      -8.095 -19.488  18.947  0.00  0.00            
ATOM    777  O   ILE X 100      -8.514 -19.768  20.078  0.00  0.00            
ATOM    778  N   SER X 101      -8.584 -20.093  17.833  0.00  0.00            
ATOM    779  CA  SER X 101      -9.571 -21.134  17.886  0.00  0.00            
ATOM    780  CB  SER X 101     -10.128 -21.312  16.422  0.00  0.00            
ATOM    781  OG  SER X 101     -11.311 -22.054  16.433  0.00  0.00            
ATOM    782  C   SER X 101      -9.169 -22.417  18.547  0.00  0.00            
ATOM    783  O   SER X 101      -7.987 -22.680  18.763  0.00  0.00            
ATOM    784  N   ALA X 102     -10.170 -23.213  18.918  0.00  0.00            
ATOM    785  CA  ALA X 102      -9.959 -24.475  19.559  0.00  0.00            
ATOM    786  CB  ALA X 102     -11.261 -25.067  20.079  0.00  0.00            
ATOM    787  C   ALA X 102      -9.059 -25.411  18.647  0.00  0.00            
ATOM    788  O   ALA X 102      -8.129 -26.047  19.131  0.00  0.00            
ATOM    789  N   ALA X 103      -9.333 -25.442  17.344  0.00  0.00            
ATOM    790  CA  ALA X 103      -8.546 -26.166  16.457  0.00  0.00            
ATOM    791  CB  ALA X 103      -9.123 -26.061  15.061  0.00  0.00            
ATOM    792  C   ALA X 103      -7.098 -25.757  16.429  0.00  0.00            
ATOM    793  O   ALA X 103      -6.196 -26.591  16.468  0.00  0.00            
ATOM    794  N   GLU X 104      -6.873 -24.450  16.437  0.00  0.00            
ATOM    795  CA  GLU X 104      -5.511 -23.879  16.434  0.00  0.00            
ATOM    796  CB  GLU X 104      -5.530 -22.323  16.453  0.00  0.00            
ATOM    797  CG  GLU X 104      -6.093 -21.760  15.157  0.00  0.00            
ATOM    798  CD  GLU X 104      -6.260 -20.251  15.198  0.00  0.00            
ATOM    799  OE1 GLU X 104      -6.257 -19.636  16.293  0.00  0.00            
ATOM    800  OE2 GLU X 104      -6.380 -19.695  14.088  0.00  0.00            
ATOM    801  C   GLU X 104      -4.748 -24.267  17.750  0.00  0.00            
ATOM    802  O   GLU X 104      -3.601 -24.686  17.781  0.00  0.00            
ATOM    803  N   LEU X 105      -5.457 -24.010  18.850  0.00  0.00            
ATOM    804  CA  LEU X 105      -4.867 -24.322  20.123  0.00  0.00            
ATOM    805  CB  LEU X 105      -5.854 -24.005  21.257  0.00  0.00            
ATOM    806  CG  LEU X 105      -6.148 -22.505  21.459  0.00  0.00            
ATOM    807  CD1 LEU X 105      -7.253 -22.347  22.502  0.00  0.00            
ATOM    808  CD2 LEU X 105      -4.888 -21.763  21.852  0.00  0.00            
ATOM    809  C   LEU X 105      -4.482 -25.841  20.238  0.00  0.00            
ATOM    810  O   LEU X 105      -3.401 -26.217  20.678  0.00  0.00            
ATOM    811  N   ARG X 106      -5.402 -26.697  19.799  0.00  0.00            
ATOM    812  CA  ARG X 106      -5.105 -28.097  19.835  0.00  0.00            
ATOM    813  CB  ARG X 106      -6.395 -28.880  19.602  0.00  0.00            
ATOM    814  CG  ARG X 106      -7.336 -28.795  20.793  0.00  0.00            
ATOM    815  CD  ARG X 106      -8.355 -29.912  20.800  0.00  0.00            
ATOM    816  NE  ARG X 106      -9.598 -29.550  20.124  0.00  0.00            
ATOM    817  CZ  ARG X 106     -10.370 -30.417  19.475  0.00  0.00            
ATOM    818  NH1 ARG X 106     -10.019 -31.695  19.401  0.00  0.00            
ATOM    819  NH2 ARG X 106     -11.526 -30.020  18.957  0.00  0.00            
ATOM    820  C   ARG X 106      -3.972 -28.484  18.964  0.00  0.00            
ATOM    821  O   ARG X 106      -3.183 -29.333  19.361  0.00  0.00            
ATOM    822  N   HIS X 107      -3.884 -27.901  17.774  0.00  0.00            
ATOM    823  CA  HIS X 107      -2.815 -28.102  16.832  0.00  0.00            
ATOM    824  CB  HIS X 107      -2.990 -27.291  15.545  0.00  0.00            
ATOM    825  CG  HIS X 107      -3.729 -28.006  14.452  0.00  0.00            
ATOM    826  ND1 HIS X 107      -5.084 -28.241  14.434  0.00  0.00            
ATOM    827  CD2 HIS X 107      -3.244 -28.500  13.287  0.00  0.00            
ATOM    828  CE1 HIS X 107      -5.409 -28.871  13.309  0.00  0.00            
ATOM    829  NE2 HIS X 107      -4.320 -29.051  12.587  0.00  0.00            
ATOM    830  C   HIS X 107      -1.437 -27.766  17.426  0.00  0.00            
ATOM    831  O   HIS X 107      -0.490 -28.554  17.425  0.00  0.00            
ATOM    832  N   VAL X 108      -1.362 -26.541  17.961  0.00  0.00            
ATOM    833  CA  VAL X 108      -0.072 -26.093  18.538  0.00  0.00            
ATOM    834  CB  VAL X 108       0.046 -24.582  18.320  0.00  0.00            
ATOM    835  CG1 VAL X 108      -0.002 -24.266  16.840  0.00  0.00            
ATOM    836  CG2 VAL X 108      -1.050 -23.851  19.073  0.00  0.00            
ATOM    837  C   VAL X 108       0.298 -26.875  19.750  0.00  0.00            
ATOM    838  O   VAL X 108       1.477 -27.235  19.835  0.00  0.00            
ATOM    839  N   MET X 109      -0.619 -27.172  20.672  0.00  0.00            
ATOM    840  CA  MET X 109      -0.415 -27.994  21.860  0.00  0.00            
ATOM    841  CB  MET X 109      -1.675 -28.153  22.698  0.00  0.00            
ATOM    842  CG  MET X 109      -2.236 -26.838  23.200  0.00  0.00            
ATOM    843  SD  MET X 109      -3.870 -27.117  23.962  0.00  0.00            
ATOM    844  CE  MET X 109      -3.372 -27.935  25.351  0.00  0.00            
ATOM    845  C   MET X 109       0.160 -29.377  21.509  0.00  0.00            
ATOM    846  O   MET X 109       1.083 -29.799  22.198  0.00  0.00            
ATOM    847  N   THR X 110      -0.292 -30.043  20.448  0.00  0.00            
ATOM    848  CA  THR X 110       0.248 -31.276  19.997  0.00  0.00            
ATOM    849  CB  THR X 110      -0.566 -31.692  18.708  0.00  0.00            
ATOM    850  OG1 THR X 110      -1.852 -32.180  19.215  0.00  0.00            
ATOM    851  CG2 THR X 110       0.077 -32.739  17.803  0.00  0.00            
ATOM    852  C   THR X 110       1.730 -31.113  19.690  0.00  0.00            
ATOM    853  O   THR X 110       2.555 -31.936  20.114  0.00  0.00            
ATOM    854  N   ASN X 111       2.078 -30.035  18.990  0.00  0.00            
ATOM    855  CA  ASN X 111       3.478 -29.763  18.673  0.00  0.00            
ATOM    856  CB  ASN X 111       3.621 -28.592  17.700  0.00  0.00            
ATOM    857  CG  ASN X 111       3.381 -29.086  16.285  0.00  0.00            
ATOM    858  OD1 ASN X 111       3.813 -30.176  15.876  0.00  0.00            
ATOM    859  ND2 ASN X 111       2.726 -28.265  15.467  0.00  0.00            
ATOM    860  C   ASN X 111       4.318 -29.486  19.926  0.00  0.00            
ATOM    861  O   ASN X 111       5.517 -29.749  19.931  0.00  0.00            
ATOM    862  N   LEU X 112       3.688 -28.926  20.957  0.00  0.00            
ATOM    863  CA  LEU X 112       4.336 -28.657  22.194  0.00  0.00            
ATOM    864  CB  LEU X 112       3.416 -27.859  23.124  0.00  0.00            
ATOM    865  CG  LEU X 112       3.204 -26.396  22.729  0.00  0.00            
ATOM    866  CD1 LEU X 112       2.051 -25.806  23.507  0.00  0.00            
ATOM    867  CD2 LEU X 112       4.478 -25.599  22.967  0.00  0.00            
ATOM    868  C   LEU X 112       4.523 -29.914  23.033  0.00  0.00            
ATOM    869  O   LEU X 112       4.999 -29.901  24.171  0.00  0.00            
ATOM    870  N   GLY X 113       4.035 -31.012  22.442  0.00  0.00            
ATOM    871  CA  GLY X 113       4.074 -32.347  23.118  0.00  0.00            
ATOM    872  C   GLY X 113       2.738 -32.851  23.519  0.00  0.00            
ATOM    873  O   GLY X 113       2.446 -34.058  23.584  0.00  0.00            
ATOM    874  N   GLU X 114       1.852 -31.909  23.859  0.00  0.00            
ATOM    875  CA  GLU X 114       0.549 -32.381  24.520  0.00  0.00            
ATOM    876  CB  GLU X 114      -0.195 -31.182  25.123  0.00  0.00            
ATOM    877  CG  GLU X 114       0.605 -30.356  26.127  0.00  0.00            
ATOM    878  CD  GLU X 114       0.912 -31.102  27.415  0.00  0.00            
ATOM    879  OE1 GLU X 114       0.094 -31.947  27.841  0.00  0.00            
ATOM    880  OE2 GLU X 114       1.973 -30.825  28.016  0.00  0.00            
ATOM    881  C   GLU X 114      -0.466 -32.695  23.470  0.00  0.00            
ATOM    882  O   GLU X 114      -0.733 -31.952  22.526  0.00  0.00            
ATOM    883  N   LYS X 115      -0.993 -33.903  23.617  0.00  0.00            
ATOM    884  CA  LYS X 115      -2.009 -34.508  22.727  0.00  0.00            
ATOM    885  CB  LYS X 115      -1.621 -35.996  22.553  0.00  0.00            
ATOM    886  CG  LYS X 115      -0.183 -36.127  22.051  0.00  0.00            
ATOM    887  CD  LYS X 115       0.069 -37.471  21.400  0.00  0.00            
ATOM    888  CE  LYS X 115       1.183 -38.207  22.143  0.00  0.00            
ATOM    889  NZ  LYS X 115       0.705 -38.645  23.488  0.00  0.00            
ATOM    890  C   LYS X 115      -3.509 -34.570  23.401  0.00  0.00            
ATOM    891  O   LYS X 115      -4.144 -35.629  23.475  0.00  0.00            
ATOM    892  N   LEU X 116      -3.978 -33.404  23.875  0.00  0.00            
ATOM    893  CA  LEU X 116      -5.293 -33.092  24.085  0.00  0.00            
ATOM    894  CB  LEU X 116      -5.120 -31.598  24.352  0.00  0.00            
ATOM    895  CG  LEU X 116      -4.030 -31.022  25.210  0.00  0.00            
ATOM    896  CD1 LEU X 116      -3.923 -29.524  24.949  0.00  0.00            
ATOM    897  CD2 LEU X 116      -4.340 -31.273  26.664  0.00  0.00            
ATOM    898  C   LEU X 116      -6.453 -33.340  23.320  0.00  0.00            
ATOM    899  O   LEU X 116      -6.340 -33.438  22.096  0.00  0.00            
ATOM    900  N   THR X 117      -7.617 -33.517  23.957  0.00  0.00            
ATOM    901  CA  THR X 117      -8.919 -33.874  23.363  0.00  0.00            
ATOM    902  CB  THR X 117      -9.785 -34.883  24.163  0.00  0.00            
ATOM    903  OG1 THR X 117     -10.089 -34.336  25.458  0.00  0.00            
ATOM    904  CG2 THR X 117      -9.033 -36.205  24.349  0.00  0.00            
ATOM    905  C   THR X 117      -9.675 -32.567  23.257  0.00  0.00            
ATOM    906  O   THR X 117      -9.310 -31.563  23.867  0.00  0.00            
ATOM    907  N   ASP X 118     -10.720 -32.578  22.433  0.00  0.00            
ATOM    908  CA  ASP X 118     -11.550 -31.418  22.190  0.00  0.00            
ATOM    909  CB  ASP X 118     -12.488 -31.569  20.987  0.00  0.00            
ATOM    910  CG  ASP X 118     -13.399 -32.786  21.081  0.00  0.00            
ATOM    911  OD1 ASP X 118     -13.217 -33.636  21.980  0.00  0.00            
ATOM    912  OD2 ASP X 118     -14.305 -32.890  20.232  0.00  0.00            
ATOM    913  C   ASP X 118     -12.167 -30.938  23.559  0.00  0.00            
ATOM    914  O   ASP X 118     -12.180 -29.737  23.805  0.00  0.00            
ATOM    915  N   ASP X 119     -12.607 -31.843  24.432  0.00  0.00            
ATOM    916  CA  ASP X 119     -13.067 -31.533  25.696  0.00  0.00            
ATOM    917  CB  ASP X 119     -13.567 -32.788  26.407  0.00  0.00            
ATOM    918  CG  ASP X 119     -14.692 -33.535  25.731  0.00  0.00            
ATOM    919  OD1 ASP X 119     -15.342 -32.986  24.816  0.00  0.00            
ATOM    920  OD2 ASP X 119     -14.938 -34.692  26.138  0.00  0.00            
ATOM    921  C   ASP X 119     -12.043 -30.757  26.536  0.00  0.00            
ATOM    922  O   ASP X 119     -12.365 -29.747  27.155  0.00  0.00            
ATOM    923  N   GLU X 120     -10.800 -31.217  26.502  0.00  0.00            
ATOM    924  CA  GLU X 120      -9.700 -30.581  27.240  0.00  0.00            
ATOM    925  CB  GLU X 120      -8.347 -31.315  27.015  0.00  0.00            
ATOM    926  CG  GLU X 120      -8.366 -32.711  27.616  0.00  0.00            
ATOM    927  CD  GLU X 120      -7.114 -33.507  27.289  0.00  0.00            
ATOM    928  OE1 GLU X 120      -6.355 -33.152  26.354  0.00  0.00            
ATOM    929  OE2 GLU X 120      -6.907 -34.500  28.015  0.00  0.00            
ATOM    930  C   GLU X 120      -9.465 -29.115  26.724  0.00  0.00            
ATOM    931  O   GLU X 120      -9.344 -28.122  27.426  0.00  0.00            
ATOM    932  N   VAL X 121      -9.305 -29.093  25.401  0.00  0.00            
ATOM    933  CA  VAL X 121      -9.029 -27.774  24.809  0.00  0.00            
ATOM    934  CB  VAL X 121      -8.732 -27.911  23.296  0.00  0.00            
ATOM    935  CG1 VAL X 121      -8.545 -26.549  22.628  0.00  0.00            
ATOM    936  CG2 VAL X 121      -7.540 -28.808  23.007  0.00  0.00            
ATOM    937  C   VAL X 121     -10.153 -26.791  25.032  0.00  0.00            
ATOM    938  O   VAL X 121      -9.978 -25.598  25.270  0.00  0.00            
ATOM    939  N   ASP X 122     -11.362 -27.348  24.983  0.00  0.00            
ATOM    940  CA  ASP X 122     -12.558 -26.455  25.183  0.00  0.00            
ATOM    941  CB  ASP X 122     -13.834 -27.271  24.945  0.00  0.00            
ATOM    942  CG  ASP X 122     -14.086 -27.568  23.479  0.00  0.00            
ATOM    943  OD1 ASP X 122     -13.438 -26.950  22.606  0.00  0.00            
ATOM    944  OD2 ASP X 122     -14.953 -28.425  23.203  0.00  0.00            
ATOM    945  C   ASP X 122     -12.515 -25.861  26.638  0.00  0.00            
ATOM    946  O   ASP X 122     -12.777 -24.678  26.834  0.00  0.00            
ATOM    947  N   GLU X 123     -12.157 -26.678  27.626  0.00  0.00            
ATOM    948  CA  GLU X 123     -12.063 -26.224  28.953  0.00  0.00            
ATOM    949  CB  GLU X 123     -11.757 -27.407  29.877  0.00  0.00            
ATOM    950  CG  GLU X 123     -12.817 -28.500  29.802  0.00  0.00            
ATOM    951  CD  GLU X 123     -12.525 -29.738  30.656  0.00  0.00            
ATOM    952  OE1 GLU X 123     -11.341 -30.018  30.969  0.00  0.00            
ATOM    953  OE2 GLU X 123     -13.500 -30.456  30.992  0.00  0.00            
ATOM    954  C   GLU X 123     -10.932 -25.144  29.102  0.00  0.00            
ATOM    955  O   GLU X 123     -11.140 -24.148  29.787  0.00  0.00            
ATOM    956  N   MET X 124      -9.795 -25.315  28.430  0.00  0.00            
ATOM    957  CA  MET X 124      -8.761 -24.314  28.418  0.00  0.00            
ATOM    958  CB  MET X 124      -7.578 -24.802  27.580  0.00  0.00            
ATOM    959  CG  MET X 124      -6.872 -25.959  28.244  0.00  0.00            
ATOM    960  SD  MET X 124      -5.651 -26.798  27.244  0.00  0.00            
ATOM    961  CE  MET X 124      -4.255 -25.652  27.399  0.00  0.00            
ATOM    962  C   MET X 124      -9.260 -22.982  27.947  0.00  0.00            
ATOM    963  O   MET X 124      -9.011 -21.944  28.555  0.00  0.00            
ATOM    964  N   ILE X 125     -10.003 -23.014  26.849  0.00  0.00            
ATOM    965  CA  ILE X 125     -10.509 -21.820  26.252  0.00  0.00            
ATOM    966  CB  ILE X 125     -11.149 -22.139  24.852  0.00  0.00            
ATOM    967  CG1 ILE X 125     -10.111 -22.796  23.927  0.00  0.00            
ATOM    968  CG2 ILE X 125     -11.696 -20.850  24.205  0.00  0.00            
ATOM    969  CD1 ILE X 125     -10.688 -23.488  22.681  0.00  0.00            
ATOM    970  C   ILE X 125     -11.549 -21.178  27.099  0.00  0.00            
ATOM    971  O   ILE X 125     -11.481 -19.956  27.273  0.00  0.00            
ATOM    972  N   ARG X 126     -12.490 -21.938  27.660  0.00  0.00            
ATOM    973  CA  ARG X 126     -13.521 -21.463  28.576  0.00  0.00            
ATOM    974  CB  ARG X 126     -14.287 -22.651  29.172  0.00  0.00            
ATOM    975  CG  ARG X 126     -15.604 -22.303  29.890  0.00  0.00            
ATOM    976  CD  ARG X 126     -16.213 -23.610  30.411  0.00  0.00            
ATOM    977  NE  ARG X 126     -17.293 -23.416  31.381  0.00  0.00            
ATOM    978  CZ  ARG X 126     -18.563 -23.376  30.972  0.00  0.00            
ATOM    979  NH1 ARG X 126     -18.824 -23.480  29.675  0.00  0.00            
ATOM    980  NH2 ARG X 126     -19.569 -23.219  31.811  0.00  0.00            
ATOM    981  C   ARG X 126     -12.894 -20.696  29.769  0.00  0.00            
ATOM    982  O   ARG X 126     -13.387 -19.662  30.218  0.00  0.00            
ATOM    983  N   GLU X 127     -11.790 -21.247  30.270  0.00  0.00            
ATOM    984  CA  GLU X 127     -11.129 -20.596  31.427  0.00  0.00            
ATOM    985  CB  GLU X 127      -9.877 -21.401  31.760  0.00  0.00            
ATOM    986  CG  GLU X 127     -10.137 -22.813  32.328  0.00  0.00            
ATOM    987  CD  GLU X 127     -10.562 -22.656  33.779  0.00  0.00            
ATOM    988  OE1 GLU X 127      -9.742 -22.162  34.592  0.00  0.00            
ATOM    989  OE2 GLU X 127     -11.732 -22.976  34.083  0.00  0.00            
ATOM    990  C   GLU X 127     -10.666 -19.169  31.063  0.00  0.00            
ATOM    991  O   GLU X 127     -10.524 -18.293  31.919  0.00  0.00            
ATOM    992  N   ALA X 128     -10.280 -19.004  29.800  0.00  0.00            
ATOM    993  CA  ALA X 128      -9.616 -17.731  29.430  0.00  0.00            
ATOM    994  CB  ALA X 128      -8.586 -17.900  28.327  0.00  0.00            
ATOM    995  C   ALA X 128     -10.569 -16.853  28.683  0.00  0.00            
ATOM    996  O   ALA X 128     -10.319 -15.662  28.639  0.00  0.00            
ATOM    997  N   ASP X 129     -11.598 -17.387  28.052  0.00  0.00            
ATOM    998  CA  ASP X 129     -12.640 -16.647  27.384  0.00  0.00            
ATOM    999  CB  ASP X 129     -13.568 -17.695  26.722  0.00  0.00            
ATOM   1000  CG  ASP X 129     -14.296 -17.182  25.505  0.00  0.00            
ATOM   1001  OD1 ASP X 129     -14.591 -15.952  25.440  0.00  0.00            
ATOM   1002  OD2 ASP X 129     -14.657 -17.905  24.574  0.00  0.00            
ATOM   1003  C   ASP X 129     -13.363 -15.583  28.206  0.00  0.00            
ATOM   1004  O   ASP X 129     -13.979 -15.987  29.182  0.00  0.00            
ATOM   1005  N   ILE X 130     -13.353 -14.308  27.826  0.00  0.00            
ATOM   1006  CA  ILE X 130     -14.090 -13.336  28.531  0.00  0.00            
ATOM   1007  CB  ILE X 130     -13.244 -12.101  28.754  0.00  0.00            
ATOM   1008  CG1 ILE X 130     -12.053 -12.441  29.621  0.00  0.00            
ATOM   1009  CG2 ILE X 130     -14.063 -11.045  29.464  0.00  0.00            
ATOM   1010  CD1 ILE X 130     -11.283 -11.256  29.989  0.00  0.00            
ATOM   1011  C   ILE X 130     -15.412 -13.070  27.675  0.00  0.00            
ATOM   1012  O   ILE X 130     -16.588 -13.172  28.025  0.00  0.00            
ATOM   1013  N   ASP X 131     -15.064 -12.674  26.455  0.00  0.00            
ATOM   1014  CA  ASP X 131     -16.237 -12.199  25.581  0.00  0.00            
ATOM   1015  CB  ASP X 131     -15.718 -11.706  24.236  0.00  0.00            
ATOM   1016  CG  ASP X 131     -15.437 -10.209  24.238  0.00  0.00            
ATOM   1017  OD1 ASP X 131     -15.315  -9.594  25.328  0.00  0.00            
ATOM   1018  OD2 ASP X 131     -15.361  -9.636  23.133  0.00  0.00            
ATOM   1019  C   ASP X 131     -17.021 -13.395  25.073  0.00  0.00            
ATOM   1020  O   ASP X 131     -18.015 -13.184  24.382  0.00  0.00            
ATOM   1021  N   GLY X 132     -16.675 -14.612  25.492  0.00  0.00            
ATOM   1022  CA  GLY X 132     -17.777 -15.678  25.201  0.00  0.00            
ATOM   1023  C   GLY X 132     -18.035 -16.243  23.812  0.00  0.00            
ATOM   1024  O   GLY X 132     -18.838 -17.128  23.546  0.00  0.00            
ATOM   1025  N   ASP X 133     -17.098 -15.804  22.922  0.00  0.00            
ATOM   1026  CA  ASP X 133     -16.941 -16.189  21.510  0.00  0.00            
ATOM   1027  CB  ASP X 133     -16.697 -15.124  20.427  0.00  0.00            
ATOM   1028  CG  ASP X 133     -16.927 -15.591  19.001  0.00  0.00            
ATOM   1029  OD1 ASP X 133     -16.937 -16.799  18.774  0.00  0.00            
ATOM   1030  OD2 ASP X 133     -17.132 -14.745  18.062  0.00  0.00            
ATOM   1031  C   ASP X 133     -16.358 -17.581  21.135  0.00  0.00            
ATOM   1032  O   ASP X 133     -16.189 -17.915  19.956  0.00  0.00            
ATOM   1033  N   GLY X 134     -15.954 -18.313  22.175  0.00  0.00            
ATOM   1034  CA  GLY X 134     -15.210 -19.557  22.125  0.00  0.00            
ATOM   1035  C   GLY X 134     -13.621 -19.342  21.948  0.00  0.00            
ATOM   1036  O   GLY X 134     -12.769 -20.083  22.434  0.00  0.00            
ATOM   1037  N   HIS X 135     -13.303 -18.329  21.162  0.00  0.00            
ATOM   1038  CA  HIS X 135     -11.933 -18.151  20.923  0.00  0.00            
ATOM   1039  CB  HIS X 135     -11.909 -17.571  19.535  0.00  0.00            
ATOM   1040  CG  HIS X 135     -12.555 -18.460  18.538  0.00  0.00            
ATOM   1041  ND1 HIS X 135     -11.852 -19.401  17.824  0.00  0.00            
ATOM   1042  CD2 HIS X 135     -13.853 -18.610  18.192  0.00  0.00            
ATOM   1043  CE1 HIS X 135     -12.689 -20.095  17.077  0.00  0.00            
ATOM   1044  NE2 HIS X 135     -13.910 -19.635  17.284  0.00  0.00            
ATOM   1045  C   HIS X 135     -11.235 -17.215  21.652  0.00  0.00            
ATOM   1046  O   HIS X 135     -11.898 -16.300  22.161  0.00  0.00            
ATOM   1047  N   ILE X 136      -9.936 -17.365  21.868  0.00  0.00            
ATOM   1048  CA  ILE X 136      -8.987 -16.445  22.690  0.00  0.00            
ATOM   1049  CB  ILE X 136      -7.895 -17.415  23.213  0.00  0.00            
ATOM   1050  CG1 ILE X 136      -8.537 -18.638  23.855  0.00  0.00            
ATOM   1051  CG2 ILE X 136      -7.024 -16.718  24.243  0.00  0.00            
ATOM   1052  CD1 ILE X 136      -7.526 -19.725  24.245  0.00  0.00            
ATOM   1053  C   ILE X 136      -8.461 -15.236  21.772  0.00  0.00            
ATOM   1054  O   ILE X 136      -7.921 -15.463  20.693  0.00  0.00            
ATOM   1055  N   ASN X 137      -8.664 -14.012  22.241  0.00  0.00            
ATOM   1056  CA  ASN X 137      -8.132 -12.925  21.582  0.00  0.00            
ATOM   1057  CB  ASN X 137      -9.205 -11.895  21.228  0.00  0.00            
ATOM   1058  CG  ASN X 137      -8.633 -10.731  20.391  0.00  0.00            
ATOM   1059  OD1 ASN X 137      -8.479 -10.866  19.187  0.00  0.00            
ATOM   1060  ND2 ASN X 137      -8.208  -9.627  21.009  0.00  0.00            
ATOM   1061  C   ASN X 137      -7.138 -12.411  22.629  0.00  0.00            
ATOM   1062  O   ASN X 137      -7.146 -12.655  23.836  0.00  0.00            
ATOM   1063  N   TYR X 138      -6.112 -11.824  22.015  0.00  0.00            
ATOM   1064  CA  TYR X 138      -4.839 -11.204  22.538  0.00  0.00            
ATOM   1065  CB  TYR X 138      -4.160 -10.122  21.699  0.00  0.00            
ATOM   1066  CG  TYR X 138      -2.707  -9.903  22.050  0.00  0.00            
ATOM   1067  CD1 TYR X 138      -1.699 -10.728  21.569  0.00  0.00            
ATOM   1068  CD2 TYR X 138      -2.345  -8.850  22.879  0.00  0.00            
ATOM   1069  CE1 TYR X 138      -0.371 -10.516  21.912  0.00  0.00            
ATOM   1070  CE2 TYR X 138      -1.024  -8.626  23.218  0.00  0.00            
ATOM   1071  CZ  TYR X 138      -0.041  -9.457  22.729  0.00  0.00            
ATOM   1072  OH  TYR X 138       1.270  -9.221  23.081  0.00  0.00            
ATOM   1073  C   TYR X 138      -5.012 -10.814  23.967  0.00  0.00            
ATOM   1074  O   TYR X 138      -4.260 -11.286  24.827  0.00  0.00            
ATOM   1075  N   GLU X 139      -5.970  -9.930  24.249  0.00  0.00            
ATOM   1076  CA  GLU X 139      -6.230  -9.458  25.624  0.00  0.00            
ATOM   1077  CB  GLU X 139      -7.461  -8.545  25.667  0.00  0.00            
ATOM   1078  CG  GLU X 139      -7.193  -7.176  26.235  0.00  0.00            
ATOM   1079  CD  GLU X 139      -6.553  -6.237  25.233  0.00  0.00            
ATOM   1080  OE1 GLU X 139      -7.258  -5.772  24.307  0.00  0.00            
ATOM   1081  OE2 GLU X 139      -5.343  -5.962  25.373  0.00  0.00            
ATOM   1082  C   GLU X 139      -6.509 -10.640  26.561  0.00  0.00            
ATOM   1083  O   GLU X 139      -5.953 -10.754  27.662  0.00  0.00            
ATOM   1084  N   GLU X 140      -7.355 -11.550  26.079  0.00  0.00            
ATOM   1085  CA  GLU X 140      -7.674 -12.757  26.896  0.00  0.00            
ATOM   1086  CB  GLU X 140      -8.793 -13.555  26.236  0.00  0.00            
ATOM   1087  CG  GLU X 140     -10.159 -12.936  26.473  0.00  0.00            
ATOM   1088  CD  GLU X 140     -11.236 -13.736  25.771  0.00  0.00            
ATOM   1089  OE1 GLU X 140     -11.059 -14.043  24.572  0.00  0.00            
ATOM   1090  OE2 GLU X 140     -12.270 -14.045  26.413  0.00  0.00            
ATOM   1091  C   GLU X 140      -6.453 -13.599  27.124  0.00  0.00            
ATOM   1092  O   GLU X 140      -6.254 -14.066  28.243  0.00  0.00            
ATOM   1093  N   PHE X 141      -5.595 -13.737  26.122  0.00  0.00            
ATOM   1094  CA  PHE X 141      -4.363 -14.455  26.173  0.00  0.00            
ATOM   1095  CB  PHE X 141      -3.712 -14.562  24.806  0.00  0.00            
ATOM   1096  CG  PHE X 141      -2.726 -15.692  24.758  0.00  0.00            
ATOM   1097  CD1 PHE X 141      -3.129 -16.996  24.955  0.00  0.00            
ATOM   1098  CD2 PHE X 141      -1.379 -15.403  24.558  0.00  0.00            
ATOM   1099  CE1 PHE X 141      -2.180 -18.006  24.937  0.00  0.00            
ATOM   1100  CE2 PHE X 141      -0.430 -16.405  24.533  0.00  0.00            
ATOM   1101  CZ  PHE X 141      -0.844 -17.711  24.723  0.00  0.00            
ATOM   1102  C   PHE X 141      -3.402 -13.845  27.207  0.00  0.00            
ATOM   1103  O   PHE X 141      -2.905 -14.559  28.083  0.00  0.00            
ATOM   1104  N   VAL X 142      -3.194 -12.538  27.146  0.00  0.00            
ATOM   1105  CA  VAL X 142      -2.331 -11.847  28.055  0.00  0.00            
ATOM   1106  CB  VAL X 142      -2.128 -10.362  27.649  0.00  0.00            
ATOM   1107  CG1 VAL X 142      -1.484  -9.548  28.752  0.00  0.00            
ATOM   1108  CG2 VAL X 142      -1.323 -10.202  26.365  0.00  0.00            
ATOM   1109  C   VAL X 142      -2.786 -11.964  29.475  0.00  0.00            
ATOM   1110  O   VAL X 142      -1.965 -12.276  30.345  0.00  0.00            
ATOM   1111  N   ARG X 143      -4.065 -11.705  29.747  0.00  0.00            
ATOM   1112  CA  ARG X 143      -4.637 -11.842  31.094  0.00  0.00            
ATOM   1113  CB  ARG X 143      -6.155 -11.643  31.005  0.00  0.00            
ATOM   1114  CG  ARG X 143      -6.876 -11.394  32.342  0.00  0.00            
ATOM   1115  CD  ARG X 143      -8.370 -11.224  32.045  0.00  0.00            
ATOM   1116  NE  ARG X 143      -9.224 -11.296  33.233  0.00  0.00            
ATOM   1117  CZ  ARG X 143      -9.565 -10.180  33.883  0.00  0.00            
ATOM   1118  NH1 ARG X 143      -9.092  -9.017  33.453  0.00  0.00            
ATOM   1119  NH2 ARG X 143     -10.344 -10.195  34.947  0.00  0.00            
ATOM   1120  C   ARG X 143      -4.375 -13.181  31.712  0.00  0.00            
ATOM   1121  O   ARG X 143      -3.945 -13.301  32.856  0.00  0.00            
ATOM   1122  N   MET X 144      -4.604 -14.216  30.915  0.00  0.00            
ATOM   1123  CA  MET X 144      -4.404 -15.558  31.357  0.00  0.00            
ATOM   1124  CB  MET X 144      -4.966 -16.560  30.342  0.00  0.00            
ATOM   1125  CG  MET X 144      -6.476 -16.715  30.491  0.00  0.00            
ATOM   1126  SD  MET X 144      -7.257 -17.678  29.199  0.00  0.00            
ATOM   1127  CE  MET X 144      -6.439 -19.260  29.408  0.00  0.00            
ATOM   1128  C   MET X 144      -2.944 -15.903  31.616  0.00  0.00            
ATOM   1129  O   MET X 144      -2.613 -16.425  32.684  0.00  0.00            
ATOM   1130  N   MET X 145      -2.063 -15.524  30.702  0.00  0.00            
ATOM   1131  CA  MET X 145      -0.670 -15.692  30.855  0.00  0.00            
ATOM   1132  CB  MET X 145       0.107 -15.214  29.627  0.00  0.00            
ATOM   1133  CG  MET X 145       1.595 -15.565  29.696  0.00  0.00            
ATOM   1134  SD  MET X 145       1.944 -17.345  29.399  0.00  0.00            
ATOM   1135  CE  MET X 145       1.709 -17.389  27.560  0.00  0.00            
ATOM   1136  C   MET X 145      -0.134 -15.063  32.185  0.00  0.00            
ATOM   1137  O   MET X 145       0.487 -15.641  33.078  0.00  0.00            
ATOM   1138  N   VAL X 146      -0.418 -13.756  32.227  0.00  0.00            
ATOM   1139  CA  VAL X 146       0.120 -13.046  33.414  0.00  0.00            
ATOM   1140  CB  VAL X 146       0.524 -11.638  32.967  0.00  0.00            
ATOM   1141  CG1 VAL X 146       1.602 -11.720  31.908  0.00  0.00            
ATOM   1142  CG2 VAL X 146      -0.687 -10.875  32.463  0.00  0.00            
ATOM   1143  C   VAL X 146      -0.592 -13.445  34.716  0.00  0.00            
ATOM   1144  O   VAL X 146       0.073 -13.733  35.715  0.00  0.00            
ATOM   1145  N   SER X 147      -1.912 -13.561  34.677  0.00  0.00            
ATOM   1146  CA  SER X 147      -2.705 -14.002  35.816  0.00  0.00            
ATOM   1147  CB  SER X 147      -4.214 -13.929  35.530  0.00  0.00            
ATOM   1148  OG  SER X 147      -4.605 -14.864  34.543  0.00  0.00            
ATOM   1149  C   SER X 147      -2.191 -15.391  36.333  0.00  0.00            
ATOM   1150  O   SER X 147      -1.829 -15.649  37.482  0.00  0.00            
END
ATOM      1  N   GLU X   2      26.831  -3.441  37.834  0.00  0.00            
ATOM      2  CA  GLU X   2      26.730  -2.267  36.995  0.00  0.00            
ATOM      3  CB  GLU X   2      27.968  -1.563  36.430  0.00  0.00            
ATOM      4  CG  GLU X   2      29.199  -1.561  37.342  0.00  0.00            
ATOM      5  CD  GLU X   2      29.056  -0.646  38.553  0.00  0.00            
ATOM      6  OE1 GLU X   2      28.149   0.213  38.565  0.00  0.00            
ATOM      7  OE2 GLU X   2      29.871  -0.779  39.492  0.00  0.00            
ATOM      8  C   GLU X   2      25.595  -2.493  35.874  0.00  0.00            
ATOM      9  O   GLU X   2      25.158  -3.491  35.294  0.00  0.00            
ATOM     10  N   GLN X   3      24.981  -1.301  35.874  0.00  0.00            
ATOM     11  CA  GLN X   3      23.801  -0.850  35.183  0.00  0.00            
ATOM     12  CB  GLN X   3      22.580  -0.402  35.993  0.00  0.00            
ATOM     13  CG  GLN X   3      21.463   0.255  35.186  0.00  0.00            
ATOM     14  CD  GLN X   3      20.849  -0.639  34.105  0.00  0.00            
ATOM     15  OE1 GLN X   3      21.532  -1.451  33.465  0.00  0.00            
ATOM     16  NE2 GLN X   3      19.542  -0.461  33.875  0.00  0.00            
ATOM     17  C   GLN X   3      24.260   0.151  34.183  0.00  0.00            
ATOM     18  O   GLN X   3      24.609   1.161  34.810  0.00  0.00            
ATOM     19  N   LEU X   4      24.240   0.083  32.857  0.00  0.00            
ATOM     20  CA  LEU X   4      24.422   0.964  31.812  0.00  0.00            
ATOM     21  CB  LEU X   4      23.887   2.398  31.752  0.00  0.00            
ATOM     22  CG  LEU X   4      22.568   2.732  32.439  0.00  0.00            
ATOM     23  CD1 LEU X   4      22.322   4.231  32.411  0.00  0.00            
ATOM     24  CD2 LEU X   4      21.429   1.986  31.760  0.00  0.00            
ATOM     25  C   LEU X   4      26.045   1.158  31.450  0.00  0.00            
ATOM     26  O   LEU X   4      27.059   1.052  32.146  0.00  0.00            
ATOM     27  N   THR X   5      26.055   1.155  30.109  0.00  0.00            
ATOM     28  CA  THR X   5      27.137   1.211  29.166  0.00  0.00            
ATOM     29  CB  THR X   5      27.278   0.278  27.938  0.00  0.00            
ATOM     30  OG1 THR X   5      25.995   0.040  27.352  0.00  0.00            
ATOM     31  CG2 THR X   5      27.920  -1.040  28.335  0.00  0.00            
ATOM     32  C   THR X   5      27.122   2.657  28.706  0.00  0.00            
ATOM     33  O   THR X   5      26.074   3.301  28.750  0.00  0.00            
ATOM     34  N   GLU X   6      28.264   3.190  28.281  0.00  0.00            
ATOM     35  CA  GLU X   6      28.350   4.583  27.806  0.00  0.00            
ATOM     36  CB  GLU X   6      29.796   4.963  27.528  0.00  0.00            
ATOM     37  CG  GLU X   6      29.999   6.395  27.088  0.00  0.00            
ATOM     38  CD  GLU X   6      31.463   6.772  27.007  0.00  0.00            
ATOM     39  OE1 GLU X   6      32.317   5.884  26.768  0.00  0.00            
ATOM     40  OE2 GLU X   6      31.757   7.965  27.191  0.00  0.00            
ATOM     41  C   GLU X   6      27.476   4.713  26.565  0.00  0.00            
ATOM     42  O   GLU X   6      26.801   5.735  26.480  0.00  0.00            
ATOM     43  N   GLU X   7      27.399   3.723  25.685  0.00  0.00            
ATOM     44  CA  GLU X   7      26.589   3.626  24.522  0.00  0.00            
ATOM     45  CB  GLU X   7      26.677   2.253  23.795  0.00  0.00            
ATOM     46  CG  GLU X   7      28.069   2.012  23.233  0.00  0.00            
ATOM     47  CD  GLU X   7      28.229   0.621  22.643  0.00  0.00            
ATOM     48  OE1 GLU X   7      27.413  -0.291  22.922  0.00  0.00            
ATOM     49  OE2 GLU X   7      29.199   0.475  21.873  0.00  0.00            
ATOM     50  C   GLU X   7      25.075   3.771  24.891  0.00  0.00            
ATOM     51  O   GLU X   7      24.316   4.521  24.296  0.00  0.00            
ATOM     52  N   GLN X   8      24.670   2.943  25.854  0.00  0.00            
ATOM     53  CA  GLN X   8      23.270   2.968  26.273  0.00  0.00            
ATOM     54  CB  GLN X   8      22.992   1.863  27.323  0.00  0.00            
ATOM     55  CG  GLN X   8      23.208   0.493  26.657  0.00  0.00            
ATOM     56  CD  GLN X   8      23.211  -0.660  27.602  0.00  0.00            
ATOM     57  OE1 GLN X   8      23.865  -0.738  28.642  0.00  0.00            
ATOM     58  NE2 GLN X   8      22.419  -1.681  27.191  0.00  0.00            
ATOM     59  C   GLN X   8      22.894   4.429  26.768  0.00  0.00            
ATOM     60  O   GLN X   8      21.853   4.981  26.425  0.00  0.00            
ATOM     61  N   ILE X   9      23.773   5.019  27.575  0.00  0.00            
ATOM     62  CA  ILE X   9      23.506   6.343  28.035  0.00  0.00            
ATOM     63  CB  ILE X   9      24.598   6.764  29.044  0.00  0.00            
ATOM     64  CG1 ILE X   9      24.558   5.872  30.295  0.00  0.00            
ATOM     65  CG2 ILE X   9      24.394   8.230  29.369  0.00  0.00            
ATOM     66  CD1 ILE X   9      25.638   6.101  31.324  0.00  0.00            
ATOM     67  C   ILE X   9      23.475   7.344  26.915  0.00  0.00            
ATOM     68  O   ILE X   9      22.601   8.205  26.887  0.00  0.00            
ATOM     69  N   ALA X  10      24.370   7.214  25.938  0.00  0.00            
ATOM     70  CA  ALA X  10      24.385   8.105  24.814  0.00  0.00            
ATOM     71  CB  ALA X  10      25.553   7.783  23.906  0.00  0.00            
ATOM     72  C   ALA X  10      23.017   7.896  24.012  0.00  0.00            
ATOM     73  O   ALA X  10      22.408   8.874  23.591  0.00  0.00            
ATOM     74  N   GLU X  11      22.562   6.655  23.847  0.00  0.00            
ATOM     75  CA  GLU X  11      21.328   6.394  23.247  0.00  0.00            
ATOM     76  CB  GLU X  11      21.148   4.878  23.124  0.00  0.00            
ATOM     77  CG  GLU X  11      22.301   4.208  22.386  0.00  0.00            
ATOM     78  CD  GLU X  11      22.205   2.681  22.294  0.00  0.00            
ATOM     79  OE1 GLU X  11      21.537   2.043  23.146  0.00  0.00            
ATOM     80  OE2 GLU X  11      22.837   2.113  21.369  0.00  0.00            
ATOM     81  C   GLU X  11      20.170   7.108  23.991  0.00  0.00            
ATOM     82  O   GLU X  11      19.303   7.749  23.407  0.00  0.00            
ATOM     83  N   PHE X  12      20.172   6.965  25.315  0.00  0.00            
ATOM     84  CA  PHE X  12      19.133   7.563  26.039  0.00  0.00            
ATOM     85  CB  PHE X  12      19.255   7.129  27.511  0.00  0.00            
ATOM     86  CG  PHE X  12      17.939   7.104  28.256  0.00  0.00            
ATOM     87  CD1 PHE X  12      17.220   8.269  28.470  0.00  0.00            
ATOM     88  CD2 PHE X  12      17.406   5.905  28.714  0.00  0.00            
ATOM     89  CE1 PHE X  12      15.985   8.242  29.121  0.00  0.00            
ATOM     90  CE2 PHE X  12      16.179   5.872  29.364  0.00  0.00            
ATOM     91  CZ  PHE X  12      15.466   7.043  29.566  0.00  0.00            
ATOM     92  C   PHE X  12      19.174   9.111  25.950  0.00  0.00            
ATOM     93  O   PHE X  12      18.183   9.834  25.873  0.00  0.00            
ATOM     94  N   LYS X  13      20.418   9.586  25.938  0.00  0.00            
ATOM     95  CA  LYS X  13      20.578  11.107  25.863  0.00  0.00            
ATOM     96  CB  LYS X  13      21.989  11.600  26.129  0.00  0.00            
ATOM     97  CG  LYS X  13      22.464  11.461  27.581  0.00  0.00            
ATOM     98  CD  LYS X  13      23.980  11.360  27.603  0.00  0.00            
ATOM     99  CE  LYS X  13      24.597  11.884  28.890  0.00  0.00            
ATOM    100  NZ  LYS X  13      26.075  12.046  28.742  0.00  0.00            
ATOM    101  C   LYS X  13      20.028  11.621  24.515  0.00  0.00            
ATOM    102  O   LYS X  13      19.348  12.642  24.478  0.00  0.00            
ATOM    103  N   GLU X  14      20.286  10.905  23.422  0.00  0.00            
ATOM    104  CA  GLU X  14      19.784  11.290  22.159  0.00  0.00            
ATOM    105  CB  GLU X  14      20.345  10.348  21.089  0.00  0.00            
ATOM    106  CG  GLU X  14      21.869  10.347  21.048  0.00  0.00            
ATOM    107  CD  GLU X  14      22.484   9.370  20.041  0.00  0.00            
ATOM    108  OE1 GLU X  14      21.835   8.359  19.672  0.00  0.00            
ATOM    109  OE2 GLU X  14      23.650   9.608  19.637  0.00  0.00            
ATOM    110  C   GLU X  14      18.195  11.292  22.190  0.00  0.00            
ATOM    111  O   GLU X  14      17.548  12.212  21.701  0.00  0.00            
ATOM    112  N   ALA X  15      17.609  10.254  22.784  0.00  0.00            
ATOM    113  CA  ALA X  15      16.191  10.193  22.866  0.00  0.00            
ATOM    114  CB  ALA X  15      15.778   8.878  23.493  0.00  0.00            
ATOM    115  C   ALA X  15      15.637  11.363  23.736  0.00  0.00            
ATOM    116  O   ALA X  15      14.644  11.986  23.376  0.00  0.00            
ATOM    117  N   PHE X  16      16.303  11.675  24.846  0.00  0.00            
ATOM    118  CA  PHE X  16      15.883  12.777  25.670  0.00  0.00            
ATOM    119  CB  PHE X  16      16.758  12.828  26.936  0.00  0.00            
ATOM    120  CG  PHE X  16      16.048  13.377  28.153  0.00  0.00            
ATOM    121  CD1 PHE X  16      15.605  14.689  28.187  0.00  0.00            
ATOM    122  CD2 PHE X  16      15.795  12.565  29.252  0.00  0.00            
ATOM    123  CE1 PHE X  16      14.912  15.185  29.293  0.00  0.00            
ATOM    124  CE2 PHE X  16      15.109  13.053  30.357  0.00  0.00            
ATOM    125  CZ  PHE X  16      14.665  14.365  30.376  0.00  0.00            
ATOM    126  C   PHE X  16      15.975  14.114  24.960  0.00  0.00            
ATOM    127  O   PHE X  16      15.143  15.001  25.140  0.00  0.00            
ATOM    128  N   ALA X  17      16.994  14.239  24.111  0.00  0.00            
ATOM    129  CA  ALA X  17      17.149  15.482  23.335  0.00  0.00            
ATOM    130  CB  ALA X  17      18.474  15.532  22.582  0.00  0.00            
ATOM    131  C   ALA X  17      16.100  15.784  22.368  0.00  0.00            
ATOM    132  O   ALA X  17      15.761  16.949  22.165  0.00  0.00            
ATOM    133  N   LEU X  18      15.459  14.743  21.841  0.00  0.00            
ATOM    134  CA  LEU X  18      14.267  14.917  20.937  0.00  0.00            
ATOM    135  CB  LEU X  18      13.744  13.603  20.344  0.00  0.00            
ATOM    136  CG  LEU X  18      14.679  12.885  19.370  0.00  0.00            
ATOM    137  CD1 LEU X  18      13.904  11.897  18.512  0.00  0.00            
ATOM    138  CD2 LEU X  18      15.423  13.886  18.501  0.00  0.00            
ATOM    139  C   LEU X  18      13.036  15.610  21.633  0.00  0.00            
ATOM    140  O   LEU X  18      12.080  16.071  21.012  0.00  0.00            
ATOM    141  N   PHE X  19      13.053  15.507  22.959  0.00  0.00            
ATOM    142  CA  PHE X  19      11.961  16.051  23.705  0.00  0.00            
ATOM    143  CB  PHE X  19      11.372  14.990  24.651  0.00  0.00            
ATOM    144  CG  PHE X  19      10.998  13.697  23.981  0.00  0.00            
ATOM    145  CD1 PHE X  19      10.187  13.681  22.856  0.00  0.00            
ATOM    146  CD2 PHE X  19      11.465  12.488  24.481  0.00  0.00            
ATOM    147  CE1 PHE X  19       9.855  12.485  22.234  0.00  0.00            
ATOM    148  CE2 PHE X  19      11.135  11.298  23.866  0.00  0.00            
ATOM    149  CZ  PHE X  19      10.334  11.297  22.741  0.00  0.00            
ATOM    150  C   PHE X  19      12.411  17.402  24.328  0.00  0.00            
ATOM    151  O   PHE X  19      11.629  18.269  24.678  0.00  0.00            
ATOM    152  N   ASP X  20      13.728  17.497  24.516  0.00  0.00            
ATOM    153  CA  ASP X  20      14.226  18.717  25.266  0.00  0.00            
ATOM    154  CB  ASP X  20      15.561  18.368  25.932  0.00  0.00            
ATOM    155  CG  ASP X  20      15.335  17.277  26.981  0.00  0.00            
ATOM    156  OD1 ASP X  20      14.838  17.602  28.085  0.00  0.00            
ATOM    157  OD2 ASP X  20      15.626  16.087  26.713  0.00  0.00            
ATOM    158  C   ASP X  20      14.719  19.496  23.908  0.00  0.00            
ATOM    159  O   ASP X  20      15.840  19.395  23.389  0.00  0.00            
ATOM    160  N   LYS X  21      13.758  20.286  23.432  0.00  0.00            
ATOM    161  CA  LYS X  21      13.809  21.166  22.366  0.00  0.00            
ATOM    162  CB  LYS X  21      12.345  21.429  22.652  0.00  0.00            
ATOM    163  CG  LYS X  21      11.507  22.036  21.562  0.00  0.00            
ATOM    164  CD  LYS X  21      10.056  22.223  21.975  0.00  0.00            
ATOM    165  CE  LYS X  21       9.344  20.888  22.114  0.00  0.00            
ATOM    166  NZ  LYS X  21       7.889  21.146  22.400  0.00  0.00            
ATOM    167  C   LYS X  21      14.884  22.256  22.652  0.00  0.00            
ATOM    168  O   LYS X  21      15.870  22.429  21.930  0.00  0.00            
ATOM    169  N   ASP X  22      14.664  22.971  23.746  0.00  0.00            
ATOM    170  CA  ASP X  22      15.567  24.026  24.085  0.00  0.00            
ATOM    171  CB  ASP X  22      14.814  25.024  24.969  0.00  0.00            
ATOM    172  CG  ASP X  22      13.712  25.735  24.212  0.00  0.00            
ATOM    173  OD1 ASP X  22      13.542  25.505  22.997  0.00  0.00            
ATOM    174  OD2 ASP X  22      12.980  26.497  24.869  0.00  0.00            
ATOM    175  C   ASP X  22      16.920  23.678  24.650  0.00  0.00            
ATOM    176  O   ASP X  22      17.843  24.487  24.709  0.00  0.00            
ATOM    177  N   GLY X  23      17.039  22.421  25.050  0.00  0.00            
ATOM    178  CA  GLY X  23      18.427  21.984  25.574  0.00  0.00            
ATOM    179  C   GLY X  23      18.692  22.489  26.919  0.00  0.00            
ATOM    180  O   GLY X  23      19.830  22.807  27.271  0.00  0.00            
ATOM    181  N   ASP X  24      17.642  22.540  27.733  0.00  0.00            
ATOM    182  CA  ASP X  24      17.834  23.105  29.161  0.00  0.00            
ATOM    183  CB  ASP X  24      16.474  23.565  29.680  0.00  0.00            
ATOM    184  CG  ASP X  24      15.834  24.652  28.860  0.00  0.00            
ATOM    185  OD1 ASP X  24      16.302  25.818  28.811  0.00  0.00            
ATOM    186  OD2 ASP X  24      14.790  24.317  28.236  0.00  0.00            
ATOM    187  C   ASP X  24      18.000  22.017  30.149  0.00  0.00            
ATOM    188  O   ASP X  24      18.178  22.225  31.334  0.00  0.00            
ATOM    189  N   GLY X  25      17.841  20.792  29.681  0.00  0.00            
ATOM    190  CA  GLY X  25      18.060  19.626  30.648  0.00  0.00            
ATOM    191  C   GLY X  25      16.763  19.243  31.355  0.00  0.00            
ATOM    192  O   GLY X  25      16.772  18.636  32.426  0.00  0.00            
ATOM    193  N   THR X  26      15.638  19.645  30.766  0.00  0.00            
ATOM    194  CA  THR X  26      14.332  19.333  31.318  0.00  0.00            
ATOM    195  CB  THR X  26      13.586  20.444  32.109  0.00  0.00            
ATOM    196  OG1 THR X  26      13.144  21.465  31.207  0.00  0.00            
ATOM    197  CG2 THR X  26      14.481  21.049  33.272  0.00  0.00            
ATOM    198  C   THR X  26      13.354  18.970  30.142  0.00  0.00            
ATOM    199  O   THR X  26      13.634  19.335  28.979  0.00  0.00            
ATOM    200  N   ILE X  27      12.226  18.348  30.466  0.00  0.00            
ATOM    201  CA  ILE X  27      11.217  18.225  29.431  0.00  0.00            
ATOM    202  CB  ILE X  27      10.929  16.764  29.059  0.00  0.00            
ATOM    203  CG1 ILE X  27      12.147  16.158  28.383  0.00  0.00            
ATOM    204  CG2 ILE X  27       9.744  16.697  28.101  0.00  0.00            
ATOM    205  CD1 ILE X  27      12.200  14.645  28.450  0.00  0.00            
ATOM    206  C   ILE X  27       9.994  18.948  29.822  0.00  0.00            
ATOM    207  O   ILE X  27       9.458  18.474  30.823  0.00  0.00            
ATOM    208  N   THR X  28       9.500  20.017  29.190  0.00  0.00            
ATOM    209  CA  THR X  28       8.202  20.484  30.033  0.00  0.00            
ATOM    210  CB  THR X  28       8.419  21.999  29.996  0.00  0.00            
ATOM    211  OG1 THR X  28       8.735  22.374  28.656  0.00  0.00            
ATOM    212  CG2 THR X  28       9.573  22.397  30.922  0.00  0.00            
ATOM    213  C   THR X  28       7.055  19.996  29.301  0.00  0.00            
ATOM    214  O   THR X  28       7.189  19.343  28.267  0.00  0.00            
ATOM    215  N   THR X  29       5.869  20.254  29.849  0.00  0.00            
ATOM    216  CA  THR X  29       4.547  19.841  29.313  0.00  0.00            
ATOM    217  CB  THR X  29       3.315  20.322  30.159  0.00  0.00            
ATOM    218  OG1 THR X  29       3.295  21.752  30.253  0.00  0.00            
ATOM    219  CG2 THR X  29       3.353  19.732  31.561  0.00  0.00            
ATOM    220  C   THR X  29       4.418  20.391  27.903  0.00  0.00            
ATOM    221  O   THR X  29       3.969  19.618  27.061  0.00  0.00            
ATOM    222  N   LYS X  30       4.877  21.599  27.601  0.00  0.00            
ATOM    223  CA  LYS X  30       4.961  22.244  26.354  0.00  0.00            
ATOM    224  CB  LYS X  30       5.459  23.687  26.430  0.00  0.00            
ATOM    225  CG  LYS X  30       4.682  24.667  27.300  0.00  0.00            
ATOM    226  CD  LYS X  30       5.257  26.095  27.159  0.00  0.00            
ATOM    227  CE  LYS X  30       5.124  26.524  25.682  0.00  0.00            
ATOM    228  NZ  LYS X  30       5.668  27.894  25.571  0.00  0.00            
ATOM    229  C   LYS X  30       5.779  21.416  25.371  0.00  0.00            
ATOM    230  O   LYS X  30       5.316  21.109  24.270  0.00  0.00            
ATOM    231  N   GLU X  31       6.999  21.047  25.774  0.00  0.00            
ATOM    232  CA  GLU X  31       7.853  20.230  24.917  0.00  0.00            
ATOM    233  CB  GLU X  31       9.328  20.417  25.368  0.00  0.00            
ATOM    234  CG  GLU X  31       9.723  21.861  25.020  0.00  0.00            
ATOM    235  CD  GLU X  31      10.818  22.389  25.921  0.00  0.00            
ATOM    236  OE1 GLU X  31      11.317  21.609  26.750  0.00  0.00            
ATOM    237  OE2 GLU X  31      11.280  23.527  25.683  0.00  0.00            
ATOM    238  C   GLU X  31       7.292  18.876  24.589  0.00  0.00            
ATOM    239  O   GLU X  31       7.316  18.418  23.449  0.00  0.00            
ATOM    240  N   LEU X  32       6.734  18.227  25.614  0.00  0.00            
ATOM    241  CA  LEU X  32       6.154  16.905  25.386  0.00  0.00            
ATOM    242  CB  LEU X  32       5.445  16.391  26.623  0.00  0.00            
ATOM    243  CG  LEU X  32       6.321  15.950  27.775  0.00  0.00            
ATOM    244  CD1 LEU X  32       5.437  15.257  28.790  0.00  0.00            
ATOM    245  CD2 LEU X  32       7.427  15.027  27.278  0.00  0.00            
ATOM    246  C   LEU X  32       4.881  16.991  24.437  0.00  0.00            
ATOM    247  O   LEU X  32       4.347  16.014  23.907  0.00  0.00            
ATOM    248  N   GLY X  33       4.397  18.227  24.347  0.00  0.00            
ATOM    249  CA  GLY X  33       3.197  18.469  23.542  0.00  0.00            
ATOM    250  C   GLY X  33       3.694  18.641  22.127  0.00  0.00            
ATOM    251  O   GLY X  33       3.094  18.212  21.144  0.00  0.00            
ATOM    252  N   THR X  34       4.858  19.284  22.040  0.00  0.00            
ATOM    253  CA  THR X  34       5.424  19.533  20.651  0.00  0.00            
ATOM    254  CB  THR X  34       6.746  20.346  20.725  0.00  0.00            
ATOM    255  OG1 THR X  34       6.408  21.624  21.300  0.00  0.00            
ATOM    256  CG2 THR X  34       7.253  20.695  19.319  0.00  0.00            
ATOM    257  C   THR X  34       5.706  18.182  19.975  0.00  0.00            
ATOM    258  O   THR X  34       5.462  18.026  18.785  0.00  0.00            
ATOM    259  N   VAL X  35       6.295  17.262  20.730  0.00  0.00            
ATOM    260  CA  VAL X  35       6.601  15.932  20.246  0.00  0.00            
ATOM    261  CB  VAL X  35       7.385  15.102  21.317  0.00  0.00            
ATOM    262  CG1 VAL X  35       7.495  13.632  20.913  0.00  0.00            
ATOM    263  CG2 VAL X  35       8.768  15.686  21.513  0.00  0.00            
ATOM    264  C   VAL X  35       5.352  15.143  19.745  0.00  0.00            
ATOM    265  O   VAL X  35       5.244  14.548  18.684  0.00  0.00            
ATOM    266  N   MET X  36       4.410  15.124  20.688  0.00  0.00            
ATOM    267  CA  MET X  36       3.181  14.359  20.343  0.00  0.00            
ATOM    268  CB  MET X  36       2.266  14.352  21.580  0.00  0.00            
ATOM    269  CG  MET X  36       2.808  13.529  22.719  0.00  0.00            
ATOM    270  SD  MET X  36       2.753  11.765  22.280  0.00  0.00            
ATOM    271  CE  MET X  36       1.031  11.531  22.030  0.00  0.00            
ATOM    272  C   MET X  36       2.421  14.970  19.193  0.00  0.00            
ATOM    273  O   MET X  36       1.935  14.222  18.351  0.00  0.00            
ATOM    274  N   ARG X  37       2.399  16.294  19.059  0.00  0.00            
ATOM    275  CA  ARG X  37       1.817  16.967  17.956  0.00  0.00            
ATOM    276  CB  ARG X  37       1.732  18.470  18.212  0.00  0.00            
ATOM    277  CG  ARG X  37       0.684  18.812  19.259  0.00  0.00            
ATOM    278  CD  ARG X  37       0.241  20.254  19.179  0.00  0.00            
ATOM    279  NE  ARG X  37       1.018  21.135  20.048  0.00  0.00            
ATOM    280  CZ  ARG X  37       1.275  22.410  19.774  0.00  0.00            
ATOM    281  NH1 ARG X  37       0.828  22.953  18.648  0.00  0.00            
ATOM    282  NH2 ARG X  37       1.921  23.163  20.656  0.00  0.00            
ATOM    283  C   ARG X  37       2.553  16.596  16.661  0.00  0.00            
ATOM    284  O   ARG X  37       1.849  16.381  15.679  0.00  0.00            
ATOM    285  N   SER X  38       3.873  16.422  16.634  0.00  0.00            
ATOM    286  CA  SER X  38       4.619  15.952  15.549  0.00  0.00            
ATOM    287  CB  SER X  38       6.107  15.881  15.882  0.00  0.00            
ATOM    288  OG  SER X  38       6.590  17.148  16.289  0.00  0.00            
ATOM    289  C   SER X  38       4.088  14.588  15.100  0.00  0.00            
ATOM    290  O   SER X  38       3.922  14.395  13.898  0.00  0.00            
ATOM    291  N   LEU X  39       3.789  13.684  16.024  0.00  0.00            
ATOM    292  CA  LEU X  39       3.279  12.420  15.804  0.00  0.00            
ATOM    293  CB  LEU X  39       3.282  11.634  17.103  0.00  0.00            
ATOM    294  CG  LEU X  39       4.509  11.109  17.744  0.00  0.00            
ATOM    295  CD1 LEU X  39       4.138  10.130  18.896  0.00  0.00            
ATOM    296  CD2 LEU X  39       5.319  10.374  16.674  0.00  0.00            
ATOM    297  C   LEU X  39       1.740  12.390  15.565  0.00  0.00            
ATOM    298  O   LEU X  39       1.207  11.309  15.338  0.00  0.00            
ATOM    299  N   GLY X  40       1.084  13.540  15.487  0.00  0.00            
ATOM    300  CA  GLY X  40      -0.363  13.381  15.047  0.00  0.00            
ATOM    301  C   GLY X  40      -1.236  13.814  16.166  0.00  0.00            
ATOM    302  O   GLY X  40      -2.213  14.501  15.879  0.00  0.00            
ATOM    303  N   GLN X  41      -0.942  13.486  17.419  0.00  0.00            
ATOM    304  CA  GLN X  41      -1.846  13.759  18.536  0.00  0.00            
ATOM    305  CB  GLN X  41      -1.459  12.914  19.727  0.00  0.00            
ATOM    306  CG  GLN X  41      -1.200  11.446  19.450  0.00  0.00            
ATOM    307  CD  GLN X  41      -1.439  10.559  20.675  0.00  0.00            
ATOM    308  OE1 GLN X  41      -0.551   9.870  21.179  0.00  0.00            
ATOM    309  NE2 GLN X  41      -2.640  10.504  21.260  0.00  0.00            
ATOM    310  C   GLN X  41      -2.003  15.022  19.340  0.00  0.00            
ATOM    311  O   GLN X  41      -1.139  15.079  20.220  0.00  0.00            
ATOM    312  N   ASN X  42      -2.894  15.985  19.140  0.00  0.00            
ATOM    313  CA  ASN X  42      -2.847  17.122  20.043  0.00  0.00            
ATOM    314  CB  ASN X  42      -3.615  18.204  19.291  0.00  0.00            
ATOM    315  CG  ASN X  42      -3.704  19.481  20.085  0.00  0.00            
ATOM    316  OD1 ASN X  42      -2.983  19.646  21.073  0.00  0.00            
ATOM    317  ND2 ASN X  42      -4.583  20.390  19.675  0.00  0.00            
ATOM    318  C   ASN X  42      -3.482  16.973  21.448  0.00  0.00            
ATOM    319  O   ASN X  42      -4.692  17.137  21.620  0.00  0.00            
ATOM    320  N   PRO X  43      -2.660  16.655  22.441  0.00  0.00            
ATOM    321  CA  PRO X  43      -3.212  16.545  23.783  0.00  0.00            
ATOM    322  CB  PRO X  43      -2.145  15.700  24.513  0.00  0.00            
ATOM    323  CG  PRO X  43      -0.935  15.826  23.676  0.00  0.00            
ATOM    324  CD  PRO X  43      -1.442  15.890  22.245  0.00  0.00            
ATOM    325  C   PRO X  43      -3.399  17.970  24.337  0.00  0.00            
ATOM    326  O   PRO X  43      -2.869  18.974  23.829  0.00  0.00            
ATOM    327  N   THR X  44      -4.233  18.021  25.369  0.00  0.00            
ATOM    328  CA  THR X  44      -4.554  19.228  26.057  0.00  0.00            
ATOM    329  CB  THR X  44      -5.935  19.205  26.765  0.00  0.00            
ATOM    330  OG1 THR X  44      -5.967  18.058  27.647  0.00  0.00            
ATOM    331  CG2 THR X  44      -7.035  19.054  25.725  0.00  0.00            
ATOM    332  C   THR X  44      -3.507  19.408  27.134  0.00  0.00            
ATOM    333  O   THR X  44      -2.687  18.491  27.323  0.00  0.00            
ATOM    334  N   GLU X  45      -3.497  20.549  27.792  0.00  0.00            
ATOM    335  CA  GLU X  45      -2.532  20.802  28.837  0.00  0.00            
ATOM    336  CB  GLU X  45      -2.653  22.232  29.377  0.00  0.00            
ATOM    337  CG  GLU X  45      -2.043  23.233  28.447  0.00  0.00            
ATOM    338  CD  GLU X  45      -0.533  23.298  28.445  0.00  0.00            
ATOM    339  OE1 GLU X  45       0.158  22.789  29.342  0.00  0.00            
ATOM    340  OE2 GLU X  45       0.021  23.908  27.502  0.00  0.00            
ATOM    341  C   GLU X  45      -2.766  19.791  30.015  0.00  0.00            
ATOM    342  O   GLU X  45      -1.854  19.274  30.656  0.00  0.00            
ATOM    343  N   ALA X  46      -4.052  19.548  30.262  0.00  0.00            
ATOM    344  CA  ALA X  46      -4.381  18.610  31.385  0.00  0.00            
ATOM    345  CB  ALA X  46      -5.865  18.629  31.736  0.00  0.00            
ATOM    346  C   ALA X  46      -3.801  17.191  31.082  0.00  0.00            
ATOM    347  O   ALA X  46      -3.210  16.529  31.928  0.00  0.00            
ATOM    348  N   GLU X  47      -3.988  16.747  29.841  0.00  0.00            
ATOM    349  CA  GLU X  47      -3.479  15.445  29.503  0.00  0.00            
ATOM    350  CB  GLU X  47      -3.967  15.095  28.094  0.00  0.00            
ATOM    351  CG  GLU X  47      -5.487  15.086  27.984  0.00  0.00            
ATOM    352  CD  GLU X  47      -6.028  14.808  26.577  0.00  0.00            
ATOM    353  OE1 GLU X  47      -5.317  15.059  25.572  0.00  0.00            
ATOM    354  OE2 GLU X  47      -7.197  14.358  26.482  0.00  0.00            
ATOM    355  C   GLU X  47      -1.918  15.415  29.574  0.00  0.00            
ATOM    356  O   GLU X  47      -1.324  14.467  30.076  0.00  0.00            
ATOM    357  N   LEU X  48      -1.276  16.482  29.102  0.00  0.00            
ATOM    358  CA  LEU X  48       0.143  16.556  29.181  0.00  0.00            
ATOM    359  CB  LEU X  48       0.631  17.742  28.358  0.00  0.00            
ATOM    360  CG  LEU X  48       0.513  17.657  26.833  0.00  0.00            
ATOM    361  CD1 LEU X  48       0.919  18.976  26.194  0.00  0.00            
ATOM    362  CD2 LEU X  48       1.388  16.509  26.350  0.00  0.00            
ATOM    363  C   LEU X  48       0.648  16.537  30.629  0.00  0.00            
ATOM    364  O   LEU X  48       1.655  15.934  30.996  0.00  0.00            
ATOM    365  N   GLN X  49      -0.116  17.241  31.462  0.00  0.00            
ATOM    366  CA  GLN X  49       0.315  17.292  32.907  0.00  0.00            
ATOM    367  CB  GLN X  49      -0.574  18.242  33.719  0.00  0.00            
ATOM    368  CG  GLN X  49      -0.200  19.704  33.475  0.00  0.00            
ATOM    369  CD  GLN X  49      -1.264  20.644  34.028  0.00  0.00            
ATOM    370  OE1 GLN X  49      -2.373  20.221  34.355  0.00  0.00            
ATOM    371  NE2 GLN X  49      -0.934  21.928  34.114  0.00  0.00            
ATOM    372  C   GLN X  49       0.254  15.919  33.560  0.00  0.00            
ATOM    373  O   GLN X  49       1.154  15.547  34.305  0.00  0.00            
ATOM    374  N   ASP X  50      -0.772  15.131  33.243  0.00  0.00            
ATOM    375  CA  ASP X  50      -0.865  13.818  33.749  0.00  0.00            
ATOM    376  CB  ASP X  50      -2.198  13.201  33.334  0.00  0.00            
ATOM    377  CG  ASP X  50      -3.441  13.891  33.846  0.00  0.00            
ATOM    378  OD1 ASP X  50      -3.354  14.723  34.773  0.00  0.00            
ATOM    379  OD2 ASP X  50      -4.530  13.580  33.314  0.00  0.00            
ATOM    380  C   ASP X  50       0.281  12.936  33.321  0.00  0.00            
ATOM    381  O   ASP X  50       0.802  12.196  34.151  0.00  0.00            
ATOM    382  N   MET X  51       0.745  13.074  32.086  0.00  0.00            
ATOM    383  CA  MET X  51       1.837  12.375  31.508  0.00  0.00            
ATOM    384  CB  MET X  51       2.004  12.644  30.008  0.00  0.00            
ATOM    385  CG  MET X  51       1.028  11.813  29.182  0.00  0.00            
ATOM    386  SD  MET X  51       0.981  12.231  27.441  0.00  0.00            
ATOM    387  CE  MET X  51       2.672  11.880  26.958  0.00  0.00            
ATOM    388  C   MET X  51       3.128  12.706  32.297  0.00  0.00            
ATOM    389  O   MET X  51       3.848  11.814  32.748  0.00  0.00            
ATOM    390  N   ILE X  52       3.388  14.007  32.470  0.00  0.00            
ATOM    391  CA  ILE X  52       4.622  14.447  33.223  0.00  0.00            
ATOM    392  CB  ILE X  52       4.743  15.969  33.211  0.00  0.00            
ATOM    393  CG1 ILE X  52       4.896  16.439  31.762  0.00  0.00            
ATOM    394  CG2 ILE X  52       5.909  16.421  34.086  0.00  0.00            
ATOM    395  CD1 ILE X  52       4.853  17.941  31.603  0.00  0.00            
ATOM    396  C   ILE X  52       4.553  14.047  34.616  0.00  0.00            
ATOM    397  O   ILE X  52       5.602  13.585  35.076  0.00  0.00            
ATOM    398  N   ASN X  53       3.438  14.171  35.337  0.00  0.00            
ATOM    399  CA  ASN X  53       3.219  13.734  36.672  0.00  0.00            
ATOM    400  CB  ASN X  53       1.814  14.003  37.184  0.00  0.00            
ATOM    401  CG  ASN X  53       1.432  15.461  37.069  0.00  0.00            
ATOM    402  OD1 ASN X  53       0.527  15.812  36.317  0.00  0.00            
ATOM    403  ND2 ASN X  53       2.146  16.323  37.786  0.00  0.00            
ATOM    404  C   ASN X  53       3.575  12.248  36.904  0.00  0.00            
ATOM    405  O   ASN X  53       4.216  11.959  37.909  0.00  0.00            
ATOM    406  N   GLU X  54       3.257  11.340  35.983  0.00  0.00            
ATOM    407  CA  GLU X  54       3.634  10.005  36.035  0.00  0.00            
ATOM    408  CB  GLU X  54       3.050   9.242  34.842  0.00  0.00            
ATOM    409  CG  GLU X  54       1.535   9.370  34.747  0.00  0.00            
ATOM    410  CD  GLU X  54       0.906   8.681  33.531  0.00  0.00            
ATOM    411  OE1 GLU X  54       1.594   8.481  32.499  0.00  0.00            
ATOM    412  OE2 GLU X  54      -0.308   8.365  33.605  0.00  0.00            
ATOM    413  C   GLU X  54       5.272   9.973  36.217  0.00  0.00            
ATOM    414  O   GLU X  54       5.863   9.340  37.090  0.00  0.00            
ATOM    415  N   VAL X  55       5.908  10.667  35.270  0.00  0.00            
ATOM    416  CA  VAL X  55       7.358  10.561  35.332  0.00  0.00            
ATOM    417  CB  VAL X  55       7.886  10.996  33.947  0.00  0.00            
ATOM    418  CG1 VAL X  55       9.429  11.079  33.946  0.00  0.00            
ATOM    419  CG2 VAL X  55       7.384  10.013  32.866  0.00  0.00            
ATOM    420  C   VAL X  55       8.114  11.738  35.877  0.00  0.00            
ATOM    421  O   VAL X  55       9.059  12.170  35.218  0.00  0.00            
ATOM    422  N   ASP X  56       7.669  12.313  36.985  0.00  0.00            
ATOM    423  CA  ASP X  56       8.370  13.534  37.500  0.00  0.00            
ATOM    424  CB  ASP X  56       7.618  14.863  37.522  0.00  0.00            
ATOM    425  CG  ASP X  56       8.321  15.916  38.329  0.00  0.00            
ATOM    426  OD1 ASP X  56       9.232  16.572  37.782  0.00  0.00            
ATOM    427  OD2 ASP X  56       7.971  16.084  39.514  0.00  0.00            
ATOM    428  C   ASP X  56       8.474  12.929  38.979  0.00  0.00            
ATOM    429  O   ASP X  56       7.351  12.887  39.629  0.00  0.00            
ATOM    430  N   ALA X  57       9.630  12.476  39.380  0.00  0.00            
ATOM    431  CA  ALA X  57       9.774  11.952  40.618  0.00  0.00            
ATOM    432  CB  ALA X  57      11.021  11.092  40.584  0.00  0.00            
ATOM    433  C   ALA X  57       9.839  13.017  41.741  0.00  0.00            
ATOM    434  O   ALA X  57       9.124  12.984  42.747  0.00  0.00            
ATOM    435  N   ASP X  58      10.664  14.021  41.483  0.00  0.00            
ATOM    436  CA  ASP X  58      10.826  15.133  42.500  0.00  0.00            
ATOM    437  CB  ASP X  58      12.195  15.790  42.304  0.00  0.00            
ATOM    438  CG  ASP X  58      13.331  14.851  42.651  0.00  0.00            
ATOM    439  OD1 ASP X  58      13.083  13.707  43.086  0.00  0.00            
ATOM    440  OD2 ASP X  58      14.486  15.261  42.433  0.00  0.00            
ATOM    441  C   ASP X  58       9.668  16.114  42.603  0.00  0.00            
ATOM    442  O   ASP X  58       9.559  16.859  43.575  0.00  0.00            
ATOM    443  N   GLY X  59       8.807  16.111  41.598  0.00  0.00            
ATOM    444  CA  GLY X  59       7.615  17.030  41.668  0.00  0.00            
ATOM    445  C   GLY X  59       7.836  18.569  41.308  0.00  0.00            
ATOM    446  O   GLY X  59       6.947  19.405  41.424  0.00  0.00            
ATOM    447  N   ASN X  60       9.034  18.863  40.786  0.00  0.00            
ATOM    448  CA  ASN X  60       9.395  20.100  40.215  0.00  0.00            
ATOM    449  CB  ASN X  60      10.847  20.117  39.740  0.00  0.00            
ATOM    450  CG  ASN X  60      11.819  19.823  40.860  0.00  0.00            
ATOM    451  OD1 ASN X  60      11.589  20.208  42.006  0.00  0.00            
ATOM    452  ND2 ASN X  60      12.910  19.136  40.540  0.00  0.00            
ATOM    453  C   ASN X  60       8.703  20.465  38.833  0.00  0.00            
ATOM    454  O   ASN X  60       9.008  21.523  38.286  0.00  0.00            
ATOM    455  N   GLY X  61       7.745  19.661  38.382  0.00  0.00            
ATOM    456  CA  GLY X  61       7.042  20.023  37.202  0.00  0.00            
ATOM    457  C   GLY X  61       7.754  19.816  35.879  0.00  0.00            
ATOM    458  O   GLY X  61       7.383  20.419  34.872  0.00  0.00            
ATOM    459  N   THR X  62       8.853  19.062  35.903  0.00  0.00            
ATOM    460  CA  THR X  62       9.520  18.805  34.569  0.00  0.00            
ATOM    461  CB  THR X  62      10.708  19.714  34.145  0.00  0.00            
ATOM    462  OG1 THR X  62      11.825  19.484  35.011  0.00  0.00            
ATOM    463  CG2 THR X  62      10.303  21.248  34.122  0.00  0.00            
ATOM    464  C   THR X  62      10.306  17.496  34.841  0.00  0.00            
ATOM    465  O   THR X  62      10.568  17.042  35.954  0.00  0.00            
ATOM    466  N   ILE X  63      10.659  16.901  33.708  0.00  0.00            
ATOM    467  CA  ILE X  63      11.335  15.601  33.608  0.00  0.00            
ATOM    468  CB  ILE X  63      10.900  14.765  32.394  0.00  0.00            
ATOM    469  CG1 ILE X  63       9.383  14.604  32.344  0.00  0.00            
ATOM    470  CG2 ILE X  63      11.569  13.410  32.414  0.00  0.00            
ATOM    471  CD1 ILE X  63       8.914  14.030  31.030  0.00  0.00            
ATOM    472  C   ILE X  63      12.689  15.895  33.342  0.00  0.00            
ATOM    473  O   ILE X  63      12.975  16.803  32.565  0.00  0.00            
ATOM    474  N   ASP X  64      13.610  15.179  33.960  0.00  0.00            
ATOM    475  CA  ASP X  64      15.145  15.546  33.856  0.00  0.00            
ATOM    476  CB  ASP X  64      15.712  16.270  35.098  0.00  0.00            
ATOM    477  CG  ASP X  64      16.870  17.204  34.765  0.00  0.00            
ATOM    478  OD1 ASP X  64      16.682  18.230  34.112  0.00  0.00            
ATOM    479  OD2 ASP X  64      18.031  16.946  35.089  0.00  0.00            
ATOM    480  C   ASP X  64      15.640  14.169  33.279  0.00  0.00            
ATOM    481  O   ASP X  64      14.924  13.164  33.204  0.00  0.00            
ATOM    482  N   PHE X  65      16.917  14.197  32.911  0.00  0.00            
ATOM    483  CA  PHE X  65      17.548  13.047  32.351  0.00  0.00            
ATOM    484  CB  PHE X  65      19.019  13.322  31.991  0.00  0.00            
ATOM    485  CG  PHE X  65      19.664  12.224  31.176  0.00  0.00            
ATOM    486  CD1 PHE X  65      20.089  11.045  31.783  0.00  0.00            
ATOM    487  CD2 PHE X  65      19.852  12.370  29.804  0.00  0.00            
ATOM    488  CE1 PHE X  65      20.693  10.022  31.035  0.00  0.00            
ATOM    489  CE2 PHE X  65      20.455  11.356  29.054  0.00  0.00            
ATOM    490  CZ  PHE X  65      20.874  10.183  29.671  0.00  0.00            
ATOM    491  C   PHE X  65      17.451  11.813  33.219  0.00  0.00            
ATOM    492  O   PHE X  65      17.054  10.745  32.738  0.00  0.00            
ATOM    493  N   PRO X  66      17.822  11.940  34.493  0.00  0.00            
ATOM    494  CA  PRO X  66      17.764  10.798  35.460  0.00  0.00            
ATOM    495  CB  PRO X  66      18.257  11.392  36.773  0.00  0.00            
ATOM    496  CG  PRO X  66      19.308  12.347  36.307  0.00  0.00            
ATOM    497  CD  PRO X  66      18.598  13.044  35.160  0.00  0.00            
ATOM    498  C   PRO X  66      16.321  10.220  35.512  0.00  0.00            
ATOM    499  O   PRO X  66      16.116   9.005  35.492  0.00  0.00            
ATOM    500  N   GLU X  67      15.344  11.120  35.578  0.00  0.00            
ATOM    501  CA  GLU X  67      13.960  10.681  35.651  0.00  0.00            
ATOM    502  CB  GLU X  67      13.055  11.888  35.917  0.00  0.00            
ATOM    503  CG  GLU X  67      13.389  12.595  37.225  0.00  0.00            
ATOM    504  CD  GLU X  67      12.558  13.852  37.507  0.00  0.00            
ATOM    505  OE1 GLU X  67      12.038  14.485  36.555  0.00  0.00            
ATOM    506  OE2 GLU X  67      12.453  14.224  38.703  0.00  0.00            
ATOM    507  C   GLU X  67      13.609   9.941  34.293  0.00  0.00            
ATOM    508  O   GLU X  67      12.977   8.890  34.285  0.00  0.00            
ATOM    509  N   PHE X  68      14.041  10.515  33.172  0.00  0.00            
ATOM    510  CA  PHE X  68      13.769   9.918  31.924  0.00  0.00            
ATOM    511  CB  PHE X  68      14.259  10.846  30.797  0.00  0.00            
ATOM    512  CG  PHE X  68      13.470  10.725  29.513  0.00  0.00            
ATOM    513  CD1 PHE X  68      13.468   9.545  28.787  0.00  0.00            
ATOM    514  CD2 PHE X  68      12.701  11.786  29.051  0.00  0.00            
ATOM    515  CE1 PHE X  68      12.706   9.418  27.624  0.00  0.00            
ATOM    516  CE2 PHE X  68      11.943  11.667  27.893  0.00  0.00            
ATOM    517  CZ  PHE X  68      11.944  10.480  27.179  0.00  0.00            
ATOM    518  C   PHE X  68      14.484   8.515  31.794  0.00  0.00            
ATOM    519  O   PHE X  68      13.891   7.558  31.308  0.00  0.00            
ATOM    520  N   LEU X  69      15.722   8.409  32.273  0.00  0.00            
ATOM    521  CA  LEU X  69      16.420   7.129  32.258  0.00  0.00            
ATOM    522  CB  LEU X  69      17.880   7.347  32.635  0.00  0.00            
ATOM    523  CG  LEU X  69      18.773   8.104  31.646  0.00  0.00            
ATOM    524  CD1 LEU X  69      20.149   8.344  32.248  0.00  0.00            
ATOM    525  CD2 LEU X  69      18.859   7.292  30.362  0.00  0.00            
ATOM    526  C   LEU X  69      15.655   6.083  33.027  0.00  0.00            
ATOM    527  O   LEU X  69      15.579   4.946  32.580  0.00  0.00            
ATOM    528  N   SER X  70      15.173   6.440  34.212  0.00  0.00            
ATOM    529  CA  SER X  70      14.460   5.550  35.080  0.00  0.00            
ATOM    530  CB  SER X  70      14.155   6.214  36.428  0.00  0.00            
ATOM    531  OG  SER X  70      15.337   6.428  37.189  0.00  0.00            
ATOM    532  C   SER X  70      13.134   5.026  34.379  0.00  0.00            
ATOM    533  O   SER X  70      12.879   3.825  34.262  0.00  0.00            
ATOM    534  N   LEU X  71      12.351   5.975  33.887  0.00  0.00            
ATOM    535  CA  LEU X  71      11.045   5.602  33.220  0.00  0.00            
ATOM    536  CB  LEU X  71      10.198   6.838  32.918  0.00  0.00            
ATOM    537  CG  LEU X  71       9.609   7.546  34.137  0.00  0.00            
ATOM    538  CD1 LEU X  71       9.009   8.903  33.778  0.00  0.00            
ATOM    539  CD2 LEU X  71       8.518   6.673  34.767  0.00  0.00            
ATOM    540  C   LEU X  71      11.307   4.770  31.961  0.00  0.00            
ATOM    541  O   LEU X  71      10.706   3.705  31.790  0.00  0.00            
ATOM    542  N   MET X  72      12.208   5.228  31.104  0.00  0.00            
ATOM    543  CA  MET X  72      12.537   4.522  29.908  0.00  0.00            
ATOM    544  CB  MET X  72      13.554   5.301  29.072  0.00  0.00            
ATOM    545  CG  MET X  72      13.804   4.666  27.703  0.00  0.00            
ATOM    546  SD  MET X  72      12.425   4.916  26.515  0.00  0.00            
ATOM    547  CE  MET X  72      12.726   6.693  26.081  0.00  0.00            
ATOM    548  C   MET X  72      13.060   3.140  30.045  0.00  0.00            
ATOM    549  O   MET X  72      12.668   2.199  29.373  0.00  0.00            
ATOM    550  N   ALA X  73      14.002   3.020  30.981  0.00  0.00            
ATOM    551  CA  ALA X  73      14.612   1.684  31.247  0.00  0.00            
ATOM    552  CB  ALA X  73      15.634   1.806  32.395  0.00  0.00            
ATOM    553  C   ALA X  73      13.584   0.681  31.861  0.00  0.00            
ATOM    554  O   ALA X  73      13.845  -0.516  31.968  0.00  0.00            
ATOM    555  N   ARG X  74      12.434   1.208  32.272  0.00  0.00            
ATOM    556  CA  ARG X  74      11.400   0.438  32.935  0.00  0.00            
ATOM    557  CB  ARG X  74      11.029   0.771  34.384  0.00  0.00            
ATOM    558  CG  ARG X  74      10.586   2.198  34.659  0.00  0.00            
ATOM    559  CD  ARG X  74      10.242   2.367  36.149  0.00  0.00            
ATOM    560  NE  ARG X  74      11.173   3.230  36.887  0.00  0.00            
ATOM    561  CZ  ARG X  74      12.463   2.963  37.099  0.00  0.00            
ATOM    562  NH1 ARG X  74      13.020   1.849  36.637  0.00  0.00            
ATOM    563  NH2 ARG X  74      13.203   3.813  37.787  0.00  0.00            
ATOM    564  C   ARG X  74      10.445   0.216  31.756  0.00  0.00            
ATOM    565  O   ARG X  74      10.012  -0.935  31.635  0.00  0.00            
ATOM    566  N   LYS X  75      10.124   1.202  30.918  0.00  0.00            
ATOM    567  CA  LYS X  75       9.192   1.099  29.663  0.00  0.00            
ATOM    568  CB  LYS X  75       8.789   2.483  29.135  0.00  0.00            
ATOM    569  CG  LYS X  75       8.162   3.373  30.195  0.00  0.00            
ATOM    570  CD  LYS X  75       7.107   4.301  29.609  0.00  0.00            
ATOM    571  CE  LYS X  75       6.314   4.966  30.729  0.00  0.00            
ATOM    572  NZ  LYS X  75       5.408   6.041  30.245  0.00  0.00            
ATOM    573  C   LYS X  75       9.829  -0.060  28.805  0.00  0.00            
ATOM    574  O   LYS X  75       9.048  -0.875  28.325  0.00  0.00            
ATOM    575  N   MET X  76      11.140  -0.124  28.585  0.00  0.00            
ATOM    576  CA  MET X  76      11.746  -1.127  27.841  0.00  0.00            
ATOM    577  CB  MET X  76      13.258  -0.897  27.798  0.00  0.00            
ATOM    578  CG  MET X  76      13.609   0.299  26.946  0.00  0.00            
ATOM    579  SD  MET X  76      15.310   0.841  27.036  0.00  0.00            
ATOM    580  CE  MET X  76      16.101  -0.371  25.943  0.00  0.00            
ATOM    581  C   MET X  76      11.452  -2.514  28.453  0.00  0.00            
ATOM    582  O   MET X  76      11.118  -3.461  27.748  0.00  0.00            
ATOM    583  N   LYS X  77      11.557  -2.621  29.776  0.00  0.00            
ATOM    584  CA  LYS X  77      11.290  -3.911  30.413  0.00  0.00            
ATOM    585  CB  LYS X  77      11.757  -3.978  31.858  0.00  0.00            
ATOM    586  CG  LYS X  77      13.286  -3.891  31.958  0.00  0.00            
ATOM    587  CD  LYS X  77      13.753  -4.169  33.363  0.00  0.00            
ATOM    588  CE  LYS X  77      15.256  -4.031  33.572  0.00  0.00            
ATOM    589  NZ  LYS X  77      15.541  -3.331  34.863  0.00  0.00            
ATOM    590  C   LYS X  77       9.807  -4.272  30.148  0.00  0.00            
ATOM    591  O   LYS X  77       9.466  -5.409  29.789  0.00  0.00            
ATOM    592  N   GLU X  78       8.940  -3.276  30.315  0.00  0.00            
ATOM    593  CA  GLU X  78       7.535  -3.498  30.084  0.00  0.00            
ATOM    594  CB  GLU X  78       6.736  -2.268  30.501  0.00  0.00            
ATOM    595  CG  GLU X  78       6.561  -2.178  32.006  0.00  0.00            
ATOM    596  CD  GLU X  78       5.795  -0.926  32.380  0.00  0.00            
ATOM    597  OE1 GLU X  78       6.158   0.161  31.881  0.00  0.00            
ATOM    598  OE2 GLU X  78       4.838  -1.025  33.187  0.00  0.00            
ATOM    599  C   GLU X  78       7.253  -3.907  28.645  0.00  0.00            
ATOM    600  O   GLU X  78       6.483  -4.833  28.404  0.00  0.00            
ATOM    601  N   GLN X  79       7.936  -3.272  27.701  0.00  0.00            
ATOM    602  CA  GLN X  79       7.787  -3.517  26.266  0.00  0.00            
ATOM    603  CB  GLN X  79       8.576  -2.509  25.441  0.00  0.00            
ATOM    604  CG  GLN X  79       8.063  -1.102  25.610  0.00  0.00            
ATOM    605  CD  GLN X  79       8.751  -0.125  24.697  0.00  0.00            
ATOM    606  OE1 GLN X  79       9.975  -0.139  24.564  0.00  0.00            
ATOM    607  NE2 GLN X  79       7.967   0.737  24.061  0.00  0.00            
ATOM    608  C   GLN X  79       8.274  -4.933  25.987  0.00  0.00            
ATOM    609  O   GLN X  79       7.550  -5.648  25.286  0.00  0.00            
ATOM    610  N   ASP X  80       9.446  -5.343  26.472  0.00  0.00            
ATOM    611  CA  ASP X  80      10.042  -6.696  26.266  0.00  0.00            
ATOM    612  CB  ASP X  80      11.347  -6.875  27.043  0.00  0.00            
ATOM    613  CG  ASP X  80      12.534  -6.228  26.365  0.00  0.00            
ATOM    614  OD1 ASP X  80      12.501  -6.049  25.127  0.00  0.00            
ATOM    615  OD2 ASP X  80      13.512  -5.912  27.075  0.00  0.00            
ATOM    616  C   ASP X  80       8.946  -7.753  26.783  0.00  0.00            
ATOM    617  O   ASP X  80       8.682  -8.743  26.109  0.00  0.00            
ATOM    618  N   SER X  81       8.372  -7.528  27.963  0.00  0.00            
ATOM    619  CA  SER X  81       7.375  -8.439  28.457  0.00  0.00            
ATOM    620  CB  SER X  81       6.960  -7.988  29.855  0.00  0.00            
ATOM    621  OG  SER X  81       8.082  -7.930  30.716  0.00  0.00            
ATOM    622  C   SER X  81       6.211  -8.555  27.545  0.00  0.00            
ATOM    623  O   SER X  81       5.725  -9.641  27.240  0.00  0.00            
ATOM    624  N   GLU X  82       5.766  -7.403  27.059  0.00  0.00            
ATOM    625  CA  GLU X  82       4.593  -7.351  26.195  0.00  0.00            
ATOM    626  CB  GLU X  82       4.266  -5.891  25.771  0.00  0.00            
ATOM    627  CG  GLU X  82       3.746  -5.075  26.944  0.00  0.00            
ATOM    628  CD  GLU X  82       3.553  -3.609  26.599  0.00  0.00            
ATOM    629  OE1 GLU X  82       4.097  -3.113  25.581  0.00  0.00            
ATOM    630  OE2 GLU X  82       2.821  -2.967  27.378  0.00  0.00            
ATOM    631  C   GLU X  82       4.902  -7.981  24.874  0.00  0.00            
ATOM    632  O   GLU X  82       4.070  -8.766  24.405  0.00  0.00            
ATOM    633  N   GLU X  83       6.052  -7.695  24.263  0.00  0.00            
ATOM    634  CA  GLU X  83       6.509  -8.251  23.002  0.00  0.00            
ATOM    635  CB  GLU X  83       7.946  -7.843  22.656  0.00  0.00            
ATOM    636  CG  GLU X  83       8.088  -7.155  21.324  0.00  0.00            
ATOM    637  CD  GLU X  83       7.703  -5.691  21.373  0.00  0.00            
ATOM    638  OE1 GLU X  83       8.479  -4.882  21.933  0.00  0.00            
ATOM    639  OE2 GLU X  83       6.622  -5.347  20.850  0.00  0.00            
ATOM    640  C   GLU X  83       6.543  -9.801  23.094  0.00  0.00            
ATOM    641  O   GLU X  83       6.180 -10.497  22.147  0.00  0.00            
ATOM    642  N   GLU X  84       6.960 -10.313  24.250  0.00  0.00            
ATOM    643  CA  GLU X  84       6.999 -11.830  24.441  0.00  0.00            
ATOM    644  CB  GLU X  84       7.457 -12.117  25.867  0.00  0.00            
ATOM    645  CG  GLU X  84       8.920 -11.727  26.176  0.00  0.00            
ATOM    646  CD  GLU X  84       9.820 -12.780  25.552  0.00  0.00            
ATOM    647  OE1 GLU X  84       9.739 -13.962  25.972  0.00  0.00            
ATOM    648  OE2 GLU X  84      10.562 -12.430  24.607  0.00  0.00            
ATOM    649  C   GLU X  84       5.568 -12.374  24.197  0.00  0.00            
ATOM    650  O   GLU X  84       5.309 -13.345  23.472  0.00  0.00            
ATOM    651  N   LEU X  85       4.637 -11.717  24.887  0.00  0.00            
ATOM    652  CA  LEU X  85       3.286 -12.193  24.744  0.00  0.00            
ATOM    653  CB  LEU X  85       2.342 -11.480  25.702  0.00  0.00            
ATOM    654  CG  LEU X  85       2.453 -11.652  27.184  0.00  0.00            
ATOM    655  CD1 LEU X  85       1.276 -10.991  27.917  0.00  0.00            
ATOM    656  CD2 LEU X  85       2.431 -13.151  27.520  0.00  0.00            
ATOM    657  C   LEU X  85       2.708 -12.037  23.364  0.00  0.00            
ATOM    658  O   LEU X  85       1.975 -12.849  22.803  0.00  0.00            
ATOM    659  N   ILE X  86       3.128 -10.917  22.780  0.00  0.00            
ATOM    660  CA  ILE X  86       2.595 -10.652  21.365  0.00  0.00            
ATOM    661  CB  ILE X  86       3.071  -9.286  20.897  0.00  0.00            
ATOM    662  CG1 ILE X  86       2.578  -8.105  21.728  0.00  0.00            
ATOM    663  CG2 ILE X  86       2.732  -9.029  19.428  0.00  0.00            
ATOM    664  CD1 ILE X  86       1.092  -7.998  21.874  0.00  0.00            
ATOM    665  C   ILE X  86       3.081 -11.725  20.415  0.00  0.00            
ATOM    666  O   ILE X  86       2.316 -12.233  19.600  0.00  0.00            
ATOM    667  N   GLU X  87       4.338 -12.118  20.568  0.00  0.00            
ATOM    668  CA  GLU X  87       4.963 -13.129  19.761  0.00  0.00            
ATOM    669  CB  GLU X  87       6.437 -13.401  20.179  0.00  0.00            
ATOM    670  CG  GLU X  87       7.330 -12.211  19.865  0.00  0.00            
ATOM    671  CD  GLU X  87       8.745 -12.386  20.390  0.00  0.00            
ATOM    672  OE1 GLU X  87       9.001 -13.250  21.264  0.00  0.00            
ATOM    673  OE2 GLU X  87       9.601 -11.634  19.883  0.00  0.00            
ATOM    674  C   GLU X  87       4.234 -14.514  19.995  0.00  0.00            
ATOM    675  O   GLU X  87       3.886 -15.261  19.094  0.00  0.00            
ATOM    676  N   ALA X  88       4.104 -14.823  21.285  0.00  0.00            
ATOM    677  CA  ALA X  88       3.459 -16.087  21.642  0.00  0.00            
ATOM    678  CB  ALA X  88       3.397 -16.194  23.179  0.00  0.00            
ATOM    679  C   ALA X  88       2.028 -16.145  21.021  0.00  0.00            
ATOM    680  O   ALA X  88       1.615 -17.186  20.526  0.00  0.00            
ATOM    681  N   PHE X  89       1.285 -15.053  21.160  0.00  0.00            
ATOM    682  CA  PHE X  89      -0.045 -14.946  20.658  0.00  0.00            
ATOM    683  CB  PHE X  89      -0.697 -13.589  21.036  0.00  0.00            
ATOM    684  CG  PHE X  89      -2.044 -13.322  20.367  0.00  0.00            
ATOM    685  CD1 PHE X  89      -3.106 -14.227  20.483  0.00  0.00            
ATOM    686  CD2 PHE X  89      -2.249 -12.150  19.638  0.00  0.00            
ATOM    687  CE1 PHE X  89      -4.342 -13.974  19.901  0.00  0.00            
ATOM    688  CE2 PHE X  89      -3.493 -11.883  19.050  0.00  0.00            
ATOM    689  CZ  PHE X  89      -4.540 -12.802  19.181  0.00  0.00            
ATOM    690  C   PHE X  89      -0.162 -15.141  19.101  0.00  0.00            
ATOM    691  O   PHE X  89      -1.055 -15.730  18.493  0.00  0.00            
ATOM    692  N   LYS X  90       0.813 -14.475  18.482  0.00  0.00            
ATOM    693  CA  LYS X  90       0.615 -14.438  16.874  0.00  0.00            
ATOM    694  CB  LYS X  90       1.529 -13.358  16.319  0.00  0.00            
ATOM    695  CG  LYS X  90       1.259 -13.082  14.859  0.00  0.00            
ATOM    696  CD  LYS X  90       2.198 -11.991  14.359  0.00  0.00            
ATOM    697  CE  LYS X  90       2.590 -12.243  12.906  0.00  0.00            
ATOM    698  NZ  LYS X  90       3.773 -11.381  12.492  0.00  0.00            
ATOM    699  C   LYS X  90       0.841 -15.896  16.409  0.00  0.00            
ATOM    700  O   LYS X  90       0.143 -16.367  15.517  0.00  0.00            
ATOM    701  N   VAL X  91       1.797 -16.605  17.006  0.00  0.00            
ATOM    702  CA  VAL X  91       2.035 -17.925  16.656  0.00  0.00            
ATOM    703  CB  VAL X  91       3.306 -18.541  17.250  0.00  0.00            
ATOM    704  CG1 VAL X  91       3.415 -20.063  17.014  0.00  0.00            
ATOM    705  CG2 VAL X  91       4.530 -17.878  16.672  0.00  0.00            
ATOM    706  C   VAL X  91       0.827 -18.826  16.888  0.00  0.00            
ATOM    707  O   VAL X  91       0.425 -19.631  16.036  0.00  0.00            
ATOM    708  N   PHE X  92       0.198 -18.621  18.044  0.00  0.00            
ATOM    709  CA  PHE X  92      -1.055 -19.419  18.358  0.00  0.00            
ATOM    710  CB  PHE X  92      -1.380 -19.239  19.836  0.00  0.00            
ATOM    711  CG  PHE X  92      -0.189 -19.404  20.733  0.00  0.00            
ATOM    712  CD1 PHE X  92       0.168 -20.661  21.214  0.00  0.00            
ATOM    713  CD2 PHE X  92       0.592 -18.301  21.078  0.00  0.00            
ATOM    714  CE1 PHE X  92       1.297 -20.821  22.031  0.00  0.00            
ATOM    715  CE2 PHE X  92       1.716 -18.447  21.888  0.00  0.00            
ATOM    716  CZ  PHE X  92       2.073 -19.711  22.367  0.00  0.00            
ATOM    717  C   PHE X  92      -2.245 -18.988  17.572  0.00  0.00            
ATOM    718  O   PHE X  92      -3.249 -19.699  17.522  0.00  0.00            
ATOM    719  N   ASP X  93      -2.129 -17.876  16.861  0.00  0.00            
ATOM    720  CA  ASP X  93      -3.191 -17.378  16.026  0.00  0.00            
ATOM    721  CB  ASP X  93      -3.021 -15.907  15.743  0.00  0.00            
ATOM    722  CG  ASP X  93      -4.306 -15.140  15.960  0.00  0.00            
ATOM    723  OD1 ASP X  93      -5.138 -15.104  15.047  0.00  0.00            
ATOM    724  OD2 ASP X  93      -4.458 -14.595  17.053  0.00  0.00            
ATOM    725  C   ASP X  93      -2.303 -17.593  14.581  0.00  0.00            
ATOM    726  O   ASP X  93      -1.527 -16.787  14.045  0.00  0.00            
ATOM    727  N   ARG X  94      -2.570 -18.798  14.078  0.00  0.00            
ATOM    728  CA  ARG X  94      -2.212 -19.393  12.943  0.00  0.00            
ATOM    729  CB  ARG X  94      -2.364 -20.944  12.939  0.00  0.00            
ATOM    730  CG  ARG X  94      -1.356 -21.448  13.977  0.00  0.00            
ATOM    731  CD  ARG X  94      -0.493 -22.483  13.235  0.00  0.00            
ATOM    732  NE  ARG X  94       0.875 -22.090  13.539  0.00  0.00            
ATOM    733  CZ  ARG X  94       1.884 -22.192  12.685  0.00  0.00            
ATOM    734  NH1 ARG X  94       1.738 -22.690  11.459  0.00  0.00            
ATOM    735  NH2 ARG X  94       2.998 -21.733  13.233  0.00  0.00            
ATOM    736  C   ARG X  94      -2.633 -18.523  11.725  0.00  0.00            
ATOM    737  O   ARG X  94      -1.831 -17.992  10.952  0.00  0.00            
ATOM    738  N   ASP X  95      -3.945 -18.366  11.613  0.00  0.00            
ATOM    739  CA  ASP X  95      -4.466 -17.603  10.466  0.00  0.00            
ATOM    740  CB  ASP X  95      -5.901 -18.062  10.189  0.00  0.00            
ATOM    741  CG  ASP X  95      -5.953 -19.487   9.678  0.00  0.00            
ATOM    742  OD1 ASP X  95      -4.894 -20.120   9.490  0.00  0.00            
ATOM    743  OD2 ASP X  95      -7.082 -19.984   9.514  0.00  0.00            
ATOM    744  C   ASP X  95      -4.340 -16.079  10.533  0.00  0.00            
ATOM    745  O   ASP X  95      -4.489 -15.376   9.536  0.00  0.00            
ATOM    746  N   GLY X  96      -4.026 -15.586  11.721  0.00  0.00            
ATOM    747  CA  GLY X  96      -3.817 -14.078  11.820  0.00  0.00            
ATOM    748  C   GLY X  96      -5.036 -13.351  11.830  0.00  0.00            
ATOM    749  O   GLY X  96      -5.117 -12.230  11.323  0.00  0.00            
ATOM    750  N   ASN X  97      -6.052 -13.938  12.455  0.00  0.00            
ATOM    751  CA  ASN X  97      -7.491 -13.162  12.388  0.00  0.00            
ATOM    752  CB  ASN X  97      -8.675 -13.882  11.733  0.00  0.00            
ATOM    753  CG  ASN X  97      -8.811 -15.318  12.197  0.00  0.00            
ATOM    754  OD1 ASN X  97      -7.817 -16.035  12.308  0.00  0.00            
ATOM    755  ND2 ASN X  97     -10.040 -15.746  12.463  0.00  0.00            
ATOM    756  C   ASN X  97      -7.637 -12.424  13.725  0.00  0.00            
ATOM    757  O   ASN X  97      -8.616 -11.744  13.965  0.00  0.00            
ATOM    758  N   GLY X  98      -6.725 -12.670  14.649  0.00  0.00            
ATOM    759  CA  GLY X  98      -6.764 -11.954  16.002  0.00  0.00            
ATOM    760  C   GLY X  98      -7.223 -12.948  17.082  0.00  0.00            
ATOM    761  O   GLY X  98      -6.748 -12.836  18.217  0.00  0.00            
ATOM    762  N   LEU X  99      -8.213 -13.790  16.777  0.00  0.00            
ATOM    763  CA  LEU X  99      -8.627 -14.888  17.604  0.00  0.00            
ATOM    764  CB  LEU X  99     -10.089 -15.235  17.336  0.00  0.00            
ATOM    765  CG  LEU X  99     -11.172 -14.292  17.856  0.00  0.00            
ATOM    766  CD1 LEU X  99     -11.024 -12.900  17.264  0.00  0.00            
ATOM    767  CD2 LEU X  99     -12.510 -14.864  17.499  0.00  0.00            
ATOM    768  C   LEU X  99      -8.125 -16.359  17.429  0.00  0.00            
ATOM    769  O   LEU X  99      -8.348 -17.073  16.448  0.00  0.00            
ATOM    770  N   ILE X 100      -7.457 -16.783  18.495  0.00  0.00            
ATOM    771  CA  ILE X 100      -7.054 -18.148  18.682  0.00  0.00            
ATOM    772  CB  ILE X 100      -5.993 -18.227  19.774  0.00  0.00            
ATOM    773  CG1 ILE X 100      -4.808 -17.360  19.316  0.00  0.00            
ATOM    774  CG2 ILE X 100      -5.562 -19.675  20.008  0.00  0.00            
ATOM    775  CD1 ILE X 100      -3.836 -17.030  20.376  0.00  0.00            
ATOM    776  C   ILE X 100      -8.121 -19.237  18.919  0.00  0.00            
ATOM    777  O   ILE X 100      -8.516 -19.568  20.045  0.00  0.00            
ATOM    778  N   SER X 101      -8.605 -19.820  17.792  0.00  0.00            
ATOM    779  CA  SER X 101      -9.567 -20.906  17.794  0.00  0.00            
ATOM    780  CB  SER X 101     -10.121 -21.067  16.327  0.00  0.00            
ATOM    781  OG  SER X 101     -11.277 -21.851  16.322  0.00  0.00            
ATOM    782  C   SER X 101      -9.108 -22.188  18.431  0.00  0.00            
ATOM    783  O   SER X 101      -7.914 -22.417  18.626  0.00  0.00            
ATOM    784  N   ALA X 102     -10.076 -23.028  18.787  0.00  0.00            
ATOM    785  CA  ALA X 102      -9.811 -24.295  19.404  0.00  0.00            
ATOM    786  CB  ALA X 102     -11.081 -24.949  19.929  0.00  0.00            
ATOM    787  C   ALA X 102      -8.883 -25.174  18.437  0.00  0.00            
ATOM    788  O   ALA X 102      -7.921 -25.787  18.887  0.00  0.00            
ATOM    789  N   ALA X 103      -9.183 -25.184  17.140  0.00  0.00            
ATOM    790  CA  ALA X 103      -8.383 -25.851  16.215  0.00  0.00            
ATOM    791  CB  ALA X 103      -8.994 -25.732  14.834  0.00  0.00            
ATOM    792  C   ALA X 103      -6.893 -25.321  16.215  0.00  0.00            
ATOM    793  O   ALA X 103      -5.914 -26.060  16.238  0.00  0.00            
ATOM    794  N   GLU X 104      -6.776 -23.995  16.180  0.00  0.00            
ATOM    795  CA  GLU X 104      -5.436 -23.458  16.188  0.00  0.00            
ATOM    796  CB  GLU X 104      -5.548 -21.948  15.956  0.00  0.00            
ATOM    797  CG  GLU X 104      -6.258 -21.605  14.652  0.00  0.00            
ATOM    798  CD  GLU X 104      -6.458 -20.106  14.403  0.00  0.00            
ATOM    799  OE1 GLU X 104      -6.486 -19.309  15.374  0.00  0.00            
ATOM    800  OE2 GLU X 104      -6.619 -19.730  13.215  0.00  0.00            
ATOM    801  C   GLU X 104      -4.671 -23.757  17.499  0.00  0.00            
ATOM    802  O   GLU X 104      -3.498 -24.116  17.507  0.00  0.00            
ATOM    803  N   LEU X 105      -5.380 -23.635  18.620  0.00  0.00            
ATOM    804  CA  LEU X 105      -4.761 -23.942  19.857  0.00  0.00            
ATOM    805  CB  LEU X 105      -5.674 -23.480  20.986  0.00  0.00            
ATOM    806  CG  LEU X 105      -5.847 -21.973  21.201  0.00  0.00            
ATOM    807  CD1 LEU X 105      -6.891 -21.705  22.273  0.00  0.00            
ATOM    808  CD2 LEU X 105      -4.495 -21.386  21.578  0.00  0.00            
ATOM    809  C   LEU X 105      -4.327 -25.436  19.970  0.00  0.00            
ATOM    810  O   LEU X 105      -3.233 -25.767  20.415  0.00  0.00            
ATOM    811  N   ARG X 106      -5.202 -26.328  19.510  0.00  0.00            
ATOM    812  CA  ARG X 106      -4.844 -27.720  19.513  0.00  0.00            
ATOM    813  CB  ARG X 106      -6.098 -28.549  19.247  0.00  0.00            
ATOM    814  CG  ARG X 106      -7.062 -28.519  20.422  0.00  0.00            
ATOM    815  CD  ARG X 106      -8.035 -29.675  20.397  0.00  0.00            
ATOM    816  NE  ARG X 106      -9.280 -29.353  19.705  0.00  0.00            
ATOM    817  CZ  ARG X 106     -10.006 -30.240  19.031  0.00  0.00            
ATOM    818  NH1 ARG X 106      -9.604 -31.503  18.945  0.00  0.00            
ATOM    819  NH2 ARG X 106     -11.168 -29.882  18.498  0.00  0.00            
ATOM    820  C   ARG X 106      -3.673 -28.022  18.674  0.00  0.00            
ATOM    821  O   ARG X 106      -2.843 -28.830  19.072  0.00  0.00            
ATOM    822  N   HIS X 107      -3.602 -27.420  17.492  0.00  0.00            
ATOM    823  CA  HIS X 107      -2.523 -27.563  16.576  0.00  0.00            
ATOM    824  CB  HIS X 107      -2.724 -26.759  15.289  0.00  0.00            
ATOM    825  CG  HIS X 107      -3.386 -27.516  14.175  0.00  0.00            
ATOM    826  ND1 HIS X 107      -4.721 -27.844  14.125  0.00  0.00            
ATOM    827  CD2 HIS X 107      -2.840 -27.969  13.020  0.00  0.00            
ATOM    828  CE1 HIS X 107      -4.974 -28.489  12.990  0.00  0.00            
ATOM    829  NE2 HIS X 107      -3.860 -28.588  12.292  0.00  0.00            
ATOM    830  C   HIS X 107      -1.156 -27.132  17.219  0.00  0.00            
ATOM    831  O   HIS X 107      -0.154 -27.848  17.250  0.00  0.00            
ATOM    832  N   VAL X 108      -1.185 -25.901  17.742  0.00  0.00            
ATOM    833  CA  VAL X 108       0.047 -25.374  18.349  0.00  0.00            
ATOM    834  CB  VAL X 108       0.068 -23.861  18.113  0.00  0.00            
ATOM    835  CG1 VAL X 108       0.029 -23.568  16.628  0.00  0.00            
ATOM    836  CG2 VAL X 108      -1.089 -23.196  18.835  0.00  0.00            
ATOM    837  C   VAL X 108       0.450 -26.078  19.573  0.00  0.00            
ATOM    838  O   VAL X 108       1.653 -26.340  19.682  0.00  0.00            
ATOM    839  N   MET X 109      -0.455 -26.443  20.482  0.00  0.00            
ATOM    840  CA  MET X 109      -0.201 -27.229  21.723  0.00  0.00            
ATOM    841  CB  MET X 109      -1.455 -27.485  22.545  0.00  0.00            
ATOM    842  CG  MET X 109      -2.131 -26.218  23.027  0.00  0.00            
ATOM    843  SD  MET X 109      -3.747 -26.625  23.769  0.00  0.00            
ATOM    844  CE  MET X 109      -3.203 -27.387  25.172  0.00  0.00            
ATOM    845  C   MET X 109       0.501 -28.554  21.358  0.00  0.00            
ATOM    846  O   MET X 109       1.446 -28.882  22.068  0.00  0.00            
ATOM    847  N   THR X 110       0.138 -29.265  20.293  0.00  0.00            
ATOM    848  CA  THR X 110       0.766 -30.447  19.844  0.00  0.00            
ATOM    849  CB  THR X 110       0.017 -30.922  18.536  0.00  0.00            
ATOM    850  OG1 THR X 110      -1.223 -31.540  19.015  0.00  0.00            
ATOM    851  CG2 THR X 110       0.774 -31.890  17.630  0.00  0.00            
ATOM    852  C   THR X 110       2.260 -30.102  19.576  0.00  0.00            
ATOM    853  O   THR X 110       3.157 -30.839  20.011  0.00  0.00            
ATOM    854  N   ASN X 111       2.508 -28.988  18.888  0.00  0.00            
ATOM    855  CA  ASN X 111       3.886 -28.565  18.592  0.00  0.00            
ATOM    856  CB  ASN X 111       3.924 -27.380  17.626  0.00  0.00            
ATOM    857  CG  ASN X 111       3.765 -27.889  16.205  0.00  0.00            
ATOM    858  OD1 ASN X 111       4.317 -28.925  15.801  0.00  0.00            
ATOM    859  ND2 ASN X 111       3.043 -27.137  15.377  0.00  0.00            
ATOM    860  C   ASN X 111       4.648 -28.227  19.869  0.00  0.00            
ATOM    861  O   ASN X 111       5.867 -28.367  19.898  0.00  0.00            
ATOM    862  N   LEU X 112       3.943 -27.748  20.893  0.00  0.00            
ATOM    863  CA  LEU X 112       4.550 -27.392  22.155  0.00  0.00            
ATOM    864  CB  LEU X 112       3.537 -26.701  23.073  0.00  0.00            
ATOM    865  CG  LEU X 112       3.198 -25.257  22.696  0.00  0.00            
ATOM    866  CD1 LEU X 112       1.976 -24.792  23.453  0.00  0.00            
ATOM    867  CD2 LEU X 112       4.386 -24.349  22.981  0.00  0.00            
ATOM    868  C   LEU X 112       4.917 -28.667  22.914  0.00  0.00            
ATOM    869  O   LEU X 112       5.581 -28.727  23.945  0.00  0.00            
ATOM    870  N   GLY X 113       4.289 -29.725  22.422  0.00  0.00            
ATOM    871  CA  GLY X 113       4.609 -31.162  23.002  0.00  0.00            
ATOM    872  C   GLY X 113       3.470 -31.771  23.763  0.00  0.00            
ATOM    873  O   GLY X 113       3.525 -32.957  24.081  0.00  0.00            
ATOM    874  N   GLU X 114       2.365 -31.050  23.904  0.00  0.00            
ATOM    875  CA  GLU X 114       1.034 -31.446  24.415  0.00  0.00            
ATOM    876  CB  GLU X 114       0.232 -30.351  25.116  0.00  0.00            
ATOM    877  CG  GLU X 114       0.892 -29.822  26.366  0.00  0.00            
ATOM    878  CD  GLU X 114       0.017 -28.856  27.135  0.00  0.00            
ATOM    879  OE1 GLU X 114      -1.095 -28.550  26.664  0.00  0.00            
ATOM    880  OE2 GLU X 114       0.445 -28.403  28.212  0.00  0.00            
ATOM    881  C   GLU X 114       0.088 -31.899  23.286  0.00  0.00            
ATOM    882  O   GLU X 114      -0.224 -31.188  22.332  0.00  0.00            
ATOM    883  N   LYS X 115      -0.332 -33.150  23.430  0.00  0.00            
ATOM    884  CA  LYS X 115      -1.266 -33.875  22.489  0.00  0.00            
ATOM    885  CB  LYS X 115      -0.729 -35.318  22.327  0.00  0.00            
ATOM    886  CG  LYS X 115       0.729 -35.306  21.869  0.00  0.00            
ATOM    887  CD  LYS X 115       1.131 -36.617  21.226  0.00  0.00            
ATOM    888  CE  LYS X 115       2.289 -37.243  22.002  0.00  0.00            
ATOM    889  NZ  LYS X 115       1.816 -37.728  23.331  0.00  0.00            
ATOM    890  C   LYS X 115      -2.527 -33.847  23.359  0.00  0.00            
ATOM    891  O   LYS X 115      -2.667 -34.640  24.280  0.00  0.00            
ATOM    892  N   LEU X 116      -3.476 -32.989  22.999  0.00  0.00            
ATOM    893  CA  LEU X 116      -4.710 -32.728  23.803  0.00  0.00            
ATOM    894  CB  LEU X 116      -4.677 -31.345  24.503  0.00  0.00            
ATOM    895  CG  LEU X 116      -3.416 -30.966  25.280  0.00  0.00            
ATOM    896  CD1 LEU X 116      -3.361 -29.471  25.570  0.00  0.00            
ATOM    897  CD2 LEU X 116      -3.316 -31.761  26.577  0.00  0.00            
ATOM    898  C   LEU X 116      -6.021 -33.308  23.037  0.00  0.00            
ATOM    899  O   LEU X 116      -5.994 -33.573  21.837  0.00  0.00            
ATOM    900  N   THR X 117      -7.141 -33.308  23.750  0.00  0.00            
ATOM    901  CA  THR X 117      -8.305 -33.639  22.887  0.00  0.00            
ATOM    902  CB  THR X 117      -8.796 -34.981  23.496  0.00  0.00            
ATOM    903  OG1 THR X 117      -7.715 -35.919  23.504  0.00  0.00            
ATOM    904  CG2 THR X 117      -9.934 -35.554  22.689  0.00  0.00            
ATOM    905  C   THR X 117      -9.139 -32.360  22.928  0.00  0.00            
ATOM    906  O   THR X 117      -8.818 -31.363  23.575  0.00  0.00            
ATOM    907  N   ASP X 118     -10.183 -32.385  22.103  0.00  0.00            
ATOM    908  CA  ASP X 118     -11.119 -31.292  21.921  0.00  0.00            
ATOM    909  CB  ASP X 118     -12.080 -31.463  20.739  0.00  0.00            
ATOM    910  CG  ASP X 118     -12.928 -32.724  20.828  0.00  0.00            
ATOM    911  OD1 ASP X 118     -12.682 -33.584  21.703  0.00  0.00            
ATOM    912  OD2 ASP X 118     -13.851 -32.853  20.000  0.00  0.00            
ATOM    913  C   ASP X 118     -11.712 -30.856  23.296  0.00  0.00            
ATOM    914  O   ASP X 118     -11.768 -29.667  23.593  0.00  0.00            
ATOM    915  N   ASP X 119     -12.099 -31.813  24.137  0.00  0.00            
ATOM    916  CA  ASP X 119     -12.567 -31.519  25.418  0.00  0.00            
ATOM    917  CB  ASP X 119     -13.042 -32.799  26.101  0.00  0.00            
ATOM    918  CG  ASP X 119     -14.168 -33.540  25.421  0.00  0.00            
ATOM    919  OD1 ASP X 119     -14.838 -32.975  24.532  0.00  0.00            
ATOM    920  OD2 ASP X 119     -14.394 -34.712  25.799  0.00  0.00            
ATOM    921  C   ASP X 119     -11.562 -30.764  26.276  0.00  0.00            
ATOM    922  O   ASP X 119     -11.902 -29.781  26.929  0.00  0.00            
ATOM    923  N   GLU X 120     -10.306 -31.187  26.209  0.00  0.00            
ATOM    924  CA  GLU X 120      -9.203 -30.572  26.965  0.00  0.00            
ATOM    925  CB  GLU X 120      -7.834 -31.257  26.687  0.00  0.00            
ATOM    926  CG  GLU X 120      -7.798 -32.671  27.245  0.00  0.00            
ATOM    927  CD  GLU X 120      -6.530 -33.418  26.867  0.00  0.00            
ATOM    928  OE1 GLU X 120      -5.805 -33.012  25.926  0.00  0.00            
ATOM    929  OE2 GLU X 120      -6.276 -34.425  27.557  0.00  0.00            
ATOM    930  C   GLU X 120      -9.013 -29.072  26.462  0.00  0.00            
ATOM    931  O   GLU X 120      -8.897 -28.104  27.197  0.00  0.00            
ATOM    932  N   VAL X 121      -8.890 -28.996  25.136  0.00  0.00            
ATOM    933  CA  VAL X 121      -8.695 -27.643  24.560  0.00  0.00            
ATOM    934  CB  VAL X 121      -8.448 -27.738  23.035  0.00  0.00            
ATOM    935  CG1 VAL X 121      -8.305 -26.356  22.396  0.00  0.00            
ATOM    936  CG2 VAL X 121      -7.252 -28.607  22.683  0.00  0.00            
ATOM    937  C   VAL X 121      -9.837 -26.722  24.827  0.00  0.00            
ATOM    938  O   VAL X 121      -9.602 -25.559  25.137  0.00  0.00            
ATOM    939  N   ASP X 122     -11.076 -27.209  24.802  0.00  0.00            
ATOM    940  CA  ASP X 122     -12.188 -26.454  25.115  0.00  0.00            
ATOM    941  CB  ASP X 122     -13.463 -27.266  24.897  0.00  0.00            
ATOM    942  CG  ASP X 122     -13.727 -27.726  23.483  0.00  0.00            
ATOM    943  OD1 ASP X 122     -13.092 -27.219  22.534  0.00  0.00            
ATOM    944  OD2 ASP X 122     -14.602 -28.605  23.320  0.00  0.00            
ATOM    945  C   ASP X 122     -12.090 -25.903  26.624  0.00  0.00            
ATOM    946  O   ASP X 122     -12.369 -24.737  26.881  0.00  0.00            
ATOM    947  N   GLU X 123     -11.661 -26.750  27.558  0.00  0.00            
ATOM    948  CA  GLU X 123     -11.498 -26.356  28.901  0.00  0.00            
ATOM    949  CB  GLU X 123     -11.115 -27.566  29.759  0.00  0.00            
ATOM    950  CG  GLU X 123     -12.147 -28.686  29.688  0.00  0.00            
ATOM    951  CD  GLU X 123     -11.780 -29.949  30.474  0.00  0.00            
ATOM    952  OE1 GLU X 123     -10.575 -30.207  30.717  0.00  0.00            
ATOM    953  OE2 GLU X 123     -12.718 -30.708  30.825  0.00  0.00            
ATOM    954  C   GLU X 123     -10.400 -25.244  29.013  0.00  0.00            
ATOM    955  O   GLU X 123     -10.604 -24.277  29.739  0.00  0.00            
ATOM    956  N   MET X 124      -9.294 -25.358  28.281  0.00  0.00            
ATOM    957  CA  MET X 124      -8.267 -24.321  28.277  0.00  0.00            
ATOM    958  CB  MET X 124      -7.105 -24.745  27.377  0.00  0.00            
ATOM    959  CG  MET X 124      -6.325 -25.886  27.985  0.00  0.00            
ATOM    960  SD  MET X 124      -5.119 -26.656  26.914  0.00  0.00            
ATOM    961  CE  MET X 124      -3.763 -25.459  27.031  0.00  0.00            
ATOM    962  C   MET X 124      -8.873 -22.987  27.852  0.00  0.00            
ATOM    963  O   MET X 124      -8.641 -21.951  28.469  0.00  0.00            
ATOM    964  N   ILE X 125      -9.659 -23.030  26.784  0.00  0.00            
ATOM    965  CA  ILE X 125     -10.244 -21.856  26.235  0.00  0.00            
ATOM    966  CB  ILE X 125     -10.930 -22.183  24.859  0.00  0.00            
ATOM    967  CG1 ILE X 125      -9.907 -22.784  23.881  0.00  0.00            
ATOM    968  CG2 ILE X 125     -11.556 -20.908  24.255  0.00  0.00            
ATOM    969  CD1 ILE X 125     -10.508 -23.483  22.650  0.00  0.00            
ATOM    970  C   ILE X 125     -11.266 -21.261  27.155  0.00  0.00            
ATOM    971  O   ILE X 125     -11.242 -20.043  27.364  0.00  0.00            
ATOM    972  N   ARG X 126     -12.155 -22.076  27.723  0.00  0.00            
ATOM    973  CA  ARG X 126     -13.188 -21.637  28.684  0.00  0.00            
ATOM    974  CB  ARG X 126     -13.908 -22.860  29.265  0.00  0.00            
ATOM    975  CG  ARG X 126     -15.209 -22.566  30.035  0.00  0.00            
ATOM    976  CD  ARG X 126     -15.771 -23.902  30.534  0.00  0.00            
ATOM    977  NE  ARG X 126     -16.823 -23.763  31.543  0.00  0.00            
ATOM    978  CZ  ARG X 126     -18.107 -23.740  31.175  0.00  0.00            
ATOM    979  NH1 ARG X 126     -18.407 -23.809  29.884  0.00  0.00            
ATOM    980  NH2 ARG X 126     -19.089 -23.632  32.049  0.00  0.00            
ATOM    981  C   ARG X 126     -12.568 -20.928  29.883  0.00  0.00            
ATOM    982  O   ARG X 126     -13.090 -19.932  30.380  0.00  0.00            
ATOM    983  N   GLU X 127     -11.424 -21.443  30.330  0.00  0.00            
ATOM    984  CA  GLU X 127     -10.729 -20.799  31.510  0.00  0.00            
ATOM    985  CB  GLU X 127      -9.431 -21.559  31.764  0.00  0.00            
ATOM    986  CG  GLU X 127      -9.608 -23.002  32.283  0.00  0.00            
ATOM    987  CD  GLU X 127      -9.983 -22.922  33.754  0.00  0.00            
ATOM    988  OE1 GLU X 127      -9.154 -22.423  34.555  0.00  0.00            
ATOM    989  OE2 GLU X 127     -11.125 -23.305  34.087  0.00  0.00            
ATOM    990  C   GLU X 127     -10.381 -19.321  31.143  0.00  0.00            
ATOM    991  O   GLU X 127     -10.254 -18.456  32.013  0.00  0.00            
ATOM    992  N   ALA X 128     -10.035 -19.115  29.874  0.00  0.00            
ATOM    993  CA  ALA X 128      -9.486 -17.837  29.530  0.00  0.00            
ATOM    994  CB  ALA X 128      -8.472 -17.928  28.404  0.00  0.00            
ATOM    995  C   ALA X 128     -10.448 -16.973  28.793  0.00  0.00            
ATOM    996  O   ALA X 128     -10.252 -15.772  28.759  0.00  0.00            
ATOM    997  N   ASP X 129     -11.468 -17.543  28.179  0.00  0.00            
ATOM    998  CA  ASP X 129     -12.563 -16.818  27.530  0.00  0.00            
ATOM    999  CB  ASP X 129     -13.458 -17.885  26.854  0.00  0.00            
ATOM   1000  CG  ASP X 129     -14.214 -17.375  25.653  0.00  0.00            
ATOM   1001  OD1 ASP X 129     -14.553 -16.155  25.614  0.00  0.00            
ATOM   1002  OD2 ASP X 129     -14.556 -18.092  24.710  0.00  0.00            
ATOM   1003  C   ASP X 129     -13.323 -15.805  28.384  0.00  0.00            
ATOM   1004  O   ASP X 129     -13.909 -16.244  29.364  0.00  0.00            
ATOM   1005  N   ILE X 130     -13.368 -14.526  28.021  0.00  0.00            
ATOM   1006  CA  ILE X 130     -14.121 -13.585  28.750  0.00  0.00            
ATOM   1007  CB  ILE X 130     -13.323 -12.318  28.970  0.00  0.00            
ATOM   1008  CG1 ILE X 130     -12.102 -12.616  29.810  0.00  0.00            
ATOM   1009  CG2 ILE X 130     -14.171 -11.304  29.708  0.00  0.00            
ATOM   1010  CD1 ILE X 130     -11.375 -11.405  30.175  0.00  0.00            
ATOM   1011  C   ILE X 130     -15.354 -13.304  27.950  0.00  0.00            
ATOM   1012  O   ILE X 130     -16.436 -13.614  28.439  0.00  0.00            
ATOM   1013  N   ASP X 131     -15.241 -12.778  26.739  0.00  0.00            
ATOM   1014  CA  ASP X 131     -16.378 -12.506  25.849  0.00  0.00            
ATOM   1015  CB  ASP X 131     -15.915 -12.078  24.457  0.00  0.00            
ATOM   1016  CG  ASP X 131     -15.261 -10.710  24.452  0.00  0.00            
ATOM   1017  OD1 ASP X 131     -15.465  -9.934  25.404  0.00  0.00            
ATOM   1018  OD2 ASP X 131     -14.538 -10.407  23.487  0.00  0.00            
ATOM   1019  C   ASP X 131     -17.321 -13.695  25.470  0.00  0.00            
ATOM   1020  O   ASP X 131     -18.437 -13.447  25.017  0.00  0.00            
ATOM   1021  N   GLY X 132     -16.892 -14.928  25.693  0.00  0.00            
ATOM   1022  CA  GLY X 132     -17.780 -16.033  25.392  0.00  0.00            
ATOM   1023  C   GLY X 132     -18.046 -16.580  24.020  0.00  0.00            
ATOM   1024  O   GLY X 132     -18.817 -17.492  23.750  0.00  0.00            
ATOM   1025  N   ASP X 133     -17.142 -16.086  23.125  0.00  0.00            
ATOM   1026  CA  ASP X 133     -17.005 -16.455  21.703  0.00  0.00            
ATOM   1027  CB  ASP X 133     -16.834 -15.367  20.628  0.00  0.00            
ATOM   1028  CG  ASP X 133     -17.072 -15.828  19.202  0.00  0.00            
ATOM   1029  OD1 ASP X 133     -17.029 -17.033  18.960  0.00  0.00            
ATOM   1030  OD2 ASP X 133     -17.336 -14.982  18.278  0.00  0.00            
ATOM   1031  C   ASP X 133     -16.363 -17.796  21.296  0.00  0.00            
ATOM   1032  O   ASP X 133     -16.197 -18.106  20.110  0.00  0.00            
ATOM   1033  N   GLY X 134     -15.900 -18.518  22.319  0.00  0.00            
ATOM   1034  CA  GLY X 134     -15.120 -19.719  22.243  0.00  0.00            
ATOM   1035  C   GLY X 134     -13.532 -19.429  22.037  0.00  0.00            
ATOM   1036  O   GLY X 134     -12.639 -20.139  22.494  0.00  0.00            
ATOM   1037  N   HIS X 135     -13.274 -18.383  21.272  0.00  0.00            
ATOM   1038  CA  HIS X 135     -11.923 -18.100  21.013  0.00  0.00            
ATOM   1039  CB  HIS X 135     -11.963 -17.458  19.653  0.00  0.00            
ATOM   1040  CG  HIS X 135     -12.594 -18.330  18.633  0.00  0.00            
ATOM   1041  ND1 HIS X 135     -11.869 -19.205  17.859  0.00  0.00            
ATOM   1042  CD2 HIS X 135     -13.893 -18.524  18.312  0.00  0.00            
ATOM   1043  CE1 HIS X 135     -12.693 -19.902  17.101  0.00  0.00            
ATOM   1044  NE2 HIS X 135     -13.928 -19.510  17.359  0.00  0.00            
ATOM   1045  C   HIS X 135     -11.242 -17.181  21.770  0.00  0.00            
ATOM   1046  O   HIS X 135     -11.928 -16.311  22.324  0.00  0.00            
ATOM   1047  N   ILE X 136      -9.934 -17.289  21.955  0.00  0.00            
ATOM   1048  CA  ILE X 136      -9.019 -16.343  22.798  0.00  0.00            
ATOM   1049  CB  ILE X 136      -7.894 -17.292  23.286  0.00  0.00            
ATOM   1050  CG1 ILE X 136      -8.493 -18.552  23.899  0.00  0.00            
ATOM   1051  CG2 ILE X 136      -7.036 -16.597  24.329  0.00  0.00            
ATOM   1052  CD1 ILE X 136      -7.446 -19.617  24.252  0.00  0.00            
ATOM   1053  C   ILE X 136      -8.547 -15.109  21.924  0.00  0.00            
ATOM   1054  O   ILE X 136      -8.002 -15.290  20.839  0.00  0.00            
ATOM   1055  N   ASN X 137      -8.788 -13.904  22.425  0.00  0.00            
ATOM   1056  CA  ASN X 137      -8.281 -12.783  21.787  0.00  0.00            
ATOM   1057  CB  ASN X 137      -9.386 -11.780  21.453  0.00  0.00            
ATOM   1058  CG  ASN X 137      -8.849 -10.577  20.650  0.00  0.00            
ATOM   1059  OD1 ASN X 137      -8.686 -10.676  19.443  0.00  0.00            
ATOM   1060  ND2 ASN X 137      -8.464  -9.476  21.298  0.00  0.00            
ATOM   1061  C   ASN X 137      -7.285 -12.272  22.861  0.00  0.00            
ATOM   1062  O   ASN X 137      -7.262 -12.563  24.057  0.00  0.00            
ATOM   1063  N   TYR X 138      -6.287 -11.636  22.249  0.00  0.00            
ATOM   1064  CA  TYR X 138      -5.081 -11.011  22.801  0.00  0.00            
ATOM   1065  CB  TYR X 138      -4.445  -9.883  21.990  0.00  0.00            
ATOM   1066  CG  TYR X 138      -2.989  -9.645  22.317  0.00  0.00            
ATOM   1067  CD1 TYR X 138      -1.975 -10.429  21.782  0.00  0.00            
ATOM   1068  CD2 TYR X 138      -2.631  -8.617  23.178  0.00  0.00            
ATOM   1069  CE1 TYR X 138      -0.645 -10.200  22.104  0.00  0.00            
ATOM   1070  CE2 TYR X 138      -1.308  -8.376  23.496  0.00  0.00            
ATOM   1071  CZ  TYR X 138      -0.318  -9.166  22.953  0.00  0.00            
ATOM   1072  OH  TYR X 138       0.995  -8.914  23.286  0.00  0.00            
ATOM   1073  C   TYR X 138      -5.173 -10.676  24.214  0.00  0.00            
ATOM   1074  O   TYR X 138      -4.392 -11.162  25.040  0.00  0.00            
ATOM   1075  N   GLU X 139      -6.142  -9.823  24.548  0.00  0.00            
ATOM   1076  CA  GLU X 139      -6.347  -9.406  25.949  0.00  0.00            
ATOM   1077  CB  GLU X 139      -7.582  -8.506  26.074  0.00  0.00            
ATOM   1078  CG  GLU X 139      -7.306  -7.162  26.694  0.00  0.00            
ATOM   1079  CD  GLU X 139      -6.707  -6.174  25.714  0.00  0.00            
ATOM   1080  OE1 GLU X 139      -7.446  -5.675  24.833  0.00  0.00            
ATOM   1081  OE2 GLU X 139      -5.495  -5.894  25.825  0.00  0.00            
ATOM   1082  C   GLU X 139      -6.638 -10.641  26.866  0.00  0.00            
ATOM   1083  O   GLU X 139      -6.083 -10.764  27.953  0.00  0.00            
ATOM   1084  N   GLU X 140      -7.470 -11.565  26.389  0.00  0.00            
ATOM   1085  CA  GLU X 140      -7.724 -12.761  27.128  0.00  0.00            
ATOM   1086  CB  GLU X 140      -8.814 -13.563  26.410  0.00  0.00            
ATOM   1087  CG  GLU X 140     -10.100 -12.768  26.221  0.00  0.00            
ATOM   1088  CD  GLU X 140     -11.202 -13.501  25.447  0.00  0.00            
ATOM   1089  OE1 GLU X 140     -10.899 -14.423  24.649  0.00  0.00            
ATOM   1090  OE2 GLU X 140     -12.386 -13.121  25.623  0.00  0.00            
ATOM   1091  C   GLU X 140      -6.418 -13.589  27.317  0.00  0.00            
ATOM   1092  O   GLU X 140      -6.146 -14.095  28.401  0.00  0.00            
ATOM   1093  N   PHE X 141      -5.616 -13.709  26.260  0.00  0.00            
ATOM   1094  CA  PHE X 141      -4.427 -14.370  26.365  0.00  0.00            
ATOM   1095  CB  PHE X 141      -3.770 -14.427  24.973  0.00  0.00            
ATOM   1096  CG  PHE X 141      -2.940 -15.668  24.735  0.00  0.00            
ATOM   1097  CD1 PHE X 141      -1.801 -15.917  25.483  0.00  0.00            
ATOM   1098  CD2 PHE X 141      -3.323 -16.604  23.781  0.00  0.00            
ATOM   1099  CE1 PHE X 141      -1.057 -17.083  25.292  0.00  0.00            
ATOM   1100  CE2 PHE X 141      -2.585 -17.765  23.585  0.00  0.00            
ATOM   1101  CZ  PHE X 141      -1.452 -18.006  24.344  0.00  0.00            
ATOM   1102  C   PHE X 141      -3.454 -13.808  27.376  0.00  0.00            
ATOM   1103  O   PHE X 141      -2.805 -14.536  28.116  0.00  0.00            
ATOM   1104  N   VAL X 142      -3.339 -12.485  27.363  0.00  0.00            
ATOM   1105  CA  VAL X 142      -2.477 -11.766  28.324  0.00  0.00            
ATOM   1106  CB  VAL X 142      -2.425 -10.233  28.012  0.00  0.00            
ATOM   1107  CG1 VAL X 142      -1.747  -9.456  29.140  0.00  0.00            
ATOM   1108  CG2 VAL X 142      -1.691  -9.995  26.710  0.00  0.00            
ATOM   1109  C   VAL X 142      -2.862 -11.920  29.713  0.00  0.00            
ATOM   1110  O   VAL X 142      -2.004 -12.225  30.548  0.00  0.00            
ATOM   1111  N   ARG X 143      -4.143 -11.726  30.029  0.00  0.00            
ATOM   1112  CA  ARG X 143      -4.660 -11.919  31.378  0.00  0.00            
ATOM   1113  CB  ARG X 143      -6.188 -11.785  31.340  0.00  0.00            
ATOM   1114  CG  ARG X 143      -6.877 -11.617  32.706  0.00  0.00            
ATOM   1115  CD  ARG X 143      -8.386 -11.502  32.459  0.00  0.00            
ATOM   1116  NE  ARG X 143      -9.199 -11.656  33.667  0.00  0.00            
ATOM   1117  CZ  ARG X 143      -9.568 -10.581  34.369  0.00  0.00            
ATOM   1118  NH1 ARG X 143      -9.158  -9.383  33.971  0.00  0.00            
ATOM   1119  NH2 ARG X 143     -10.312 -10.669  35.454  0.00  0.00            
ATOM   1120  C   ARG X 143      -4.354 -13.275  31.956  0.00  0.00            
ATOM   1121  O   ARG X 143      -3.900 -13.408  33.089  0.00  0.00            
ATOM   1122  N   MET X 144      -4.552 -14.296  31.133  0.00  0.00            
ATOM   1123  CA  MET X 144      -4.257 -15.621  31.488  0.00  0.00            
ATOM   1124  CB  MET X 144      -4.782 -16.601  30.432  0.00  0.00            
ATOM   1125  CG  MET X 144      -6.285 -16.813  30.569  0.00  0.00            
ATOM   1126  SD  MET X 144      -7.030 -17.751  29.237  0.00  0.00            
ATOM   1127  CE  MET X 144      -6.158 -19.310  29.386  0.00  0.00            
ATOM   1128  C   MET X 144      -2.797 -15.922  31.754  0.00  0.00            
ATOM   1129  O   MET X 144      -2.435 -16.462  32.803  0.00  0.00            
ATOM   1130  N   MET X 145      -1.940 -15.484  30.843  0.00  0.00            
ATOM   1131  CA  MET X 145      -0.566 -15.614  31.002  0.00  0.00            
ATOM   1132  CB  MET X 145       0.195 -15.088  29.784  0.00  0.00            
ATOM   1133  CG  MET X 145       1.693 -15.392  29.846  0.00  0.00            
ATOM   1134  SD  MET X 145       2.098 -17.153  29.514  0.00  0.00            
ATOM   1135  CE  MET X 145       1.864 -17.170  27.675  0.00  0.00            
ATOM   1136  C   MET X 145       0.012 -14.997  32.301  0.00  0.00            
ATOM   1137  O   MET X 145       0.672 -15.581  33.162  0.00  0.00            
ATOM   1138  N   VAL X 146      -0.316 -13.703  32.390  0.00  0.00            
ATOM   1139  CA  VAL X 146       0.206 -12.994  33.604  0.00  0.00            
ATOM   1140  CB  VAL X 146       0.534 -11.560  33.178  0.00  0.00            
ATOM   1141  CG1 VAL X 146       1.574 -11.571  32.078  0.00  0.00            
ATOM   1142  CG2 VAL X 146      -0.725 -10.838  32.737  0.00  0.00            
ATOM   1143  C   VAL X 146      -0.438 -13.482  34.909  0.00  0.00            
ATOM   1144  O   VAL X 146       0.264 -13.781  35.880  0.00  0.00            
ATOM   1145  N   SER X 147      -1.755 -13.635  34.904  0.00  0.00            
ATOM   1146  CA  SER X 147      -2.462 -14.144  36.020  0.00  0.00            
ATOM   1147  CB  SER X 147      -3.981 -14.107  35.783  0.00  0.00            
ATOM   1148  OG  SER X 147      -4.375 -15.020  34.777  0.00  0.00            
ATOM   1149  C   SER X 147      -1.967 -15.520  36.509  0.00  0.00            
ATOM   1150  O   SER X 147      -1.582 -15.800  37.645  0.00  0.00            
END
ATOM      1  N   GLU X   2      26.680  -3.552  38.249  0.00  0.00            
ATOM      2  CA  GLU X   2      26.572  -2.391  37.373  0.00  0.00            
ATOM      3  CB  GLU X   2      27.809  -1.680  36.816  0.00  0.00            
ATOM      4  CG  GLU X   2      29.024  -1.642  37.749  0.00  0.00            
ATOM      5  CD  GLU X   2      28.847  -0.706  38.939  0.00  0.00            
ATOM      6  OE1 GLU X   2      27.927   0.140  38.918  0.00  0.00            
ATOM      7  OE2 GLU X   2      29.646  -0.808  39.894  0.00  0.00            
ATOM      8  C   GLU X   2      25.443  -2.666  36.244  0.00  0.00            
ATOM      9  O   GLU X   2      25.027  -3.684  35.683  0.00  0.00            
ATOM     10  N   GLN X   3      24.811  -1.484  36.213  0.00  0.00            
ATOM     11  CA  GLN X   3      23.666  -1.078  35.499  0.00  0.00            
ATOM     12  CB  GLN X   3      22.429  -0.643  36.290  0.00  0.00            
ATOM     13  CG  GLN X   3      21.303  -0.028  35.461  0.00  0.00            
ATOM     14  CD  GLN X   3      20.719  -0.958  34.393  0.00  0.00            
ATOM     15  OE1 GLN X   3      21.427  -1.766  33.776  0.00  0.00            
ATOM     16  NE2 GLN X   3      19.410  -0.815  34.150  0.00  0.00            
ATOM     17  C   GLN X   3      24.092  -0.084  34.479  0.00  0.00            
ATOM     18  O   GLN X   3      24.439   0.948  35.069  0.00  0.00            
ATOM     19  N   LEU X   4      24.065  -0.198  33.156  0.00  0.00            
ATOM     20  CA  LEU X   4      24.229   0.687  32.097  0.00  0.00            
ATOM     21  CB  LEU X   4      23.731   2.134  32.024  0.00  0.00            
ATOM     22  CG  LEU X   4      22.435   2.513  32.729  0.00  0.00            
ATOM     23  CD1 LEU X   4      22.227   4.017  32.682  0.00  0.00            
ATOM     24  CD2 LEU X   4      21.264   1.787  32.082  0.00  0.00            
ATOM     25  C   LEU X   4      25.871   0.822  31.698  0.00  0.00            
ATOM     26  O   LEU X   4      26.894   0.717  32.381  0.00  0.00            
ATOM     27  N   THR X   5      25.862   0.789  30.357  0.00  0.00            
ATOM     28  CA  THR X   5      26.939   0.798  29.400  0.00  0.00            
ATOM     29  CB  THR X   5      27.053  -0.174  28.200  0.00  0.00            
ATOM     30  OG1 THR X   5      25.761  -0.409  27.634  0.00  0.00            
ATOM     31  CG2 THR X   5      27.678  -1.489  28.629  0.00  0.00            
ATOM     32  C   THR X   5      26.930   2.237  28.904  0.00  0.00            
ATOM     33  O   THR X   5      25.891   2.896  28.936  0.00  0.00            
ATOM     34  N   GLU X   6      28.075   2.742  28.454  0.00  0.00            
ATOM     35  CA  GLU X   6      28.174   4.125  27.941  0.00  0.00            
ATOM     36  CB  GLU X   6      29.620   4.486  27.642  0.00  0.00            
ATOM     37  CG  GLU X   6      29.830   5.902  27.157  0.00  0.00            
ATOM     38  CD  GLU X   6      31.296   6.266  27.054  0.00  0.00            
ATOM     39  OE1 GLU X   6      32.142   5.365  26.836  0.00  0.00            
ATOM     40  OE2 GLU X   6      31.599   7.463  27.199  0.00  0.00            
ATOM     41  C   GLU X   6      27.286   4.219  26.696  0.00  0.00            
ATOM     42  O   GLU X   6      26.621   5.245  26.587  0.00  0.00            
ATOM     43  N   GLU X   7      27.192   3.204  25.847  0.00  0.00            
ATOM     44  CA  GLU X   7      26.375   3.073  24.688  0.00  0.00            
ATOM     45  CB  GLU X   7      26.443   1.676  24.007  0.00  0.00            
ATOM     46  CG  GLU X   7      27.828   1.401  23.443  0.00  0.00            
ATOM     47  CD  GLU X   7      27.969  -0.011  22.898  0.00  0.00            
ATOM     48  OE1 GLU X   7      27.146  -0.904  23.215  0.00  0.00            
ATOM     49  OE2 GLU X   7      28.931  -0.193  22.126  0.00  0.00            
ATOM     50  C   GLU X   7      24.866   3.249  25.075  0.00  0.00            
ATOM     51  O   GLU X   7      24.111   3.987  24.460  0.00  0.00            
ATOM     52  N   GLN X   8      24.459   2.459  26.069  0.00  0.00            
ATOM     53  CA  GLN X   8      23.053   2.509  26.500  0.00  0.00            
ATOM     54  CB  GLN X   8      22.773   1.443  27.589  0.00  0.00            
ATOM     55  CG  GLN X   8      22.963   0.049  26.967  0.00  0.00            
ATOM     56  CD  GLN X   8      22.961  -1.072  27.950  0.00  0.00            
ATOM     57  OE1 GLN X   8      23.626  -1.124  28.984  0.00  0.00            
ATOM     58  NE2 GLN X   8      22.152  -2.096  27.581  0.00  0.00            
ATOM     59  C   GLN X   8      22.712   4.001  26.948  0.00  0.00            
ATOM     60  O   GLN X   8      21.677   4.559  26.599  0.00  0.00            
ATOM     61  N   ILE X   9      23.609   4.600  27.729  0.00  0.00            
ATOM     62  CA  ILE X   9      23.369   5.945  28.140  0.00  0.00            
ATOM     63  CB  ILE X   9      24.478   6.376  29.127  0.00  0.00            
ATOM     64  CG1 ILE X   9      24.436   5.520  30.403  0.00  0.00            
ATOM     65  CG2 ILE X   9      24.301   7.854  29.412  0.00  0.00            
ATOM     66  CD1 ILE X   9      25.529   5.759  31.414  0.00  0.00            
ATOM     67  C   ILE X   9      23.330   6.905  26.995  0.00  0.00            
ATOM     68  O   ILE X   9      22.468   7.775  26.943  0.00  0.00            
ATOM     69  N   ALA X  10      24.218   6.731  26.018  0.00  0.00            
ATOM     70  CA  ALA X  10      24.242   7.601  24.881  0.00  0.00            
ATOM     71  CB  ALA X  10      25.401   7.245  23.973  0.00  0.00            
ATOM     72  C   ALA X  10      22.872   7.367  24.071  0.00  0.00            
ATOM     73  O   ALA X  10      22.273   8.336  23.617  0.00  0.00            
ATOM     74  N   GLU X  11      22.402   6.126  23.951  0.00  0.00            
ATOM     75  CA  GLU X  11      21.144   5.844  23.366  0.00  0.00            
ATOM     76  CB  GLU X  11      20.951   4.326  23.303  0.00  0.00            
ATOM     77  CG  GLU X  11      22.100   3.616  22.597  0.00  0.00            
ATOM     78  CD  GLU X  11      21.990   2.088  22.566  0.00  0.00            
ATOM     79  OE1 GLU X  11      21.314   1.491  23.440  0.00  0.00            
ATOM     80  OE2 GLU X  11      22.620   1.478  21.666  0.00  0.00            
ATOM     81  C   GLU X  11      20.017   6.616  24.086  0.00  0.00            
ATOM     82  O   GLU X  11      19.158   7.247  23.478  0.00  0.00            
ATOM     83  N   PHE X  12      20.017   6.524  25.414  0.00  0.00            
ATOM     84  CA  PHE X  12      19.001   7.157  26.104  0.00  0.00            
ATOM     85  CB  PHE X  12      19.123   6.778  27.591  0.00  0.00            
ATOM     86  CG  PHE X  12      17.812   6.806  28.343  0.00  0.00            
ATOM     87  CD1 PHE X  12      17.114   7.991  28.515  0.00  0.00            
ATOM     88  CD2 PHE X  12      17.260   5.635  28.849  0.00  0.00            
ATOM     89  CE1 PHE X  12      15.883   8.011  29.172  0.00  0.00            
ATOM     90  CE2 PHE X  12      16.036   5.649  29.507  0.00  0.00            
ATOM     91  CZ  PHE X  12      15.345   6.839  29.666  0.00  0.00            
ATOM     92  C   PHE X  12      19.057   8.704  25.972  0.00  0.00            
ATOM     93  O   PHE X  12      18.077   9.441  25.873  0.00  0.00            
ATOM     94  N   LYS X  13      20.308   9.158  25.937  0.00  0.00            
ATOM     95  CA  LYS X  13      20.490  10.684  25.809  0.00  0.00            
ATOM     96  CB  LYS X  13      21.907  11.169  26.056  0.00  0.00            
ATOM     97  CG  LYS X  13      22.384  11.073  27.510  0.00  0.00            
ATOM     98  CD  LYS X  13      23.900  10.955  27.532  0.00  0.00            
ATOM     99  CE  LYS X  13      24.526  11.515  28.800  0.00  0.00            
ATOM    100  NZ  LYS X  13      26.005  11.655  28.643  0.00  0.00            
ATOM    101  C   LYS X  13      19.931  11.151  24.443  0.00  0.00            
ATOM    102  O   LYS X  13      19.258  12.174  24.371  0.00  0.00            
ATOM    103  N   GLU X  14      20.184  10.395  23.376  0.00  0.00            
ATOM    104  CA  GLU X  14      19.684  10.741  22.106  0.00  0.00            
ATOM    105  CB  GLU X  14      20.239   9.761  21.068  0.00  0.00            
ATOM    106  CG  GLU X  14      21.762   9.750  21.025  0.00  0.00            
ATOM    107  CD  GLU X  14      22.371   8.736  20.051  0.00  0.00            
ATOM    108  OE1 GLU X  14      21.717   7.717  19.718  0.00  0.00            
ATOM    109  OE2 GLU X  14      23.537   8.955  19.638  0.00  0.00            
ATOM    110  C   GLU X  14      18.093  10.754  22.136  0.00  0.00            
ATOM    111  O   GLU X  14      17.448  11.660  21.618  0.00  0.00            
ATOM    112  N   ALA X  15      17.504   9.738  22.764  0.00  0.00            
ATOM    113  CA  ALA X  15      16.079   9.685  22.843  0.00  0.00            
ATOM    114  CB  ALA X  15      15.658   8.392  23.509  0.00  0.00            
ATOM    115  C   ALA X  15      15.534  10.877  23.681  0.00  0.00            
ATOM    116  O   ALA X  15      14.543  11.492  23.301  0.00  0.00            
ATOM    117  N   PHE X  16      16.203  11.224  24.779  0.00  0.00            
ATOM    118  CA  PHE X  16      15.790  12.360  25.573  0.00  0.00            
ATOM    119  CB  PHE X  16      16.670  12.448  26.833  0.00  0.00            
ATOM    120  CG  PHE X  16      15.968  13.038  28.035  0.00  0.00            
ATOM    121  CD1 PHE X  16      15.530  14.353  28.028  0.00  0.00            
ATOM    122  CD2 PHE X  16      15.717  12.263  29.160  0.00  0.00            
ATOM    123  CE1 PHE X  16      14.844  14.887  29.121  0.00  0.00            
ATOM    124  CE2 PHE X  16      15.037  12.789  30.252  0.00  0.00            
ATOM    125  CZ  PHE X  16      14.597  14.103  30.231  0.00  0.00            
ATOM    126  C   PHE X  16      15.887  13.664  24.816  0.00  0.00            
ATOM    127  O   PHE X  16      15.059  14.560  24.971  0.00  0.00            
ATOM    128  N   ALA X  17      16.901  13.757  23.957  0.00  0.00            
ATOM    129  CA  ALA X  17      17.055  14.960  23.137  0.00  0.00            
ATOM    130  CB  ALA X  17      18.375  14.972  22.373  0.00  0.00            
ATOM    131  C   ALA X  17      16.010  15.238  22.171  0.00  0.00            
ATOM    132  O   ALA X  17      15.680  16.398  21.931  0.00  0.00            
ATOM    133  N   LEU X  18      15.352  14.186  21.688  0.00  0.00            
ATOM    134  CA  LEU X  18      14.159  14.337  20.785  0.00  0.00            
ATOM    135  CB  LEU X  18      13.616  13.010  20.243  0.00  0.00            
ATOM    136  CG  LEU X  18      14.531  12.250  19.281  0.00  0.00            
ATOM    137  CD1 LEU X  18      13.735  11.242  18.467  0.00  0.00            
ATOM    138  CD2 LEU X  18      15.273  13.215  18.370  0.00  0.00            
ATOM    139  C   LEU X  18      12.939  15.073  21.484  0.00  0.00            
ATOM    140  O   LEU X  18      11.979  15.523  20.860  0.00  0.00            
ATOM    141  N   PHE X  19      12.972  15.014  22.812  0.00  0.00            
ATOM    142  CA  PHE X  19      11.903  15.588  23.555  0.00  0.00            
ATOM    143  CB  PHE X  19      11.321  14.564  24.545  0.00  0.00            
ATOM    144  CG  PHE X  19      10.928  13.251  23.924  0.00  0.00            
ATOM    145  CD1 PHE X  19      10.100  13.204  22.813  0.00  0.00            
ATOM    146  CD2 PHE X  19      11.395  12.057  24.458  0.00  0.00            
ATOM    147  CE1 PHE X  19       9.751  11.990  22.237  0.00  0.00            
ATOM    148  CE2 PHE X  19      11.048  10.850  23.889  0.00  0.00            
ATOM    149  CZ  PHE X  19      10.230  10.816  22.776  0.00  0.00            
ATOM    150  C   PHE X  19      12.376  16.967  24.122  0.00  0.00            
ATOM    151  O   PHE X  19      11.610  17.857  24.450  0.00  0.00            
ATOM    152  N   ASP X  20      13.695  17.049  24.295  0.00  0.00            
ATOM    153  CA  ASP X  20      14.209  18.301  25.005  0.00  0.00            
ATOM    154  CB  ASP X  20      15.541  17.960  25.681  0.00  0.00            
ATOM    155  CG  ASP X  20      15.304  16.910  26.769  0.00  0.00            
ATOM    156  OD1 ASP X  20      14.813  17.281  27.861  0.00  0.00            
ATOM    157  OD2 ASP X  20      15.580  15.708  26.544  0.00  0.00            
ATOM    158  C   ASP X  20      14.712  19.017  23.627  0.00  0.00            
ATOM    159  O   ASP X  20      15.829  18.883  23.108  0.00  0.00            
ATOM    160  N   LYS X  21      13.760  19.804  23.128  0.00  0.00            
ATOM    161  CA  LYS X  21      13.819  20.650  22.023  0.00  0.00            
ATOM    162  CB  LYS X  21      12.358  20.941  22.296  0.00  0.00            
ATOM    163  CG  LYS X  21      11.530  21.521  21.182  0.00  0.00            
ATOM    164  CD  LYS X  21      10.080  21.740  21.585  0.00  0.00            
ATOM    165  CE  LYS X  21       9.352  20.420  21.768  0.00  0.00            
ATOM    166  NZ  LYS X  21       7.899  20.706  22.040  0.00  0.00            
ATOM    167  C   LYS X  21      14.913  21.739  22.276  0.00  0.00            
ATOM    168  O   LYS X  21      15.897  21.872  21.543  0.00  0.00            
ATOM    169  N   ASP X  22      14.714  22.491  23.349  0.00  0.00            
ATOM    170  CA  ASP X  22      15.631  23.542  23.659  0.00  0.00            
ATOM    171  CB  ASP X  22      14.897  24.572  24.522  0.00  0.00            
ATOM    172  CG  ASP X  22      13.798  25.277  23.755  0.00  0.00            
ATOM    173  OD1 ASP X  22      13.616  25.017  22.548  0.00  0.00            
ATOM    174  OD2 ASP X  22      13.080  26.065  24.398  0.00  0.00            
ATOM    175  C   ASP X  22      16.988  23.189  24.218  0.00  0.00            
ATOM    176  O   ASP X  22      17.922  23.987  24.245  0.00  0.00            
ATOM    177  N   GLY X  23      17.094  21.942  24.653  0.00  0.00            
ATOM    178  CA  GLY X  23      18.481  21.496  25.180  0.00  0.00            
ATOM    179  C   GLY X  23      18.766  22.040  26.506  0.00  0.00            
ATOM    180  O   GLY X  23      19.913  22.350  26.835  0.00  0.00            
ATOM    181  N   ASP X  24      17.726  22.135  27.330  0.00  0.00            
ATOM    182  CA  ASP X  24      17.946  22.740  28.742  0.00  0.00            
ATOM    183  CB  ASP X  24      16.600  23.241  29.259  0.00  0.00            
ATOM    184  CG  ASP X  24      15.971  24.313  28.412  0.00  0.00            
ATOM    185  OD1 ASP X  24      16.460  25.468  28.321  0.00  0.00            
ATOM    186  OD2 ASP X  24      14.915  23.977  27.810  0.00  0.00            
ATOM    187  C   ASP X  24      18.102  21.683  29.758  0.00  0.00            
ATOM    188  O   ASP X  24      18.297  21.925  30.934  0.00  0.00            
ATOM    189  N   GLY X  25      17.913  20.447  29.330  0.00  0.00            
ATOM    190  CA  GLY X  25      18.126  19.310  30.327  0.00  0.00            
ATOM    191  C   GLY X  25      16.820  18.975  31.065  0.00  0.00            
ATOM    192  O   GLY X  25      16.827  18.403  32.155  0.00  0.00            
ATOM    193  N   THR X  26      15.698  19.376  30.470  0.00  0.00            
ATOM    194  CA  THR X  26      14.384  19.119  31.046  0.00  0.00            
ATOM    195  CB  THR X  26      13.664  20.277  31.792  0.00  0.00            
ATOM    196  OG1 THR X  26      13.235  21.266  30.850  0.00  0.00            
ATOM    197  CG2 THR X  26      14.578  20.916  32.922  0.00  0.00            
ATOM    198  C   THR X  26      13.395  18.717  29.886  0.00  0.00            
ATOM    199  O   THR X  26      13.670  19.033  28.708  0.00  0.00            
ATOM    200  N   ILE X  27      12.260  18.125  30.243  0.00  0.00            
ATOM    201  CA  ILE X  27      11.237  17.982  29.215  0.00  0.00            
ATOM    202  CB  ILE X  27      10.928  16.513  28.896  0.00  0.00            
ATOM    203  CG1 ILE X  27      12.133  15.869  28.232  0.00  0.00            
ATOM    204  CG2 ILE X  27       9.736  16.428  27.949  0.00  0.00            
ATOM    205  CD1 ILE X  27      12.168  14.359  28.350  0.00  0.00            
ATOM    206  C   ILE X  27      10.031  18.739  29.593  0.00  0.00            
ATOM    207  O   ILE X  27       9.496  18.308  30.614  0.00  0.00            
ATOM    208  N   THR X  28       9.548  19.792  28.927  0.00  0.00            
ATOM    209  CA  THR X  28       8.262  20.302  29.765  0.00  0.00            
ATOM    210  CB  THR X  28       8.502  21.812  29.680  0.00  0.00            
ATOM    211  OG1 THR X  28       8.814  22.140  28.326  0.00  0.00            
ATOM    212  CG2 THR X  28       9.668  22.220  30.585  0.00  0.00            
ATOM    213  C   THR X  28       7.105  19.810  29.053  0.00  0.00            
ATOM    214  O   THR X  28       7.222  19.119  28.041  0.00  0.00            
ATOM    215  N   THR X  29       5.927  20.105  29.599  0.00  0.00            
ATOM    216  CA  THR X  29       4.601  19.694  29.091  0.00  0.00            
ATOM    217  CB  THR X  29       3.382  20.225  29.926  0.00  0.00            
ATOM    218  OG1 THR X  29       3.386  21.658  29.968  0.00  0.00            
ATOM    219  CG2 THR X  29       3.418  19.686  31.347  0.00  0.00            
ATOM    220  C   THR X  29       4.463  20.198  27.660  0.00  0.00            
ATOM    221  O   THR X  29       3.993  19.402  26.850  0.00  0.00            
ATOM    222  N   LYS X  30       4.940  21.385  27.311  0.00  0.00            
ATOM    223  CA  LYS X  30       5.025  21.987  26.034  0.00  0.00            
ATOM    224  CB  LYS X  30       5.548  23.423  26.053  0.00  0.00            
ATOM    225  CG  LYS X  30       4.796  24.447  26.895  0.00  0.00            
ATOM    226  CD  LYS X  30       5.393  25.858  26.697  0.00  0.00            
ATOM    227  CE  LYS X  30       5.251  26.237  25.206  0.00  0.00            
ATOM    228  NZ  LYS X  30       5.816  27.593  25.040  0.00  0.00            
ATOM    229  C   LYS X  30       5.818  21.106  25.077  0.00  0.00            
ATOM    230  O   LYS X  30       5.340  20.767  23.993  0.00  0.00            
ATOM    231  N   GLU X  31       7.037  20.732  25.482  0.00  0.00            
ATOM    232  CA  GLU X  31       7.866  19.870  24.648  0.00  0.00            
ATOM    233  CB  GLU X  31       9.348  20.049  25.079  0.00  0.00            
ATOM    234  CG  GLU X  31       9.763  21.472  24.675  0.00  0.00            
ATOM    235  CD  GLU X  31      10.876  22.014  25.547  0.00  0.00            
ATOM    236  OE1 GLU X  31      11.369  21.257  26.399  0.00  0.00            
ATOM    237  OE2 GLU X  31      11.353  23.135  25.263  0.00  0.00            
ATOM    238  C   GLU X  31       7.286  18.515  24.374  0.00  0.00            
ATOM    239  O   GLU X  31       7.296  18.015  23.252  0.00  0.00            
ATOM    240  N   LEU X  32       6.725  17.912  25.425  0.00  0.00            
ATOM    241  CA  LEU X  32       6.123  16.590  25.250  0.00  0.00            
ATOM    242  CB  LEU X  32       5.414  16.132  26.509  0.00  0.00            
ATOM    243  CG  LEU X  32       6.290  15.721  27.672  0.00  0.00            
ATOM    244  CD1 LEU X  32       5.401  15.080  28.717  0.00  0.00            
ATOM    245  CD2 LEU X  32       7.379  14.764  27.204  0.00  0.00            
ATOM    246  C   LEU X  32       4.846  16.659  24.310  0.00  0.00            
ATOM    247  O   LEU X  32       4.294  15.669  23.824  0.00  0.00            
ATOM    248  N   GLY X  33       4.381  17.898  24.169  0.00  0.00            
ATOM    249  CA  GLY X  33       3.181  18.132  23.365  0.00  0.00            
ATOM    250  C   GLY X  33       3.679  18.226  21.939  0.00  0.00            
ATOM    251  O   GLY X  33       3.062  17.764  20.981  0.00  0.00            
ATOM    252  N   THR X  34       4.856  18.837  21.815  0.00  0.00            
ATOM    253  CA  THR X  34       5.418  19.024  20.416  0.00  0.00            
ATOM    254  CB  THR X  34       6.760  19.806  20.446  0.00  0.00            
ATOM    255  OG1 THR X  34       6.456  21.118  20.960  0.00  0.00            
ATOM    256  CG2 THR X  34       7.270  20.073  19.023  0.00  0.00            
ATOM    257  C   THR X  34       5.671  17.616  19.803  0.00  0.00            
ATOM    258  O   THR X  34       5.421  17.412  18.622  0.00  0.00            
ATOM    259  N   VAL X  35       6.240  16.718  20.599  0.00  0.00            
ATOM    260  CA  VAL X  35       6.513  15.347  20.181  0.00  0.00            
ATOM    261  CB  VAL X  35       7.277  14.552  21.292  0.00  0.00            
ATOM    262  CG1 VAL X  35       7.359  13.063  20.957  0.00  0.00            
ATOM    263  CG2 VAL X  35       8.671  15.117  21.467  0.00  0.00            
ATOM    264  C   VAL X  35       5.249  14.581  19.710  0.00  0.00            
ATOM    265  O   VAL X  35       5.128  13.942  18.675  0.00  0.00            
ATOM    266  N   MET X  36       4.305  14.625  20.650  0.00  0.00            
ATOM    267  CA  MET X  36       3.060  13.856  20.337  0.00  0.00            
ATOM    268  CB  MET X  36       2.142  13.919  21.571  0.00  0.00            
ATOM    269  CG  MET X  36       2.660  13.127  22.742  0.00  0.00            
ATOM    270  SD  MET X  36       2.560  11.349  22.369  0.00  0.00            
ATOM    271  CE  MET X  36       0.833  11.150  22.123  0.00  0.00            
ATOM    272  C   MET X  36       2.321  14.446  19.156  0.00  0.00            
ATOM    273  O   MET X  36       1.818  13.675  18.345  0.00  0.00            
ATOM    274  N   ARG X  37       2.335  15.763  18.963  0.00  0.00            
ATOM    275  CA  ARG X  37       1.765  16.417  17.837  0.00  0.00            
ATOM    276  CB  ARG X  37       1.724  17.932  18.026  0.00  0.00            
ATOM    277  CG  ARG X  37       0.681  18.351  19.049  0.00  0.00            
ATOM    278  CD  ARG X  37       0.283  19.801  18.903  0.00  0.00            
ATOM    279  NE  ARG X  37       1.081  20.695  19.739  0.00  0.00            
ATOM    280  CZ  ARG X  37       1.379  21.949  19.411  0.00  0.00            
ATOM    281  NH1 ARG X  37       0.956  22.455  18.259  0.00  0.00            
ATOM    282  NH2 ARG X  37       2.041  22.720  20.265  0.00  0.00            
ATOM    283  C   ARG X  37       2.515  15.960  16.559  0.00  0.00            
ATOM    284  O   ARG X  37       1.809  15.730  15.583  0.00  0.00            
ATOM    285  N   SER X  38       3.828  15.741  16.548  0.00  0.00            
ATOM    286  CA  SER X  38       4.579  15.193  15.488  0.00  0.00            
ATOM    287  CB  SER X  38       6.059  15.083  15.844  0.00  0.00            
ATOM    288  OG  SER X  38       6.582  16.347  16.210  0.00  0.00            
ATOM    289  C   SER X  38       3.985  13.842  15.093  0.00  0.00            
ATOM    290  O   SER X  38       3.820  13.609  13.898  0.00  0.00            
ATOM    291  N   LEU X  39       3.644  12.986  16.048  0.00  0.00            
ATOM    292  CA  LEU X  39       3.097  11.731  15.868  0.00  0.00            
ATOM    293  CB  LEU X  39       3.063  10.995  17.195  0.00  0.00            
ATOM    294  CG  LEU X  39       4.264  10.442  17.861  0.00  0.00            
ATOM    295  CD1 LEU X  39       3.848   9.523  19.047  0.00  0.00            
ATOM    296  CD2 LEU X  39       5.046   9.634  16.823  0.00  0.00            
ATOM    297  C   LEU X  39       1.553  11.750  15.616  0.00  0.00            
ATOM    298  O   LEU X  39       0.979  10.684  15.422  0.00  0.00            
ATOM    299  N   GLY X  40       0.942  12.921  15.501  0.00  0.00            
ATOM    300  CA  GLY X  40      -0.513  12.814  15.056  0.00  0.00            
ATOM    301  C   GLY X  40      -1.375  13.305  16.166  0.00  0.00            
ATOM    302  O   GLY X  40      -2.325  14.018  15.855  0.00  0.00            
ATOM    303  N   GLN X  41      -1.100  13.001  17.429  0.00  0.00            
ATOM    304  CA  GLN X  41      -1.994  13.338  18.541  0.00  0.00            
ATOM    305  CB  GLN X  41      -1.633  12.517  19.757  0.00  0.00            
ATOM    306  CG  GLN X  41      -1.415  11.035  19.523  0.00  0.00            
ATOM    307  CD  GLN X  41      -1.680  10.191  20.772  0.00  0.00            
ATOM    308  OE1 GLN X  41      -0.813   9.492  21.298  0.00  0.00            
ATOM    309  NE2 GLN X  41      -2.884  10.187  21.357  0.00  0.00            
ATOM    310  C   GLN X  41      -2.095  14.728  19.059  0.00  0.00            
ATOM    311  O   GLN X  41      -0.963  15.078  19.399  0.00  0.00            
ATOM    312  N   ASN X  42      -3.169  15.459  19.325  0.00  0.00            
ATOM    313  CA  ASN X  42      -2.901  16.776  19.947  0.00  0.00            
ATOM    314  CB  ASN X  42      -3.699  17.818  19.164  0.00  0.00            
ATOM    315  CG  ASN X  42      -2.927  18.367  17.983  0.00  0.00            
ATOM    316  OD1 ASN X  42      -1.716  18.189  17.885  0.00  0.00            
ATOM    317  ND2 ASN X  42      -3.624  19.042  17.082  0.00  0.00            
ATOM    318  C   ASN X  42      -3.411  16.444  21.418  0.00  0.00            
ATOM    319  O   ASN X  42      -4.573  16.061  21.521  0.00  0.00            
ATOM    320  N   PRO X  43      -2.600  16.581  22.461  0.00  0.00            
ATOM    321  CA  PRO X  43      -3.269  16.331  23.716  0.00  0.00            
ATOM    322  CB  PRO X  43      -2.128  15.655  24.496  0.00  0.00            
ATOM    323  CG  PRO X  43      -0.896  16.058  23.725  0.00  0.00            
ATOM    324  CD  PRO X  43      -1.331  15.956  22.277  0.00  0.00            
ATOM    325  C   PRO X  43      -3.417  17.779  24.226  0.00  0.00            
ATOM    326  O   PRO X  43      -2.868  18.754  23.683  0.00  0.00            
ATOM    327  N   THR X  44      -4.244  17.881  25.259  0.00  0.00            
ATOM    328  CA  THR X  44      -4.536  19.115  25.918  0.00  0.00            
ATOM    329  CB  THR X  44      -5.911  19.142  26.638  0.00  0.00            
ATOM    330  OG1 THR X  44      -5.957  18.024  27.557  0.00  0.00            
ATOM    331  CG2 THR X  44      -7.023  18.978  25.612  0.00  0.00            
ATOM    332  C   THR X  44      -3.477  19.311  26.982  0.00  0.00            
ATOM    333  O   THR X  44      -2.672  18.385  27.193  0.00  0.00            
ATOM    334  N   GLU X  45      -3.441  20.472  27.603  0.00  0.00            
ATOM    335  CA  GLU X  45      -2.463  20.744  28.632  0.00  0.00            
ATOM    336  CB  GLU X  45      -2.556  22.193  29.126  0.00  0.00            
ATOM    337  CG  GLU X  45      -1.939  23.153  28.158  0.00  0.00            
ATOM    338  CD  GLU X  45      -0.429  23.193  28.140  0.00  0.00            
ATOM    339  OE1 GLU X  45       0.263  22.702  29.046  0.00  0.00            
ATOM    340  OE2 GLU X  45       0.126  23.763  27.172  0.00  0.00            
ATOM    341  C   GLU X  45      -2.701  19.773  29.845  0.00  0.00            
ATOM    342  O   GLU X  45      -1.791  19.261  30.495  0.00  0.00            
ATOM    343  N   ALA X  46      -3.988  19.561  30.112  0.00  0.00            
ATOM    344  CA  ALA X  46      -4.320  18.668  31.275  0.00  0.00            
ATOM    345  CB  ALA X  46      -5.799  18.723  31.643  0.00  0.00            
ATOM    346  C   ALA X  46      -3.772  17.228  31.010  0.00  0.00            
ATOM    347  O   ALA X  46      -3.184  16.584  31.873  0.00  0.00            
ATOM    348  N   GLU X  47      -3.978  16.746  29.786  0.00  0.00            
ATOM    349  CA  GLU X  47      -3.494  15.418  29.483  0.00  0.00            
ATOM    350  CB  GLU X  47      -4.002  15.032  28.090  0.00  0.00            
ATOM    351  CG  GLU X  47      -5.523  15.048  27.995  0.00  0.00            
ATOM    352  CD  GLU X  47      -6.084  14.735  26.603  0.00  0.00            
ATOM    353  OE1 GLU X  47      -5.379  14.941  25.584  0.00  0.00            
ATOM    354  OE2 GLU X  47      -7.262  14.305  26.534  0.00  0.00            
ATOM    355  C   GLU X  47      -1.937  15.369  29.544  0.00  0.00            
ATOM    356  O   GLU X  47      -1.355  14.426  30.070  0.00  0.00            
ATOM    357  N   LEU X  48      -1.279  16.408  29.034  0.00  0.00            
ATOM    358  CA  LEU X  48       0.136  16.462  29.099  0.00  0.00            
ATOM    359  CB  LEU X  48       0.635  17.616  28.238  0.00  0.00            
ATOM    360  CG  LEU X  48       0.503  17.488  26.716  0.00  0.00            
ATOM    361  CD1 LEU X  48       0.923  18.781  26.036  0.00  0.00            
ATOM    362  CD2 LEU X  48       1.356  16.313  26.260  0.00  0.00            
ATOM    363  C   LEU X  48       0.657  16.480  30.539  0.00  0.00            
ATOM    364  O   LEU X  48       1.659  15.873  30.912  0.00  0.00            
ATOM    365  N   GLN X  49      -0.089  17.217  31.360  0.00  0.00            
ATOM    366  CA  GLN X  49       0.356  17.306  32.800  0.00  0.00            
ATOM    367  CB  GLN X  49      -0.513  18.289  33.594  0.00  0.00            
ATOM    368  CG  GLN X  49      -0.123  19.739  33.307  0.00  0.00            
ATOM    369  CD  GLN X  49      -1.170  20.707  33.844  0.00  0.00            
ATOM    370  OE1 GLN X  49      -2.281  20.307  34.193  0.00  0.00            
ATOM    371  NE2 GLN X  49      -0.823  21.989  33.892  0.00  0.00            
ATOM    372  C   GLN X  49       0.282  15.946  33.490  0.00  0.00            
ATOM    373  O   GLN X  49       1.185  15.583  34.237  0.00  0.00            
ATOM    374  N   ASP X  50      -0.756  15.163  33.204  0.00  0.00            
ATOM    375  CA  ASP X  50      -0.861  13.867  33.739  0.00  0.00            
ATOM    376  CB  ASP X  50      -2.206  13.258  33.349  0.00  0.00            
ATOM    377  CG  ASP X  50      -3.435  13.980  33.850  0.00  0.00            
ATOM    378  OD1 ASP X  50      -3.330  14.836  34.753  0.00  0.00            
ATOM    379  OD2 ASP X  50      -4.532  13.670  33.333  0.00  0.00            
ATOM    380  C   ASP X  50       0.266  12.958  33.332  0.00  0.00            
ATOM    381  O   ASP X  50       0.782  12.234  34.179  0.00  0.00            
ATOM    382  N   MET X  51       0.725  13.055  32.090  0.00  0.00            
ATOM    383  CA  MET X  51       1.802  12.319  31.526  0.00  0.00            
ATOM    384  CB  MET X  51       1.965  12.541  30.018  0.00  0.00            
ATOM    385  CG  MET X  51       0.974  11.700  29.222  0.00  0.00            
ATOM    386  SD  MET X  51       0.923  12.067  27.470  0.00  0.00            
ATOM    387  CE  MET X  51       2.606  11.680  26.989  0.00  0.00            
ATOM    388  C   MET X  51       3.107  12.658  32.303  0.00  0.00            
ATOM    389  O   MET X  51       3.819  11.771  32.777  0.00  0.00            
ATOM    390  N   ILE X  52       3.386  13.960  32.433  0.00  0.00            
ATOM    391  CA  ILE X  52       4.628  14.406  33.168  0.00  0.00            
ATOM    392  CB  ILE X  52       4.769  15.925  33.107  0.00  0.00            
ATOM    393  CG1 ILE X  52       4.917  16.347  31.644  0.00  0.00            
ATOM    394  CG2 ILE X  52       5.949  16.388  33.959  0.00  0.00            
ATOM    395  CD1 ILE X  52       4.892  17.844  31.438  0.00  0.00            
ATOM    396  C   ILE X  52       4.566  14.050  34.570  0.00  0.00            
ATOM    397  O   ILE X  52       5.612  13.586  35.037  0.00  0.00            
ATOM    398  N   ASN X  53       3.459  14.212  35.295  0.00  0.00            
ATOM    399  CA  ASN X  53       3.250  13.824  36.652  0.00  0.00            
ATOM    400  CB  ASN X  53       1.855  14.132  37.170  0.00  0.00            
ATOM    401  CG  ASN X  53       1.497  15.592  37.017  0.00  0.00            
ATOM    402  OD1 ASN X  53       0.590  15.937  36.264  0.00  0.00            
ATOM    403  ND2 ASN X  53       2.233  16.462  37.701  0.00  0.00            
ATOM    404  C   ASN X  53       3.578  12.340  36.923  0.00  0.00            
ATOM    405  O   ASN X  53       4.221  12.073  37.933  0.00  0.00            
ATOM    406  N   GLU X  54       3.241  11.409  36.033  0.00  0.00            
ATOM    407  CA  GLU X  54       3.596  10.067  36.118  0.00  0.00            
ATOM    408  CB  GLU X  54       2.995   9.280  34.949  0.00  0.00            
ATOM    409  CG  GLU X  54       1.481   9.428  34.858  0.00  0.00            
ATOM    410  CD  GLU X  54       0.836   8.716  33.664  0.00  0.00            
ATOM    411  OE1 GLU X  54       1.516   8.477  32.635  0.00  0.00            
ATOM    412  OE2 GLU X  54      -0.382   8.420  33.752  0.00  0.00            
ATOM    413  C   GLU X  54       5.239  10.024  36.295  0.00  0.00            
ATOM    414  O   GLU X  54       5.827   9.408  37.182  0.00  0.00            
ATOM    415  N   VAL X  55       5.879  10.682  35.325  0.00  0.00            
ATOM    416  CA  VAL X  55       7.323  10.562  35.385  0.00  0.00            
ATOM    417  CB  VAL X  55       7.849  10.950  33.985  0.00  0.00            
ATOM    418  CG1 VAL X  55       9.393  11.013  33.973  0.00  0.00            
ATOM    419  CG2 VAL X  55       7.328   9.943  32.936  0.00  0.00            
ATOM    420  C   VAL X  55       8.101  11.741  35.889  0.00  0.00            
ATOM    421  O   VAL X  55       9.048  12.142  35.212  0.00  0.00            
ATOM    422  N   ASP X  56       7.671  12.353  36.983  0.00  0.00            
ATOM    423  CA  ASP X  56       8.396  13.581  37.457  0.00  0.00            
ATOM    424  CB  ASP X  56       7.665  14.922  37.445  0.00  0.00            
ATOM    425  CG  ASP X  56       8.390  15.987  38.217  0.00  0.00            
ATOM    426  OD1 ASP X  56       9.308  16.612  37.644  0.00  0.00            
ATOM    427  OD2 ASP X  56       8.052  16.194  39.399  0.00  0.00            
ATOM    428  C   ASP X  56       9.093  13.309  38.631  0.00  0.00            
ATOM    429  O   ASP X  56      10.157  13.913  38.652  0.00  0.00            
ATOM    430  N   ALA X  57       8.734  12.445  39.576  0.00  0.00            
ATOM    431  CA  ALA X  57       9.800  12.068  40.616  0.00  0.00            
ATOM    432  CB  ALA X  57      10.732  10.887  40.589  0.00  0.00            
ATOM    433  C   ALA X  57       9.940  13.167  41.690  0.00  0.00            
ATOM    434  O   ALA X  57       9.287  13.094  42.732  0.00  0.00            
ATOM    435  N   ASP X  58      10.769  14.178  41.429  0.00  0.00            
ATOM    436  CA  ASP X  58      10.966  15.298  42.380  0.00  0.00            
ATOM    437  CB  ASP X  58      12.353  15.873  42.093  0.00  0.00            
ATOM    438  CG  ASP X  58      13.439  14.827  42.197  0.00  0.00            
ATOM    439  OD1 ASP X  58      13.523  14.166  43.258  0.00  0.00            
ATOM    440  OD2 ASP X  58      14.218  14.679  41.241  0.00  0.00            
ATOM    441  C   ASP X  58       9.820  16.300  42.462  0.00  0.00            
ATOM    442  O   ASP X  58       9.740  17.078  43.409  0.00  0.00            
ATOM    443  N   GLY X  59       8.941  16.280  41.471  0.00  0.00            
ATOM    444  CA  GLY X  59       7.778  17.211  41.520  0.00  0.00            
ATOM    445  C   GLY X  59       8.007  18.741  41.114  0.00  0.00            
ATOM    446  O   GLY X  59       7.132  19.592  41.216  0.00  0.00            
ATOM    447  N   ASN X  60       9.201  19.001  40.564  0.00  0.00            
ATOM    448  CA  ASN X  60       9.575  20.222  39.948  0.00  0.00            
ATOM    449  CB  ASN X  60      11.019  20.208  39.447  0.00  0.00            
ATOM    450  CG  ASN X  60      12.007  19.938  40.559  0.00  0.00            
ATOM    451  OD1 ASN X  60      11.801  20.359  41.696  0.00  0.00            
ATOM    452  ND2 ASN X  60      13.085  19.229  40.242  0.00  0.00            
ATOM    453  C   ASN X  60       8.858  20.549  38.564  0.00  0.00            
ATOM    454  O   ASN X  60       9.165  21.586  37.980  0.00  0.00            
ATOM    455  N   GLY X  61       7.886  19.741  38.153  0.00  0.00            
ATOM    456  CA  GLY X  61       7.158  20.076  36.971  0.00  0.00            
ATOM    457  C   GLY X  61       7.860  19.816  35.647  0.00  0.00            
ATOM    458  O   GLY X  61       7.480  20.389  34.626  0.00  0.00            
ATOM    459  N   THR X  62       8.951  19.052  35.681  0.00  0.00            
ATOM    460  CA  THR X  62       9.598  18.748  34.342  0.00  0.00            
ATOM    461  CB  THR X  62      10.791  19.629  33.876  0.00  0.00            
ATOM    462  OG1 THR X  62      11.915  19.414  34.735  0.00  0.00            
ATOM    463  CG2 THR X  62      10.403  21.167  33.807  0.00  0.00            
ATOM    464  C   THR X  62      10.371  17.436  34.656  0.00  0.00            
ATOM    465  O   THR X  62      10.637  17.014  35.780  0.00  0.00            
ATOM    466  N   ILE X  63      10.707  16.802  33.538  0.00  0.00            
ATOM    467  CA  ILE X  63      11.364  15.488  33.471  0.00  0.00            
ATOM    468  CB  ILE X  63      10.910  14.618  32.288  0.00  0.00            
ATOM    469  CG1 ILE X  63       9.390  14.474  32.255  0.00  0.00            
ATOM    470  CG2 ILE X  63      11.562  13.257  32.347  0.00  0.00            
ATOM    471  CD1 ILE X  63       8.904  13.864  30.964  0.00  0.00            
ATOM    472  C   ILE X  63      12.727  15.765  33.188  0.00  0.00            
ATOM    473  O   ILE X  63      13.018  16.646  32.382  0.00  0.00            
ATOM    474  N   ASP X  64      13.645  15.059  33.823  0.00  0.00            
ATOM    475  CA  ASP X  64      15.181  15.397  33.693  0.00  0.00            
ATOM    476  CB  ASP X  64      15.759  16.156  34.909  0.00  0.00            
ATOM    477  CG  ASP X  64      16.922  17.070  34.541  0.00  0.00            
ATOM    478  OD1 ASP X  64      16.738  18.076  33.856  0.00  0.00            
ATOM    479  OD2 ASP X  64      18.083  16.814  34.868  0.00  0.00            
ATOM    480  C   ASP X  64      15.661  14.004  33.168  0.00  0.00            
ATOM    481  O   ASP X  64      14.936  13.004  33.129  0.00  0.00            
ATOM    482  N   PHE X  65      16.936  14.009  32.794  0.00  0.00            
ATOM    483  CA  PHE X  65      17.557  12.848  32.265  0.00  0.00            
ATOM    484  CB  PHE X  65      19.030  13.099  31.896  0.00  0.00            
ATOM    485  CG  PHE X  65      19.668  11.970  31.120  0.00  0.00            
ATOM    486  CD1 PHE X  65      20.083  10.809  31.766  0.00  0.00            
ATOM    487  CD2 PHE X  65      19.857  12.068  29.744  0.00  0.00            
ATOM    488  CE1 PHE X  65      20.680   9.757  31.053  0.00  0.00            
ATOM    489  CE2 PHE X  65      20.452  11.025  29.029  0.00  0.00            
ATOM    490  CZ  PHE X  65      20.862   9.870  29.685  0.00  0.00            
ATOM    491  C   PHE X  65      17.452  11.630  33.180  0.00  0.00            
ATOM    492  O   PHE X  65      17.044  10.550  32.739  0.00  0.00            
ATOM    493  N   PRO X  66      17.829  11.798  34.448  0.00  0.00            
ATOM    494  CA  PRO X  66      17.767  10.679  35.460  0.00  0.00            
ATOM    495  CB  PRO X  66      18.275  11.308  36.751  0.00  0.00            
ATOM    496  CG  PRO X  66      19.333  12.236  36.249  0.00  0.00            
ATOM    497  CD  PRO X  66      18.622  12.906  35.086  0.00  0.00            
ATOM    498  C   PRO X  66      16.315  10.125  35.524  0.00  0.00            
ATOM    499  O   PRO X  66      16.093   8.913  35.539  0.00  0.00            
ATOM    500  N   GLU X  67      15.351  11.040  35.572  0.00  0.00            
ATOM    501  CA  GLU X  67      13.959  10.616  35.669  0.00  0.00            
ATOM    502  CB  GLU X  67      13.072  11.841  35.912  0.00  0.00            
ATOM    503  CG  GLU X  67      13.421  12.573  37.202  0.00  0.00            
ATOM    504  CD  GLU X  67      12.608  13.846  37.459  0.00  0.00            
ATOM    505  OE1 GLU X  67      12.092  14.465  36.495  0.00  0.00            
ATOM    506  OE2 GLU X  67      12.515  14.247  38.646  0.00  0.00            
ATOM    507  C   GLU X  67      13.596   9.850  34.334  0.00  0.00            
ATOM    508  O   GLU X  67      12.949   8.808  34.355  0.00  0.00            
ATOM    509  N   PHE X  68      14.031  10.387  33.196  0.00  0.00            
ATOM    510  CA  PHE X  68      13.739   9.771  31.961  0.00  0.00            
ATOM    511  CB  PHE X  68      14.240  10.662  30.809  0.00  0.00            
ATOM    512  CG  PHE X  68      13.449  10.515  29.529  0.00  0.00            
ATOM    513  CD1 PHE X  68      13.431   9.315  28.836  0.00  0.00            
ATOM    514  CD2 PHE X  68      12.693  11.573  29.038  0.00  0.00            
ATOM    515  CE1 PHE X  68      12.667   9.167  27.677  0.00  0.00            
ATOM    516  CE2 PHE X  68      11.933  11.432  27.884  0.00  0.00            
ATOM    517  CZ  PHE X  68      11.918  10.225  27.203  0.00  0.00            
ATOM    518  C   PHE X  68      14.444   8.350  31.872  0.00  0.00            
ATOM    519  O   PHE X  68      13.835   7.390  31.410  0.00  0.00            
ATOM    520  N   LEU X  69      15.679   8.237  32.355  0.00  0.00            
ATOM    521  CA  LEU X  69      16.369   6.944  32.377  0.00  0.00            
ATOM    522  CB  LEU X  69      17.831   7.153  32.753  0.00  0.00            
ATOM    523  CG  LEU X  69      18.737   7.871  31.747  0.00  0.00            
ATOM    524  CD1 LEU X  69      20.113   8.109  32.347  0.00  0.00            
ATOM    525  CD2 LEU X  69      18.816   7.024  30.486  0.00  0.00            
ATOM    526  C   LEU X  69      15.561   5.939  33.166  0.00  0.00            
ATOM    527  O   LEU X  69      15.461   4.793  32.748  0.00  0.00            
ATOM    528  N   SER X  70      15.082   6.337  34.340  0.00  0.00            
ATOM    529  CA  SER X  70      14.363   5.479  35.236  0.00  0.00            
ATOM    530  CB  SER X  70      14.070   6.180  36.568  0.00  0.00            
ATOM    531  OG  SER X  70      15.253   6.377  37.331  0.00  0.00            
ATOM    532  C   SER X  70      13.011   4.982  34.536  0.00  0.00            
ATOM    533  O   SER X  70      12.720   3.786  34.443  0.00  0.00            
ATOM    534  N   LEU X  71      12.258   5.943  34.021  0.00  0.00            
ATOM    535  CA  LEU X  71      10.931   5.589  33.340  0.00  0.00            
ATOM    536  CB  LEU X  71      10.121   6.844  33.015  0.00  0.00            
ATOM    537  CG  LEU X  71       9.557   7.594  34.220  0.00  0.00            
ATOM    538  CD1 LEU X  71       8.997   8.961  33.835  0.00  0.00            
ATOM    539  CD2 LEU X  71       8.441   6.767  34.870  0.00  0.00            
ATOM    540  C   LEU X  71      11.188   4.718  32.127  0.00  0.00            
ATOM    541  O   LEU X  71      10.564   3.663  31.980  0.00  0.00            
ATOM    542  N   MET X  72      12.103   5.134  31.263  0.00  0.00            
ATOM    543  CA  MET X  72      12.397   4.406  30.087  0.00  0.00            
ATOM    544  CB  MET X  72      13.433   5.139  29.232  0.00  0.00            
ATOM    545  CG  MET X  72      13.681   4.454  27.887  0.00  0.00            
ATOM    546  SD  MET X  72      12.314   4.686  26.682  0.00  0.00            
ATOM    547  CE  MET X  72      12.649   6.442  26.190  0.00  0.00            
ATOM    548  C   MET X  72      12.903   3.004  30.269  0.00  0.00            
ATOM    549  O   MET X  72      12.493   2.051  29.624  0.00  0.00            
ATOM    550  N   ALA X  73      13.835   2.893  31.215  0.00  0.00            
ATOM    551  CA  ALA X  73      14.440   1.549  31.528  0.00  0.00            
ATOM    552  CB  ALA X  73      15.457   1.683  32.679  0.00  0.00            
ATOM    553  C   ALA X  73      13.323   0.597  32.139  0.00  0.00            
ATOM    554  O   ALA X  73      13.535  -0.607  32.273  0.00  0.00            
ATOM    555  N   ARG X  74      12.196   1.180  32.537  0.00  0.00            
ATOM    556  CA  ARG X  74      11.143   0.444  33.238  0.00  0.00            
ATOM    557  CB  ARG X  74      10.780   0.801  34.683  0.00  0.00            
ATOM    558  CG  ARG X  74      10.401   2.248  34.949  0.00  0.00            
ATOM    559  CD  ARG X  74      10.058   2.441  36.436  0.00  0.00            
ATOM    560  NE  ARG X  74      11.024   3.266  37.174  0.00  0.00            
ATOM    561  CZ  ARG X  74      12.299   2.942  37.394  0.00  0.00            
ATOM    562  NH1 ARG X  74      12.808   1.802  36.940  0.00  0.00            
ATOM    563  NH2 ARG X  74      13.074   3.762  38.081  0.00  0.00            
ATOM    564  C   ARG X  74      10.188   0.257  32.016  0.00  0.00            
ATOM    565  O   ARG X  74       9.710  -0.876  31.890  0.00  0.00            
ATOM    566  N   LYS X  75       9.912   1.256  31.178  0.00  0.00            
ATOM    567  CA  LYS X  75       8.934   1.195  29.899  0.00  0.00            
ATOM    568  CB  LYS X  75       8.574   2.591  29.372  0.00  0.00            
ATOM    569  CG  LYS X  75       7.965   3.496  30.430  0.00  0.00            
ATOM    570  CD  LYS X  75       6.942   4.456  29.840  0.00  0.00            
ATOM    571  CE  LYS X  75       6.160   5.140  30.956  0.00  0.00            
ATOM    572  NZ  LYS X  75       5.289   6.242  30.469  0.00  0.00            
ATOM    573  C   LYS X  75       9.508   0.050  29.097  0.00  0.00            
ATOM    574  O   LYS X  75       8.663  -0.716  28.640  0.00  0.00            
ATOM    575  N   MET X  76      10.810  -0.116  28.905  0.00  0.00            
ATOM    576  CA  MET X  76      11.483  -1.130  28.098  0.00  0.00            
ATOM    577  CB  MET X  76      12.995  -0.900  27.993  0.00  0.00            
ATOM    578  CG  MET X  76      13.329   0.124  26.915  0.00  0.00            
ATOM    579  SD  MET X  76      15.044   0.636  26.878  0.00  0.00            
ATOM    580  CE  MET X  76      15.861  -0.923  26.540  0.00  0.00            
ATOM    581  C   MET X  76      11.047  -2.527  28.757  0.00  0.00            
ATOM    582  O   MET X  76      10.662  -3.485  28.104  0.00  0.00            
ATOM    583  N   LYS X  77      11.274  -2.588  30.069  0.00  0.00            
ATOM    584  CA  LYS X  77      11.005  -3.880  30.767  0.00  0.00            
ATOM    585  CB  LYS X  77      11.413  -3.719  32.221  0.00  0.00            
ATOM    586  CG  LYS X  77      12.938  -3.614  32.388  0.00  0.00            
ATOM    587  CD  LYS X  77      13.402  -3.751  33.829  0.00  0.00            
ATOM    588  CE  LYS X  77      14.900  -3.825  34.005  0.00  0.00            
ATOM    589  NZ  LYS X  77      15.463  -5.190  33.804  0.00  0.00            
ATOM    590  C   LYS X  77       9.549  -4.206  30.884  0.00  0.00            
ATOM    591  O   LYS X  77       9.158  -5.300  31.290  0.00  0.00            
ATOM    592  N   GLU X  78       8.719  -3.238  30.509  0.00  0.00            
ATOM    593  CA  GLU X  78       7.203  -3.394  30.575  0.00  0.00            
ATOM    594  CB  GLU X  78       6.523  -2.274  31.373  0.00  0.00            
ATOM    595  CG  GLU X  78       6.859  -2.272  32.856  0.00  0.00            
ATOM    596  CD  GLU X  78       6.419  -3.542  33.548  0.00  0.00            
ATOM    597  OE1 GLU X  78       5.267  -3.978  33.326  0.00  0.00            
ATOM    598  OE2 GLU X  78       7.222  -4.114  34.317  0.00  0.00            
ATOM    599  C   GLU X  78       6.945  -3.788  29.107  0.00  0.00            
ATOM    600  O   GLU X  78       6.211  -4.752  28.882  0.00  0.00            
ATOM    601  N   GLN X  79       7.540  -3.087  28.136  0.00  0.00            
ATOM    602  CA  GLN X  79       7.326  -3.312  26.697  0.00  0.00            
ATOM    603  CB  GLN X  79       8.112  -2.313  25.844  0.00  0.00            
ATOM    604  CG  GLN X  79       7.419  -0.976  25.637  0.00  0.00            
ATOM    605  CD  GLN X  79       6.089  -1.116  24.907  0.00  0.00            
ATOM    606  OE1 GLN X  79       5.937  -1.954  24.007  0.00  0.00            
ATOM    607  NE2 GLN X  79       5.108  -0.310  25.310  0.00  0.00            
ATOM    608  C   GLN X  79       7.849  -4.821  26.396  0.00  0.00            
ATOM    609  O   GLN X  79       7.190  -5.548  25.668  0.00  0.00            
ATOM    610  N   ASP X  80       9.024  -5.184  26.912  0.00  0.00            
ATOM    611  CA  ASP X  80       9.658  -6.556  26.678  0.00  0.00            
ATOM    612  CB  ASP X  80      11.020  -6.665  27.368  0.00  0.00            
ATOM    613  CG  ASP X  80      12.087  -5.771  26.724  0.00  0.00            
ATOM    614  OD1 ASP X  80      11.891  -5.300  25.579  0.00  0.00            
ATOM    615  OD2 ASP X  80      13.139  -5.547  27.368  0.00  0.00            
ATOM    616  C   ASP X  80       8.590  -7.563  27.160  0.00  0.00            
ATOM    617  O   ASP X  80       8.367  -8.535  26.443  0.00  0.00            
ATOM    618  N   SER X  81       7.956  -7.351  28.306  0.00  0.00            
ATOM    619  CA  SER X  81       6.915  -8.281  28.898  0.00  0.00            
ATOM    620  CB  SER X  81       6.483  -7.751  30.305  0.00  0.00            
ATOM    621  OG  SER X  81       7.590  -8.046  31.175  0.00  0.00            
ATOM    622  C   SER X  81       5.781  -8.338  27.905  0.00  0.00            
ATOM    623  O   SER X  81       5.312  -9.405  27.505  0.00  0.00            
ATOM    624  N   GLU X  82       5.289  -7.148  27.542  0.00  0.00            
ATOM    625  CA  GLU X  82       4.152  -7.114  26.677  0.00  0.00            
ATOM    626  CB  GLU X  82       3.423  -5.754  26.856  0.00  0.00            
ATOM    627  CG  GLU X  82       2.733  -5.793  28.229  0.00  0.00            
ATOM    628  CD  GLU X  82       2.547  -4.410  28.816  0.00  0.00            
ATOM    629  OE1 GLU X  82       2.877  -3.433  28.123  0.00  0.00            
ATOM    630  OE2 GLU X  82       1.925  -4.308  29.897  0.00  0.00            
ATOM    631  C   GLU X  82       4.442  -7.693  25.326  0.00  0.00            
ATOM    632  O   GLU X  82       3.625  -8.473  24.825  0.00  0.00            
ATOM    633  N   GLU X  83       5.585  -7.358  24.726  0.00  0.00            
ATOM    634  CA  GLU X  83       6.008  -7.801  23.377  0.00  0.00            
ATOM    635  CB  GLU X  83       7.426  -7.349  23.008  0.00  0.00            
ATOM    636  CG  GLU X  83       7.520  -6.630  21.688  0.00  0.00            
ATOM    637  CD  GLU X  83       7.098  -5.178  21.776  0.00  0.00            
ATOM    638  OE1 GLU X  83       7.866  -4.360  22.336  0.00  0.00            
ATOM    639  OE2 GLU X  83       5.998  -4.853  21.284  0.00  0.00            
ATOM    640  C   GLU X  83       6.153  -9.382  23.444  0.00  0.00            
ATOM    641  O   GLU X  83       5.816 -10.047  22.466  0.00  0.00            
ATOM    642  N   GLU X  84       6.585  -9.932  24.577  0.00  0.00            
ATOM    643  CA  GLU X  84       6.644 -11.510  24.771  0.00  0.00            
ATOM    644  CB  GLU X  84       7.087 -11.810  26.199  0.00  0.00            
ATOM    645  CG  GLU X  84       8.514 -11.339  26.554  0.00  0.00            
ATOM    646  CD  GLU X  84       9.495 -12.313  25.923  0.00  0.00            
ATOM    647  OE1 GLU X  84       9.479 -13.509  26.307  0.00  0.00            
ATOM    648  OE2 GLU X  84      10.233 -11.889  25.007  0.00  0.00            
ATOM    649  C   GLU X  84       5.389 -12.162  24.733  0.00  0.00            
ATOM    650  O   GLU X  84       5.322 -13.386  24.641  0.00  0.00            
ATOM    651  N   LEU X  85       4.317 -11.390  24.889  0.00  0.00            
ATOM    652  CA  LEU X  85       3.027 -11.959  24.914  0.00  0.00            
ATOM    653  CB  LEU X  85       2.073 -11.444  25.971  0.00  0.00            
ATOM    654  CG  LEU X  85       2.382 -11.788  27.464  0.00  0.00            
ATOM    655  CD1 LEU X  85       1.254 -11.259  28.278  0.00  0.00            
ATOM    656  CD2 LEU X  85       2.472 -13.299  27.639  0.00  0.00            
ATOM    657  C   LEU X  85       2.456 -11.737  23.567  0.00  0.00            
ATOM    658  O   LEU X  85       1.863 -12.664  23.005  0.00  0.00            
ATOM    659  N   ILE X  86       2.672 -10.557  22.984  0.00  0.00            
ATOM    660  CA  ILE X  86       2.282 -10.223  21.608  0.00  0.00            
ATOM    661  CB  ILE X  86       2.533  -8.728  21.229  0.00  0.00            
ATOM    662  CG1 ILE X  86       4.025  -8.394  21.280  0.00  0.00            
ATOM    663  CG2 ILE X  86       1.722  -7.807  22.135  0.00  0.00            
ATOM    664  CD1 ILE X  86       4.341  -6.945  20.948  0.00  0.00            
ATOM    665  C   ILE X  86       2.820 -11.284  20.637  0.00  0.00            
ATOM    666  O   ILE X  86       2.077 -11.780  19.794  0.00  0.00            
ATOM    667  N   GLU X  87       4.088 -11.647  20.783  0.00  0.00            
ATOM    668  CA  GLU X  87       4.745 -12.588  19.967  0.00  0.00            
ATOM    669  CB  GLU X  87       6.219 -12.832  20.402  0.00  0.00            
ATOM    670  CG  GLU X  87       7.082 -11.606  20.149  0.00  0.00            
ATOM    671  CD  GLU X  87       8.492 -11.760  20.694  0.00  0.00            
ATOM    672  OE1 GLU X  87       8.758 -12.648  21.541  0.00  0.00            
ATOM    673  OE2 GLU X  87       9.334 -10.965  20.232  0.00  0.00            
ATOM    674  C   GLU X  87       4.054 -14.011  20.129  0.00  0.00            
ATOM    675  O   GLU X  87       3.737 -14.734  19.197  0.00  0.00            
ATOM    676  N   ALA X  88       3.919 -14.371  21.406  0.00  0.00            
ATOM    677  CA  ALA X  88       3.316 -15.712  21.702  0.00  0.00            
ATOM    678  CB  ALA X  88       3.249 -15.901  23.231  0.00  0.00            
ATOM    679  C   ALA X  88       1.911 -15.725  21.135  0.00  0.00            
ATOM    680  O   ALA X  88       1.583 -16.757  20.552  0.00  0.00            
ATOM    681  N   PHE X  89       1.122 -14.650  21.204  0.00  0.00            
ATOM    682  CA  PHE X  89      -0.217 -14.579  20.736  0.00  0.00            
ATOM    683  CB  PHE X  89      -0.816 -13.225  21.135  0.00  0.00            
ATOM    684  CG  PHE X  89      -2.261 -13.057  20.754  0.00  0.00            
ATOM    685  CD1 PHE X  89      -3.251 -13.839  21.346  0.00  0.00            
ATOM    686  CD2 PHE X  89      -2.632 -12.106  19.802  0.00  0.00            
ATOM    687  CE1 PHE X  89      -4.586 -13.681  21.002  0.00  0.00            
ATOM    688  CE2 PHE X  89      -3.971 -11.932  19.445  0.00  0.00            
ATOM    689  CZ  PHE X  89      -4.953 -12.723  20.047  0.00  0.00            
ATOM    690  C   PHE X  89      -0.251 -14.747  19.143  0.00  0.00            
ATOM    691  O   PHE X  89      -0.915 -15.609  18.570  0.00  0.00            
ATOM    692  N   LYS X  90       0.477 -13.852  18.483  0.00  0.00            
ATOM    693  CA  LYS X  90       0.408 -13.824  16.941  0.00  0.00            
ATOM    694  CB  LYS X  90       1.419 -12.823  16.385  0.00  0.00            
ATOM    695  CG  LYS X  90       1.070 -11.383  16.671  0.00  0.00            
ATOM    696  CD  LYS X  90       2.222 -10.685  17.372  0.00  0.00            
ATOM    697  CE  LYS X  90       3.297 -10.308  16.374  0.00  0.00            
ATOM    698  NZ  LYS X  90       2.701  -9.710  15.138  0.00  0.00            
ATOM    699  C   LYS X  90       0.685 -15.251  16.434  0.00  0.00            
ATOM    700  O   LYS X  90      -0.003 -15.700  15.523  0.00  0.00            
ATOM    701  N   VAL X  91       1.665 -15.957  16.993  0.00  0.00            
ATOM    702  CA  VAL X  91       1.965 -17.252  16.574  0.00  0.00            
ATOM    703  CB  VAL X  91       3.257 -17.851  17.140  0.00  0.00            
ATOM    704  CG1 VAL X  91       3.410 -19.359  16.849  0.00  0.00            
ATOM    705  CG2 VAL X  91       4.458 -17.130  16.582  0.00  0.00            
ATOM    706  C   VAL X  91       0.770 -18.193  16.789  0.00  0.00            
ATOM    707  O   VAL X  91       0.392 -18.980  15.909  0.00  0.00            
ATOM    708  N   PHE X  92       0.137 -18.048  17.952  0.00  0.00            
ATOM    709  CA  PHE X  92      -1.096 -18.876  18.243  0.00  0.00            
ATOM    710  CB  PHE X  92      -1.599 -18.696  19.656  0.00  0.00            
ATOM    711  CG  PHE X  92      -0.858 -19.376  20.748  0.00  0.00            
ATOM    712  CD1 PHE X  92       0.314 -18.848  21.257  0.00  0.00            
ATOM    713  CD2 PHE X  92      -1.380 -20.503  21.387  0.00  0.00            
ATOM    714  CE1 PHE X  92       0.923 -19.447  22.345  0.00  0.00            
ATOM    715  CE2 PHE X  92      -0.742 -21.134  22.425  0.00  0.00            
ATOM    716  CZ  PHE X  92       0.415 -20.601  22.942  0.00  0.00            
ATOM    717  C   PHE X  92      -2.289 -18.467  17.474  0.00  0.00            
ATOM    718  O   PHE X  92      -3.271 -19.208  17.407  0.00  0.00            
ATOM    719  N   ASP X  93      -2.208 -17.334  16.790  0.00  0.00            
ATOM    720  CA  ASP X  93      -3.297 -16.851  15.980  0.00  0.00            
ATOM    721  CB  ASP X  93      -3.179 -15.368  15.734  0.00  0.00            
ATOM    722  CG  ASP X  93      -4.492 -14.653  15.966  0.00  0.00            
ATOM    723  OD1 ASP X  93      -5.322 -14.624  15.051  0.00  0.00            
ATOM    724  OD2 ASP X  93      -4.666 -14.141  17.071  0.00  0.00            
ATOM    725  C   ASP X  93      -2.412 -17.007  14.526  0.00  0.00            
ATOM    726  O   ASP X  93      -1.672 -16.157  14.009  0.00  0.00            
ATOM    727  N   ARG X  94      -2.629 -18.210  13.995  0.00  0.00            
ATOM    728  CA  ARG X  94      -2.236 -18.757  12.839  0.00  0.00            
ATOM    729  CB  ARG X  94      -2.313 -20.313  12.803  0.00  0.00            
ATOM    730  CG  ARG X  94      -1.276 -20.789  13.826  0.00  0.00            
ATOM    731  CD  ARG X  94      -0.368 -21.765  13.059  0.00  0.00            
ATOM    732  NE  ARG X  94       0.981 -21.313  13.366  0.00  0.00            
ATOM    733  CZ  ARG X  94       1.989 -21.348  12.505  0.00  0.00            
ATOM    734  NH1 ARG X  94       1.861 -21.828  11.270  0.00  0.00            
ATOM    735  NH2 ARG X  94       3.083 -20.847  13.058  0.00  0.00            
ATOM    736  C   ARG X  94      -2.706 -17.873  11.657  0.00  0.00            
ATOM    737  O   ARG X  94      -1.936 -17.283  10.894  0.00  0.00            
ATOM    738  N   ASP X  95      -4.024 -17.780  11.555  0.00  0.00            
ATOM    739  CA  ASP X  95      -4.586 -17.022  10.433  0.00  0.00            
ATOM    740  CB  ASP X  95      -5.998 -17.543  10.148  0.00  0.00            
ATOM    741  CG  ASP X  95      -5.982 -18.952   9.594  0.00  0.00            
ATOM    742  OD1 ASP X  95      -4.894 -19.526   9.381  0.00  0.00            
ATOM    743  OD2 ASP X  95      -7.086 -19.500   9.420  0.00  0.00            
ATOM    744  C   ASP X  95      -4.546 -15.487  10.544  0.00  0.00            
ATOM    745  O   ASP X  95      -4.736 -14.763   9.570  0.00  0.00            
ATOM    746  N   GLY X  96      -4.253 -15.014  11.746  0.00  0.00            
ATOM    747  CA  GLY X  96      -4.108 -13.504  11.892  0.00  0.00            
ATOM    748  C   GLY X  96      -5.367 -12.827  11.913  0.00  0.00            
ATOM    749  O   GLY X  96      -5.515 -11.703  11.429  0.00  0.00            
ATOM    750  N   ASN X  97      -6.340 -13.477  12.544  0.00  0.00            
ATOM    751  CA  ASN X  97      -7.859 -12.787  12.499  0.00  0.00            
ATOM    752  CB  ASN X  97      -9.020 -13.558  11.861  0.00  0.00            
ATOM    753  CG  ASN X  97      -9.075 -15.004  12.312  0.00  0.00            
ATOM    754  OD1 ASN X  97      -8.045 -15.672  12.394  0.00  0.00            
ATOM    755  ND2 ASN X  97     -10.276 -15.495  12.599  0.00  0.00            
ATOM    756  C   ASN X  97      -7.983 -12.057  13.874  0.00  0.00            
ATOM    757  O   ASN X  97      -8.989 -11.426  14.137  0.00  0.00            
ATOM    758  N   GLY X  98      -7.045 -12.269  14.780  0.00  0.00            
ATOM    759  CA  GLY X  98      -7.069 -11.568  16.162  0.00  0.00            
ATOM    760  C   GLY X  98      -7.468 -12.623  17.206  0.00  0.00            
ATOM    761  O   GLY X  98      -6.964 -12.520  18.329  0.00  0.00            
ATOM    762  N   LEU X  99      -8.444 -13.484  16.911  0.00  0.00            
ATOM    763  CA  LEU X  99      -8.800 -14.600  17.742  0.00  0.00            
ATOM    764  CB  LEU X  99     -10.262 -14.975  17.513  0.00  0.00            
ATOM    765  CG  LEU X  99     -11.348 -14.074  18.097  0.00  0.00            
ATOM    766  CD1 LEU X  99     -11.253 -12.662  17.542  0.00  0.00            
ATOM    767  CD2 LEU X  99     -12.684 -14.667  17.769  0.00  0.00            
ATOM    768  C   LEU X  99      -8.050 -15.910  17.533  0.00  0.00            
ATOM    769  O   LEU X  99      -7.690 -16.308  16.423  0.00  0.00            
ATOM    770  N   ILE X 100      -7.862 -16.625  18.634  0.00  0.00            
ATOM    771  CA  ILE X 100      -7.122 -17.850  18.672  0.00  0.00            
ATOM    772  CB  ILE X 100      -6.134 -18.035  19.873  0.00  0.00            
ATOM    773  CG1 ILE X 100      -5.061 -16.942  19.877  0.00  0.00            
ATOM    774  CG2 ILE X 100      -5.469 -19.408  19.811  0.00  0.00            
ATOM    775  CD1 ILE X 100      -4.186 -16.890  18.634  0.00  0.00            
ATOM    776  C   ILE X 100      -8.266 -18.843  18.648  0.00  0.00            
ATOM    777  O   ILE X 100      -9.066 -18.799  19.583  0.00  0.00            
ATOM    778  N   SER X 101      -8.332 -19.747  17.673  0.00  0.00            
ATOM    779  CA  SER X 101      -9.563 -20.678  17.701  0.00  0.00            
ATOM    780  CB  SER X 101     -10.083 -20.892  16.281  0.00  0.00            
ATOM    781  OG  SER X 101      -9.061 -21.460  15.473  0.00  0.00            
ATOM    782  C   SER X 101      -9.044 -21.959  18.313  0.00  0.00            
ATOM    783  O   SER X 101      -7.842 -22.151  18.489  0.00  0.00            
ATOM    784  N   ALA X 102      -9.980 -22.841  18.655  0.00  0.00            
ATOM    785  CA  ALA X 102      -9.663 -24.115  19.250  0.00  0.00            
ATOM    786  CB  ALA X 102     -10.898 -24.830  19.777  0.00  0.00            
ATOM    787  C   ALA X 102      -8.759 -24.931  18.318  0.00  0.00            
ATOM    788  O   ALA X 102      -7.791 -25.509  18.804  0.00  0.00            
ATOM    789  N   ALA X 103      -9.000 -24.898  17.014  0.00  0.00            
ATOM    790  CA  ALA X 103      -8.218 -25.537  15.972  0.00  0.00            
ATOM    791  CB  ALA X 103      -9.117 -25.560  14.727  0.00  0.00            
ATOM    792  C   ALA X 103      -6.726 -24.977  16.039  0.00  0.00            
ATOM    793  O   ALA X 103      -5.718 -25.667  16.049  0.00  0.00            
ATOM    794  N   GLU X 104      -6.694 -23.647  15.946  0.00  0.00            
ATOM    795  CA  GLU X 104      -5.361 -23.036  15.943  0.00  0.00            
ATOM    796  CB  GLU X 104      -5.469 -21.540  15.689  0.00  0.00            
ATOM    797  CG  GLU X 104      -5.803 -21.199  14.254  0.00  0.00            
ATOM    798  CD  GLU X 104      -6.032 -19.722  14.037  0.00  0.00            
ATOM    799  OE1 GLU X 104      -6.515 -19.059  14.964  0.00  0.00            
ATOM    800  OE2 GLU X 104      -5.739 -19.213  12.939  0.00  0.00            
ATOM    801  C   GLU X 104      -4.579 -23.334  17.246  0.00  0.00            
ATOM    802  O   GLU X 104      -3.394 -23.649  17.237  0.00  0.00            
ATOM    803  N   LEU X 105      -5.281 -23.257  18.375  0.00  0.00            
ATOM    804  CA  LEU X 105      -4.654 -23.563  19.591  0.00  0.00            
ATOM    805  CB  LEU X 105      -5.580 -23.159  20.732  0.00  0.00            
ATOM    806  CG  LEU X 105      -5.812 -21.664  20.975  0.00  0.00            
ATOM    807  CD1 LEU X 105      -6.862 -21.459  22.056  0.00  0.00            
ATOM    808  CD2 LEU X 105      -4.483 -21.031  21.360  0.00  0.00            
ATOM    809  C   LEU X 105      -4.173 -25.035  19.702  0.00  0.00            
ATOM    810  O   LEU X 105      -3.069 -25.322  20.153  0.00  0.00            
ATOM    811  N   ARG X 106      -5.001 -25.960  19.219  0.00  0.00            
ATOM    812  CA  ARG X 106      -4.584 -27.342  19.192  0.00  0.00            
ATOM    813  CB  ARG X 106      -5.800 -28.215  18.890  0.00  0.00            
ATOM    814  CG  ARG X 106      -6.785 -28.240  20.047  0.00  0.00            
ATOM    815  CD  ARG X 106      -7.712 -29.433  19.987  0.00  0.00            
ATOM    816  NE  ARG X 106      -8.956 -29.149  19.276  0.00  0.00            
ATOM    817  CZ  ARG X 106      -9.634 -30.053  18.576  0.00  0.00            
ATOM    818  NH1 ARG X 106      -9.181 -31.297  18.480  0.00  0.00            
ATOM    819  NH2 ARG X 106     -10.799 -29.732  18.026  0.00  0.00            
ATOM    820  C   ARG X 106      -3.371 -27.583  18.367  0.00  0.00            
ATOM    821  O   ARG X 106      -2.466 -28.299  18.787  0.00  0.00            
ATOM    822  N   HIS X 107      -3.300 -26.934  17.212  0.00  0.00            
ATOM    823  CA  HIS X 107      -2.230 -27.025  16.320  0.00  0.00            
ATOM    824  CB  HIS X 107      -2.600 -26.349  14.993  0.00  0.00            
ATOM    825  CG  HIS X 107      -3.996 -26.647  14.535  0.00  0.00            
ATOM    826  ND1 HIS X 107      -4.901 -25.658  14.213  0.00  0.00            
ATOM    827  CD2 HIS X 107      -4.654 -27.823  14.393  0.00  0.00            
ATOM    828  CE1 HIS X 107      -6.058 -26.210  13.895  0.00  0.00            
ATOM    829  NE2 HIS X 107      -5.935 -27.523  13.997  0.00  0.00            
ATOM    830  C   HIS X 107      -0.875 -26.488  17.035  0.00  0.00            
ATOM    831  O   HIS X 107       0.159 -27.156  17.126  0.00  0.00            
ATOM    832  N   VAL X 108      -0.985 -25.268  17.543  0.00  0.00            
ATOM    833  CA  VAL X 108       0.168 -24.655  18.161  0.00  0.00            
ATOM    834  CB  VAL X 108      -0.081 -23.152  18.464  0.00  0.00            
ATOM    835  CG1 VAL X 108       0.957 -22.576  19.404  0.00  0.00            
ATOM    836  CG2 VAL X 108      -0.154 -22.297  17.205  0.00  0.00            
ATOM    837  C   VAL X 108       0.632 -25.380  19.415  0.00  0.00            
ATOM    838  O   VAL X 108       1.812 -25.467  19.752  0.00  0.00            
ATOM    839  N   MET X 109      -0.365 -25.879  20.145  0.00  0.00            
ATOM    840  CA  MET X 109       0.014 -26.461  21.586  0.00  0.00            
ATOM    841  CB  MET X 109      -1.282 -26.573  22.399  0.00  0.00            
ATOM    842  CG  MET X 109      -1.760 -25.269  23.020  0.00  0.00            
ATOM    843  SD  MET X 109      -3.437 -25.392  23.685  0.00  0.00            
ATOM    844  CE  MET X 109      -3.106 -26.171  25.308  0.00  0.00            
ATOM    845  C   MET X 109       0.846 -27.729  21.208  0.00  0.00            
ATOM    846  O   MET X 109       1.803 -27.961  21.939  0.00  0.00            
ATOM    847  N   THR X 110       0.577 -28.475  20.138  0.00  0.00            
ATOM    848  CA  THR X 110       1.284 -29.617  19.693  0.00  0.00            
ATOM    849  CB  THR X 110       0.610 -30.145  18.365  0.00  0.00            
ATOM    850  OG1 THR X 110      -0.575 -30.884  18.812  0.00  0.00            
ATOM    851  CG2 THR X 110       1.473 -31.024  17.464  0.00  0.00            
ATOM    852  C   THR X 110       2.787 -29.073  19.471  0.00  0.00            
ATOM    853  O   THR X 110       3.745 -29.718  19.921  0.00  0.00            
ATOM    854  N   ASN X 111       2.935 -27.939  18.789  0.00  0.00            
ATOM    855  CA  ASN X 111       4.293 -27.366  18.509  0.00  0.00            
ATOM    856  CB  ASN X 111       4.229 -26.184  17.542  0.00  0.00            
ATOM    857  CG  ASN X 111       4.148 -26.706  16.119  0.00  0.00            
ATOM    858  OD1 ASN X 111       4.809 -27.681  15.727  0.00  0.00            
ATOM    859  ND2 ASN X 111       3.370 -26.031  15.276  0.00  0.00            
ATOM    860  C   ASN X 111       4.965 -26.982  19.806  0.00  0.00            
ATOM    861  O   ASN X 111       6.191 -27.003  19.856  0.00  0.00            
ATOM    862  N   LEU X 112       4.199 -26.589  20.823  0.00  0.00            
ATOM    863  CA  LEU X 112       4.766 -26.127  22.114  0.00  0.00            
ATOM    864  CB  LEU X 112       3.675 -25.547  23.020  0.00  0.00            
ATOM    865  CG  LEU X 112       3.218 -24.132  22.662  0.00  0.00            
ATOM    866  CD1 LEU X 112       1.942 -23.792  23.398  0.00  0.00            
ATOM    867  CD2 LEU X 112       4.313 -23.128  22.992  0.00  0.00            
ATOM    868  C   LEU X 112       5.084 -27.459  22.846  0.00  0.00            
ATOM    869  O   LEU X 112       5.537 -27.423  23.963  0.00  0.00            
ATOM    870  N   GLY X 113       4.753 -28.587  22.236  0.00  0.00            
ATOM    871  CA  GLY X 113       5.146 -29.977  22.885  0.00  0.00            
ATOM    872  C   GLY X 113       3.629 -30.597  23.069  0.00  0.00            
ATOM    873  O   GLY X 113       3.448 -31.723  22.617  0.00  0.00            
ATOM    874  N   GLU X 114       2.746 -29.999  23.850  0.00  0.00            
ATOM    875  CA  GLU X 114       1.519 -30.510  24.311  0.00  0.00            
ATOM    876  CB  GLU X 114       0.702 -29.519  25.142  0.00  0.00            
ATOM    877  CG  GLU X 114       1.296 -29.329  26.539  0.00  0.00            
ATOM    878  CD  GLU X 114       1.007 -27.967  27.137  0.00  0.00            
ATOM    879  OE1 GLU X 114      -0.080 -27.789  27.720  0.00  0.00            
ATOM    880  OE2 GLU X 114       1.883 -27.080  27.036  0.00  0.00            
ATOM    881  C   GLU X 114       0.647 -31.268  23.020  0.00  0.00            
ATOM    882  O   GLU X 114       0.435 -30.667  21.977  0.00  0.00            
ATOM    883  N   LYS X 115       0.167 -32.468  23.219  0.00  0.00            
ATOM    884  CA  LYS X 115      -0.522 -33.243  22.253  0.00  0.00            
ATOM    885  CB  LYS X 115      -0.015 -34.629  21.861  0.00  0.00            
ATOM    886  CG  LYS X 115       0.993 -34.617  20.733  0.00  0.00            
ATOM    887  CD  LYS X 115       1.543 -36.007  20.479  0.00  0.00            
ATOM    888  CE  LYS X 115       2.342 -36.060  19.189  0.00  0.00            
ATOM    889  NZ  LYS X 115       2.923 -37.411  18.961  0.00  0.00            
ATOM    890  C   LYS X 115      -1.855 -33.246  23.117  0.00  0.00            
ATOM    891  O   LYS X 115      -1.971 -34.046  24.036  0.00  0.00            
ATOM    892  N   LEU X 116      -2.849 -32.459  22.720  0.00  0.00            
ATOM    893  CA  LEU X 116      -4.126 -32.363  23.524  0.00  0.00            
ATOM    894  CB  LEU X 116      -4.191 -31.032  24.315  0.00  0.00            
ATOM    895  CG  LEU X 116      -2.978 -30.641  25.161  0.00  0.00            
ATOM    896  CD1 LEU X 116      -3.014 -29.169  25.551  0.00  0.00            
ATOM    897  CD2 LEU X 116      -2.878 -31.517  26.405  0.00  0.00            
ATOM    898  C   LEU X 116      -5.407 -32.972  22.690  0.00  0.00            
ATOM    899  O   LEU X 116      -5.338 -33.118  21.472  0.00  0.00            
ATOM    900  N   THR X 117      -6.541 -33.106  23.369  0.00  0.00            
ATOM    901  CA  THR X 117      -7.689 -33.402  22.413  0.00  0.00            
ATOM    902  CB  THR X 117      -8.087 -34.837  22.852  0.00  0.00            
ATOM    903  OG1 THR X 117      -6.939 -35.690  22.775  0.00  0.00            
ATOM    904  CG2 THR X 117      -9.168 -35.393  21.959  0.00  0.00            
ATOM    905  C   THR X 117      -8.604 -32.151  22.601  0.00  0.00            
ATOM    906  O   THR X 117      -8.324 -31.166  23.284  0.00  0.00            
ATOM    907  N   ASP X 118      -9.647 -32.191  21.775  0.00  0.00            
ATOM    908  CA  ASP X 118     -10.687 -31.167  21.653  0.00  0.00            
ATOM    909  CB  ASP X 118     -11.668 -31.358  20.490  0.00  0.00            
ATOM    910  CG  ASP X 118     -12.453 -32.660  20.571  0.00  0.00            
ATOM    911  OD1 ASP X 118     -12.146 -33.525  21.421  0.00  0.00            
ATOM    912  OD2 ASP X 118     -13.389 -32.816  19.762  0.00  0.00            
ATOM    913  C   ASP X 118     -11.197 -30.757  23.029  0.00  0.00            
ATOM    914  O   ASP X 118     -11.368 -29.603  23.417  0.00  0.00            
ATOM    915  N   ASP X 119     -11.467 -31.821  23.783  0.00  0.00            
ATOM    916  CA  ASP X 119     -12.065 -31.504  25.139  0.00  0.00            
ATOM    917  CB  ASP X 119     -12.486 -32.826  25.790  0.00  0.00            
ATOM    918  CG  ASP X 119     -13.757 -33.404  25.195  0.00  0.00            
ATOM    919  OD1 ASP X 119     -14.471 -32.690  24.458  0.00  0.00            
ATOM    920  OD2 ASP X 119     -14.044 -34.587  25.482  0.00  0.00            
ATOM    921  C   ASP X 119     -11.078 -30.770  26.013  0.00  0.00            
ATOM    922  O   ASP X 119     -11.435 -29.815  26.698  0.00  0.00            
ATOM    923  N   GLU X 120      -9.811 -31.152  25.914  0.00  0.00            
ATOM    924  CA  GLU X 120      -8.706 -30.563  26.692  0.00  0.00            
ATOM    925  CB  GLU X 120      -7.323 -31.197  26.365  0.00  0.00            
ATOM    926  CG  GLU X 120      -7.230 -32.623  26.883  0.00  0.00            
ATOM    927  CD  GLU X 120      -5.949 -33.319  26.456  0.00  0.00            
ATOM    928  OE1 GLU X 120      -5.258 -32.865  25.511  0.00  0.00            
ATOM    929  OE2 GLU X 120      -5.648 -34.336  27.112  0.00  0.00            
ATOM    930  C   GLU X 120      -8.561 -29.026  26.198  0.00  0.00            
ATOM    931  O   GLU X 120      -8.448 -28.083  26.966  0.00  0.00            
ATOM    932  N   VAL X 121      -8.477 -28.897  24.873  0.00  0.00            
ATOM    933  CA  VAL X 121      -8.360 -27.512  24.310  0.00  0.00            
ATOM    934  CB  VAL X 121      -8.167 -27.568  22.775  0.00  0.00            
ATOM    935  CG1 VAL X 121      -8.068 -26.170  22.164  0.00  0.00            
ATOM    936  CG2 VAL X 121      -6.971 -28.410  22.361  0.00  0.00            
ATOM    937  C   VAL X 121      -9.489 -26.659  24.678  0.00  0.00            
ATOM    938  O   VAL X 121      -9.259 -25.502  25.015  0.00  0.00            
ATOM    939  N   ASP X 122     -10.718 -27.169  24.695  0.00  0.00            
ATOM    940  CA  ASP X 122     -11.817 -26.452  25.047  0.00  0.00            
ATOM    941  CB  ASP X 122     -13.082 -27.287  24.866  0.00  0.00            
ATOM    942  CG  ASP X 122     -13.417 -27.692  23.450  0.00  0.00            
ATOM    943  OD1 ASP X 122     -12.850 -27.129  22.491  0.00  0.00            
ATOM    944  OD2 ASP X 122     -14.279 -28.587  23.299  0.00  0.00            
ATOM    945  C   ASP X 122     -11.718 -25.956  26.524  0.00  0.00            
ATOM    946  O   ASP X 122     -12.046 -24.801  26.781  0.00  0.00            
ATOM    947  N   GLU X 123     -11.165 -26.765  27.419  0.00  0.00            
ATOM    948  CA  GLU X 123     -10.934 -26.488  28.852  0.00  0.00            
ATOM    949  CB  GLU X 123     -10.218 -27.631  29.627  0.00  0.00            
ATOM    950  CG  GLU X 123     -11.111 -28.853  29.764  0.00  0.00            
ATOM    951  CD  GLU X 123     -10.393 -30.037  30.389  0.00  0.00            
ATOM    952  OE1 GLU X 123      -9.139 -30.071  30.441  0.00  0.00            
ATOM    953  OE2 GLU X 123     -11.133 -30.934  30.842  0.00  0.00            
ATOM    954  C   GLU X 123      -9.914 -25.273  28.893  0.00  0.00            
ATOM    955  O   GLU X 123     -10.115 -24.326  29.638  0.00  0.00            
ATOM    956  N   MET X 124      -8.809 -25.395  28.157  0.00  0.00            
ATOM    957  CA  MET X 124      -7.771 -24.329  28.139  0.00  0.00            
ATOM    958  CB  MET X 124      -6.611 -24.761  27.225  0.00  0.00            
ATOM    959  CG  MET X 124      -5.825 -25.926  27.768  0.00  0.00            
ATOM    960  SD  MET X 124      -4.888 -25.401  29.235  0.00  0.00            
ATOM    961  CE  MET X 124      -3.864 -24.147  28.554  0.00  0.00            
ATOM    962  C   MET X 124      -8.490 -22.993  27.761  0.00  0.00            
ATOM    963  O   MET X 124      -8.275 -21.959  28.387  0.00  0.00            
ATOM    964  N   ILE X 125      -9.316 -23.051  26.725  0.00  0.00            
ATOM    965  CA  ILE X 125      -9.977 -21.892  26.219  0.00  0.00            
ATOM    966  CB  ILE X 125     -10.705 -22.228  24.867  0.00  0.00            
ATOM    967  CG1 ILE X 125      -9.699 -22.775  23.840  0.00  0.00            
ATOM    968  CG2 ILE X 125     -11.405 -20.972  24.307  0.00  0.00            
ATOM    969  CD1 ILE X 125     -10.322 -23.481  22.624  0.00  0.00            
ATOM    970  C   ILE X 125     -10.976 -21.348  27.215  0.00  0.00            
ATOM    971  O   ILE X 125     -10.994 -20.137  27.461  0.00  0.00            
ATOM    972  N   ARG X 126     -11.813 -22.216  27.785  0.00  0.00            
ATOM    973  CA  ARG X 126     -12.856 -21.809  28.792  0.00  0.00            
ATOM    974  CB  ARG X 126     -13.533 -23.065  29.355  0.00  0.00            
ATOM    975  CG  ARG X 126     -14.815 -22.824  30.172  0.00  0.00            
ATOM    976  CD  ARG X 126     -15.335 -24.186  30.644  0.00  0.00            
ATOM    977  NE  ARG X 126     -16.358 -24.102  31.688  0.00  0.00            
ATOM    978  CZ  ARG X 126     -17.653 -24.095  31.359  0.00  0.00            
ATOM    979  NH1 ARG X 126     -17.990 -24.131  30.075  0.00  0.00            
ATOM    980  NH2 ARG X 126     -18.610 -24.036  32.265  0.00  0.00            
ATOM    981  C   ARG X 126     -12.235 -21.159  29.992  0.00  0.00            
ATOM    982  O   ARG X 126     -12.784 -20.202  30.535  0.00  0.00            
ATOM    983  N   GLU X 127     -11.055 -21.634  30.386  0.00  0.00            
ATOM    984  CA  GLU X 127     -10.328 -21.002  31.594  0.00  0.00            
ATOM    985  CB  GLU X 127      -8.989 -21.711  31.769  0.00  0.00            
ATOM    986  CG  GLU X 127      -9.081 -23.179  32.239  0.00  0.00            
ATOM    987  CD  GLU X 127      -9.402 -23.170  33.725  0.00  0.00            
ATOM    988  OE1 GLU X 127      -8.565 -22.664  34.513  0.00  0.00            
ATOM    989  OE2 GLU X 127     -10.512 -23.617  34.086  0.00  0.00            
ATOM    990  C   GLU X 127     -10.097 -19.469  31.222  0.00  0.00            
ATOM    991  O   GLU X 127      -9.985 -18.616  32.105  0.00  0.00            
ATOM    992  N   ALA X 128      -9.794 -19.225  29.949  0.00  0.00            
ATOM    993  CA  ALA X 128      -9.354 -17.944  29.630  0.00  0.00            
ATOM    994  CB  ALA X 128      -8.360 -17.958  28.483  0.00  0.00            
ATOM    995  C   ALA X 128     -10.611 -17.037  29.154  0.00  0.00            
ATOM    996  O   ALA X 128     -10.661 -15.812  29.276  0.00  0.00            
ATOM    997  N   ASP X 129     -11.521 -17.742  28.484  0.00  0.00            
ATOM    998  CA  ASP X 129     -12.487 -16.989  27.675  0.00  0.00            
ATOM    999  CB  ASP X 129     -13.304 -18.003  26.866  0.00  0.00            
ATOM   1000  CG  ASP X 129     -14.207 -17.320  25.873  0.00  0.00            
ATOM   1001  OD1 ASP X 129     -15.290 -16.839  26.255  0.00  0.00            
ATOM   1002  OD2 ASP X 129     -13.820 -17.121  24.710  0.00  0.00            
ATOM   1003  C   ASP X 129     -13.284 -16.026  28.562  0.00  0.00            
ATOM   1004  O   ASP X 129     -13.837 -16.500  29.544  0.00  0.00            
ATOM   1005  N   ILE X 130     -13.383 -14.745  28.216  0.00  0.00            
ATOM   1006  CA  ILE X 130     -14.154 -13.833  28.969  0.00  0.00            
ATOM   1007  CB  ILE X 130     -13.406 -12.536  29.188  0.00  0.00            
ATOM   1008  CG1 ILE X 130     -12.156 -12.792  30.000  0.00  0.00            
ATOM   1009  CG2 ILE X 130     -14.280 -11.567  29.954  0.00  0.00            
ATOM   1010  CD1 ILE X 130     -11.473 -11.555  30.365  0.00  0.00            
ATOM   1011  C   ILE X 130     -15.427 -13.602  28.184  0.00  0.00            
ATOM   1012  O   ILE X 130     -16.489 -13.968  28.679  0.00  0.00            
ATOM   1013  N   ASP X 131     -15.352 -13.050  26.982  0.00  0.00            
ATOM   1014  CA  ASP X 131     -16.520 -12.815  26.116  0.00  0.00            
ATOM   1015  CB  ASP X 131     -16.099 -12.335  24.728  0.00  0.00            
ATOM   1016  CG  ASP X 131     -15.507 -10.939  24.745  0.00  0.00            
ATOM   1017  OD1 ASP X 131     -15.730 -10.195  25.718  0.00  0.00            
ATOM   1018  OD2 ASP X 131     -14.813 -10.581  23.777  0.00  0.00            
ATOM   1019  C   ASP X 131     -17.420 -14.033  25.722  0.00  0.00            
ATOM   1020  O   ASP X 131     -18.554 -13.825  25.294  0.00  0.00            
ATOM   1021  N   GLY X 132     -16.936 -15.251  25.914  0.00  0.00            
ATOM   1022  CA  GLY X 132     -17.784 -16.387  25.581  0.00  0.00            
ATOM   1023  C   GLY X 132     -17.871 -16.928  24.140  0.00  0.00            
ATOM   1024  O   GLY X 132     -18.580 -17.878  23.832  0.00  0.00            
ATOM   1025  N   ASP X 133     -17.133 -16.262  23.241  0.00  0.00            
ATOM   1026  CA  ASP X 133     -17.071 -16.722  21.895  0.00  0.00            
ATOM   1027  CB  ASP X 133     -16.249 -15.719  21.048  0.00  0.00            
ATOM   1028  CG  ASP X 133     -14.859 -15.435  21.624  0.00  0.00            
ATOM   1029  OD1 ASP X 133     -14.694 -15.352  22.859  0.00  0.00            
ATOM   1030  OD2 ASP X 133     -13.902 -15.286  20.831  0.00  0.00            
ATOM   1031  C   ASP X 133     -16.456 -18.062  21.607  0.00  0.00            
ATOM   1032  O   ASP X 133     -16.564 -18.638  20.515  0.00  0.00            
ATOM   1033  N   GLY X 134     -15.746 -18.609  22.604  0.00  0.00            
ATOM   1034  CA  GLY X 134     -15.032 -19.881  22.361  0.00  0.00            
ATOM   1035  C   GLY X 134     -13.758 -19.699  21.505  0.00  0.00            
ATOM   1036  O   GLY X 134     -13.356 -20.498  20.660  0.00  0.00            
ATOM   1037  N   HIS X 135     -13.129 -18.566  21.799  0.00  0.00            
ATOM   1038  CA  HIS X 135     -11.913 -18.049  21.101  0.00  0.00            
ATOM   1039  CB  HIS X 135     -12.076 -17.036  19.946  0.00  0.00            
ATOM   1040  CG  HIS X 135     -12.644 -17.622  18.685  0.00  0.00            
ATOM   1041  ND1 HIS X 135     -13.949 -18.021  18.578  0.00  0.00            
ATOM   1042  CD2 HIS X 135     -12.059 -17.900  17.480  0.00  0.00            
ATOM   1043  CE1 HIS X 135     -14.175 -18.512  17.359  0.00  0.00            
ATOM   1044  NE2 HIS X 135     -13.031 -18.415  16.678  0.00  0.00            
ATOM   1045  C   HIS X 135     -11.211 -17.125  22.226  0.00  0.00            
ATOM   1046  O   HIS X 135     -11.796 -16.497  23.107  0.00  0.00            
ATOM   1047  N   ILE X 136      -9.902 -17.046  22.018  0.00  0.00            
ATOM   1048  CA  ILE X 136      -9.050 -16.241  22.904  0.00  0.00            
ATOM   1049  CB  ILE X 136      -7.711 -16.940  23.187  0.00  0.00            
ATOM   1050  CG1 ILE X 136      -7.923 -18.355  23.719  0.00  0.00            
ATOM   1051  CG2 ILE X 136      -6.885 -16.134  24.162  0.00  0.00            
ATOM   1052  CD1 ILE X 136      -6.642 -19.152  23.743  0.00  0.00            
ATOM   1053  C   ILE X 136      -8.633 -14.981  22.075  0.00  0.00            
ATOM   1054  O   ILE X 136      -8.084 -15.117  20.985  0.00  0.00            
ATOM   1055  N   ASN X 137      -8.912 -13.799  22.608  0.00  0.00            
ATOM   1056  CA  ASN X 137      -8.432 -12.643  21.993  0.00  0.00            
ATOM   1057  CB  ASN X 137      -9.570 -11.670  21.681  0.00  0.00            
ATOM   1058  CG  ASN X 137      -9.071 -10.429  20.912  0.00  0.00            
ATOM   1059  OD1 ASN X 137      -8.901 -10.490  19.704  0.00  0.00            
ATOM   1060  ND2 ASN X 137      -8.726  -9.332  21.590  0.00  0.00            
ATOM   1061  C   ASN X 137      -7.434 -12.135  23.092  0.00  0.00            
ATOM   1062  O   ASN X 137      -7.375 -12.471  24.275  0.00  0.00            
ATOM   1063  N   TYR X 138      -6.467 -11.448  22.485  0.00  0.00            
ATOM   1064  CA  TYR X 138      -5.322 -10.818  23.063  0.00  0.00            
ATOM   1065  CB  TYR X 138      -4.734  -9.644  22.282  0.00  0.00            
ATOM   1066  CG  TYR X 138      -3.277  -9.381  22.583  0.00  0.00            
ATOM   1067  CD1 TYR X 138      -2.258 -10.117  21.994  0.00  0.00            
ATOM   1068  CD2 TYR X 138      -2.924  -8.378  23.475  0.00  0.00            
ATOM   1069  CE1 TYR X 138      -0.926  -9.867  22.293  0.00  0.00            
ATOM   1070  CE2 TYR X 138      -1.600  -8.115  23.771  0.00  0.00            
ATOM   1071  CZ  TYR X 138      -0.604  -8.858  23.174  0.00  0.00            
ATOM   1072  OH  TYR X 138       0.710  -8.585  23.485  0.00  0.00            
ATOM   1073  C   TYR X 138      -5.336 -10.536  24.462  0.00  0.00            
ATOM   1074  O   TYR X 138      -4.527 -11.032  25.254  0.00  0.00            
ATOM   1075  N   GLU X 139      -6.316  -9.718  24.846  0.00  0.00            
ATOM   1076  CA  GLU X 139      -6.464  -9.353  26.272  0.00  0.00            
ATOM   1077  CB  GLU X 139      -7.702  -8.472  26.480  0.00  0.00            
ATOM   1078  CG  GLU X 139      -7.415  -7.153  27.148  0.00  0.00            
ATOM   1079  CD  GLU X 139      -6.859  -6.117  26.193  0.00  0.00            
ATOM   1080  OE1 GLU X 139      -7.633  -5.587  25.361  0.00  0.00            
ATOM   1081  OE2 GLU X 139      -5.646  -5.831  26.274  0.00  0.00            
ATOM   1082  C   GLU X 139      -6.745 -10.608  27.170  0.00  0.00            
ATOM   1083  O   GLU X 139      -6.162 -10.751  28.240  0.00  0.00            
ATOM   1084  N   GLU X 140      -7.572 -11.533  26.687  0.00  0.00            
ATOM   1085  CA  GLU X 140      -7.775 -12.766  27.360  0.00  0.00            
ATOM   1086  CB  GLU X 140      -8.856 -13.563  26.623  0.00  0.00            
ATOM   1087  CG  GLU X 140     -10.152 -12.778  26.455  0.00  0.00            
ATOM   1088  CD  GLU X 140     -11.245 -13.505  25.663  0.00  0.00            
ATOM   1089  OE1 GLU X 140     -10.932 -14.402  24.842  0.00  0.00            
ATOM   1090  OE2 GLU X 140     -12.434 -13.144  25.849  0.00  0.00            
ATOM   1091  C   GLU X 140      -6.486 -13.566  27.525  0.00  0.00            
ATOM   1092  O   GLU X 140      -6.210 -14.095  28.597  0.00  0.00            
ATOM   1093  N   PHE X 141      -5.677 -13.643  26.471  0.00  0.00            
ATOM   1094  CA  PHE X 141      -4.491 -14.284  26.559  0.00  0.00            
ATOM   1095  CB  PHE X 141      -3.827 -14.288  25.170  0.00  0.00            
ATOM   1096  CG  PHE X 141      -2.965 -15.501  24.904  0.00  0.00            
ATOM   1097  CD1 PHE X 141      -1.822 -15.741  25.651  0.00  0.00            
ATOM   1098  CD2 PHE X 141      -3.319 -16.422  23.924  0.00  0.00            
ATOM   1099  CE1 PHE X 141      -1.049 -16.883  25.434  0.00  0.00            
ATOM   1100  CE2 PHE X 141      -2.551 -17.558  23.702  0.00  0.00            
ATOM   1101  CZ  PHE X 141      -1.415 -17.790  24.461  0.00  0.00            
ATOM   1102  C   PHE X 141      -3.508 -13.723  27.574  0.00  0.00            
ATOM   1103  O   PHE X 141      -2.835 -14.460  28.285  0.00  0.00            
ATOM   1104  N   VAL X 142      -3.424 -12.398  27.604  0.00  0.00            
ATOM   1105  CA  VAL X 142      -2.625 -11.684  28.593  0.00  0.00            
ATOM   1106  CB  VAL X 142      -2.637 -10.141  28.330  0.00  0.00            
ATOM   1107  CG1 VAL X 142      -1.959  -9.375  29.465  0.00  0.00            
ATOM   1108  CG2 VAL X 142      -1.946  -9.835  27.018  0.00  0.00            
ATOM   1109  C   VAL X 142      -2.944 -11.877  29.955  0.00  0.00            
ATOM   1110  O   VAL X 142      -2.049 -12.171  30.756  0.00  0.00            
ATOM   1111  N   ARG X 143      -4.222 -11.753  30.312  0.00  0.00            
ATOM   1112  CA  ARG X 143      -4.683 -11.997  31.662  0.00  0.00            
ATOM   1113  CB  ARG X 143      -6.216 -11.932  31.674  0.00  0.00            
ATOM   1114  CG  ARG X 143      -6.869 -11.848  33.066  0.00  0.00            
ATOM   1115  CD  ARG X 143      -8.388 -11.794  32.868  0.00  0.00            
ATOM   1116  NE  ARG X 143      -9.155 -12.030  34.093  0.00  0.00            
ATOM   1117  CZ  ARG X 143      -9.551 -11.001  34.846  0.00  0.00            
ATOM   1118  NH1 ARG X 143      -9.208  -9.771  34.483  0.00  0.00            
ATOM   1119  NH2 ARG X 143     -10.256 -11.164  35.949  0.00  0.00            
ATOM   1120  C   ARG X 143      -4.329 -13.372  32.198  0.00  0.00            
ATOM   1121  O   ARG X 143      -3.850 -13.518  33.319  0.00  0.00            
ATOM   1122  N   MET X 144      -4.496 -14.377  31.348  0.00  0.00            
ATOM   1123  CA  MET X 144      -4.111 -15.685  31.620  0.00  0.00            
ATOM   1124  CB  MET X 144      -4.601 -16.639  30.525  0.00  0.00            
ATOM   1125  CG  MET X 144      -6.097 -16.907  30.649  0.00  0.00            
ATOM   1126  SD  MET X 144      -6.808 -17.816  29.280  0.00  0.00            
ATOM   1127  CE  MET X 144      -5.884 -19.350  29.368  0.00  0.00            
ATOM   1128  C   MET X 144      -2.649 -15.937  31.892  0.00  0.00            
ATOM   1129  O   MET X 144      -2.256 -16.494  32.920  0.00  0.00            
ATOM   1130  N   MET X 145      -1.820 -15.441  30.985  0.00  0.00            
ATOM   1131  CA  MET X 145      -0.462 -15.536  31.148  0.00  0.00            
ATOM   1132  CB  MET X 145       0.278 -14.961  29.939  0.00  0.00            
ATOM   1133  CG  MET X 145       1.786 -15.217  29.993  0.00  0.00            
ATOM   1134  SD  MET X 145       2.248 -16.957  29.625  0.00  0.00            
ATOM   1135  CE  MET X 145       2.011 -16.943  27.787  0.00  0.00            
ATOM   1136  C   MET X 145       0.153 -14.926  32.419  0.00  0.00            
ATOM   1137  O   MET X 145       0.852 -15.513  33.247  0.00  0.00            
ATOM   1138  N   VAL X 146      -0.219 -13.649  32.558  0.00  0.00            
ATOM   1139  CA  VAL X 146       0.293 -12.942  33.795  0.00  0.00            
ATOM   1140  CB  VAL X 146       0.543 -11.485  33.395  0.00  0.00            
ATOM   1141  CG1 VAL X 146       1.542 -11.423  32.259  0.00  0.00            
ATOM   1142  CG2 VAL X 146      -0.762 -10.808  33.018  0.00  0.00            
ATOM   1143  C   VAL X 146      -0.284 -13.519  35.102  0.00  0.00            
ATOM   1144  O   VAL X 146       0.454 -13.825  36.043  0.00  0.00            
ATOM   1145  N   SER X 147      -1.595 -13.711  35.130  0.00  0.00            
ATOM   1146  CA  SER X 147      -2.221 -14.285  36.225  0.00  0.00            
ATOM   1147  CB  SER X 147      -3.747 -14.286  36.037  0.00  0.00            
ATOM   1148  OG  SER X 147      -4.147 -15.178  35.015  0.00  0.00            
ATOM   1149  C   SER X 147      -1.733 -15.650  36.682  0.00  0.00            
ATOM   1150  O   SER X 147      -1.323 -15.949  37.804  0.00  0.00            
END
ATOM      1  N   GLU X   2      26.528  -3.663  38.664  0.00  0.00            
ATOM      2  CA  GLU X   2      26.411  -2.513  37.751  0.00  0.00            
ATOM      3  CB  GLU X   2      27.646  -1.790  37.205  0.00  0.00            
ATOM      4  CG  GLU X   2      28.843  -1.715  38.160  0.00  0.00            
ATOM      5  CD  GLU X   2      28.626  -0.762  39.330  0.00  0.00            
ATOM      6  OE1 GLU X   2      27.693   0.068  39.277  0.00  0.00            
ATOM      7  OE2 GLU X   2      29.408  -0.833  40.302  0.00  0.00            
ATOM      8  C   GLU X   2      25.291  -2.838  36.612  0.00  0.00            
ATOM      9  O   GLU X   2      24.898  -3.874  36.069  0.00  0.00            
ATOM     10  N   GLN X   3      24.639  -1.667  36.551  0.00  0.00            
ATOM     11  CA  GLN X   3      23.531  -1.305  35.814  0.00  0.00            
ATOM     12  CB  GLN X   3      22.276  -0.885  36.586  0.00  0.00            
ATOM     13  CG  GLN X   3      21.144  -0.314  35.735  0.00  0.00            
ATOM     14  CD  GLN X   3      20.592  -1.279  34.680  0.00  0.00            
ATOM     15  OE1 GLN X   3      21.325  -2.081  34.085  0.00  0.00            
ATOM     16  NE2 GLN X   3      19.283  -1.173  34.423  0.00  0.00            
ATOM     17  C   GLN X   3      23.922  -0.319  34.773  0.00  0.00            
ATOM     18  O   GLN X   3      24.268   0.735  35.326  0.00  0.00            
ATOM     19  N   LEU X   4      23.890  -0.478  33.455  0.00  0.00            
ATOM     20  CA  LEU X   4      24.035   0.412  32.381  0.00  0.00            
ATOM     21  CB  LEU X   4      23.573   1.870  32.293  0.00  0.00            
ATOM     22  CG  LEU X   4      22.300   2.294  33.014  0.00  0.00            
ATOM     23  CD1 LEU X   4      22.130   3.802  32.945  0.00  0.00            
ATOM     24  CD2 LEU X   4      21.099   1.589  32.399  0.00  0.00            
ATOM     25  C   LEU X   4      25.697   0.488  31.945  0.00  0.00            
ATOM     26  O   LEU X   4      26.728   0.382  32.616  0.00  0.00            
ATOM     27  N   THR X   5      25.667   0.425  30.606  0.00  0.00            
ATOM     28  CA  THR X   5      26.740   0.385  29.634  0.00  0.00            
ATOM     29  CB  THR X   5      26.826  -0.623  28.462  0.00  0.00            
ATOM     30  OG1 THR X   5      25.525  -0.854  27.916  0.00  0.00            
ATOM     31  CG2 THR X   5      27.435  -1.936  28.924  0.00  0.00            
ATOM     32  C   THR X   5      26.738   1.820  29.103  0.00  0.00            
ATOM     33  O   THR X   5      25.707   2.491  29.121  0.00  0.00            
ATOM     34  N   GLU X   6      27.885   2.295  28.628  0.00  0.00            
ATOM     35  CA  GLU X   6      27.998   3.669  28.077  0.00  0.00            
ATOM     36  CB  GLU X   6      29.445   4.011  27.758  0.00  0.00            
ATOM     37  CG  GLU X   6      29.661   5.410  27.228  0.00  0.00            
ATOM     38  CD  GLU X   6      31.129   5.761  27.106  0.00  0.00            
ATOM     39  OE1 GLU X   6      31.967   4.848  26.910  0.00  0.00            
ATOM     40  OE2 GLU X   6      31.441   6.959  27.212  0.00  0.00            
ATOM     41  C   GLU X   6      27.094   3.724  26.830  0.00  0.00            
ATOM     42  O   GLU X   6      26.437   4.753  26.696  0.00  0.00            
ATOM     43  N   GLU X   7      26.983   2.685  26.012  0.00  0.00            
ATOM     44  CA  GLU X   7      26.160   2.521  24.854  0.00  0.00            
ATOM     45  CB  GLU X   7      26.209   1.101  24.220  0.00  0.00            
ATOM     46  CG  GLU X   7      27.586   0.794  23.653  0.00  0.00            
ATOM     47  CD  GLU X   7      27.710  -0.636  23.156  0.00  0.00            
ATOM     48  OE1 GLU X   7      26.882  -1.510  23.509  0.00  0.00            
ATOM     49  OE2 GLU X   7      28.664  -0.853  22.383  0.00  0.00            
ATOM     50  C   GLU X   7      24.655   2.727  25.261  0.00  0.00            
ATOM     51  O   GLU X   7      23.903   3.454  24.628  0.00  0.00            
ATOM     52  N   GLN X   8      24.248   1.977  26.285  0.00  0.00            
ATOM     53  CA  GLN X   8      22.833   2.049  26.728  0.00  0.00            
ATOM     54  CB  GLN X   8      22.552   1.023  27.855  0.00  0.00            
ATOM     55  CG  GLN X   8      22.716  -0.393  27.277  0.00  0.00            
ATOM     56  CD  GLN X   8      22.712  -1.481  28.297  0.00  0.00            
ATOM     57  OE1 GLN X   8      23.389  -1.508  29.325  0.00  0.00            
ATOM     58  NE2 GLN X   8      21.885  -2.505  27.972  0.00  0.00            
ATOM     59  C   GLN X   8      22.529   3.574  27.128  0.00  0.00            
ATOM     60  O   GLN X   8      21.500   4.139  26.773  0.00  0.00            
ATOM     61  N   ILE X   9      23.444   4.181  27.882  0.00  0.00            
ATOM     62  CA  ILE X   9      23.231   5.547  28.245  0.00  0.00            
ATOM     63  CB  ILE X   9      24.356   5.986  29.209  0.00  0.00            
ATOM     64  CG1 ILE X   9      24.312   5.166  30.509  0.00  0.00            
ATOM     65  CG2 ILE X   9      24.207   7.474  29.455  0.00  0.00            
ATOM     66  CD1 ILE X   9      25.418   5.415  31.504  0.00  0.00            
ATOM     67  C   ILE X   9      23.184   6.463  27.076  0.00  0.00            
ATOM     68  O   ILE X   9      22.332   7.343  27.000  0.00  0.00            
ATOM     69  N   ALA X  10      24.064   6.246  26.100  0.00  0.00            
ATOM     70  CA  ALA X  10      24.098   7.097  24.950  0.00  0.00            
ATOM     71  CB  ALA X  10      25.247   6.707  24.044  0.00  0.00            
ATOM     72  C   ALA X  10      22.725   6.836  24.134  0.00  0.00            
ATOM     73  O   ALA X  10      22.135   7.796  23.648  0.00  0.00            
ATOM     74  N   GLU X  11      22.241   5.598  24.059  0.00  0.00            
ATOM     75  CA  GLU X  11      20.957   5.295  23.487  0.00  0.00            
ATOM     76  CB  GLU X  11      20.750   3.777  23.483  0.00  0.00            
ATOM     77  CG  GLU X  11      21.895   3.030  22.809  0.00  0.00            
ATOM     78  CD  GLU X  11      21.772   1.503  22.838  0.00  0.00            
ATOM     79  OE1 GLU X  11      21.087   0.947  23.733  0.00  0.00            
ATOM     80  OE2 GLU X  11      22.398   0.852  21.965  0.00  0.00            
ATOM     81  C   GLU X  11      19.861   6.128  24.183  0.00  0.00            
ATOM     82  O   GLU X  11      19.011   6.747  23.552  0.00  0.00            
ATOM     83  N   PHE X  12      19.862   6.085  25.514  0.00  0.00            
ATOM     84  CA  PHE X  12      18.870   6.750  26.169  0.00  0.00            
ATOM     85  CB  PHE X  12      18.995   6.426  27.669  0.00  0.00            
ATOM     86  CG  PHE X  12      17.689   6.506  28.427  0.00  0.00            
ATOM     87  CD1 PHE X  12      17.014   7.710  28.557  0.00  0.00            
ATOM     88  CD2 PHE X  12      17.120   5.366  28.981  0.00  0.00            
ATOM     89  CE1 PHE X  12      15.787   7.777  29.220  0.00  0.00            
ATOM     90  CE2 PHE X  12      15.901   5.427  29.644  0.00  0.00            
ATOM     91  CZ  PHE X  12      15.232   6.635  29.762  0.00  0.00            
ATOM     92  C   PHE X  12      18.940   8.297  25.992  0.00  0.00            
ATOM     93  O   PHE X  12      17.972   9.046  25.872  0.00  0.00            
ATOM     94  N   LYS X  13      20.199   8.728  25.937  0.00  0.00            
ATOM     95  CA  LYS X  13      20.401  10.261  25.757  0.00  0.00            
ATOM     96  CB  LYS X  13      21.824  10.739  25.985  0.00  0.00            
ATOM     97  CG  LYS X  13      22.302  10.686  27.441  0.00  0.00            
ATOM     98  CD  LYS X  13      23.816  10.553  27.465  0.00  0.00            
ATOM     99  CE  LYS X  13      24.450  11.147  28.713  0.00  0.00            
ATOM    100  NZ  LYS X  13      25.931  11.266  28.550  0.00  0.00            
ATOM    101  C   LYS X  13      19.833  10.678  24.374  0.00  0.00            
ATOM    102  O   LYS X  13      19.167  11.703  24.266  0.00  0.00            
ATOM    103  N   GLU X  14      20.081   9.885  23.334  0.00  0.00            
ATOM    104  CA  GLU X  14      19.583  10.191  22.056  0.00  0.00            
ATOM    105  CB  GLU X  14      20.132   9.172  21.052  0.00  0.00            
ATOM    106  CG  GLU X  14      21.655   9.153  21.008  0.00  0.00            
ATOM    107  CD  GLU X  14      22.259   8.103  20.069  0.00  0.00            
ATOM    108  OE1 GLU X  14      21.599   7.075  19.773  0.00  0.00            
ATOM    109  OE2 GLU X  14      23.425   8.302  19.648  0.00  0.00            
ATOM    110  C   GLU X  14      17.990  10.216  22.085  0.00  0.00            
ATOM    111  O   GLU X  14      17.348  11.107  21.539  0.00  0.00            
ATOM    112  N   ALA X  15      17.399   9.223  22.747  0.00  0.00            
ATOM    113  CA  ALA X  15      15.966   9.177  22.820  0.00  0.00            
ATOM    114  CB  ALA X  15      15.536   7.907  23.524  0.00  0.00            
ATOM    115  C   ALA X  15      15.431  10.392  23.626  0.00  0.00            
ATOM    116  O   ALA X  15      14.441  10.996  23.227  0.00  0.00            
ATOM    117  N   PHE X  16      16.101  10.774  24.711  0.00  0.00            
ATOM    118  CA  PHE X  16      15.697  11.941  25.476  0.00  0.00            
ATOM    119  CB  PHE X  16      16.584  12.065  26.729  0.00  0.00            
ATOM    120  CG  PHE X  16      15.889  12.697  27.914  0.00  0.00            
ATOM    121  CD1 PHE X  16      15.456  14.013  27.868  0.00  0.00            
ATOM    122  CD2 PHE X  16      15.640  11.959  29.065  0.00  0.00            
ATOM    123  CE1 PHE X  16      14.777  14.584  28.946  0.00  0.00            
ATOM    124  CE2 PHE X  16      14.968  12.523  30.142  0.00  0.00            
ATOM    125  CZ  PHE X  16      14.533  13.837  30.081  0.00  0.00            
ATOM    126  C   PHE X  16      15.798  13.212  24.670  0.00  0.00            
ATOM    127  O   PHE X  16      14.975  14.116  24.801  0.00  0.00            
ATOM    128  N   ALA X  17      16.807  13.273  23.802  0.00  0.00            
ATOM    129  CA  ALA X  17      16.960  14.436  22.940  0.00  0.00            
ATOM    130  CB  ALA X  17      18.275  14.409  22.167  0.00  0.00            
ATOM    131  C   ALA X  17      15.792  14.711  21.996  0.00  0.00            
ATOM    132  O   ALA X  17      15.410  15.842  21.720  0.00  0.00            
ATOM    133  N   LEU X  18      15.213  13.614  21.513  0.00  0.00            
ATOM    134  CA  LEU X  18      14.049  13.756  20.635  0.00  0.00            
ATOM    135  CB  LEU X  18      13.617  12.358  20.186  0.00  0.00            
ATOM    136  CG  LEU X  18      14.658  11.605  19.350  0.00  0.00            
ATOM    137  CD1 LEU X  18      14.034  10.344  18.792  0.00  0.00            
ATOM    138  CD2 LEU X  18      15.172  12.487  18.217  0.00  0.00            
ATOM    139  C   LEU X  18      12.917  14.428  21.265  0.00  0.00            
ATOM    140  O   LEU X  18      11.983  14.914  20.638  0.00  0.00            
ATOM    141  N   PHE X  19      13.016  14.489  22.594  0.00  0.00            
ATOM    142  CA  PHE X  19      11.843  15.123  23.407  0.00  0.00            
ATOM    143  CB  PHE X  19      11.606  14.463  24.744  0.00  0.00            
ATOM    144  CG  PHE X  19      10.656  13.283  24.687  0.00  0.00            
ATOM    145  CD1 PHE X  19       9.856  13.050  23.551  0.00  0.00            
ATOM    146  CD2 PHE X  19      10.537  12.439  25.775  0.00  0.00            
ATOM    147  CE1 PHE X  19       8.918  11.971  23.526  0.00  0.00            
ATOM    148  CE2 PHE X  19       9.652  11.310  25.740  0.00  0.00            
ATOM    149  CZ  PHE X  19       8.809  11.119  24.618  0.00  0.00            
ATOM    150  C   PHE X  19      12.331  16.436  24.006  0.00  0.00            
ATOM    151  O   PHE X  19      11.435  17.249  24.205  0.00  0.00            
ATOM    152  N   ASP X  20      13.617  16.689  24.241  0.00  0.00            
ATOM    153  CA  ASP X  20      14.191  17.885  24.745  0.00  0.00            
ATOM    154  CB  ASP X  20      15.705  17.767  24.934  0.00  0.00            
ATOM    155  CG  ASP X  20      16.094  16.985  26.177  0.00  0.00            
ATOM    156  OD1 ASP X  20      15.272  16.203  26.703  0.00  0.00            
ATOM    157  OD2 ASP X  20      17.246  17.157  26.619  0.00  0.00            
ATOM    158  C   ASP X  20      14.592  18.661  23.578  0.00  0.00            
ATOM    159  O   ASP X  20      15.777  18.755  23.256  0.00  0.00            
ATOM    160  N   LYS X  21      13.613  19.294  22.939  0.00  0.00            
ATOM    161  CA  LYS X  21      13.829  20.132  21.683  0.00  0.00            
ATOM    162  CB  LYS X  21      12.528  20.578  21.007  0.00  0.00            
ATOM    163  CG  LYS X  21      11.468  21.126  21.939  0.00  0.00            
ATOM    164  CD  LYS X  21      10.066  20.736  21.448  0.00  0.00            
ATOM    165  CE  LYS X  21       9.853  19.209  21.464  0.00  0.00            
ATOM    166  NZ  LYS X  21       8.513  18.777  20.954  0.00  0.00            
ATOM    167  C   LYS X  21      14.943  21.218  21.903  0.00  0.00            
ATOM    168  O   LYS X  21      15.924  21.312  21.160  0.00  0.00            
ATOM    169  N   ASP X  22      14.763  22.007  22.953  0.00  0.00            
ATOM    170  CA  ASP X  22      15.697  23.056  23.234  0.00  0.00            
ATOM    171  CB  ASP X  22      14.983  24.118  24.075  0.00  0.00            
ATOM    172  CG  ASP X  22      13.886  24.815  23.297  0.00  0.00            
ATOM    173  OD1 ASP X  22      13.691  24.526  22.099  0.00  0.00            
ATOM    174  OD2 ASP X  22      13.183  25.629  23.924  0.00  0.00            
ATOM    175  C   ASP X  22      17.057  22.695  23.789  0.00  0.00            
ATOM    176  O   ASP X  22      18.003  23.481  23.783  0.00  0.00            
ATOM    177  N   GLY X  23      17.150  21.461  24.259  0.00  0.00            
ATOM    178  CA  GLY X  23      18.535  21.006  24.788  0.00  0.00            
ATOM    179  C   GLY X  23      18.840  21.589  26.096  0.00  0.00            
ATOM    180  O   GLY X  23      19.996  21.889  26.403  0.00  0.00            
ATOM    181  N   ASP X  24      17.812  21.728  26.928  0.00  0.00            
ATOM    182  CA  ASP X  24      18.059  22.373  28.325  0.00  0.00            
ATOM    183  CB  ASP X  24      16.728  22.915  28.839  0.00  0.00            
ATOM    184  CG  ASP X  24      16.109  23.971  27.964  0.00  0.00            
ATOM    185  OD1 ASP X  24      16.618  25.113  27.831  0.00  0.00            
ATOM    186  OD2 ASP X  24      15.041  23.635  27.384  0.00  0.00            
ATOM    187  C   ASP X  24      18.205  21.345  29.366  0.00  0.00            
ATOM    188  O   ASP X  24      18.417  21.619  30.532  0.00  0.00            
ATOM    189  N   GLY X  25      17.986  20.101  28.980  0.00  0.00            
ATOM    190  CA  GLY X  25      18.195  18.993  30.006  0.00  0.00            
ATOM    191  C   GLY X  25      16.879  18.705  30.774  0.00  0.00            
ATOM    192  O   GLY X  25      16.886  18.170  31.883  0.00  0.00            
ATOM    193  N   THR X  26      15.759  19.107  30.175  0.00  0.00            
ATOM    194  CA  THR X  26      14.437  18.903  30.776  0.00  0.00            
ATOM    195  CB  THR X  26      13.743  20.104  31.478  0.00  0.00            
ATOM    196  OG1 THR X  26      13.323  21.060  30.498  0.00  0.00            
ATOM    197  CG2 THR X  26      14.677  20.773  32.573  0.00  0.00            
ATOM    198  C   THR X  26      13.437  18.464  29.631  0.00  0.00            
ATOM    199  O   THR X  26      13.706  18.732  28.440  0.00  0.00            
ATOM    200  N   ILE X  27      12.296  17.904  30.020  0.00  0.00            
ATOM    201  CA  ILE X  27      11.257  17.737  28.998  0.00  0.00            
ATOM    202  CB  ILE X  27      10.928  16.263  28.730  0.00  0.00            
ATOM    203  CG1 ILE X  27      12.120  15.581  28.080  0.00  0.00            
ATOM    204  CG2 ILE X  27       9.727  16.161  27.795  0.00  0.00            
ATOM    205  CD1 ILE X  27      12.136  14.075  28.249  0.00  0.00            
ATOM    206  C   ILE X  27      10.070  18.529  29.364  0.00  0.00            
ATOM    207  O   ILE X  27       9.537  18.141  30.403  0.00  0.00            
ATOM    208  N   THR X  28       9.597  19.565  28.666  0.00  0.00            
ATOM    209  CA  THR X  28       8.325  20.120  29.498  0.00  0.00            
ATOM    210  CB  THR X  28       8.588  21.622  29.365  0.00  0.00            
ATOM    211  OG1 THR X  28       8.894  21.904  28.000  0.00  0.00            
ATOM    212  CG2 THR X  28       9.766  22.040  30.250  0.00  0.00            
ATOM    213  C   THR X  28       7.156  19.623  28.803  0.00  0.00            
ATOM    214  O   THR X  28       7.256  18.895  27.815  0.00  0.00            
ATOM    215  N   THR X  29       5.987  19.955  29.347  0.00  0.00            
ATOM    216  CA  THR X  29       4.655  19.545  28.867  0.00  0.00            
ATOM    217  CB  THR X  29       3.448  20.125  29.688  0.00  0.00            
ATOM    218  OG1 THR X  29       3.476  21.558  29.680  0.00  0.00            
ATOM    219  CG2 THR X  29       3.483  19.635  31.127  0.00  0.00            
ATOM    220  C   THR X  29       4.510  20.004  27.414  0.00  0.00            
ATOM    221  O   THR X  29       4.021  19.189  26.637  0.00  0.00            
ATOM    222  N   LYS X  30       5.005  21.170  27.020  0.00  0.00            
ATOM    223  CA  LYS X  30       5.091  21.729  25.716  0.00  0.00            
ATOM    224  CB  LYS X  30       5.639  23.155  25.680  0.00  0.00            
ATOM    225  CG  LYS X  30       4.914  24.221  26.494  0.00  0.00            
ATOM    226  CD  LYS X  30       5.534  25.614  26.241  0.00  0.00            
ATOM    227  CE  LYS X  30       5.383  25.943  24.739  0.00  0.00            
ATOM    228  NZ  LYS X  30       5.970  27.282  24.521  0.00  0.00            
ATOM    229  C   LYS X  30       5.859  20.794  24.786  0.00  0.00            
ATOM    230  O   LYS X  30       5.364  20.424  23.720  0.00  0.00            
ATOM    231  N   GLU X  31       7.075  20.413  25.193  0.00  0.00            
ATOM    232  CA  GLU X  31       7.881  19.509  24.381  0.00  0.00            
ATOM    233  CB  GLU X  31       9.370  19.677  24.792  0.00  0.00            
ATOM    234  CG  GLU X  31       9.805  21.078  24.334  0.00  0.00            
ATOM    235  CD  GLU X  31      10.935  21.631  25.175  0.00  0.00            
ATOM    236  OE1 GLU X  31      11.424  20.896  26.050  0.00  0.00            
ATOM    237  OE2 GLU X  31      11.429  22.733  24.848  0.00  0.00            
ATOM    238  C   GLU X  31       7.282  18.153  24.161  0.00  0.00            
ATOM    239  O   GLU X  31       7.276  17.613  23.057  0.00  0.00            
ATOM    240  N   LEU X  32       6.718  17.597  25.237  0.00  0.00            
ATOM    241  CA  LEU X  32       6.092  16.273  25.113  0.00  0.00            
ATOM    242  CB  LEU X  32       5.384  15.872  26.391  0.00  0.00            
ATOM    243  CG  LEU X  32       6.260  15.491  27.564  0.00  0.00            
ATOM    244  CD1 LEU X  32       5.369  14.901  28.636  0.00  0.00            
ATOM    245  CD2 LEU X  32       7.333  14.502  27.125  0.00  0.00            
ATOM    246  C   LEU X  32       4.812  16.329  24.180  0.00  0.00            
ATOM    247  O   LEU X  32       4.243  15.329  23.737  0.00  0.00            
ATOM    248  N   GLY X  33       4.366  17.568  23.989  0.00  0.00            
ATOM    249  CA  GLY X  33       3.165  17.793  23.187  0.00  0.00            
ATOM    250  C   GLY X  33       3.664  17.809  21.750  0.00  0.00            
ATOM    251  O   GLY X  33       3.031  17.317  20.818  0.00  0.00            
ATOM    252  N   THR X  34       4.854  18.385  21.591  0.00  0.00            
ATOM    253  CA  THR X  34       5.413  18.514  20.182  0.00  0.00            
ATOM    254  CB  THR X  34       6.775  19.262  20.171  0.00  0.00            
ATOM    255  OG1 THR X  34       6.507  20.604  20.622  0.00  0.00            
ATOM    256  CG2 THR X  34       7.286  19.448  18.735  0.00  0.00            
ATOM    257  C   THR X  34       5.632  17.049  19.637  0.00  0.00            
ATOM    258  O   THR X  34       5.375  16.797  18.466  0.00  0.00            
ATOM    259  N   VAL X  35       6.183  16.175  20.472  0.00  0.00            
ATOM    260  CA  VAL X  35       6.424  14.763  20.118  0.00  0.00            
ATOM    261  CB  VAL X  35       7.170  14.005  21.266  0.00  0.00            
ATOM    262  CG1 VAL X  35       7.225  12.501  20.999  0.00  0.00            
ATOM    263  CG2 VAL X  35       8.574  14.551  21.420  0.00  0.00            
ATOM    264  C   VAL X  35       5.145  14.022  19.675  0.00  0.00            
ATOM    265  O   VAL X  35       5.011  13.342  18.669  0.00  0.00            
ATOM    266  N   MET X  36       4.201  14.129  20.611  0.00  0.00            
ATOM    267  CA  MET X  36       2.939  13.354  20.331  0.00  0.00            
ATOM    268  CB  MET X  36       2.020  13.487  21.558  0.00  0.00            
ATOM    269  CG  MET X  36       2.514  12.726  22.760  0.00  0.00            
ATOM    270  SD  MET X  36       2.370  10.939  22.454  0.00  0.00            
ATOM    271  CE  MET X  36       0.638  10.775  22.209  0.00  0.00            
ATOM    272  C   MET X  36       2.221  13.922  19.117  0.00  0.00            
ATOM    273  O   MET X  36       1.703  13.129  18.337  0.00  0.00            
ATOM    274  N   ARG X  37       2.272  15.229  18.865  0.00  0.00            
ATOM    275  CA  ARG X  37       1.711  15.865  17.719  0.00  0.00            
ATOM    276  CB  ARG X  37       1.715  17.387  17.842  0.00  0.00            
ATOM    277  CG  ARG X  37       0.677  17.882  18.836  0.00  0.00            
ATOM    278  CD  ARG X  37       0.326  19.336  18.623  0.00  0.00            
ATOM    279  NE  ARG X  37       1.145  20.241  19.426  0.00  0.00            
ATOM    280  CZ  ARG X  37       1.483  21.470  19.047  0.00  0.00            
ATOM    281  NH1 ARG X  37       1.085  21.937  17.870  0.00  0.00            
ATOM    282  NH2 ARG X  37       2.163  22.257  19.872  0.00  0.00            
ATOM    283  C   ARG X  37       2.476  15.320  16.459  0.00  0.00            
ATOM    284  O   ARG X  37       1.768  15.075  15.488  0.00  0.00            
ATOM    285  N   SER X  38       3.782  15.057  16.465  0.00  0.00            
ATOM    286  CA  SER X  38       4.539  14.433  15.428  0.00  0.00            
ATOM    287  CB  SER X  38       6.010  14.288  15.807  0.00  0.00            
ATOM    288  OG  SER X  38       6.570  15.546  16.135  0.00  0.00            
ATOM    289  C   SER X  38       3.876  13.099  15.088  0.00  0.00            
ATOM    290  O   SER X  38       3.710  12.826  13.902  0.00  0.00            
ATOM    291  N   LEU X  39       3.498  12.294  16.072  0.00  0.00            
ATOM    292  CA  LEU X  39       2.916  11.044  15.930  0.00  0.00            
ATOM    293  CB  LEU X  39       2.849  10.358  17.283  0.00  0.00            
ATOM    294  CG  LEU X  39       4.025   9.780  17.972  0.00  0.00            
ATOM    295  CD1 LEU X  39       3.569   8.922  19.188  0.00  0.00            
ATOM    296  CD2 LEU X  39       4.774   8.904  16.965  0.00  0.00            
ATOM    297  C   LEU X  39       1.365  11.114  15.667  0.00  0.00            
ATOM    298  O   LEU X  39       0.751  10.066  15.504  0.00  0.00            
ATOM    299  N   GLY X  40       0.799  12.304  15.516  0.00  0.00            
ATOM    300  CA  GLY X  40      -0.664  12.248  15.065  0.00  0.00            
ATOM    301  C   GLY X  40      -1.514  12.796  16.166  0.00  0.00            
ATOM    302  O   GLY X  40      -2.437  13.533  15.830  0.00  0.00            
ATOM    303  N   GLN X  41      -1.256  12.516  17.438  0.00  0.00            
ATOM    304  CA  GLN X  41      -2.142  12.916  18.547  0.00  0.00            
ATOM    305  CB  GLN X  41      -1.806  12.121  19.787  0.00  0.00            
ATOM    306  CG  GLN X  41      -1.630  10.627  19.596  0.00  0.00            
ATOM    307  CD  GLN X  41      -1.921   9.828  20.869  0.00  0.00            
ATOM    308  OE1 GLN X  41      -1.075   9.120  21.417  0.00  0.00            
ATOM    309  NE2 GLN X  41      -3.125   9.875  21.450  0.00  0.00            
ATOM    310  C   GLN X  41      -2.199  14.331  19.024  0.00  0.00            
ATOM    311  O   GLN X  41      -1.058  14.663  19.352  0.00  0.00            
ATOM    312  N   ASN X  42      -3.254  15.097  19.269  0.00  0.00            
ATOM    313  CA  ASN X  42      -2.954  16.430  19.850  0.00  0.00            
ATOM    314  CB  ASN X  42      -3.726  17.468  19.036  0.00  0.00            
ATOM    315  CG  ASN X  42      -2.943  17.958  17.837  0.00  0.00            
ATOM    316  OD1 ASN X  42      -1.737  17.745  17.742  0.00  0.00            
ATOM    317  ND2 ASN X  42      -3.624  18.624  16.917  0.00  0.00            
ATOM    318  C   ASN X  42      -3.472  16.157  21.343  0.00  0.00            
ATOM    319  O   ASN X  42      -4.643  15.807  21.462  0.00  0.00            
ATOM    320  N   PRO X  43      -2.654  16.306  22.379  0.00  0.00            
ATOM    321  CA  PRO X  43      -3.325  16.117  23.649  0.00  0.00            
ATOM    322  CB  PRO X  43      -2.198  15.437  24.447  0.00  0.00            
ATOM    323  CG  PRO X  43      -0.960  15.785  23.660  0.00  0.00            
ATOM    324  CD  PRO X  43      -1.401  15.650  22.217  0.00  0.00            
ATOM    325  C   PRO X  43      -3.434  17.588  24.115  0.00  0.00            
ATOM    326  O   PRO X  43      -2.867  18.534  23.538  0.00  0.00            
ATOM    327  N   THR X  44      -4.253  17.742  25.148  0.00  0.00            
ATOM    328  CA  THR X  44      -4.519  19.003  25.780  0.00  0.00            
ATOM    329  CB  THR X  44      -5.887  19.078  26.510  0.00  0.00            
ATOM    330  OG1 THR X  44      -5.945  17.992  27.465  0.00  0.00            
ATOM    331  CG2 THR X  44      -7.011  18.902  25.499  0.00  0.00            
ATOM    332  C   THR X  44      -3.482  19.131  26.899  0.00  0.00            
ATOM    333  O   THR X  44      -2.734  18.203  27.205  0.00  0.00            
ATOM    334  N   GLU X  45      -3.351  20.348  27.419  0.00  0.00            
ATOM    335  CA  GLU X  45      -2.393  20.686  28.427  0.00  0.00            
ATOM    336  CB  GLU X  45      -2.431  22.166  28.774  0.00  0.00            
ATOM    337  CG  GLU X  45      -1.384  22.607  29.772  0.00  0.00            
ATOM    338  CD  GLU X  45      -1.344  24.111  29.940  0.00  0.00            
ATOM    339  OE1 GLU X  45      -2.384  24.783  29.739  0.00  0.00            
ATOM    340  OE2 GLU X  45      -0.259  24.620  30.269  0.00  0.00            
ATOM    341  C   GLU X  45      -2.609  19.847  29.641  0.00  0.00            
ATOM    342  O   GLU X  45      -1.611  19.429  30.214  0.00  0.00            
ATOM    343  N   ALA X  46      -3.849  19.592  30.046  0.00  0.00            
ATOM    344  CA  ALA X  46      -4.257  18.727  31.164  0.00  0.00            
ATOM    345  CB  ALA X  46      -5.758  18.694  31.446  0.00  0.00            
ATOM    346  C   ALA X  46      -3.656  17.272  30.943  0.00  0.00            
ATOM    347  O   ALA X  46      -3.055  16.651  31.806  0.00  0.00            
ATOM    348  N   GLU X  47      -3.971  16.749  29.758  0.00  0.00            
ATOM    349  CA  GLU X  47      -3.510  15.391  29.462  0.00  0.00            
ATOM    350  CB  GLU X  47      -4.051  14.905  28.126  0.00  0.00            
ATOM    351  CG  GLU X  47      -5.520  14.544  28.170  0.00  0.00            
ATOM    352  CD  GLU X  47      -6.079  14.184  26.816  0.00  0.00            
ATOM    353  OE1 GLU X  47      -5.603  14.737  25.815  0.00  0.00            
ATOM    354  OE2 GLU X  47      -7.002  13.351  26.737  0.00  0.00            
ATOM    355  C   GLU X  47      -1.956  15.325  29.514  0.00  0.00            
ATOM    356  O   GLU X  47      -1.387  14.387  30.065  0.00  0.00            
ATOM    357  N   LEU X  48      -1.283  16.335  28.967  0.00  0.00            
ATOM    358  CA  LEU X  48       0.129  16.367  29.016  0.00  0.00            
ATOM    359  CB  LEU X  48       0.637  17.487  28.116  0.00  0.00            
ATOM    360  CG  LEU X  48       0.490  17.316  26.601  0.00  0.00            
ATOM    361  CD1 LEU X  48       0.924  18.582  25.879  0.00  0.00            
ATOM    362  CD2 LEU X  48       1.322  16.116  26.173  0.00  0.00            
ATOM    363  C   LEU X  48       0.665  16.422  30.448  0.00  0.00            
ATOM    364  O   LEU X  48       1.663  15.812  30.828  0.00  0.00            
ATOM    365  N   GLN X  49      -0.063  17.191  31.256  0.00  0.00            
ATOM    366  CA  GLN X  49       0.398  17.319  32.691  0.00  0.00            
ATOM    367  CB  GLN X  49      -0.451  18.334  33.466  0.00  0.00            
ATOM    368  CG  GLN X  49      -0.045  19.771  33.136  0.00  0.00            
ATOM    369  CD  GLN X  49      -1.075  20.767  33.655  0.00  0.00            
ATOM    370  OE1 GLN X  49      -2.188  20.390  34.025  0.00  0.00            
ATOM    371  NE2 GLN X  49      -0.712  22.044  33.666  0.00  0.00            
ATOM    372  C   GLN X  49       0.312  15.971  33.417  0.00  0.00            
ATOM    373  O   GLN X  49       1.216  15.617  34.165  0.00  0.00            
ATOM    374  N   ASP X  50      -0.739  15.195  33.162  0.00  0.00            
ATOM    375  CA  ASP X  50      -0.856  13.915  33.728  0.00  0.00            
ATOM    376  CB  ASP X  50      -2.212  13.315  33.364  0.00  0.00            
ATOM    377  CG  ASP X  50      -3.427  14.068  33.853  0.00  0.00            
ATOM    378  OD1 ASP X  50      -3.304  14.947  34.731  0.00  0.00            
ATOM    379  OD2 ASP X  50      -4.532  13.760  33.352  0.00  0.00            
ATOM    380  C   ASP X  50       0.254  12.981  33.340  0.00  0.00            
ATOM    381  O   ASP X  50       0.765  12.273  34.204  0.00  0.00            
ATOM    382  N   MET X  51       0.705  13.038  32.094  0.00  0.00            
ATOM    383  CA  MET X  51       1.767  12.265  31.542  0.00  0.00            
ATOM    384  CB  MET X  51       1.924  12.442  30.027  0.00  0.00            
ATOM    385  CG  MET X  51       0.917  11.592  29.261  0.00  0.00            
ATOM    386  SD  MET X  51       0.861  11.910  27.499  0.00  0.00            
ATOM    387  CE  MET X  51       2.536  11.487  27.020  0.00  0.00            
ATOM    388  C   MET X  51       3.088  12.612  32.310  0.00  0.00            
ATOM    389  O   MET X  51       3.791  11.731  32.807  0.00  0.00            
ATOM    390  N   ILE X  52       3.384  13.914  32.398  0.00  0.00            
ATOM    391  CA  ILE X  52       4.635  14.364  33.112  0.00  0.00            
ATOM    392  CB  ILE X  52       4.797  15.878  33.004  0.00  0.00            
ATOM    393  CG1 ILE X  52       4.939  16.253  31.527  0.00  0.00            
ATOM    394  CG2 ILE X  52       5.989  16.351  33.832  0.00  0.00            
ATOM    395  CD1 ILE X  52       4.933  17.744  31.275  0.00  0.00            
ATOM    396  C   ILE X  52       4.580  14.051  34.525  0.00  0.00            
ATOM    397  O   ILE X  52       5.623  13.585  34.999  0.00  0.00            
ATOM    398  N   ASN X  53       3.481  14.252  35.252  0.00  0.00            
ATOM    399  CA  ASN X  53       3.282  13.914  36.633  0.00  0.00            
ATOM    400  CB  ASN X  53       1.898  14.262  37.156  0.00  0.00            
ATOM    401  CG  ASN X  53       1.564  15.723  36.964  0.00  0.00            
ATOM    402  OD1 ASN X  53       0.655  16.062  36.211  0.00  0.00            
ATOM    403  ND2 ASN X  53       2.323  16.600  37.614  0.00  0.00            
ATOM    404  C   ASN X  53       3.583  12.433  36.941  0.00  0.00            
ATOM    405  O   ASN X  53       4.230  12.188  37.954  0.00  0.00            
ATOM    406  N   GLU X  54       3.226  11.480  36.082  0.00  0.00            
ATOM    407  CA  GLU X  54       3.559  10.131  36.200  0.00  0.00            
ATOM    408  CB  GLU X  54       2.939   9.323  35.056  0.00  0.00            
ATOM    409  CG  GLU X  54       1.427   9.492  34.968  0.00  0.00            
ATOM    410  CD  GLU X  54       0.765   8.758  33.797  0.00  0.00            
ATOM    411  OE1 GLU X  54       1.436   8.481  32.772  0.00  0.00            
ATOM    412  OE2 GLU X  54      -0.457   8.484  33.900  0.00  0.00            
ATOM    413  C   GLU X  54       5.018   9.820  36.030  0.00  0.00            
ATOM    414  O   GLU X  54       5.356   8.700  36.416  0.00  0.00            
ATOM    415  N   VAL X  55       5.893  10.776  35.729  0.00  0.00            
ATOM    416  CA  VAL X  55       7.288  10.562  35.437  0.00  0.00            
ATOM    417  CB  VAL X  55       7.672  10.486  33.904  0.00  0.00            
ATOM    418  CG1 VAL X  55       6.825   9.420  33.274  0.00  0.00            
ATOM    419  CG2 VAL X  55       7.537  11.783  33.128  0.00  0.00            
ATOM    420  C   VAL X  55       8.009  11.411  36.621  0.00  0.00            
ATOM    421  O   VAL X  55       8.875  10.957  37.370  0.00  0.00            
ATOM    422  N   ASP X  56       7.681  12.698  36.590  0.00  0.00            
ATOM    423  CA  ASP X  56       8.422  13.628  37.412  0.00  0.00            
ATOM    424  CB  ASP X  56       7.682  14.970  37.451  0.00  0.00            
ATOM    425  CG  ASP X  56       8.531  16.090  38.018  0.00  0.00            
ATOM    426  OD1 ASP X  56       7.984  17.185  38.275  0.00  0.00            
ATOM    427  OD2 ASP X  56       9.751  15.883  38.201  0.00  0.00            
ATOM    428  C   ASP X  56       9.138  13.381  38.587  0.00  0.00            
ATOM    429  O   ASP X  56      10.214  13.964  38.580  0.00  0.00            
ATOM    430  N   ALA X  57       8.771  12.556  39.564  0.00  0.00            
ATOM    431  CA  ALA X  57       9.827  12.186  40.612  0.00  0.00            
ATOM    432  CB  ALA X  57      10.701  10.961  40.626  0.00  0.00            
ATOM    433  C   ALA X  57      10.015  13.319  41.646  0.00  0.00            
ATOM    434  O   ALA X  57       9.375  13.295  42.698  0.00  0.00            
ATOM    435  N   ASP X  58      10.863  14.302  41.341  0.00  0.00            
ATOM    436  CA  ASP X  58      11.106  15.463  42.259  0.00  0.00            
ATOM    437  CB  ASP X  58      12.501  15.995  41.932  0.00  0.00            
ATOM    438  CG  ASP X  58      13.564  14.928  42.054  0.00  0.00            
ATOM    439  OD1 ASP X  58      13.649  14.301  43.136  0.00  0.00            
ATOM    440  OD2 ASP X  58      14.324  14.729  41.092  0.00  0.00            
ATOM    441  C   ASP X  58       9.973  16.483  42.318  0.00  0.00            
ATOM    442  O   ASP X  58       9.924  17.294  43.240  0.00  0.00            
ATOM    443  N   GLY X  59       9.078  16.449  41.342  0.00  0.00            
ATOM    444  CA  GLY X  59       7.944  17.391  41.371  0.00  0.00            
ATOM    445  C   GLY X  59       8.180  18.912  40.917  0.00  0.00            
ATOM    446  O   GLY X  59       7.319  19.779  41.004  0.00  0.00            
ATOM    447  N   ASN X  60       9.369  19.137  40.341  0.00  0.00            
ATOM    448  CA  ASN X  60       9.757  20.343  39.680  0.00  0.00            
ATOM    449  CB  ASN X  60      11.192  20.298  39.155  0.00  0.00            
ATOM    450  CG  ASN X  60      12.196  20.050  40.258  0.00  0.00            
ATOM    451  OD1 ASN X  60      12.015  20.508  41.385  0.00  0.00            
ATOM    452  ND2 ASN X  60      13.261  19.320  39.944  0.00  0.00            
ATOM    453  C   ASN X  60       8.973  20.850  38.515  0.00  0.00            
ATOM    454  O   ASN X  60       9.187  21.955  37.985  0.00  0.00            
ATOM    455  N   GLY X  61       8.147  19.933  37.992  0.00  0.00            
ATOM    456  CA  GLY X  61       7.274  20.130  36.740  0.00  0.00            
ATOM    457  C   GLY X  61       7.834  19.272  35.573  0.00  0.00            
ATOM    458  O   GLY X  61       6.998  18.627  34.942  0.00  0.00            
ATOM    459  N   THR X  62       9.126  19.297  35.254  0.00  0.00            
ATOM    460  CA  THR X  62       9.677  18.689  34.114  0.00  0.00            
ATOM    461  CB  THR X  62      10.501  19.879  33.497  0.00  0.00            
ATOM    462  OG1 THR X  62       9.744  21.049  33.553  0.00  0.00            
ATOM    463  CG2 THR X  62      10.804  19.635  32.014  0.00  0.00            
ATOM    464  C   THR X  62      10.437  17.375  34.469  0.00  0.00            
ATOM    465  O   THR X  62      10.708  16.984  35.603  0.00  0.00            
ATOM    466  N   ILE X  63      10.754  16.704  33.369  0.00  0.00            
ATOM    467  CA  ILE X  63      11.394  15.373  33.332  0.00  0.00            
ATOM    468  CB  ILE X  63      10.919  14.472  32.182  0.00  0.00            
ATOM    469  CG1 ILE X  63       9.398  14.345  32.165  0.00  0.00            
ATOM    470  CG2 ILE X  63      11.556  13.105  32.279  0.00  0.00            
ATOM    471  CD1 ILE X  63       8.894  13.700  30.897  0.00  0.00            
ATOM    472  C   ILE X  63      12.766  15.633  33.033  0.00  0.00            
ATOM    473  O   ILE X  63      13.062  16.486  32.199  0.00  0.00            
ATOM    474  N   ASP X  64      13.680  14.937  33.685  0.00  0.00            
ATOM    475  CA  ASP X  64      15.217  15.247  33.529  0.00  0.00            
ATOM    476  CB  ASP X  64      15.807  16.041  34.717  0.00  0.00            
ATOM    477  CG  ASP X  64      16.974  16.935  34.312  0.00  0.00            
ATOM    478  OD1 ASP X  64      16.794  17.919  33.596  0.00  0.00            
ATOM    479  OD2 ASP X  64      18.136  16.680  34.641  0.00  0.00            
ATOM    480  C   ASP X  64      15.682  13.837  33.057  0.00  0.00            
ATOM    481  O   ASP X  64      14.948  12.843  33.054  0.00  0.00            
ATOM    482  N   PHE X  65      16.956  13.819  32.679  0.00  0.00            
ATOM    483  CA  PHE X  65      17.567  12.647  32.180  0.00  0.00            
ATOM    484  CB  PHE X  65      19.042  12.874  31.805  0.00  0.00            
ATOM    485  CG  PHE X  65      19.671  11.714  31.067  0.00  0.00            
ATOM    486  CD1 PHE X  65      20.077  10.572  31.752  0.00  0.00            
ATOM    487  CD2 PHE X  65      19.862  11.765  29.689  0.00  0.00            
ATOM    488  CE1 PHE X  65      20.666   9.492  31.075  0.00  0.00            
ATOM    489  CE2 PHE X  65      20.450  10.694  29.010  0.00  0.00            
ATOM    490  CZ  PHE X  65      20.850   9.558  29.704  0.00  0.00            
ATOM    491  C   PHE X  65      17.453  11.447  33.144  0.00  0.00            
ATOM    492  O   PHE X  65      17.034  10.356  32.741  0.00  0.00            
ATOM    493  N   PRO X  66      17.836  11.655  34.404  0.00  0.00            
ATOM    494  CA  PRO X  66      17.770  10.559  35.460  0.00  0.00            
ATOM    495  CB  PRO X  66      18.294  11.221  36.728  0.00  0.00            
ATOM    496  CG  PRO X  66      19.358  12.122  36.191  0.00  0.00            
ATOM    497  CD  PRO X  66      18.646  12.764  35.013  0.00  0.00            
ATOM    498  C   PRO X  66      16.310  10.030  35.536  0.00  0.00            
ATOM    499  O   PRO X  66      16.071   8.822  35.585  0.00  0.00            
ATOM    500  N   GLU X  67      15.359  10.959  35.564  0.00  0.00            
ATOM    501  CA  GLU X  67      13.958  10.551  35.685  0.00  0.00            
ATOM    502  CB  GLU X  67      13.088  11.793  35.903  0.00  0.00            
ATOM    503  CG  GLU X  67      13.454  12.550  37.174  0.00  0.00            
ATOM    504  CD  GLU X  67      12.659  13.840  37.406  0.00  0.00            
ATOM    505  OE1 GLU X  67      12.146  14.443  36.430  0.00  0.00            
ATOM    506  OE2 GLU X  67      12.576  14.269  38.584  0.00  0.00            
ATOM    507  C   GLU X  67      13.582   9.758  34.372  0.00  0.00            
ATOM    508  O   GLU X  67      12.921   8.726  34.424  0.00  0.00            
ATOM    509  N   PHE X  68      14.021  10.258  33.219  0.00  0.00            
ATOM    510  CA  PHE X  68      13.709   9.623  31.998  0.00  0.00            
ATOM    511  CB  PHE X  68      14.220  10.475  30.822  0.00  0.00            
ATOM    512  CG  PHE X  68      13.426  10.304  29.547  0.00  0.00            
ATOM    513  CD1 PHE X  68      13.393   9.085  28.887  0.00  0.00            
ATOM    514  CD2 PHE X  68      12.684  11.357  29.027  0.00  0.00            
ATOM    515  CE1 PHE X  68      12.626   8.915  27.733  0.00  0.00            
ATOM    516  CE2 PHE X  68      11.921  11.194  27.878  0.00  0.00            
ATOM    517  CZ  PHE X  68      11.890   9.969  27.231  0.00  0.00            
ATOM    518  C   PHE X  68      14.402   8.184  31.950  0.00  0.00            
ATOM    519  O   PHE X  68      13.778   7.222  31.514  0.00  0.00            
ATOM    520  N   LEU X  69      15.635   8.064  32.437  0.00  0.00            
ATOM    521  CA  LEU X  69      16.317   6.760  32.495  0.00  0.00            
ATOM    522  CB  LEU X  69      17.780   6.959  32.870  0.00  0.00            
ATOM    523  CG  LEU X  69      18.699   7.638  31.848  0.00  0.00            
ATOM    524  CD1 LEU X  69      20.077   7.873  32.446  0.00  0.00            
ATOM    525  CD2 LEU X  69      18.770   6.756  30.610  0.00  0.00            
ATOM    526  C   LEU X  69      15.484   5.776  33.324  0.00  0.00            
ATOM    527  O   LEU X  69      15.303   4.632  32.917  0.00  0.00            
ATOM    528  N   SER X  70      14.978   6.224  34.466  0.00  0.00            
ATOM    529  CA  SER X  70      14.265   5.409  35.392  0.00  0.00            
ATOM    530  CB  SER X  70      13.923   6.232  36.678  0.00  0.00            
ATOM    531  OG  SER X  70      15.152   6.295  37.423  0.00  0.00            
ATOM    532  C   SER X  70      12.889   4.940  34.690  0.00  0.00            
ATOM    533  O   SER X  70      12.563   3.751  34.622  0.00  0.00            
ATOM    534  N   LEU X  71      12.165   5.912  34.153  0.00  0.00            
ATOM    535  CA  LEU X  71      10.816   5.577  33.458  0.00  0.00            
ATOM    536  CB  LEU X  71      10.044   6.850  33.108  0.00  0.00            
ATOM    537  CG  LEU X  71       9.505   7.640  34.298  0.00  0.00            
ATOM    538  CD1 LEU X  71       8.987   9.016  33.886  0.00  0.00            
ATOM    539  CD2 LEU X  71       8.365   6.861  34.966  0.00  0.00            
ATOM    540  C   LEU X  71      11.069   4.666  32.290  0.00  0.00            
ATOM    541  O   LEU X  71      10.421   3.623  32.166  0.00  0.00            
ATOM    542  N   MET X  72      11.996   5.040  31.420  0.00  0.00            
ATOM    543  CA  MET X  72      12.257   4.291  30.264  0.00  0.00            
ATOM    544  CB  MET X  72      13.311   4.976  29.393  0.00  0.00            
ATOM    545  CG  MET X  72      13.557   4.241  28.074  0.00  0.00            
ATOM    546  SD  MET X  72      12.202   4.458  26.850  0.00  0.00            
ATOM    547  CE  MET X  72      12.572   6.190  26.303  0.00  0.00            
ATOM    548  C   MET X  72      12.742   2.868  30.494  0.00  0.00            
ATOM    549  O   MET X  72      12.315   1.905  29.877  0.00  0.00            
ATOM    550  N   ALA X  73      13.666   2.766  31.450  0.00  0.00            
ATOM    551  CA  ALA X  73      14.265   1.415  31.809  0.00  0.00            
ATOM    552  CB  ALA X  73      15.278   1.561  32.962  0.00  0.00            
ATOM    553  C   ALA X  73      13.190   0.597  32.406  0.00  0.00            
ATOM    554  O   ALA X  73      13.405  -0.602  32.209  0.00  0.00            
ATOM    555  N   ARG X  74      12.032   1.069  32.862  0.00  0.00            
ATOM    556  CA  ARG X  74      10.884   0.451  33.539  0.00  0.00            
ATOM    557  CB  ARG X  74      10.533   1.200  34.826  0.00  0.00            
ATOM    558  CG  ARG X  74      11.616   1.124  35.891  0.00  0.00            
ATOM    559  CD  ARG X  74      11.257   1.916  37.142  0.00  0.00            
ATOM    560  NE  ARG X  74      12.265   1.730  38.182  0.00  0.00            
ATOM    561  CZ  ARG X  74      12.223   2.289  39.390  0.00  0.00            
ATOM    562  NH1 ARG X  74      11.219   3.090  39.724  0.00  0.00            
ATOM    563  NH2 ARG X  74      13.194   2.049  40.263  0.00  0.00            
ATOM    564  C   ARG X  74       9.799   0.360  32.257  0.00  0.00            
ATOM    565  O   ARG X  74       9.074  -0.622  32.280  0.00  0.00            
ATOM    566  N   LYS X  75       9.656   1.307  31.337  0.00  0.00            
ATOM    567  CA  LYS X  75       8.675   1.293  30.133  0.00  0.00            
ATOM    568  CB  LYS X  75       8.786   2.648  29.398  0.00  0.00            
ATOM    569  CG  LYS X  75       7.514   3.104  28.651  0.00  0.00            
ATOM    570  CD  LYS X  75       7.713   4.549  28.204  0.00  0.00            
ATOM    571  CE  LYS X  75       6.597   5.233  27.485  0.00  0.00            
ATOM    572  NZ  LYS X  75       5.875   6.350  28.148  0.00  0.00            
ATOM    573  C   LYS X  75       9.259   0.084  29.370  0.00  0.00            
ATOM    574  O   LYS X  75       8.407  -0.675  28.916  0.00  0.00            
ATOM    575  N   MET X  76      10.560  -0.098  29.186  0.00  0.00            
ATOM    576  CA  MET X  76      11.220  -1.134  28.352  0.00  0.00            
ATOM    577  CB  MET X  76      12.734  -0.924  28.234  0.00  0.00            
ATOM    578  CG  MET X  76      13.073   0.071  27.130  0.00  0.00            
ATOM    579  SD  MET X  76      14.794   0.563  27.072  0.00  0.00            
ATOM    580  CE  MET X  76      15.592  -1.013  26.766  0.00  0.00            
ATOM    581  C   MET X  76      10.820  -2.454  29.043  0.00  0.00            
ATOM    582  O   MET X  76      10.377  -3.377  28.356  0.00  0.00            
ATOM    583  N   LYS X  77      10.991  -2.551  30.366  0.00  0.00            
ATOM    584  CA  LYS X  77      10.720  -3.848  31.121  0.00  0.00            
ATOM    585  CB  LYS X  77      11.523  -3.874  32.427  0.00  0.00            
ATOM    586  CG  LYS X  77      13.019  -3.883  32.240  0.00  0.00            
ATOM    587  CD  LYS X  77      13.735  -4.009  33.567  0.00  0.00            
ATOM    588  CE  LYS X  77      15.226  -3.704  33.434  0.00  0.00            
ATOM    589  NZ  LYS X  77      16.008  -3.897  34.715  0.00  0.00            
ATOM    590  C   LYS X  77       9.200  -4.113  30.890  0.00  0.00            
ATOM    591  O   LYS X  77       8.820  -5.230  30.533  0.00  0.00            
ATOM    592  N   GLU X  78       8.358  -3.101  31.128  0.00  0.00            
ATOM    593  CA  GLU X  78       6.871  -3.288  31.062  0.00  0.00            
ATOM    594  CB  GLU X  78       6.121  -2.218  31.903  0.00  0.00            
ATOM    595  CG  GLU X  78       6.323  -2.589  33.381  0.00  0.00            
ATOM    596  CD  GLU X  78       6.235  -1.382  34.291  0.00  0.00            
ATOM    597  OE1 GLU X  78       5.940  -0.288  33.781  0.00  0.00            
ATOM    598  OE2 GLU X  78       6.304  -1.570  35.526  0.00  0.00            
ATOM    599  C   GLU X  78       6.594  -3.660  29.579  0.00  0.00            
ATOM    600  O   GLU X  78       5.847  -4.614  29.356  0.00  0.00            
ATOM    601  N   GLN X  79       7.172  -2.947  28.605  0.00  0.00            
ATOM    602  CA  GLN X  79       6.865  -3.105  27.125  0.00  0.00            
ATOM    603  CB  GLN X  79       7.628  -2.096  26.263  0.00  0.00            
ATOM    604  CG  GLN X  79       6.923  -0.762  26.079  0.00  0.00            
ATOM    605  CD  GLN X  79       5.580  -0.905  25.374  0.00  0.00            
ATOM    606  OE1 GLN X  79       5.416  -1.738  24.472  0.00  0.00            
ATOM    607  NE2 GLN X  79       4.603  -0.108  25.801  0.00  0.00            
ATOM    608  C   GLN X  79       7.417  -4.651  26.843  0.00  0.00            
ATOM    609  O   GLN X  79       6.740  -5.363  26.117  0.00  0.00            
ATOM    610  N   ASP X  80       8.596  -5.030  27.337  0.00  0.00            
ATOM    611  CA  ASP X  80       9.273  -6.416  27.089  0.00  0.00            
ATOM    612  CB  ASP X  80      10.634  -6.525  27.780  0.00  0.00            
ATOM    613  CG  ASP X  80      11.702  -5.630  27.138  0.00  0.00            
ATOM    614  OD1 ASP X  80      11.506  -5.157  25.994  0.00  0.00            
ATOM    615  OD2 ASP X  80      12.753  -5.405  27.783  0.00  0.00            
ATOM    616  C   ASP X  80       8.139  -7.392  27.582  0.00  0.00            
ATOM    617  O   ASP X  80       7.898  -8.360  26.866  0.00  0.00            
ATOM    618  N   SER X  81       7.519  -7.175  28.734  0.00  0.00            
ATOM    619  CA  SER X  81       6.452  -8.121  29.338  0.00  0.00            
ATOM    620  CB  SER X  81       6.050  -7.596  30.756  0.00  0.00            
ATOM    621  OG  SER X  81       7.163  -7.921  31.607  0.00  0.00            
ATOM    622  C   SER X  81       5.328  -8.139  28.299  0.00  0.00            
ATOM    623  O   SER X  81       4.829  -9.174  27.855  0.00  0.00            
ATOM    624  N   GLU X  82       4.862  -6.921  28.000  0.00  0.00            
ATOM    625  CA  GLU X  82       3.709  -6.874  27.160  0.00  0.00            
ATOM    626  CB  GLU X  82       2.971  -5.530  27.412  0.00  0.00            
ATOM    627  CG  GLU X  82       2.287  -5.645  28.783  0.00  0.00            
ATOM    628  CD  GLU X  82       2.093  -4.296  29.442  0.00  0.00            
ATOM    629  OE1 GLU X  82       2.414  -3.282  28.798  0.00  0.00            
ATOM    630  OE2 GLU X  82       1.475  -4.254  30.528  0.00  0.00            
ATOM    631  C   GLU X  82       3.981  -7.404  25.775  0.00  0.00            
ATOM    632  O   GLU X  82       3.178  -8.178  25.242  0.00  0.00            
ATOM    633  N   GLU X  83       5.116  -7.022  25.189  0.00  0.00            
ATOM    634  CA  GLU X  83       5.503  -7.350  23.752  0.00  0.00            
ATOM    635  CB  GLU X  83       6.900  -6.853  23.364  0.00  0.00            
ATOM    636  CG  GLU X  83       6.948  -6.105  22.057  0.00  0.00            
ATOM    637  CD  GLU X  83       6.491  -4.667  22.184  0.00  0.00            
ATOM    638  OE1 GLU X  83       7.249  -3.841  22.745  0.00  0.00            
ATOM    639  OE2 GLU X  83       5.372  -4.361  21.722  0.00  0.00            
ATOM    640  C   GLU X  83       5.757  -8.962  23.797  0.00  0.00            
ATOM    641  O   GLU X  83       5.445  -9.595  22.790  0.00  0.00            
ATOM    642  N   GLU X  84       6.205  -9.547  24.907  0.00  0.00            
ATOM    643  CA  GLU X  84       6.287 -11.187  25.099  0.00  0.00            
ATOM    644  CB  GLU X  84       6.712 -11.501  26.529  0.00  0.00            
ATOM    645  CG  GLU X  84       8.096 -10.950  26.938  0.00  0.00            
ATOM    646  CD  GLU X  84       9.153 -11.841  26.305  0.00  0.00            
ATOM    647  OE1 GLU X  84       9.205 -13.046  26.654  0.00  0.00            
ATOM    648  OE2 GLU X  84       9.886 -11.342  25.423  0.00  0.00            
ATOM    649  C   GLU X  84       5.076 -11.815  24.946  0.00  0.00            
ATOM    650  O   GLU X  84       5.058 -13.036  24.795  0.00  0.00            
ATOM    651  N   LEU X  85       3.972 -11.093  25.114  0.00  0.00            
ATOM    652  CA  LEU X  85       2.768 -11.722  25.082  0.00  0.00            
ATOM    653  CB  LEU X  85       1.765 -11.303  26.136  0.00  0.00            
ATOM    654  CG  LEU X  85       2.032 -11.738  27.613  0.00  0.00            
ATOM    655  CD1 LEU X  85       0.864 -11.293  28.420  0.00  0.00            
ATOM    656  CD2 LEU X  85       2.159 -13.254  27.691  0.00  0.00            
ATOM    657  C   LEU X  85       2.157 -11.429  23.754  0.00  0.00            
ATOM    658  O   LEU X  85       1.596 -12.337  23.130  0.00  0.00            
ATOM    659  N   ILE X  86       2.360 -10.216  23.241  0.00  0.00            
ATOM    660  CA  ILE X  86       1.968  -9.793  21.850  0.00  0.00            
ATOM    661  CB  ILE X  86       2.183  -8.275  21.551  0.00  0.00            
ATOM    662  CG1 ILE X  86       3.665  -7.904  21.634  0.00  0.00            
ATOM    663  CG2 ILE X  86       1.340  -7.423  22.496  0.00  0.00            
ATOM    664  CD1 ILE X  86       3.944  -6.432  21.379  0.00  0.00            
ATOM    665  C   ILE X  86       2.559 -10.845  20.859  0.00  0.00            
ATOM    666  O   ILE X  86       1.837 -11.326  19.989  0.00  0.00            
ATOM    667  N   GLU X  87       3.835 -11.177  21.002  0.00  0.00            
ATOM    668  CA  GLU X  87       4.524 -12.045  20.175  0.00  0.00            
ATOM    669  CB  GLU X  87       5.996 -12.264  20.629  0.00  0.00            
ATOM    670  CG  GLU X  87       6.829 -11.007  20.437  0.00  0.00            
ATOM    671  CD  GLU X  87       8.232 -11.142  21.003  0.00  0.00            
ATOM    672  OE1 GLU X  87       8.508 -12.053  21.822  0.00  0.00            
ATOM    673  OE2 GLU X  87       9.060 -10.307  20.586  0.00  0.00            
ATOM    674  C   GLU X  87       3.870 -13.506  20.267  0.00  0.00            
ATOM    675  O   GLU X  87       3.584 -14.203  19.306  0.00  0.00            
ATOM    676  N   ALA X  88       3.734 -13.917  21.528  0.00  0.00            
ATOM    677  CA  ALA X  88       3.173 -15.337  21.762  0.00  0.00            
ATOM    678  CB  ALA X  88       3.105 -15.606  23.279  0.00  0.00            
ATOM    679  C   ALA X  88       1.759 -15.325  21.148  0.00  0.00            
ATOM    680  O   ALA X  88       1.459 -16.330  20.505  0.00  0.00            
ATOM    681  N   PHE X  89       0.943 -14.276  21.273  0.00  0.00            
ATOM    682  CA  PHE X  89      -0.389 -14.212  20.813  0.00  0.00            
ATOM    683  CB  PHE X  89      -1.016 -12.894  21.281  0.00  0.00            
ATOM    684  CG  PHE X  89      -2.463 -12.733  20.901  0.00  0.00            
ATOM    685  CD1 PHE X  89      -3.441 -13.566  21.444  0.00  0.00            
ATOM    686  CD2 PHE X  89      -2.848 -11.739  20.001  0.00  0.00            
ATOM    687  CE1 PHE X  89      -4.776 -13.416  21.101  0.00  0.00            
ATOM    688  CE2 PHE X  89      -4.189 -11.572  19.645  0.00  0.00            
ATOM    689  CZ  PHE X  89      -5.157 -12.414  20.197  0.00  0.00            
ATOM    690  C   PHE X  89      -0.416 -14.295  19.196  0.00  0.00            
ATOM    691  O   PHE X  89      -1.052 -15.139  18.567  0.00  0.00            
ATOM    692  N   LYS X  90       0.292 -13.343  18.596  0.00  0.00            
ATOM    693  CA  LYS X  90       0.200 -13.212  17.010  0.00  0.00            
ATOM    694  CB  LYS X  90       1.168 -12.143  16.508  0.00  0.00            
ATOM    695  CG  LYS X  90       0.763 -10.735  16.870  0.00  0.00            
ATOM    696  CD  LYS X  90       1.888 -10.030  17.607  0.00  0.00            
ATOM    697  CE  LYS X  90       2.944  -9.558  16.629  0.00  0.00            
ATOM    698  NZ  LYS X  90       2.322  -8.919  15.428  0.00  0.00            
ATOM    699  C   LYS X  90       0.527 -14.610  16.465  0.00  0.00            
ATOM    700  O   LYS X  90      -0.150 -15.037  15.536  0.00  0.00            
ATOM    701  N   VAL X  91       1.532 -15.310  16.987  0.00  0.00            
ATOM    702  CA  VAL X  91       1.896 -16.580  16.494  0.00  0.00            
ATOM    703  CB  VAL X  91       3.209 -17.159  17.032  0.00  0.00            
ATOM    704  CG1 VAL X  91       3.406 -18.650  16.686  0.00  0.00            
ATOM    705  CG2 VAL X  91       4.384 -16.382  16.495  0.00  0.00            
ATOM    706  C   VAL X  91       0.711 -17.556  16.692  0.00  0.00            
ATOM    707  O   VAL X  91       0.356 -18.324  15.786  0.00  0.00            
ATOM    708  N   PHE X  92       0.078 -17.472  17.860  0.00  0.00            
ATOM    709  CA  PHE X  92      -1.136 -18.332  18.130  0.00  0.00            
ATOM    710  CB  PHE X  92      -1.636 -18.203  19.550  0.00  0.00            
ATOM    711  CG  PHE X  92      -0.868 -18.887  20.620  0.00  0.00            
ATOM    712  CD1 PHE X  92       0.290 -18.336  21.137  0.00  0.00            
ATOM    713  CD2 PHE X  92      -1.352 -20.044  21.234  0.00  0.00            
ATOM    714  CE1 PHE X  92       0.923 -18.943  22.206  0.00  0.00            
ATOM    715  CE2 PHE X  92      -0.689 -20.682  22.252  0.00  0.00            
ATOM    716  CZ  PHE X  92       0.454 -20.126  22.777  0.00  0.00            
ATOM    717  C   PHE X  92      -2.329 -17.944  17.376  0.00  0.00            
ATOM    718  O   PHE X  92      -3.288 -18.713  17.291  0.00  0.00            
ATOM    719  N   ASP X  93      -2.284 -16.793  16.719  0.00  0.00            
ATOM    720  CA  ASP X  93      -3.401 -16.324  15.935  0.00  0.00            
ATOM    721  CB  ASP X  93      -3.335 -14.832  15.725  0.00  0.00            
ATOM    722  CG  ASP X  93      -4.673 -14.170  15.968  0.00  0.00            
ATOM    723  OD1 ASP X  93      -5.500 -14.148  15.050  0.00  0.00            
ATOM    724  OD2 ASP X  93      -4.869 -13.691  17.084  0.00  0.00            
ATOM    725  C   ASP X  93      -2.519 -16.425  14.474  0.00  0.00            
ATOM    726  O   ASP X  93      -1.816 -15.533  13.976  0.00  0.00            
ATOM    727  N   ARG X  94      -2.688 -17.622  13.914  0.00  0.00            
ATOM    728  CA  ARG X  94      -2.258 -18.123  12.736  0.00  0.00            
ATOM    729  CB  ARG X  94      -2.260 -19.680  12.668  0.00  0.00            
ATOM    730  CG  ARG X  94      -1.197 -20.126  13.676  0.00  0.00            
ATOM    731  CD  ARG X  94      -0.247 -21.042  12.885  0.00  0.00            
ATOM    732  NE  ARG X  94       1.081 -20.531  13.196  0.00  0.00            
ATOM    733  CZ  ARG X  94       2.085 -20.500  12.330  0.00  0.00            
ATOM    734  NH1 ARG X  94       1.974 -20.960  11.086  0.00  0.00            
ATOM    735  NH2 ARG X  94       3.156 -19.958  12.889  0.00  0.00            
ATOM    736  C   ARG X  94      -2.783 -17.221  11.591  0.00  0.00            
ATOM    737  O   ARG X  94      -2.049 -16.573  10.839  0.00  0.00            
ATOM    738  N   ASP X  95      -4.105 -17.191  11.499  0.00  0.00            
ATOM    739  CA  ASP X  95      -4.707 -16.443  10.403  0.00  0.00            
ATOM    740  CB  ASP X  95      -6.094 -17.025  10.112  0.00  0.00            
ATOM    741  CG  ASP X  95      -6.013 -18.413   9.513  0.00  0.00            
ATOM    742  OD1 ASP X  95      -4.900 -18.925   9.275  0.00  0.00            
ATOM    743  OD2 ASP X  95      -7.090 -19.010   9.330  0.00  0.00            
ATOM    744  C   ASP X  95      -4.756 -14.898  10.557  0.00  0.00            
ATOM    745  O   ASP X  95      -4.989 -14.155   9.606  0.00  0.00            
ATOM    746  N   GLY X  96      -4.482 -14.447  11.772  0.00  0.00            
ATOM    747  CA  GLY X  96      -4.401 -12.930  11.964  0.00  0.00            
ATOM    748  C   GLY X  96      -5.701 -12.309  11.998  0.00  0.00            
ATOM    749  O   GLY X  96      -5.917 -11.186  11.536  0.00  0.00            
ATOM    750  N   ASN X  97      -6.628 -13.020  12.633  0.00  0.00            
ATOM    751  CA  ASN X  97      -8.229 -12.416  12.608  0.00  0.00            
ATOM    752  CB  ASN X  97      -9.363 -13.237  11.983  0.00  0.00            
ATOM    753  CG  ASN X  97      -9.338 -14.688  12.419  0.00  0.00            
ATOM    754  OD1 ASN X  97      -8.275 -15.305  12.473  0.00  0.00            
ATOM    755  ND2 ASN X  97     -10.508 -15.241  12.723  0.00  0.00            
ATOM    756  C   ASN X  97      -8.328 -11.694  14.022  0.00  0.00            
ATOM    757  O   ASN X  97      -9.358 -11.113  14.308  0.00  0.00            
ATOM    758  N   GLY X  98      -7.367 -11.872  14.910  0.00  0.00            
ATOM    759  CA  GLY X  98      -7.375 -11.184  16.321  0.00  0.00            
ATOM    760  C   GLY X  98      -7.714 -12.300  17.329  0.00  0.00            
ATOM    761  O   GLY X  98      -7.182 -12.204  18.439  0.00  0.00            
ATOM    762  N   LEU X  99      -8.674 -13.182  17.044  0.00  0.00            
ATOM    763  CA  LEU X  99      -8.975 -14.313  17.880  0.00  0.00            
ATOM    764  CB  LEU X  99     -10.435 -14.718  17.692  0.00  0.00            
ATOM    765  CG  LEU X  99     -11.520 -13.859  18.339  0.00  0.00            
ATOM    766  CD1 LEU X  99     -11.479 -12.431  17.819  0.00  0.00            
ATOM    767  CD2 LEU X  99     -12.852 -14.477  18.041  0.00  0.00            
ATOM    768  C   LEU X  99      -8.195 -15.608  17.589  0.00  0.00            
ATOM    769  O   LEU X  99      -7.842 -15.958  16.460  0.00  0.00            
ATOM    770  N   ILE X 100      -7.965 -16.352  18.662  0.00  0.00            
ATOM    771  CA  ILE X 100      -7.189 -17.552  18.663  0.00  0.00            
ATOM    772  CB  ILE X 100      -6.181 -17.753  19.845  0.00  0.00            
ATOM    773  CG1 ILE X 100      -5.142 -16.629  19.880  0.00  0.00            
ATOM    774  CG2 ILE X 100      -5.476 -19.102  19.722  0.00  0.00            
ATOM    775  CD1 ILE X 100      -4.284 -16.502  18.631  0.00  0.00            
ATOM    776  C   ILE X 100      -8.298 -18.590  18.624  0.00  0.00            
ATOM    777  O   ILE X 100      -9.081 -18.602  19.574  0.00  0.00            
ATOM    778  N   SER X 101      -8.353 -19.462  17.620  0.00  0.00            
ATOM    779  CA  SER X 101      -9.559 -20.452  17.606  0.00  0.00            
ATOM    780  CB  SER X 101     -10.074 -20.649  16.182  0.00  0.00            
ATOM    781  OG  SER X 101      -9.035 -21.161  15.359  0.00  0.00            
ATOM    782  C   SER X 101      -8.981 -21.730  18.192  0.00  0.00            
ATOM    783  O   SER X 101      -7.770 -21.886  18.352  0.00  0.00            
ATOM    784  N   ALA X 102      -9.881 -22.655  18.518  0.00  0.00            
ATOM    785  CA  ALA X 102      -9.515 -23.936  19.093  0.00  0.00            
ATOM    786  CB  ALA X 102     -10.715 -24.710  19.618  0.00  0.00            
ATOM    787  C   ALA X 102      -8.579 -24.691  18.105  0.00  0.00            
ATOM    788  O   ALA X 102      -7.581 -25.243  18.559  0.00  0.00            
ATOM    789  N   ALA X 103      -8.847 -24.637  16.806  0.00  0.00            
ATOM    790  CA  ALA X 103      -8.054 -25.224  15.727  0.00  0.00            
ATOM    791  CB  ALA X 103      -8.977 -25.253  14.499  0.00  0.00            
ATOM    792  C   ALA X 103      -6.593 -24.610  15.788  0.00  0.00            
ATOM    793  O   ALA X 103      -5.558 -25.259  15.768  0.00  0.00            
ATOM    794  N   GLU X 104      -6.617 -23.279  15.722  0.00  0.00            
ATOM    795  CA  GLU X 104      -5.285 -22.615  15.696  0.00  0.00            
ATOM    796  CB  GLU X 104      -5.448 -21.120  15.464  0.00  0.00            
ATOM    797  CG  GLU X 104      -5.808 -20.772  14.036  0.00  0.00            
ATOM    798  CD  GLU X 104      -6.091 -19.302  13.842  0.00  0.00            
ATOM    799  OE1 GLU X 104      -6.589 -18.669  14.782  0.00  0.00            
ATOM    800  OE2 GLU X 104      -5.826 -18.768  12.748  0.00  0.00            
ATOM    801  C   GLU X 104      -4.488 -22.913  16.992  0.00  0.00            
ATOM    802  O   GLU X 104      -3.292 -23.185  16.967  0.00  0.00            
ATOM    803  N   LEU X 105      -5.181 -22.881  18.128  0.00  0.00            
ATOM    804  CA  LEU X 105      -4.546 -23.182  19.325  0.00  0.00            
ATOM    805  CB  LEU X 105      -5.483 -22.837  20.476  0.00  0.00            
ATOM    806  CG  LEU X 105      -5.774 -21.358  20.748  0.00  0.00            
ATOM    807  CD1 LEU X 105      -6.828 -21.215  21.835  0.00  0.00            
ATOM    808  CD2 LEU X 105      -4.470 -20.679  21.141  0.00  0.00            
ATOM    809  C   LEU X 105      -4.017 -24.635  19.432  0.00  0.00            
ATOM    810  O   LEU X 105      -2.906 -24.878  19.891  0.00  0.00            
ATOM    811  N   ARG X 106      -4.796 -25.589  18.926  0.00  0.00            
ATOM    812  CA  ARG X 106      -4.322 -26.963  18.871  0.00  0.00            
ATOM    813  CB  ARG X 106      -5.497 -27.878  18.532  0.00  0.00            
ATOM    814  CG  ARG X 106      -6.503 -27.958  19.669  0.00  0.00            
ATOM    815  CD  ARG X 106      -7.381 -29.185  19.572  0.00  0.00            
ATOM    816  NE  ARG X 106      -8.622 -28.938  18.841  0.00  0.00            
ATOM    817  CZ  ARG X 106      -9.250 -29.856  18.113  0.00  0.00            
ATOM    818  NH1 ARG X 106      -8.748 -31.081  18.008  0.00  0.00            
ATOM    819  NH2 ARG X 106     -10.416 -29.572  17.546  0.00  0.00            
ATOM    820  C   ARG X 106      -3.062 -27.107  18.080  0.00  0.00            
ATOM    821  O   ARG X 106      -2.124 -27.775  18.506  0.00  0.00            
ATOM    822  N   HIS X 107      -3.011 -26.441  16.933  0.00  0.00            
ATOM    823  CA  HIS X 107      -1.935 -26.486  16.063  0.00  0.00            
ATOM    824  CB  HIS X 107      -2.314 -25.830  14.728  0.00  0.00            
ATOM    825  CG  HIS X 107      -3.673 -26.221  14.231  0.00  0.00            
ATOM    826  ND1 HIS X 107      -4.634 -25.295  13.887  0.00  0.00            
ATOM    827  CD2 HIS X 107      -4.245 -27.439  14.068  0.00  0.00            
ATOM    828  CE1 HIS X 107      -5.742 -25.924  13.535  0.00  0.00            
ATOM    829  NE2 HIS X 107      -5.532 -27.226  13.637  0.00  0.00            
ATOM    830  C   HIS X 107      -0.653 -25.753  16.578  0.00  0.00            
ATOM    831  O   HIS X 107       0.456 -26.153  16.245  0.00  0.00            
ATOM    832  N   VAL X 108      -0.841 -24.730  17.405  0.00  0.00            
ATOM    833  CA  VAL X 108       0.287 -23.934  17.975  0.00  0.00            
ATOM    834  CB  VAL X 108      -0.101 -22.477  18.277  0.00  0.00            
ATOM    835  CG1 VAL X 108       0.947 -21.761  19.121  0.00  0.00            
ATOM    836  CG2 VAL X 108      -0.321 -21.771  16.919  0.00  0.00            
ATOM    837  C   VAL X 108       0.768 -24.694  19.207  0.00  0.00            
ATOM    838  O   VAL X 108       1.969 -24.942  19.308  0.00  0.00            
ATOM    839  N   MET X 109      -0.116 -25.065  20.128  0.00  0.00            
ATOM    840  CA  MET X 109       0.228 -25.692  21.450  0.00  0.00            
ATOM    841  CB  MET X 109      -0.978 -26.182  22.271  0.00  0.00            
ATOM    842  CG  MET X 109      -0.650 -26.701  23.679  0.00  0.00            
ATOM    843  SD  MET X 109       0.228 -25.393  24.644  0.00  0.00            
ATOM    844  CE  MET X 109      -1.137 -24.240  24.783  0.00  0.00            
ATOM    845  C   MET X 109       1.192 -26.902  21.057  0.00  0.00            
ATOM    846  O   MET X 109       2.150 -27.039  21.810  0.00  0.00            
ATOM    847  N   THR X 110       1.021 -27.671  19.983  0.00  0.00            
ATOM    848  CA  THR X 110       1.799 -28.787  19.541  0.00  0.00            
ATOM    849  CB  THR X 110       1.206 -29.357  18.192  0.00  0.00            
ATOM    850  OG1 THR X 110       0.084 -30.207  18.602  0.00  0.00            
ATOM    851  CG2 THR X 110       2.167 -30.141  17.301  0.00  0.00            
ATOM    852  C   THR X 110       3.212 -28.202  19.057  0.00  0.00            
ATOM    853  O   THR X 110       4.111 -29.008  18.827  0.00  0.00            
ATOM    854  N   ASN X 111       3.370 -26.888  18.923  0.00  0.00            
ATOM    855  CA  ASN X 111       4.698 -26.166  18.425  0.00  0.00            
ATOM    856  CB  ASN X 111       4.592 -25.123  17.305  0.00  0.00            
ATOM    857  CG  ASN X 111       4.570 -25.794  15.926  0.00  0.00            
ATOM    858  OD1 ASN X 111       5.599 -26.354  15.499  0.00  0.00            
ATOM    859  ND2 ASN X 111       3.419 -25.791  15.250  0.00  0.00            
ATOM    860  C   ASN X 111       5.245 -25.807  19.752  0.00  0.00            
ATOM    861  O   ASN X 111       6.458 -25.962  19.872  0.00  0.00            
ATOM    862  N   LEU X 112       4.476 -25.355  20.746  0.00  0.00            
ATOM    863  CA  LEU X 112       4.981 -24.860  22.070  0.00  0.00            
ATOM    864  CB  LEU X 112       3.865 -24.594  23.061  0.00  0.00            
ATOM    865  CG  LEU X 112       3.097 -23.302  22.889  0.00  0.00            
ATOM    866  CD1 LEU X 112       2.212 -23.125  24.105  0.00  0.00            
ATOM    867  CD2 LEU X 112       4.058 -22.131  22.725  0.00  0.00            
ATOM    868  C   LEU X 112       5.400 -26.240  22.787  0.00  0.00            
ATOM    869  O   LEU X 112       5.831 -26.182  23.912  0.00  0.00            
ATOM    870  N   GLY X 113       5.162 -27.383  22.161  0.00  0.00            
ATOM    871  CA  GLY X 113       5.680 -28.791  22.766  0.00  0.00            
ATOM    872  C   GLY X 113       4.490 -29.516  23.269  0.00  0.00            
ATOM    873  O   GLY X 113       4.687 -30.724  23.166  0.00  0.00            
ATOM    874  N   GLU X 114       3.307 -29.016  23.607  0.00  0.00            
ATOM    875  CA  GLU X 114       2.004 -29.574  24.207  0.00  0.00            
ATOM    876  CB  GLU X 114       0.893 -28.632  24.670  0.00  0.00            
ATOM    877  CG  GLU X 114       1.369 -27.639  25.708  0.00  0.00            
ATOM    878  CD  GLU X 114       0.245 -27.063  26.537  0.00  0.00            
ATOM    879  OE1 GLU X 114      -0.518 -26.232  26.000  0.00  0.00            
ATOM    880  OE2 GLU X 114       0.163 -27.395  27.743  0.00  0.00            
ATOM    881  C   GLU X 114       1.359 -30.662  23.042  0.00  0.00            
ATOM    882  O   GLU X 114       0.978 -30.023  22.059  0.00  0.00            
ATOM    883  N   LYS X 115       0.960 -31.906  23.271  0.00  0.00            
ATOM    884  CA  LYS X 115       0.220 -32.612  22.016  0.00  0.00            
ATOM    885  CB  LYS X 115       0.738 -34.024  21.770  0.00  0.00            
ATOM    886  CG  LYS X 115      -0.095 -34.847  20.806  0.00  0.00            
ATOM    887  CD  LYS X 115       0.337 -36.293  20.872  0.00  0.00            
ATOM    888  CE  LYS X 115      -0.519 -37.161  19.988  0.00  0.00            
ATOM    889  NZ  LYS X 115      -0.135 -38.591  20.153  0.00  0.00            
ATOM    890  C   LYS X 115      -1.132 -32.402  23.014  0.00  0.00            
ATOM    891  O   LYS X 115      -1.150 -32.636  24.197  0.00  0.00            
ATOM    892  N   LEU X 116      -2.182 -32.179  22.223  0.00  0.00            
ATOM    893  CA  LEU X 116      -3.542 -31.997  23.248  0.00  0.00            
ATOM    894  CB  LEU X 116      -3.767 -30.579  23.785  0.00  0.00            
ATOM    895  CG  LEU X 116      -3.940 -29.476  22.734  0.00  0.00            
ATOM    896  CD1 LEU X 116      -5.419 -29.200  22.532  0.00  0.00            
ATOM    897  CD2 LEU X 116      -3.247 -28.213  23.184  0.00  0.00            
ATOM    898  C   LEU X 116      -4.678 -32.672  22.163  0.00  0.00            
ATOM    899  O   LEU X 116      -4.495 -33.193  21.061  0.00  0.00            
ATOM    900  N   THR X 117      -5.882 -32.576  22.719  0.00  0.00            
ATOM    901  CA  THR X 117      -7.073 -33.165  21.938  0.00  0.00            
ATOM    902  CB  THR X 117      -7.329 -34.720  22.080  0.00  0.00            
ATOM    903  OG1 THR X 117      -7.261 -35.353  20.792  0.00  0.00            
ATOM    904  CG2 THR X 117      -8.669 -35.027  22.750  0.00  0.00            
ATOM    905  C   THR X 117      -8.137 -31.781  21.965  0.00  0.00            
ATOM    906  O   THR X 117      -7.984 -30.692  22.523  0.00  0.00            
ATOM    907  N   ASP X 118      -9.271 -32.131  21.361  0.00  0.00            
ATOM    908  CA  ASP X 118     -10.253 -31.038  21.384  0.00  0.00            
ATOM    909  CB  ASP X 118     -11.162 -31.106  20.145  0.00  0.00            
ATOM    910  CG  ASP X 118     -12.054 -32.327  20.086  0.00  0.00            
ATOM    911  OD1 ASP X 118     -12.113 -33.163  21.015  0.00  0.00            
ATOM    912  OD2 ASP X 118     -12.732 -32.445  19.032  0.00  0.00            
ATOM    913  C   ASP X 118     -10.686 -30.694  22.757  0.00  0.00            
ATOM    914  O   ASP X 118     -10.729 -29.515  23.126  0.00  0.00            
ATOM    915  N   ASP X 119     -11.082 -31.708  23.526  0.00  0.00            
ATOM    916  CA  ASP X 119     -11.562 -31.487  24.861  0.00  0.00            
ATOM    917  CB  ASP X 119     -11.879 -32.826  25.530  0.00  0.00            
ATOM    918  CG  ASP X 119     -13.203 -33.409  25.090  0.00  0.00            
ATOM    919  OD1 ASP X 119     -14.091 -32.640  24.658  0.00  0.00            
ATOM    920  OD2 ASP X 119     -13.361 -34.644  25.192  0.00  0.00            
ATOM    921  C   ASP X 119     -10.495 -30.725  25.753  0.00  0.00            
ATOM    922  O   ASP X 119     -10.798 -29.781  26.474  0.00  0.00            
ATOM    923  N   GLU X 120      -9.240 -31.153  25.637  0.00  0.00            
ATOM    924  CA  GLU X 120      -8.204 -30.551  26.422  0.00  0.00            
ATOM    925  CB  GLU X 120      -6.892 -31.320  26.239  0.00  0.00            
ATOM    926  CG  GLU X 120      -6.990 -32.769  26.701  0.00  0.00            
ATOM    927  CD  GLU X 120      -5.724 -33.603  26.476  0.00  0.00            
ATOM    928  OE1 GLU X 120      -4.908 -33.274  25.579  0.00  0.00            
ATOM    929  OE2 GLU X 120      -5.565 -34.622  27.194  0.00  0.00            
ATOM    930  C   GLU X 120      -8.040 -29.010  25.906  0.00  0.00            
ATOM    931  O   GLU X 120      -7.910 -28.095  26.712  0.00  0.00            
ATOM    932  N   VAL X 121      -8.077 -28.795  24.592  0.00  0.00            
ATOM    933  CA  VAL X 121      -8.022 -27.378  24.064  0.00  0.00            
ATOM    934  CB  VAL X 121      -7.780 -27.274  22.555  0.00  0.00            
ATOM    935  CG1 VAL X 121      -7.874 -25.830  22.019  0.00  0.00            
ATOM    936  CG2 VAL X 121      -6.424 -27.829  22.201  0.00  0.00            
ATOM    937  C   VAL X 121      -9.139 -26.594  24.539  0.00  0.00            
ATOM    938  O   VAL X 121      -8.916 -25.445  24.904  0.00  0.00            
ATOM    939  N   ASP X 122     -10.356 -27.130  24.594  0.00  0.00            
ATOM    940  CA  ASP X 122     -11.447 -26.449  24.981  0.00  0.00            
ATOM    941  CB  ASP X 122     -12.700 -27.309  24.833  0.00  0.00            
ATOM    942  CG  ASP X 122     -13.104 -27.661  23.421  0.00  0.00            
ATOM    943  OD1 ASP X 122     -12.606 -27.042  22.458  0.00  0.00            
ATOM    944  OD2 ASP X 122     -13.951 -28.571  23.277  0.00  0.00            
ATOM    945  C   ASP X 122     -11.281 -26.004  26.511  0.00  0.00            
ATOM    946  O   ASP X 122     -11.621 -24.869  26.834  0.00  0.00            
ATOM    947  N   GLU X 123     -10.664 -26.836  27.341  0.00  0.00            
ATOM    948  CA  GLU X 123     -10.370 -26.620  28.804  0.00  0.00            
ATOM    949  CB  GLU X 123      -9.593 -27.776  29.498  0.00  0.00            
ATOM    950  CG  GLU X 123     -10.452 -29.024  29.624  0.00  0.00            
ATOM    951  CD  GLU X 123      -9.680 -30.215  30.166  0.00  0.00            
ATOM    952  OE1 GLU X 123      -8.425 -30.220  30.160  0.00  0.00            
ATOM    953  OE2 GLU X 123     -10.378 -31.146  30.614  0.00  0.00            
ATOM    954  C   GLU X 123      -9.390 -25.362  28.799  0.00  0.00            
ATOM    955  O   GLU X 123      -9.583 -24.444  29.581  0.00  0.00            
ATOM    956  N   MET X 124      -8.318 -25.429  28.009  0.00  0.00            
ATOM    957  CA  MET X 124      -7.273 -24.336  28.002  0.00  0.00            
ATOM    958  CB  MET X 124      -6.140 -24.707  27.029  0.00  0.00            
ATOM    959  CG  MET X 124      -5.286 -25.849  27.514  0.00  0.00            
ATOM    960  SD  MET X 124      -4.303 -25.311  28.947  0.00  0.00            
ATOM    961  CE  MET X 124      -3.361 -24.007  28.242  0.00  0.00            
ATOM    962  C   MET X 124      -7.970 -23.072  27.565  0.00  0.00            
ATOM    963  O   MET X 124      -7.396 -22.028  27.882  0.00  0.00            
ATOM    964  N   ILE X 125      -9.089 -23.083  26.845  0.00  0.00            
ATOM    965  CA  ILE X 125      -9.711 -21.929  26.203  0.00  0.00            
ATOM    966  CB  ILE X 125     -10.412 -22.295  24.875  0.00  0.00            
ATOM    967  CG1 ILE X 125      -9.361 -22.622  23.812  0.00  0.00            
ATOM    968  CG2 ILE X 125     -11.309 -21.148  24.410  0.00  0.00            
ATOM    969  CD1 ILE X 125      -9.895 -23.432  22.654  0.00  0.00            
ATOM    970  C   ILE X 125     -10.639 -21.513  27.325  0.00  0.00            
ATOM    971  O   ILE X 125     -10.405 -20.377  27.726  0.00  0.00            
ATOM    972  N   ARG X 126     -11.613 -22.261  27.824  0.00  0.00            
ATOM    973  CA  ARG X 126     -12.523 -21.982  28.902  0.00  0.00            
ATOM    974  CB  ARG X 126     -13.486 -23.154  29.136  0.00  0.00            
ATOM    975  CG  ARG X 126     -14.118 -23.730  27.881  0.00  0.00            
ATOM    976  CD  ARG X 126     -14.986 -22.711  27.175  0.00  0.00            
ATOM    977  NE  ARG X 126     -15.534 -23.249  25.933  0.00  0.00            
ATOM    978  CZ  ARG X 126     -16.774 -23.708  25.791  0.00  0.00            
ATOM    979  NH1 ARG X 126     -17.612 -23.698  26.818  0.00  0.00            
ATOM    980  NH2 ARG X 126     -17.172 -24.185  24.618  0.00  0.00            
ATOM    981  C   ARG X 126     -11.816 -21.298  30.100  0.00  0.00            
ATOM    982  O   ARG X 126     -12.420 -20.293  30.676  0.00  0.00            
ATOM    983  N   GLU X 127     -10.681 -21.782  30.491  0.00  0.00            
ATOM    984  CA  GLU X 127      -9.925 -21.205  31.682  0.00  0.00            
ATOM    985  CB  GLU X 127      -8.550 -21.843  31.970  0.00  0.00            
ATOM    986  CG  GLU X 127      -8.637 -23.248  32.595  0.00  0.00            
ATOM    987  CD  GLU X 127      -7.369 -23.734  33.303  0.00  0.00            
ATOM    988  OE1 GLU X 127      -7.282 -24.966  33.486  0.00  0.00            
ATOM    989  OE2 GLU X 127      -6.559 -22.908  33.769  0.00  0.00            
ATOM    990  C   GLU X 127      -9.543 -19.867  31.413  0.00  0.00            
ATOM    991  O   GLU X 127      -9.288 -19.150  32.375  0.00  0.00            
ATOM    992  N   ALA X 128      -9.613 -19.404  30.165  0.00  0.00            
ATOM    993  CA  ALA X 128      -9.221 -18.052  29.729  0.00  0.00            
ATOM    994  CB  ALA X 128      -8.096 -18.014  28.697  0.00  0.00            
ATOM    995  C   ALA X 128     -10.176 -17.259  28.793  0.00  0.00            
ATOM    996  O   ALA X 128      -9.924 -16.069  28.588  0.00  0.00            
ATOM    997  N   ASP X 129     -11.293 -17.837  28.344  0.00  0.00            
ATOM    998  CA  ASP X 129     -12.409 -17.161  27.819  0.00  0.00            
ATOM    999  CB  ASP X 129     -13.475 -18.087  27.274  0.00  0.00            
ATOM   1000  CG  ASP X 129     -13.236 -18.553  25.844  0.00  0.00            
ATOM   1001  OD1 ASP X 129     -14.178 -19.225  25.357  0.00  0.00            
ATOM   1002  OD2 ASP X 129     -12.163 -18.249  25.279  0.00  0.00            
ATOM   1003  C   ASP X 129     -13.244 -16.247  28.737  0.00  0.00            
ATOM   1004  O   ASP X 129     -13.763 -16.754  29.722  0.00  0.00            
ATOM   1005  N   ILE X 130     -13.395 -14.966  28.410  0.00  0.00            
ATOM   1006  CA  ILE X 130     -14.186 -14.083  29.186  0.00  0.00            
ATOM   1007  CB  ILE X 130     -13.488 -12.758  29.406  0.00  0.00            
ATOM   1008  CG1 ILE X 130     -12.213 -12.971  30.191  0.00  0.00            
ATOM   1009  CG2 ILE X 130     -14.387 -11.835  30.200  0.00  0.00            
ATOM   1010  CD1 ILE X 130     -11.575 -11.710  30.558  0.00  0.00            
ATOM   1011  C   ILE X 130     -15.497 -13.904  28.416  0.00  0.00            
ATOM   1012  O   ILE X 130     -16.536 -14.324  28.917  0.00  0.00            
ATOM   1013  N   ASP X 131     -15.461 -13.326  27.224  0.00  0.00            
ATOM   1014  CA  ASP X 131     -16.662 -13.124  26.382  0.00  0.00            
ATOM   1015  CB  ASP X 131     -16.287 -12.593  24.999  0.00  0.00            
ATOM   1016  CG  ASP X 131     -15.758 -11.172  25.041  0.00  0.00            
ATOM   1017  OD1 ASP X 131     -15.998 -10.462  26.035  0.00  0.00            
ATOM   1018  OD2 ASP X 131     -15.099 -10.760  24.071  0.00  0.00            
ATOM   1019  C   ASP X 131     -17.673 -14.250  26.020  0.00  0.00            
ATOM   1020  O   ASP X 131     -18.718 -14.017  25.403  0.00  0.00            
ATOM   1021  N   GLY X 132     -17.196 -15.483  26.182  0.00  0.00            
ATOM   1022  CA  GLY X 132     -17.787 -16.742  25.766  0.00  0.00            
ATOM   1023  C   GLY X 132     -17.810 -17.305  24.328  0.00  0.00            
ATOM   1024  O   GLY X 132     -18.268 -18.443  24.181  0.00  0.00            
ATOM   1025  N   ASP X 133     -17.339 -16.583  23.325  0.00  0.00            
ATOM   1026  CA  ASP X 133     -17.135 -16.990  22.084  0.00  0.00            
ATOM   1027  CB  ASP X 133     -16.640 -15.834  21.218  0.00  0.00            
ATOM   1028  CG  ASP X 133     -15.187 -15.484  21.434  0.00  0.00            
ATOM   1029  OD1 ASP X 133     -14.608 -15.951  22.435  0.00  0.00            
ATOM   1030  OD2 ASP X 133     -14.620 -14.734  20.606  0.00  0.00            
ATOM   1031  C   ASP X 133     -16.448 -18.286  21.764  0.00  0.00            
ATOM   1032  O   ASP X 133     -16.541 -18.853  20.665  0.00  0.00            
ATOM   1033  N   GLY X 134     -15.693 -18.807  22.742  0.00  0.00            
ATOM   1034  CA  GLY X 134     -14.944 -20.046  22.478  0.00  0.00            
ATOM   1035  C   GLY X 134     -13.671 -19.778  21.592  0.00  0.00            
ATOM   1036  O   GLY X 134     -13.243 -20.537  20.723  0.00  0.00            
ATOM   1037  N   HIS X 135     -13.092 -18.623  21.903  0.00  0.00            
ATOM   1038  CA  HIS X 135     -11.903 -17.999  21.190  0.00  0.00            
ATOM   1039  CB  HIS X 135     -12.143 -16.950  20.081  0.00  0.00            
ATOM   1040  CG  HIS X 135     -12.720 -17.512  18.813  0.00  0.00            
ATOM   1041  ND1 HIS X 135     -14.009 -17.965  18.725  0.00  0.00            
ATOM   1042  CD2 HIS X 135     -12.157 -17.716  17.583  0.00  0.00            
ATOM   1043  CE1 HIS X 135     -14.247 -18.418  17.493  0.00  0.00            
ATOM   1044  NE2 HIS X 135     -13.129 -18.243  16.788  0.00  0.00            
ATOM   1045  C   HIS X 135     -11.212 -17.102  22.343  0.00  0.00            
ATOM   1046  O   HIS X 135     -11.798 -16.528  23.259  0.00  0.00            
ATOM   1047  N   ILE X 136      -9.913 -16.965  22.107  0.00  0.00            
ATOM   1048  CA  ILE X 136      -9.081 -16.141  23.011  0.00  0.00            
ATOM   1049  CB  ILE X 136      -7.718 -16.804  23.262  0.00  0.00            
ATOM   1050  CG1 ILE X 136      -7.880 -18.239  23.759  0.00  0.00            
ATOM   1051  CG2 ILE X 136      -6.908 -15.998  24.252  0.00  0.00            
ATOM   1052  CD1 ILE X 136      -6.575 -18.995  23.749  0.00  0.00            
ATOM   1053  C   ILE X 136      -8.718 -14.853  22.226  0.00  0.00            
ATOM   1054  O   ILE X 136      -8.168 -14.943  21.133  0.00  0.00            
ATOM   1055  N   ASN X 137      -9.035 -13.695  22.790  0.00  0.00            
ATOM   1056  CA  ASN X 137      -8.580 -12.502  22.196  0.00  0.00            
ATOM   1057  CB  ASN X 137      -9.749 -11.562  21.901  0.00  0.00            
ATOM   1058  CG  ASN X 137      -9.291 -10.285  21.166  0.00  0.00            
ATOM   1059  OD1 ASN X 137      -9.111 -10.310  19.958  0.00  0.00            
ATOM   1060  ND2 ASN X 137      -8.988  -9.195  21.874  0.00  0.00            
ATOM   1061  C   ASN X 137      -7.583 -11.998  23.324  0.00  0.00            
ATOM   1062  O   ASN X 137      -7.488 -12.379  24.491  0.00  0.00            
ATOM   1063  N   TYR X 138      -6.650 -11.262  22.723  0.00  0.00            
ATOM   1064  CA  TYR X 138      -5.565 -10.626  23.326  0.00  0.00            
ATOM   1065  CB  TYR X 138      -5.030  -9.405  22.579  0.00  0.00            
ATOM   1066  CG  TYR X 138      -3.574  -9.112  22.855  0.00  0.00            
ATOM   1067  CD1 TYR X 138      -2.550  -9.794  22.213  0.00  0.00            
ATOM   1068  CD2 TYR X 138      -3.227  -8.135  23.778  0.00  0.00            
ATOM   1069  CE1 TYR X 138      -1.218  -9.518  22.489  0.00  0.00            
ATOM   1070  CE2 TYR X 138      -1.904  -7.846  24.052  0.00  0.00            
ATOM   1071  CZ  TYR X 138      -0.903  -8.535  23.402  0.00  0.00            
ATOM   1072  OH  TYR X 138       0.411  -8.237  23.692  0.00  0.00            
ATOM   1073  C   TYR X 138      -5.501 -10.393  24.712  0.00  0.00            
ATOM   1074  O   TYR X 138      -4.663 -10.896  25.469  0.00  0.00            
ATOM   1075  N   GLU X 139      -6.492  -9.613  25.145  0.00  0.00            
ATOM   1076  CA  GLU X 139      -6.581  -9.299  26.594  0.00  0.00            
ATOM   1077  CB  GLU X 139      -7.818  -8.442  26.885  0.00  0.00            
ATOM   1078  CG  GLU X 139      -7.520  -7.150  27.600  0.00  0.00            
ATOM   1079  CD  GLU X 139      -7.009  -6.067  26.671  0.00  0.00            
ATOM   1080  OE1 GLU X 139      -7.818  -5.511  25.892  0.00  0.00            
ATOM   1081  OE2 GLU X 139      -5.797  -5.772  26.720  0.00  0.00            
ATOM   1082  C   GLU X 139      -6.849 -10.577  27.472  0.00  0.00            
ATOM   1083  O   GLU X 139      -6.237 -10.738  28.523  0.00  0.00            
ATOM   1084  N   GLU X 140      -7.672 -11.503  26.985  0.00  0.00            
ATOM   1085  CA  GLU X 140      -7.824 -12.771  27.591  0.00  0.00            
ATOM   1086  CB  GLU X 140      -8.897 -13.562  26.835  0.00  0.00            
ATOM   1087  CG  GLU X 140     -10.202 -12.789  26.689  0.00  0.00            
ATOM   1088  CD  GLU X 140     -11.288 -13.507  25.881  0.00  0.00            
ATOM   1089  OE1 GLU X 140     -10.965 -14.380  25.036  0.00  0.00            
ATOM   1090  OE2 GLU X 140     -12.481 -13.166  26.077  0.00  0.00            
ATOM   1091  C   GLU X 140      -6.552 -13.541  27.733  0.00  0.00            
ATOM   1092  O   GLU X 140      -6.272 -14.092  28.792  0.00  0.00            
ATOM   1093  N   PHE X 141      -5.736 -13.576  26.681  0.00  0.00            
ATOM   1094  CA  PHE X 141      -4.554 -14.200  26.752  0.00  0.00            
ATOM   1095  CB  PHE X 141      -3.884 -14.153  25.367  0.00  0.00            
ATOM   1096  CG  PHE X 141      -2.989 -15.336  25.075  0.00  0.00            
ATOM   1097  CD1 PHE X 141      -1.844 -15.564  25.822  0.00  0.00            
ATOM   1098  CD2 PHE X 141      -3.315 -16.240  24.071  0.00  0.00            
ATOM   1099  CE1 PHE X 141      -1.040 -16.680  25.581  0.00  0.00            
ATOM   1100  CE2 PHE X 141      -2.517 -17.351  23.825  0.00  0.00            
ATOM   1101  CZ  PHE X 141      -1.379 -17.572  24.583  0.00  0.00            
ATOM   1102  C   PHE X 141      -3.561 -13.634  27.774  0.00  0.00            
ATOM   1103  O   PHE X 141      -2.864 -14.377  28.455  0.00  0.00            
ATOM   1104  N   VAL X 142      -3.510 -12.309  27.847  0.00  0.00            
ATOM   1105  CA  VAL X 142      -2.772 -11.601  28.861  0.00  0.00            
ATOM   1106  CB  VAL X 142      -2.853 -10.053  28.647  0.00  0.00            
ATOM   1107  CG1 VAL X 142      -2.176  -9.295  29.789  0.00  0.00            
ATOM   1108  CG2 VAL X 142      -2.209  -9.678  27.329  0.00  0.00            
ATOM   1109  C   VAL X 142      -3.044 -11.910  30.292  0.00  0.00            
ATOM   1110  O   VAL X 142      -2.141 -12.142  31.207  0.00  0.00            
ATOM   1111  N   ARG X 143      -4.317 -11.869  30.524  0.00  0.00            
ATOM   1112  CA  ARG X 143      -4.705 -12.073  31.946  0.00  0.00            
ATOM   1113  CB  ARG X 143      -6.180 -11.705  32.047  0.00  0.00            
ATOM   1114  CG  ARG X 143      -7.101 -12.623  31.269  0.00  0.00            
ATOM   1115  CD  ARG X 143      -8.522 -12.501  31.782  0.00  0.00            
ATOM   1116  NE  ARG X 143      -9.048 -13.781  32.249  0.00  0.00            
ATOM   1117  CZ  ARG X 143      -9.373 -14.052  33.512  0.00  0.00            
ATOM   1118  NH1 ARG X 143      -9.231 -13.132  34.465  0.00  0.00            
ATOM   1119  NH2 ARG X 143      -9.851 -15.257  33.819  0.00  0.00            
ATOM   1120  C   ARG X 143      -4.564 -13.463  32.454  0.00  0.00            
ATOM   1121  O   ARG X 143      -4.565 -13.796  33.639  0.00  0.00            
ATOM   1122  N   MET X 144      -4.347 -14.334  31.469  0.00  0.00            
ATOM   1123  CA  MET X 144      -3.962 -15.748  31.752  0.00  0.00            
ATOM   1124  CB  MET X 144      -4.422 -16.638  30.608  0.00  0.00            
ATOM   1125  CG  MET X 144      -5.888 -16.894  30.928  0.00  0.00            
ATOM   1126  SD  MET X 144      -6.575 -18.340  30.148  0.00  0.00            
ATOM   1127  CE  MET X 144      -5.868 -19.656  31.085  0.00  0.00            
ATOM   1128  C   MET X 144      -2.476 -15.968  31.991  0.00  0.00            
ATOM   1129  O   MET X 144      -1.967 -16.754  32.785  0.00  0.00            
ATOM   1130  N   MET X 145      -1.753 -15.217  31.162  0.00  0.00            
ATOM   1131  CA  MET X 145      -0.355 -15.456  31.297  0.00  0.00            
ATOM   1132  CB  MET X 145       0.310 -15.019  29.980  0.00  0.00            
ATOM   1133  CG  MET X 145      -0.086 -15.917  28.819  0.00  0.00            
ATOM   1134  SD  MET X 145       0.718 -15.616  27.231  0.00  0.00            
ATOM   1135  CE  MET X 145       2.348 -16.336  27.643  0.00  0.00            
ATOM   1136  C   MET X 145       0.234 -14.862  32.620  0.00  0.00            
ATOM   1137  O   MET X 145       0.953 -15.441  33.442  0.00  0.00            
ATOM   1138  N   VAL X 146      -0.126 -13.584  32.746  0.00  0.00            
ATOM   1139  CA  VAL X 146       0.380 -12.890  33.987  0.00  0.00            
ATOM   1140  CB  VAL X 146      -0.006 -11.411  33.957  0.00  0.00            
ATOM   1141  CG1 VAL X 146      -0.021 -10.763  35.330  0.00  0.00            
ATOM   1142  CG2 VAL X 146       0.893 -10.632  32.983  0.00  0.00            
ATOM   1143  C   VAL X 146      -0.094 -13.517  35.287  0.00  0.00            
ATOM   1144  O   VAL X 146       0.633 -13.676  36.259  0.00  0.00            
ATOM   1145  N   SER X 147      -1.394 -13.789  35.291  0.00  0.00            
ATOM   1146  CA  SER X 147      -1.979 -14.426  36.431  0.00  0.00            
ATOM   1147  CB  SER X 147      -3.501 -14.470  36.250  0.00  0.00            
ATOM   1148  OG  SER X 147      -4.065 -13.166  36.211  0.00  0.00            
ATOM   1149  C   SER X 147      -1.394 -15.788  36.835  0.00  0.00            
ATOM   1150  O   SER X 147      -0.926 -16.116  37.931  0.00  0.00            
END
ATOM      1  N   GLU X   2      26.376  -3.772  39.077  0.00  0.00            
ATOM      2  CA  GLU X   2      26.248  -2.634  38.129  0.00  0.00            
ATOM      3  CB  GLU X   2      27.480  -1.895  37.598  0.00  0.00            
ATOM      4  CG  GLU X   2      28.654  -1.781  38.577  0.00  0.00            
ATOM      5  CD  GLU X   2      28.394  -0.815  39.727  0.00  0.00            
ATOM      6  OE1 GLU X   2      27.446  -0.006  39.641  0.00  0.00            
ATOM      7  OE2 GLU X   2      29.157  -0.856  40.716  0.00  0.00            
ATOM      8  C   GLU X   2      25.140  -3.008  36.978  0.00  0.00            
ATOM      9  O   GLU X   2      24.771  -4.062  36.453  0.00  0.00            
ATOM     10  N   GLN X   3      24.467  -1.852  36.887  0.00  0.00            
ATOM     11  CA  GLN X   3      23.396  -1.531  36.128  0.00  0.00            
ATOM     12  CB  GLN X   3      22.124  -1.129  36.881  0.00  0.00            
ATOM     13  CG  GLN X   3      20.985  -0.604  36.009  0.00  0.00            
ATOM     14  CD  GLN X   3      20.468  -1.602  34.969  0.00  0.00            
ATOM     15  OE1 GLN X   3      21.226  -2.396  34.395  0.00  0.00            
ATOM     16  NE2 GLN X   3      19.159  -1.535  34.698  0.00  0.00            
ATOM     17  C   GLN X   3      23.750  -0.553  35.066  0.00  0.00            
ATOM     18  O   GLN X   3      24.095   0.520  35.582  0.00  0.00            
ATOM     19  N   LEU X   4      23.713  -0.756  33.754  0.00  0.00            
ATOM     20  CA  LEU X   4      23.839   0.137  32.665  0.00  0.00            
ATOM     21  CB  LEU X   4      23.410   1.604  32.559  0.00  0.00            
ATOM     22  CG  LEU X   4      22.160   2.071  33.293  0.00  0.00            
ATOM     23  CD1 LEU X   4      22.025   3.581  33.200  0.00  0.00            
ATOM     24  CD2 LEU X   4      20.933   1.384  32.711  0.00  0.00            
ATOM     25  C   LEU X   4      25.161  -0.087  31.839  0.00  0.00            
ATOM     26  O   LEU X   4      26.210  -0.050  32.476  0.00  0.00            
ATOM     27  N   THR X   5      25.120  -0.026  30.512  0.00  0.00            
ATOM     28  CA  THR X   5      26.539  -0.026  29.867  0.00  0.00            
ATOM     29  CB  THR X   5      26.623  -1.328  29.025  0.00  0.00            
ATOM     30  OG1 THR X   5      26.400  -2.457  29.878  0.00  0.00            
ATOM     31  CG2 THR X   5      27.978  -1.465  28.378  0.00  0.00            
ATOM     32  C   THR X   5      26.500   1.443  29.274  0.00  0.00            
ATOM     33  O   THR X   5      25.466   2.106  29.196  0.00  0.00            
ATOM     34  N   GLU X   6      27.673   1.867  28.811  0.00  0.00            
ATOM     35  CA  GLU X   6      27.819   3.214  28.214  0.00  0.00            
ATOM     36  CB  GLU X   6      29.283   3.515  27.839  0.00  0.00            
ATOM     37  CG  GLU X   6      29.487   4.824  27.100  0.00  0.00            
ATOM     38  CD  GLU X   6      30.970   5.186  27.099  0.00  0.00            
ATOM     39  OE1 GLU X   6      31.747   4.873  28.014  0.00  0.00            
ATOM     40  OE2 GLU X   6      31.279   5.801  26.047  0.00  0.00            
ATOM     41  C   GLU X   6      26.898   3.229  26.964  0.00  0.00            
ATOM     42  O   GLU X   6      26.248   4.259  26.805  0.00  0.00            
ATOM     43  N   GLU X   7      26.771   2.167  26.179  0.00  0.00            
ATOM     44  CA  GLU X   7      25.942   1.970  25.020  0.00  0.00            
ATOM     45  CB  GLU X   7      25.974   0.530  24.433  0.00  0.00            
ATOM     46  CG  GLU X   7      27.344   0.193  23.866  0.00  0.00            
ATOM     47  CD  GLU X   7      27.452  -1.254  23.414  0.00  0.00            
ATOM     48  OE1 GLU X   7      26.618  -2.110  23.802  0.00  0.00            
ATOM     49  OE2 GLU X   7      28.397  -1.505  22.641  0.00  0.00            
ATOM     50  C   GLU X   7      24.441   2.210  25.449  0.00  0.00            
ATOM     51  O   GLU X   7      23.692   2.923  24.799  0.00  0.00            
ATOM     52  N   GLN X   8      24.035   1.499  26.501  0.00  0.00            
ATOM     53  CA  GLN X   8      22.612   1.590  26.956  0.00  0.00            
ATOM     54  CB  GLN X   8      22.332   0.606  28.119  0.00  0.00            
ATOM     55  CG  GLN X   8      22.470  -0.831  27.586  0.00  0.00            
ATOM     56  CD  GLN X   8      22.465  -1.885  28.641  0.00  0.00            
ATOM     57  OE1 GLN X   8      23.154  -1.888  29.661  0.00  0.00            
ATOM     58  NE2 GLN X   8      21.620  -2.908  28.360  0.00  0.00            
ATOM     59  C   GLN X   8      22.309   3.051  27.297  0.00  0.00            
ATOM     60  O   GLN X   8      21.257   3.558  26.917  0.00  0.00            
ATOM     61  N   ILE X   9      23.235   3.726  27.965  0.00  0.00            
ATOM     62  CA  ILE X   9      23.092   5.150  28.352  0.00  0.00            
ATOM     63  CB  ILE X   9      24.269   5.583  29.299  0.00  0.00            
ATOM     64  CG1 ILE X   9      24.346   4.648  30.518  0.00  0.00            
ATOM     65  CG2 ILE X   9      24.078   7.042  29.762  0.00  0.00            
ATOM     66  CD1 ILE X   9      25.655   4.723  31.321  0.00  0.00            
ATOM     67  C   ILE X   9      22.957   6.002  27.125  0.00  0.00            
ATOM     68  O   ILE X   9      22.109   6.874  27.011  0.00  0.00            
ATOM     69  N   ALA X  10      23.895   5.777  26.204  0.00  0.00            
ATOM     70  CA  ALA X  10      23.951   6.594  25.021  0.00  0.00            
ATOM     71  CB  ALA X  10      25.096   6.103  24.112  0.00  0.00            
ATOM     72  C   ALA X  10      22.575   6.305  24.200  0.00  0.00            
ATOM     73  O   ALA X  10      21.995   7.253  23.682  0.00  0.00            
ATOM     74  N   GLU X  11      22.077   5.070  24.171  0.00  0.00            
ATOM     75  CA  GLU X  11      20.769   4.745  23.609  0.00  0.00            
ATOM     76  CB  GLU X  11      20.549   3.230  23.666  0.00  0.00            
ATOM     77  CG  GLU X  11      21.688   2.446  23.025  0.00  0.00            
ATOM     78  CD  GLU X  11      21.550   0.923  23.115  0.00  0.00            
ATOM     79  OE1 GLU X  11      20.859   0.409  24.030  0.00  0.00            
ATOM     80  OE2 GLU X  11      22.173   0.232  22.270  0.00  0.00            
ATOM     81  C   GLU X  11      19.730   5.574  24.208  0.00  0.00            
ATOM     82  O   GLU X  11      18.910   6.145  23.494  0.00  0.00            
ATOM     83  N   PHE X  12      19.725   5.668  25.531  0.00  0.00            
ATOM     84  CA  PHE X  12      18.737   6.344  26.236  0.00  0.00            
ATOM     85  CB  PHE X  12      18.861   6.092  27.728  0.00  0.00            
ATOM     86  CG  PHE X  12      17.613   6.500  28.455  0.00  0.00            
ATOM     87  CD1 PHE X  12      16.405   5.892  28.191  0.00  0.00            
ATOM     88  CD2 PHE X  12      17.681   7.542  29.376  0.00  0.00            
ATOM     89  CE1 PHE X  12      15.271   6.322  28.861  0.00  0.00            
ATOM     90  CE2 PHE X  12      16.556   7.971  30.051  0.00  0.00            
ATOM     91  CZ  PHE X  12      15.349   7.349  29.786  0.00  0.00            
ATOM     92  C   PHE X  12      18.839   7.857  25.980  0.00  0.00            
ATOM     93  O   PHE X  12      17.809   8.492  25.728  0.00  0.00            
ATOM     94  N   LYS X  13      20.046   8.422  26.019  0.00  0.00            
ATOM     95  CA  LYS X  13      20.312   9.838  25.707  0.00  0.00            
ATOM     96  CB  LYS X  13      21.723  10.228  26.168  0.00  0.00            
ATOM     97  CG  LYS X  13      22.005   9.868  27.616  0.00  0.00            
ATOM     98  CD  LYS X  13      22.943  10.866  28.281  0.00  0.00            
ATOM     99  CE  LYS X  13      22.975  10.632  29.787  0.00  0.00            
ATOM    100  NZ  LYS X  13      24.023  11.427  30.481  0.00  0.00            
ATOM    101  C   LYS X  13      19.734  10.205  24.306  0.00  0.00            
ATOM    102  O   LYS X  13      19.074  11.229  24.162  0.00  0.00            
ATOM    103  N   GLU X  14      19.978   9.374  23.295  0.00  0.00            
ATOM    104  CA  GLU X  14      19.482   9.643  22.008  0.00  0.00            
ATOM    105  CB  GLU X  14      20.027   8.589  21.039  0.00  0.00            
ATOM    106  CG  GLU X  14      21.550   8.562  20.996  0.00  0.00            
ATOM    107  CD  GLU X  14      22.148   7.478  20.093  0.00  0.00            
ATOM    108  OE1 GLU X  14      21.485   6.444  19.832  0.00  0.00            
ATOM    109  OE2 GLU X  14      23.316   7.657  19.665  0.00  0.00            
ATOM    110  C   GLU X  14      17.888   9.678  22.037  0.00  0.00            
ATOM    111  O   GLU X  14      17.248  10.553  21.464  0.00  0.00            
ATOM    112  N   ALA X  15      17.294   8.709  22.731  0.00  0.00            
ATOM    113  CA  ALA X  15      15.853   8.668  22.797  0.00  0.00            
ATOM    114  CB  ALA X  15      15.414   7.422  23.538  0.00  0.00            
ATOM    115  C   ALA X  15      15.326   9.907  23.572  0.00  0.00            
ATOM    116  O   ALA X  15      14.338  10.501  23.154  0.00  0.00            
ATOM    117  N   PHE X  16      15.999  10.323  24.643  0.00  0.00            
ATOM    118  CA  PHE X  16      15.601  11.521  25.380  0.00  0.00            
ATOM    119  CB  PHE X  16      16.493  11.682  26.624  0.00  0.00            
ATOM    120  CG  PHE X  16      15.806  12.354  27.791  0.00  0.00            
ATOM    121  CD1 PHE X  16      15.378  13.669  27.705  0.00  0.00            
ATOM    122  CD2 PHE X  16      15.559  11.655  28.967  0.00  0.00            
ATOM    123  CE1 PHE X  16      14.705  14.277  28.767  0.00  0.00            
ATOM    124  CE2 PHE X  16      14.894  12.255  30.028  0.00  0.00            
ATOM    125  CZ  PHE X  16      14.464  13.568  29.926  0.00  0.00            
ATOM    126  C   PHE X  16      15.707  12.758  24.524  0.00  0.00            
ATOM    127  O   PHE X  16      14.888  13.669  24.628  0.00  0.00            
ATOM    128  N   ALA X  17      16.711  12.787  23.649  0.00  0.00            
ATOM    129  CA  ALA X  17      16.864  13.912  22.744  0.00  0.00            
ATOM    130  CB  ALA X  17      18.174  13.846  21.966  0.00  0.00            
ATOM    131  C   ALA X  17      15.698  14.162  21.807  0.00  0.00            
ATOM    132  O   ALA X  17      15.325  15.287  21.496  0.00  0.00            
ATOM    133  N   LEU X  18      15.104  13.056  21.368  0.00  0.00            
ATOM    134  CA  LEU X  18      13.940  13.174  20.486  0.00  0.00            
ATOM    135  CB  LEU X  18      13.489  11.766  20.089  0.00  0.00            
ATOM    136  CG  LEU X  18      14.511  10.977  19.263  0.00  0.00            
ATOM    137  CD1 LEU X  18      13.868   9.705  18.755  0.00  0.00            
ATOM    138  CD2 LEU X  18      15.016  11.818  18.094  0.00  0.00            
ATOM    139  C   LEU X  18      12.816  13.889  21.124  0.00  0.00            
ATOM    140  O   LEU X  18      11.878  14.364  20.495  0.00  0.00            
ATOM    141  N   PHE X  19      12.933  13.993  22.450  0.00  0.00            
ATOM    142  CA  PHE X  19      11.783  14.657  23.260  0.00  0.00            
ATOM    143  CB  PHE X  19      11.564  14.043  24.622  0.00  0.00            
ATOM    144  CG  PHE X  19      10.606  12.867  24.619  0.00  0.00            
ATOM    145  CD1 PHE X  19       9.787  12.602  23.503  0.00  0.00            
ATOM    146  CD2 PHE X  19      10.500  12.061  25.736  0.00  0.00            
ATOM    147  CE1 PHE X  19       8.842  11.528  23.529  0.00  0.00            
ATOM    148  CE2 PHE X  19       9.608  10.936  25.752  0.00  0.00            
ATOM    149  CZ  PHE X  19       8.746  10.714  24.650  0.00  0.00            
ATOM    150  C   PHE X  19      12.295  16.002  23.800  0.00  0.00            
ATOM    151  O   PHE X  19      11.413  16.835  23.979  0.00  0.00            
ATOM    152  N   ASP X  20      13.586  16.243  24.016  0.00  0.00            
ATOM    153  CA  ASP X  20      14.173  17.467  24.485  0.00  0.00            
ATOM    154  CB  ASP X  20      15.686  17.338  24.679  0.00  0.00            
ATOM    155  CG  ASP X  20      16.065  16.598  25.949  0.00  0.00            
ATOM    156  OD1 ASP X  20      15.235  15.846  26.503  0.00  0.00            
ATOM    157  OD2 ASP X  20      17.219  16.773  26.386  0.00  0.00            
ATOM    158  C   ASP X  20      14.587  18.190  23.299  0.00  0.00            
ATOM    159  O   ASP X  20      15.773  18.257  22.974  0.00  0.00            
ATOM    160  N   LYS X  21      13.616  18.813  22.638  0.00  0.00            
ATOM    161  CA  LYS X  21      13.841  19.612  21.342  0.00  0.00            
ATOM    162  CB  LYS X  21      12.548  20.057  20.650  0.00  0.00            
ATOM    163  CG  LYS X  21      11.495  20.650  21.563  0.00  0.00            
ATOM    164  CD  LYS X  21      10.088  20.266  21.081  0.00  0.00            
ATOM    165  CE  LYS X  21       9.852  18.744  21.146  0.00  0.00            
ATOM    166  NZ  LYS X  21       8.505  18.317  20.647  0.00  0.00            
ATOM    167  C   LYS X  21      14.973  20.696  21.533  0.00  0.00            
ATOM    168  O   LYS X  21      15.951  20.749  20.782  0.00  0.00            
ATOM    169  N   ASP X  22      14.812  21.520  22.558  0.00  0.00            
ATOM    170  CA  ASP X  22      15.762  22.568  22.812  0.00  0.00            
ATOM    171  CB  ASP X  22      15.065  23.660  23.630  0.00  0.00            
ATOM    172  CG  ASP X  22      13.971  24.349  22.841  0.00  0.00            
ATOM    173  OD1 ASP X  22      13.765  24.031  21.652  0.00  0.00            
ATOM    174  OD2 ASP X  22      13.282  25.187  23.451  0.00  0.00            
ATOM    175  C   ASP X  22      17.126  22.200  23.363  0.00  0.00            
ATOM    176  O   ASP X  22      18.081  22.972  23.327  0.00  0.00            
ATOM    177  N   GLY X  23      17.207  20.978  23.868  0.00  0.00            
ATOM    178  CA  GLY X  23      18.588  20.514  24.400  0.00  0.00            
ATOM    179  C   GLY X  23      18.914  21.134  25.691  0.00  0.00            
ATOM    180  O   GLY X  23      20.078  21.423  25.977  0.00  0.00            
ATOM    181  N   ASP X  24      17.897  21.317  26.528  0.00  0.00            
ATOM    182  CA  ASP X  24      18.173  22.003  27.911  0.00  0.00            
ATOM    183  CB  ASP X  24      16.858  22.587  28.421  0.00  0.00            
ATOM    184  CG  ASP X  24      16.250  23.626  27.518  0.00  0.00            
ATOM    185  OD1 ASP X  24      16.779  24.753  27.344  0.00  0.00            
ATOM    186  OD2 ASP X  24      15.170  23.293  26.959  0.00  0.00            
ATOM    187  C   ASP X  24      18.308  21.003  28.978  0.00  0.00            
ATOM    188  O   ASP X  24      18.539  21.308  30.133  0.00  0.00            
ATOM    189  N   GLY X  25      18.058  19.753  28.632  0.00  0.00            
ATOM    190  CA  GLY X  25      18.263  18.673  29.688  0.00  0.00            
ATOM    191  C   GLY X  25      16.941  18.435  30.486  0.00  0.00            
ATOM    192  O   GLY X  25      16.947  17.937  31.611  0.00  0.00            
ATOM    193  N   THR X  26      15.823  18.836  29.882  0.00  0.00            
ATOM    194  CA  THR X  26      14.492  18.687  30.506  0.00  0.00            
ATOM    195  CB  THR X  26      13.824  19.929  31.161  0.00  0.00            
ATOM    196  OG1 THR X  26      13.412  20.848  30.144  0.00  0.00            
ATOM    197  CG2 THR X  26      14.778  20.628  32.219  0.00  0.00            
ATOM    198  C   THR X  26      13.479  18.210  29.379  0.00  0.00            
ATOM    199  O   THR X  26      13.741  18.428  28.176  0.00  0.00            
ATOM    200  N   ILE X  27      12.334  17.683  29.798  0.00  0.00            
ATOM    201  CA  ILE X  27      11.278  17.491  28.784  0.00  0.00            
ATOM    202  CB  ILE X  27      10.928  16.013  28.570  0.00  0.00            
ATOM    203  CG1 ILE X  27      12.107  15.294  27.935  0.00  0.00            
ATOM    204  CG2 ILE X  27       9.720  15.894  27.646  0.00  0.00            
ATOM    205  CD1 ILE X  27      12.106  13.795  28.155  0.00  0.00            
ATOM    206  C   ILE X  27      10.109  18.319  29.138  0.00  0.00            
ATOM    207  O   ILE X  27       9.579  17.976  30.194  0.00  0.00            
ATOM    208  N   THR X  28       9.645  19.336  28.406  0.00  0.00            
ATOM    209  CA  THR X  28       8.386  19.937  29.231  0.00  0.00            
ATOM    210  CB  THR X  28       8.671  21.430  29.049  0.00  0.00            
ATOM    211  OG1 THR X  28       8.971  21.664  27.674  0.00  0.00            
ATOM    212  CG2 THR X  28       9.862  21.857  29.912  0.00  0.00            
ATOM    213  C   THR X  28       7.208  19.434  28.554  0.00  0.00            
ATOM    214  O   THR X  28       7.290  18.672  27.591  0.00  0.00            
ATOM    215  N   THR X  29       6.048  19.804  29.093  0.00  0.00            
ATOM    216  CA  THR X  29       4.710  19.395  28.644  0.00  0.00            
ATOM    217  CB  THR X  29       3.516  20.022  29.448  0.00  0.00            
ATOM    218  OG1 THR X  29       3.567  21.454  29.390  0.00  0.00            
ATOM    219  CG2 THR X  29       3.548  19.582  30.903  0.00  0.00            
ATOM    220  C   THR X  29       4.589  19.800  27.177  0.00  0.00            
ATOM    221  O   THR X  29       4.026  18.987  26.454  0.00  0.00            
ATOM    222  N   LYS X  30       5.066  20.961  26.742  0.00  0.00            
ATOM    223  CA  LYS X  30       5.158  21.470  25.398  0.00  0.00            
ATOM    224  CB  LYS X  30       5.601  22.907  25.441  0.00  0.00            
ATOM    225  CG  LYS X  30       5.426  23.776  24.212  0.00  0.00            
ATOM    226  CD  LYS X  30       6.090  25.147  24.462  0.00  0.00            
ATOM    227  CE  LYS X  30       5.450  25.939  25.588  0.00  0.00            
ATOM    228  NZ  LYS X  30       6.419  26.808  26.302  0.00  0.00            
ATOM    229  C   LYS X  30       5.903  20.458  24.501  0.00  0.00            
ATOM    230  O   LYS X  30       5.361  20.036  23.475  0.00  0.00            
ATOM    231  N   GLU X  31       7.109  20.065  24.885  0.00  0.00            
ATOM    232  CA  GLU X  31       7.895  19.147  24.113  0.00  0.00            
ATOM    233  CB  GLU X  31       9.309  19.059  24.727  0.00  0.00            
ATOM    234  CG  GLU X  31       9.981  20.426  24.532  0.00  0.00            
ATOM    235  CD  GLU X  31      11.351  20.568  25.156  0.00  0.00            
ATOM    236  OE1 GLU X  31      11.984  19.518  25.407  0.00  0.00            
ATOM    237  OE2 GLU X  31      11.800  21.719  25.405  0.00  0.00            
ATOM    238  C   GLU X  31       7.276  17.791  23.949  0.00  0.00            
ATOM    239  O   GLU X  31       7.254  17.213  22.865  0.00  0.00            
ATOM    240  N   LEU X  32       6.711  17.283  25.047  0.00  0.00            
ATOM    241  CA  LEU X  32       6.061  15.957  24.976  0.00  0.00            
ATOM    242  CB  LEU X  32       5.355  15.613  26.272  0.00  0.00            
ATOM    243  CG  LEU X  32       6.234  15.263  27.453  0.00  0.00            
ATOM    244  CD1 LEU X  32       5.341  14.726  28.551  0.00  0.00            
ATOM    245  CD2 LEU X  32       7.290  14.244  27.045  0.00  0.00            
ATOM    246  C   LEU X  32       4.779  16.002  24.048  0.00  0.00            
ATOM    247  O   LEU X  32       4.194  14.993  23.648  0.00  0.00            
ATOM    248  N   GLY X  33       4.352  17.239  23.806  0.00  0.00            
ATOM    249  CA  GLY X  33       3.149  17.455  23.010  0.00  0.00            
ATOM    250  C   GLY X  33       3.650  17.390  21.560  0.00  0.00            
ATOM    251  O   GLY X  33       2.999  16.870  20.656  0.00  0.00            
ATOM    252  N   THR X  34       4.853  17.928  21.368  0.00  0.00            
ATOM    253  CA  THR X  34       5.408  18.003  19.948  0.00  0.00            
ATOM    254  CB  THR X  34       6.789  18.713  19.897  0.00  0.00            
ATOM    255  OG1 THR X  34       6.559  20.082  20.285  0.00  0.00            
ATOM    256  CG2 THR X  34       7.298  18.817  18.453  0.00  0.00            
ATOM    257  C   THR X  34       5.591  16.479  19.475  0.00  0.00            
ATOM    258  O   THR X  34       5.325  16.181  18.317  0.00  0.00            
ATOM    259  N   VAL X  35       6.125  15.631  20.346  0.00  0.00            
ATOM    260  CA  VAL X  35       6.334  14.176  20.057  0.00  0.00            
ATOM    261  CB  VAL X  35       7.065  13.456  21.239  0.00  0.00            
ATOM    262  CG1 VAL X  35       7.092  11.941  21.040  0.00  0.00            
ATOM    263  CG2 VAL X  35       8.478  13.983  21.371  0.00  0.00            
ATOM    264  C   VAL X  35       5.040  13.467  19.642  0.00  0.00            
ATOM    265  O   VAL X  35       4.892  12.747  18.666  0.00  0.00            
ATOM    266  N   MET X  36       4.098  13.635  20.570  0.00  0.00            
ATOM    267  CA  MET X  36       2.816  12.852  20.326  0.00  0.00            
ATOM    268  CB  MET X  36       1.898  13.054  21.544  0.00  0.00            
ATOM    269  CG  MET X  36       2.368  12.325  22.775  0.00  0.00            
ATOM    270  SD  MET X  36       2.177  10.532  22.534  0.00  0.00            
ATOM    271  CE  MET X  36       0.443  10.405  22.289  0.00  0.00            
ATOM    272  C   MET X  36       2.122  13.400  19.073  0.00  0.00            
ATOM    273  O   MET X  36       1.588  12.588  18.325  0.00  0.00            
ATOM    274  N   ARG X  37       2.210  14.692  18.765  0.00  0.00            
ATOM    275  CA  ARG X  37       1.658  15.314  17.602  0.00  0.00            
ATOM    276  CB  ARG X  37       1.710  16.839  17.659  0.00  0.00            
ATOM    277  CG  ARG X  37       0.680  17.409  18.622  0.00  0.00            
ATOM    278  CD  ARG X  37       0.376  18.863  18.344  0.00  0.00            
ATOM    279  NE  ARG X  37       1.217  19.775  19.115  0.00  0.00            
ATOM    280  CZ  ARG X  37       1.597  20.975  18.687  0.00  0.00            
ATOM    281  NH1 ARG X  37       1.224  21.404  17.487  0.00  0.00            
ATOM    282  NH2 ARG X  37       2.295  21.776  19.484  0.00  0.00            
ATOM    283  C   ARG X  37       2.437  14.675  16.361  0.00  0.00            
ATOM    284  O   ARG X  37       1.727  14.415  15.395  0.00  0.00            
ATOM    285  N   SER X  38       3.733  14.370  16.387  0.00  0.00            
ATOM    286  CA  SER X  38       4.499  13.673  15.369  0.00  0.00            
ATOM    287  CB  SER X  38       5.960  13.495  15.771  0.00  0.00            
ATOM    288  OG  SER X  38       6.557  14.746  16.060  0.00  0.00            
ATOM    289  C   SER X  38       3.762  12.358  15.085  0.00  0.00            
ATOM    290  O   SER X  38       3.592  12.047  13.909  0.00  0.00            
ATOM    291  N   LEU X  39       3.350  11.606  16.098  0.00  0.00            
ATOM    292  CA  LEU X  39       2.734  10.356  15.993  0.00  0.00            
ATOM    293  CB  LEU X  39       2.639   9.722  17.369  0.00  0.00            
ATOM    294  CG  LEU X  39       3.791   9.121  18.080  0.00  0.00            
ATOM    295  CD1 LEU X  39       3.300   8.326  19.325  0.00  0.00            
ATOM    296  CD2 LEU X  39       4.503   8.179  17.106  0.00  0.00            
ATOM    297  C   LEU X  39       1.176  10.482  15.720  0.00  0.00            
ATOM    298  O   LEU X  39       0.522   9.454  15.588  0.00  0.00            
ATOM    299  N   GLY X  40       0.656  11.688  15.532  0.00  0.00            
ATOM    300  CA  GLY X  40      -0.814  11.683  15.076  0.00  0.00            
ATOM    301  C   GLY X  40      -1.653  12.287  16.168  0.00  0.00            
ATOM    302  O   GLY X  40      -2.548  13.046  15.806  0.00  0.00            
ATOM    303  N   GLN X  41      -1.412  12.033  17.448  0.00  0.00            
ATOM    304  CA  GLN X  41      -2.290  12.495  18.554  0.00  0.00            
ATOM    305  CB  GLN X  41      -1.979  11.726  19.817  0.00  0.00            
ATOM    306  CG  GLN X  41      -1.845  10.224  19.670  0.00  0.00            
ATOM    307  CD  GLN X  41      -2.161   9.469  20.964  0.00  0.00            
ATOM    308  OE1 GLN X  41      -1.336   8.754  21.534  0.00  0.00            
ATOM    309  NE2 GLN X  41      -3.364   9.566  21.540  0.00  0.00            
ATOM    310  C   GLN X  41      -2.152  14.086  18.947  0.00  0.00            
ATOM    311  O   GLN X  41      -1.028  14.588  18.985  0.00  0.00            
ATOM    312  N   ASN X  42      -3.230  14.739  19.372  0.00  0.00            
ATOM    313  CA  ASN X  42      -3.008  16.082  19.754  0.00  0.00            
ATOM    314  CB  ASN X  42      -3.698  17.116  18.859  0.00  0.00            
ATOM    315  CG  ASN X  42      -3.733  18.497  19.477  0.00  0.00            
ATOM    316  OD1 ASN X  42      -3.457  18.677  20.661  0.00  0.00            
ATOM    317  ND2 ASN X  42      -4.107  19.479  18.683  0.00  0.00            
ATOM    318  C   ASN X  42      -3.533  15.870  21.269  0.00  0.00            
ATOM    319  O   ASN X  42      -4.712  15.554  21.401  0.00  0.00            
ATOM    320  N   PRO X  43      -2.708  16.029  22.298  0.00  0.00            
ATOM    321  CA  PRO X  43      -3.381  15.902  23.582  0.00  0.00            
ATOM    322  CB  PRO X  43      -2.269  15.219  24.398  0.00  0.00            
ATOM    323  CG  PRO X  43      -1.025  15.512  23.599  0.00  0.00            
ATOM    324  CD  PRO X  43      -1.474  15.343  22.161  0.00  0.00            
ATOM    325  C   PRO X  43      -3.215  17.212  24.129  0.00  0.00            
ATOM    326  O   PRO X  43      -2.260  17.931  23.812  0.00  0.00            
ATOM    327  N   THR X  44      -4.201  17.615  24.935  0.00  0.00            
ATOM    328  CA  THR X  44      -4.501  18.890  25.641  0.00  0.00            
ATOM    329  CB  THR X  44      -5.969  19.249  25.929  0.00  0.00            
ATOM    330  OG1 THR X  44      -6.566  18.221  26.720  0.00  0.00            
ATOM    331  CG2 THR X  44      -6.744  19.399  24.638  0.00  0.00            
ATOM    332  C   THR X  44      -3.422  19.000  26.795  0.00  0.00            
ATOM    333  O   THR X  44      -2.729  18.064  27.194  0.00  0.00            
ATOM    334  N   GLU X  45      -3.277  20.249  27.230  0.00  0.00            
ATOM    335  CA  GLU X  45      -2.321  20.628  28.222  0.00  0.00            
ATOM    336  CB  GLU X  45      -2.368  22.134  28.547  0.00  0.00            
ATOM    337  CG  GLU X  45      -1.427  22.568  29.655  0.00  0.00            
ATOM    338  CD  GLU X  45      -1.293  24.088  29.646  0.00  0.00            
ATOM    339  OE1 GLU X  45      -1.380  24.773  28.616  0.00  0.00            
ATOM    340  OE2 GLU X  45      -1.118  24.528  30.811  0.00  0.00            
ATOM    341  C   GLU X  45      -2.541  19.822  29.467  0.00  0.00            
ATOM    342  O   GLU X  45      -1.545  19.405  30.045  0.00  0.00            
ATOM    343  N   ALA X  46      -3.781  19.603  29.891  0.00  0.00            
ATOM    344  CA  ALA X  46      -4.193  18.786  31.053  0.00  0.00            
ATOM    345  CB  ALA X  46      -5.690  18.789  31.353  0.00  0.00            
ATOM    346  C   ALA X  46      -3.621  17.310  30.865  0.00  0.00            
ATOM    347  O   ALA X  46      -3.023  16.705  31.742  0.00  0.00            
ATOM    348  N   GLU X  47      -3.958  16.754  29.701  0.00  0.00            
ATOM    349  CA  GLU X  47      -3.525  15.365  29.441  0.00  0.00            
ATOM    350  CB  GLU X  47      -4.091  14.847  28.127  0.00  0.00            
ATOM    351  CG  GLU X  47      -5.565  14.518  28.199  0.00  0.00            
ATOM    352  CD  GLU X  47      -6.147  14.125  26.862  0.00  0.00            
ATOM    353  OE1 GLU X  47      -5.672  14.638  25.840  0.00  0.00            
ATOM    354  OE2 GLU X  47      -7.087  13.309  26.820  0.00  0.00            
ATOM    355  C   GLU X  47      -1.973  15.283  29.486  0.00  0.00            
ATOM    356  O   GLU X  47      -1.417  14.353  30.061  0.00  0.00            
ATOM    357  N   LEU X  48      -1.288  16.264  28.902  0.00  0.00            
ATOM    358  CA  LEU X  48       0.124  16.272  28.933  0.00  0.00            
ATOM    359  CB  LEU X  48       0.641  17.357  27.996  0.00  0.00            
ATOM    360  CG  LEU X  48       0.480  17.142  26.488  0.00  0.00            
ATOM    361  CD1 LEU X  48       0.925  18.379  25.724  0.00  0.00            
ATOM    362  CD2 LEU X  48       1.290  15.918  26.090  0.00  0.00            
ATOM    363  C   LEU X  48       0.674  16.364  30.359  0.00  0.00            
ATOM    364  O   LEU X  48       1.666  15.751  30.747  0.00  0.00            
ATOM    365  N   GLN X  49      -0.036  17.164  31.153  0.00  0.00            
ATOM    366  CA  GLN X  49       0.440  17.333  32.583  0.00  0.00            
ATOM    367  CB  GLN X  49      -0.391  18.379  33.337  0.00  0.00            
ATOM    368  CG  GLN X  49       0.029  19.802  32.964  0.00  0.00            
ATOM    369  CD  GLN X  49      -0.984  20.824  33.464  0.00  0.00            
ATOM    370  OE1 GLN X  49      -2.098  20.471  33.853  0.00  0.00            
ATOM    371  NE2 GLN X  49      -0.605  22.096  33.436  0.00  0.00            
ATOM    372  C   GLN X  49       0.343  15.996  33.342  0.00  0.00            
ATOM    373  O   GLN X  49       1.249  15.650  34.092  0.00  0.00            
ATOM    374  N   ASP X  50      -0.721  15.227  33.118  0.00  0.00            
ATOM    375  CA  ASP X  50      -0.849  13.964  33.716  0.00  0.00            
ATOM    376  CB  ASP X  50      -2.216  13.374  33.378  0.00  0.00            
ATOM    377  CG  ASP X  50      -3.417  14.158  33.854  0.00  0.00            
ATOM    378  OD1 ASP X  50      -3.274  15.058  34.708  0.00  0.00            
ATOM    379  OD2 ASP X  50      -4.529  13.852  33.370  0.00  0.00            
ATOM    380  C   ASP X  50       0.243  13.005  33.347  0.00  0.00            
ATOM    381  O   ASP X  50       0.749  12.314  34.226  0.00  0.00            
ATOM    382  N   MET X  51       0.687  13.023  32.097  0.00  0.00            
ATOM    383  CA  MET X  51       1.734  12.210  31.558  0.00  0.00            
ATOM    384  CB  MET X  51       1.884  12.342  30.038  0.00  0.00            
ATOM    385  CG  MET X  51       0.862  11.484  29.302  0.00  0.00            
ATOM    386  SD  MET X  51       0.799  11.752  27.532  0.00  0.00            
ATOM    387  CE  MET X  51       2.466  11.292  27.056  0.00  0.00            
ATOM    388  C   MET X  51       3.068  12.566  32.318  0.00  0.00            
ATOM    389  O   MET X  51       3.763  11.691  32.838  0.00  0.00            
ATOM    390  N   ILE X  52       3.383  13.866  32.364  0.00  0.00            
ATOM    391  CA  ILE X  52       4.642  14.321  33.057  0.00  0.00            
ATOM    392  CB  ILE X  52       4.823  15.829  32.901  0.00  0.00            
ATOM    393  CG1 ILE X  52       4.959  16.157  31.412  0.00  0.00            
ATOM    394  CG2 ILE X  52       6.027  16.311  33.706  0.00  0.00            
ATOM    395  CD1 ILE X  52       4.971  17.638  31.115  0.00  0.00            
ATOM    396  C   ILE X  52       4.595  14.049  34.479  0.00  0.00            
ATOM    397  O   ILE X  52       5.633  13.582  34.961  0.00  0.00            
ATOM    398  N   ASN X  53       3.503  14.289  35.206  0.00  0.00            
ATOM    399  CA  ASN X  53       3.315  14.003  36.610  0.00  0.00            
ATOM    400  CB  ASN X  53       1.943  14.391  37.137  0.00  0.00            
ATOM    401  CG  ASN X  53       1.632  15.851  36.905  0.00  0.00            
ATOM    402  OD1 ASN X  53       0.722  16.184  36.152  0.00  0.00            
ATOM    403  ND2 ASN X  53       2.413  16.733  37.522  0.00  0.00            
ATOM    404  C   ASN X  53       3.590  12.526  36.955  0.00  0.00            
ATOM    405  O   ASN X  53       4.240  12.301  37.970  0.00  0.00            
ATOM    406  N   GLU X  54       3.213  11.552  36.128  0.00  0.00            
ATOM    407  CA  GLU X  54       3.523  10.195  36.280  0.00  0.00            
ATOM    408  CB  GLU X  54       2.884   9.366  35.162  0.00  0.00            
ATOM    409  CG  GLU X  54       1.375   9.557  35.078  0.00  0.00            
ATOM    410  CD  GLU X  54       0.694   8.802  33.931  0.00  0.00            
ATOM    411  OE1 GLU X  54       1.354   8.486  32.910  0.00  0.00            
ATOM    412  OE2 GLU X  54      -0.532   8.550  34.047  0.00  0.00            
ATOM    413  C   GLU X  54       4.854   9.825  36.228  0.00  0.00            
ATOM    414  O   GLU X  54       5.031   8.892  37.006  0.00  0.00            
ATOM    415  N   VAL X  55       5.799  10.558  35.656  0.00  0.00            
ATOM    416  CA  VAL X  55       7.253  10.563  35.487  0.00  0.00            
ATOM    417  CB  VAL X  55       7.622  10.529  33.993  0.00  0.00            
ATOM    418  CG1 VAL X  55       7.006   9.309  33.336  0.00  0.00            
ATOM    419  CG2 VAL X  55       7.139  11.794  33.318  0.00  0.00            
ATOM    420  C   VAL X  55       7.998  11.436  36.644  0.00  0.00            
ATOM    421  O   VAL X  55       8.862  10.993  37.401  0.00  0.00            
ATOM    422  N   ASP X  56       7.685  12.726  36.577  0.00  0.00            
ATOM    423  CA  ASP X  56       8.449  13.675  37.367  0.00  0.00            
ATOM    424  CB  ASP X  56       7.730  15.029  37.370  0.00  0.00            
ATOM    425  CG  ASP X  56       8.600  16.152  37.900  0.00  0.00            
ATOM    426  OD1 ASP X  56       8.072  17.262  38.127  0.00  0.00            
ATOM    427  OD2 ASP X  56       9.818  15.932  38.081  0.00  0.00            
ATOM    428  C   ASP X  56       9.185  13.452  38.544  0.00  0.00            
ATOM    429  O   ASP X  56      10.272  14.012  38.508  0.00  0.00            
ATOM    430  N   ALA X  57       8.810  12.667  39.550  0.00  0.00            
ATOM    431  CA  ALA X  57       9.855  12.303  40.609  0.00  0.00            
ATOM    432  CB  ALA X  57      10.662  11.034  40.670  0.00  0.00            
ATOM    433  C   ALA X  57      10.094  13.473  41.601  0.00  0.00            
ATOM    434  O   ALA X  57       9.468  13.498  42.661  0.00  0.00            
ATOM    435  N   ASP X  58      10.959  14.426  41.253  0.00  0.00            
ATOM    436  CA  ASP X  58      11.251  15.628  42.136  0.00  0.00            
ATOM    437  CB  ASP X  58      12.653  16.114  41.768  0.00  0.00            
ATOM    438  CG  ASP X  58      13.692  15.026  41.910  0.00  0.00            
ATOM    439  OD1 ASP X  58      13.780  14.433  43.011  0.00  0.00            
ATOM    440  OD2 ASP X  58      14.430  14.776  40.943  0.00  0.00            
ATOM    441  C   ASP X  58      10.130  16.666  42.171  0.00  0.00            
ATOM    442  O   ASP X  58      10.113  17.507  43.067  0.00  0.00            
ATOM    443  N   GLY X  59       9.217  16.619  41.212  0.00  0.00            
ATOM    444  CA  GLY X  59       8.112  17.571  41.221  0.00  0.00            
ATOM    445  C   GLY X  59       8.397  18.867  40.397  0.00  0.00            
ATOM    446  O   GLY X  59       7.470  19.715  40.338  0.00  0.00            
ATOM    447  N   ASN X  60       9.584  19.115  39.913  0.00  0.00            
ATOM    448  CA  ASN X  60       9.942  20.465  39.410  0.00  0.00            
ATOM    449  CB  ASN X  60      11.330  20.358  38.786  0.00  0.00            
ATOM    450  CG  ASN X  60      12.368  20.277  39.913  0.00  0.00            
ATOM    451  OD1 ASN X  60      12.159  20.794  41.020  0.00  0.00            
ATOM    452  ND2 ASN X  60      13.482  19.628  39.635  0.00  0.00            
ATOM    453  C   ASN X  60       9.135  20.936  38.236  0.00  0.00            
ATOM    454  O   ASN X  60       9.353  22.022  37.669  0.00  0.00            
ATOM    455  N   GLY X  61       8.293  20.012  37.755  0.00  0.00            
ATOM    456  CA  GLY X  61       7.392  20.182  36.508  0.00  0.00            
ATOM    457  C   GLY X  61       7.938  19.278  35.361  0.00  0.00            
ATOM    458  O   GLY X  61       7.085  18.621  34.764  0.00  0.00            
ATOM    459  N   THR X  62       9.225  19.278  35.022  0.00  0.00            
ATOM    460  CA  THR X  62       9.756  18.630  33.886  0.00  0.00            
ATOM    461  CB  THR X  62      10.587  19.790  33.223  0.00  0.00            
ATOM    462  OG1 THR X  62       9.845  20.970  33.251  0.00  0.00
[truncated: 2,325,707 more chars]
