# Supplementary material for: Structural Transition States Explored With Minimalist Coarse Grained Models: Applications to Calmodulin
Source: Front Mol Biosci. 2019 Oct 15;6:104. doi: 10.3389/fmolb.2019.00104 (PMC6843051; doi:10.3389/fmolb.2019.00104)
Supplement: Supplementary file 2 [file Data_Sheet_2.ZIP › SI/Map_Prompt/All_Atoms/prompt_cam_AA.pdb]

CRYST1    0.000    0.000    0.000  90.00  90.00  90.00 P 1           1
ATOM      1  N   GLU X   2      26.982  -3.329  37.417  0.00  0.00            
ATOM      2  CA  GLU X   2      26.887  -2.143  36.616  0.00  0.00            
ATOM      3  CB  GLU X   2      28.124  -1.443  36.045  0.00  0.00            
ATOM      4  CG  GLU X   2      29.371  -1.476  36.936  0.00  0.00            
ATOM      5  CD  GLU X   2      29.260  -0.586  38.168  0.00  0.00            
ATOM      6  OE1 GLU X   2      28.365   0.285  38.213  0.00  0.00            
ATOM      7  OE2 GLU X   2      30.088  -0.748  39.090  0.00  0.00            
ATOM      8  C   GLU X   2      25.747  -2.320  35.501  0.00  0.00            
ATOM      9  O   GLU X   2      25.290  -3.298  34.904  0.00  0.00            
ATOM     10  N   GLN X   3      25.151  -1.119  35.535  0.00  0.00            
ATOM     11  CA  GLN X   3      23.935  -0.622  34.867  0.00  0.00            
ATOM     12  CB  GLN X   3      22.731  -0.164  35.696  0.00  0.00            
ATOM     13  CG  GLN X   3      21.623   0.535  34.913  0.00  0.00            
ATOM     14  CD  GLN X   3      20.979  -0.323  33.819  0.00  0.00            
ATOM     15  OE1 GLN X   3      21.640  -1.137  33.157  0.00  0.00            
ATOM     16  NE2 GLN X   3      19.675  -0.111  33.604  0.00  0.00            
ATOM     17  C   GLN X   3      24.427   0.386  33.887  0.00  0.00            
ATOM     18  O   GLN X   3      24.778   1.373  34.550  0.00  0.00            
ATOM     19  N   LEU X   4      24.413   0.364  32.559  0.00  0.00            
ATOM     20  CA  LEU X   4      24.613   1.241  31.527  0.00  0.00            
ATOM     21  CB  LEU X   4      24.038   2.660  31.477  0.00  0.00            
ATOM     22  CG  LEU X   4      22.698   2.947  32.142  0.00  0.00            
ATOM     23  CD1 LEU X   4      22.410   4.438  32.130  0.00  0.00            
ATOM     24  CD2 LEU X   4      21.594   2.179  31.430  0.00  0.00            
ATOM     25  C   LEU X   4      26.217   1.493  31.202  0.00  0.00            
ATOM     26  O   LEU X   4      27.222   1.386  31.910  0.00  0.00            
ATOM     27  N   THR X   5      26.247   1.521  29.861  0.00  0.00            
ATOM     28  CA  THR X   5      27.334   1.625  28.931  0.00  0.00            
ATOM     29  CB  THR X   5      27.501   0.732  27.677  0.00  0.00            
ATOM     30  OG1 THR X   5      26.228   0.493  27.072  0.00  0.00            
ATOM     31  CG2 THR X   5      28.159  -0.588  28.040  0.00  0.00            
ATOM     32  C   THR X   5      27.312   3.075  28.506  0.00  0.00            
ATOM     33  O   THR X   5      26.255   3.705  28.564  0.00  0.00            
ATOM     34  N   GLU X   6      28.450   3.636  28.110  0.00  0.00            
ATOM     35  CA  GLU X   6      28.524   5.039  27.671  0.00  0.00            
ATOM     36  CB  GLU X   6      29.969   5.437  27.415  0.00  0.00            
ATOM     37  CG  GLU X   6      30.165   6.884  27.021  0.00  0.00            
ATOM     38  CD  GLU X   6      31.627   7.273  26.963  0.00  0.00            
ATOM     39  OE1 GLU X   6      32.488   6.399  26.702  0.00  0.00            
ATOM     40  OE2 GLU X   6      31.911   8.462  27.185  0.00  0.00            
ATOM     41  C   GLU X   6      27.663   5.206  26.434  0.00  0.00            
ATOM     42  O   GLU X   6      26.979   6.224  26.375  0.00  0.00            
ATOM     43  N   GLU X   7      27.604   4.242  25.524  0.00  0.00            
ATOM     44  CA  GLU X   7      26.801   4.180  24.357  0.00  0.00            
ATOM     45  CB  GLU X   7      26.909   2.834  23.584  0.00  0.00            
ATOM     46  CG  GLU X   7      28.308   2.627  23.025  0.00  0.00            
ATOM     47  CD  GLU X   7      28.488   1.259  22.389  0.00  0.00            
ATOM     48  OE1 GLU X   7      27.679   0.329  22.630  0.00  0.00            
ATOM     49  OE2 GLU X   7      29.466   1.149  21.622  0.00  0.00            
ATOM     50  C   GLU X   7      25.281   4.297  24.710  0.00  0.00            
ATOM     51  O   GLU X   7      24.518   5.058  24.135  0.00  0.00            
ATOM     52  N   GLN X   8      24.879   3.430  25.639  0.00  0.00            
ATOM     53  CA  GLN X   8      23.485   3.429  26.045  0.00  0.00            
ATOM     54  CB  GLN X   8      23.211   2.285  27.054  0.00  0.00            
ATOM     55  CG  GLN X   8      23.451   0.942  26.345  0.00  0.00            
ATOM     56  CD  GLN X   8      23.459  -0.243  27.251  0.00  0.00            
ATOM     57  OE1 GLN X   8      24.104  -0.348  28.294  0.00  0.00            
ATOM     58  NE2 GLN X   8      22.685  -1.259  26.796  0.00  0.00            
ATOM     59  C   GLN X   8      23.075   4.859  26.587  0.00  0.00            
ATOM     60  O   GLN X   8      22.029   5.404  26.249  0.00  0.00            
ATOM     61  N   ILE X   9      23.937   5.439  27.420  0.00  0.00            
ATOM     62  CA  ILE X   9      23.641   6.741  27.931  0.00  0.00            
ATOM     63  CB  ILE X   9      24.717   7.151  28.962  0.00  0.00            
ATOM     64  CG1 ILE X   9      24.679   6.223  30.187  0.00  0.00            
ATOM     65  CG2 ILE X   9      24.485   8.604  29.327  0.00  0.00            
ATOM     66  CD1 ILE X   9      25.745   6.440  31.233  0.00  0.00            
ATOM     67  C   ILE X   9      23.617   7.782  26.833  0.00  0.00            
ATOM     68  O   ILE X   9      22.733   8.632  26.829  0.00  0.00            
ATOM     69  N   ALA X  10      24.520   7.697  25.859  0.00  0.00            
ATOM     70  CA  ALA X  10      24.526   8.610  24.746  0.00  0.00            
ATOM     71  CB  ALA X  10      25.704   8.322  23.839  0.00  0.00            
ATOM     72  C   ALA X  10      23.159   8.424  23.956  0.00  0.00            
ATOM     73  O   ALA X  10      22.541   9.409  23.566  0.00  0.00            
ATOM     74  N   GLU X  11      22.719   7.185  23.745  0.00  0.00            
ATOM     75  CA  GLU X  11      21.510   6.945  23.129  0.00  0.00            
ATOM     76  CB  GLU X  11      21.343   5.433  22.947  0.00  0.00            
ATOM     77  CG  GLU X  11      22.499   4.803  22.179  0.00  0.00            
ATOM     78  CD  GLU X  11      22.416   3.280  22.027  0.00  0.00            
ATOM     79  OE1 GLU X  11      21.757   2.604  22.855  0.00  0.00            
ATOM     80  OE2 GLU X  11      23.049   2.755  21.077  0.00  0.00            
ATOM     81  C   GLU X  11      20.321   7.602  23.898  0.00  0.00            
ATOM     82  O   GLU X  11      19.445   8.253  23.338  0.00  0.00            
ATOM     83  N   PHE X  12      20.325   7.409  25.215  0.00  0.00            
ATOM     84  CA  PHE X  12      19.262   7.970  25.975  0.00  0.00            
ATOM     85  CB  PHE X  12      19.384   7.481  27.430  0.00  0.00            
ATOM     86  CG  PHE X  12      18.066   7.404  28.166  0.00  0.00            
ATOM     87  CD1 PHE X  12      17.325   8.548  28.421  0.00  0.00            
ATOM     88  CD2 PHE X  12      17.552   6.179  28.574  0.00  0.00            
ATOM     89  CE1 PHE X  12      16.088   8.473  29.063  0.00  0.00            
ATOM     90  CE2 PHE X  12      16.322   6.099  29.216  0.00  0.00            
ATOM     91  CZ  PHE X  12      15.588   7.249  29.459  0.00  0.00            
ATOM     92  C   PHE X  12      19.291   9.518  25.925  0.00  0.00            
ATOM     93  O   PHE X  12      18.288  10.227  25.869  0.00  0.00            
ATOM     94  N   LYS X  13      20.527  10.014  25.937  0.00  0.00            
ATOM     95  CA  LYS X  13      20.666  11.530  25.917  0.00  0.00            
ATOM     96  CB  LYS X  13      22.071  12.029  26.203  0.00  0.00            
ATOM     97  CG  LYS X  13      22.543  11.848  27.651  0.00  0.00            
ATOM     98  CD  LYS X  13      24.061  11.763  27.674  0.00  0.00            
ATOM     99  CE  LYS X  13      24.669  12.252  28.980  0.00  0.00            
ATOM    100  NZ  LYS X  13      26.145  12.435  28.841  0.00  0.00            
ATOM    101  C   LYS X  13      20.124  12.090  24.587  0.00  0.00            
ATOM    102  O   LYS X  13      19.437  13.106  24.585  0.00  0.00            
ATOM    103  N   GLU X  14      20.388  11.414  23.470  0.00  0.00            
ATOM    104  CA  GLU X  14      19.883  11.839  22.212  0.00  0.00            
ATOM    105  CB  GLU X  14      20.451  10.937  21.111  0.00  0.00            
ATOM    106  CG  GLU X  14      21.974  10.945  21.074  0.00  0.00            
ATOM    107  CD  GLU X  14      22.596  10.006  20.035  0.00  0.00            
ATOM    108  OE1 GLU X  14      21.953   9.005  19.630  0.00  0.00            
ATOM    109  OE2 GLU X  14      23.762  10.263  19.642  0.00  0.00            
ATOM    110  C   GLU X  14      18.296  11.831  22.247  0.00  0.00            
ATOM    111  O   GLU X  14      17.646  12.764  21.787  0.00  0.00            
ATOM    112  N   ALA X  15      17.712  10.772  22.806  0.00  0.00            
ATOM    113  CA  ALA X  15      16.302  10.701  22.890  0.00  0.00            
ATOM    114  CB  ALA X  15      15.899   9.365  23.478  0.00  0.00            
ATOM    115  C   ALA X  15      15.740  11.850  23.793  0.00  0.00            
ATOM    116  O   ALA X  15      14.744  12.482  23.454  0.00  0.00            
ATOM    117  N   PHE X  16      16.404  12.127  24.913  0.00  0.00            
ATOM    118  CA  PHE X  16      15.975  13.195  25.768  0.00  0.00            
ATOM    119  CB  PHE X  16      16.845  13.209  27.038  0.00  0.00            
ATOM    120  CG  PHE X  16      16.128  13.716  28.269  0.00  0.00            
ATOM    121  CD1 PHE X  16      15.680  15.026  28.343  0.00  0.00            
ATOM    122  CD2 PHE X  16      15.874  12.869  29.341  0.00  0.00            
ATOM    123  CE1 PHE X  16      14.981  15.484  29.462  0.00  0.00            
ATOM    124  CE2 PHE X  16      15.182  13.320  30.458  0.00  0.00            
ATOM    125  CZ  PHE X  16      14.732  14.629  30.517  0.00  0.00            
ATOM    126  C   PHE X  16      16.063  14.563  25.103  0.00  0.00            
ATOM    127  O   PHE X  16      15.226  15.441  25.306  0.00  0.00            
ATOM    128  N   ALA X  17      17.086  14.719  24.265  0.00  0.00            
ATOM    129  CA  ALA X  17      17.243  16.003  23.533  0.00  0.00            
ATOM    130  CB  ALA X  17      18.574  16.091  22.793  0.00  0.00            
ATOM    131  C   ALA X  17      16.107  16.351  22.625  0.00  0.00            
ATOM    132  O   ALA X  17      15.731  17.520  22.435  0.00  0.00            
ATOM    133  N   LEU X  18      15.512  15.289  22.083  0.00  0.00            
ATOM    134  CA  LEU X  18      14.375  15.496  21.089  0.00  0.00            
ATOM    135  CB  LEU X  18      14.160  14.266  20.173  0.00  0.00            
ATOM    136  CG  LEU X  18      15.314  13.970  19.195  0.00  0.00            
ATOM    137  CD1 LEU X  18      14.964  12.756  18.376  0.00  0.00            
ATOM    138  CD2 LEU X  18      15.518  15.138  18.261  0.00  0.00            
ATOM    139  C   LEU X  18      13.134  16.148  21.784  0.00  0.00            
ATOM    140  O   LEU X  18      12.181  16.621  21.167  0.00  0.00            
ATOM    141  N   PHE X  19      13.136  16.001  23.106  0.00  0.00            
ATOM    142  CA  PHE X  19      12.020  16.513  23.854  0.00  0.00            
ATOM    143  CB  PHE X  19      11.425  15.416  24.755  0.00  0.00            
ATOM    144  CG  PHE X  19      11.070  14.144  24.036  0.00  0.00            
ATOM    145  CD1 PHE X  19      10.276  14.161  22.899  0.00  0.00            
ATOM    146  CD2 PHE X  19      11.540  12.922  24.501  0.00  0.00            
ATOM    147  CE1 PHE X  19       9.962  12.984  22.232  0.00  0.00            
ATOM    148  CE2 PHE X  19      11.228  11.752  23.842  0.00  0.00            
ATOM    149  CZ  PHE X  19      10.443  11.783  22.706  0.00  0.00            
ATOM    150  C   PHE X  19      12.448  17.836  24.532  0.00  0.00            
ATOM    151  O   PHE X  19      11.650  18.681  24.903  0.00  0.00            
ATOM    152  N   ASP X  20      13.761  17.945  24.736  0.00  0.00            
ATOM    153  CA  ASP X  20      14.244  19.133  25.528  0.00  0.00            
ATOM    154  CB  ASP X  20      15.582  18.778  26.185  0.00  0.00            
ATOM    155  CG  ASP X  20      15.367  17.647  27.194  0.00  0.00            
ATOM    156  OD1 ASP X  20      14.862  17.926  28.307  0.00  0.00            
ATOM    157  OD2 ASP X  20      15.674  16.471  26.885  0.00  0.00            
ATOM    158  C   ASP X  20      14.726  19.975  24.191  0.00  0.00            
ATOM    159  O   ASP X  20      15.851  19.908  23.674  0.00  0.00            
ATOM    160  N   LYS X  21      13.757  20.768  23.737  0.00  0.00            
ATOM    161  CA  LYS X  21      13.800  21.681  22.708  0.00  0.00            
ATOM    162  CB  LYS X  21      12.333  21.916  23.002  0.00  0.00            
ATOM    163  CG  LYS X  21      11.488  22.552  21.933  0.00  0.00            
ATOM    164  CD  LYS X  21      10.034  22.705  22.352  0.00  0.00            
ATOM    165  CE  LYS X  21       9.339  21.358  22.442  0.00  0.00            
ATOM    166  NZ  LYS X  21       7.881  21.588  22.735  0.00  0.00            
ATOM    167  C   LYS X  21      14.854  22.773  23.029  0.00  0.00            
ATOM    168  O   LYS X  21      15.842  22.984  22.320  0.00  0.00            
ATOM    169  N   ASP X  22      14.615  23.449  24.143  0.00  0.00            
ATOM    170  CA  ASP X  22      15.503  24.510  24.513  0.00  0.00            
ATOM    171  CB  ASP X  22      14.730  25.474  25.417  0.00  0.00            
ATOM    172  CG  ASP X  22      13.624  26.191  24.670  0.00  0.00            
ATOM    173  OD1 ASP X  22      13.467  25.991  23.449  0.00  0.00            
ATOM    174  OD2 ASP X  22      12.877  26.925  25.342  0.00  0.00            
ATOM    175  C   ASP X  22      16.850  24.166  25.084  0.00  0.00            
ATOM    176  O   ASP X  22      17.761  24.987  25.175  0.00  0.00            
ATOM    177  N   GLY X  23      16.983  22.900  25.448  0.00  0.00            
ATOM    178  CA  GLY X  23      18.374  22.472  25.968  0.00  0.00            
ATOM    179  C   GLY X  23      18.618  22.936  27.334  0.00  0.00            
ATOM    180  O   GLY X  23      19.746  23.262  27.709  0.00  0.00            
ATOM    181  N   ASP X  24      17.558  22.944  28.137  0.00  0.00            
ATOM    182  CA  ASP X  24      17.722  23.469  29.581  0.00  0.00            
ATOM    183  CB  ASP X  24      16.348  23.888  30.099  0.00  0.00            
ATOM    184  CG  ASP X  24      15.697  24.990  29.307  0.00  0.00            
ATOM    185  OD1 ASP X  24      16.146  26.164  29.301  0.00  0.00            
ATOM    186  OD2 ASP X  24      14.667  24.656  28.661  0.00  0.00            
ATOM    187  C   ASP X  24      17.897  22.348  30.541  0.00  0.00            
ATOM    188  O   ASP X  24      18.059  22.523  31.734  0.00  0.00            
ATOM    189  N   GLY X  25      17.770  21.135  30.033  0.00  0.00            
ATOM    190  CA  GLY X  25      17.994  19.941  30.970  0.00  0.00            
ATOM    191  C   GLY X  25      16.706  19.512  31.646  0.00  0.00            
ATOM    192  O   GLY X  25      16.719  18.871  32.696  0.00  0.00            
ATOM    193  N   THR X  26      15.578  19.913  31.061  0.00  0.00            
ATOM    194  CA  THR X  26      14.279  19.546  31.590  0.00  0.00            
ATOM    195  CB  THR X  26      13.507  20.607  32.424  0.00  0.00            
ATOM    196  OG1 THR X  26      13.051  21.658  31.566  0.00  0.00            
ATOM    197  CG2 THR X  26      14.383  21.176  33.619  0.00  0.00            
ATOM    198  C   THR X  26      13.313  19.223  30.398  0.00  0.00            
ATOM    199  O   THR X  26      13.597  19.636  29.252  0.00  0.00            
ATOM    200  N   ILE X  27      12.193  18.571  30.689  0.00  0.00            
ATOM    201  CA  ILE X  27      11.197  18.468  29.647  0.00  0.00            
ATOM    202  CB  ILE X  27      10.930  17.018  29.223  0.00  0.00            
ATOM    203  CG1 ILE X  27      12.160  16.450  28.534  0.00  0.00            
ATOM    204  CG2 ILE X  27       9.753  16.969  28.254  0.00  0.00            
ATOM    205  CD1 ILE X  27      12.232  14.937  28.549  0.00  0.00            
ATOM    206  C   ILE X  27       9.956  19.158  30.051  0.00  0.00            
ATOM    207  O   ILE X  27       9.420  18.641  31.031  0.00  0.00            
ATOM    208  N   THR X  28       9.452  20.242  29.454  0.00  0.00            
ATOM    209  CA  THR X  28       8.143  20.665  30.301  0.00  0.00            
ATOM    210  CB  THR X  28       8.338  22.183  30.313  0.00  0.00            
ATOM    211  OG1 THR X  28       8.656  22.605  28.987  0.00  0.00            
ATOM    212  CG2 THR X  28       9.480  22.569  31.259  0.00  0.00            
ATOM    213  C   THR X  28       7.005  20.183  29.549  0.00  0.00            
ATOM    214  O   THR X  28       7.156  19.569  28.493  0.00  0.00            
ATOM    215  N   THR X  29       5.813  20.403  30.098  0.00  0.00            
ATOM    216  CA  THR X  29       4.494  19.990  29.536  0.00  0.00            
ATOM    217  CB  THR X  29       3.250  20.421  30.392  0.00  0.00            
ATOM    218  OG1 THR X  29       3.207  21.847  30.536  0.00  0.00            
ATOM    219  CG2 THR X  29       3.291  19.783  31.772  0.00  0.00            
ATOM    220  C   THR X  29       4.374  20.587  28.145  0.00  0.00            
ATOM    221  O   THR X  29       3.944  19.837  27.272  0.00  0.00            
ATOM    222  N   LYS X  30       4.816  21.812  27.891  0.00  0.00            
ATOM    223  CA  LYS X  30       4.897  22.501  26.673  0.00  0.00            
ATOM    224  CB  LYS X  30       5.371  23.947  26.805  0.00  0.00            
ATOM    225  CG  LYS X  30       4.570  24.884  27.702  0.00  0.00            
ATOM    226  CD  LYS X  30       5.124  26.324  27.619  0.00  0.00            
ATOM    227  CE  LYS X  30       4.998  26.805  26.156  0.00  0.00            
ATOM    228  NZ  LYS X  30       5.521  28.186  26.099  0.00  0.00            
ATOM    229  C   LYS X  30       5.738  21.724  25.665  0.00  0.00            
ATOM    230  O   LYS X  30       5.291  21.449  24.550  0.00  0.00            
ATOM    231  N   GLU X  31       6.961  21.360  26.067  0.00  0.00            
ATOM    232  CA  GLU X  31       7.840  20.589  25.185  0.00  0.00            
ATOM    233  CB  GLU X  31       9.308  20.784  25.655  0.00  0.00            
ATOM    234  CG  GLU X  31       9.681  22.246  25.361  0.00  0.00            
ATOM    235  CD  GLU X  31      10.761  22.759  26.290  0.00  0.00            
ATOM    236  OE1 GLU X  31      11.267  21.958  27.094  0.00  0.00            
ATOM    237  OE2 GLU X  31      11.205  23.912  26.097  0.00  0.00            
ATOM    238  C   GLU X  31       7.296  19.239  24.805  0.00  0.00            
ATOM    239  O   GLU X  31       7.335  18.822  23.650  0.00  0.00            
ATOM    240  N   LEU X  32       6.743  18.544  25.802  0.00  0.00            
ATOM    241  CA  LEU X  32       6.186  17.220  25.523  0.00  0.00            
ATOM    242  CB  LEU X  32       5.479  16.650  26.736  0.00  0.00            
ATOM    243  CG  LEU X  32       6.356  16.181  27.876  0.00  0.00            
ATOM    244  CD1 LEU X  32       5.478  15.439  28.861  0.00  0.00            
ATOM    245  CD2 LEU X  32       7.478  15.294  27.353  0.00  0.00            
ATOM    246  C   LEU X  32       4.918  17.327  24.563  0.00  0.00            
ATOM    247  O   LEU X  32       4.402  16.364  23.991  0.00  0.00            
ATOM    248  N   GLY X  33       4.414  18.557  24.523  0.00  0.00            
ATOM    249  CA  GLY X  33       3.214  18.807  23.720  0.00  0.00            
ATOM    250  C   GLY X  33       3.712  19.056  22.314  0.00  0.00            
ATOM    251  O   GLY X  33       3.127  18.661  21.307  0.00  0.00            
ATOM    252  N   THR X  34       4.861  19.728  22.266  0.00  0.00            
ATOM    253  CA  THR X  34       5.431  20.042  20.887  0.00  0.00            
ATOM    254  CB  THR X  34       6.732  20.882  21.006  0.00  0.00            
ATOM    255  OG1 THR X  34       6.362  22.121  21.642  0.00  0.00            
ATOM    256  CG2 THR X  34       7.234  21.313  19.620  0.00  0.00            
ATOM    257  C   THR X  34       5.767  18.748  20.132  0.00  0.00            
ATOM    258  O   THR X  34       5.478  18.607  18.947  0.00  0.00            
ATOM    259  N   VAL X  35       6.342  17.794  20.853  0.00  0.00            
ATOM    260  CA  VAL X  35       6.690  16.517  20.310  0.00  0.00            
ATOM    261  CB  VAL X  35       7.550  15.705  21.317  0.00  0.00            
ATOM    262  CG1 VAL X  35       7.853  14.311  20.777  0.00  0.00            
ATOM    263  CG2 VAL X  35       8.846  16.451  21.662  0.00  0.00            
ATOM    264  C   VAL X  35       5.456  15.711  19.780  0.00  0.00            
ATOM    265  O   VAL X  35       5.359  15.161  18.694  0.00  0.00            
ATOM    266  N   MET X  36       4.517  15.627  20.723  0.00  0.00            
ATOM    267  CA  MET X  36       3.302  14.861  20.350  0.00  0.00            
ATOM    268  CB  MET X  36       2.393  14.783  21.589  0.00  0.00            
ATOM    269  CG  MET X  36       2.960  13.931  22.694  0.00  0.00            
ATOM    270  SD  MET X  36       2.947  12.184  22.187  0.00  0.00            
ATOM    271  CE  MET X  36       1.230  11.917  21.933  0.00  0.00            
ATOM    272  C   MET X  36       2.524  15.497  19.226  0.00  0.00            
ATOM    273  O   MET X  36       2.053  14.775  18.353  0.00  0.00            
ATOM    274  N   ARG X  37       2.466  16.825  19.152  0.00  0.00            
ATOM    275  CA  ARG X  37       1.871  17.519  18.075  0.00  0.00            
ATOM    276  CB  ARG X  37       1.744  19.006  18.398  0.00  0.00            
ATOM    277  CG  ARG X  37       0.695  19.269  19.467  0.00  0.00            
ATOM    278  CD  ARG X  37       0.210  20.701  19.454  0.00  0.00            
ATOM    279  NE  ARG X  37       0.968  21.564  20.357  0.00  0.00            
ATOM    280  CZ  ARG X  37       1.185  22.857  20.139  0.00  0.00            
ATOM    281  NH1 ARG X  37       0.714  23.436  19.041  0.00  0.00            
ATOM    282  NH2 ARG X  37       1.815  23.589  21.050  0.00  0.00            
ATOM    283  C   ARG X  37       2.592  17.227  16.764  0.00  0.00            
ATOM    284  O   ARG X  37       1.890  17.029  15.777  0.00  0.00            
ATOM    285  N   SER X  38       3.917  17.099  16.725  0.00  0.00            
ATOM    286  CA  SER X  38       4.659  16.712  15.612  0.00  0.00            
ATOM    287  CB  SER X  38       6.153  16.682  15.923  0.00  0.00            
ATOM    288  OG  SER X  38       6.598  17.950  16.369  0.00  0.00            
ATOM    289  C   SER X  38       4.187  15.335  15.110  0.00  0.00            
ATOM    290  O   SER X  38       4.016  15.182  13.904  0.00  0.00            
ATOM    291  N   LEU X  39       3.932  14.386  16.002  0.00  0.00            
ATOM    292  CA  LEU X  39       3.459  13.109  15.742  0.00  0.00            
ATOM    293  CB  LEU X  39       3.504  12.277  17.011  0.00  0.00            
ATOM    294  CG  LEU X  39       4.756  11.782  17.627  0.00  0.00            
ATOM    295  CD1 LEU X  39       4.435  10.747  18.744  0.00  0.00            
ATOM    296  CD2 LEU X  39       5.591  11.122  16.527  0.00  0.00            
ATOM    297  C   LEU X  39       1.925  13.034  15.515  0.00  0.00            
ATOM    298  O   LEU X  39       1.434  11.941  15.257  0.00  0.00            
ATOM    299  N   GLY X  40       1.224  14.160  15.474  0.00  0.00            
ATOM    300  CA  GLY X  40      -0.213  13.948  15.039  0.00  0.00            
ATOM    301  C   GLY X  40      -1.098  14.324  16.166  0.00  0.00            
ATOM    302  O   GLY X  40      -2.100  14.983  15.904  0.00  0.00            
ATOM    303  N   GLN X  41      -0.784  13.974  17.408  0.00  0.00            
ATOM    304  CA  GLN X  41      -1.698  14.182  18.530  0.00  0.00            
ATOM    305  CB  GLN X  41      -1.286  13.314  19.696  0.00  0.00            
ATOM    306  CG  GLN X  41      -0.986  11.863  19.376  0.00  0.00            
ATOM    307  CD  GLN X  41      -1.197  10.935  20.575  0.00  0.00            
ATOM    308  OE1 GLN X  41      -0.290  10.257  21.058  0.00  0.00            
ATOM    309  NE2 GLN X  41      -2.396  10.828  21.159  0.00  0.00            
ATOM    310  C   GLN X  41      -1.897  15.412  19.372  0.00  0.00            
ATOM    311  O   GLN X  41      -1.037  15.462  20.256  0.00  0.00            
ATOM    312  N   ASN X  42      -2.812  16.359  19.199  0.00  0.00            
ATOM    313  CA  ASN X  42      -2.794  17.469  20.140  0.00  0.00            
ATOM    314  CB  ASN X  42      -3.587  18.554  19.419  0.00  0.00            
ATOM    315  CG  ASN X  42      -3.713  19.802  20.252  0.00  0.00            
ATOM    316  OD1 ASN X  42      -3.000  19.955  21.249  0.00  0.00            
ATOM    317  ND2 ASN X  42      -4.614  20.700  19.867  0.00  0.00            
ATOM    318  C   ASN X  42      -3.427  17.259  21.530  0.00  0.00            
ATOM    319  O   ASN X  42      -4.641  17.387  21.701  0.00  0.00            
ATOM    320  N   PRO X  43      -2.602  16.930  22.517  0.00  0.00            
ATOM    321  CA  PRO X  43      -3.157  16.760  23.850  0.00  0.00            
ATOM    322  CB  PRO X  43      -2.074  15.918  24.559  0.00  0.00            
ATOM    323  CG  PRO X  43      -0.864  16.098  23.732  0.00  0.00            
ATOM    324  CD  PRO X  43      -1.366  16.194  22.301  0.00  0.00            
ATOM    325  C   PRO X  43      -3.382  18.162  24.448  0.00  0.00            
ATOM    326  O   PRO X  43      -2.871  19.194  23.977  0.00  0.00            
ATOM    327  N   THR X  44      -4.222  18.161  25.477  0.00  0.00            
ATOM    328  CA  THR X  44      -4.570  19.340  26.195  0.00  0.00            
ATOM    329  CB  THR X  44      -5.956  19.268  26.890  0.00  0.00            
ATOM    330  OG1 THR X  44      -5.974  18.092  27.734  0.00  0.00            
ATOM    331  CG2 THR X  44      -7.045  19.131  25.836  0.00  0.00            
ATOM    332  C   THR X  44      -3.536  19.505  27.286  0.00  0.00            
ATOM    333  O   THR X  44      -2.703  18.595  27.454  0.00  0.00            
ATOM    334  N   GLU X  45      -3.553  20.624  27.981  0.00  0.00            
ATOM    335  CA  GLU X  45      -2.600  20.860  29.042  0.00  0.00            
ATOM    336  CB  GLU X  45      -2.751  22.269  29.628  0.00  0.00            
ATOM    337  CG  GLU X  45      -2.149  23.311  28.738  0.00  0.00            
ATOM    338  CD  GLU X  45      -0.640  23.401  28.754  0.00  0.00            
ATOM    339  OE1 GLU X  45       0.051  22.874  29.641  0.00  0.00            
ATOM    340  OE2 GLU X  45      -0.087  24.051  27.837  0.00  0.00            
ATOM    341  C   GLU X  45      -2.832  19.806  30.184  0.00  0.00            
ATOM    342  O   GLU X  45      -1.917  19.284  30.819  0.00  0.00            
ATOM    343  N   ALA X  46      -4.116  19.533  30.409  0.00  0.00            
ATOM    344  CA  ALA X  46      -4.442  18.551  31.494  0.00  0.00            
ATOM    345  CB  ALA X  46      -5.930  18.533  31.826  0.00  0.00            
ATOM    346  C   ALA X  46      -3.827  17.155  31.151  0.00  0.00            
ATOM    347  O   ALA X  46      -3.232  16.475  31.981  0.00  0.00            
ATOM    348  N   GLU X  47      -3.995  16.749  29.894  0.00  0.00            
ATOM    349  CA  GLU X  47      -3.462  15.471  29.524  0.00  0.00            
ATOM    350  CB  GLU X  47      -3.931  15.157  28.100  0.00  0.00            
ATOM    351  CG  GLU X  47      -5.449  15.122  27.975  0.00  0.00            
ATOM    352  CD  GLU X  47      -5.973  14.879  26.555  0.00  0.00            
ATOM    353  OE1 GLU X  47      -5.258  15.176  25.565  0.00  0.00            
ATOM    354  OE2 GLU X  47      -7.132  14.411  26.436  0.00  0.00            
ATOM    355  C   GLU X  47      -1.899  15.463  29.606  0.00  0.00            
ATOM    356  O   GLU X  47      -1.290  14.511  30.083  0.00  0.00            
ATOM    357  N   LEU X  48      -1.273  16.555  29.172  0.00  0.00            
ATOM    358  CA  LEU X  48       0.150  16.650  29.263  0.00  0.00            
ATOM    359  CB  LEU X  48       0.626  17.867  28.479  0.00  0.00            
ATOM    360  CG  LEU X  48       0.522  17.825  26.951  0.00  0.00            
ATOM    361  CD1 LEU X  48       0.911  19.168  26.355  0.00  0.00            
ATOM    362  CD2 LEU X  48       1.419  16.706  26.442  0.00  0.00            
ATOM    363  C   LEU X  48       0.639  16.592  30.721  0.00  0.00            
ATOM    364  O   LEU X  48       1.651  15.993  31.082  0.00  0.00            
ATOM    365  N   GLN X  49      -0.143  17.263  31.565  0.00  0.00            
ATOM    366  CA  GLN X  49       0.275  17.278  33.014  0.00  0.00            
ATOM    367  CB  GLN X  49      -0.633  18.195  33.843  0.00  0.00            
ATOM    368  CG  GLN X  49      -0.275  19.668  33.642  0.00  0.00            
ATOM    369  CD  GLN X  49      -1.356  20.579  34.209  0.00  0.00            
ATOM    370  OE1 GLN X  49      -2.463  20.134  34.514  0.00  0.00            
ATOM    371  NE2 GLN X  49      -1.043  21.864  34.333  0.00  0.00            
ATOM    372  C   GLN X  49       0.227  15.891  33.629  0.00  0.00            
ATOM    373  O   GLN X  49       1.126  15.510  34.372  0.00  0.00            
ATOM    374  N   ASP X  50      -0.786  15.099  33.281  0.00  0.00            
ATOM    375  CA  ASP X  50      -0.869  13.770  33.759  0.00  0.00            
ATOM    376  CB  ASP X  50      -2.191  13.146  33.319  0.00  0.00            
ATOM    377  CG  ASP X  50      -3.446  13.804  33.842  0.00  0.00            
ATOM    378  OD1 ASP X  50      -3.376  14.611  34.793  0.00  0.00            
ATOM    379  OD2 ASP X  50      -4.527  13.492  33.295  0.00  0.00            
ATOM    380  C   ASP X  50       0.297  12.916  33.310  0.00  0.00            
ATOM    381  O   ASP X  50       0.824  12.160  34.123  0.00  0.00            
ATOM    382  N   MET X  51       0.765  13.094  32.082  0.00  0.00            
ATOM    383  CA  MET X  51       1.873  12.430  31.490  0.00  0.00            
ATOM    384  CB  MET X  51       2.043  12.744  29.999  0.00  0.00            
ATOM    385  CG  MET X  51       1.082  11.924  29.145  0.00  0.00            
ATOM    386  SD  MET X  51       1.037  12.390  27.417  0.00  0.00            
ATOM    387  CE  MET X  51       2.735  12.077  26.932  0.00  0.00            
ATOM    388  C   MET X  51       3.148  12.755  32.292  0.00  0.00            
ATOM    389  O   MET X  51       3.878  11.859  32.720  0.00  0.00            
ATOM    390  N   ILE X  52       3.390  14.054  32.507  0.00  0.00            
ATOM    391  CA  ILE X  52       4.617  14.489  33.277  0.00  0.00            
ATOM    392  CB  ILE X  52       4.716  16.012  33.313  0.00  0.00            
ATOM    393  CG1 ILE X  52       4.874  16.529  31.882  0.00  0.00            
ATOM    394  CG2 ILE X  52       5.868  16.454  34.212  0.00  0.00            
ATOM    395  CD1 ILE X  52       4.810  18.035  31.769  0.00  0.00            
ATOM    396  C   ILE X  52       4.539  14.043  34.662  0.00  0.00            
ATOM    397  O   ILE X  52       5.592  13.581  35.116  0.00  0.00            
ATOM    398  N   ASN X  53       3.417  14.127  35.377  0.00  0.00            
ATOM    399  CA  ASN X  53       3.189  13.643  36.691  0.00  0.00            
ATOM    400  CB  ASN X  53       1.774  13.874  37.195  0.00  0.00            
ATOM    401  CG  ASN X  53       1.369  15.328  37.119  0.00  0.00            
ATOM    402  OD1 ASN X  53       0.467  15.687  36.368  0.00  0.00            
ATOM    403  ND2 ASN X  53       2.061  16.180  37.869  0.00  0.00            
ATOM    404  C   ASN X  53       3.620  12.190  36.878  0.00  0.00            
ATOM    405  O   ASN X  53       4.218  11.805  37.880  0.00  0.00            
ATOM    406  N   GLU X  54       3.315  11.383  35.863  0.00  0.00            
ATOM    407  CA  GLU X  54       3.672   9.942  35.950  0.00  0.00            
ATOM    408  CB  GLU X  54       3.251   9.268  34.648  0.00  0.00            
ATOM    409  CG  GLU X  54       1.726   9.143  34.439  0.00  0.00            
ATOM    410  CD  GLU X  54       1.230   8.009  35.320  0.00  0.00            
ATOM    411  OE1 GLU X  54       1.651   6.848  35.093  0.00  0.00            
ATOM    412  OE2 GLU X  54       0.467   8.297  36.268  0.00  0.00            
ATOM    413  C   GLU X  54       5.306   9.923  36.138  0.00  0.00            
ATOM    414  O   GLU X  54       5.901   9.273  36.996  0.00  0.00            
ATOM    415  N   VAL X  55       5.937  10.653  35.216  0.00  0.00            
ATOM    416  CA  VAL X  55       7.394  10.561  35.279  0.00  0.00            
ATOM    417  CB  VAL X  55       7.924  11.043  33.910  0.00  0.00            
ATOM    418  CG1 VAL X  55       9.466  11.147  33.922  0.00  0.00            
ATOM    419  CG2 VAL X  55       7.442  10.084  32.799  0.00  0.00            
ATOM    420  C   VAL X  55       8.187  11.721  35.928  0.00  0.00            
ATOM    421  O   VAL X  55       9.268  12.042  35.432  0.00  0.00            
ATOM    422  N   ASP X  56       7.635  12.387  36.944  0.00  0.00            
ATOM    423  CA  ASP X  56       8.345  13.487  37.543  0.00  0.00            
ATOM    424  CB  ASP X  56       7.415  14.707  37.379  0.00  0.00            
ATOM    425  CG  ASP X  56       5.979  14.449  37.873  0.00  0.00            
ATOM    426  OD1 ASP X  56       5.652  13.314  38.296  0.00  0.00            
ATOM    427  OD2 ASP X  56       5.164  15.399  37.829  0.00  0.00            
ATOM    428  C   ASP X  56       8.433  12.834  39.006  0.00  0.00            
ATOM    429  O   ASP X  56       7.306  12.745  39.642  0.00  0.00            
ATOM    430  N   ALA X  57       9.595  12.393  39.403  0.00  0.00            
ATOM    431  CA  ALA X  57       9.749  11.834  40.621  0.00  0.00            
ATOM    432  CB  ALA X  57      11.019  11.008  40.574  0.00  0.00            
ATOM    433  C   ALA X  57       9.808  12.873  41.800  0.00  0.00            
ATOM    434  O   ALA X  57       9.356  12.740  42.932  0.00  0.00            
ATOM    435  N   ASP X  58      10.481  13.959  41.419  0.00  0.00            
ATOM    436  CA  ASP X  58      10.689  14.968  42.620  0.00  0.00            
ATOM    437  CB  ASP X  58      11.869  15.897  42.308  0.00  0.00            
ATOM    438  CG  ASP X  58      13.229  15.217  42.498  0.00  0.00            
ATOM    439  OD1 ASP X  58      13.290  14.069  43.000  0.00  0.00            
ATOM    440  OD2 ASP X  58      14.248  15.851  42.148  0.00  0.00            
ATOM    441  C   ASP X  58       9.520  15.927  42.743  0.00  0.00            
ATOM    442  O   ASP X  58       9.380  16.636  43.737  0.00  0.00            
ATOM    443  N   GLY X  59       8.674  15.942  41.724  0.00  0.00            
ATOM    444  CA  GLY X  59       7.452  16.849  41.816  0.00  0.00            
ATOM    445  C   GLY X  59       7.666  18.397  41.500  0.00  0.00            
ATOM    446  O   GLY X  59       6.765  19.217  41.628  0.00  0.00            
ATOM    447  N   ASN X  60       8.869  18.723  41.008  0.00  0.00            
ATOM    448  CA  ASN X  60       9.216  19.977  40.481  0.00  0.00            
ATOM    449  CB  ASN X  60      10.677  20.023  40.034  0.00  0.00            
ATOM    450  CG  ASN X  60      11.631  19.706  41.163  0.00  0.00            
ATOM    451  OD1 ASN X  60      11.376  20.053  42.315  0.00  0.00            
ATOM    452  ND2 ASN X  60      12.735  19.040  40.843  0.00  0.00            
ATOM    453  C   ASN X  60       8.549  20.380  39.101  0.00  0.00            
ATOM    454  O   ASN X  60       8.851  21.456  38.591  0.00  0.00            
ATOM    455  N   GLY X  61       7.606  19.580  38.610  0.00  0.00            
ATOM    456  CA  GLY X  61       6.928  19.969  37.432  0.00  0.00            
ATOM    457  C   GLY X  61       7.651  19.815  36.111  0.00  0.00            
ATOM    458  O   GLY X  61       7.288  20.448  35.119  0.00  0.00            
ATOM    459  N   THR X  62       8.757  19.073  36.126  0.00  0.00            
ATOM    460  CA  THR X  62       9.444  18.863  34.796  0.00  0.00            
ATOM    461  CB  THR X  62      10.627  19.798  34.416  0.00  0.00            
ATOM    462  OG1 THR X  62      11.736  19.551  35.286  0.00  0.00            
ATOM    463  CG2 THR X  62      10.205  21.328  34.439  0.00  0.00            
ATOM    464  C   THR X  62      10.243  17.556  35.027  0.00  0.00            
ATOM    465  O   THR X  62      10.500  17.070  36.127  0.00  0.00            
ATOM    466  N   ILE X  63      10.612  17.002  33.879  0.00  0.00            
ATOM    467  CA  ILE X  63      11.308  15.715  33.746  0.00  0.00            
ATOM    468  CB  ILE X  63      10.892  14.914  32.503  0.00  0.00            
ATOM    469  CG1 ILE X  63       9.377  14.737  32.436  0.00  0.00            
ATOM    470  CG2 ILE X  63      11.576  13.567  32.483  0.00  0.00            
ATOM    471  CD1 ILE X  63       8.924  14.201  31.101  0.00  0.00            
ATOM    472  C   ILE X  63      12.652  16.027  33.497  0.00  0.00            
ATOM    473  O   ILE X  63      12.933  16.961  32.750  0.00  0.00            
ATOM    474  N   ASP X  64      13.577  15.300  34.097  0.00  0.00            
ATOM    475  CA  ASP X  64      15.110  15.694  34.019  0.00  0.00            
ATOM    476  CB  ASP X  64      15.666  16.383  35.286  0.00  0.00            
ATOM    477  CG  ASP X  64      16.819  17.335  34.986  0.00  0.00            
ATOM    478  OD1 ASP X  64      16.626  18.379  34.365  0.00  0.00            
ATOM    479  OD2 ASP X  64      17.981  17.075  35.308  0.00  0.00            
ATOM    480  C   ASP X  64      15.621  14.333  33.391  0.00  0.00            
ATOM    481  O   ASP X  64      14.913  13.326  33.280  0.00  0.00            
ATOM    482  N   PHE X  65      16.899  14.383  33.030  0.00  0.00            
ATOM    483  CA  PHE X  65      17.540  13.247  32.438  0.00  0.00            
ATOM    484  CB  PHE X  65      19.009  13.545  32.087  0.00  0.00            
ATOM    485  CG  PHE X  65      19.662  12.480  31.236  0.00  0.00            
ATOM    486  CD1 PHE X  65      20.095  11.284  31.803  0.00  0.00            
ATOM    487  CD2 PHE X  65      19.849  12.674  29.870  0.00  0.00            
ATOM    488  CE1 PHE X  65      20.707  10.292  31.020  0.00  0.00            
ATOM    489  CE2 PHE X  65      20.459  11.691  29.086  0.00  0.00            
ATOM    490  CZ  PHE X  65      20.887  10.500  29.663  0.00  0.00            
ATOM    491  C   PHE X  65      17.450  11.995  33.258  0.00  0.00            
ATOM    492  O   PHE X  65      17.064  10.942  32.740  0.00  0.00            
ATOM    493  N   PRO X  66      17.815  12.082  34.538  0.00  0.00            
ATOM    494  CA  PRO X  66      17.762  10.916  35.460  0.00  0.00            
ATOM    495  CB  PRO X  66      18.240  11.473  36.794  0.00  0.00            
ATOM    496  CG  PRO X  66      19.285  12.453  36.365  0.00  0.00            
ATOM    497  CD  PRO X  66      18.574  13.178  35.236  0.00  0.00            
ATOM    498  C   PRO X  66      16.328  10.315  35.499  0.00  0.00            
ATOM    499  O   PRO X  66      16.141   9.099  35.444  0.00  0.00            
ATOM    500  N   GLU X  67      15.338  11.199  35.582  0.00  0.00            
ATOM    501  CA  GLU X  67      13.961  10.746  35.634  0.00  0.00            
ATOM    502  CB  GLU X  67      13.039  11.935  35.923  0.00  0.00            
ATOM    503  CG  GLU X  67      13.357  12.616  37.249  0.00  0.00            
ATOM    504  CD  GLU X  67      12.508  13.855  37.555  0.00  0.00            
ATOM    505  OE1 GLU X  67      11.984  14.503  36.615  0.00  0.00            
ATOM    506  OE2 GLU X  67      12.393  14.197  38.759  0.00  0.00            
ATOM    507  C   GLU X  67      13.591  10.064  34.347  0.00  0.00            
ATOM    508  O   GLU X  67      12.953   9.015  34.380  0.00  0.00            
ATOM    509  N   PHE X  68      14.051  10.594  33.221  0.00  0.00            
ATOM    510  CA  PHE X  68      13.798  10.066  31.886  0.00  0.00            
ATOM    511  CB  PHE X  68      14.274  11.006  30.794  0.00  0.00            
ATOM    512  CG  PHE X  68      13.640  10.676  29.474  0.00  0.00            
ATOM    513  CD1 PHE X  68      12.275  10.752  29.303  0.00  0.00            
ATOM    514  CD2 PHE X  68      14.450  10.241  28.428  0.00  0.00            
ATOM    515  CE1 PHE X  68      11.728  10.404  28.078  0.00  0.00            
ATOM    516  CE2 PHE X  68      13.912   9.899  27.204  0.00  0.00            
ATOM    517  CZ  PHE X  68      12.541   9.987  27.038  0.00  0.00            
ATOM    518  C   PHE X  68      14.462   8.693  31.795  0.00  0.00            
ATOM    519  O   PHE X  68      13.801   7.751  31.342  0.00  0.00            
ATOM    520  N   LEU X  69      15.739   8.571  32.161  0.00  0.00            
ATOM    521  CA  LEU X  69      16.470   7.313  32.140  0.00  0.00            
ATOM    522  CB  LEU X  69      17.921   7.519  32.610  0.00  0.00            
ATOM    523  CG  LEU X  69      18.885   8.155  31.593  0.00  0.00            
ATOM    524  CD1 LEU X  69      20.178   8.626  32.255  0.00  0.00            
ATOM    525  CD2 LEU X  69      19.181   7.145  30.482  0.00  0.00            
ATOM    526  C   LEU X  69      15.748   6.229  32.887  0.00  0.00            
ATOM    527  O   LEU X  69      15.695   5.101  32.412  0.00  0.00            
ATOM    528  N   SER X  70      15.263   6.545  34.082  0.00  0.00            
ATOM    529  CA  SER X  70      14.556   5.622  34.923  0.00  0.00            
ATOM    530  CB  SER X  70      14.241   6.248  36.286  0.00  0.00            
ATOM    531  OG  SER X  70      15.421   6.481  37.045  0.00  0.00            
ATOM    532  C   SER X  70      13.257   5.073  34.222  0.00  0.00            
ATOM    533  O   SER X  70      13.038   3.867  34.081  0.00  0.00            
ATOM    534  N   LEU X  71      12.445   6.008  33.750  0.00  0.00            
ATOM    535  CA  LEU X  71      11.159   5.615  33.099  0.00  0.00            
ATOM    536  CB  LEU X  71      10.275   6.831  32.819  0.00  0.00            
ATOM    537  CG  LEU X  71       9.664   7.496  34.050  0.00  0.00            
ATOM    538  CD1 LEU X  71       9.023   8.841  33.716  0.00  0.00            
ATOM    539  CD2 LEU X  71       8.598   6.579  34.661  0.00  0.00            
ATOM    540  C   LEU X  71      11.425   4.820  31.795  0.00  0.00            
ATOM    541  O   LEU X  71      10.848   3.747  31.601  0.00  0.00            
ATOM    542  N   MET X  72      12.312   5.319  30.945  0.00  0.00            
ATOM    543  CA  MET X  72      12.674   4.637  29.729  0.00  0.00            
ATOM    544  CB  MET X  72      13.670   5.461  28.912  0.00  0.00            
ATOM    545  CG  MET X  72      13.921   4.876  27.520  0.00  0.00            
ATOM    546  SD  MET X  72      12.527   5.142  26.352  0.00  0.00            
ATOM    547  CE  MET X  72      12.795   6.937  25.976  0.00  0.00            
ATOM    548  C   MET X  72      13.196   3.341  29.844  0.00  0.00            
ATOM    549  O   MET X  72      12.730   2.437  29.141  0.00  0.00            
ATOM    550  N   ALA X  73      14.166   3.138  30.735  0.00  0.00            
ATOM    551  CA  ALA X  73      14.784   1.819  30.965  0.00  0.00            
ATOM    552  CB  ALA X  73      15.956   1.950  31.930  0.00  0.00            
ATOM    553  C   ALA X  73      13.842   0.768  31.580  0.00  0.00            
ATOM    554  O   ALA X  73      14.152  -0.420  31.662  0.00  0.00            
ATOM    555  N   ARG X  74      12.672   1.238  32.004  0.00  0.00            
ATOM    556  CA  ARG X  74      11.656   0.432  32.631  0.00  0.00            
ATOM    557  CB  ARG X  74      11.278   0.739  34.084  0.00  0.00            
ATOM    558  CG  ARG X  74      10.771   2.143  34.370  0.00  0.00            
ATOM    559  CD  ARG X  74      10.429   2.289  35.862  0.00  0.00            
ATOM    560  NE  ARG X  74      11.324   3.190  36.600  0.00  0.00            
ATOM    561  CZ  ARG X  74      12.626   2.981  36.804  0.00  0.00            
ATOM    562  NH1 ARG X  74      13.231   1.897  36.332  0.00  0.00            
ATOM    563  NH2 ARG X  74      13.330   3.860  37.492  0.00  0.00            
ATOM    564  C   ARG X  74      10.706   0.175  31.496  0.00  0.00            
ATOM    565  O   ARG X  74      10.319  -0.993  31.380  0.00  0.00            
ATOM    566  N   LYS X  75      10.339   1.146  30.659  0.00  0.00            
ATOM    567  CA  LYS X  75       9.450   1.003  29.426  0.00  0.00            
ATOM    568  CB  LYS X  75       9.002   2.373  28.897  0.00  0.00            
ATOM    569  CG  LYS X  75       8.357   3.246  29.959  0.00  0.00            
ATOM    570  CD  LYS X  75       7.270   4.142  29.379  0.00  0.00            
ATOM    571  CE  LYS X  75       6.466   4.786  30.503  0.00  0.00            
ATOM    572  NZ  LYS X  75       5.525   5.833  30.023  0.00  0.00            
ATOM    573  C   LYS X  75      10.076  -0.094  28.529  0.00  0.00            
ATOM    574  O   LYS X  75       9.304  -0.915  28.046  0.00  0.00            
ATOM    575  N   MET X  76      11.388  -0.139  28.302  0.00  0.00            
ATOM    576  CA  MET X  76      12.008  -1.123  27.583  0.00  0.00            
ATOM    577  CB  MET X  76      13.517  -0.875  27.554  0.00  0.00            
ATOM    578  CG  MET X  76      13.860   0.344  26.732  0.00  0.00            
ATOM    579  SD  MET X  76      15.554   0.902  26.845  0.00  0.00            
ATOM    580  CE  MET X  76      16.363  -0.273  25.727  0.00  0.00            
ATOM    581  C   MET X  76      11.776  -2.491  28.100  0.00  0.00            
ATOM    582  O   MET X  76      11.444  -3.417  27.346  0.00  0.00            
ATOM    583  N   LYS X  77      11.863  -2.630  29.422  0.00  0.00            
ATOM    584  CA  LYS X  77      11.574  -3.941  30.057  0.00  0.00            
ATOM    585  CB  LYS X  77      11.848  -3.993  31.546  0.00  0.00            
ATOM    586  CG  LYS X  77      13.293  -4.096  32.007  0.00  0.00            
ATOM    587  CD  LYS X  77      13.406  -3.526  33.421  0.00  0.00            
ATOM    588  CE  LYS X  77      14.426  -4.252  34.280  0.00  0.00            
ATOM    589  NZ  LYS X  77      14.072  -3.989  35.733  0.00  0.00            
ATOM    590  C   LYS X  77      10.128  -4.341  29.778  0.00  0.00            
ATOM    591  O   LYS X  77       9.848  -5.491  29.412  0.00  0.00            
ATOM    592  N   GLU X  78       9.217  -3.378  29.904  0.00  0.00            
ATOM    593  CA  GLU X  78       7.866  -3.602  29.594  0.00  0.00            
ATOM    594  CB  GLU X  78       7.034  -2.375  29.949  0.00  0.00            
ATOM    595  CG  GLU X  78       6.806  -2.246  31.445  0.00  0.00            
ATOM    596  CD  GLU X  78       6.009  -0.996  31.756  0.00  0.00            
ATOM    597  OE1 GLU X  78       6.372   0.082  31.240  0.00  0.00            
ATOM    598  OE2 GLU X  78       5.026  -1.089  32.533  0.00  0.00            
ATOM    599  C   GLU X  78       7.632  -4.045  28.180  0.00  0.00            
ATOM    600  O   GLU X  78       6.830  -4.939  27.942  0.00  0.00            
ATOM    601  N   GLN X  79       8.307  -3.395  27.238  0.00  0.00            
ATOM    602  CA  GLN X  79       8.247  -3.721  25.833  0.00  0.00            
ATOM    603  CB  GLN X  79       9.077  -2.745  25.008  0.00  0.00            
ATOM    604  CG  GLN X  79       8.656  -1.289  25.153  0.00  0.00            
ATOM    605  CD  GLN X  79       9.515  -0.367  24.316  0.00  0.00            
ATOM    606  OE1 GLN X  79      10.739  -0.339  24.454  0.00  0.00            
ATOM    607  NE2 GLN X  79       8.879   0.393  23.441  0.00  0.00            
ATOM    608  C   GLN X  79       8.704  -5.101  25.539  0.00  0.00            
ATOM    609  O   GLN X  79       7.997  -5.830  24.833  0.00  0.00            
ATOM    610  N   ASP X  80       9.872  -5.496  26.045  0.00  0.00            
ATOM    611  CA  ASP X  80      10.423  -6.834  25.853  0.00  0.00            
ATOM    612  CB  ASP X  80      11.729  -7.013  26.630  0.00  0.00            
ATOM    613  CG  ASP X  80      12.915  -6.369  25.949  0.00  0.00            
ATOM    614  OD1 ASP X  80      12.882  -6.192  24.711  0.00  0.00            
ATOM    615  OD2 ASP X  80      13.895  -6.052  26.657  0.00  0.00            
ATOM    616  C   ASP X  80       9.393  -7.923  26.358  0.00  0.00            
ATOM    617  O   ASP X  80       9.145  -8.917  25.684  0.00  0.00            
ATOM    618  N   SER X  81       8.805  -7.701  27.532  0.00  0.00            
ATOM    619  CA  SER X  81       7.835  -8.597  28.016  0.00  0.00            
ATOM    620  CB  SER X  81       7.392  -8.143  29.404  0.00  0.00            
ATOM    621  OG  SER X  81       8.500  -8.058  30.281  0.00  0.00            
ATOM    622  C   SER X  81       6.610  -8.712  27.056  0.00  0.00            
ATOM    623  O   SER X  81       6.115  -9.790  26.744  0.00  0.00            
ATOM    624  N   GLU X  82       6.141  -7.558  26.588  0.00  0.00            
ATOM    625  CA  GLU X  82       5.033  -7.587  25.711  0.00  0.00            
ATOM    626  CB  GLU X  82       4.588  -6.144  25.450  0.00  0.00            
ATOM    627  CG  GLU X  82       4.197  -5.411  26.728  0.00  0.00            
ATOM    628  CD  GLU X  82       3.809  -3.941  26.532  0.00  0.00            
ATOM    629  OE1 GLU X  82       4.243  -3.306  25.539  0.00  0.00            
ATOM    630  OE2 GLU X  82       3.080  -3.411  27.407  0.00  0.00            
ATOM    631  C   GLU X  82       5.341  -8.258  24.377  0.00  0.00            
ATOM    632  O   GLU X  82       4.537  -8.968  23.776  0.00  0.00            
ATOM    633  N   GLU X  83       6.583  -8.048  23.945  0.00  0.00            
ATOM    634  CA  GLU X  83       7.010  -8.699  22.626  0.00  0.00            
ATOM    635  CB  GLU X  83       8.469  -8.334  22.371  0.00  0.00            
ATOM    636  CG  GLU X  83       8.725  -6.845  22.053  0.00  0.00            
ATOM    637  CD  GLU X  83       8.292  -6.597  20.617  0.00  0.00            
ATOM    638  OE1 GLU X  83       8.899  -7.200  19.698  0.00  0.00            
ATOM    639  OE2 GLU X  83       7.312  -5.845  20.424  0.00  0.00            
ATOM    640  C   GLU X  83       6.981 -10.240  22.754  0.00  0.00            
ATOM    641  O   GLU X  83       6.535 -10.907  21.826  0.00  0.00            
ATOM    642  N   GLU X  84       7.406 -10.798  23.885  0.00  0.00            
ATOM    643  CA  GLU X  84       7.354 -12.149  24.111  0.00  0.00            
ATOM    644  CB  GLU X  84       7.987 -12.463  25.470  0.00  0.00            
ATOM    645  CG  GLU X  84       9.422 -11.960  25.580  0.00  0.00            
ATOM    646  CD  GLU X  84      10.081 -12.188  26.944  0.00  0.00            
ATOM    647  OE1 GLU X  84       9.367 -12.310  27.972  0.00  0.00            
ATOM    648  OE2 GLU X  84      11.336 -12.214  26.987  0.00  0.00            
ATOM    649  C   GLU X  84       5.844 -12.704  23.996  0.00  0.00            
ATOM    650  O   GLU X  84       5.542 -13.705  23.354  0.00  0.00            
ATOM    651  N   LEU X  85       4.936 -11.987  24.655  0.00  0.00            
ATOM    652  CA  LEU X  85       3.544 -12.427  24.575  0.00  0.00            
ATOM    653  CB  LEU X  85       2.738 -11.673  25.626  0.00  0.00            
ATOM    654  CG  LEU X  85       2.978 -12.016  27.100  0.00  0.00            
ATOM    655  CD1 LEU X  85       2.192 -11.075  27.999  0.00  0.00            
ATOM    656  CD2 LEU X  85       2.579 -13.467  27.324  0.00  0.00            
ATOM    657  C   LEU X  85       3.010 -12.343  23.165  0.00  0.00            
ATOM    658  O   LEU X  85       2.250 -13.169  22.663  0.00  0.00            
ATOM    659  N   ILE X  86       3.436 -11.263  22.513  0.00  0.00            
ATOM    660  CA  ILE X  86       2.906 -11.080  21.121  0.00  0.00            
ATOM    661  CB  ILE X  86       3.415  -9.752  20.583  0.00  0.00            
ATOM    662  CG1 ILE X  86       2.961  -8.519  21.358  0.00  0.00            
ATOM    663  CG2 ILE X  86       3.072  -9.558  19.106  0.00  0.00            
ATOM    664  CD1 ILE X  86       1.479  -8.365  21.509  0.00  0.00            
ATOM    665  C   ILE X  86       3.396 -12.257  20.189  0.00  0.00            
ATOM    666  O   ILE X  86       2.662 -12.831  19.391  0.00  0.00            
ATOM    667  N   GLU X  87       4.674 -12.599  20.344  0.00  0.00            
ATOM    668  CA  GLU X  87       5.182 -13.670  19.554  0.00  0.00            
ATOM    669  CB  GLU X  87       6.695 -13.756  19.781  0.00  0.00            
ATOM    670  CG  GLU X  87       7.416 -12.462  19.426  0.00  0.00            
ATOM    671  CD  GLU X  87       8.924 -12.471  19.699  0.00  0.00            
ATOM    672  OE1 GLU X  87       9.400 -13.250  20.562  0.00  0.00            
ATOM    673  OE2 GLU X  87       9.636 -11.660  19.055  0.00  0.00            
ATOM    674  C   GLU X  87       4.489 -15.025  19.899  0.00  0.00            
ATOM    675  O   GLU X  87       4.128 -15.805  19.023  0.00  0.00            
ATOM    676  N   ALA X  88       4.277 -15.267  21.191  0.00  0.00            
ATOM    677  CA  ALA X  88       3.603 -16.464  21.584  0.00  0.00            
ATOM    678  CB  ALA X  88       3.573 -16.546  23.096  0.00  0.00            
ATOM    679  C   ALA X  88       2.185 -16.535  21.006  0.00  0.00            
ATOM    680  O   ALA X  88       1.746 -17.594  20.575  0.00  0.00            
ATOM    681  N   PHE X  89       1.468 -15.420  21.081  0.00  0.00            
ATOM    682  CA  PHE X  89       0.127 -15.314  20.581  0.00  0.00            
ATOM    683  CB  PHE X  89      -0.495 -13.925  20.882  0.00  0.00            
ATOM    684  CG  PHE X  89      -1.839 -13.667  20.201  0.00  0.00            
ATOM    685  CD1 PHE X  89      -2.919 -14.541  20.370  0.00  0.00            
ATOM    686  CD2 PHE X  89      -2.021 -12.535  19.407  0.00  0.00            
ATOM    687  CE1 PHE X  89      -4.151 -14.296  19.777  0.00  0.00            
ATOM    688  CE2 PHE X  89      -3.261 -12.276  18.807  0.00  0.00            
ATOM    689  CZ  PHE X  89      -4.327 -13.163  18.992  0.00  0.00            
ATOM    690  C   PHE X  89       0.008 -15.595  19.034  0.00  0.00            
ATOM    691  O   PHE X  89      -0.905 -16.194  18.467  0.00  0.00            
ATOM    692  N   LYS X  90       0.997 -14.995  18.373  0.00  0.00            
ATOM    693  CA  LYS X  90       0.822 -15.051  16.806  0.00  0.00            
ATOM    694  CB  LYS X  90       1.782 -14.041  16.200  0.00  0.00            
ATOM    695  CG  LYS X  90       1.529 -13.831  14.726  0.00  0.00            
ATOM    696  CD  LYS X  90       2.514 -12.808  14.174  0.00  0.00            
ATOM    697  CE  LYS X  90       2.901 -13.153  12.739  0.00  0.00            
ATOM    698  NZ  LYS X  90       4.119 -12.362  12.288  0.00  0.00            
ATOM    699  C   LYS X  90       0.966 -16.437  16.388  0.00  0.00            
ATOM    700  O   LYS X  90       0.273 -16.831  15.458  0.00  0.00            
ATOM    701  N   VAL X  91       1.860 -17.196  17.010  0.00  0.00            
ATOM    702  CA  VAL X  91       2.106 -18.597  16.739  0.00  0.00            
ATOM    703  CB  VAL X  91       3.276 -19.180  17.600  0.00  0.00            
ATOM    704  CG1 VAL X  91       3.318 -20.706  17.526  0.00  0.00            
ATOM    705  CG2 VAL X  91       4.597 -18.606  17.135  0.00  0.00            
ATOM    706  C   VAL X  91       0.968 -19.499  17.092  0.00  0.00            
ATOM    707  O   VAL X  91       0.713 -20.413  16.321  0.00  0.00            
ATOM    708  N   PHE X  92       0.212 -19.248  18.158  0.00  0.00            
ATOM    709  CA  PHE X  92      -1.015 -19.962  18.473  0.00  0.00            
ATOM    710  CB  PHE X  92      -1.419 -19.675  19.922  0.00  0.00            
ATOM    711  CG  PHE X  92      -0.353 -20.166  20.867  0.00  0.00            
ATOM    712  CD1 PHE X  92      -0.312 -21.493  21.257  0.00  0.00            
ATOM    713  CD2 PHE X  92       0.617 -19.296  21.342  0.00  0.00            
ATOM    714  CE1 PHE X  92       0.666 -21.941  22.123  0.00  0.00            
ATOM    715  CE2 PHE X  92       1.606 -19.731  22.209  0.00  0.00            
ATOM    716  CZ  PHE X  92       1.638 -21.064  22.602  0.00  0.00            
ATOM    717  C   PHE X  92      -2.199 -19.508  17.668  0.00  0.00            
ATOM    718  O   PHE X  92      -3.225 -20.189  17.635  0.00  0.00            
ATOM    719  N   ASP X  93      -2.049 -18.418  16.930  0.00  0.00            
ATOM    720  CA  ASP X  93      -3.086 -17.906  16.071  0.00  0.00            
ATOM    721  CB  ASP X  93      -2.864 -16.449  15.751  0.00  0.00            
ATOM    722  CG  ASP X  93      -4.121 -15.631  15.951  0.00  0.00            
ATOM    723  OD1 ASP X  93      -4.952 -15.588  15.039  0.00  0.00            
ATOM    724  OD2 ASP X  93      -4.250 -15.054  17.030  0.00  0.00            
ATOM    725  C   ASP X  93      -2.473 -18.197  14.683  0.00  0.00            
ATOM    726  O   ASP X  93      -1.942 -17.335  13.980  0.00  0.00            
ATOM    727  N   ARG X  94      -2.627 -19.458  14.293  0.00  0.00            
ATOM    728  CA  ARG X  94      -2.187 -20.029  13.047  0.00  0.00            
ATOM    729  CB  ARG X  94      -2.643 -21.458  12.808  0.00  0.00            
ATOM    730  CG  ARG X  94      -2.284 -22.412  13.895  0.00  0.00            
ATOM    731  CD  ARG X  94      -2.841 -23.767  13.551  0.00  0.00            
ATOM    732  NE  ARG X  94      -2.045 -24.808  14.170  0.00  0.00            
ATOM    733  CZ  ARG X  94      -1.047 -25.444  13.568  0.00  0.00            
ATOM    734  NH1 ARG X  94      -0.717 -25.156  12.311  0.00  0.00            
ATOM    735  NH2 ARG X  94      -0.361 -26.353  14.242  0.00  0.00            
ATOM    736  C   ARG X  94      -2.563 -19.168  11.793  0.00  0.00            
ATOM    737  O   ARG X  94      -1.731 -18.698  11.012  0.00  0.00            
ATOM    738  N   ASP X  95      -3.865 -18.950  11.668  0.00  0.00            
ATOM    739  CA  ASP X  95      -4.347 -18.186  10.496  0.00  0.00            
ATOM    740  CB  ASP X  95      -5.802 -18.581  10.225  0.00  0.00            
ATOM    741  CG  ASP X  95      -5.923 -20.017   9.758  0.00  0.00            
ATOM    742  OD1 ASP X  95      -4.897 -20.708   9.596  0.00  0.00            
ATOM    743  OD2 ASP X  95      -7.075 -20.462   9.604  0.00  0.00            
ATOM    744  C   ASP X  95      -4.139 -16.672  10.522  0.00  0.00            
ATOM    745  O   ASP X  95      -4.248 -15.993   9.503  0.00  0.00            
ATOM    746  N   GLY X  96      -3.801 -16.159  11.695  0.00  0.00            
ATOM    747  CA  GLY X  96      -3.526 -14.654  11.747  0.00  0.00            
ATOM    748  C   GLY X  96      -4.631 -13.606  11.753  0.00  0.00            
ATOM    749  O   GLY X  96      -4.453 -12.395  11.737  0.00  0.00            
ATOM    750  N   ASN X  97      -5.839 -14.171  12.039  0.00  0.00            
ATOM    751  CA  ASN X  97      -7.124 -13.536  12.276  0.00  0.00            
ATOM    752  CB  ASN X  97      -8.407 -14.389  12.297  0.00  0.00            
ATOM    753  CG  ASN X  97      -9.697 -13.593  12.408  0.00  0.00            
ATOM    754  OD1 ASN X  97      -9.993 -12.710  11.577  0.00  0.00            
ATOM    755  ND2 ASN X  97     -10.467 -13.871  13.477  0.00  0.00            
ATOM    756  C   ASN X  97      -7.287 -12.794  13.577  0.00  0.00            
ATOM    757  O   ASN X  97      -8.238 -12.067  13.792  0.00  0.00            
ATOM    758  N   GLY X  98      -6.405 -13.072  14.519  0.00  0.00            
ATOM    759  CA  GLY X  98      -6.460 -12.339  15.840  0.00  0.00            
ATOM    760  C   GLY X  98      -6.979 -13.274  16.957  0.00  0.00            
ATOM    761  O   GLY X  98      -6.532 -13.150  18.103  0.00  0.00            
ATOM    762  N   LEU X  99      -7.981 -14.095  16.641  0.00  0.00            
ATOM    763  CA  LEU X  99      -8.453 -15.176  17.466  0.00  0.00            
ATOM    764  CB  LEU X  99      -9.914 -15.497  17.161  0.00  0.00            
ATOM    765  CG  LEU X  99     -10.989 -14.514  17.618  0.00  0.00            
ATOM    766  CD1 LEU X  99     -10.789 -13.143  16.990  0.00  0.00            
ATOM    767  CD2 LEU X  99     -12.329 -15.064  17.234  0.00  0.00            
ATOM    768  C   LEU X  99      -7.985 -16.658  17.374  0.00  0.00            
ATOM    769  O   LEU X  99      -8.215 -17.398  16.414  0.00  0.00            
ATOM    770  N   ILE X 100      -7.346 -17.066  18.464  0.00  0.00            
ATOM    771  CA  ILE X 100      -6.986 -18.446  18.692  0.00  0.00            
ATOM    772  CB  ILE X 100      -5.937 -18.512  19.797  0.00  0.00            
ATOM    773  CG1 ILE X 100      -4.723 -17.700  19.317  0.00  0.00            
ATOM    774  CG2 ILE X 100      -5.552 -19.962  20.093  0.00  0.00            
ATOM    775  CD1 ILE X 100      -3.751 -17.356  20.372  0.00  0.00            
ATOM    776  C   ILE X 100      -8.095 -19.488  18.947  0.00  0.00            
ATOM    777  O   ILE X 100      -8.514 -19.768  20.078  0.00  0.00            
ATOM    778  N   SER X 101      -8.584 -20.093  17.833  0.00  0.00            
ATOM    779  CA  SER X 101      -9.571 -21.134  17.886  0.00  0.00            
ATOM    780  CB  SER X 101     -10.128 -21.312  16.422  0.00  0.00            
ATOM    781  OG  SER X 101     -11.311 -22.054  16.433  0.00  0.00            
ATOM    782  C   SER X 101      -9.169 -22.417  18.547  0.00  0.00            
ATOM    783  O   SER X 101      -7.987 -22.680  18.763  0.00  0.00            
ATOM    784  N   ALA X 102     -10.170 -23.213  18.918  0.00  0.00            
ATOM    785  CA  ALA X 102      -9.959 -24.475  19.559  0.00  0.00            
ATOM    786  CB  ALA X 102     -11.261 -25.067  20.079  0.00  0.00            
ATOM    787  C   ALA X 102      -9.059 -25.411  18.647  0.00  0.00            
ATOM    788  O   ALA X 102      -8.129 -26.047  19.131  0.00  0.00            
ATOM    789  N   ALA X 103      -9.333 -25.442  17.344  0.00  0.00            
ATOM    790  CA  ALA X 103      -8.546 -26.166  16.457  0.00  0.00            
ATOM    791  CB  ALA X 103      -9.123 -26.061  15.061  0.00  0.00            
ATOM    792  C   ALA X 103      -7.098 -25.757  16.429  0.00  0.00            
ATOM    793  O   ALA X 103      -6.196 -26.591  16.468  0.00  0.00            
ATOM    794  N   GLU X 104      -6.873 -24.450  16.437  0.00  0.00            
ATOM    795  CA  GLU X 104      -5.511 -23.879  16.434  0.00  0.00            
ATOM    796  CB  GLU X 104      -5.530 -22.323  16.453  0.00  0.00            
ATOM    797  CG  GLU X 104      -6.093 -21.760  15.157  0.00  0.00            
ATOM    798  CD  GLU X 104      -6.260 -20.251  15.198  0.00  0.00            
ATOM    799  OE1 GLU X 104      -6.257 -19.636  16.293  0.00  0.00            
ATOM    800  OE2 GLU X 104      -6.380 -19.695  14.088  0.00  0.00            
ATOM    801  C   GLU X 104      -4.748 -24.267  17.750  0.00  0.00            
ATOM    802  O   GLU X 104      -3.601 -24.686  17.781  0.00  0.00            
ATOM    803  N   LEU X 105      -5.457 -24.010  18.850  0.00  0.00            
ATOM    804  CA  LEU X 105      -4.867 -24.322  20.123  0.00  0.00            
ATOM    805  CB  LEU X 105      -5.854 -24.005  21.257  0.00  0.00            
ATOM    806  CG  LEU X 105      -6.148 -22.505  21.459  0.00  0.00            
ATOM    807  CD1 LEU X 105      -7.253 -22.347  22.502  0.00  0.00            
ATOM    808  CD2 LEU X 105      -4.888 -21.763  21.852  0.00  0.00            
ATOM    809  C   LEU X 105      -4.482 -25.841  20.238  0.00  0.00            
ATOM    810  O   LEU X 105      -3.401 -26.217  20.678  0.00  0.00            
ATOM    811  N   ARG X 106      -5.402 -26.697  19.799  0.00  0.00            
ATOM    812  CA  ARG X 106      -5.105 -28.097  19.835  0.00  0.00            
ATOM    813  CB  ARG X 106      -6.395 -28.880  19.602  0.00  0.00            
ATOM    814  CG  ARG X 106      -7.336 -28.795  20.793  0.00  0.00            
ATOM    815  CD  ARG X 106      -8.355 -29.912  20.800  0.00  0.00            
ATOM    816  NE  ARG X 106      -9.598 -29.550  20.124  0.00  0.00            
ATOM    817  CZ  ARG X 106     -10.370 -30.417  19.475  0.00  0.00            
ATOM    818  NH1 ARG X 106     -10.019 -31.695  19.401  0.00  0.00            
ATOM    819  NH2 ARG X 106     -11.526 -30.020  18.957  0.00  0.00            
ATOM    820  C   ARG X 106      -3.972 -28.484  18.964  0.00  0.00            
ATOM    821  O   ARG X 106      -3.183 -29.333  19.361  0.00  0.00            
ATOM    822  N   HIS X 107      -3.884 -27.901  17.774  0.00  0.00            
ATOM    823  CA  HIS X 107      -2.815 -28.102  16.832  0.00  0.00            
ATOM    824  CB  HIS X 107      -2.990 -27.291  15.545  0.00  0.00            
ATOM    825  CG  HIS X 107      -3.729 -28.006  14.452  0.00  0.00            
ATOM    826  ND1 HIS X 107      -5.084 -28.241  14.434  0.00  0.00            
ATOM    827  CD2 HIS X 107      -3.244 -28.500  13.287  0.00  0.00            
ATOM    828  CE1 HIS X 107      -5.409 -28.871  13.309  0.00  0.00            
ATOM    829  NE2 HIS X 107      -4.320 -29.051  12.587  0.00  0.00            
ATOM    830  C   HIS X 107      -1.437 -27.766  17.426  0.00  0.00            
ATOM    831  O   HIS X 107      -0.490 -28.554  17.425  0.00  0.00            
ATOM    832  N   VAL X 108      -1.362 -26.541  17.961  0.00  0.00            
ATOM    833  CA  VAL X 108      -0.072 -26.093  18.538  0.00  0.00            
ATOM    834  CB  VAL X 108       0.046 -24.582  18.320  0.00  0.00            
ATOM    835  CG1 VAL X 108      -0.002 -24.266  16.840  0.00  0.00            
ATOM    836  CG2 VAL X 108      -1.050 -23.851  19.073  0.00  0.00            
ATOM    837  C   VAL X 108       0.298 -26.875  19.750  0.00  0.00            
ATOM    838  O   VAL X 108       1.477 -27.235  19.835  0.00  0.00            
ATOM    839  N   MET X 109      -0.619 -27.172  20.672  0.00  0.00            
ATOM    840  CA  MET X 109      -0.415 -27.994  21.860  0.00  0.00            
ATOM    841  CB  MET X 109      -1.675 -28.153  22.698  0.00  0.00            
ATOM    842  CG  MET X 109      -2.236 -26.838  23.200  0.00  0.00            
ATOM    843  SD  MET X 109      -3.870 -27.117  23.962  0.00  0.00            
ATOM    844  CE  MET X 109      -3.372 -27.935  25.351  0.00  0.00            
ATOM    845  C   MET X 109       0.160 -29.377  21.509  0.00  0.00            
ATOM    846  O   MET X 109       1.083 -29.799  22.198  0.00  0.00            
ATOM    847  N   THR X 110      -0.292 -30.043  20.448  0.00  0.00            
ATOM    848  CA  THR X 110       0.248 -31.276  19.997  0.00  0.00            
ATOM    849  CB  THR X 110      -0.566 -31.692  18.708  0.00  0.00            
ATOM    850  OG1 THR X 110      -1.852 -32.180  19.215  0.00  0.00            
ATOM    851  CG2 THR X 110       0.077 -32.739  17.803  0.00  0.00            
ATOM    852  C   THR X 110       1.730 -31.113  19.690  0.00  0.00            
ATOM    853  O   THR X 110       2.555 -31.936  20.114  0.00  0.00            
ATOM    854  N   ASN X 111       2.078 -30.035  18.990  0.00  0.00            
ATOM    855  CA  ASN X 111       3.478 -29.763  18.673  0.00  0.00            
ATOM    856  CB  ASN X 111       3.621 -28.592  17.700  0.00  0.00            
ATOM    857  CG  ASN X 111       3.381 -29.086  16.285  0.00  0.00            
ATOM    858  OD1 ASN X 111       3.813 -30.176  15.876  0.00  0.00            
ATOM    859  ND2 ASN X 111       2.726 -28.265  15.467  0.00  0.00            
ATOM    860  C   ASN X 111       4.318 -29.486  19.926  0.00  0.00            
ATOM    861  O   ASN X 111       5.517 -29.749  19.931  0.00  0.00            
ATOM    862  N   LEU X 112       3.688 -28.926  20.957  0.00  0.00            
ATOM    863  CA  LEU X 112       4.336 -28.657  22.194  0.00  0.00            
ATOM    864  CB  LEU X 112       3.416 -27.859  23.124  0.00  0.00            
ATOM    865  CG  LEU X 112       3.204 -26.396  22.729  0.00  0.00            
ATOM    866  CD1 LEU X 112       2.051 -25.806  23.507  0.00  0.00            
ATOM    867  CD2 LEU X 112       4.478 -25.599  22.967  0.00  0.00            
ATOM    868  C   LEU X 112       4.523 -29.914  23.033  0.00  0.00            
ATOM    869  O   LEU X 112       4.999 -29.901  24.171  0.00  0.00            
ATOM    870  N   GLY X 113       4.035 -31.012  22.442  0.00  0.00            
ATOM    871  CA  GLY X 113       4.074 -32.347  23.118  0.00  0.00            
ATOM    872  C   GLY X 113       2.738 -32.851  23.519  0.00  0.00            
ATOM    873  O   GLY X 113       2.446 -34.058  23.584  0.00  0.00            
ATOM    874  N   GLU X 114       1.852 -31.909  23.859  0.00  0.00            
ATOM    875  CA  GLU X 114       0.549 -32.381  24.520  0.00  0.00            
ATOM    876  CB  GLU X 114      -0.195 -31.182  25.123  0.00  0.00            
ATOM    877  CG  GLU X 114       0.605 -30.356  26.127  0.00  0.00            
ATOM    878  CD  GLU X 114       0.912 -31.102  27.415  0.00  0.00            
ATOM    879  OE1 GLU X 114       0.094 -31.947  27.841  0.00  0.00            
ATOM    880  OE2 GLU X 114       1.973 -30.825  28.016  0.00  0.00            
ATOM    881  C   GLU X 114      -0.466 -32.695  23.470  0.00  0.00            
ATOM    882  O   GLU X 114      -0.733 -31.952  22.526  0.00  0.00            
ATOM    883  N   LYS X 115      -0.993 -33.903  23.617  0.00  0.00            
ATOM    884  CA  LYS X 115      -2.009 -34.508  22.727  0.00  0.00            
ATOM    885  CB  LYS X 115      -1.621 -35.996  22.553  0.00  0.00            
ATOM    886  CG  LYS X 115      -0.183 -36.127  22.051  0.00  0.00            
ATOM    887  CD  LYS X 115       0.069 -37.471  21.400  0.00  0.00            
ATOM    888  CE  LYS X 115       1.183 -38.207  22.143  0.00  0.00            
ATOM    889  NZ  LYS X 115       0.705 -38.645  23.488  0.00  0.00            
ATOM    890  C   LYS X 115      -3.509 -34.570  23.401  0.00  0.00            
ATOM    891  O   LYS X 115      -4.144 -35.629  23.475  0.00  0.00            
ATOM    892  N   LEU X 116      -3.978 -33.404  23.875  0.00  0.00            
ATOM    893  CA  LEU X 116      -5.293 -33.092  24.085  0.00  0.00            
ATOM    894  CB  LEU X 116      -5.120 -31.598  24.352  0.00  0.00            
ATOM    895  CG  LEU X 116      -4.030 -31.022  25.210  0.00  0.00            
ATOM    896  CD1 LEU X 116      -3.923 -29.524  24.949  0.00  0.00            
ATOM    897  CD2 LEU X 116      -4.340 -31.273  26.664  0.00  0.00            
ATOM    898  C   LEU X 116      -6.453 -33.340  23.320  0.00  0.00            
ATOM    899  O   LEU X 116      -6.340 -33.438  22.096  0.00  0.00            
ATOM    900  N   THR X 117      -7.617 -33.517  23.957  0.00  0.00            
ATOM    901  CA  THR X 117      -8.919 -33.874  23.363  0.00  0.00            
ATOM    902  CB  THR X 117      -9.785 -34.883  24.163  0.00  0.00            
ATOM    903  OG1 THR X 117     -10.089 -34.336  25.458  0.00  0.00            
ATOM    904  CG2 THR X 117      -9.033 -36.205  24.349  0.00  0.00            
ATOM    905  C   THR X 117      -9.675 -32.567  23.257  0.00  0.00            
ATOM    906  O   THR X 117      -9.310 -31.563  23.867  0.00  0.00            
ATOM    907  N   ASP X 118     -10.720 -32.578  22.433  0.00  0.00            
ATOM    908  CA  ASP X 118     -11.550 -31.418  22.190  0.00  0.00            
ATOM    909  CB  ASP X 118     -12.488 -31.569  20.987  0.00  0.00            
ATOM    910  CG  ASP X 118     -13.399 -32.786  21.081  0.00  0.00            
ATOM    911  OD1 ASP X 118     -13.217 -33.636  21.980  0.00  0.00            
ATOM    912  OD2 ASP X 118     -14.305 -32.890  20.232  0.00  0.00            
ATOM    913  C   ASP X 118     -12.167 -30.938  23.559  0.00  0.00            
ATOM    914  O   ASP X 118     -12.180 -29.737  23.805  0.00  0.00            
ATOM    915  N   ASP X 119     -12.607 -31.843  24.432  0.00  0.00            
ATOM    916  CA  ASP X 119     -13.067 -31.533  25.696  0.00  0.00            
ATOM    917  CB  ASP X 119     -13.567 -32.788  26.407  0.00  0.00            
ATOM    918  CG  ASP X 119     -14.692 -33.535  25.731  0.00  0.00            
ATOM    919  OD1 ASP X 119     -15.342 -32.986  24.816  0.00  0.00            
ATOM    920  OD2 ASP X 119     -14.938 -34.692  26.138  0.00  0.00            
ATOM    921  C   ASP X 119     -12.043 -30.757  26.536  0.00  0.00            
ATOM    922  O   ASP X 119     -12.365 -29.747  27.155  0.00  0.00            
ATOM    923  N   GLU X 120     -10.800 -31.217  26.502  0.00  0.00            
ATOM    924  CA  GLU X 120      -9.700 -30.581  27.240  0.00  0.00            
ATOM    925  CB  GLU X 120      -8.347 -31.315  27.015  0.00  0.00            
ATOM    926  CG  GLU X 120      -8.366 -32.711  27.616  0.00  0.00            
ATOM    927  CD  GLU X 120      -7.114 -33.507  27.289  0.00  0.00            
ATOM    928  OE1 GLU X 120      -6.355 -33.152  26.354  0.00  0.00            
ATOM    929  OE2 GLU X 120      -6.907 -34.500  28.015  0.00  0.00            
ATOM    930  C   GLU X 120      -9.465 -29.115  26.724  0.00  0.00            
ATOM    931  O   GLU X 120      -9.344 -28.122  27.426  0.00  0.00            
ATOM    932  N   VAL X 121      -9.305 -29.093  25.401  0.00  0.00            
ATOM    933  CA  VAL X 121      -9.029 -27.774  24.809  0.00  0.00            
ATOM    934  CB  VAL X 121      -8.732 -27.911  23.296  0.00  0.00            
ATOM    935  CG1 VAL X 121      -8.545 -26.549  22.628  0.00  0.00            
ATOM    936  CG2 VAL X 121      -7.540 -28.808  23.007  0.00  0.00            
ATOM    937  C   VAL X 121     -10.153 -26.791  25.032  0.00  0.00            
ATOM    938  O   VAL X 121      -9.978 -25.598  25.270  0.00  0.00            
ATOM    939  N   ASP X 122     -11.362 -27.348  24.983  0.00  0.00            
ATOM    940  CA  ASP X 122     -12.558 -26.455  25.183  0.00  0.00            
ATOM    941  CB  ASP X 122     -13.834 -27.271  24.945  0.00  0.00            
ATOM    942  CG  ASP X 122     -14.086 -27.568  23.479  0.00  0.00            
ATOM    943  OD1 ASP X 122     -13.438 -26.950  22.606  0.00  0.00            
ATOM    944  OD2 ASP X 122     -14.953 -28.425  23.203  0.00  0.00            
ATOM    945  C   ASP X 122     -12.515 -25.861  26.638  0.00  0.00            
ATOM    946  O   ASP X 122     -12.777 -24.678  26.834  0.00  0.00            
ATOM    947  N   GLU X 123     -12.157 -26.678  27.626  0.00  0.00            
ATOM    948  CA  GLU X 123     -12.063 -26.224  28.953  0.00  0.00            
ATOM    949  CB  GLU X 123     -11.757 -27.407  29.877  0.00  0.00            
ATOM    950  CG  GLU X 123     -12.817 -28.500  29.802  0.00  0.00            
ATOM    951  CD  GLU X 123     -12.525 -29.738  30.656  0.00  0.00            
ATOM    952  OE1 GLU X 123     -11.341 -30.018  30.969  0.00  0.00            
ATOM    953  OE2 GLU X 123     -13.500 -30.456  30.992  0.00  0.00            
ATOM    954  C   GLU X 123     -10.932 -25.144  29.102  0.00  0.00            
ATOM    955  O   GLU X 123     -11.140 -24.148  29.787  0.00  0.00            
ATOM    956  N   MET X 124      -9.795 -25.315  28.430  0.00  0.00            
ATOM    957  CA  MET X 124      -8.761 -24.314  28.418  0.00  0.00            
ATOM    958  CB  MET X 124      -7.578 -24.802  27.580  0.00  0.00            
ATOM    959  CG  MET X 124      -6.872 -25.959  28.244  0.00  0.00            
ATOM    960  SD  MET X 124      -5.651 -26.798  27.244  0.00  0.00            
ATOM    961  CE  MET X 124      -4.255 -25.652  27.399  0.00  0.00            
ATOM    962  C   MET X 124      -9.260 -22.982  27.947  0.00  0.00            
ATOM    963  O   MET X 124      -9.011 -21.944  28.555  0.00  0.00            
ATOM    964  N   ILE X 125     -10.003 -23.014  26.849  0.00  0.00            
ATOM    965  CA  ILE X 125     -10.509 -21.820  26.252  0.00  0.00            
ATOM    966  CB  ILE X 125     -11.149 -22.139  24.852  0.00  0.00            
ATOM    967  CG1 ILE X 125     -10.111 -22.796  23.927  0.00  0.00            
ATOM    968  CG2 ILE X 125     -11.696 -20.850  24.205  0.00  0.00            
ATOM    969  CD1 ILE X 125     -10.688 -23.488  22.681  0.00  0.00            
ATOM    970  C   ILE X 125     -11.549 -21.178  27.099  0.00  0.00            
ATOM    971  O   ILE X 125     -11.481 -19.956  27.273  0.00  0.00            
ATOM    972  N   ARG X 126     -12.490 -21.938  27.660  0.00  0.00            
ATOM    973  CA  ARG X 126     -13.521 -21.463  28.576  0.00  0.00            
ATOM    974  CB  ARG X 126     -14.287 -22.651  29.172  0.00  0.00            
ATOM    975  CG  ARG X 126     -15.604 -22.303  29.890  0.00  0.00            
ATOM    976  CD  ARG X 126     -16.213 -23.610  30.411  0.00  0.00            
ATOM    977  NE  ARG X 126     -17.293 -23.416  31.381  0.00  0.00            
ATOM    978  CZ  ARG X 126     -18.563 -23.376  30.972  0.00  0.00            
ATOM    979  NH1 ARG X 126     -18.824 -23.480  29.675  0.00  0.00            
ATOM    980  NH2 ARG X 126     -19.569 -23.219  31.811  0.00  0.00            
ATOM    981  C   ARG X 126     -12.894 -20.696  29.769  0.00  0.00            
ATOM    982  O   ARG X 126     -13.387 -19.662  30.218  0.00  0.00            
ATOM    983  N   GLU X 127     -11.790 -21.247  30.270  0.00  0.00            
ATOM    984  CA  GLU X 127     -11.129 -20.596  31.427  0.00  0.00            
ATOM    985  CB  GLU X 127      -9.877 -21.401  31.760  0.00  0.00            
ATOM    986  CG  GLU X 127     -10.137 -22.813  32.328  0.00  0.00            
ATOM    987  CD  GLU X 127     -10.562 -22.656  33.779  0.00  0.00            
ATOM    988  OE1 GLU X 127      -9.742 -22.162  34.592  0.00  0.00            
ATOM    989  OE2 GLU X 127     -11.732 -22.976  34.083  0.00  0.00            
ATOM    990  C   GLU X 127     -10.666 -19.169  31.063  0.00  0.00            
ATOM    991  O   GLU X 127     -10.524 -18.293  31.919  0.00  0.00            
ATOM    992  N   ALA X 128     -10.280 -19.004  29.800  0.00  0.00            
ATOM    993  CA  ALA X 128      -9.616 -17.731  29.430  0.00  0.00            
ATOM    994  CB  ALA X 128      -8.586 -17.900  28.327  0.00  0.00            
ATOM    995  C   ALA X 128     -10.569 -16.853  28.683  0.00  0.00            
ATOM    996  O   ALA X 128     -10.319 -15.662  28.639  0.00  0.00            
ATOM    997  N   ASP X 129     -11.598 -17.387  28.052  0.00  0.00            
ATOM    998  CA  ASP X 129     -12.640 -16.647  27.384  0.00  0.00            
ATOM    999  CB  ASP X 129     -13.568 -17.695  26.722  0.00  0.00            
ATOM   1000  CG  ASP X 129     -14.296 -17.182  25.505  0.00  0.00            
ATOM   1001  OD1 ASP X 129     -14.591 -15.952  25.440  0.00  0.00            
ATOM   1002  OD2 ASP X 129     -14.657 -17.905  24.574  0.00  0.00            
ATOM   1003  C   ASP X 129     -13.363 -15.583  28.206  0.00  0.00            
ATOM   1004  O   ASP X 129     -13.979 -15.987  29.182  0.00  0.00            
ATOM   1005  N   ILE X 130     -13.353 -14.308  27.826  0.00  0.00            
ATOM   1006  CA  ILE X 130     -14.090 -13.336  28.531  0.00  0.00            
ATOM   1007  CB  ILE X 130     -13.244 -12.101  28.754  0.00  0.00            
ATOM   1008  CG1 ILE X 130     -12.053 -12.441  29.621  0.00  0.00            
ATOM   1009  CG2 ILE X 130     -14.063 -11.045  29.464  0.00  0.00            
ATOM   1010  CD1 ILE X 130     -11.283 -11.256  29.989  0.00  0.00            
ATOM   1011  C   ILE X 130     -15.412 -13.070  27.675  0.00  0.00            
ATOM   1012  O   ILE X 130     -16.588 -13.172  28.025  0.00  0.00            
ATOM   1013  N   ASP X 131     -15.064 -12.674  26.455  0.00  0.00            
ATOM   1014  CA  ASP X 131     -16.237 -12.199  25.581  0.00  0.00            
ATOM   1015  CB  ASP X 131     -15.718 -11.706  24.236  0.00  0.00            
ATOM   1016  CG  ASP X 131     -15.437 -10.209  24.238  0.00  0.00            
ATOM   1017  OD1 ASP X 131     -15.315  -9.594  25.328  0.00  0.00            
ATOM   1018  OD2 ASP X 131     -15.361  -9.636  23.133  0.00  0.00            
ATOM   1019  C   ASP X 131     -17.021 -13.395  25.073  0.00  0.00            
ATOM   1020  O   ASP X 131     -18.015 -13.184  24.382  0.00  0.00            
ATOM   1021  N   GLY X 132     -16.675 -14.612  25.492  0.00  0.00            
ATOM   1022  CA  GLY X 132     -17.777 -15.678  25.201  0.00  0.00            
ATOM   1023  C   GLY X 132     -18.035 -16.243  23.812  0.00  0.00            
ATOM   1024  O   GLY X 132     -18.838 -17.128  23.546  0.00  0.00            
ATOM   1025  N   ASP X 133     -17.098 -15.804  22.922  0.00  0.00            
ATOM   1026  CA  ASP X 133     -16.941 -16.189  21.510  0.00  0.00            
ATOM   1027  CB  ASP X 133     -16.697 -15.124  20.427  0.00  0.00            
ATOM   1028  CG  ASP X 133     -16.927 -15.591  19.001  0.00  0.00            
ATOM   1029  OD1 ASP X 133     -16.937 -16.799  18.774  0.00  0.00            
ATOM   1030  OD2 ASP X 133     -17.132 -14.745  18.062  0.00  0.00            
ATOM   1031  C   ASP X 133     -16.358 -17.581  21.135  0.00  0.00            
ATOM   1032  O   ASP X 133     -16.189 -17.915  19.956  0.00  0.00            
ATOM   1033  N   GLY X 134     -15.954 -18.313  22.175  0.00  0.00            
ATOM   1034  CA  GLY X 134     -15.210 -19.557  22.125  0.00  0.00            
ATOM   1035  C   GLY X 134     -13.621 -19.342  21.948  0.00  0.00            
ATOM   1036  O   GLY X 134     -12.769 -20.083  22.434  0.00  0.00            
ATOM   1037  N   HIS X 135     -13.303 -18.329  21.162  0.00  0.00            
ATOM   1038  CA  HIS X 135     -11.933 -18.151  20.923  0.00  0.00            
ATOM   1039  CB  HIS X 135     -11.909 -17.571  19.535  0.00  0.00            
ATOM   1040  CG  HIS X 135     -12.555 -18.460  18.538  0.00  0.00            
ATOM   1041  ND1 HIS X 135     -11.852 -19.401  17.824  0.00  0.00            
ATOM   1042  CD2 HIS X 135     -13.853 -18.610  18.192  0.00  0.00            
ATOM   1043  CE1 HIS X 135     -12.689 -20.095  17.077  0.00  0.00            
ATOM   1044  NE2 HIS X 135     -13.910 -19.635  17.284  0.00  0.00            
ATOM   1045  C   HIS X 135     -11.235 -17.215  21.652  0.00  0.00            
ATOM   1046  O   HIS X 135     -11.898 -16.300  22.161  0.00  0.00            
ATOM   1047  N   ILE X 136      -9.936 -17.365  21.868  0.00  0.00            
ATOM   1048  CA  ILE X 136      -8.987 -16.445  22.690  0.00  0.00            
ATOM   1049  CB  ILE X 136      -7.895 -17.415  23.213  0.00  0.00            
ATOM   1050  CG1 ILE X 136      -8.537 -18.638  23.855  0.00  0.00            
ATOM   1051  CG2 ILE X 136      -7.024 -16.718  24.243  0.00  0.00            
ATOM   1052  CD1 ILE X 136      -7.526 -19.725  24.245  0.00  0.00            
ATOM   1053  C   ILE X 136      -8.461 -15.236  21.772  0.00  0.00            
ATOM   1054  O   ILE X 136      -7.921 -15.463  20.693  0.00  0.00            
ATOM   1055  N   ASN X 137      -8.664 -14.012  22.241  0.00  0.00            
ATOM   1056  CA  ASN X 137      -8.132 -12.925  21.582  0.00  0.00            
ATOM   1057  CB  ASN X 137      -9.205 -11.895  21.228  0.00  0.00            
ATOM   1058  CG  ASN X 137      -8.633 -10.731  20.391  0.00  0.00            
ATOM   1059  OD1 ASN X 137      -8.479 -10.866  19.187  0.00  0.00            
ATOM   1060  ND2 ASN X 137      -8.208  -9.627  21.009  0.00  0.00            
ATOM   1061  C   ASN X 137      -7.138 -12.411  22.629  0.00  0.00            
ATOM   1062  O   ASN X 137      -7.146 -12.655  23.836  0.00  0.00            
ATOM   1063  N   TYR X 138      -6.112 -11.824  22.015  0.00  0.00            
ATOM   1064  CA  TYR X 138      -4.839 -11.204  22.538  0.00  0.00            
ATOM   1065  CB  TYR X 138      -4.160 -10.122  21.699  0.00  0.00            
ATOM   1066  CG  TYR X 138      -2.707  -9.903  22.050  0.00  0.00            
ATOM   1067  CD1 TYR X 138      -1.699 -10.728  21.569  0.00  0.00            
ATOM   1068  CD2 TYR X 138      -2.345  -8.850  22.879  0.00  0.00            
ATOM   1069  CE1 TYR X 138      -0.371 -10.516  21.912  0.00  0.00            
ATOM   1070  CE2 TYR X 138      -1.024  -8.626  23.218  0.00  0.00            
ATOM   1071  CZ  TYR X 138      -0.041  -9.457  22.729  0.00  0.00            
ATOM   1072  OH  TYR X 138       1.270  -9.221  23.081  0.00  0.00            
ATOM   1073  C   TYR X 138      -5.012 -10.814  23.967  0.00  0.00            
ATOM   1074  O   TYR X 138      -4.260 -11.286  24.827  0.00  0.00            
ATOM   1075  N   GLU X 139      -5.970  -9.930  24.249  0.00  0.00            
ATOM   1076  CA  GLU X 139      -6.230  -9.458  25.624  0.00  0.00            
ATOM   1077  CB  GLU X 139      -7.461  -8.545  25.667  0.00  0.00            
ATOM   1078  CG  GLU X 139      -7.193  -7.176  26.235  0.00  0.00            
ATOM   1079  CD  GLU X 139      -6.553  -6.237  25.233  0.00  0.00            
ATOM   1080  OE1 GLU X 139      -7.258  -5.772  24.307  0.00  0.00            
ATOM   1081  OE2 GLU X 139      -5.343  -5.962  25.373  0.00  0.00            
ATOM   1082  C   GLU X 139      -6.509 -10.640  26.561  0.00  0.00            
ATOM   1083  O   GLU X 139      -5.953 -10.754  27.662  0.00  0.00            
ATOM   1084  N   GLU X 140      -7.355 -11.550  26.079  0.00  0.00            
ATOM   1085  CA  GLU X 140      -7.674 -12.757  26.896  0.00  0.00            
ATOM   1086  CB  GLU X 140      -8.793 -13.555  26.236  0.00  0.00            
ATOM   1087  CG  GLU X 140     -10.159 -12.936  26.473  0.00  0.00            
ATOM   1088  CD  GLU X 140     -11.236 -13.736  25.771  0.00  0.00            
ATOM   1089  OE1 GLU X 140     -11.059 -14.043  24.572  0.00  0.00            
ATOM   1090  OE2 GLU X 140     -12.270 -14.045  26.413  0.00  0.00            
ATOM   1091  C   GLU X 140      -6.453 -13.599  27.124  0.00  0.00            
ATOM   1092  O   GLU X 140      -6.254 -14.066  28.243  0.00  0.00            
ATOM   1093  N   PHE X 141      -5.595 -13.737  26.122  0.00  0.00            
ATOM   1094  CA  PHE X 141      -4.363 -14.455  26.173  0.00  0.00            
ATOM   1095  CB  PHE X 141      -3.712 -14.562  24.806  0.00  0.00            
ATOM   1096  CG  PHE X 141      -2.726 -15.692  24.758  0.00  0.00            
ATOM   1097  CD1 PHE X 141      -3.129 -16.996  24.955  0.00  0.00            
ATOM   1098  CD2 PHE X 141      -1.379 -15.403  24.558  0.00  0.00            
ATOM   1099  CE1 PHE X 141      -2.180 -18.006  24.937  0.00  0.00            
ATOM   1100  CE2 PHE X 141      -0.430 -16.405  24.533  0.00  0.00            
ATOM   1101  CZ  PHE X 141      -0.844 -17.711  24.723  0.00  0.00            
ATOM   1102  C   PHE X 141      -3.402 -13.845  27.207  0.00  0.00            
ATOM   1103  O   PHE X 141      -2.905 -14.559  28.083  0.00  0.00            
ATOM   1104  N   VAL X 142      -3.194 -12.538  27.146  0.00  0.00            
ATOM   1105  CA  VAL X 142      -2.331 -11.847  28.055  0.00  0.00            
ATOM   1106  CB  VAL X 142      -2.128 -10.362  27.649  0.00  0.00            
ATOM   1107  CG1 VAL X 142      -1.484  -9.548  28.752  0.00  0.00            
ATOM   1108  CG2 VAL X 142      -1.323 -10.202  26.365  0.00  0.00            
ATOM   1109  C   VAL X 142      -2.786 -11.964  29.475  0.00  0.00            
ATOM   1110  O   VAL X 142      -1.965 -12.276  30.345  0.00  0.00            
ATOM   1111  N   ARG X 143      -4.065 -11.705  29.747  0.00  0.00            
ATOM   1112  CA  ARG X 143      -4.637 -11.842  31.094  0.00  0.00            
ATOM   1113  CB  ARG X 143      -6.155 -11.643  31.005  0.00  0.00            
ATOM   1114  CG  ARG X 143      -6.876 -11.394  32.342  0.00  0.00            
ATOM   1115  CD  ARG X 143      -8.370 -11.224  32.045  0.00  0.00            
ATOM   1116  NE  ARG X 143      -9.224 -11.296  33.233  0.00  0.00            
ATOM   1117  CZ  ARG X 143      -9.565 -10.180  33.883  0.00  0.00            
ATOM   1118  NH1 ARG X 143      -9.092  -9.017  33.453  0.00  0.00            
ATOM   1119  NH2 ARG X 143     -10.344 -10.195  34.947  0.00  0.00            
ATOM   1120  C   ARG X 143      -4.375 -13.181  31.712  0.00  0.00            
ATOM   1121  O   ARG X 143      -3.945 -13.301  32.856  0.00  0.00            
ATOM   1122  N   MET X 144      -4.604 -14.216  30.915  0.00  0.00            
ATOM   1123  CA  MET X 144      -4.404 -15.558  31.357  0.00  0.00            
ATOM   1124  CB  MET X 144      -4.966 -16.560  30.342  0.00  0.00            
ATOM   1125  CG  MET X 144      -6.476 -16.715  30.491  0.00  0.00            
ATOM   1126  SD  MET X 144      -7.257 -17.678  29.199  0.00  0.00            
ATOM   1127  CE  MET X 144      -6.439 -19.260  29.408  0.00  0.00            
ATOM   1128  C   MET X 144      -2.944 -15.903  31.616  0.00  0.00            
ATOM   1129  O   MET X 144      -2.613 -16.425  32.684  0.00  0.00            
ATOM   1130  N   MET X 145      -2.063 -15.524  30.702  0.00  0.00            
ATOM   1131  CA  MET X 145      -0.670 -15.692  30.855  0.00  0.00            
ATOM   1132  CB  MET X 145       0.107 -15.214  29.627  0.00  0.00            
ATOM   1133  CG  MET X 145       1.595 -15.565  29.696  0.00  0.00            
ATOM   1134  SD  MET X 145       1.944 -17.345  29.399  0.00  0.00            
ATOM   1135  CE  MET X 145       1.709 -17.389  27.560  0.00  0.00            
ATOM   1136  C   MET X 145      -0.134 -15.063  32.185  0.00  0.00            
ATOM   1137  O   MET X 145       0.487 -15.641  33.078  0.00  0.00            
ATOM   1138  N   VAL X 146      -0.418 -13.756  32.227  0.00  0.00            
ATOM   1139  CA  VAL X 146       0.120 -13.046  33.414  0.00  0.00            
ATOM   1140  CB  VAL X 146       0.524 -11.638  32.967  0.00  0.00            
ATOM   1141  CG1 VAL X 146       1.602 -11.720  31.908  0.00  0.00            
ATOM   1142  CG2 VAL X 146      -0.687 -10.875  32.463  0.00  0.00            
ATOM   1143  C   VAL X 146      -0.592 -13.445  34.716  0.00  0.00            
ATOM   1144  O   VAL X 146       0.073 -13.733  35.715  0.00  0.00            
ATOM   1145  N   SER X 147      -1.912 -13.561  34.677  0.00  0.00            
ATOM   1146  CA  SER X 147      -2.705 -14.002  35.816  0.00  0.00            
ATOM   1147  CB  SER X 147      -4.214 -13.929  35.530  0.00  0.00            
ATOM   1148  OG  SER X 147      -4.605 -14.864  34.543  0.00  0.00            
ATOM   1149  C   SER X 147      -2.191 -15.391  36.333  0.00  0.00            
ATOM   1150  O   SER X 147      -1.829 -15.649  37.482  0.00  0.00            
END
ATOM      1  N   GLU X   2      26.550  -4.079  37.514  0.00  0.00            
ATOM      2  CA  GLU X   2      26.541  -2.879  36.747  0.00  0.00            
ATOM      3  CB  GLU X   2      27.813  -2.312  36.110  0.00  0.00            
ATOM      4  CG  GLU X   2      29.098  -2.497  36.925  0.00  0.00            
ATOM      5  CD  GLU X   2      29.159  -1.619  38.170  0.00  0.00            
ATOM      6  OE1 GLU X   2      28.371  -0.655  38.276  0.00  0.00            
ATOM      7  OE2 GLU X   2      30.016  -1.887  39.039  0.00  0.00            
ATOM      8  C   GLU X   2      25.309  -2.919  35.700  0.00  0.00            
ATOM      9  O   GLU X   2      24.706  -3.832  35.129  0.00  0.00            
ATOM     10  N   GLN X   3      24.856  -1.658  35.777  0.00  0.00            
ATOM     11  CA  GLN X   3      23.670  -1.022  35.192  0.00  0.00            
ATOM     12  CB  GLN X   3      22.580  -0.444  36.100  0.00  0.00            
ATOM     13  CG  GLN X   3      21.507   0.380  35.393  0.00  0.00            
ATOM     14  CD  GLN X   3      20.704  -0.390  34.340  0.00  0.00            
ATOM     15  OE1 GLN X   3      21.226  -1.264  33.634  0.00  0.00            
ATOM     16  NE2 GLN X   3      19.420  -0.035  34.212  0.00  0.00            
ATOM     17  C   GLN X   3      24.191  -0.074  34.197  0.00  0.00            
ATOM     18  O   GLN X   3      24.636   0.863  34.876  0.00  0.00            
ATOM     19  N   LEU X   4      24.133  -0.055  32.871  0.00  0.00            
ATOM     20  CA  LEU X   4      24.326   0.791  31.823  0.00  0.00            
ATOM     21  CB  LEU X   4      23.760   2.213  31.753  0.00  0.00            
ATOM     22  CG  LEU X   4      22.425   2.519  32.421  0.00  0.00            
ATOM     23  CD1 LEU X   4      22.146   4.012  32.387  0.00  0.00            
ATOM     24  CD2 LEU X   4      21.313   1.747  31.726  0.00  0.00            
ATOM     25  C   LEU X   4      25.944   1.017  31.490  0.00  0.00            
ATOM     26  O   LEU X   4      26.952   0.908  32.195  0.00  0.00            
ATOM     27  N   THR X   5      25.968   1.026  30.149  0.00  0.00            
ATOM     28  CA  THR X   5      27.048   1.106  29.216  0.00  0.00            
ATOM     29  CB  THR X   5      27.202   0.192  27.976  0.00  0.00            
ATOM     30  OG1 THR X   5      25.925  -0.041  27.376  0.00  0.00            
ATOM     31  CG2 THR X   5      27.845  -1.130  28.357  0.00  0.00            
ATOM     32  C   THR X   5      27.046   2.549  28.768  0.00  0.00            
ATOM     33  O   THR X   5      25.997   3.192  28.815  0.00  0.00            
ATOM     34  N   GLU X   6      28.191   3.091  28.364  0.00  0.00            
ATOM     35  CA  GLU X   6      28.277   4.483  27.903  0.00  0.00            
ATOM     36  CB  GLU X   6      29.727   4.861  27.646  0.00  0.00            
ATOM     37  CG  GLU X   6      29.941   6.299  27.231  0.00  0.00            
ATOM     38  CD  GLU X   6      31.408   6.670  27.170  0.00  0.00            
ATOM     39  OE1 GLU X   6      32.260   5.783  26.926  0.00  0.00            
ATOM     40  OE2 GLU X   6      31.704   7.859  27.376  0.00  0.00            
ATOM     41  C   GLU X   6      27.425   4.645  26.662  0.00  0.00            
ATOM     42  O   GLU X   6      26.754   5.670  26.585  0.00  0.00            
ATOM     43  N   GLU X   7      27.357   3.669  25.766  0.00  0.00            
ATOM     44  CA  GLU X   7      26.557   3.601  24.594  0.00  0.00            
ATOM     45  CB  GLU X   7      26.650   2.244  23.840  0.00  0.00            
ATOM     46  CG  GLU X   7      28.048   2.011  23.287  0.00  0.00            
ATOM     47  CD  GLU X   7      28.212   0.633  22.670  0.00  0.00            
ATOM     48  OE1 GLU X   7      27.392  -0.284  22.922  0.00  0.00            
ATOM     49  OE2 GLU X   7      29.190   0.500  21.908  0.00  0.00            
ATOM     50  C   GLU X   7      25.039   3.741  24.943  0.00  0.00            
ATOM     51  O   GLU X   7      24.287   4.503  24.354  0.00  0.00            
ATOM     52  N   GLN X   8      24.622   2.894  25.884  0.00  0.00            
ATOM     53  CA  GLN X   8      23.229   2.915  26.289  0.00  0.00            
ATOM     54  CB  GLN X   8      22.940   1.791  27.315  0.00  0.00            
ATOM     55  CG  GLN X   8      23.164   0.433  26.628  0.00  0.00            
ATOM     56  CD  GLN X   8      23.157  -0.736  27.553  0.00  0.00            
ATOM     57  OE1 GLN X   8      23.799  -0.833  28.598  0.00  0.00            
ATOM     58  NE2 GLN X   8      22.371  -1.751  27.114  0.00  0.00            
ATOM     59  C   GLN X   8      22.839   4.360  26.805  0.00  0.00            
ATOM     60  O   GLN X   8      21.801   4.912  26.457  0.00  0.00            
ATOM     61  N   ILE X   9      23.707   4.943  27.630  0.00  0.00            
ATOM     62  CA  ILE X   9      23.428   6.255  28.120  0.00  0.00            
ATOM     63  CB  ILE X   9      24.508   6.668  29.146  0.00  0.00            
ATOM     64  CG1 ILE X   9      24.457   5.763  30.387  0.00  0.00            
ATOM     65  CG2 ILE X   9      24.296   8.130  29.484  0.00  0.00            
ATOM     66  CD1 ILE X   9      25.524   5.983  31.429  0.00  0.00            
ATOM     67  C   ILE X   9      23.419   7.278  27.001  0.00  0.00            
ATOM     68  O   ILE X   9      22.547   8.140  26.980  0.00  0.00            
ATOM     69  N   ALA X  10      24.323   7.163  26.030  0.00  0.00            
ATOM     70  CA  ALA X  10      24.343   8.055  24.901  0.00  0.00            
ATOM     71  CB  ALA X  10      25.518   7.734  24.001  0.00  0.00            
ATOM     72  C   ALA X  10      22.976   7.876  24.111  0.00  0.00            
ATOM     73  O   ALA X  10      22.374   8.863  23.703  0.00  0.00            
ATOM     74  N   GLU X  11      22.517   6.640  23.921  0.00  0.00            
ATOM     75  CA  GLU X  11      21.306   6.407  23.305  0.00  0.00            
ATOM     76  CB  GLU X  11      21.116   4.895  23.150  0.00  0.00            
ATOM     77  CG  GLU X  11      22.264   4.233  22.396  0.00  0.00            
ATOM     78  CD  GLU X  11      22.158   2.710  22.272  0.00  0.00            
ATOM     79  OE1 GLU X  11      21.487   2.058  23.111  0.00  0.00            
ATOM     80  OE2 GLU X  11      22.786   2.158  21.334  0.00  0.00            
ATOM     81  C   GLU X  11      20.125   7.096  24.059  0.00  0.00            
ATOM     82  O   GLU X  11      19.261   7.751  23.485  0.00  0.00            
ATOM     83  N   PHE X  12      20.122   6.927  25.380  0.00  0.00            
ATOM     84  CA  PHE X  12      19.065   7.518  26.127  0.00  0.00            
ATOM     85  CB  PHE X  12      19.175   7.053  27.591  0.00  0.00            
ATOM     86  CG  PHE X  12      17.854   7.009  28.324  0.00  0.00            
ATOM     87  CD1 PHE X  12      17.130   8.168  28.557  0.00  0.00            
ATOM     88  CD2 PHE X  12      17.319   5.800  28.751  0.00  0.00            
ATOM     89  CE1 PHE X  12      15.890   8.124  29.196  0.00  0.00            
ATOM     90  CE2 PHE X  12      16.087   5.750  29.390  0.00  0.00            
ATOM     91  CZ  PHE X  12      15.370   6.915  29.611  0.00  0.00            
ATOM     92  C   PHE X  12      19.120   9.064  26.048  0.00  0.00            
ATOM     93  O   PHE X  12      18.128   9.788  25.976  0.00  0.00            
ATOM     94  N   LYS X  13      20.363   9.540  26.056  0.00  0.00            
ATOM     95  CA  LYS X  13      20.526  11.052  26.010  0.00  0.00            
ATOM     96  CB  LYS X  13      21.938  11.534  26.293  0.00  0.00            
ATOM     97  CG  LYS X  13      22.402  11.371  27.745  0.00  0.00            
ATOM     98  CD  LYS X  13      23.918  11.263  27.777  0.00  0.00            
ATOM     99  CE  LYS X  13      24.528  11.765  29.076  0.00  0.00            
ATOM    100  NZ  LYS X  13      26.008  11.922  28.940  0.00  0.00            
ATOM    101  C   LYS X  13      19.997  11.597  24.667  0.00  0.00            
ATOM    102  O   LYS X  13      19.326  12.623  24.643  0.00  0.00            
ATOM    103  N   GLU X  14      20.256  10.897  23.564  0.00  0.00            
ATOM    104  CA  GLU X  14      19.763  11.308  22.296  0.00  0.00            
ATOM    105  CB  GLU X  14      20.323  10.379  21.214  0.00  0.00            
ATOM    106  CG  GLU X  14      21.846  10.363  21.184  0.00  0.00            
ATOM    107  CD  GLU X  14      22.460   9.398  20.164  0.00  0.00            
ATOM    108  OE1 GLU X  14      21.804   8.400  19.774  0.00  0.00            
ATOM    109  OE2 GLU X  14      23.631   9.631  19.774  0.00  0.00            
ATOM    110  C   GLU X  14      18.175  11.324  22.323  0.00  0.00            
ATOM    111  O   GLU X  14      17.541  12.258  21.844  0.00  0.00            
ATOM    112  N   ALA X  15      17.575  10.283  22.896  0.00  0.00            
ATOM    113  CA  ALA X  15      16.162  10.235  22.973  0.00  0.00            
ATOM    114  CB  ALA X  15      15.736   8.914  23.580  0.00  0.00            
ATOM    115  C   ALA X  15      15.612  11.407  23.853  0.00  0.00            
ATOM    116  O   ALA X  15      14.628  12.049  23.499  0.00  0.00            
ATOM    117  N   PHE X  16      16.274  11.690  24.973  0.00  0.00            
ATOM    118  CA  PHE X  16      15.855  12.778  25.809  0.00  0.00            
ATOM    119  CB  PHE X  16      16.716  12.798  27.085  0.00  0.00            
ATOM    120  CG  PHE X  16      15.999  13.336  28.303  0.00  0.00            
ATOM    121  CD1 PHE X  16      15.571  14.653  28.353  0.00  0.00            
ATOM    122  CD2 PHE X  16      15.724  12.510  29.386  0.00  0.00            
ATOM    123  CE1 PHE X  16      14.872  15.139  29.460  0.00  0.00            
ATOM    124  CE2 PHE X  16      15.032  12.989  30.491  0.00  0.00            
ATOM    125  CZ  PHE X  16      14.603  14.306  30.526  0.00  0.00            
ATOM    126  C   PHE X  16      15.968  14.134  25.122  0.00  0.00            
ATOM    127  O   PHE X  16      15.143  15.028  25.303  0.00  0.00            
ATOM    128  N   ALA X  17      17.000  14.260  24.291  0.00  0.00            
ATOM    129  CA  ALA X  17      17.183  15.532  23.541  0.00  0.00            
ATOM    130  CB  ALA X  17      18.522  15.590  22.813  0.00  0.00            
ATOM    131  C   ALA X  17      16.059  15.879  22.617  0.00  0.00            
ATOM    132  O   ALA X  17      15.700  17.050  22.405  0.00  0.00            
ATOM    133  N   LEU X  18      15.455  14.817  22.086  0.00  0.00            
ATOM    134  CA  LEU X  18      14.332  15.022  21.078  0.00  0.00            
ATOM    135  CB  LEU X  18      14.110  13.780  20.180  0.00  0.00            
ATOM    136  CG  LEU X  18      15.269  13.454  19.217  0.00  0.00            
ATOM    137  CD1 LEU X  18      14.911  12.232  18.415  0.00  0.00            
ATOM    138  CD2 LEU X  18      15.497  14.605  18.267  0.00  0.00            
ATOM    139  C   LEU X  18      13.092  15.700  21.750  0.00  0.00            
ATOM    140  O   LEU X  18      12.151  16.175  21.116  0.00  0.00            
ATOM    141  N   PHE X  19      13.079  15.574  23.074  0.00  0.00            
ATOM    142  CA  PHE X  19      11.961  16.113  23.804  0.00  0.00            
ATOM    143  CB  PHE X  19      11.343  15.038  24.716  0.00  0.00            
ATOM    144  CG  PHE X  19      10.979  13.760  24.014  0.00  0.00            
ATOM    145  CD1 PHE X  19      10.196  13.769  22.869  0.00  0.00            
ATOM    146  CD2 PHE X  19      11.427  12.540  24.503  0.00  0.00            
ATOM    147  CE1 PHE X  19       9.873  12.586  22.218  0.00  0.00            
ATOM    148  CE2 PHE X  19      11.106  11.363  23.859  0.00  0.00            
ATOM    149  CZ  PHE X  19      10.333  11.386  22.715  0.00  0.00            
ATOM    150  C   PHE X  19      12.403  17.443  24.461  0.00  0.00            
ATOM    151  O   PHE X  19      11.614  18.305  24.808  0.00  0.00            
ATOM    152  N   ASP X  20      13.716  17.535  24.677  0.00  0.00            
ATOM    153  CA  ASP X  20      14.206  18.729  25.455  0.00  0.00            
ATOM    154  CB  ASP X  20      15.530  18.366  26.135  0.00  0.00            
ATOM    155  CG  ASP X  20      15.286  17.257  27.162  0.00  0.00            
ATOM    156  OD1 ASP X  20      14.773  17.565  28.263  0.00  0.00            
ATOM    157  OD2 ASP X  20      15.578  16.071  26.878  0.00  0.00            
ATOM    158  C   ASP X  20      14.716  19.541  24.109  0.00  0.00            
ATOM    159  O   ASP X  20      15.846  19.447  23.607  0.00  0.00            
ATOM    160  N   LYS X  21      13.764  20.338  23.628  0.00  0.00            
ATOM    161  CA  LYS X  21      13.835  21.231  22.583  0.00  0.00            
ATOM    162  CB  LYS X  21      12.367  21.491  22.851  0.00  0.00            
ATOM    163  CG  LYS X  21      11.546  22.116  21.757  0.00  0.00            
ATOM    164  CD  LYS X  21      10.089  22.297  22.151  0.00  0.00            
ATOM    165  CE  LYS X  21       9.375  20.960  22.257  0.00  0.00            
ATOM    166  NZ  LYS X  21       7.915  21.215  22.524  0.00  0.00            
ATOM    167  C   LYS X  21      14.898  22.314  22.894  0.00  0.00            
ATOM    168  O   LYS X  21      15.896  22.498  22.192  0.00  0.00            
ATOM    169  N   ASP X  22      14.658  23.015  23.993  0.00  0.00            
ATOM    170  CA  ASP X  22      15.557  24.071  24.355  0.00  0.00            
ATOM    171  CB  ASP X  22      14.789  25.061  25.235  0.00  0.00            
ATOM    172  CG  ASP X  22      13.700  25.779  24.465  0.00  0.00            
ATOM    173  OD1 ASP X  22      13.551  25.560  23.246  0.00  0.00            
ATOM    174  OD2 ASP X  22      12.956  26.535  25.117  0.00  0.00            
ATOM    175  C   ASP X  22      16.896  23.717  24.944  0.00  0.00            
ATOM    176  O   ASP X  22      17.817  24.527  25.030  0.00  0.00            
ATOM    177  N   GLY X  23      17.008  22.456  25.331  0.00  0.00            
ATOM    178  CA  GLY X  23      18.385  22.017  25.871  0.00  0.00            
ATOM    179  C   GLY X  23      18.625  22.500  27.230  0.00  0.00            
ATOM    180  O   GLY X  23      19.755  22.815  27.609  0.00  0.00            
ATOM    181  N   ASP X  24      17.559  22.538  28.024  0.00  0.00            
ATOM    182  CA  ASP X  24      17.721  23.087  29.461  0.00  0.00            
ATOM    183  CB  ASP X  24      16.350  23.537  29.960  0.00  0.00            
ATOM    184  CG  ASP X  24      15.724  24.635  29.144  0.00  0.00            
ATOM    185  OD1 ASP X  24      16.191  25.802  29.122  0.00  0.00            
ATOM    186  OD2 ASP X  24      14.693  24.307  28.496  0.00  0.00            
ATOM    187  C   ASP X  24      17.869  21.979  30.442  0.00  0.00            
ATOM    188  O   ASP X  24      18.024  22.172  31.633  0.00  0.00            
ATOM    189  N   GLY X  25      17.727  20.760  29.954  0.00  0.00            
ATOM    190  CA  GLY X  25      17.924  19.579  30.912  0.00  0.00            
ATOM    191  C   GLY X  25      16.624  19.181  31.586  0.00  0.00            
ATOM    192  O   GLY X  25      16.618  18.558  32.647  0.00  0.00            
ATOM    193  N   THR X  26      15.508  19.589  30.984  0.00  0.00            
ATOM    194  CA  THR X  26      14.197  19.250  31.511  0.00  0.00            
ATOM    195  CB  THR X  26      13.433  20.335  32.321  0.00  0.00            
ATOM    196  OG1 THR X  26      13.001  21.379  31.442  0.00  0.00            
ATOM    197  CG2 THR X  26      14.308  20.911  33.514  0.00  0.00            
ATOM    198  C   THR X  26      13.238  18.920  30.312  0.00  0.00            
ATOM    199  O   THR X  26      13.537  19.309  29.163  0.00  0.00            
ATOM    200  N   ILE X  27      12.106  18.288  30.604  0.00  0.00            
ATOM    201  CA  ILE X  27      11.118  18.184  29.555  0.00  0.00            
ATOM    202  CB  ILE X  27      10.836  16.731  29.151  0.00  0.00            
ATOM    203  CG1 ILE X  27      12.064  16.137  28.483  0.00  0.00            
ATOM    204  CG2 ILE X  27       9.667  16.683  28.172  0.00  0.00            
ATOM    205  CD1 ILE X  27      12.115  14.623  28.522  0.00  0.00            
ATOM    206  C   ILE X  27       9.884  18.896  29.935  0.00  0.00            
ATOM    207  O   ILE X  27       9.331  18.401  30.916  0.00  0.00            
ATOM    208  N   THR X  28       9.401  19.978  29.317  0.00  0.00            
ATOM    209  CA  THR X  28       8.089  20.431  30.145  0.00  0.00            
ATOM    210  CB  THR X  28       8.304  21.947  30.138  0.00  0.00            
ATOM    211  OG1 THR X  28       8.642  22.345  28.810  0.00  0.00            
ATOM    212  CG2 THR X  28       9.441  22.331  31.091  0.00  0.00            
ATOM    213  C   THR X  28       6.952  19.952  29.386  0.00  0.00            
ATOM    214  O   THR X  28       7.106  19.318  28.342  0.00  0.00            
ATOM    215  N   THR X  29       5.758  20.197  29.918  0.00  0.00            
ATOM    216  CA  THR X  29       4.439  19.793  29.349  0.00  0.00            
ATOM    217  CB  THR X  29       3.192  20.256  30.183  0.00  0.00            
ATOM    218  OG1 THR X  29       3.167  21.684  30.301  0.00  0.00            
ATOM    219  CG2 THR X  29       3.209  19.642  31.575  0.00  0.00            
ATOM    220  C   THR X  29       4.340  20.366  27.949  0.00  0.00            
ATOM    221  O   THR X  29       3.909  19.607  27.086  0.00  0.00            
ATOM    222  N   LYS X  30       4.803  21.580  27.677  0.00  0.00            
ATOM    223  CA  LYS X  30       4.906  22.246  26.447  0.00  0.00            
ATOM    224  CB  LYS X  30       5.401  23.687  26.558  0.00  0.00            
ATOM    225  CG  LYS X  30       4.604  24.652  27.430  0.00  0.00            
ATOM    226  CD  LYS X  30       5.181  26.082  27.325  0.00  0.00            
ATOM    227  CE  LYS X  30       5.078  26.537  25.853  0.00  0.00            
ATOM    228  NZ  LYS X  30       5.621  27.910  25.777  0.00  0.00            
ATOM    229  C   LYS X  30       5.746  21.435  25.461  0.00  0.00            
ATOM    230  O   LYS X  30       5.306  21.144  24.347  0.00  0.00            
ATOM    231  N   GLU X  31       6.959  21.062  25.883  0.00  0.00            
ATOM    232  CA  GLU X  31       7.834  20.262  25.026  0.00  0.00            
ATOM    233  CB  GLU X  31       9.300  20.446  25.506  0.00  0.00            
ATOM    234  CG  GLU X  31       9.697  21.896  25.188  0.00  0.00            
ATOM    235  CD  GLU X  31      10.775  22.412  26.117  0.00  0.00            
ATOM    236  OE1 GLU X  31      11.261  21.620  26.942  0.00  0.00            
ATOM    237  OE2 GLU X  31      11.237  23.555  25.906  0.00  0.00            
ATOM    238  C   GLU X  31       7.275  18.911  24.665  0.00  0.00            
ATOM    239  O   GLU X  31       7.317  18.470  23.519  0.00  0.00            
ATOM    240  N   LEU X  32       6.704  18.244  25.672  0.00  0.00            
ATOM    241  CA  LEU X  32       6.133  16.921  25.412  0.00  0.00            
ATOM    242  CB  LEU X  32       5.410  16.383  26.630  0.00  0.00            
ATOM    243  CG  LEU X  32       6.272  15.925  27.786  0.00  0.00            
ATOM    244  CD1 LEU X  32       5.377  15.212  28.777  0.00  0.00            
ATOM    245  CD2 LEU X  32       7.388  15.015  27.288  0.00  0.00            
ATOM    246  C   LEU X  32       4.875  17.024  24.440  0.00  0.00            
ATOM    247  O   LEU X  32       4.351  16.057  23.881  0.00  0.00            
ATOM    248  N   GLY X  33       4.386  18.259  24.374  0.00  0.00            
ATOM    249  CA  GLY X  33       3.192  18.506  23.556  0.00  0.00            
ATOM    250  C   GLY X  33       3.704  18.726  22.150  0.00  0.00            
ATOM    251  O   GLY X  33       3.122  18.320  21.146  0.00  0.00            
ATOM    252  N   THR X  34       4.861  19.384  22.099  0.00  0.00            
ATOM    253  CA  THR X  34       5.446  19.667  20.721  0.00  0.00            
ATOM    254  CB  THR X  34       6.757  20.493  20.836  0.00  0.00            
ATOM    255  OG1 THR X  34       6.397  21.746  21.450  0.00  0.00            
ATOM    256  CG2 THR X  34       7.274  20.895  19.448  0.00  0.00            
ATOM    257  C   THR X  34       5.771  18.356  19.989  0.00  0.00            
ATOM    258  O   THR X  34       5.488  18.199  18.804  0.00  0.00            
ATOM    259  N   VAL X  35       6.329  17.408  20.730  0.00  0.00            
ATOM    260  CA  VAL X  35       6.667  16.118  20.209  0.00  0.00            
ATOM    261  CB  VAL X  35       7.512  15.313  21.234  0.00  0.00            
ATOM    262  CG1 VAL X  35       7.800  13.906  20.719  0.00  0.00            
ATOM    263  CG2 VAL X  35       8.814  16.049  21.574  0.00  0.00            
ATOM    264  C   VAL X  35       5.426  15.318  19.686  0.00  0.00            
ATOM    265  O   VAL X  35       5.328  14.751  18.608  0.00  0.00            
ATOM    266  N   MET X  36       4.481  15.261  20.624  0.00  0.00            
ATOM    267  CA  MET X  36       3.258  14.504  20.257  0.00  0.00            
ATOM    268  CB  MET X  36       2.341  14.458  21.492  0.00  0.00            
ATOM    269  CG  MET X  36       2.891  13.619  22.614  0.00  0.00            
ATOM    270  SD  MET X  36       2.861  11.864  22.138  0.00  0.00            
ATOM    271  CE  MET X  36       1.142  11.613  21.879  0.00  0.00            
ATOM    272  C   MET X  36       2.495  15.129  19.115  0.00  0.00            
ATOM    273  O   MET X  36       2.020  14.399  18.251  0.00  0.00            
ATOM    274  N   ARG X  37       2.452  16.457  19.020  0.00  0.00            
ATOM    275  CA  ARG X  37       1.872  17.138  17.928  0.00  0.00            
ATOM    276  CB  ARG X  37       1.759  18.631  18.226  0.00  0.00            
ATOM    277  CG  ARG X  37       0.706  18.924  19.283  0.00  0.00            
ATOM    278  CD  ARG X  37       0.236  20.359  19.245  0.00  0.00            
ATOM    279  NE  ARG X  37       0.998  21.230  20.137  0.00  0.00            
ATOM    280  CZ  ARG X  37       1.230  22.517  19.899  0.00  0.00            
ATOM    281  NH1 ARG X  37       0.772  23.082  18.789  0.00  0.00            
ATOM    282  NH2 ARG X  37       1.863  23.257  20.802  0.00  0.00            
ATOM    283  C   ARG X  37       2.597  16.818  16.625  0.00  0.00            
ATOM    284  O   ARG X  37       1.900  16.611  15.637  0.00  0.00            
ATOM    285  N   SER X  38       3.920  16.676  16.597  0.00  0.00            
ATOM    286  CA  SER X  38       4.665  16.264  15.493  0.00  0.00            
ATOM    287  CB  SER X  38       6.157  16.225  15.812  0.00  0.00            
ATOM    288  OG  SER X  38       6.611  17.495  16.240  0.00  0.00            
ATOM    289  C   SER X  38       4.184  14.885  15.011  0.00  0.00            
ATOM    290  O   SER X  38       4.020  14.714  13.806  0.00  0.00            
ATOM    291  N   LEU X  39       3.914  13.952  15.916  0.00  0.00            
ATOM    292  CA  LEU X  39       3.430  12.675  15.674  0.00  0.00            
ATOM    293  CB  LEU X  39       3.458  11.864  16.957  0.00  0.00            
ATOM    294  CG  LEU X  39       4.700  11.367  17.590  0.00  0.00            
ATOM    295  CD1 LEU X  39       4.361  10.353  18.722  0.00  0.00            
ATOM    296  CD2 LEU X  39       5.536  10.681  16.507  0.00  0.00            
ATOM    297  C   LEU X  39       1.896  12.614  15.439  0.00  0.00            
ATOM    298  O   LEU X  39       1.395  11.522  15.197  0.00  0.00            
ATOM    299  N   GLY X  40       1.207  13.745  15.372  0.00  0.00            
ATOM    300  CA  GLY X  40      -0.227  13.540  14.930  0.00  0.00            
ATOM    301  C   GLY X  40      -1.194  13.322  16.051  0.00  0.00            
ATOM    302  O   GLY X  40      -2.188  12.621  15.951  0.00  0.00            
ATOM    303  N   GLN X  41      -0.849  13.906  17.187  0.00  0.00            
ATOM    304  CA  GLN X  41      -1.737  13.856  18.404  0.00  0.00            
ATOM    305  CB  GLN X  41      -1.101  13.193  19.632  0.00  0.00            
ATOM    306  CG  GLN X  41      -0.801  11.726  19.433  0.00  0.00            
ATOM    307  CD  GLN X  41      -2.075  10.932  19.314  0.00  0.00            
ATOM    308  OE1 GLN X  41      -3.030  11.180  20.050  0.00  0.00            
ATOM    309  NE2 GLN X  41      -2.108   9.984  18.395  0.00  0.00            
ATOM    310  C   GLN X  41      -1.894  15.118  19.224  0.00  0.00            
ATOM    311  O   GLN X  41      -1.026  15.192  20.098  0.00  0.00            
ATOM    312  N   ASN X  42      -2.810  16.060  19.033  0.00  0.00            
ATOM    313  CA  ASN X  42      -2.792  17.191  19.939  0.00  0.00            
ATOM    314  CB  ASN X  42      -3.593  18.258  19.200  0.00  0.00            
ATOM    315  CG  ASN X  42      -3.700  19.530  19.999  0.00  0.00            
ATOM    316  OD1 ASN X  42      -2.969  19.709  20.978  0.00  0.00            
ATOM    317  ND2 ASN X  42      -4.604  20.421  19.604  0.00  0.00            
ATOM    318  C   ASN X  42      -3.405  17.028  21.341  0.00  0.00            
ATOM    319  O   ASN X  42      -4.616  17.165  21.528  0.00  0.00            
ATOM    320  N   PRO X  43      -2.565  16.726  22.324  0.00  0.00            
ATOM    321  CA  PRO X  43      -3.094  16.597  23.676  0.00  0.00            
ATOM    322  CB  PRO X  43      -2.000  15.777  24.394  0.00  0.00            
ATOM    323  CG  PRO X  43      -0.803  15.929  23.543  0.00  0.00            
ATOM    324  CD  PRO X  43      -1.328  15.980  22.118  0.00  0.00            
ATOM    325  C   PRO X  43      -3.311  18.018  24.232  0.00  0.00            
ATOM    326  O   PRO X  43      -2.804  19.033  23.722  0.00  0.00            
ATOM    327  N   THR X  44      -4.136  18.052  25.272  0.00  0.00            
ATOM    328  CA  THR X  44      -4.470  19.258  25.954  0.00  0.00            
ATOM    329  CB  THR X  44      -5.849  19.217  26.666  0.00  0.00            
ATOM    330  OG1 THR X  44      -5.865  18.067  27.545  0.00  0.00            
ATOM    331  CG2 THR X  44      -6.950  19.054  25.628  0.00  0.00            
ATOM    332  C   THR X  44      -3.420  19.450  27.028  0.00  0.00            
ATOM    333  O   THR X  44      -2.593  18.540  27.217  0.00  0.00            
ATOM    334  N   GLU X  45      -3.421  20.590  27.688  0.00  0.00            
ATOM    335  CA  GLU X  45      -2.455  20.849  28.731  0.00  0.00            
ATOM    336  CB  GLU X  45      -2.586  22.278  29.272  0.00  0.00            
ATOM    337  CG  GLU X  45      -1.983  23.284  28.342  0.00  0.00            
ATOM    338  CD  GLU X  45      -0.474  23.359  28.340  0.00  0.00            
ATOM    339  OE1 GLU X  45       0.221  22.854  29.237  0.00  0.00            
ATOM    340  OE2 GLU X  45       0.076  23.973  27.397  0.00  0.00            
ATOM    341  C   GLU X  45      -2.685  19.834  29.908  0.00  0.00            
ATOM    342  O   GLU X  45      -1.769  19.322  30.549  0.00  0.00            
ATOM    343  N   ALA X  46      -3.969  19.582  30.155  0.00  0.00            
ATOM    344  CA  ALA X  46      -4.293  18.640  31.273  0.00  0.00            
ATOM    345  CB  ALA X  46      -5.778  18.649  31.622  0.00  0.00            
ATOM    346  C   ALA X  46      -3.700  17.226  30.970  0.00  0.00            
ATOM    347  O   ALA X  46      -3.104  16.566  31.815  0.00  0.00            
ATOM    348  N   GLU X  47      -3.884  16.781  29.729  0.00  0.00            
ATOM    349  CA  GLU X  47      -3.369  15.485  29.393  0.00  0.00            
ATOM    350  CB  GLU X  47      -3.855  15.131  27.984  0.00  0.00            
ATOM    351  CG  GLU X  47      -5.375  15.111  27.875  0.00  0.00            
ATOM    352  CD  GLU X  47      -5.915  14.829  26.468  0.00  0.00            
ATOM    353  OE1 GLU X  47      -5.206  15.086  25.463  0.00  0.00            
ATOM    354  OE2 GLU X  47      -7.081  14.372  26.374  0.00  0.00            
ATOM    355  C   GLU X  47      -1.806  15.462  29.461  0.00  0.00            
ATOM    356  O   GLU X  47      -1.205  14.518  29.962  0.00  0.00            
ATOM    357  N   LEU X  48      -1.171  16.533  28.988  0.00  0.00            
ATOM    358  CA  LEU X  48       0.253  16.614  29.063  0.00  0.00            
ATOM    359  CB  LEU X  48       0.735  17.801  28.238  0.00  0.00            
ATOM    360  CG  LEU X  48       0.617  17.713  26.713  0.00  0.00            
ATOM    361  CD1 LEU X  48       1.016  19.033  26.072  0.00  0.00            
ATOM    362  CD2 LEU X  48       1.498  16.569  26.231  0.00  0.00            
ATOM    363  C   LEU X  48       0.753  16.594  30.519  0.00  0.00            
ATOM    364  O   LEU X  48       1.760  15.994  30.891  0.00  0.00            
ATOM    365  N   GLN X  49      -0.015  17.300  31.348  0.00  0.00            
ATOM    366  CA  GLN X  49       0.416  17.355  32.792  0.00  0.00            
ATOM    367  CB  GLN X  49      -0.474  18.308  33.599  0.00  0.00            
ATOM    368  CG  GLN X  49      -0.099  19.769  33.351  0.00  0.00            
ATOM    369  CD  GLN X  49      -1.165  20.711  33.899  0.00  0.00            
ATOM    370  OE1 GLN X  49      -2.274  20.289  34.225  0.00  0.00            
ATOM    371  NE2 GLN X  49      -0.835  21.995  33.981  0.00  0.00            
ATOM    372  C   GLN X  49       0.355  15.988  33.450  0.00  0.00            
ATOM    373  O   GLN X  49       1.255  15.619  34.197  0.00  0.00            
ATOM    374  N   ASP X  50      -0.669  15.198  33.133  0.00  0.00            
ATOM    375  CA  ASP X  50      -0.766  13.884  33.652  0.00  0.00            
ATOM    376  CB  ASP X  50      -2.099  13.263  33.240  0.00  0.00            
ATOM    377  CG  ASP X  50      -3.342  13.952  33.752  0.00  0.00            
ATOM    378  OD1 ASP X  50      -3.255  14.786  34.677  0.00  0.00            
ATOM    379  OD2 ASP X  50      -4.431  13.637  33.222  0.00  0.00            
ATOM    380  C   ASP X  50       0.384  13.003  33.220  0.00  0.00            
ATOM    381  O   ASP X  50       0.906  12.266  34.052  0.00  0.00            
ATOM    382  N   MET X  51       0.848  13.139  31.984  0.00  0.00            
ATOM    383  CA  MET X  51       1.944  12.446  31.405  0.00  0.00            
ATOM    384  CB  MET X  51       2.109  12.716  29.905  0.00  0.00            
ATOM    385  CG  MET X  51       1.132  11.884  29.080  0.00  0.00            
ATOM    386  SD  MET X  51       1.082  12.303  27.340  0.00  0.00            
ATOM    387  CE  MET X  51       2.773  11.955  26.854  0.00  0.00            
ATOM    388  C   MET X  51       3.278  12.782  32.308  0.00  0.00            
ATOM    389  O   MET X  51       4.062  11.960  32.761  0.00  0.00            
ATOM    390  N   ILE X  52       3.483  14.097  32.381  0.00  0.00            
ATOM    391  CA  ILE X  52       4.720  14.519  33.118  0.00  0.00            
ATOM    392  CB  ILE X  52       4.798  16.059  33.060  0.00  0.00            
ATOM    393  CG1 ILE X  52       5.400  16.551  31.743  0.00  0.00            
ATOM    394  CG2 ILE X  52       5.517  16.652  34.256  0.00  0.00            
ATOM    395  CD1 ILE X  52       5.453  18.062  31.611  0.00  0.00            
ATOM    396  C   ILE X  52       4.668  14.142  34.552  0.00  0.00            
ATOM    397  O   ILE X  52       5.673  13.783  35.163  0.00  0.00            
ATOM    398  N   ASN X  53       3.458  14.174  35.106  0.00  0.00            
ATOM    399  CA  ASN X  53       3.303  13.789  36.562  0.00  0.00            
ATOM    400  CB  ASN X  53       1.809  13.922  36.907  0.00  0.00            
ATOM    401  CG  ASN X  53       1.507  13.613  38.356  0.00  0.00            
ATOM    402  OD1 ASN X  53       1.735  12.504  38.823  0.00  0.00            
ATOM    403  ND2 ASN X  53       0.950  14.585  39.064  0.00  0.00            
ATOM    404  C   ASN X  53       3.715  12.337  36.792  0.00  0.00            
ATOM    405  O   ASN X  53       4.312  11.976  37.804  0.00  0.00            
ATOM    406  N   GLU X  54       3.398  11.503  35.803  0.00  0.00            
ATOM    407  CA  GLU X  54       3.739  10.062  35.930  0.00  0.00            
ATOM    408  CB  GLU X  54       3.308   9.356  34.649  0.00  0.00            
ATOM    409  CG  GLU X  54       1.781   9.244  34.444  0.00  0.00            
ATOM    410  CD  GLU X  54       1.271   8.143  35.360  0.00  0.00            
ATOM    411  OE1 GLU X  54       1.677   6.970  35.167  0.00  0.00            
ATOM    412  OE2 GLU X  54       0.513   8.469  36.299  0.00  0.00            
ATOM    413  C   GLU X  54       5.372  10.029  36.119  0.00  0.00            
ATOM    414  O   GLU X  54       5.962   9.400  36.996  0.00  0.00            
ATOM    415  N   VAL X  55       6.009  10.723  35.173  0.00  0.00            
ATOM    416  CA  VAL X  55       7.467  10.612  35.238  0.00  0.00            
ATOM    417  CB  VAL X  55       8.003  11.041  33.854  0.00  0.00            
ATOM    418  CG1 VAL X  55       9.546  11.127  33.862  0.00  0.00            
ATOM    419  CG2 VAL X  55       7.510  10.050  32.776  0.00  0.00            
ATOM    420  C   VAL X  55       8.272  11.786  35.843  0.00  0.00            
ATOM    421  O   VAL X  55       9.355  12.079  35.335  0.00  0.00            
ATOM    422  N   ASP X  56       7.730  12.489  36.839  0.00  0.00            
ATOM    423  CA  ASP X  56       8.449  13.603  37.402  0.00  0.00            
ATOM    424  CB  ASP X  56       7.529  14.826  37.205  0.00  0.00            
ATOM    425  CG  ASP X  56       6.092  14.596  37.710  0.00  0.00            
ATOM    426  OD1 ASP X  56       5.757  13.477  38.169  0.00  0.00            
ATOM    427  OD2 ASP X  56       5.286  15.551  37.640  0.00  0.00            
ATOM    428  C   ASP X  56       8.553  12.992  38.879  0.00  0.00            
ATOM    429  O   ASP X  56       7.429  12.946  39.526  0.00  0.00            
ATOM    430  N   ALA X  57       9.710  12.545  39.285  0.00  0.00            
ATOM    431  CA  ALA X  57       9.849  12.023  40.523  0.00  0.00            
ATOM    432  CB  ALA X  57      11.098  11.166  40.492  0.00  0.00            
ATOM    433  C   ALA X  57       9.946  13.102  41.661  0.00  0.00            
ATOM    434  O   ALA X  57       9.503  13.018  42.802  0.00  0.00            
ATOM    435  N   ASP X  58      10.639  14.158  41.235  0.00  0.00            
ATOM    436  CA  ASP X  58      10.884  15.204  42.397  0.00  0.00            
ATOM    437  CB  ASP X  58      12.080  16.094  42.039  0.00  0.00            
ATOM    438  CG  ASP X  58      13.427  15.392  42.238  0.00  0.00            
ATOM    439  OD1 ASP X  58      13.469  14.261  42.781  0.00  0.00            
ATOM    440  OD2 ASP X  58      14.456  15.989  41.854  0.00  0.00            
ATOM    441  C   ASP X  58       9.735  16.193  42.498  0.00  0.00            
ATOM    442  O   ASP X  58       9.623  16.941  43.467  0.00  0.00            
ATOM    443  N   GLY X  59       8.878  16.189  41.488  0.00  0.00            
ATOM    444  CA  GLY X  59       7.679  17.124  41.559  0.00  0.00            
ATOM    445  C   GLY X  59       7.919  18.656  41.183  0.00  0.00            
ATOM    446  O   GLY X  59       7.035  19.497  41.290  0.00  0.00            
ATOM    447  N   ASN X  60       9.123  18.940  40.669  0.00  0.00            
ATOM    448  CA  ASN X  60       9.487  20.168  40.095  0.00  0.00            
ATOM    449  CB  ASN X  60      10.944  20.170  39.634  0.00  0.00            
ATOM    450  CG  ASN X  60      11.903  19.874  40.765  0.00  0.00            
ATOM    451  OD1 ASN X  60      11.665  20.267  41.906  0.00  0.00            
ATOM    452  ND2 ASN X  60      12.991  19.176  40.459  0.00  0.00            
ATOM    453  C   ASN X  60       8.816  20.539  38.709  0.00  0.00            
ATOM    454  O   ASN X  60       9.133  21.592  38.160  0.00  0.00            
ATOM    455  N   GLY X  61       7.855  19.741  38.253  0.00  0.00            
ATOM    456  CA  GLY X  61       7.173  20.103  37.064  0.00  0.00            
ATOM    457  C   GLY X  61       7.884  19.892  35.743  0.00  0.00            
ATOM    458  O   GLY X  61       7.526  20.499  34.734  0.00  0.00            
ATOM    459  N   THR X  62       8.975  19.129  35.776  0.00  0.00            
ATOM    460  CA  THR X  62       9.650  18.863  34.449  0.00  0.00            
ATOM    461  CB  THR X  62      10.850  19.760  34.034  0.00  0.00            
ATOM    462  OG1 THR X  62      11.959  19.517  34.905  0.00  0.00            
ATOM    463  CG2 THR X  62      10.461  21.299  34.010  0.00  0.00            
ATOM    464  C   THR X  62      10.422  17.545  34.719  0.00  0.00            
ATOM    465  O   THR X  62      10.673  17.087  35.833  0.00  0.00            
ATOM    466  N   ILE X  63      10.775  16.949  33.587  0.00  0.00            
ATOM    467  CA  ILE X  63      11.441  15.643  33.489  0.00  0.00            
ATOM    468  CB  ILE X  63      11.003  14.815  32.271  0.00  0.00            
ATOM    469  CG1 ILE X  63       9.484  14.670  32.214  0.00  0.00            
ATOM    470  CG2 ILE X  63      11.657  13.453  32.290  0.00  0.00            
ATOM    471  CD1 ILE X  63       9.016  14.105  30.895  0.00  0.00            
ATOM    472  C   ILE X  63      12.790  15.915  33.228  0.00  0.00            
ATOM    473  O   ILE X  63      13.090  16.819  32.452  0.00  0.00            
ATOM    474  N   ASP X  64      13.700  15.186  33.849  0.00  0.00            
ATOM    475  CA  ASP X  64      15.243  15.545  33.754  0.00  0.00            
ATOM    476  CB  ASP X  64      15.823  16.303  34.952  0.00  0.00            
ATOM    477  CG  ASP X  64      15.352  17.694  35.267  0.00  0.00            
ATOM    478  OD1 ASP X  64      14.472  18.257  34.597  0.00  0.00            
ATOM    479  OD2 ASP X  64      15.890  18.297  36.236  0.00  0.00            
ATOM    480  C   ASP X  64      15.717  14.148  33.167  0.00  0.00            
ATOM    481  O   ASP X  64      14.985  13.156  33.084  0.00  0.00            
ATOM    482  N   PHE X  65      16.996  14.157  32.804  0.00  0.00            
ATOM    483  CA  PHE X  65      17.608  12.989  32.244  0.00  0.00            
ATOM    484  CB  PHE X  65      19.084  13.238  31.885  0.00  0.00            
ATOM    485  CG  PHE X  65      19.709  12.134  31.064  0.00  0.00            
ATOM    486  CD1 PHE X  65      20.111  10.943  31.663  0.00  0.00            
ATOM    487  CD2 PHE X  65      19.899  12.285  29.693  0.00  0.00            
ATOM    488  CE1 PHE X  65      20.696   9.914  30.908  0.00  0.00            
ATOM    489  CE2 PHE X  65      20.483  11.265  28.937  0.00  0.00            
ATOM    490  CZ  PHE X  65      20.880  10.080  29.545  0.00  0.00            
ATOM    491  C   PHE X  65      17.483  11.762  33.099  0.00  0.00            
ATOM    492  O   PHE X  65      17.066  10.705  32.612  0.00  0.00            
ATOM    493  N   PRO X  66      17.854  11.876  34.374  0.00  0.00            
ATOM    494  CA  PRO X  66      17.773  10.734  35.328  0.00  0.00            
ATOM    495  CB  PRO X  66      18.274  11.313  36.645  0.00  0.00            
ATOM    496  CG  PRO X  66      19.345  12.248  36.186  0.00  0.00            
ATOM    497  CD  PRO X  66      18.652  12.964  35.040  0.00  0.00            
ATOM    498  C   PRO X  66      16.323  10.178  35.390  0.00  0.00            
ATOM    499  O   PRO X  66      16.101   8.966  35.371  0.00  0.00            
ATOM    500  N   GLU X  67      15.359  11.092  35.451  0.00  0.00            
ATOM    501  CA  GLU X  67      13.968  10.682  35.521  0.00  0.00            
ATOM    502  CB  GLU X  67      13.083  11.906  35.776  0.00  0.00            
ATOM    503  CG  GLU X  67      13.425  12.616  37.080  0.00  0.00            
ATOM    504  CD  GLU X  67      12.614  13.888  37.351  0.00  0.00            
ATOM    505  OE1 GLU X  67      12.106  14.523  36.393  0.00  0.00            
ATOM    506  OE2 GLU X  67      12.513  14.270  38.544  0.00  0.00            
ATOM    507  C   GLU X  67      13.575   9.973  34.255  0.00  0.00            
ATOM    508  O   GLU X  67      12.907   8.945  34.322  0.00  0.00            
ATOM    509  N   PHE X  68      14.046  10.454  33.112  0.00  0.00            
ATOM    510  CA  PHE X  68      13.775   9.894  31.793  0.00  0.00            
ATOM    511  CB  PHE X  68      14.277  10.786  30.672  0.00  0.00            
ATOM    512  CG  PHE X  68      13.629  10.435  29.364  0.00  0.00            
ATOM    513  CD1 PHE X  68      12.267  10.548  29.193  0.00  0.00            
ATOM    514  CD2 PHE X  68      14.423   9.946  28.331  0.00  0.00            
ATOM    515  CE1 PHE X  68      11.706  10.180  27.980  0.00  0.00            
ATOM    516  CE2 PHE X  68      13.871   9.584  27.118  0.00  0.00            
ATOM    517  CZ  PHE X  68      12.503   9.708  26.952  0.00  0.00            
ATOM    518  C   PHE X  68      14.409   8.437  31.716  0.00  0.00            
ATOM    519  O   PHE X  68      13.800   7.483  31.256  0.00  0.00            
ATOM    520  N   LEU X  69      15.676   8.361  32.124  0.00  0.00            
ATOM    521  CA  LEU X  69      16.363   7.072  32.128  0.00  0.00            
ATOM    522  CB  LEU X  69      17.779   7.210  32.709  0.00  0.00            
ATOM    523  CG  LEU X  69      18.752   8.044  31.850  0.00  0.00            
ATOM    524  CD1 LEU X  69      20.061   8.230  32.615  0.00  0.00            
ATOM    525  CD2 LEU X  69      18.970   7.390  30.503  0.00  0.00            
ATOM    526  C   LEU X  69      15.609   6.036  32.909  0.00  0.00            
ATOM    527  O   LEU X  69      15.521   4.897  32.468  0.00  0.00            
ATOM    528  N   SER X  70      15.132   6.403  34.093  0.00  0.00            
ATOM    529  CA  SER X  70      14.397   5.530  34.963  0.00  0.00            
ATOM    530  CB  SER X  70      14.100   6.209  36.305  0.00  0.00            
ATOM    531  OG  SER X  70      15.286   6.428  37.058  0.00  0.00            
ATOM    532  C   SER X  70      13.085   5.002  34.271  0.00  0.00            
ATOM    533  O   SER X  70      12.828   3.799  34.164  0.00  0.00            
ATOM    534  N   LEU X  71      12.304   5.947  33.768  0.00  0.00            
ATOM    535  CA  LEU X  71      11.009   5.576  33.126  0.00  0.00            
ATOM    536  CB  LEU X  71      10.164   6.810  32.808  0.00  0.00            
ATOM    537  CG  LEU X  71       9.567   7.527  34.017  0.00  0.00            
ATOM    538  CD1 LEU X  71       8.969   8.881  33.643  0.00  0.00            
ATOM    539  CD2 LEU X  71       8.471   6.659  34.647  0.00  0.00            
ATOM    540  C   LEU X  71      11.258   4.739  31.847  0.00  0.00            
ATOM    541  O   LEU X  71      10.648   3.678  31.681  0.00  0.00            
ATOM    542  N   MET X  72      12.164   5.185  30.988  0.00  0.00            
ATOM    543  CA  MET X  72      12.511   4.460  29.793  0.00  0.00            
ATOM    544  CB  MET X  72      13.538   5.229  28.960  0.00  0.00            
ATOM    545  CG  MET X  72      13.779   4.597  27.588  0.00  0.00            
ATOM    546  SD  MET X  72      12.402   4.870  26.401  0.00  0.00            
ATOM    547  CE  MET X  72      12.727   6.645  25.976  0.00  0.00            
ATOM    548  C   MET X  72      12.992   3.150  29.953  0.00  0.00            
ATOM    549  O   MET X  72      12.504   2.241  29.272  0.00  0.00            
ATOM    550  N   ALA X  73      13.950   2.943  30.857  0.00  0.00            
ATOM    551  CA  ALA X  73      14.524   1.616  31.132  0.00  0.00            
ATOM    552  CB  ALA X  73      15.692   1.741  32.103  0.00  0.00            
ATOM    553  C   ALA X  73      13.527   0.606  31.749  0.00  0.00            
ATOM    554  O   ALA X  73      13.781  -0.592  31.855  0.00  0.00            
ATOM    555  N   ARG X  74      12.385   1.141  32.172  0.00  0.00            
ATOM    556  CA  ARG X  74      11.344   0.367  32.811  0.00  0.00            
ATOM    557  CB  ARG X  74      10.994   0.687  34.268  0.00  0.00            
ATOM    558  CG  ARG X  74      10.553   2.111  34.563  0.00  0.00            
ATOM    559  CD  ARG X  74      10.232   2.267  36.059  0.00  0.00            
ATOM    560  NE  ARG X  74      11.173   3.125  36.790  0.00  0.00            
ATOM    561  CZ  ARG X  74      12.466   2.858  36.980  0.00  0.00            
ATOM    562  NH1 ARG X  74      13.018   1.750  36.500  0.00  0.00            
ATOM    563  NH2 ARG X  74      13.215   3.704  37.663  0.00  0.00            
ATOM    564  C   ARG X  74      10.333   0.118  31.654  0.00  0.00            
ATOM    565  O   ARG X  74       9.829  -0.984  31.500  0.00  0.00            
ATOM    566  N   LYS X  75      10.064   1.156  30.862  0.00  0.00            
ATOM    567  CA  LYS X  75       9.127   1.038  29.639  0.00  0.00            
ATOM    568  CB  LYS X  75       9.015   2.387  28.949  0.00  0.00            
ATOM    569  CG  LYS X  75       8.286   3.424  29.818  0.00  0.00            
ATOM    570  CD  LYS X  75       7.893   4.682  29.059  0.00  0.00            
ATOM    571  CE  LYS X  75       7.025   5.643  29.838  0.00  0.00            
ATOM    572  NZ  LYS X  75       5.575   5.300  29.814  0.00  0.00            
ATOM    573  C   LYS X  75       9.741  -0.062  28.731  0.00  0.00            
ATOM    574  O   LYS X  75       8.951  -0.863  28.241  0.00  0.00            
ATOM    575  N   MET X  76      11.051  -0.132  28.502  0.00  0.00            
ATOM    576  CA  MET X  76      11.658  -1.111  27.785  0.00  0.00            
ATOM    577  CB  MET X  76      13.171  -0.890  27.766  0.00  0.00            
ATOM    578  CG  MET X  76      13.540   0.331  26.958  0.00  0.00            
ATOM    579  SD  MET X  76      15.243   0.858  27.084  0.00  0.00            
ATOM    580  CE  MET X  76      16.037  -0.321  25.960  0.00  0.00            
ATOM    581  C   MET X  76      11.341  -2.487  28.299  0.00  0.00            
ATOM    582  O   MET X  76      10.950  -3.407  27.567  0.00  0.00            
ATOM    583  N   LYS X  77      11.469  -2.615  29.618  0.00  0.00            
ATOM    584  CA  LYS X  77      11.157  -3.941  30.233  0.00  0.00            
ATOM    585  CB  LYS X  77      11.505  -4.039  31.704  0.00  0.00            
ATOM    586  CG  LYS X  77      12.962  -4.244  32.086  0.00  0.00            
ATOM    587  CD  LYS X  77      13.186  -3.710  33.501  0.00  0.00            
ATOM    588  CE  LYS X  77      14.200  -4.517  34.291  0.00  0.00            
ATOM    589  NZ  LYS X  77      13.941  -4.260  35.766  0.00  0.00            
ATOM    590  C   LYS X  77       9.687  -4.244  30.030  0.00  0.00            
ATOM    591  O   LYS X  77       9.314  -5.366  29.659  0.00  0.00            
ATOM    592  N   GLU X  78       8.846  -3.227  30.219  0.00  0.00            
ATOM    593  CA  GLU X  78       7.455  -3.367  29.985  0.00  0.00            
ATOM    594  CB  GLU X  78       6.717  -2.102  30.408  0.00  0.00            
ATOM    595  CG  GLU X  78       6.566  -2.000  31.915  0.00  0.00            
ATOM    596  CD  GLU X  78       5.862  -0.713  32.294  0.00  0.00            
ATOM    597  OE1 GLU X  78       6.266   0.355  31.787  0.00  0.00            
ATOM    598  OE2 GLU X  78       4.912  -0.767  33.114  0.00  0.00            
ATOM    599  C   GLU X  78       7.123  -3.748  28.560  0.00  0.00            
ATOM    600  O   GLU X  78       6.304  -4.634  28.331  0.00  0.00            
ATOM    601  N   GLN X  79       7.820  -3.146  27.605  0.00  0.00            
ATOM    602  CA  GLN X  79       7.689  -3.413  26.210  0.00  0.00            
ATOM    603  CB  GLN X  79       8.526  -2.445  25.385  0.00  0.00            
ATOM    604  CG  GLN X  79       8.101  -1.011  25.578  0.00  0.00            
ATOM    605  CD  GLN X  79       8.835  -0.066  24.667  0.00  0.00            
ATOM    606  OE1 GLN X  79      10.055  -0.152  24.516  0.00  0.00            
ATOM    607  NE2 GLN X  79       8.096   0.849  24.052  0.00  0.00            
ATOM    608  C   GLN X  79       8.065  -4.875  25.851  0.00  0.00            
ATOM    609  O   GLN X  79       7.377  -5.584  25.132  0.00  0.00            
ATOM    610  N   ASP X  80       9.230  -5.274  26.363  0.00  0.00            
ATOM    611  CA  ASP X  80       9.697  -6.638  26.125  0.00  0.00            
ATOM    612  CB  ASP X  80      11.075  -6.827  26.764  0.00  0.00            
ATOM    613  CG  ASP X  80      12.167  -5.991  26.084  0.00  0.00            
ATOM    614  OD1 ASP X  80      11.956  -5.503  24.949  0.00  0.00            
ATOM    615  OD2 ASP X  80      13.252  -5.830  26.690  0.00  0.00            
ATOM    616  C   ASP X  80       8.597  -7.669  26.652  0.00  0.00            
ATOM    617  O   ASP X  80       8.245  -8.635  25.983  0.00  0.00            
ATOM    618  N   SER X  81       8.089  -7.423  27.858  0.00  0.00            
ATOM    619  CA  SER X  81       7.091  -8.273  28.366  0.00  0.00            
ATOM    620  CB  SER X  81       6.757  -7.834  29.789  0.00  0.00            
ATOM    621  OG  SER X  81       7.914  -7.855  30.605  0.00  0.00            
ATOM    622  C   SER X  81       5.874  -8.307  27.457  0.00  0.00            
ATOM    623  O   SER X  81       5.314  -9.335  27.049  0.00  0.00            
ATOM    624  N   GLU X  82       5.475  -7.082  27.119  0.00  0.00            
ATOM    625  CA  GLU X  82       4.234  -7.003  26.264  0.00  0.00            
ATOM    626  CB  GLU X  82       3.756  -5.558  26.172  0.00  0.00            
ATOM    627  CG  GLU X  82       2.936  -5.145  27.381  0.00  0.00            
ATOM    628  CD  GLU X  82       2.513  -3.695  27.267  0.00  0.00            
ATOM    629  OE1 GLU X  82       3.383  -2.846  26.975  0.00  0.00            
ATOM    630  OE2 GLU X  82       1.312  -3.399  27.488  0.00  0.00            
ATOM    631  C   GLU X  82       4.610  -7.571  24.847  0.00  0.00            
ATOM    632  O   GLU X  82       3.817  -8.297  24.257  0.00  0.00            
ATOM    633  N   GLU X  83       5.811  -7.284  24.349  0.00  0.00            
ATOM    634  CA  GLU X  83       6.267  -7.825  23.124  0.00  0.00            
ATOM    635  CB  GLU X  83       7.632  -7.222  22.778  0.00  0.00            
ATOM    636  CG  GLU X  83       7.602  -5.700  22.713  0.00  0.00            
ATOM    637  CD  GLU X  83       8.958  -5.041  22.437  0.00  0.00            
ATOM    638  OE1 GLU X  83      10.019  -5.646  22.730  0.00  0.00            
ATOM    639  OE2 GLU X  83       8.953  -3.885  21.945  0.00  0.00            
ATOM    640  C   GLU X  83       6.287  -9.355  23.174  0.00  0.00            
ATOM    641  O   GLU X  83       5.944 -10.062  22.228  0.00  0.00            
ATOM    642  N   GLU X  84       6.729  -9.855  24.327  0.00  0.00            
ATOM    643  CA  GLU X  84       6.846 -11.313  24.443  0.00  0.00            
ATOM    644  CB  GLU X  84       7.340 -11.621  25.853  0.00  0.00            
ATOM    645  CG  GLU X  84       8.806 -11.225  26.134  0.00  0.00            
ATOM    646  CD  GLU X  84       9.700 -12.259  25.470  0.00  0.00            
ATOM    647  OE1 GLU X  84       9.638 -13.448  25.871  0.00  0.00            
ATOM    648  OE2 GLU X  84      10.416 -11.887  24.515  0.00  0.00            
ATOM    649  C   GLU X  84       5.376 -11.969  24.302  0.00  0.00            
ATOM    650  O   GLU X  84       5.139 -12.957  23.614  0.00  0.00            
ATOM    651  N   LEU X  85       4.426 -11.349  24.998  0.00  0.00            
ATOM    652  CA  LEU X  85       3.069 -11.884  24.898  0.00  0.00            
ATOM    653  CB  LEU X  85       2.219 -11.243  25.988  0.00  0.00            
ATOM    654  CG  LEU X  85       2.495 -11.637  27.442  0.00  0.00            
ATOM    655  CD1 LEU X  85       1.650 -10.801  28.390  0.00  0.00            
ATOM    656  CD2 LEU X  85       2.204 -13.123  27.597  0.00  0.00            
ATOM    657  C   LEU X  85       2.511 -11.772  23.503  0.00  0.00            
ATOM    658  O   LEU X  85       1.807 -12.626  22.967  0.00  0.00            
ATOM    659  N   ILE X  86       2.853 -10.635  22.900  0.00  0.00            
ATOM    660  CA  ILE X  86       2.291 -10.424  21.518  0.00  0.00            
ATOM    661  CB  ILE X  86       2.697  -9.040  21.039  0.00  0.00            
ATOM    662  CG1 ILE X  86       2.165  -7.879  21.875  0.00  0.00            
ATOM    663  CG2 ILE X  86       2.323  -8.802  19.575  0.00  0.00            
ATOM    664  CD1 ILE X  86       0.677  -7.840  22.045  0.00  0.00            
ATOM    665  C   ILE X  86       2.855 -11.519  20.528  0.00  0.00            
ATOM    666  O   ILE X  86       2.153 -12.105  19.711  0.00  0.00            
ATOM    667  N   GLU X  87       4.155 -11.776  20.656  0.00  0.00            
ATOM    668  CA  GLU X  87       4.731 -12.771  19.814  0.00  0.00            
ATOM    669  CB  GLU X  87       6.248 -12.761  20.027  0.00  0.00            
ATOM    670  CG  GLU X  87       6.873 -11.403  19.729  0.00  0.00            
ATOM    671  CD  GLU X  87       8.381 -11.318  19.992  0.00  0.00            
ATOM    672  OE1 GLU X  87       8.918 -12.101  20.814  0.00  0.00            
ATOM    673  OE2 GLU X  87       9.028 -10.430  19.383  0.00  0.00            
ATOM    674  C   GLU X  87       4.136 -14.186  20.100  0.00  0.00            
ATOM    675  O   GLU X  87       3.823 -14.947  19.191  0.00  0.00            
ATOM    676  N   ALA X  88       3.954 -14.502  21.381  0.00  0.00            
ATOM    677  CA  ALA X  88       3.369 -15.759  21.722  0.00  0.00            
ATOM    678  CB  ALA X  88       3.358 -15.912  23.229  0.00  0.00            
ATOM    679  C   ALA X  88       1.957 -15.903  21.151  0.00  0.00            
ATOM    680  O   ALA X  88       1.590 -16.970  20.674  0.00  0.00            
ATOM    681  N   PHE X  89       1.163 -14.846  21.280  0.00  0.00            
ATOM    682  CA  PHE X  89      -0.189 -14.812  20.793  0.00  0.00            
ATOM    683  CB  PHE X  89      -0.905 -13.485  21.160  0.00  0.00            
ATOM    684  CG  PHE X  89      -2.268 -13.292  20.496  0.00  0.00            
ATOM    685  CD1 PHE X  89      -3.283 -14.246  20.629  0.00  0.00            
ATOM    686  CD2 PHE X  89      -2.534 -12.140  19.755  0.00  0.00            
ATOM    687  CE1 PHE X  89      -4.533 -14.062  20.052  0.00  0.00            
ATOM    688  CE2 PHE X  89      -3.793 -11.942  19.172  0.00  0.00            
ATOM    689  CZ  PHE X  89      -4.793 -12.909  19.320  0.00  0.00            
ATOM    690  C   PHE X  89      -0.325 -14.967  19.307  0.00  0.00            
ATOM    691  O   PHE X  89      -1.144 -15.775  18.856  0.00  0.00            
ATOM    692  N   LYS X  90       0.461 -14.222  18.529  0.00  0.00            
ATOM    693  CA  LYS X  90       0.470 -14.332  17.034  0.00  0.00            
ATOM    694  CB  LYS X  90       1.210 -13.125  16.440  0.00  0.00            
ATOM    695  CG  LYS X  90       0.693 -11.791  16.949  0.00  0.00            
ATOM    696  CD  LYS X  90       0.793 -10.699  15.893  0.00  0.00            
ATOM    697  CE  LYS X  90       0.016  -9.466  16.339  0.00  0.00            
ATOM    698  NZ  LYS X  90       0.237  -8.285  15.462  0.00  0.00            
ATOM    699  C   LYS X  90       0.688 -15.785  16.572  0.00  0.00            
ATOM    700  O   LYS X  90       0.078 -16.320  15.648  0.00  0.00            
ATOM    701  N   VAL X  91       1.650 -16.402  17.255  0.00  0.00            
ATOM    702  CA  VAL X  91       1.982 -17.782  16.807  0.00  0.00            
ATOM    703  CB  VAL X  91       3.247 -18.273  17.511  0.00  0.00            
ATOM    704  CG1 VAL X  91       3.568 -19.732  17.223  0.00  0.00            
ATOM    705  CG2 VAL X  91       4.409 -17.342  17.102  0.00  0.00            
ATOM    706  C   VAL X  91       0.810 -18.726  17.015  0.00  0.00            
ATOM    707  O   VAL X  91       0.430 -19.533  16.155  0.00  0.00            
ATOM    708  N   PHE X  92       0.177 -18.552  18.174  0.00  0.00            
ATOM    709  CA  PHE X  92      -1.044 -19.416  18.476  0.00  0.00            
ATOM    710  CB  PHE X  92      -1.375 -19.281  19.958  0.00  0.00            
ATOM    711  CG  PHE X  92      -0.180 -19.429  20.852  0.00  0.00            
ATOM    712  CD1 PHE X  92       0.216 -20.685  21.303  0.00  0.00            
ATOM    713  CD2 PHE X  92       0.567 -18.311  21.223  0.00  0.00            
ATOM    714  CE1 PHE X  92       1.350 -20.829  22.117  0.00  0.00            
ATOM    715  CE2 PHE X  92       1.694 -18.441  22.030  0.00  0.00            
ATOM    716  CZ  PHE X  92       2.090 -19.703  22.480  0.00  0.00            
ATOM    717  C   PHE X  92      -2.269 -18.994  17.723  0.00  0.00            
ATOM    718  O   PHE X  92      -3.254 -19.733  17.680  0.00  0.00            
ATOM    719  N   ASP X  93      -2.194 -17.873  17.020  0.00  0.00            
ATOM    720  CA  ASP X  93      -3.259 -17.384  16.184  0.00  0.00            
ATOM    721  CB  ASP X  93      -3.109 -15.910  15.904  0.00  0.00            
ATOM    722  CG  ASP X  93      -4.396 -15.156  16.156  0.00  0.00            
ATOM    723  OD1 ASP X  93      -5.249 -15.123  15.263  0.00  0.00            
ATOM    724  OD2 ASP X  93      -4.526 -14.617  17.254  0.00  0.00            
ATOM    725  C   ASP X  93      -2.665 -17.610  14.772  0.00  0.00            
ATOM    726  O   ASP X  93      -2.191 -16.705  14.084  0.00  0.00            
ATOM    727  N   ARG X  94      -2.771 -18.866  14.348  0.00  0.00            
ATOM    728  CA  ARG X  94      -2.334 -19.376  13.079  0.00  0.00            
ATOM    729  CB  ARG X  94      -2.729 -20.818  12.810  0.00  0.00            
ATOM    730  CG  ARG X  94      -2.301 -21.783  13.861  0.00  0.00            
ATOM    731  CD  ARG X  94      -2.802 -23.153  13.491  0.00  0.00            
ATOM    732  NE  ARG X  94      -1.945 -24.172  14.063  0.00  0.00            
ATOM    733  CZ  ARG X  94      -0.932 -24.743  13.422  0.00  0.00            
ATOM    734  NH1 ARG X  94      -0.644 -24.406  12.167  0.00  0.00            
ATOM    735  NH2 ARG X  94      -0.189 -25.638  14.055  0.00  0.00            
ATOM    736  C   ARG X  94      -2.776 -18.503  11.859  0.00  0.00            
ATOM    737  O   ARG X  94      -1.984 -17.974  11.074  0.00  0.00            
ATOM    738  N   ASP X  95      -4.088 -18.343  11.767  0.00  0.00            
ATOM    739  CA  ASP X  95      -4.632 -17.571  10.624  0.00  0.00            
ATOM    740  CB  ASP X  95      -6.072 -18.026  10.371  0.00  0.00            
ATOM    741  CG  ASP X  95      -6.137 -19.452   9.866  0.00  0.00            
ATOM    742  OD1 ASP X  95      -5.083 -20.090   9.663  0.00  0.00            
ATOM    743  OD2 ASP X  95      -7.270 -19.947   9.722  0.00  0.00            
ATOM    744  C   ASP X  95      -4.494 -16.047  10.694  0.00  0.00            
ATOM    745  O   ASP X  95      -4.658 -15.347   9.698  0.00  0.00            
ATOM    746  N   GLY X  96      -4.152 -15.552  11.874  0.00  0.00            
ATOM    747  CA  GLY X  96      -3.946 -14.043  11.962  0.00  0.00            
ATOM    748  C   GLY X  96      -5.158 -13.318  12.011  0.00  0.00            
ATOM    749  O   GLY X  96      -5.234 -12.192  11.514  0.00  0.00            
ATOM    750  N   ASN X  97      -6.175 -13.904  12.635  0.00  0.00            
ATOM    751  CA  ASN X  97      -7.574 -13.097  12.608  0.00  0.00            
ATOM    752  CB  ASN X  97      -8.763 -13.797  11.941  0.00  0.00            
ATOM    753  CG  ASN X  97      -8.909 -15.240  12.381  0.00  0.00            
ATOM    754  OD1 ASN X  97      -7.921 -15.966  12.478  0.00  0.00            
ATOM    755  ND2 ASN X  97     -10.142 -15.664  12.640  0.00  0.00            
ATOM    756  C   ASN X  97      -7.739 -12.400  13.933  0.00  0.00            
ATOM    757  O   ASN X  97      -8.716 -11.722  14.191  0.00  0.00            
ATOM    758  N   GLY X  98      -6.822 -12.664  14.846  0.00  0.00            
ATOM    759  CA  GLY X  98      -6.880 -11.967  16.189  0.00  0.00            
ATOM    760  C   GLY X  98      -7.327 -12.957  17.291  0.00  0.00            
ATOM    761  O   GLY X  98      -6.859 -12.846  18.429  0.00  0.00            
ATOM    762  N   LEU X  99      -8.300 -13.814  16.975  0.00  0.00            
ATOM    763  CA  LEU X  99      -8.699 -14.937  17.780  0.00  0.00            
ATOM    764  CB  LEU X  99     -10.152 -15.314  17.501  0.00  0.00            
ATOM    765  CG  LEU X  99     -11.257 -14.393  18.012  0.00  0.00            
ATOM    766  CD1 LEU X  99     -11.133 -12.998  17.420  0.00  0.00            
ATOM    767  CD2 LEU X  99     -12.581 -14.991  17.645  0.00  0.00            
ATOM    768  C   LEU X  99      -8.175 -16.392  17.635  0.00  0.00            
ATOM    769  O   LEU X  99      -8.399 -17.115  16.660  0.00  0.00            
ATOM    770  N   ILE X 100      -7.491 -16.802  18.697  0.00  0.00            
ATOM    771  CA  ILE X 100      -7.066 -18.173  18.877  0.00  0.00            
ATOM    772  CB  ILE X 100      -5.988 -18.225  19.954  0.00  0.00            
ATOM    773  CG1 ILE X 100      -4.821 -17.349  19.468  0.00  0.00            
ATOM    774  CG2 ILE X 100      -5.535 -19.664  20.199  0.00  0.00            
ATOM    775  CD1 ILE X 100      -3.837 -16.993  20.508  0.00  0.00            
ATOM    776  C   ILE X 100      -8.124 -19.266  19.130  0.00  0.00            
ATOM    777  O   ILE X 100      -8.500 -19.594  20.263  0.00  0.00            
ATOM    778  N   SER X 101      -8.615 -19.862  18.012  0.00  0.00            
ATOM    779  CA  SER X 101      -9.557 -20.944  18.058  0.00  0.00            
ATOM    780  CB  SER X 101     -10.143 -21.107  16.604  0.00  0.00            
ATOM    781  OG  SER X 101     -11.293 -21.899  16.623  0.00  0.00            
ATOM    782  C   SER X 101      -9.083 -22.226  18.676  0.00  0.00            
ATOM    783  O   SER X 101      -7.885 -22.443  18.856  0.00  0.00            
ATOM    784  N   ALA X 102     -10.039 -23.073  19.048  0.00  0.00            
ATOM    785  CA  ALA X 102      -9.759 -24.341  19.651  0.00  0.00            
ATOM    786  CB  ALA X 102     -11.021 -25.003  20.185  0.00  0.00            
ATOM    787  C   ALA X 102      -8.839 -25.211  18.691  0.00  0.00            
ATOM    788  O   ALA X 102      -7.871 -25.818  19.136  0.00  0.00            
ATOM    789  N   ALA X 103      -9.145 -25.221  17.395  0.00  0.00            
ATOM    790  CA  ALA X 103      -8.350 -25.886  16.471  0.00  0.00            
ATOM    791  CB  ALA X 103      -8.967 -25.771  15.093  0.00  0.00            
ATOM    792  C   ALA X 103      -6.924 -25.414  16.415  0.00  0.00            
ATOM    793  O   ALA X 103      -5.988 -26.208  16.409  0.00  0.00            
ATOM    794  N   GLU X 104      -6.755 -24.099  16.455  0.00  0.00            
ATOM    795  CA  GLU X 104      -5.418 -23.467  16.432  0.00  0.00            
ATOM    796  CB  GLU X 104      -5.504 -21.915  16.496  0.00  0.00            
ATOM    797  CG  GLU X 104      -6.125 -21.341  15.233  0.00  0.00            
ATOM    798  CD  GLU X 104      -6.355 -19.842  15.322  0.00  0.00            
ATOM    799  OE1 GLU X 104      -6.349 -19.258  16.434  0.00  0.00            
ATOM    800  OE2 GLU X 104      -6.529 -19.261  14.232  0.00  0.00            
ATOM    801  C   GLU X 104      -4.606 -23.858  17.717  0.00  0.00            
ATOM    802  O   GLU X 104      -3.442 -24.228  17.705  0.00  0.00            
ATOM    803  N   LEU X 105      -5.295 -23.666  18.842  0.00  0.00            
ATOM    804  CA  LEU X 105      -4.660 -23.988  20.091  0.00  0.00            
ATOM    805  CB  LEU X 105      -5.630 -23.749  21.258  0.00  0.00            
ATOM    806  CG  LEU X 105      -5.983 -22.269  21.514  0.00  0.00            
ATOM    807  CD1 LEU X 105      -7.067 -22.191  22.588  0.00  0.00            
ATOM    808  CD2 LEU X 105      -4.746 -21.485  21.899  0.00  0.00            
ATOM    809  C   LEU X 105      -4.209 -25.491  20.148  0.00  0.00            
ATOM    810  O   LEU X 105      -3.101 -25.830  20.551  0.00  0.00            
ATOM    811  N   ARG X 106      -5.100 -26.374  19.702  0.00  0.00            
ATOM    812  CA  ARG X 106      -4.744 -27.759  19.686  0.00  0.00            
ATOM    813  CB  ARG X 106      -6.005 -28.589  19.455  0.00  0.00            
ATOM    814  CG  ARG X 106      -6.920 -28.585  20.668  0.00  0.00            
ATOM    815  CD  ARG X 106      -7.889 -29.745  20.661  0.00  0.00            
ATOM    816  NE  ARG X 106      -9.163 -29.417  20.025  0.00  0.00            
ATOM    817  CZ  ARG X 106      -9.911 -30.295  19.364  0.00  0.00            
ATOM    818  NH1 ARG X 106      -9.507 -31.553  19.240  0.00  0.00            
ATOM    819  NH2 ARG X 106     -11.095 -29.933  18.885  0.00  0.00            
ATOM    820  C   ARG X 106      -3.615 -28.067  18.777  0.00  0.00            
ATOM    821  O   ARG X 106      -2.783 -28.893  19.129  0.00  0.00            
ATOM    822  N   HIS X 107      -3.580 -27.442  17.606  0.00  0.00            
ATOM    823  CA  HIS X 107      -2.525 -27.564  16.634  0.00  0.00            
ATOM    824  CB  HIS X 107      -2.764 -26.719  15.380  0.00  0.00            
ATOM    825  CG  HIS X 107      -3.497 -27.428  14.279  0.00  0.00            
ATOM    826  ND1 HIS X 107      -4.841 -27.721  14.283  0.00  0.00            
ATOM    827  CD2 HIS X 107      -3.018 -27.862  13.087  0.00  0.00            
ATOM    828  CE1 HIS X 107      -5.164 -28.327  13.144  0.00  0.00            
ATOM    829  NE2 HIS X 107      -4.086 -28.434  12.392  0.00  0.00            
ATOM    830  C   HIS X 107      -1.150 -27.187  17.208  0.00  0.00            
ATOM    831  O   HIS X 107      -0.171 -27.933  17.156  0.00  0.00            
ATOM    832  N   VAL X 108      -1.114 -25.980  17.785  0.00  0.00            
ATOM    833  CA  VAL X 108       0.167 -25.496  18.350  0.00  0.00            
ATOM    834  CB  VAL X 108       0.211 -23.974  18.186  0.00  0.00            
ATOM    835  CG1 VAL X 108       0.112 -23.607  16.720  0.00  0.00            
ATOM    836  CG2 VAL X 108      -0.897 -23.323  18.992  0.00  0.00            
ATOM    837  C   VAL X 108       0.602 -26.307  19.522  0.00  0.00            
ATOM    838  O   VAL X 108       1.797 -26.618  19.566  0.00  0.00            
ATOM    839  N   MET X 109      -0.278 -26.676  20.453  0.00  0.00            
ATOM    840  CA  MET X 109      -0.007 -27.530  21.604  0.00  0.00            
ATOM    841  CB  MET X 109      -1.236 -27.773  22.467  0.00  0.00            
ATOM    842  CG  MET X 109      -1.839 -26.502  23.031  0.00  0.00            
ATOM    843  SD  MET X 109      -3.438 -26.878  23.823  0.00  0.00            
ATOM    844  CE  MET X 109      -2.870 -27.723  25.168  0.00  0.00            
ATOM    845  C   MET X 109       0.618 -28.873  21.187  0.00  0.00            
ATOM    846  O   MET X 109       1.577 -29.281  21.835  0.00  0.00            
ATOM    847  N   THR X 110       0.163 -29.520  20.116  0.00  0.00            
ATOM    848  CA  THR X 110       0.742 -30.712  19.607  0.00  0.00            
ATOM    849  CB  THR X 110      -0.091 -31.118  18.327  0.00  0.00            
ATOM    850  OG1 THR X 110      -1.340 -31.680  18.853  0.00  0.00            
ATOM    851  CG2 THR X 110       0.570 -32.104  17.368  0.00  0.00            
ATOM    852  C   THR X 110       2.207 -30.476  19.263  0.00  0.00            
ATOM    853  O   THR X 110       3.077 -31.277  19.633  0.00  0.00            
ATOM    854  N   ASN X 111       2.487 -29.360  18.593  0.00  0.00            
ATOM    855  CA  ASN X 111       3.865 -29.017  18.246  0.00  0.00            
ATOM    856  CB  ASN X 111       3.929 -27.808  17.313  0.00  0.00            
ATOM    857  CG  ASN X 111       3.666 -28.261  15.888  0.00  0.00            
ATOM    858  OD1 ASN X 111       4.130 -29.316  15.427  0.00  0.00            
ATOM    859  ND2 ASN X 111       2.953 -27.440  15.121  0.00  0.00            
ATOM    860  C   ASN X 111       4.733 -28.752  19.485  0.00  0.00            
ATOM    861  O   ASN X 111       5.941 -28.965  19.448  0.00  0.00            
ATOM    862  N   LEU X 112       4.110 -28.253  20.553  0.00  0.00            
ATOM    863  CA  LEU X 112       4.787 -28.000  21.778  0.00  0.00            
ATOM    864  CB  LEU X 112       3.866 -27.270  22.761  0.00  0.00            
ATOM    865  CG  LEU X 112       3.585 -25.804  22.422  0.00  0.00            
ATOM    866  CD1 LEU X 112       2.435 -25.286  23.253  0.00  0.00            
ATOM    867  CD2 LEU X 112       4.835 -24.965  22.649  0.00  0.00            
ATOM    868  C   LEU X 112       5.119 -29.274  22.503  0.00  0.00            
ATOM    869  O   LEU X 112       5.830 -29.385  23.499  0.00  0.00            
ATOM    870  N   GLY X 113       4.426 -30.294  22.019  0.00  0.00            
ATOM    871  CA  GLY X 113       4.697 -31.724  22.589  0.00  0.00            
ATOM    872  C   GLY X 113       3.587 -32.327  23.361  0.00  0.00            
ATOM    873  O   GLY X 113       3.599 -33.521  23.652  0.00  0.00            
ATOM    874  N   GLU X 114       2.528 -31.556  23.574  0.00  0.00            
ATOM    875  CA  GLU X 114       1.224 -31.945  24.103  0.00  0.00            
ATOM    876  CB  GLU X 114       0.516 -30.842  24.887  0.00  0.00            
ATOM    877  CG  GLU X 114       1.268 -30.393  26.117  0.00  0.00            
ATOM    878  CD  GLU X 114       0.484 -29.418  26.968  0.00  0.00            
ATOM    879  OE1 GLU X 114      -0.636 -29.042  26.572  0.00  0.00            
ATOM    880  OE2 GLU X 114       0.992 -29.027  28.035  0.00  0.00            
ATOM    881  C   GLU X 114       0.193 -32.273  23.071  0.00  0.00            
ATOM    882  O   GLU X 114      -0.135 -31.512  22.162  0.00  0.00            
ATOM    883  N   LYS X 115      -0.277 -33.508  23.193  0.00  0.00            
ATOM    884  CA  LYS X 115      -1.292 -34.125  22.311  0.00  0.00            
ATOM    885  CB  LYS X 115      -0.845 -35.588  22.072  0.00  0.00            
ATOM    886  CG  LYS X 115       0.580 -35.637  21.522  0.00  0.00            
ATOM    887  CD  LYS X 115       0.869 -36.945  20.815  0.00  0.00            
ATOM    888  CE  LYS X 115       2.037 -37.656  21.497  0.00  0.00            
ATOM    889  NZ  LYS X 115       1.623 -38.160  22.839  0.00  0.00            
ATOM    890  C   LYS X 115      -2.763 -34.276  23.029  0.00  0.00            
ATOM    891  O   LYS X 115      -3.349 -35.363  23.084  0.00  0.00            
ATOM    892  N   LEU X 116      -3.268 -33.148  23.556  0.00  0.00            
ATOM    893  CA  LEU X 116      -4.585 -32.900  23.824  0.00  0.00            
ATOM    894  CB  LEU X 116      -4.469 -31.411  24.143  0.00  0.00            
ATOM    895  CG  LEU X 116      -3.379 -30.819  24.990  0.00  0.00            
ATOM    896  CD1 LEU X 116      -3.345 -29.310  24.784  0.00  0.00            
ATOM    897  CD2 LEU X 116      -3.634 -31.137  26.442  0.00  0.00            
ATOM    898  C   LEU X 116      -5.753 -33.177  23.060  0.00  0.00            
ATOM    899  O   LEU X 116      -5.668 -33.244  21.832  0.00  0.00            
ATOM    900  N   THR X 117      -6.892 -33.419  23.723  0.00  0.00            
ATOM    901  CA  THR X 117      -8.193 -33.823  23.169  0.00  0.00            
ATOM    902  CB  THR X 117      -9.000 -34.876  23.975  0.00  0.00            
ATOM    903  OG1 THR X 117      -9.298 -34.357  25.282  0.00  0.00            
ATOM    904  CG2 THR X 117      -8.192 -36.168  24.128  0.00  0.00            
ATOM    905  C   THR X 117      -9.004 -32.545  23.093  0.00  0.00            
ATOM    906  O   THR X 117      -8.668 -31.535  23.710  0.00  0.00            
ATOM    907  N   ASP X 118     -10.064 -32.588  22.290  0.00  0.00            
ATOM    908  CA  ASP X 118     -10.944 -31.459  22.082  0.00  0.00            
ATOM    909  CB  ASP X 118     -11.898 -31.631  20.894  0.00  0.00            
ATOM    910  CG  ASP X 118     -12.756 -32.885  20.986  0.00  0.00            
ATOM    911  OD1 ASP X 118     -12.524 -33.740  21.870  0.00  0.00            
ATOM    912  OD2 ASP X 118     -13.674 -33.014  20.153  0.00  0.00            
ATOM    913  C   ASP X 118     -11.555 -31.024  23.467  0.00  0.00            
ATOM    914  O   ASP X 118     -11.613 -29.828  23.731  0.00  0.00            
ATOM    915  N   ASP X 119     -11.942 -31.958  24.335  0.00  0.00            
ATOM    916  CA  ASP X 119     -12.390 -31.684  25.612  0.00  0.00            
ATOM    917  CB  ASP X 119     -12.825 -32.968  26.314  0.00  0.00            
ATOM    918  CG  ASP X 119     -13.930 -33.752  25.647  0.00  0.00            
ATOM    919  OD1 ASP X 119     -14.618 -33.219  24.752  0.00  0.00            
ATOM    920  OD2 ASP X 119     -14.120 -34.924  26.041  0.00  0.00            
ATOM    921  C   ASP X 119     -11.387 -30.880  26.445  0.00  0.00            
ATOM    922  O   ASP X 119     -11.741 -29.893  27.085  0.00  0.00            
ATOM    923  N   GLU X 120     -10.125 -31.285  26.383  0.00  0.00            
ATOM    924  CA  GLU X 120      -9.039 -30.614  27.110  0.00  0.00            
ATOM    925  CB  GLU X 120      -7.660 -31.285  26.848  0.00  0.00            
ATOM    926  CG  GLU X 120      -7.608 -32.690  27.427  0.00  0.00            
ATOM    927  CD  GLU X 120      -6.329 -33.426  27.064  0.00  0.00            
ATOM    928  OE1 GLU X 120      -5.604 -33.024  26.121  0.00  0.00            
ATOM    929  OE2 GLU X 120      -6.064 -34.419  27.770  0.00  0.00            
ATOM    930  C   GLU X 120      -8.887 -29.127  26.610  0.00  0.00            
ATOM    931  O   GLU X 120      -8.802 -28.137  27.321  0.00  0.00            
ATOM    932  N   VAL X 121      -8.749 -29.084  25.285  0.00  0.00            
ATOM    933  CA  VAL X 121      -8.541 -27.745  24.709  0.00  0.00            
ATOM    934  CB  VAL X 121      -8.255 -27.847  23.191  0.00  0.00            
ATOM    935  CG1 VAL X 121      -8.146 -26.469  22.540  0.00  0.00            
ATOM    936  CG2 VAL X 121      -7.021 -28.678  22.877  0.00  0.00            
ATOM    937  C   VAL X 121      -9.713 -26.824  24.961  0.00  0.00            
ATOM    938  O   VAL X 121      -9.598 -25.627  25.216  0.00  0.00            
ATOM    939  N   ASP X 122     -10.891 -27.444  24.915  0.00  0.00            
ATOM    940  CA  ASP X 122     -12.130 -26.615  25.139  0.00  0.00            
ATOM    941  CB  ASP X 122     -13.365 -27.491  24.898  0.00  0.00            
ATOM    942  CG  ASP X 122     -13.616 -27.776  23.429  0.00  0.00            
ATOM    943  OD1 ASP X 122     -13.009 -27.111  22.562  0.00  0.00            
ATOM    944  OD2 ASP X 122     -14.441 -28.672  23.147  0.00  0.00            
ATOM    945  C   ASP X 122     -12.093 -26.040  26.604  0.00  0.00            
ATOM    946  O   ASP X 122     -12.402 -24.874  26.828  0.00  0.00            
ATOM    947  N   GLU X 123     -11.690 -26.862  27.571  0.00  0.00            
ATOM    948  CA  GLU X 123     -11.610 -26.423  28.908  0.00  0.00            
ATOM    949  CB  GLU X 123     -11.256 -27.608  29.812  0.00  0.00            
ATOM    950  CG  GLU X 123     -12.278 -28.735  29.729  0.00  0.00            
ATOM    951  CD  GLU X 123     -11.937 -29.975  30.563  0.00  0.00            
ATOM    952  OE1 GLU X 123     -10.741 -30.220  30.861  0.00  0.00            
ATOM    953  OE2 GLU X 123     -12.884 -30.731  30.896  0.00  0.00            
ATOM    954  C   GLU X 123     -10.516 -25.305  29.060  0.00  0.00            
ATOM    955  O   GLU X 123     -10.751 -24.324  29.759  0.00  0.00            
ATOM    956  N   MET X 124      -9.380 -25.429  28.376  0.00  0.00            
ATOM    957  CA  MET X 124      -8.382 -24.395  28.370  0.00  0.00            
ATOM    958  CB  MET X 124      -7.189 -24.832  27.518  0.00  0.00            
ATOM    959  CG  MET X 124      -6.439 -25.972  28.163  0.00  0.00            
ATOM    960  SD  MET X 124      -5.198 -26.757  27.144  0.00  0.00            
ATOM    961  CE  MET X 124      -3.840 -25.565  27.302  0.00  0.00            
ATOM    962  C   MET X 124      -8.925 -23.074  27.916  0.00  0.00            
ATOM    963  O   MET X 124      -8.704 -22.036  28.534  0.00  0.00            
ATOM    964  N   ILE X 125      -9.677 -23.118  26.824  0.00  0.00            
ATOM    965  CA  ILE X 125     -10.228 -21.934  26.244  0.00  0.00            
ATOM    966  CB  ILE X 125     -10.872 -22.260  24.848  0.00  0.00            
ATOM    967  CG1 ILE X 125      -9.823 -22.876  23.906  0.00  0.00            
ATOM    968  CG2 ILE X 125     -11.464 -20.982  24.218  0.00  0.00            
ATOM    969  CD1 ILE X 125     -10.391 -23.573  22.659  0.00  0.00            
ATOM    970  C   ILE X 125     -11.277 -21.332  27.110  0.00  0.00            
ATOM    971  O   ILE X 125     -11.245 -20.111  27.298  0.00  0.00            
ATOM    972  N   ARG X 126     -12.189 -22.127  27.670  0.00  0.00            
ATOM    973  CA  ARG X 126     -13.226 -21.692  28.601  0.00  0.00            
ATOM    974  CB  ARG X 126     -13.953 -22.908  29.188  0.00  0.00            
ATOM    975  CG  ARG X 126     -15.272 -22.608  29.924  0.00  0.00            
ATOM    976  CD  ARG X 126     -15.838 -23.937  30.434  0.00  0.00            
ATOM    977  NE  ARG X 126     -16.913 -23.787  31.417  0.00  0.00            
ATOM    978  CZ  ARG X 126     -18.189 -23.777  31.020  0.00  0.00            
ATOM    979  NH1 ARG X 126     -18.459 -23.872  29.724  0.00  0.00            
ATOM    980  NH2 ARG X 126     -19.190 -23.659  31.870  0.00  0.00            
ATOM    981  C   ARG X 126     -12.610 -20.923  29.799  0.00  0.00            
ATOM    982  O   ARG X 126     -13.127 -19.910  30.266  0.00  0.00            
ATOM    983  N   GLU X 127     -11.485 -21.448  30.282  0.00  0.00            
ATOM    984  CA  GLU X 127     -10.831 -20.794  31.440  0.00  0.00            
ATOM    985  CB  GLU X 127      -9.552 -21.566  31.748  0.00  0.00            
ATOM    986  CG  GLU X 127      -9.765 -22.993  32.298  0.00  0.00            
ATOM    987  CD  GLU X 127     -10.179 -22.870  33.756  0.00  0.00            
ATOM    988  OE1 GLU X 127      -9.365 -22.364  34.567  0.00  0.00            
ATOM    989  OE2 GLU X 127     -11.336 -23.229  34.066  0.00  0.00            
ATOM    990  C   GLU X 127     -10.414 -19.349  31.093  0.00  0.00            
ATOM    991  O   GLU X 127     -10.290 -18.482  31.961  0.00  0.00            
ATOM    992  N   ALA X 128     -10.046 -19.155  29.829  0.00  0.00            
ATOM    993  CA  ALA X 128      -9.422 -17.855  29.472  0.00  0.00            
ATOM    994  CB  ALA X 128      -8.398 -17.976  28.358  0.00  0.00            
ATOM    995  C   ALA X 128     -10.411 -17.000  28.750  0.00  0.00            
ATOM    996  O   ALA X 128     -10.199 -15.801  28.723  0.00  0.00            
ATOM    997  N   ASP X 129     -11.430 -17.554  28.122  0.00  0.00            
ATOM    998  CA  ASP X 129     -12.501 -16.841  27.472  0.00  0.00            
ATOM    999  CB  ASP X 129     -13.402 -17.907  26.802  0.00  0.00            
ATOM   1000  CG  ASP X 129     -14.160 -17.397  25.602  0.00  0.00            
ATOM   1001  OD1 ASP X 129     -14.495 -16.176  25.561  0.00  0.00            
ATOM   1002  OD2 ASP X 129     -14.508 -18.116  24.662  0.00  0.00            
ATOM   1003  C   ASP X 129     -13.244 -15.811  28.322  0.00  0.00            
ATOM   1004  O   ASP X 129     -13.839 -16.253  29.294  0.00  0.00            
ATOM   1005  N   ILE X 130     -13.277 -14.529  27.966  0.00  0.00            
ATOM   1006  CA  ILE X 130     -14.037 -13.597  28.698  0.00  0.00            
ATOM   1007  CB  ILE X 130     -13.226 -12.342  28.939  0.00  0.00            
ATOM   1008  CG1 ILE X 130     -12.019 -12.663  29.789  0.00  0.00            
ATOM   1009  CG2 ILE X 130     -14.070 -11.324  29.675  0.00  0.00            
ATOM   1010  CD1 ILE X 130     -11.281 -11.463  30.174  0.00  0.00            
ATOM   1011  C   ILE X 130     -15.374 -13.353  27.856  0.00  0.00            
ATOM   1012  O   ILE X 130     -16.543 -13.496  28.215  0.00  0.00            
ATOM   1013  N   ASP X 131     -15.049 -12.925  26.640  0.00  0.00            
ATOM   1014  CA  ASP X 131     -16.240 -12.471  25.786  0.00  0.00            
ATOM   1015  CB  ASP X 131     -15.746 -11.941  24.446  0.00  0.00            
ATOM   1016  CG  ASP X 131     -15.505 -10.437  24.471  0.00  0.00            
ATOM   1017  OD1 ASP X 131     -15.390  -9.839  25.571  0.00  0.00            
ATOM   1018  OD2 ASP X 131     -15.453  -9.843  23.376  0.00  0.00            
ATOM   1019  C   ASP X 131     -16.997 -13.679  25.260  0.00  0.00            
ATOM   1020  O   ASP X 131     -18.002 -13.482  24.580  0.00  0.00            
ATOM   1021  N   GLY X 132     -16.615 -14.893  25.657  0.00  0.00            
ATOM   1022  CA  GLY X 132     -17.694 -15.981  25.353  0.00  0.00            
ATOM   1023  C   GLY X 132     -17.945 -16.532  23.959  0.00  0.00            
ATOM   1024  O   GLY X 132     -18.726 -17.433  23.684  0.00  0.00            
ATOM   1025  N   ASP X 133     -17.027 -16.053  23.071  0.00  0.00            
ATOM   1026  CA  ASP X 133     -16.874 -16.415  21.648  0.00  0.00            
ATOM   1027  CB  ASP X 133     -16.670 -15.328  20.578  0.00  0.00            
ATOM   1028  CG  ASP X 133     -16.898 -15.782  19.148  0.00  0.00            
ATOM   1029  OD1 ASP X 133     -16.875 -16.987  18.904  0.00  0.00            
ATOM   1030  OD2 ASP X 133     -17.136 -14.929  18.223  0.00  0.00            
ATOM   1031  C   ASP X 133     -16.251 -17.783  21.250  0.00  0.00            
ATOM   1032  O   ASP X 133     -16.080 -18.095  20.065  0.00  0.00            
ATOM   1033  N   GLY X 134     -15.818 -18.518  22.277  0.00  0.00            
ATOM   1034  CA  GLY X 134     -15.041 -19.738  22.204  0.00  0.00            
ATOM   1035  C   GLY X 134     -13.456 -19.472  22.022  0.00  0.00            
ATOM   1036  O   GLY X 134     -12.578 -20.193  22.493  0.00  0.00            
ATOM   1037  N   HIS X 135     -13.175 -18.441  21.247  0.00  0.00            
ATOM   1038  CA  HIS X 135     -11.810 -18.221  21.005  0.00  0.00            
ATOM   1039  CB  HIS X 135     -11.812 -17.628  19.622  0.00  0.00            
ATOM   1040  CG  HIS X 135     -12.437 -18.526  18.621  0.00  0.00            
ATOM   1041  ND1 HIS X 135     -11.710 -19.439  17.894  0.00  0.00            
ATOM   1042  CD2 HIS X 135     -13.731 -18.711  18.281  0.00  0.00            
ATOM   1043  CE1 HIS X 135     -12.531 -20.151  17.145  0.00  0.00            
ATOM   1044  NE2 HIS X 135     -13.764 -19.730  17.363  0.00  0.00            
ATOM   1045  C   HIS X 135     -11.136 -17.271  21.734  0.00  0.00            
ATOM   1046  O   HIS X 135     -11.823 -16.382  22.256  0.00  0.00            
ATOM   1047  N   ILE X 136      -9.832 -17.385  21.941  0.00  0.00            
ATOM   1048  CA  ILE X 136      -8.902 -16.444  22.764  0.00  0.00            
ATOM   1049  CB  ILE X 136      -7.776 -17.386  23.267  0.00  0.00            
ATOM   1050  CG1 ILE X 136      -8.376 -18.635  23.901  0.00  0.00            
ATOM   1051  CG2 ILE X 136      -6.918 -16.673  24.297  0.00  0.00            
ATOM   1052  CD1 ILE X 136      -7.329 -19.694  24.270  0.00  0.00            
ATOM   1053  C   ILE X 136      -8.420 -15.210  21.856  0.00  0.00            
ATOM   1054  O   ILE X 136      -7.884 -15.409  20.771  0.00  0.00            
ATOM   1055  N   ASN X 137      -8.657 -13.998  22.341  0.00  0.00            
ATOM   1056  CA  ASN X 137      -8.163 -12.888  21.689  0.00  0.00            
ATOM   1057  CB  ASN X 137      -9.270 -11.887  21.355  0.00  0.00            
ATOM   1058  CG  ASN X 137      -8.740 -10.697  20.527  0.00  0.00            
ATOM   1059  OD1 ASN X 137      -8.592 -10.814  19.320  0.00  0.00            
ATOM   1060  ND2 ASN X 137      -8.343  -9.588  21.154  0.00  0.00            
ATOM   1061  C   ASN X 137      -7.176 -12.357  22.735  0.00  0.00            
ATOM   1062  O   ASN X 137      -7.166 -12.616  23.939  0.00  0.00            
ATOM   1063  N   TYR X 138      -6.174 -11.732  22.120  0.00  0.00            
ATOM   1064  CA  TYR X 138      -4.916 -11.080  22.638  0.00  0.00            
ATOM   1065  CB  TYR X 138      -4.278  -9.967  21.808  0.00  0.00            
ATOM   1066  CG  TYR X 138      -2.829  -9.708  22.149  0.00  0.00            
ATOM   1067  CD1 TYR X 138      -1.801 -10.496  21.648  0.00  0.00            
ATOM   1068  CD2 TYR X 138      -2.492  -8.655  22.989  0.00  0.00            
ATOM   1069  CE1 TYR X 138      -0.477 -10.247  21.983  0.00  0.00            
ATOM   1070  CE2 TYR X 138      -1.176  -8.395  23.319  0.00  0.00            
ATOM   1071  CZ  TYR X 138      -0.172  -9.189  22.810  0.00  0.00            
ATOM   1072  OH  TYR X 138       1.134  -8.917  23.155  0.00  0.00            
ATOM   1073  C   TYR X 138      -5.088 -10.713  24.075  0.00  0.00            
ATOM   1074  O   TYR X 138      -4.314 -11.173  24.921  0.00  0.00            
ATOM   1075  N   GLU X 139      -6.070  -9.863  24.377  0.00  0.00            
ATOM   1076  CA  GLU X 139      -6.332  -9.418  25.759  0.00  0.00            
ATOM   1077  CB  GLU X 139      -7.590  -8.544  25.825  0.00  0.00            
ATOM   1078  CG  GLU X 139      -7.360  -7.174  26.407  0.00  0.00            
ATOM   1079  CD  GLU X 139      -6.759  -6.204  25.411  0.00  0.00            
ATOM   1080  OE1 GLU X 139      -7.488  -5.751  24.496  0.00  0.00            
ATOM   1081  OE2 GLU X 139      -5.557  -5.893  25.542  0.00  0.00            
ATOM   1082  C   GLU X 139      -6.586 -10.653  26.684  0.00  0.00            
ATOM   1083  O   GLU X 139      -6.046 -10.751  27.781  0.00  0.00            
ATOM   1084  N   GLU X 140      -7.396 -11.597  26.208  0.00  0.00            
ATOM   1085  CA  GLU X 140      -7.661 -12.775  27.007  0.00  0.00            
ATOM   1086  CB  GLU X 140      -8.741 -13.609  26.310  0.00  0.00            
ATOM   1087  CG  GLU X 140     -10.043 -12.841  26.119  0.00  0.00            
ATOM   1088  CD  GLU X 140     -11.136 -13.607  25.365  0.00  0.00            
ATOM   1089  OE1 GLU X 140     -10.822 -14.535  24.579  0.00  0.00            
ATOM   1090  OE2 GLU X 140     -12.327 -13.248  25.544  0.00  0.00            
ATOM   1091  C   GLU X 140      -6.414 -13.581  27.215  0.00  0.00            
ATOM   1092  O   GLU X 140      -6.193 -14.054  28.326  0.00  0.00            
ATOM   1093  N   PHE X 141      -5.559 -13.680  26.205  0.00  0.00            
ATOM   1094  CA  PHE X 141      -4.304 -14.359  26.237  0.00  0.00            
ATOM   1095  CB  PHE X 141      -3.660 -14.427  24.864  0.00  0.00            
ATOM   1096  CG  PHE X 141      -2.638 -15.524  24.795  0.00  0.00            
ATOM   1097  CD1 PHE X 141      -2.997 -16.842  24.976  0.00  0.00            
ATOM   1098  CD2 PHE X 141      -1.303 -15.189  24.589  0.00  0.00            
ATOM   1099  CE1 PHE X 141      -2.017 -17.821  24.938  0.00  0.00            
ATOM   1100  CE2 PHE X 141      -0.322 -16.160  24.545  0.00  0.00            
ATOM   1101  CZ  PHE X 141      -0.693 -17.481  24.719  0.00  0.00            
ATOM   1102  C   PHE X 141      -3.356 -13.731  27.272  0.00  0.00            
ATOM   1103  O   PHE X 141      -2.831 -14.441  28.134  0.00  0.00            
ATOM   1104  N   VAL X 142      -3.191 -12.417  27.230  0.00  0.00            
ATOM   1105  CA  VAL X 142      -2.346 -11.710  28.142  0.00  0.00            
ATOM   1106  CB  VAL X 142      -2.197 -10.213  27.757  0.00  0.00            
ATOM   1107  CG1 VAL X 142      -1.572  -9.393  28.866  0.00  0.00            
ATOM   1108  CG2 VAL X 142      -1.407 -10.008  26.469  0.00  0.00            
ATOM   1109  C   VAL X 142      -2.788 -11.867  29.564  0.00  0.00            
ATOM   1110  O   VAL X 142      -1.951 -12.165  30.424  0.00  0.00            
ATOM   1111  N   ARG X 143      -4.073 -11.654  29.848  0.00  0.00            
ATOM   1112  CA  ARG X 143      -4.630 -11.829  31.195  0.00  0.00            
ATOM   1113  CB  ARG X 143      -6.155 -11.678  31.118  0.00  0.00            
ATOM   1114  CG  ARG X 143      -6.874 -11.474  32.464  0.00  0.00            
ATOM   1115  CD  ARG X 143      -8.375 -11.347  32.180  0.00  0.00            
ATOM   1116  NE  ARG X 143      -9.217 -11.466  33.371  0.00  0.00            
ATOM   1117  CZ  ARG X 143      -9.590 -10.372  34.041  0.00  0.00            
ATOM   1118  NH1 ARG X 143      -9.157  -9.187  33.628  0.00  0.00            
ATOM   1119  NH2 ARG X 143     -10.360 -10.429  35.111  0.00  0.00            
ATOM   1120  C   ARG X 143      -4.338 -13.164  31.792  0.00  0.00            
ATOM   1121  O   ARG X 143      -3.908 -13.278  32.937  0.00  0.00            
ATOM   1122  N   MET X 144      -4.523 -14.199  30.984  0.00  0.00            
ATOM   1123  CA  MET X 144      -4.277 -15.541  31.398  0.00  0.00            
ATOM   1124  CB  MET X 144      -4.787 -16.544  30.357  0.00  0.00            
ATOM   1125  CG  MET X 144      -6.293 -16.754  30.478  0.00  0.00            
ATOM   1126  SD  MET X 144      -7.019 -17.721  29.158  0.00  0.00            
ATOM   1127  CE  MET X 144      -6.149 -19.276  29.352  0.00  0.00            
ATOM   1128  C   MET X 144      -2.810 -15.836  31.674  0.00  0.00            
ATOM   1129  O   MET X 144      -2.478 -16.366  32.738  0.00  0.00            
ATOM   1130  N   MET X 145      -1.927 -15.408  30.783  0.00  0.00            
ATOM   1131  CA  MET X 145      -0.532 -15.527  30.954  0.00  0.00            
ATOM   1132  CB  MET X 145       0.246 -14.995  29.749  0.00  0.00            
ATOM   1133  CG  MET X 145       1.745 -15.290  29.836  0.00  0.00            
ATOM   1134  SD  MET X 145       2.166 -17.049  29.509  0.00  0.00            
ATOM   1135  CE  MET X 145       1.963 -17.064  27.666  0.00  0.00            
ATOM   1136  C   MET X 145      -0.033 -14.903  32.296  0.00  0.00            
ATOM   1137  O   MET X 145       0.606 -15.483  33.175  0.00  0.00            
ATOM   1138  N   VAL X 146      -0.372 -13.611  32.377  0.00  0.00            
ATOM   1139  CA  VAL X 146       0.113 -12.906  33.582  0.00  0.00            
ATOM   1140  CB  VAL X 146       0.438 -11.467  33.171  0.00  0.00            
ATOM   1141  CG1 VAL X 146       1.517 -11.463  32.109  0.00  0.00            
ATOM   1142  CG2 VAL X 146      -0.814 -10.760  32.686  0.00  0.00            
ATOM   1143  C   VAL X 146      -0.573 -13.375  34.871  0.00  0.00            
ATOM   1144  O   VAL X 146       0.110 -13.649  35.863  0.00  0.00            
ATOM   1145  N   SER X 147      -1.884 -13.565  34.831  0.00  0.00            
ATOM   1146  CA  SER X 147      -2.652 -14.075  35.962  0.00  0.00            
ATOM   1147  CB  SER X 147      -4.163 -14.082  35.678  0.00  0.00            
ATOM   1148  OG  SER X 147      -4.501 -15.013  34.669  0.00  0.00            
ATOM   1149  C   SER X 147      -2.070 -15.448  36.442  0.00  0.00            
ATOM   1150  O   SER X 147      -1.708 -15.705  37.592  0.00  0.00            
END
ATOM      1  N   GLU X   2      26.132  -5.159  37.104  0.00  0.00            
ATOM      2  CA  GLU X   2      26.156  -3.583  36.894  0.00  0.00            
ATOM      3  CB  GLU X   2      27.445  -3.154  36.186  0.00  0.00            
ATOM      4  CG  GLU X   2      28.746  -3.493  36.921  0.00  0.00            
ATOM      5  CD  GLU X   2      28.979  -2.643  38.165  0.00  0.00            
ATOM      6  OE1 GLU X   2      28.312  -1.599  38.324  0.00  0.00            
ATOM      7  OE2 GLU X   2      29.849  -3.017  38.980  0.00  0.00            
ATOM      8  C   GLU X   2      24.849  -3.478  35.923  0.00  0.00            
ATOM      9  O   GLU X   2      24.112  -4.311  35.390  0.00  0.00            
ATOM     10  N   GLN X   3      24.549  -2.175  36.032  0.00  0.00            
ATOM     11  CA  GLN X   3      23.413  -1.406  35.527  0.00  0.00            
ATOM     12  CB  GLN X   3      22.455  -0.720  36.505  0.00  0.00            
ATOM     13  CG  GLN X   3      21.435   0.223  35.871  0.00  0.00            
ATOM     14  CD  GLN X   3      20.485  -0.446  34.872  0.00  0.00            
ATOM     15  OE1 GLN X   3      20.862  -1.365  34.132  0.00  0.00            
ATOM     16  NE2 GLN X   3      19.242   0.050  34.828  0.00  0.00            
ATOM     17  C   GLN X   3      23.953  -0.521  34.515  0.00  0.00            
ATOM     18  O   GLN X   3      24.488   0.360  35.203  0.00  0.00            
ATOM     19  N   LEU X   4      23.857  -0.459  33.192  0.00  0.00            
ATOM     20  CA  LEU X   4      24.042   0.354  32.126  0.00  0.00            
ATOM     21  CB  LEU X   4      23.485   1.778  32.036  0.00  0.00            
ATOM     22  CG  LEU X   4      22.157   2.104  32.707  0.00  0.00            
ATOM     23  CD1 LEU X   4      21.888   3.598  32.650  0.00  0.00            
ATOM     24  CD2 LEU X   4      21.035   1.328  32.032  0.00  0.00            
ATOM     25  C   LEU X   4      25.674   0.552  31.783  0.00  0.00            
ATOM     26  O   LEU X   4      26.685   0.442  32.483  0.00  0.00            
ATOM     27  N   THR X   5      25.689   0.541  30.442  0.00  0.00            
ATOM     28  CA  THR X   5      26.761   0.596  29.506  0.00  0.00            
ATOM     29  CB  THR X   5      26.901  -0.340  28.281  0.00  0.00            
ATOM     30  OG1 THR X   5      25.619  -0.567  27.688  0.00  0.00            
ATOM     31  CG2 THR X   5      27.528  -1.664  28.683  0.00  0.00            
ATOM     32  C   THR X   5      26.779   2.031  29.033  0.00  0.00            
ATOM     33  O   THR X   5      25.737   2.687  29.069  0.00  0.00            
ATOM     34  N   GLU X   6      27.930   2.553  28.619  0.00  0.00            
ATOM     35  CA  GLU X   6      28.028   3.933  28.133  0.00  0.00            
ATOM     36  CB  GLU X   6      29.483   4.289  27.872  0.00  0.00            
ATOM     37  CG  GLU X   6      29.714   5.717  27.433  0.00  0.00            
ATOM     38  CD  GLU X   6      31.185   6.071  27.370  0.00  0.00            
ATOM     39  OE1 GLU X   6      32.027   5.169  27.142  0.00  0.00            
ATOM     40  OE2 GLU X   6      31.495   7.260  27.555  0.00  0.00            
ATOM     41  C   GLU X   6      27.185   4.087  26.889  0.00  0.00            
ATOM     42  O   GLU X   6      26.526   5.120  26.794  0.00  0.00            
ATOM     43  N   GLU X   7      27.105   3.097  26.009  0.00  0.00            
ATOM     44  CA  GLU X   7      26.306   3.023  24.833  0.00  0.00            
ATOM     45  CB  GLU X   7      26.383   1.653  24.100  0.00  0.00            
ATOM     46  CG  GLU X   7      27.778   1.395  23.553  0.00  0.00            
ATOM     47  CD  GLU X   7      27.926   0.005  22.957  0.00  0.00            
ATOM     48  OE1 GLU X   7      27.094  -0.897  23.222  0.00  0.00            
ATOM     49  OE2 GLU X   7      28.903  -0.151  22.198  0.00  0.00            
ATOM     50  C   GLU X   7      24.790   3.186  25.180  0.00  0.00            
ATOM     51  O   GLU X   7      24.050   3.949  24.578  0.00  0.00            
ATOM     52  N   GLN X   8      24.361   2.361  26.135  0.00  0.00            
ATOM     53  CA  GLN X   8      22.970   2.406  26.540  0.00  0.00            
ATOM     54  CB  GLN X   8      22.667   1.304  27.586  0.00  0.00            
ATOM     55  CG  GLN X   8      22.874  -0.069  26.922  0.00  0.00            
ATOM     56  CD  GLN X   8      22.853  -1.222  27.866  0.00  0.00            
ATOM     57  OE1 GLN X   8      23.494  -1.308  28.913  0.00  0.00            
ATOM     58  NE2 GLN X   8      22.053  -2.233  27.445  0.00  0.00            
ATOM     59  C   GLN X   8      22.601   3.865  27.030  0.00  0.00            
ATOM     60  O   GLN X   8      21.570   4.425  26.672  0.00  0.00            
ATOM     61  N   ILE X   9      23.477   4.451  27.843  0.00  0.00            
ATOM     62  CA  ILE X   9      23.216   5.774  28.311  0.00  0.00            
ATOM     63  CB  ILE X   9      24.302   6.191  29.329  0.00  0.00            
ATOM     64  CG1 ILE X   9      24.238   5.310  30.587  0.00  0.00            
ATOM     65  CG2 ILE X   9      24.111   7.662  29.640  0.00  0.00            
ATOM     66  CD1 ILE X   9      25.308   5.534  31.626  0.00  0.00            
ATOM     67  C   ILE X   9      23.222   6.776  27.170  0.00  0.00            
ATOM     68  O   ILE X   9      22.362   7.650  27.132  0.00  0.00            
ATOM     69  N   ALA X  10      24.124   6.631  26.202  0.00  0.00            
ATOM     70  CA  ALA X  10      24.157   7.499  25.057  0.00  0.00            
ATOM     71  CB  ALA X  10      25.328   7.144  24.165  0.00  0.00            
ATOM     72  C   ALA X  10      22.790   7.326  24.268  0.00  0.00            
ATOM     73  O   ALA X  10      22.203   8.315  23.840  0.00  0.00            
ATOM     74  N   GLU X  11      22.312   6.095  24.101  0.00  0.00            
ATOM     75  CA  GLU X  11      21.097   5.869  23.485  0.00  0.00            
ATOM     76  CB  GLU X  11      20.884   4.357  23.358  0.00  0.00            
ATOM     77  CG  GLU X  11      22.022   3.664  22.620  0.00  0.00            
ATOM     78  CD  GLU X  11      21.892   2.140  22.524  0.00  0.00            
ATOM     79  OE1 GLU X  11      21.209   1.515  23.373  0.00  0.00            
ATOM     80  OE2 GLU X  11      22.513   1.560  21.598  0.00  0.00            
ATOM     81  C   GLU X  11      19.926   6.591  24.223  0.00  0.00            
ATOM     82  O   GLU X  11      19.073   7.249  23.636  0.00  0.00            
ATOM     83  N   PHE X  12      19.918   6.447  25.547  0.00  0.00            
ATOM     84  CA  PHE X  12      18.868   7.069  26.281  0.00  0.00            
ATOM     85  CB  PHE X  12      18.968   6.629  27.753  0.00  0.00            
ATOM     86  CG  PHE X  12      17.644   6.621  28.484  0.00  0.00            
ATOM     87  CD1 PHE X  12      16.939   7.796  28.693  0.00  0.00            
ATOM     88  CD2 PHE X  12      17.090   5.429  28.933  0.00  0.00            
ATOM     89  CE1 PHE X  12      15.697   7.784  29.331  0.00  0.00            
ATOM     90  CE2 PHE X  12      15.855   5.411  29.570  0.00  0.00            
ATOM     91  CZ  PHE X  12      15.156   6.591  29.767  0.00  0.00            
ATOM     92  C   PHE X  12      18.948   8.612  26.172  0.00  0.00            
ATOM     93  O   PHE X  12      17.969   9.351  26.082  0.00  0.00            
ATOM     94  N   LYS X  13      20.199   9.068  26.174  0.00  0.00            
ATOM     95  CA  LYS X  13      20.386  10.577  26.101  0.00  0.00            
ATOM     96  CB  LYS X  13      21.804  11.042  26.380  0.00  0.00            
ATOM     97  CG  LYS X  13      22.260  10.901  27.837  0.00  0.00            
ATOM     98  CD  LYS X  13      23.774  10.769  27.876  0.00  0.00            
ATOM     99  CE  LYS X  13      24.388  11.287  29.168  0.00  0.00            
ATOM    100  NZ  LYS X  13      25.870  11.417  29.035  0.00  0.00            
ATOM    101  C   LYS X  13      19.869  11.103  24.744  0.00  0.00            
ATOM    102  O   LYS X  13      19.214  12.140  24.696  0.00  0.00            
ATOM    103  N   GLU X  14      20.122  10.377  23.657  0.00  0.00            
ATOM    104  CA  GLU X  14      19.640  10.771  22.379  0.00  0.00            
ATOM    105  CB  GLU X  14      20.190   9.813  21.318  0.00  0.00            
ATOM    106  CG  GLU X  14      21.713   9.773  21.296  0.00  0.00            
ATOM    107  CD  GLU X  14      22.316   8.778  20.298  0.00  0.00            
ATOM    108  OE1 GLU X  14      21.646   7.782  19.924  0.00  0.00            
ATOM    109  OE2 GLU X  14      23.492   8.985  19.909  0.00  0.00            
ATOM    110  C   GLU X  14      18.053  10.814  22.399  0.00  0.00            
ATOM    111  O   GLU X  14      17.434  11.748  21.900  0.00  0.00            
ATOM    112  N   ALA X  15      17.435   9.792  22.988  0.00  0.00            
ATOM    113  CA  ALA X  15      16.020   9.768  23.057  0.00  0.00            
ATOM    114  CB  ALA X  15      15.570   8.465  23.684  0.00  0.00            
ATOM    115  C   ALA X  15      15.484  10.963  23.915  0.00  0.00            
ATOM    116  O   ALA X  15      14.513  11.615  23.546  0.00  0.00            
ATOM    117  N   PHE X  16      16.146  11.254  25.034  0.00  0.00            
ATOM    118  CA  PHE X  16      15.739  12.363  25.850  0.00  0.00            
ATOM    119  CB  PHE X  16      16.594  12.390  27.130  0.00  0.00            
ATOM    120  CG  PHE X  16      15.879  12.959  28.335  0.00  0.00            
ATOM    121  CD1 PHE X  16      15.472  14.284  28.362  0.00  0.00            
ATOM    122  CD2 PHE X  16      15.585  12.156  29.430  0.00  0.00            
ATOM    123  CE1 PHE X  16      14.775  14.799  29.456  0.00  0.00            
ATOM    124  CE2 PHE X  16      14.894  12.664  30.523  0.00  0.00            
ATOM    125  CZ  PHE X  16      14.487  13.988  30.535  0.00  0.00            
ATOM    126  C   PHE X  16      15.875  13.705  25.138  0.00  0.00            
ATOM    127  O   PHE X  16      15.063  14.614  25.297  0.00  0.00            
ATOM    128  N   ALA X  17      16.916  13.800  24.312  0.00  0.00            
ATOM    129  CA  ALA X  17      17.123  15.057  23.544  0.00  0.00            
ATOM    130  CB  ALA X  17      18.469  15.083  22.826  0.00  0.00            
ATOM    131  C   ALA X  17      16.010  15.403  22.604  0.00  0.00            
ATOM    132  O   ALA X  17      15.667  16.575  22.368  0.00  0.00            
ATOM    133  N   LEU X  18      15.397  14.339  22.087  0.00  0.00            
ATOM    134  CA  LEU X  18      14.284  14.542  21.065  0.00  0.00            
ATOM    135  CB  LEU X  18      14.054  13.288  20.186  0.00  0.00            
ATOM    136  CG  LEU X  18      15.216  12.931  19.239  0.00  0.00            
ATOM    137  CD1 LEU X  18      14.849  11.700  18.455  0.00  0.00            
ATOM    138  CD2 LEU X  18      15.467  14.062  18.271  0.00  0.00            
ATOM    139  C   LEU X  18      13.048  15.247  21.715  0.00  0.00            
ATOM    140  O   LEU X  18      12.119  15.723  21.065  0.00  0.00            
ATOM    141  N   PHE X  19      13.023  15.144  23.041  0.00  0.00            
ATOM    142  CA  PHE X  19      11.904  15.710  23.752  0.00  0.00            
ATOM    143  CB  PHE X  19      11.265  14.660  24.677  0.00  0.00            
ATOM    144  CG  PHE X  19      10.889  13.374  23.994  0.00  0.00            
ATOM    145  CD1 PHE X  19      10.115  13.373  22.843  0.00  0.00            
ATOM    146  CD2 PHE X  19      11.317  12.156  24.508  0.00  0.00            
ATOM    147  CE1 PHE X  19       9.782  12.184  22.209  0.00  0.00            
ATOM    148  CE2 PHE X  19      10.986  10.973  23.882  0.00  0.00            
ATOM    149  CZ  PHE X  19      10.222  10.987  22.731  0.00  0.00            
ATOM    150  C   PHE X  19      12.327  16.935  24.448  0.00  0.00            
ATOM    151  O   PHE X  19      11.527  17.809  24.728  0.00  0.00            
ATOM    152  N   ASP X  20      13.633  17.067  24.664  0.00  0.00            
ATOM    153  CA  ASP X  20      14.172  18.324  25.375  0.00  0.00            
ATOM    154  CB  ASP X  20      15.402  18.021  26.227  0.00  0.00            
ATOM    155  CG  ASP X  20      15.565  19.007  27.350  0.00  0.00            
ATOM    156  OD1 ASP X  20      15.709  20.204  27.076  0.00  0.00            
ATOM    157  OD2 ASP X  20      15.562  18.585  28.518  0.00  0.00            
ATOM    158  C   ASP X  20      14.709  19.102  24.019  0.00  0.00            
ATOM    159  O   ASP X  20      15.843  18.981  23.532  0.00  0.00            
ATOM    160  N   LYS X  21      13.775  19.903  23.510  0.00  0.00            
ATOM    161  CA  LYS X  21      13.872  20.772  22.449  0.00  0.00            
ATOM    162  CB  LYS X  21      12.404  21.056  22.691  0.00  0.00            
ATOM    163  CG  LYS X  21      11.605  21.666  21.572  0.00  0.00            
ATOM    164  CD  LYS X  21      10.145  21.874  21.943  0.00  0.00            
ATOM    165  CE  LYS X  21       9.413  20.549  22.071  0.00  0.00            
ATOM    166  NZ  LYS X  21       7.954  20.828  22.312  0.00  0.00            
ATOM    167  C   LYS X  21      14.945  21.847  22.748  0.00  0.00            
ATOM    168  O   LYS X  21      15.952  22.002  22.051  0.00  0.00            
ATOM    169  N   ASP X  22      14.706  22.573  23.831  0.00  0.00            
ATOM    170  CA  ASP X  22      15.616  23.626  24.181  0.00  0.00            
ATOM    171  CB  ASP X  22      14.854  24.643  25.035  0.00  0.00            
ATOM    172  CG  ASP X  22      13.782  25.361  24.242  0.00  0.00            
ATOM    173  OD1 ASP X  22      13.641  25.121  23.026  0.00  0.00            
ATOM    174  OD2 ASP X  22      13.043  26.139  24.873  0.00  0.00            
ATOM    175  C   ASP X  22      16.947  23.262  24.788  0.00  0.00            
ATOM    176  O   ASP X  22      17.878  24.060  24.865  0.00  0.00            
ATOM    177  N   GLY X  23      17.039  22.007  25.200  0.00  0.00            
ATOM    178  CA  GLY X  23      18.401  21.558  25.759  0.00  0.00            
ATOM    179  C   GLY X  23      18.639  22.062  27.110  0.00  0.00            
ATOM    180  O   GLY X  23      19.772  22.366  27.491  0.00  0.00            
ATOM    181  N   ASP X  24      17.568  22.133  27.895  0.00  0.00            
ATOM    182  CA  ASP X  24      17.731  22.707  29.324  0.00  0.00            
ATOM    183  CB  ASP X  24      16.365  23.190  29.805  0.00  0.00            
ATOM    184  CG  ASP X  24      15.763  24.283  28.965  0.00  0.00            
ATOM    185  OD1 ASP X  24      16.251  25.441  28.924  0.00  0.00            
ATOM    186  OD2 ASP X  24      14.731  23.961  28.315  0.00  0.00            
ATOM    187  C   ASP X  24      17.852  21.613  30.327  0.00  0.00            
ATOM    188  O   ASP X  24      18.003  21.826  31.515  0.00  0.00            
ATOM    189  N   GLY X  25      17.694  20.388  29.860  0.00  0.00            
ATOM    190  CA  GLY X  25      17.864  19.223  30.840  0.00  0.00            
ATOM    191  C   GLY X  25      16.556  18.858  31.513  0.00  0.00            
ATOM    192  O   GLY X  25      16.532  18.255  32.586  0.00  0.00            
ATOM    193  N   THR X  26      15.450  19.271  30.895  0.00  0.00            
ATOM    194  CA  THR X  26      14.129  18.962  31.422  0.00  0.00            
ATOM    195  CB  THR X  26      13.376  20.073  32.207  0.00  0.00            
ATOM    196  OG1 THR X  26      12.965  21.107  31.305  0.00  0.00            
ATOM    197  CG2 THR X  26      14.251  20.658  33.395  0.00  0.00            
ATOM    198  C   THR X  26      13.174  18.622  30.219  0.00  0.00            
ATOM    199  O   THR X  26      13.487  18.984  29.064  0.00  0.00            
ATOM    200  N   ILE X  27      12.030  18.013  30.515  0.00  0.00            
ATOM    201  CA  ILE X  27      11.050  17.905  29.459  0.00  0.00            
ATOM    202  CB  ILE X  27      10.751  16.449  29.078  0.00  0.00            
ATOM    203  CG1 ILE X  27      11.977  15.826  28.432  0.00  0.00            
ATOM    204  CG2 ILE X  27       9.590  16.400  28.090  0.00  0.00            
ATOM    205  CD1 ILE X  27      12.007  14.313  28.498  0.00  0.00            
ATOM    206  C   ILE X  27       9.824  18.640  29.813  0.00  0.00            
ATOM    207  O   ILE X  27       9.256  18.169  30.797  0.00  0.00            
ATOM    208  N   THR X  28       9.361  19.717  29.172  0.00  0.00            
ATOM    209  CA  THR X  28       8.048  20.202  29.982  0.00  0.00            
ATOM    210  CB  THR X  28       8.284  21.714  29.953  0.00  0.00            
ATOM    211  OG1 THR X  28       8.640  22.086  28.622  0.00  0.00            
ATOM    212  CG2 THR X  28       9.416  22.099  30.911  0.00  0.00            
ATOM    213  C   THR X  28       6.911  19.725  29.218  0.00  0.00            
ATOM    214  O   THR X  28       7.066  19.069  28.187  0.00  0.00            
ATOM    215  N   THR X  29       5.715  19.996  29.733  0.00  0.00            
ATOM    216  CA  THR X  29       4.397  19.600  29.159  0.00  0.00            
ATOM    217  CB  THR X  29       3.148  20.095  29.972  0.00  0.00            
ATOM    218  OG1 THR X  29       3.141  21.526  30.062  0.00  0.00            
ATOM    219  CG2 THR X  29       3.143  19.508  31.375  0.00  0.00            
ATOM    220  C   THR X  29       4.318  20.148  27.749  0.00  0.00            
ATOM    221  O   THR X  29       3.883  19.378  26.897  0.00  0.00            
ATOM    222  N   LYS X  30       4.801  21.349  27.457  0.00  0.00            
ATOM    223  CA  LYS X  30       4.924  21.991  26.215  0.00  0.00            
ATOM    224  CB  LYS X  30       5.440  23.427  26.303  0.00  0.00            
ATOM    225  CG  LYS X  30       4.650  24.420  27.148  0.00  0.00            
ATOM    226  CD  LYS X  30       5.249  25.839  27.021  0.00  0.00            
ATOM    227  CE  LYS X  30       5.166  26.267  25.539  0.00  0.00            
ATOM    228  NZ  LYS X  30       5.731  27.629  25.441  0.00  0.00            
ATOM    229  C   LYS X  30       5.761  21.144  25.253  0.00  0.00            
ATOM    230  O   LYS X  30       5.328  20.836  24.142  0.00  0.00            
ATOM    231  N   GLU X  31       6.965  20.762  25.694  0.00  0.00            
ATOM    232  CA  GLU X  31       7.835  19.933  24.862  0.00  0.00            
ATOM    233  CB  GLU X  31       9.300  20.106  25.351  0.00  0.00            
ATOM    234  CG  GLU X  31       9.719  21.544  25.006  0.00  0.00            
ATOM    235  CD  GLU X  31      10.797  22.065  25.933  0.00  0.00            
ATOM    236  OE1 GLU X  31      11.265  21.284  26.778  0.00  0.00            
ATOM    237  OE2 GLU X  31      11.277  23.196  25.701  0.00  0.00            
ATOM    238  C   GLU X  31       7.259  18.581  24.524  0.00  0.00            
ATOM    239  O   GLU X  31       7.303  18.115  23.388  0.00  0.00            
ATOM    240  N   LEU X  32       6.673  17.945  25.541  0.00  0.00            
ATOM    241  CA  LEU X  32       6.085  16.622  25.303  0.00  0.00            
ATOM    242  CB  LEU X  32       5.348  16.118  26.527  0.00  0.00            
ATOM    243  CG  LEU X  32       6.197  15.673  27.698  0.00  0.00            
ATOM    244  CD1 LEU X  32       5.287  14.992  28.698  0.00  0.00            
ATOM    245  CD2 LEU X  32       7.304  14.739  27.225  0.00  0.00            
ATOM    246  C   LEU X  32       4.836  16.720  24.321  0.00  0.00            
ATOM    247  O   LEU X  32       4.303  15.749  23.778  0.00  0.00            
ATOM    248  N   GLY X  33       4.363  17.960  24.228  0.00  0.00            
ATOM    249  CA  GLY X  33       3.176  18.203  23.397  0.00  0.00            
ATOM    250  C   GLY X  33       3.699  18.391  21.990  0.00  0.00            
ATOM    251  O   GLY X  33       3.118  17.973  20.990  0.00  0.00            
ATOM    252  N   THR X  34       4.864  19.034  21.934  0.00  0.00            
ATOM    253  CA  THR X  34       5.462  19.284  20.556  0.00  0.00            
ATOM    254  CB  THR X  34       6.782  20.095  20.665  0.00  0.00            
ATOM    255  OG1 THR X  34       6.435  21.364  21.254  0.00  0.00            
ATOM    256  CG2 THR X  34       7.314  20.465  19.273  0.00  0.00            
ATOM    257  C   THR X  34       5.774  17.955  19.849  0.00  0.00            
ATOM    258  O   THR X  34       5.496  17.779  18.666  0.00  0.00            
ATOM    259  N   VAL X  35       6.316  17.014  20.611  0.00  0.00            
ATOM    260  CA  VAL X  35       6.642  15.710  20.113  0.00  0.00            
ATOM    261  CB  VAL X  35       7.472  14.913  21.156  0.00  0.00            
ATOM    262  CG1 VAL X  35       7.746  13.494  20.667  0.00  0.00            
ATOM    263  CG2 VAL X  35       8.783  15.639  21.488  0.00  0.00            
ATOM    264  C   VAL X  35       5.392  14.916  19.599  0.00  0.00            
ATOM    265  O   VAL X  35       5.293  14.330  18.532  0.00  0.00            
ATOM    266  N   MET X  36       4.442  14.889  20.534  0.00  0.00            
ATOM    267  CA  MET X  36       3.211  14.140  20.176  0.00  0.00            
ATOM    268  CB  MET X  36       2.288  14.130  21.407  0.00  0.00            
ATOM    269  CG  MET X  36       2.823  13.306  22.548  0.00  0.00            
ATOM    270  SD  MET X  36       2.772  11.542  22.105  0.00  0.00            
ATOM    271  CE  MET X  36       1.051  11.307  21.843  0.00  0.00            
ATOM    272  C   MET X  36       2.462  14.754  19.017  0.00  0.00            
ATOM    273  O   MET X  36       1.983  14.015  18.163  0.00  0.00            
ATOM    274  N   ARG X  37       2.436  16.080  18.898  0.00  0.00            
ATOM    275  CA  ARG X  37       1.869  16.747  17.790  0.00  0.00            
ATOM    276  CB  ARG X  37       1.771  18.247  18.061  0.00  0.00            
ATOM    277  CG  ARG X  37       0.717  18.569  19.108  0.00  0.00            
ATOM    278  CD  ARG X  37       0.263  20.009  19.042  0.00  0.00            
ATOM    279  NE  ARG X  37       1.030  20.886  19.923  0.00  0.00            
ATOM    280  CZ  ARG X  37       1.278  22.166  19.663  0.00  0.00            
ATOM    281  NH1 ARG X  37       0.831  22.717  18.541  0.00  0.00            
ATOM    282  NH2 ARG X  37       1.914  22.915  20.556  0.00  0.00            
ATOM    283  C   ARG X  37       2.595  16.396  16.497  0.00  0.00            
ATOM    284  O   ARG X  37       1.901  16.179  15.509  0.00  0.00            
ATOM    285  N   SER X  38       3.917  16.240  16.478  0.00  0.00            
ATOM    286  CA  SER X  38       4.662  15.802  15.383  0.00  0.00            
ATOM    287  CB  SER X  38       6.152  15.753  15.709  0.00  0.00            
ATOM    288  OG  SER X  38       6.618  17.026  16.116  0.00  0.00            
ATOM    289  C   SER X  38       4.172  14.419  14.924  0.00  0.00            
ATOM    290  O   SER X  38       4.013  14.229  13.721  0.00  0.00            
ATOM    291  N   LEU X  39       3.887  13.505  15.842  0.00  0.00            
ATOM    292  CA  LEU X  39       3.390  12.227  15.622  0.00  0.00            
ATOM    293  CB  LEU X  39       3.401  11.440  16.920  0.00  0.00            
ATOM    294  CG  LEU X  39       4.634  10.942  17.571  0.00  0.00            
ATOM    295  CD1 LEU X  39       4.276   9.953  18.718  0.00  0.00            
ATOM    296  CD2 LEU X  39       5.470  10.228  16.506  0.00  0.00            
ATOM    297  C   LEU X  39       1.857  12.181  15.379  0.00  0.00            
ATOM    298  O   LEU X  39       1.346  11.089  15.154  0.00  0.00            
ATOM    299  N   GLY X  40       1.181  13.318  15.286  0.00  0.00            
ATOM    300  CA  GLY X  40      -0.251  13.119  14.837  0.00  0.00            
ATOM    301  C   GLY X  40      -1.227  12.934  15.957  0.00  0.00            
ATOM    302  O   GLY X  40      -2.229  12.243  15.865  0.00  0.00            
ATOM    303  N   GLN X  41      -0.882  13.538  17.082  0.00  0.00            
ATOM    304  CA  GLN X  41      -1.780  13.521  18.295  0.00  0.00            
ATOM    305  CB  GLN X  41      -1.161  12.875  19.541  0.00  0.00            
ATOM    306  CG  GLN X  41      -0.879  11.401  19.373  0.00  0.00            
ATOM    307  CD  GLN X  41      -2.162  10.621  19.262  0.00  0.00            
ATOM    308  OE1 GLN X  41      -3.119  10.897  19.986  0.00  0.00            
ATOM    309  NE2 GLN X  41      -2.202   9.655  18.363  0.00  0.00            
ATOM    310  C   GLN X  41      -1.892  14.911  18.840  0.00  0.00            
ATOM    311  O   GLN X  41      -0.774  15.316  19.165  0.00  0.00            
ATOM    312  N   ASN X  42      -2.997  15.586  19.127  0.00  0.00            
ATOM    313  CA  ASN X  42      -2.799  16.903  19.749  0.00  0.00            
ATOM    314  CB  ASN X  42      -3.665  17.911  18.995  0.00  0.00            
ATOM    315  CG  ASN X  42      -2.954  18.498  17.795  0.00  0.00            
ATOM    316  OD1 ASN X  42      -1.739  18.375  17.661  0.00  0.00            
ATOM    317  ND2 ASN X  42      -3.706  19.144  16.917  0.00  0.00            
ATOM    318  C   ASN X  42      -3.250  16.550  21.211  0.00  0.00            
ATOM    319  O   ASN X  42      -4.392  16.118  21.343  0.00  0.00            
ATOM    320  N   PRO X  43      -2.420  16.720  22.234  0.00  0.00            
ATOM    321  CA  PRO X  43      -3.036  16.429  23.510  0.00  0.00            
ATOM    322  CB  PRO X  43      -1.845  15.808  24.261  0.00  0.00            
ATOM    323  CG  PRO X  43      -0.654  16.263  23.457  0.00  0.00            
ATOM    324  CD  PRO X  43      -1.121  16.137  22.021  0.00  0.00            
ATOM    325  C   PRO X  43      -3.244  17.868  24.022  0.00  0.00            
ATOM    326  O   PRO X  43      -2.740  18.863  23.472  0.00  0.00            
ATOM    327  N   THR X  44      -4.053  17.938  25.072  0.00  0.00            
ATOM    328  CA  THR X  44      -4.372  19.171  25.717  0.00  0.00            
ATOM    329  CB  THR X  44      -5.742  19.162  26.445  0.00  0.00            
ATOM    330  OG1 THR X  44      -5.756  18.041  27.361  0.00  0.00            
ATOM    331  CG2 THR X  44      -6.857  18.976  25.426  0.00  0.00            
ATOM    332  C   THR X  44      -3.305  19.389  26.772  0.00  0.00            
ATOM    333  O   THR X  44      -2.484  18.478  26.982  0.00  0.00            
ATOM    334  N   GLU X  45      -3.290  20.550  27.395  0.00  0.00            
ATOM    335  CA  GLU X  45      -2.308  20.830  28.419  0.00  0.00            
ATOM    336  CB  GLU X  45      -2.417  22.277  28.914  0.00  0.00            
ATOM    337  CG  GLU X  45      -1.814  23.245  27.945  0.00  0.00            
ATOM    338  CD  GLU X  45      -0.304  23.304  27.924  0.00  0.00            
ATOM    339  OE1 GLU X  45       0.395  22.821  28.829  0.00  0.00            
ATOM    340  OE2 GLU X  45       0.241  23.881  26.955  0.00  0.00            
ATOM    341  C   GLU X  45      -2.536  19.855  29.630  0.00  0.00            
ATOM    342  O   GLU X  45      -1.619  19.353  30.278  0.00  0.00            
ATOM    343  N   ALA X  46      -3.820  19.627  29.899  0.00  0.00            
ATOM    344  CA  ALA X  46      -4.141  18.726  31.052  0.00  0.00            
ATOM    345  CB  ALA X  46      -5.621  18.764  31.418  0.00  0.00            
ATOM    346  C   ALA X  46      -3.571  17.296  30.789  0.00  0.00            
ATOM    347  O   ALA X  46      -2.974  16.656  31.649  0.00  0.00            
ATOM    348  N   GLU X  47      -3.774  16.813  29.564  0.00  0.00            
ATOM    349  CA  GLU X  47      -3.278  15.500  29.264  0.00  0.00            
ATOM    350  CB  GLU X  47      -3.783  15.108  27.872  0.00  0.00            
ATOM    351  CG  GLU X  47      -5.304  15.104  27.778  0.00  0.00            
ATOM    352  CD  GLU X  47      -5.862  14.785  26.387  0.00  0.00            
ATOM    353  OE1 GLU X  47      -5.161  15.000  25.367  0.00  0.00            
ATOM    354  OE2 GLU X  47      -7.035  14.340  26.319  0.00  0.00            
ATOM    355  C   GLU X  47      -1.715  15.460  29.318  0.00  0.00            
ATOM    356  O   GLU X  47      -1.121  14.525  29.844  0.00  0.00            
ATOM    357  N   LEU X  48      -1.072  16.507  28.806  0.00  0.00            
ATOM    358  CA  LEU X  48       0.353  16.573  28.864  0.00  0.00            
ATOM    359  CB  LEU X  48       0.841  17.727  27.998  0.00  0.00            
ATOM    360  CG  LEU X  48       0.708  17.593  26.477  0.00  0.00            
ATOM    361  CD1 LEU X  48       1.117  18.887  25.791  0.00  0.00            
ATOM    362  CD2 LEU X  48       1.570  16.423  26.024  0.00  0.00            
ATOM    363  C   LEU X  48       0.866  16.592  30.317  0.00  0.00            
ATOM    364  O   LEU X  48       1.869  15.991  30.698  0.00  0.00            
ATOM    365  N   GLN X  49       0.115  17.333  31.129  0.00  0.00            
ATOM    366  CA  GLN X  49       0.561  17.430  32.567  0.00  0.00            
ATOM    367  CB  GLN X  49      -0.309  18.420  33.352  0.00  0.00            
ATOM    368  CG  GLN X  49       0.084  19.868  33.055  0.00  0.00            
ATOM    369  CD  GLN X  49      -0.963  20.841  33.582  0.00  0.00            
ATOM    370  OE1 GLN X  49      -2.075  20.445  33.931  0.00  0.00            
ATOM    371  NE2 GLN X  49      -0.614  22.122  33.621  0.00  0.00            
ATOM    372  C   GLN X  49       0.486  16.085  33.267  0.00  0.00            
ATOM    373  O   GLN X  49       1.387  15.727  34.019  0.00  0.00            
ATOM    374  N   ASP X  50      -0.551  15.298  32.985  0.00  0.00            
ATOM    375  CA  ASP X  50      -0.662  14.002  33.545  0.00  0.00            
ATOM    376  CB  ASP X  50      -2.006  13.387  33.162  0.00  0.00            
ATOM    377  CG  ASP X  50      -3.236  14.107  33.661  0.00  0.00            
ATOM    378  OD1 ASP X  50      -3.132  14.969  34.559  0.00  0.00            
ATOM    379  OD2 ASP X  50      -4.333  13.791  33.149  0.00  0.00            
ATOM    380  C   ASP X  50       0.473  13.094  33.131  0.00  0.00            
ATOM    381  O   ASP X  50       0.990  12.376  33.982  0.00  0.00            
ATOM    382  N   MET X  51       0.930  13.185  31.889  0.00  0.00            
ATOM    383  CA  MET X  51       2.014  12.461  31.323  0.00  0.00            
ATOM    384  CB  MET X  51       2.172  12.684  29.815  0.00  0.00            
ATOM    385  CG  MET X  51       1.179  11.842  29.021  0.00  0.00            
ATOM    386  SD  MET X  51       1.123  12.210  27.269  0.00  0.00            
ATOM    387  CE  MET X  51       2.805  11.824  26.783  0.00  0.00            
ATOM    388  C   MET X  51       3.305  12.799  32.093  0.00  0.00            
ATOM    389  O   MET X  51       4.016  11.911  32.564  0.00  0.00            
ATOM    390  N   ILE X  52       3.582  14.101  32.230  0.00  0.00            
ATOM    391  CA  ILE X  52       4.824  14.547  32.958  0.00  0.00            
ATOM    392  CB  ILE X  52       4.961  16.067  32.905  0.00  0.00            
ATOM    393  CG1 ILE X  52       5.115  16.496  31.445  0.00  0.00            
ATOM    394  CG2 ILE X  52       6.134  16.530  33.765  0.00  0.00            
ATOM    395  CD1 ILE X  52       5.086  17.994  31.245  0.00  0.00            
ATOM    396  C   ILE X  52       4.754  14.186  34.370  0.00  0.00            
ATOM    397  O   ILE X  52       5.801  13.726  34.839  0.00  0.00            
ATOM    398  N   ASN X  53       3.643  14.339  35.091  0.00  0.00            
ATOM    399  CA  ASN X  53       3.419  13.938  36.432  0.00  0.00            
ATOM    400  CB  ASN X  53       2.016  14.232  36.937  0.00  0.00            
ATOM    401  CG  ASN X  53       1.644  15.688  36.778  0.00  0.00            
ATOM    402  OD1 ASN X  53       0.740  16.022  36.017  0.00  0.00            
ATOM    403  ND2 ASN X  53       2.364  16.567  37.468  0.00  0.00            
ATOM    404  C   ASN X  53       3.812  12.488  36.705  0.00  0.00            
ATOM    405  O   ASN X  53       4.408  12.151  37.727  0.00  0.00            
ATOM    406  N   GLU X  54       3.481  11.627  35.745  0.00  0.00            
ATOM    407  CA  GLU X  54       3.807  10.186  35.913  0.00  0.00            
ATOM    408  CB  GLU X  54       3.364   9.447  34.655  0.00  0.00            
ATOM    409  CG  GLU X  54       1.836   9.350  34.455  0.00  0.00            
ATOM    410  CD  GLU X  54       1.312   8.285  35.404  0.00  0.00            
ATOM    411  OE1 GLU X  54       1.702   7.101  35.247  0.00  0.00            
ATOM    412  OE2 GLU X  54       0.560   8.649  36.334  0.00  0.00            
ATOM    413  C   GLU X  54       5.439  10.139  36.103  0.00  0.00            
ATOM    414  O   GLU X  54       6.024   9.532  36.998  0.00  0.00            
ATOM    415  N   VAL X  55       6.082  10.793  35.133  0.00  0.00            
ATOM    416  CA  VAL X  55       7.540  10.663  35.201  0.00  0.00            
ATOM    417  CB  VAL X  55       8.081  11.035  33.802  0.00  0.00            
ATOM    418  CG1 VAL X  55       9.625  11.103  33.808  0.00  0.00            
ATOM    419  CG2 VAL X  55       7.575  10.013  32.760  0.00  0.00            
ATOM    420  C   VAL X  55       8.358  11.849  35.759  0.00  0.00            
ATOM    421  O   VAL X  55       9.443  12.113  35.238  0.00  0.00            
ATOM    422  N   ASP X  56       7.828  12.590  36.734  0.00  0.00            
ATOM    423  CA  ASP X  56       8.557  13.717  37.257  0.00  0.00            
ATOM    424  CB  ASP X  56       7.648  14.942  37.025  0.00  0.00            
ATOM    425  CG  ASP X  56       6.212  14.742  37.543  0.00  0.00            
ATOM    426  OD1 ASP X  56       5.868  13.643  38.038  0.00  0.00            
ATOM    427  OD2 ASP X  56       5.415  15.703  37.446  0.00  0.00            
ATOM    428  C   ASP X  56       8.677  13.150  38.749  0.00  0.00            
ATOM    429  O   ASP X  56       7.556  13.146  39.403  0.00  0.00            
ATOM    430  N   ALA X  57       9.828  12.696  39.163  0.00  0.00            
ATOM    431  CA  ALA X  57       9.954  12.213  40.420  0.00  0.00            
ATOM    432  CB  ALA X  57      11.182  11.326  40.407  0.00  0.00            
ATOM    433  C   ALA X  57      10.045  13.324  41.500  0.00  0.00            
ATOM    434  O   ALA X  57       9.337  13.346  42.511  0.00  0.00            
ATOM    435  N   ASP X  58      10.891  14.298  41.198  0.00  0.00            
ATOM    436  CA  ASP X  58      11.082  15.436  42.165  0.00  0.00            
ATOM    437  CB  ASP X  58      12.464  16.054  41.935  0.00  0.00            
ATOM    438  CG  ASP X  58      13.581  15.103  42.311  0.00  0.00            
ATOM    439  OD1 ASP X  58      13.311  13.983  42.791  0.00  0.00            
ATOM    440  OD2 ASP X  58      14.743  15.478  42.069  0.00  0.00            
ATOM    441  C   ASP X  58       9.954  16.454  42.241  0.00  0.00            
ATOM    442  O   ASP X  58       9.869  17.239  43.183  0.00  0.00            
ATOM    443  N   GLY X  59       9.084  16.432  41.242  0.00  0.00            
ATOM    444  CA  GLY X  59       7.910  17.392  41.289  0.00  0.00            
ATOM    445  C   GLY X  59       8.173  18.905  40.853  0.00  0.00            
ATOM    446  O   GLY X  59       7.308  19.767  40.937  0.00  0.00            
ATOM    447  N   ASN X  60       9.378  19.147  40.318  0.00  0.00            
ATOM    448  CA  ASN X  60       9.758  20.347  39.697  0.00  0.00            
ATOM    449  CB  ASN X  60      11.210  20.305  39.223  0.00  0.00            
ATOM    450  CG  ASN X  60      12.174  20.031  40.356  0.00  0.00            
ATOM    451  OD1 ASN X  60      11.954  20.468  41.485  0.00  0.00            
ATOM    452  ND2 ASN X  60      13.246  19.302  40.066  0.00  0.00            
ATOM    453  C   ASN X  60       9.083  20.686  38.305  0.00  0.00            
ATOM    454  O   ASN X  60       9.414  21.713  37.718  0.00  0.00            
ATOM    455  N   GLY X  61       8.104  19.889  37.886  0.00  0.00            
ATOM    456  CA  GLY X  61       7.418  20.223  36.687  0.00  0.00            
ATOM    457  C   GLY X  61       8.116  19.955  35.369  0.00  0.00            
ATOM    458  O   GLY X  61       7.761  20.535  34.342  0.00  0.00            
ATOM    459  N   THR X  62       9.193  19.173  35.419  0.00  0.00            
ATOM    460  CA  THR X  62       9.853  18.851  34.098  0.00  0.00            
ATOM    461  CB  THR X  62      11.068  19.710  33.646  0.00  0.00            
ATOM    462  OG1 THR X  62      12.178  19.474  34.519  0.00  0.00            
ATOM    463  CG2 THR X  62      10.709  21.255  33.575  0.00  0.00            
ATOM    464  C   THR X  62      10.600  17.525  34.409  0.00  0.00            
ATOM    465  O   THR X  62      10.845  17.095  35.535  0.00  0.00            
ATOM    466  N   ILE X  63      10.936  16.887  33.294  0.00  0.00            
ATOM    467  CA  ILE X  63      11.574  15.565  33.233  0.00  0.00            
ATOM    468  CB  ILE X  63      11.115  14.710  32.041  0.00  0.00            
ATOM    469  CG1 ILE X  63       9.593  14.597  31.991  0.00  0.00            
ATOM    470  CG2 ILE X  63      11.739  13.336  32.101  0.00  0.00            
ATOM    471  CD1 ILE X  63       9.109  14.003  30.692  0.00  0.00            
ATOM    472  C   ILE X  63      12.925  15.796  32.962  0.00  0.00            
ATOM    473  O   ILE X  63      13.243  16.668  32.157  0.00  0.00            
ATOM    474  N   ASP X  64      13.820  15.067  33.603  0.00  0.00            
ATOM    475  CA  ASP X  64      15.373  15.390  33.493  0.00  0.00            
ATOM    476  CB  ASP X  64      15.975  16.173  34.664  0.00  0.00            
ATOM    477  CG  ASP X  64      15.537  17.584  34.935  0.00  0.00            
ATOM    478  OD1 ASP X  64      14.668  18.145  34.248  0.00  0.00            
ATOM    479  OD2 ASP X  64      16.092  18.206  35.881  0.00  0.00            
ATOM    480  C   ASP X  64      15.810  13.960  32.949  0.00  0.00            
ATOM    481  O   ASP X  64      15.053  12.985  32.895  0.00  0.00            
ATOM    482  N   PHE X  65      17.088  13.926  32.586  0.00  0.00            
ATOM    483  CA  PHE X  65      17.670  12.729  32.060  0.00  0.00            
ATOM    484  CB  PHE X  65      19.152  12.929  31.696  0.00  0.00            
ATOM    485  CG  PHE X  65      19.747  11.786  30.906  0.00  0.00            
ATOM    486  CD1 PHE X  65      20.118  10.602  31.539  0.00  0.00            
ATOM    487  CD2 PHE X  65      19.942  11.893  29.532  0.00  0.00            
ATOM    488  CE1 PHE X  65      20.676   9.537  30.813  0.00  0.00            
ATOM    489  CE2 PHE X  65      20.498  10.837  28.805  0.00  0.00            
ATOM    490  CZ  PHE X  65      20.864   9.660  29.447  0.00  0.00            
ATOM    491  C   PHE X  65      17.511  11.530  32.949  0.00  0.00            
ATOM    492  O   PHE X  65      17.065  10.470  32.495  0.00  0.00            
ATOM    493  N   PRO X  66      17.887  11.671  34.220  0.00  0.00            
ATOM    494  CA  PRO X  66      17.778  10.555  35.206  0.00  0.00            
ATOM    495  CB  PRO X  66      18.299  11.155  36.505  0.00  0.00            
ATOM    496  CG  PRO X  66      19.396  12.045  36.018  0.00  0.00            
ATOM    497  CD  PRO X  66      18.720  12.750  34.855  0.00  0.00            
ATOM    498  C   PRO X  66      16.314  10.045  35.289  0.00  0.00            
ATOM    499  O   PRO X  66      16.058   8.839  35.305  0.00  0.00            
ATOM    500  N   GLU X  67      15.376  10.986  35.325  0.00  0.00            
ATOM    501  CA  GLU X  67      13.973  10.620  35.409  0.00  0.00            
ATOM    502  CB  GLU X  67      13.124  11.876  35.628  0.00  0.00            
ATOM    503  CG  GLU X  67      13.490  12.616  36.909  0.00  0.00            
ATOM    504  CD  GLU X  67      12.717  13.919  37.143  0.00  0.00            
ATOM    505  OE1 GLU X  67      12.225  14.538  36.167  0.00  0.00            
ATOM    506  OE2 GLU X  67      12.630  14.339  38.324  0.00  0.00            
ATOM    507  C   GLU X  67      13.557   9.885  34.166  0.00  0.00            
ATOM    508  O   GLU X  67      12.859   8.879  34.265  0.00  0.00            
ATOM    509  N   PHE X  68      14.040  10.317  33.008  0.00  0.00            
ATOM    510  CA  PHE X  68      13.751   9.725  31.707  0.00  0.00            
ATOM    511  CB  PHE X  68      14.277  10.567  30.559  0.00  0.00            
ATOM    512  CG  PHE X  68      13.618  10.196  29.263  0.00  0.00            
ATOM    513  CD1 PHE X  68      12.259  10.343  29.089  0.00  0.00            
ATOM    514  CD2 PHE X  68      14.395   9.652  28.244  0.00  0.00            
ATOM    515  CE1 PHE X  68      11.686   9.956  27.888  0.00  0.00            
ATOM    516  CE2 PHE X  68      13.831   9.269  27.044  0.00  0.00            
ATOM    517  CZ  PHE X  68      12.468   9.429  26.874  0.00  0.00            
ATOM    518  C   PHE X  68      14.341   8.250  31.675  0.00  0.00            
ATOM    519  O   PHE X  68      13.702   7.302  31.244  0.00  0.00            
ATOM    520  N   LEU X  69      15.605   8.147  32.085  0.00  0.00            
ATOM    521  CA  LEU X  69      16.254   6.840  32.128  0.00  0.00            
ATOM    522  CB  LEU X  69      17.673   6.953  32.705  0.00  0.00            
ATOM    523  CG  LEU X  69      18.671   7.730  31.822  0.00  0.00            
ATOM    524  CD1 LEU X  69      19.986   7.899  32.582  0.00  0.00            
ATOM    525  CD2 LEU X  69      18.869   7.027  30.496  0.00  0.00            
ATOM    526  C   LEU X  69      15.469   5.854  32.940  0.00  0.00            
ATOM    527  O   LEU X  69      15.348   4.705  32.534  0.00  0.00            
ATOM    528  N   SER X  70      15.002   6.271  34.112  0.00  0.00            
ATOM    529  CA  SER X  70      14.239   5.450  35.009  0.00  0.00            
ATOM    530  CB  SER X  70      13.960   6.180  36.328  0.00  0.00            
ATOM    531  OG  SER X  70      15.150   6.386  37.078  0.00  0.00            
ATOM    532  C   SER X  70      12.921   4.943  34.345  0.00  0.00            
ATOM    533  O   SER X  70      12.595   3.756  34.302  0.00  0.00            
ATOM    534  N   LEU X  71      12.181   5.919  33.808  0.00  0.00            
ATOM    535  CA  LEU X  71      10.864   5.547  33.152  0.00  0.00            
ATOM    536  CB  LEU X  71      10.059   6.827  32.897  0.00  0.00            
ATOM    537  CG  LEU X  71       9.645   7.644  34.137  0.00  0.00            
ATOM    538  CD1 LEU X  71       9.032   8.975  33.711  0.00  0.00            
ATOM    539  CD2 LEU X  71       8.661   6.864  34.988  0.00  0.00            
ATOM    540  C   LEU X  71      11.094   4.665  31.901  0.00  0.00            
ATOM    541  O   LEU X  71      10.452   3.620  31.764  0.00  0.00            
ATOM    542  N   MET X  72      12.019   5.055  31.036  0.00  0.00            
ATOM    543  CA  MET X  72      12.349   4.286  29.864  0.00  0.00            
ATOM    544  CB  MET X  72      13.405   4.996  29.015  0.00  0.00            
ATOM    545  CG  MET X  72      13.636   4.313  27.665  0.00  0.00            
ATOM    546  SD  MET X  72      12.276   4.592  26.460  0.00  0.00            
ATOM    547  CE  MET X  72      12.660   6.341  25.982  0.00  0.00            
ATOM    548  C   MET X  72      12.789   2.964  30.072  0.00  0.00            
ATOM    549  O   MET X  72      12.277   2.050  29.416  0.00  0.00            
ATOM    550  N   ALA X  73      13.733   2.756  30.990  0.00  0.00            
ATOM    551  CA  ALA X  73      14.262   1.423  31.314  0.00  0.00            
ATOM    552  CB  ALA X  73      15.425   1.543  32.292  0.00  0.00            
ATOM    553  C   ALA X  73      13.211   0.460  31.935  0.00  0.00            
ATOM    554  O   ALA X  73      13.409  -0.747  32.070  0.00  0.00            
ATOM    555  N   ARG X  74      12.099   1.058  32.352  0.00  0.00            
ATOM    556  CA  ARG X  74      11.032   0.321  33.003  0.00  0.00            
ATOM    557  CB  ARG X  74      10.707   0.657  34.462  0.00  0.00            
ATOM    558  CG  ARG X  74      10.331   2.100  34.758  0.00  0.00            
ATOM    559  CD  ARG X  74      10.028   2.272  36.256  0.00  0.00            
ATOM    560  NE  ARG X  74      11.011   3.089  36.979  0.00  0.00            
ATOM    561  CZ  ARG X  74      12.292   2.765  37.160  0.00  0.00            
ATOM    562  NH1 ARG X  74      12.791   1.633  36.678  0.00  0.00            
ATOM    563  NH2 ARG X  74      13.083   3.578  37.838  0.00  0.00            
ATOM    564  C   ARG X  74      10.016   0.109  31.852  0.00  0.00            
ATOM    565  O   ARG X  74       9.470  -0.972  31.687  0.00  0.00            
ATOM    566  N   LYS X  75       9.784   1.165  31.072  0.00  0.00            
ATOM    567  CA  LYS X  75       8.818   1.082  29.855  0.00  0.00            
ATOM    568  CB  LYS X  75       8.733   2.440  29.181  0.00  0.00            
ATOM    569  CG  LYS X  75       8.026   3.483  30.062  0.00  0.00            
ATOM    570  CD  LYS X  75       7.658   4.757  29.318  0.00  0.00            
ATOM    571  CE  LYS X  75       6.812   5.726  30.108  0.00  0.00            
ATOM    572  NZ  LYS X  75       5.355   5.414  30.082  0.00  0.00            
ATOM    573  C   LYS X  75       9.412  -0.022  28.938  0.00  0.00            
ATOM    574  O   LYS X  75       8.604  -0.800  28.441  0.00  0.00            
ATOM    575  N   MET X  76      10.719  -0.119  28.706  0.00  0.00            
ATOM    576  CA  MET X  76      11.309  -1.099  27.987  0.00  0.00            
ATOM    577  CB  MET X  76      12.827  -0.910  27.974  0.00  0.00            
ATOM    578  CG  MET X  76      13.224   0.309  27.178  0.00  0.00            
ATOM    579  SD  MET X  76      14.938   0.798  27.314  0.00  0.00            
ATOM    580  CE  MET X  76      15.711  -0.389  26.182  0.00  0.00            
ATOM    581  C   MET X  76      11.224  -2.466  28.508  0.00  0.00            
ATOM    582  O   MET X  76      11.340  -3.389  27.707  0.00  0.00            
ATOM    583  N   LYS X  77      10.964  -2.668  29.800  0.00  0.00            
ATOM    584  CA  LYS X  77      10.736  -3.937  30.414  0.00  0.00            
ATOM    585  CB  LYS X  77      11.534  -4.185  31.667  0.00  0.00            
ATOM    586  CG  LYS X  77      12.992  -3.863  31.503  0.00  0.00            
ATOM    587  CD  LYS X  77      13.865  -4.979  31.979  0.00  0.00            
ATOM    588  CE  LYS X  77      14.941  -4.524  32.906  0.00  0.00            
ATOM    589  NZ  LYS X  77      15.349  -5.596  33.804  0.00  0.00            
ATOM    590  C   LYS X  77       9.247  -4.145  30.284  0.00  0.00            
ATOM    591  O   LYS X  77       8.785  -5.233  29.912  0.00  0.00            
ATOM    592  N   GLU X  78       8.484  -3.082  30.531  0.00  0.00            
ATOM    593  CA  GLU X  78       7.065  -3.136  30.372  0.00  0.00            
ATOM    594  CB  GLU X  78       6.426  -1.840  30.858  0.00  0.00            
ATOM    595  CG  GLU X  78       6.352  -1.766  32.372  0.00  0.00            
ATOM    596  CD  GLU X  78       5.746  -0.450  32.813  0.00  0.00            
ATOM    597  OE1 GLU X  78       6.191   0.604  32.311  0.00  0.00            
ATOM    598  OE2 GLU X  78       4.834  -0.467  33.676  0.00  0.00            
ATOM    599  C   GLU X  78       6.657  -3.465  28.958  0.00  0.00            
ATOM    600  O   GLU X  78       5.780  -4.299  28.750  0.00  0.00            
ATOM    601  N   GLN X  79       7.346  -2.884  27.984  0.00  0.00            
ATOM    602  CA  GLN X  79       7.137  -3.106  26.590  0.00  0.00            
ATOM    603  CB  GLN X  79       7.991  -2.168  25.748  0.00  0.00            
ATOM    604  CG  GLN X  79       7.649  -0.718  25.979  0.00  0.00            
ATOM    605  CD  GLN X  79       8.395   0.204  25.054  0.00  0.00            
ATOM    606  OE1 GLN X  79       9.602   0.058  24.854  0.00  0.00            
ATOM    607  NE2 GLN X  79       7.681   1.166  24.483  0.00  0.00            
ATOM    608  C   GLN X  79       7.425  -4.585  26.205  0.00  0.00            
ATOM    609  O   GLN X  79       6.671  -5.243  25.504  0.00  0.00            
ATOM    610  N   ASP X  80       8.585  -5.055  26.664  0.00  0.00            
ATOM    611  CA  ASP X  80       8.971  -6.432  26.399  0.00  0.00            
ATOM    612  CB  ASP X  80      10.358  -6.701  26.987  0.00  0.00            
ATOM    613  CG  ASP X  80      11.469  -5.915  26.277  0.00  0.00            
ATOM    614  OD1 ASP X  80      11.244  -5.403  25.156  0.00  0.00            
ATOM    615  OD2 ASP X  80      12.581  -5.818  26.845  0.00  0.00            
ATOM    616  C   ASP X  80       7.903  -7.400  26.902  0.00  0.00            
ATOM    617  O   ASP X  80       7.518  -8.326  26.194  0.00  0.00            
ATOM    618  N   SER X  81       7.392  -7.146  28.100  0.00  0.00            
ATOM    619  CA  SER X  81       6.359  -7.951  28.715  0.00  0.00            
ATOM    620  CB  SER X  81       6.085  -7.438  30.168  0.00  0.00            
ATOM    621  OG  SER X  81       7.222  -7.865  30.939  0.00  0.00            
ATOM    622  C   SER X  81       5.156  -7.841  27.803  0.00  0.00            
ATOM    623  O   SER X  81       4.716  -8.810  27.219  0.00  0.00            
ATOM    624  N   GLU X  82       4.609  -6.663  27.671  0.00  0.00            
ATOM    625  CA  GLU X  82       3.453  -6.489  26.810  0.00  0.00            
ATOM    626  CB  GLU X  82       3.079  -4.984  26.932  0.00  0.00            
ATOM    627  CG  GLU X  82       2.436  -4.907  28.352  0.00  0.00            
ATOM    628  CD  GLU X  82       2.001  -3.520  28.718  0.00  0.00            
ATOM    629  OE1 GLU X  82       0.889  -3.466  29.281  0.00  0.00            
ATOM    630  OE2 GLU X  82       2.677  -2.493  28.487  0.00  0.00            
ATOM    631  C   GLU X  82       3.831  -6.977  25.376  0.00  0.00            
ATOM    632  O   GLU X  82       3.077  -7.720  24.731  0.00  0.00            
ATOM    633  N   GLU X  83       5.017  -6.577  24.921  0.00  0.00            
ATOM    634  CA  GLU X  83       5.498  -7.011  23.614  0.00  0.00            
ATOM    635  CB  GLU X  83       6.791  -6.286  23.255  0.00  0.00            
ATOM    636  CG  GLU X  83       6.543  -4.860  22.796  0.00  0.00            
ATOM    637  CD  GLU X  83       7.853  -4.166  22.485  0.00  0.00            
ATOM    638  OE1 GLU X  83       8.775  -4.237  23.326  0.00  0.00            
ATOM    639  OE2 GLU X  83       7.956  -3.532  21.405  0.00  0.00            
ATOM    640  C   GLU X  83       5.621  -8.541  23.588  0.00  0.00            
ATOM    641  O   GLU X  83       5.315  -9.223  22.611  0.00  0.00            
ATOM    642  N   GLU X  84       6.110  -9.065  24.710  0.00  0.00            
ATOM    643  CA  GLU X  84       6.324 -10.515  24.753  0.00  0.00            
ATOM    644  CB  GLU X  84       6.855 -10.857  26.141  0.00  0.00            
ATOM    645  CG  GLU X  84       8.293 -10.374  26.430  0.00  0.00            
ATOM    646  CD  GLU X  84       9.249 -11.309  25.707  0.00  0.00            
ATOM    647  OE1 GLU X  84       9.274 -12.518  26.049  0.00  0.00            
ATOM    648  OE2 GLU X  84       9.926 -10.840  24.766  0.00  0.00            
ATOM    649  C   GLU X  84       4.905 -11.268  24.593  0.00  0.00            
ATOM    650  O   GLU X  84       4.730 -12.235  23.860  0.00  0.00            
ATOM    651  N   LEU X  85       3.922 -10.750  25.327  0.00  0.00            
ATOM    652  CA  LEU X  85       2.605 -11.376  25.212  0.00  0.00            
ATOM    653  CB  LEU X  85       1.724 -10.848  26.338  0.00  0.00            
ATOM    654  CG  LEU X  85       2.045 -11.288  27.770  0.00  0.00            
ATOM    655  CD1 LEU X  85       1.154 -10.559  28.762  0.00  0.00            
ATOM    656  CD2 LEU X  85       1.863 -12.796  27.858  0.00  0.00            
ATOM    657  C   LEU X  85       2.020 -11.241  23.832  0.00  0.00            
ATOM    658  O   LEU X  85       1.371 -12.118  23.264  0.00  0.00            
ATOM    659  N   ILE X  86       2.273 -10.057  23.277  0.00  0.00            
ATOM    660  CA  ILE X  86       1.678  -9.823  21.909  0.00  0.00            
ATOM    661  CB  ILE X  86       1.758  -8.323  21.509  0.00  0.00            
ATOM    662  CG1 ILE X  86       0.821  -8.056  20.316  0.00  0.00            
ATOM    663  CG2 ILE X  86       3.206  -7.931  21.195  0.00  0.00            
ATOM    664  CD1 ILE X  86       0.739  -6.603  19.903  0.00  0.00            
ATOM    665  C   ILE X  86       2.306 -10.830  20.868  0.00  0.00            
ATOM    666  O   ILE X  86       1.635 -11.426  20.032  0.00  0.00            
ATOM    667  N   GLU X  87       3.622 -11.003  20.971  0.00  0.00            
ATOM    668  CA  GLU X  87       4.256 -11.915  20.083  0.00  0.00            
ATOM    669  CB  GLU X  87       5.771 -11.809  20.286  0.00  0.00            
ATOM    670  CG  GLU X  87       6.299 -10.400  20.045  0.00  0.00            
ATOM    671  CD  GLU X  87       7.799 -10.223  20.301  0.00  0.00            
ATOM    672  OE1 GLU X  87       8.397 -11.003  21.084  0.00  0.00            
ATOM    673  OE2 GLU X  87       8.378  -9.266  19.729  0.00  0.00            
ATOM    674  C   GLU X  87       3.762 -13.380  20.309  0.00  0.00            
ATOM    675  O   GLU X  87       3.492 -14.119  19.369  0.00  0.00            
ATOM    676  N   ALA X  88       3.615 -13.765  21.576  0.00  0.00            
ATOM    677  CA  ALA X  88       3.121 -15.073  21.864  0.00  0.00            
ATOM    678  CB  ALA X  88       3.135 -15.293  23.362  0.00  0.00            
ATOM    679  C   ALA X  88       1.719 -15.289  21.299  0.00  0.00            
ATOM    680  O   ALA X  88       1.422 -16.356  20.777  0.00  0.00            
ATOM    681  N   PHE X  89       0.856 -14.295  21.478  0.00  0.00            
ATOM    682  CA  PHE X  89      -0.504 -14.334  21.003  0.00  0.00            
ATOM    683  CB  PHE X  89      -1.306 -13.077  21.432  0.00  0.00            
ATOM    684  CG  PHE X  89      -2.684 -12.949  20.784  0.00  0.00            
ATOM    685  CD1 PHE X  89      -3.630 -13.976  20.879  0.00  0.00            
ATOM    686  CD2 PHE X  89      -3.034 -11.786  20.097  0.00  0.00            
ATOM    687  CE1 PHE X  89      -4.895 -13.852  20.316  0.00  0.00            
ATOM    688  CE2 PHE X  89      -4.309 -11.649  19.529  0.00  0.00            
ATOM    689  CZ  PHE X  89      -5.239 -12.689  19.637  0.00  0.00            
ATOM    690  C   PHE X  89      -0.637 -14.431  19.513  0.00  0.00            
ATOM    691  O   PHE X  89      -1.404 -15.272  19.032  0.00  0.00            
ATOM    692  N   LYS X  90       0.092 -13.604  18.762  0.00  0.00            
ATOM    693  CA  LYS X  90       0.102 -13.646  17.268  0.00  0.00            
ATOM    694  CB  LYS X  90       0.761 -12.370  16.725  0.00  0.00            
ATOM    695  CG  LYS X  90       0.163 -11.095  17.294  0.00  0.00            
ATOM    696  CD  LYS X  90       0.189  -9.953  16.287  0.00  0.00            
ATOM    697  CE  LYS X  90      -0.663  -8.793  16.788  0.00  0.00            
ATOM    698  NZ  LYS X  90      -0.522  -7.564  15.962  0.00  0.00            
ATOM    699  C   LYS X  90       0.411 -15.060  16.742  0.00  0.00            
ATOM    700  O   LYS X  90      -0.169 -15.590  15.796  0.00  0.00            
ATOM    701  N   VAL X  91       1.412 -15.647  17.396  0.00  0.00            
ATOM    702  CA  VAL X  91       1.829 -16.982  16.889  0.00  0.00            
ATOM    703  CB  VAL X  91       3.124 -17.423  17.571  0.00  0.00            
ATOM    704  CG1 VAL X  91       3.535 -18.846  17.220  0.00  0.00            
ATOM    705  CG2 VAL X  91       4.225 -16.405  17.203  0.00  0.00            
ATOM    706  C   VAL X  91       0.710 -18.002  17.053  0.00  0.00            
ATOM    707  O   VAL X  91       0.374 -18.792  16.159  0.00  0.00            
ATOM    708  N   PHE X  92       0.076 -17.919  18.222  0.00  0.00            
ATOM    709  CA  PHE X  92      -1.087 -18.868  18.485  0.00  0.00            
ATOM    710  CB  PHE X  92      -1.417 -18.823  19.973  0.00  0.00            
ATOM    711  CG  PHE X  92      -0.209 -18.941  20.855  0.00  0.00            
ATOM    712  CD1 PHE X  92       0.265 -20.191  21.245  0.00  0.00            
ATOM    713  CD2 PHE X  92       0.472 -17.799  21.276  0.00  0.00            
ATOM    714  CE1 PHE X  92       1.410 -20.304  22.047  0.00  0.00            
ATOM    715  CE2 PHE X  92       1.610 -17.898  22.072  0.00  0.00            
ATOM    716  CZ  PHE X  92       2.083 -19.154  22.460  0.00  0.00            
ATOM    717  C   PHE X  92      -2.351 -18.482  17.782  0.00  0.00            
ATOM    718  O   PHE X  92      -3.293 -19.275  17.726  0.00  0.00            
ATOM    719  N   ASP X  93      -2.350 -17.336  17.117  0.00  0.00            
ATOM    720  CA  ASP X  93      -3.444 -16.871  16.302  0.00  0.00            
ATOM    721  CB  ASP X  93      -3.367 -15.384  16.063  0.00  0.00            
ATOM    722  CG  ASP X  93      -4.681 -14.697  16.364  0.00  0.00            
ATOM    723  OD1 ASP X  93      -5.554 -14.678  15.491  0.00  0.00            
ATOM    724  OD2 ASP X  93      -4.811 -14.197  17.481  0.00  0.00            
ATOM    725  C   ASP X  93      -2.872 -17.034  14.870  0.00  0.00            
ATOM    726  O   ASP X  93      -2.456 -16.089  14.199  0.00  0.00            
ATOM    727  N   ARG X  94      -2.928 -18.281  14.413  0.00  0.00            
ATOM    728  CA  ARG X  94      -2.496 -18.730  13.122  0.00  0.00            
ATOM    729  CB  ARG X  94      -2.827 -20.182  12.821  0.00  0.00            
ATOM    730  CG  ARG X  94      -2.330 -21.152  13.837  0.00  0.00            
ATOM    731  CD  ARG X  94      -2.772 -22.535  13.439  0.00  0.00            
ATOM    732  NE  ARG X  94      -1.855 -23.526  13.966  0.00  0.00            
ATOM    733  CZ  ARG X  94      -0.830 -24.030  13.289  0.00  0.00            
ATOM    734  NH1 ARG X  94      -0.586 -23.646  12.038  0.00  0.00            
ATOM    735  NH2 ARG X  94      -0.031 -24.903  13.882  0.00  0.00            
ATOM    736  C   ARG X  94      -3.004 -17.852  11.936  0.00  0.00            
ATOM    737  O   ARG X  94      -2.255 -17.264  11.150  0.00  0.00            
ATOM    738  N   ASP X  95      -4.324 -17.752  11.876  0.00  0.00            
ATOM    739  CA  ASP X  95      -4.929 -16.978  10.763  0.00  0.00            
ATOM    740  CB  ASP X  95      -6.351 -17.495  10.526  0.00  0.00            
ATOM    741  CG  ASP X  95      -6.358 -18.909   9.983  0.00  0.00            
ATOM    742  OD1 ASP X  95      -5.280 -19.489   9.741  0.00  0.00            
ATOM    743  OD2 ASP X  95      -7.470 -19.453   9.848  0.00  0.00            
ATOM    744  C   ASP X  95      -4.863 -15.449  10.877  0.00  0.00            
ATOM    745  O   ASP X  95      -5.083 -14.731   9.905  0.00  0.00            
ATOM    746  N   GLY X  96      -4.516 -14.970  12.062  0.00  0.00            
ATOM    747  CA  GLY X  96      -4.380 -13.461  12.188  0.00  0.00            
ATOM    748  C   GLY X  96      -5.620 -12.791  12.284  0.00  0.00            
ATOM    749  O   GLY X  96      -5.760 -11.657  11.821  0.00  0.00            
ATOM    750  N   ASN X  97      -6.595 -13.439  12.915  0.00  0.00            
ATOM    751  CA  ASN X  97      -8.030 -12.696  12.944  0.00  0.00            
ATOM    752  CB  ASN X  97      -9.202 -13.431  12.285  0.00  0.00            
ATOM    753  CG  ASN X  97      -9.273 -14.890  12.688  0.00  0.00            
ATOM    754  OD1 ASN X  97      -8.252 -15.574  12.744  0.00  0.00            
ATOM    755  ND2 ASN X  97     -10.479 -15.376  12.964  0.00  0.00            
ATOM    756  C   ASN X  97      -8.196 -12.044  14.290  0.00  0.00            
ATOM    757  O   ASN X  97      -9.195 -11.419  14.589  0.00  0.00            
ATOM    758  N   GLY X  98      -7.245 -12.289  15.174  0.00  0.00            
ATOM    759  CA  GLY X  98      -7.306 -11.629  16.538  0.00  0.00            
ATOM    760  C   GLY X  98      -7.679 -12.671  17.623  0.00  0.00            
ATOM    761  O   GLY X  98      -7.189 -12.568  18.752  0.00  0.00            
ATOM    762  N   LEU X  99      -8.619 -13.562  17.305  0.00  0.00            
ATOM    763  CA  LEU X  99      -8.944 -14.723  18.088  0.00  0.00            
ATOM    764  CB  LEU X  99     -10.385 -15.158  17.833  0.00  0.00            
ATOM    765  CG  LEU X  99     -11.517 -14.302  18.396  0.00  0.00            
ATOM    766  CD1 LEU X  99     -11.471 -12.888  17.840  0.00  0.00            
ATOM    767  CD2 LEU X  99     -12.821 -14.951  18.044  0.00  0.00            
ATOM    768  C   LEU X  99      -8.364 -16.148  17.891  0.00  0.00            
ATOM    769  O   LEU X  99      -8.582 -16.853  16.902  0.00  0.00            
ATOM    770  N   ILE X 100      -7.635 -16.556  18.923  0.00  0.00            
ATOM    771  CA  ILE X 100      -7.145 -17.913  19.057  0.00  0.00            
ATOM    772  CB  ILE X 100      -6.039 -17.946  20.106  0.00  0.00            
ATOM    773  CG1 ILE X 100      -4.923 -17.007  19.617  0.00  0.00            
ATOM    774  CG2 ILE X 100      -5.519 -19.370  20.301  0.00  0.00            
ATOM    775  CD1 ILE X 100      -3.931 -16.637  20.644  0.00  0.00            
ATOM    776  C   ILE X 100      -8.148 -19.056  19.305  0.00  0.00            
ATOM    777  O   ILE X 100      -8.482 -19.429  20.437  0.00  0.00            
ATOM    778  N   SER X 101      -8.641 -19.643  18.184  0.00  0.00            
ATOM    779  CA  SER X 101      -9.535 -20.766  18.220  0.00  0.00            
ATOM    780  CB  SER X 101     -10.148 -20.917  16.776  0.00  0.00            
ATOM    781  OG  SER X 101     -11.262 -21.760  16.801  0.00  0.00            
ATOM    782  C   SER X 101      -8.988 -22.041  18.794  0.00  0.00            
ATOM    783  O   SER X 101      -7.778 -22.210  18.942  0.00  0.00            
ATOM    784  N   ALA X 102      -9.898 -22.939  19.164  0.00  0.00            
ATOM    785  CA  ALA X 102      -9.548 -24.207  19.729  0.00  0.00            
ATOM    786  CB  ALA X 102     -10.766 -24.939  20.274  0.00  0.00            
ATOM    787  C   ALA X 102      -8.612 -25.010  18.724  0.00  0.00            
ATOM    788  O   ALA X 102      -7.606 -25.583  19.129  0.00  0.00            
ATOM    789  N   ALA X 103      -8.949 -25.001  17.435  0.00  0.00            
ATOM    790  CA  ALA X 103      -8.147 -25.605  16.476  0.00  0.00            
ATOM    791  CB  ALA X 103      -8.802 -25.484  15.116  0.00  0.00            
ATOM    792  C   ALA X 103      -6.748 -25.068  16.397  0.00  0.00            
ATOM    793  O   ALA X 103      -5.778 -25.819  16.346  0.00  0.00            
ATOM    794  N   GLU X 104      -6.635 -23.748  16.468  0.00  0.00            
ATOM    795  CA  GLU X 104      -5.328 -23.055  16.430  0.00  0.00            
ATOM    796  CB  GLU X 104      -5.481 -21.511  16.541  0.00  0.00            
ATOM    797  CG  GLU X 104      -6.160 -20.931  15.310  0.00  0.00            
ATOM    798  CD  GLU X 104      -6.454 -19.447  15.447  0.00  0.00            
ATOM    799  OE1 GLU X 104      -6.445 -18.894  16.574  0.00  0.00            
ATOM    800  OE2 GLU X 104      -6.683 -18.845  14.379  0.00  0.00            
ATOM    801  C   GLU X 104      -4.467 -23.444  17.682  0.00  0.00            
ATOM    802  O   GLU X 104      -3.289 -23.760  17.629  0.00  0.00            
ATOM    803  N   LEU X 105      -5.134 -23.315  18.829  0.00  0.00            
ATOM    804  CA  LEU X 105      -4.453 -23.642  20.053  0.00  0.00            
ATOM    805  CB  LEU X 105      -5.402 -23.481  21.250  0.00  0.00            
ATOM    806  CG  LEU X 105      -5.813 -22.026  21.560  0.00  0.00            
ATOM    807  CD1 LEU X 105      -6.871 -22.028  22.661  0.00  0.00            
ATOM    808  CD2 LEU X 105      -4.602 -21.199  21.937  0.00  0.00            
ATOM    809  C   LEU X 105      -3.937 -25.124  20.053  0.00  0.00            
ATOM    810  O   LEU X 105      -2.805 -25.423  20.420  0.00  0.00            
ATOM    811  N   ARG X 106      -4.796 -26.035  19.601  0.00  0.00            
ATOM    812  CA  ARG X 106      -4.382 -27.400  19.532  0.00  0.00            
ATOM    813  CB  ARG X 106      -5.610 -28.279  19.301  0.00  0.00            
ATOM    814  CG  ARG X 106      -6.497 -28.353  20.533  0.00  0.00            
ATOM    815  CD  ARG X 106      -7.414 -29.554  20.509  0.00  0.00            
ATOM    816  NE  ARG X 106      -8.714 -29.264  19.911  0.00  0.00            
ATOM    817  CZ  ARG X 106      -9.438 -30.153  19.239  0.00  0.00            
ATOM    818  NH1 ARG X 106      -8.982 -31.388  19.066  0.00  0.00            
ATOM    819  NH2 ARG X 106     -10.647 -29.830  18.797  0.00  0.00            
ATOM    820  C   ARG X 106      -3.261 -27.627  18.589  0.00  0.00            
ATOM    821  O   ARG X 106      -2.385 -28.426  18.897  0.00  0.00            
ATOM    822  N   HIS X 107      -3.279 -26.964  17.438  0.00  0.00            
ATOM    823  CA  HIS X 107      -2.243 -27.007  16.441  0.00  0.00            
ATOM    824  CB  HIS X 107      -2.548 -26.133  15.221  0.00  0.00            
ATOM    825  CG  HIS X 107      -3.273 -26.838  14.113  0.00  0.00            
ATOM    826  ND1 HIS X 107      -4.603 -27.191  14.135  0.00  0.00            
ATOM    827  CD2 HIS X 107      -2.802 -27.211  12.897  0.00  0.00            
ATOM    828  CE1 HIS X 107      -4.924 -27.773  12.984  0.00  0.00            
ATOM    829  NE2 HIS X 107      -3.860 -27.808  12.207  0.00  0.00            
ATOM    830  C   HIS X 107      -0.874 -26.586  16.996  0.00  0.00            
ATOM    831  O   HIS X 107       0.135 -27.286  16.895  0.00  0.00            
ATOM    832  N   VAL X 108      -0.876 -25.400  17.614  0.00  0.00            
ATOM    833  CA  VAL X 108       0.394 -24.877  18.169  0.00  0.00            
ATOM    834  CB  VAL X 108       0.364 -23.350  18.060  0.00  0.00            
ATOM    835  CG1 VAL X 108       0.212 -22.936  16.611  0.00  0.00            
ATOM    836  CG2 VAL X 108      -0.752 -22.780  18.915  0.00  0.00            
ATOM    837  C   VAL X 108       0.894 -25.711  19.298  0.00  0.00            
ATOM    838  O   VAL X 108       2.103 -25.971  19.304  0.00  0.00            
ATOM    839  N   MET X 109       0.055 -26.152  20.236  0.00  0.00            
ATOM    840  CA  MET X 109       0.393 -27.032  21.348  0.00  0.00            
ATOM    841  CB  MET X 109      -0.802 -27.359  22.232  0.00  0.00            
ATOM    842  CG  MET X 109      -1.443 -26.137  22.857  0.00  0.00            
ATOM    843  SD  MET X 109      -3.004 -26.610  23.674  0.00  0.00            
ATOM    844  CE  MET X 109      -2.364 -27.478  24.972  0.00  0.00            
ATOM    845  C   MET X 109       1.066 -28.331  20.866  0.00  0.00            
ATOM    846  O   MET X 109       2.060 -28.720  21.472  0.00  0.00            
ATOM    847  N   THR X 110       0.609 -28.958  19.784  0.00  0.00            
ATOM    848  CA  THR X 110       1.225 -30.107  19.219  0.00  0.00            
ATOM    849  CB  THR X 110       0.373 -30.507  17.949  0.00  0.00            
ATOM    850  OG1 THR X 110      -0.833 -31.141  18.489  0.00  0.00            
ATOM    851  CG2 THR X 110       1.048 -31.429  16.938  0.00  0.00            
ATOM    852  C   THR X 110       2.667 -29.795  18.843  0.00  0.00            
ATOM    853  O   THR X 110       3.582 -30.569  19.159  0.00  0.00            
ATOM    854  N   ASN X 111       2.879 -28.646  18.204  0.00  0.00            
ATOM    855  CA  ASN X 111       4.230 -28.231  17.831  0.00  0.00            
ATOM    856  CB  ASN X 111       4.214 -26.989  16.940  0.00  0.00            
ATOM    857  CG  ASN X 111       3.928 -27.404  15.508  0.00  0.00            
ATOM    858  OD1 ASN X 111       4.422 -28.422  14.997  0.00  0.00            
ATOM    859  ND2 ASN X 111       3.157 -26.589  14.791  0.00  0.00            
ATOM    860  C   ASN X 111       5.125 -27.972  19.056  0.00  0.00            
ATOM    861  O   ASN X 111       6.339 -28.132  18.979  0.00  0.00            
ATOM    862  N   LEU X 112       4.513 -27.535  20.156  0.00  0.00            
ATOM    863  CA  LEU X 112       5.217 -27.294  21.369  0.00  0.00            
ATOM    864  CB  LEU X 112       4.298 -26.634  22.401  0.00  0.00            
ATOM    865  CG  LEU X 112       3.948 -25.171  22.119  0.00  0.00            
ATOM    866  CD1 LEU X 112       2.803 -24.727  22.999  0.00  0.00            
ATOM    867  CD2 LEU X 112       5.169 -24.289  22.337  0.00  0.00            
ATOM    868  C   LEU X 112       5.625 -28.574  22.044  0.00  0.00            
ATOM    869  O   LEU X 112       6.371 -28.686  23.013  0.00  0.00            
ATOM    870  N   GLY X 113       4.959 -29.607  21.548  0.00  0.00            
ATOM    871  CA  GLY X 113       5.303 -31.042  22.064  0.00  0.00            
ATOM    872  C   GLY X 113       4.248 -31.715  22.853  0.00  0.00            
ATOM    873  O   GLY X 113       4.319 -32.915  23.107  0.00  0.00            
ATOM    874  N   GLU X 114       3.165 -30.996  23.120  0.00  0.00            
ATOM    875  CA  GLU X 114       1.894 -31.456  23.681  0.00  0.00            
ATOM    876  CB  GLU X 114       1.164 -30.410  24.521  0.00  0.00            
ATOM    877  CG  GLU X 114       1.934 -29.967  25.741  0.00  0.00            
ATOM    878  CD  GLU X 114       1.137 -29.053  26.646  0.00  0.00            
ATOM    879  OE1 GLU X 114      -0.010 -28.715  26.296  0.00  0.00            
ATOM    880  OE2 GLU X 114       1.661 -28.674  27.710  0.00  0.00            
ATOM    881  C   GLU X 114       0.848 -31.802  22.667  0.00  0.00            
ATOM    882  O   GLU X 114       0.458 -31.027  21.795  0.00  0.00            
ATOM    883  N   LYS X 115       0.436 -33.059  22.763  0.00  0.00            
ATOM    884  CA  LYS X 115      -0.577 -33.691  21.889  0.00  0.00            
ATOM    885  CB  LYS X 115      -0.073 -35.123  21.586  0.00  0.00            
ATOM    886  CG  LYS X 115       1.335 -35.088  20.991  0.00  0.00            
ATOM    887  CD  LYS X 115       1.659 -36.357  20.231  0.00  0.00            
ATOM    888  CE  LYS X 115       2.880 -37.036  20.851  0.00  0.00            
ATOM    889  NZ  LYS X 115       2.531 -37.603  22.186  0.00  0.00            
ATOM    890  C   LYS X 115      -2.012 -33.932  22.645  0.00  0.00            
ATOM    891  O   LYS X 115      -2.546 -35.047  22.681  0.00  0.00            
ATOM    892  N   LEU X 116      -2.552 -32.846  23.225  0.00  0.00            
ATOM    893  CA  LEU X 116      -3.867 -32.666  23.547  0.00  0.00            
ATOM    894  CB  LEU X 116      -3.808 -31.186  23.917  0.00  0.00            
ATOM    895  CG  LEU X 116      -2.720 -30.575  24.755  0.00  0.00            
ATOM    896  CD1 LEU X 116      -2.761 -29.059  24.604  0.00  0.00            
ATOM    897  CD2 LEU X 116      -2.917 -30.956  26.201  0.00  0.00            
ATOM    898  C   LEU X 116      -5.042 -32.973  22.785  0.00  0.00            
ATOM    899  O   LEU X 116      -4.984 -33.011  21.553  0.00  0.00            
ATOM    900  N   THR X 117      -6.151 -33.281  23.469  0.00  0.00            
ATOM    901  CA  THR X 117      -7.446 -33.737  22.953  0.00  0.00            
ATOM    902  CB  THR X 117      -8.192 -34.833  23.761  0.00  0.00            
ATOM    903  OG1 THR X 117      -8.484 -34.343  25.080  0.00  0.00            
ATOM    904  CG2 THR X 117      -7.326 -36.091  23.881  0.00  0.00            
ATOM    905  C   THR X 117      -8.313 -32.492  22.909  0.00  0.00            
ATOM    906  O   THR X 117      -8.008 -31.477  23.534  0.00  0.00            
ATOM    907  N   ASP X 118      -9.386 -32.569  22.125  0.00  0.00            
ATOM    908  CA  ASP X 118     -10.315 -31.475  21.952  0.00  0.00            
ATOM    909  CB  ASP X 118     -11.281 -31.670  20.778  0.00  0.00            
ATOM    910  CG  ASP X 118     -12.085 -32.960  20.865  0.00  0.00            
ATOM    911  OD1 ASP X 118     -11.801 -33.817  21.731  0.00  0.00            
ATOM    912  OD2 ASP X 118     -13.010 -33.115  20.045  0.00  0.00            
ATOM    913  C   ASP X 118     -10.920 -31.087  23.353  0.00  0.00            
ATOM    914  O   ASP X 118     -11.024 -29.898  23.636  0.00  0.00            
ATOM    915  N   ASP X 119     -11.251 -32.049  24.213  0.00  0.00            
ATOM    916  CA  ASP X 119     -11.689 -31.813  25.502  0.00  0.00            
ATOM    917  CB  ASP X 119     -12.056 -33.125  26.192  0.00  0.00            
ATOM    918  CG  ASP X 119     -13.138 -33.946  25.531  0.00  0.00            
ATOM    919  OD1 ASP X 119     -13.864 -33.431  24.656  0.00  0.00            
ATOM    920  OD2 ASP X 119     -13.270 -35.131  25.911  0.00  0.00            
ATOM    921  C   ASP X 119     -10.708 -30.980  26.331  0.00  0.00            
ATOM    922  O   ASP X 119     -11.095 -30.020  26.992  0.00  0.00            
ATOM    923  N   GLU X 120      -9.431 -31.326  26.241  0.00  0.00            
ATOM    924  CA  GLU X 120      -8.362 -30.620  26.961  0.00  0.00            
ATOM    925  CB  GLU X 120      -6.959 -31.223  26.663  0.00  0.00            
ATOM    926  CG  GLU X 120      -6.833 -32.633  27.218  0.00  0.00            
ATOM    927  CD  GLU X 120      -5.529 -33.305  26.821  0.00  0.00            
ATOM    928  OE1 GLU X 120      -4.841 -32.856  25.871  0.00  0.00            
ATOM    929  OE2 GLU X 120      -5.207 -34.296  27.505  0.00  0.00            
ATOM    930  C   GLU X 120      -8.296 -29.116  26.480  0.00  0.00            
ATOM    931  O   GLU X 120      -8.248 -28.131  27.201  0.00  0.00            
ATOM    932  N   VAL X 121      -8.179 -29.051  25.153  0.00  0.00            
ATOM    933  CA  VAL X 121      -8.042 -27.693  24.595  0.00  0.00            
ATOM    934  CB  VAL X 121      -7.767 -27.759  23.073  0.00  0.00            
ATOM    935  CG1 VAL X 121      -7.739 -26.367  22.441  0.00  0.00            
ATOM    936  CG2 VAL X 121      -6.494 -28.518  22.735  0.00  0.00            
ATOM    937  C   VAL X 121      -9.260 -26.841  24.878  0.00  0.00            
ATOM    938  O   VAL X 121      -9.208 -25.644  25.153  0.00  0.00            
ATOM    939  N   ASP X 122     -10.403 -27.523  24.831  0.00  0.00            
ATOM    940  CA  ASP X 122     -11.682 -26.764  25.079  0.00  0.00            
ATOM    941  CB  ASP X 122     -12.871 -27.700  24.832  0.00  0.00            
ATOM    942  CG  ASP X 122     -13.120 -27.969  23.360  0.00  0.00            
ATOM    943  OD1 ASP X 122     -12.558 -27.257  22.500  0.00  0.00            
ATOM    944  OD2 ASP X 122     -13.899 -28.903  23.067  0.00  0.00            
ATOM    945  C   ASP X 122     -11.651 -26.211  26.555  0.00  0.00            
ATOM    946  O   ASP X 122     -12.008 -25.065  26.810  0.00  0.00            
ATOM    947  N   GLU X 123     -11.204 -27.037  27.498  0.00  0.00            
ATOM    948  CA  GLU X 123     -11.139 -26.616  28.848  0.00  0.00            
ATOM    949  CB  GLU X 123     -10.736 -27.802  29.729  0.00  0.00            
ATOM    950  CG  GLU X 123     -11.718 -28.964  29.637  0.00  0.00            
ATOM    951  CD  GLU X 123     -11.326 -30.204  30.447  0.00  0.00            
ATOM    952  OE1 GLU X 123     -10.120 -30.410  30.731  0.00  0.00            
ATOM    953  OE2 GLU X 123     -12.243 -30.998  30.776  0.00  0.00            
ATOM    954  C   GLU X 123     -10.084 -25.458  29.005  0.00  0.00            
ATOM    955  O   GLU X 123     -10.347 -24.496  29.719  0.00  0.00            
ATOM    956  N   MET X 124      -8.950 -25.534  28.311  0.00  0.00            
ATOM    957  CA  MET X 124      -7.990 -24.467  28.313  0.00  0.00            
ATOM    958  CB  MET X 124      -6.789 -24.851  27.447  0.00  0.00            
ATOM    959  CG  MET X 124      -5.994 -25.972  28.072  0.00  0.00            
ATOM    960  SD  MET X 124      -4.733 -26.699  27.035  0.00  0.00            
ATOM    961  CE  MET X 124      -3.418 -25.462  27.199  0.00  0.00            
ATOM    962  C   MET X 124      -8.578 -23.159  27.878  0.00  0.00            
ATOM    963  O   MET X 124      -8.386 -22.123  28.507  0.00  0.00            
ATOM    964  N   ILE X 125      -9.338 -23.214  26.791  0.00  0.00            
ATOM    965  CA  ILE X 125      -9.935 -22.041  26.229  0.00  0.00            
ATOM    966  CB  ILE X 125     -10.581 -22.372  24.835  0.00  0.00            
ATOM    967  CG1 ILE X 125      -9.521 -22.945  23.878  0.00  0.00            
ATOM    968  CG2 ILE X 125     -11.219 -21.107  24.224  0.00  0.00            
ATOM    969  CD1 ILE X 125     -10.078 -23.647  22.628  0.00  0.00            
ATOM    970  C   ILE X 125     -10.992 -21.484  27.114  0.00  0.00            
ATOM    971  O   ILE X 125     -10.996 -20.264  27.317  0.00  0.00            
ATOM    972  N   ARG X 126     -11.873 -22.314  27.672  0.00  0.00            
ATOM    973  CA  ARG X 126     -12.916 -21.921  28.615  0.00  0.00            
ATOM    974  CB  ARG X 126     -13.601 -23.166  29.192  0.00  0.00            
ATOM    975  CG  ARG X 126     -14.921 -22.915  29.943  0.00  0.00            
ATOM    976  CD  ARG X 126     -15.443 -24.268  30.440  0.00  0.00            
ATOM    977  NE  ARG X 126     -16.512 -24.163  31.435  0.00  0.00            
ATOM    978  CZ  ARG X 126     -17.791 -24.186  31.051  0.00  0.00            
ATOM    979  NH1 ARG X 126     -18.071 -24.271  29.756  0.00  0.00            
ATOM    980  NH2 ARG X 126     -18.787 -24.109  31.912  0.00  0.00            
ATOM    981  C   ARG X 126     -12.312 -21.151  29.820  0.00  0.00            
ATOM    982  O   ARG X 126     -12.856 -20.161  30.306  0.00  0.00            
ATOM    983  N   GLU X 127     -11.167 -21.648  30.285  0.00  0.00            
ATOM    984  CA  GLU X 127     -10.521 -20.991  31.445  0.00  0.00            
ATOM    985  CB  GLU X 127      -9.215 -21.726  31.729  0.00  0.00            
ATOM    986  CG  GLU X 127      -9.377 -23.168  32.257  0.00  0.00            
ATOM    987  CD  GLU X 127      -9.781 -23.082  33.720  0.00  0.00            
ATOM    988  OE1 GLU X 127      -8.975 -22.563  34.532  0.00  0.00            
ATOM    989  OE2 GLU X 127     -10.923 -23.482  34.036  0.00  0.00            
ATOM    990  C   GLU X 127     -10.154 -19.529  31.118  0.00  0.00            
ATOM    991  O   GLU X 127     -10.049 -18.672  31.998  0.00  0.00            
ATOM    992  N   ALA X 128      -9.805 -19.304  29.854  0.00  0.00            
ATOM    993  CA  ALA X 128      -9.224 -17.977  29.513  0.00  0.00            
ATOM    994  CB  ALA X 128      -8.207 -18.047  28.388  0.00  0.00            
ATOM    995  C   ALA X 128     -10.248 -17.147  28.817  0.00  0.00            
ATOM    996  O   ALA X 128     -10.076 -15.941  28.808  0.00  0.00            
ATOM    997  N   ASP X 129     -11.256 -17.724  28.190  0.00  0.00            
ATOM    998  CA  ASP X 129     -12.356 -17.039  27.558  0.00  0.00            
ATOM    999  CB  ASP X 129     -13.228 -18.122  26.877  0.00  0.00            
ATOM   1000  CG  ASP X 129     -14.016 -17.616  25.695  0.00  0.00            
ATOM   1001  OD1 ASP X 129     -14.392 -16.407  25.680  0.00  0.00            
ATOM   1002  OD2 ASP X 129     -14.349 -18.329  24.745  0.00  0.00            
ATOM   1003  C   ASP X 129     -13.118 -16.046  28.436  0.00  0.00            
ATOM   1004  O   ASP X 129     -13.690 -16.527  29.404  0.00  0.00            
ATOM   1005  N   ILE X 130     -13.197 -14.759  28.107  0.00  0.00            
ATOM   1006  CA  ILE X 130     -13.979 -13.871  28.867  0.00  0.00            
ATOM   1007  CB  ILE X 130     -13.206 -12.596  29.128  0.00  0.00            
ATOM   1008  CG1 ILE X 130     -11.982 -12.898  29.964  0.00  0.00            
ATOM   1009  CG2 ILE X 130     -14.075 -11.621  29.892  0.00  0.00            
ATOM   1010  CD1 ILE X 130     -11.279 -11.685  30.368  0.00  0.00            
ATOM   1011  C   ILE X 130     -15.200 -13.583  28.079  0.00  0.00            
ATOM   1012  O   ILE X 130     -16.274 -13.919  28.569  0.00  0.00            
ATOM   1013  N   ASP X 131     -15.104 -13.031  26.878  0.00  0.00            
ATOM   1014  CA  ASP X 131     -16.237 -12.756  25.992  0.00  0.00            
ATOM   1015  CB  ASP X 131     -15.780 -12.306  24.605  0.00  0.00            
ATOM   1016  CG  ASP X 131     -15.138 -10.933  24.617  0.00  0.00            
ATOM   1017  OD1 ASP X 131     -15.348 -10.171  25.579  0.00  0.00            
ATOM   1018  OD2 ASP X 131     -14.419 -10.610  23.655  0.00  0.00            
ATOM   1019  C   ASP X 131     -17.164 -13.953  25.595  0.00  0.00            
ATOM   1020  O   ASP X 131     -18.281 -13.711  25.143  0.00  0.00            
ATOM   1021  N   GLY X 132     -16.723 -15.185  25.799  0.00  0.00            
ATOM   1022  CA  GLY X 132     -17.601 -16.294  25.501  0.00  0.00            
ATOM   1023  C   GLY X 132     -17.843 -16.830  24.102  0.00  0.00            
ATOM   1024  O   GLY X 132     -18.601 -17.748  23.816  0.00  0.00            
ATOM   1025  N   ASP X 133     -16.945 -16.310  23.217  0.00  0.00            
ATOM   1026  CA  ASP X 133     -16.797 -16.646  21.784  0.00  0.00            
ATOM   1027  CB  ASP X 133     -16.634 -15.537  20.729  0.00  0.00            
ATOM   1028  CG  ASP X 133     -16.860 -15.976  19.294  0.00  0.00            
ATOM   1029  OD1 ASP X 133     -16.801 -17.176  19.032  0.00  0.00            
ATOM   1030  OD2 ASP X 133     -17.130 -15.117  18.384  0.00  0.00            
ATOM   1031  C   ASP X 133     -16.132 -17.987  21.362  0.00  0.00            
ATOM   1032  O   ASP X 133     -15.959 -18.275  20.171  0.00  0.00            
ATOM   1033  N   GLY X 134     -15.671 -18.725  22.374  0.00  0.00            
ATOM   1034  CA  GLY X 134     -14.858 -19.920  22.275  0.00  0.00            
ATOM   1035  C   GLY X 134     -13.281 -19.601  22.091  0.00  0.00            
ATOM   1036  O   GLY X 134     -12.378 -20.301  22.545  0.00  0.00            
ATOM   1037  N   HIS X 135     -13.037 -18.550  21.328  0.00  0.00            
ATOM   1038  CA  HIS X 135     -11.680 -18.286  21.086  0.00  0.00            
ATOM   1039  CB  HIS X 135     -11.708 -17.677  19.711  0.00  0.00            
ATOM   1040  CG  HIS X 135     -12.311 -18.581  18.702  0.00  0.00            
ATOM   1041  ND1 HIS X 135     -11.561 -19.463  17.960  0.00  0.00            
ATOM   1042  CD2 HIS X 135     -13.601 -18.803  18.367  0.00  0.00            
ATOM   1043  CE1 HIS X 135     -12.363 -20.190  17.206  0.00  0.00            
ATOM   1044  NE2 HIS X 135     -13.607 -19.810  17.436  0.00  0.00            
ATOM   1045  C   HIS X 135     -11.031 -17.324  21.817  0.00  0.00            
ATOM   1046  O   HIS X 135     -11.743 -16.463  22.352  0.00  0.00            
ATOM   1047  N   ILE X 136      -9.723 -17.399  22.016  0.00  0.00            
ATOM   1048  CA  ILE X 136      -8.815 -16.440  22.843  0.00  0.00            
ATOM   1049  CB  ILE X 136      -7.656 -17.351  23.325  0.00  0.00            
ATOM   1050  CG1 ILE X 136      -8.210 -18.626  23.949  0.00  0.00            
ATOM   1051  CG2 ILE X 136      -6.811 -16.624  24.357  0.00  0.00            
ATOM   1052  CD1 ILE X 136      -7.127 -19.656  24.296  0.00  0.00            
ATOM   1053  C   ILE X 136      -8.380 -15.180  21.947  0.00  0.00            
ATOM   1054  O   ILE X 136      -7.846 -15.348  20.855  0.00  0.00            
ATOM   1055  N   ASN X 137      -8.651 -13.982  22.448  0.00  0.00            
ATOM   1056  CA  ASN X 137      -8.197 -12.847  21.805  0.00  0.00            
ATOM   1057  CB  ASN X 137      -9.337 -11.877  21.491  0.00  0.00            
ATOM   1058  CG  ASN X 137      -8.852 -10.662  20.674  0.00  0.00            
ATOM   1059  OD1 ASN X 137      -8.709 -10.760  19.465  0.00  0.00            
ATOM   1060  ND2 ASN X 137      -8.486  -9.548  21.312  0.00  0.00            
ATOM   1061  C   ASN X 137      -7.219 -12.301  22.853  0.00  0.00            
ATOM   1062  O   ASN X 137      -7.190 -12.576  24.053  0.00  0.00            
ATOM   1063  N   TYR X 138      -6.242 -11.636  22.238  0.00  0.00            
ATOM   1064  CA  TYR X 138      -5.001 -10.950  22.754  0.00  0.00            
ATOM   1065  CB  TYR X 138      -4.406  -9.805  21.935  0.00  0.00            
ATOM   1066  CG  TYR X 138      -2.964  -9.504  22.269  0.00  0.00            
ATOM   1067  CD1 TYR X 138      -1.915 -10.251  21.748  0.00  0.00            
ATOM   1068  CD2 TYR X 138      -2.653  -8.454  23.122  0.00  0.00            
ATOM   1069  CE1 TYR X 138      -0.597  -9.965  22.075  0.00  0.00            
ATOM   1070  CE2 TYR X 138      -1.343  -8.156  23.445  0.00  0.00            
ATOM   1071  CZ  TYR X 138      -0.319  -8.910  22.916  0.00  0.00            
ATOM   1072  OH  TYR X 138       0.981  -8.602  23.254  0.00  0.00            
ATOM   1073  C   TYR X 138      -5.172 -10.610  24.198  0.00  0.00            
ATOM   1074  O   TYR X 138      -4.376 -11.056  25.032  0.00  0.00            
ATOM   1075  N   GLU X 139      -6.178  -9.796  24.521  0.00  0.00            
ATOM   1076  CA  GLU X 139      -6.443  -9.381  25.911  0.00  0.00            
ATOM   1077  CB  GLU X 139      -7.728  -8.550  25.999  0.00  0.00            
ATOM   1078  CG  GLU X 139      -7.538  -7.181  26.598  0.00  0.00            
ATOM   1079  CD  GLU X 139      -6.978  -6.178  25.610  0.00  0.00            
ATOM   1080  OE1 GLU X 139      -7.728  -5.737  24.708  0.00  0.00            
ATOM   1081  OE2 GLU X 139      -5.785  -5.830  25.735  0.00  0.00            
ATOM   1082  C   GLU X 139      -6.649 -10.633  26.822  0.00  0.00            
ATOM   1083  O   GLU X 139      -6.097 -10.726  27.914  0.00  0.00            
ATOM   1084  N   GLU X 140      -7.432 -11.596  26.341  0.00  0.00            
ATOM   1085  CA  GLU X 140      -7.652 -12.793  27.128  0.00  0.00            
ATOM   1086  CB  GLU X 140      -8.710 -13.654  26.430  0.00  0.00            
ATOM   1087  CG  GLU X 140     -10.038 -12.927  26.259  0.00  0.00            
ATOM   1088  CD  GLU X 140     -11.112 -13.719  25.504  0.00  0.00            
ATOM   1089  OE1 GLU X 140     -10.773 -14.627  24.704  0.00  0.00            
ATOM   1090  OE2 GLU X 140     -12.312 -13.402  25.697  0.00  0.00            
ATOM   1091  C   GLU X 140      -6.380 -13.561  27.314  0.00  0.00            
ATOM   1092  O   GLU X 140      -6.136 -14.041  28.418  0.00  0.00            
ATOM   1093  N   PHE X 141      -5.528 -13.619  26.298  0.00  0.00            
ATOM   1094  CA  PHE X 141      -4.251 -14.255  26.311  0.00  0.00            
ATOM   1095  CB  PHE X 141      -3.614 -14.280  24.934  0.00  0.00            
ATOM   1096  CG  PHE X 141      -2.557 -15.342  24.840  0.00  0.00            
ATOM   1097  CD1 PHE X 141      -2.872 -16.674  25.004  0.00  0.00            
ATOM   1098  CD2 PHE X 141      -1.235 -14.960  24.632  0.00  0.00            
ATOM   1099  CE1 PHE X 141      -1.860 -17.619  24.944  0.00  0.00            
ATOM   1100  CE2 PHE X 141      -0.224 -15.897  24.566  0.00  0.00            
ATOM   1101  CZ  PHE X 141      -0.549 -17.232  24.722  0.00  0.00            
ATOM   1102  C   PHE X 141      -3.319 -13.612  27.350  0.00  0.00            
ATOM   1103  O   PHE X 141      -2.765 -14.317  28.198  0.00  0.00            
ATOM   1104  N   VAL X 142      -3.197 -12.292  27.328  0.00  0.00            
ATOM   1105  CA  VAL X 142      -2.372 -11.571  28.245  0.00  0.00            
ATOM   1106  CB  VAL X 142      -2.276 -10.064  27.883  0.00  0.00            
ATOM   1107  CG1 VAL X 142      -1.673  -9.241  29.002  0.00  0.00            
ATOM   1108  CG2 VAL X 142      -1.502  -9.812  26.594  0.00  0.00            
ATOM   1109  C   VAL X 142      -2.800 -11.767  29.668  0.00  0.00            
ATOM   1110  O   VAL X 142      -1.949 -12.051  30.518  0.00  0.00            
ATOM   1111  N   ARG X 143      -4.090 -11.603  29.962  0.00  0.00            
ATOM   1112  CA  ARG X 143      -4.632 -11.817  31.309  0.00  0.00            
ATOM   1113  CB  ARG X 143      -6.161 -11.716  31.244  0.00  0.00            
ATOM   1114  CG  ARG X 143      -6.878 -11.559  32.597  0.00  0.00            
ATOM   1115  CD  ARG X 143      -8.384 -11.478  32.324  0.00  0.00            
ATOM   1116  NE  ARG X 143      -9.215 -11.645  33.518  0.00  0.00            
ATOM   1117  CZ  ARG X 143      -9.620 -10.577  34.209  0.00  0.00            
ATOM   1118  NH1 ARG X 143      -9.229  -9.371  33.815  0.00  0.00            
ATOM   1119  NH2 ARG X 143     -10.381 -10.678  35.282  0.00  0.00            
ATOM   1120  C   ARG X 143      -4.306 -13.149  31.882  0.00  0.00            
ATOM   1121  O   ARG X 143      -3.877 -13.261  33.028  0.00  0.00            
ATOM   1122  N   MET X 144      -4.448 -14.182  31.061  0.00  0.00            
ATOM   1123  CA  MET X 144      -4.154 -15.522  31.445  0.00  0.00            
ATOM   1124  CB  MET X 144      -4.614 -16.521  30.377  0.00  0.00            
ATOM   1125  CG  MET X 144      -6.112 -16.787  30.473  0.00  0.00            
ATOM   1126  SD  MET X 144      -6.785 -17.753  29.123  0.00  0.00            
ATOM   1127  CE  MET X 144      -5.862 -19.280  29.299  0.00  0.00            
ATOM   1128  C   MET X 144      -2.681 -15.766  31.735  0.00  0.00            
ATOM   1129  O   MET X 144      -2.348 -16.307  32.793  0.00  0.00            
ATOM   1130  N   MET X 145      -1.800 -15.288  30.868  0.00  0.00            
ATOM   1131  CA  MET X 145      -0.405 -15.358  31.055  0.00  0.00            
ATOM   1132  CB  MET X 145       0.369 -14.768  29.875  0.00  0.00            
ATOM   1133  CG  MET X 145       1.877 -15.009  29.978  0.00  0.00            
ATOM   1134  SD  MET X 145       2.370 -16.742  29.617  0.00  0.00            
ATOM   1135  CE  MET X 145       2.194 -16.721  27.772  0.00  0.00            
ATOM   1136  C   MET X 145       0.057 -14.742  32.411  0.00  0.00            
ATOM   1137  O   MET X 145       0.717 -15.323  33.275  0.00  0.00            
ATOM   1138  N   VAL X 146      -0.337 -13.469  32.531  0.00  0.00            
ATOM   1139  CA  VAL X 146       0.097 -12.774  33.754  0.00  0.00            
ATOM   1140  CB  VAL X 146       0.343 -11.309  33.380  0.00  0.00            
ATOM   1141  CG1 VAL X 146       1.419 -11.220  32.318  0.00  0.00            
ATOM   1142  CG2 VAL X 146      -0.946 -10.659  32.912  0.00  0.00            
ATOM   1143  C   VAL X 146      -0.558 -13.310  35.028  0.00  0.00            
ATOM   1144  O   VAL X 146       0.141 -13.570  36.012  0.00  0.00            
ATOM   1145  N   SER X 147      -1.856 -13.573  34.985  0.00  0.00            
ATOM   1146  CA  SER X 147      -2.596 -14.149  36.105  0.00  0.00            
ATOM   1147  CB  SER X 147      -4.105 -14.235  35.822  0.00  0.00            
ATOM   1148  OG  SER X 147      -4.391 -15.157  34.789  0.00  0.00            
ATOM   1149  C   SER X 147      -1.946 -15.504  36.548  0.00  0.00            
ATOM   1150  O   SER X 147      -1.584 -15.763  37.697  0.00  0.00            
END
ATOM      1  N   GLU X   2      25.350  -5.725  37.461  0.00  0.00            
ATOM      2  CA  GLU X   2      25.732  -4.251  37.059  0.00  0.00            
ATOM      3  CB  GLU X   2      26.884  -3.943  36.047  0.00  0.00            
ATOM      4  CG  GLU X   2      28.226  -4.305  36.663  0.00  0.00            
ATOM      5  CD  GLU X   2      29.429  -4.053  35.804  0.00  0.00            
ATOM      6  OE1 GLU X   2      29.292  -3.777  34.599  0.00  0.00            
ATOM      7  OE2 GLU X   2      30.544  -4.127  36.408  0.00  0.00            
ATOM      8  C   GLU X   2      24.371  -3.992  36.168  0.00  0.00            
ATOM      9  O   GLU X   2      23.509  -4.731  35.684  0.00  0.00            
ATOM     10  N   GLN X   3      24.231  -2.665  36.297  0.00  0.00            
ATOM     11  CA  GLN X   3      23.168  -1.771  35.867  0.00  0.00            
ATOM     12  CB  GLN X   3      22.358  -0.989  36.905  0.00  0.00            
ATOM     13  CG  GLN X   3      21.410   0.066  36.339  0.00  0.00            
ATOM     14  CD  GLN X   3      20.329  -0.486  35.404  0.00  0.00            
ATOM     15  OE1 GLN X   3      20.552  -1.437  34.642  0.00  0.00            
ATOM     16  NE2 GLN X   3      19.149   0.144  35.442  0.00  0.00            
ATOM     17  C   GLN X   3      23.003  -1.423  34.423  0.00  0.00            
ATOM     18  O   GLN X   3      22.056  -1.912  33.822  0.00  0.00            
ATOM     19  N   LEU X   4      23.939  -0.709  33.802  0.00  0.00            
ATOM     20  CA  LEU X   4      23.761  -0.066  32.432  0.00  0.00            
ATOM     21  CB  LEU X   4      23.041   1.271  32.220  0.00  0.00            
ATOM     22  CG  LEU X   4      21.519   1.312  31.953  0.00  0.00            
ATOM     23  CD1 LEU X   4      20.782   0.070  32.432  0.00  0.00            
ATOM     24  CD2 LEU X   4      20.919   2.558  32.539  0.00  0.00            
ATOM     25  C   LEU X   4      25.408   0.101  32.079  0.00  0.00            
ATOM     26  O   LEU X   4      26.423  -0.010  32.772  0.00  0.00            
ATOM     27  N   THR X   5      25.412   0.069  30.738  0.00  0.00            
ATOM     28  CA  THR X   5      26.473   0.097  29.797  0.00  0.00            
ATOM     29  CB  THR X   5      26.595  -0.863  28.588  0.00  0.00            
ATOM     30  OG1 THR X   5      25.309  -1.083  28.004  0.00  0.00            
ATOM     31  CG2 THR X   5      27.207  -2.187  29.011  0.00  0.00            
ATOM     32  C   THR X   5      26.512   1.523  29.297  0.00  0.00            
ATOM     33  O   THR X   5      25.478   2.192  29.323  0.00  0.00            
ATOM     34  N   GLU X   6      27.668   2.023  28.872  0.00  0.00            
ATOM     35  CA  GLU X   6      27.778   3.390  28.360  0.00  0.00            
ATOM     36  CB  GLU X   6      29.237   3.724  28.094  0.00  0.00            
ATOM     37  CG  GLU X   6      29.486   5.141  27.630  0.00  0.00            
ATOM     38  CD  GLU X   6      30.962   5.475  27.562  0.00  0.00            
ATOM     39  OE1 GLU X   6      31.793   4.559  27.351  0.00  0.00            
ATOM     40  OE2 GLU X   6      31.286   6.663  27.726  0.00  0.00            
ATOM     41  C   GLU X   6      26.941   3.536  27.114  0.00  0.00            
ATOM     42  O   GLU X   6      26.297   4.575  27.000  0.00  0.00            
ATOM     43  N   GLU X   7      26.850   2.531  26.252  0.00  0.00            
ATOM     44  CA  GLU X   7      26.051   2.449  25.073  0.00  0.00            
ATOM     45  CB  GLU X   7      26.111   1.066  24.363  0.00  0.00            
ATOM     46  CG  GLU X   7      27.502   0.781  23.820  0.00  0.00            
ATOM     47  CD  GLU X   7      27.632  -0.620  23.247  0.00  0.00            
ATOM     48  OE1 GLU X   7      26.788  -1.507  23.527  0.00  0.00            
ATOM     49  OE2 GLU X   7      28.607  -0.802  22.491  0.00  0.00            
ATOM     50  C   GLU X   7      24.537   2.637  25.418  0.00  0.00            
ATOM     51  O   GLU X   7      23.808   3.399  24.802  0.00  0.00            
ATOM     52  N   GLN X   8      24.096   1.835  26.387  0.00  0.00            
ATOM     53  CA  GLN X   8      22.707   1.904  26.793  0.00  0.00            
ATOM     54  CB  GLN X   8      22.391   0.825  27.859  0.00  0.00            
ATOM     55  CG  GLN X   8      22.578  -0.562  27.220  0.00  0.00            
ATOM     56  CD  GLN X   8      22.542  -1.697  28.186  0.00  0.00            
ATOM     57  OE1 GLN X   8      23.184  -1.773  29.233  0.00  0.00            
ATOM     58  NE2 GLN X   8      21.729  -2.705  27.784  0.00  0.00            
ATOM     59  C   GLN X   8      22.361   3.378  27.255  0.00  0.00            
ATOM     60  O   GLN X   8      21.337   3.945  26.887  0.00  0.00            
ATOM     61  N   ILE X   9      23.246   3.968  28.056  0.00  0.00            
ATOM     62  CA  ILE X   9      23.005   5.302  28.500  0.00  0.00            
ATOM     63  CB  ILE X   9      24.099   5.723  29.508  0.00  0.00            
ATOM     64  CG1 ILE X   9      24.023   4.868  30.783  0.00  0.00            
ATOM     65  CG2 ILE X   9      23.930   7.202  29.790  0.00  0.00            
ATOM     66  CD1 ILE X   9      25.099   5.097  31.816  0.00  0.00            
ATOM     67  C   ILE X   9      23.023   6.282  27.336  0.00  0.00            
ATOM     68  O   ILE X   9      22.177   7.167  27.281  0.00  0.00            
ATOM     69  N   ALA X  10      23.923   6.103  26.371  0.00  0.00            
ATOM     70  CA  ALA X  10      23.967   6.947  25.208  0.00  0.00            
ATOM     71  CB  ALA X  10      25.132   6.557  24.323  0.00  0.00            
ATOM     72  C   ALA X  10      22.599   6.780  24.422  0.00  0.00            
ATOM     73  O   ALA X  10      22.028   7.769  23.974  0.00  0.00            
ATOM     74  N   GLU X  11      22.101   5.553  24.280  0.00  0.00            
ATOM     75  CA  GLU X  11      20.883   5.334  23.667  0.00  0.00            
ATOM     76  CB  GLU X  11      20.645   3.824  23.571  0.00  0.00            
ATOM     77  CG  GLU X  11      21.773   3.096  22.848  0.00  0.00            
ATOM     78  CD  GLU X  11      21.618   1.573  22.785  0.00  0.00            
ATOM     79  OE1 GLU X  11      20.925   0.977  23.646  0.00  0.00            
ATOM     80  OE2 GLU X  11      22.230   0.964  21.871  0.00  0.00            
ATOM     81  C   GLU X  11      19.722   6.090  24.390  0.00  0.00            
ATOM     82  O   GLU X  11      18.880   6.749  23.788  0.00  0.00            
ATOM     83  N   PHE X  12      19.711   5.973  25.716  0.00  0.00            
ATOM     84  CA  PHE X  12      18.669   6.628  26.437  0.00  0.00            
ATOM     85  CB  PHE X  12      18.760   6.217  27.918  0.00  0.00            
ATOM     86  CG  PHE X  12      17.435   6.245  28.647  0.00  0.00            
ATOM     87  CD1 PHE X  12      16.749   7.435  28.831  0.00  0.00            
ATOM     88  CD2 PHE X  12      16.860   5.071  29.118  0.00  0.00            
ATOM     89  CE1 PHE X  12      15.506   7.456  29.467  0.00  0.00            
ATOM     90  CE2 PHE X  12      15.625   5.086  29.754  0.00  0.00            
ATOM     91  CZ  PHE X  12      14.946   6.281  29.926  0.00  0.00            
ATOM     92  C   PHE X  12      18.776   8.166  26.294  0.00  0.00            
ATOM     93  O   PHE X  12      17.810   8.920  26.188  0.00  0.00            
ATOM     94  N   LYS X  13      20.035   8.601  26.290  0.00  0.00            
ATOM     95  CA  LYS X  13      20.247  10.103  26.186  0.00  0.00            
ATOM     96  CB  LYS X  13      21.672  10.549  26.458  0.00  0.00            
ATOM     97  CG  LYS X  13      22.124  10.430  27.919  0.00  0.00            
ATOM     98  CD  LYS X  13      23.635  10.273  27.964  0.00  0.00            
ATOM     99  CE  LYS X  13      24.255  10.808  29.245  0.00  0.00            
ATOM    100  NZ  LYS X  13      25.740  10.910  29.113  0.00  0.00            
ATOM    101  C   LYS X  13      19.740  10.611  24.816  0.00  0.00            
ATOM    102  O   LYS X  13      19.103  11.656  24.745  0.00  0.00            
ATOM    103  N   GLU X  14      19.985   9.858  23.746  0.00  0.00            
ATOM    104  CA  GLU X  14      19.512  10.234  22.459  0.00  0.00            
ATOM    105  CB  GLU X  14      20.049   9.246  21.419  0.00  0.00            
ATOM    106  CG  GLU X  14      21.572   9.181  21.402  0.00  0.00            
ATOM    107  CD  GLU X  14      22.161   8.157  20.426  0.00  0.00            
ATOM    108  OE1 GLU X  14      21.477   7.166  20.070  0.00  0.00            
ATOM    109  OE2 GLU X  14      23.342   8.339  20.036  0.00  0.00            
ATOM    110  C   GLU X  14      17.925  10.303  22.473  0.00  0.00            
ATOM    111  O   GLU X  14      17.321  11.237  21.955  0.00  0.00            
ATOM    112  N   ALA X  15      17.290   9.302  23.080  0.00  0.00            
ATOM    113  CA  ALA X  15      15.873   9.302  23.144  0.00  0.00            
ATOM    114  CB  ALA X  15      15.400   8.018  23.793  0.00  0.00            
ATOM    115  C   ALA X  15      15.353  10.521  23.978  0.00  0.00            
ATOM    116  O   ALA X  15      14.395  11.183  23.593  0.00  0.00            
ATOM    117  N   PHE X  16      16.016  10.821  25.093  0.00  0.00            
ATOM    118  CA  PHE X  16      15.624  11.951  25.888  0.00  0.00            
ATOM    119  CB  PHE X  16      16.474  11.987  27.172  0.00  0.00            
ATOM    120  CG  PHE X  16      15.764  12.589  28.363  0.00  0.00            
ATOM    121  CD1 PHE X  16      15.379  13.921  28.364  0.00  0.00            
ATOM    122  CD2 PHE X  16      15.452  11.811  29.471  0.00  0.00            
ATOM    123  CE1 PHE X  16      14.686  14.467  29.446  0.00  0.00            
ATOM    124  CE2 PHE X  16      14.765  12.350  30.551  0.00  0.00            
ATOM    125  CZ  PHE X  16      14.379  13.680  30.537  0.00  0.00            
ATOM    126  C   PHE X  16      15.784  13.277  25.151  0.00  0.00            
ATOM    127  O   PHE X  16      14.986  14.203  25.287  0.00  0.00            
ATOM    128  N   ALA X  17      16.831  13.339  24.330  0.00  0.00            
ATOM    129  CA  ALA X  17      17.062  14.580  23.541  0.00  0.00            
ATOM    130  CB  ALA X  17      18.413  14.573  22.833  0.00  0.00            
ATOM    131  C   ALA X  17      15.959  14.924  22.587  0.00  0.00            
ATOM    132  O   ALA X  17      15.634  16.095  22.326  0.00  0.00            
ATOM    133  N   LEU X  18      15.336  13.859  22.086  0.00  0.00            
ATOM    134  CA  LEU X  18      14.234  14.057  21.052  0.00  0.00            
ATOM    135  CB  LEU X  18      13.993  12.790  20.195  0.00  0.00            
ATOM    136  CG  LEU X  18      15.157  12.399  19.264  0.00  0.00            
ATOM    137  CD1 LEU X  18      14.779  11.158  18.500  0.00  0.00            
ATOM    138  CD2 LEU X  18      15.430  13.508  18.277  0.00  0.00            
ATOM    139  C   LEU X  18      13.003  14.790  21.678  0.00  0.00            
ATOM    140  O   LEU X  18      12.085  15.267  21.012  0.00  0.00            
ATOM    141  N   PHE X  19      12.966  14.713  23.005  0.00  0.00            
ATOM    142  CA  PHE X  19      11.848  15.308  23.698  0.00  0.00            
ATOM    143  CB  PHE X  19      11.187  14.284  24.638  0.00  0.00            
ATOM    144  CG  PHE X  19      10.798  12.991  23.976  0.00  0.00            
ATOM    145  CD1 PHE X  19      10.033  12.980  22.819  0.00  0.00            
ATOM    146  CD2 PHE X  19      11.205  11.778  24.516  0.00  0.00            
ATOM    147  CE1 PHE X  19       9.688  11.783  22.206  0.00  0.00            
ATOM    148  CE2 PHE X  19      10.862  10.588  23.910  0.00  0.00            
ATOM    149  CZ  PHE X  19      10.107  10.590  22.753  0.00  0.00            
ATOM    150  C   PHE X  19      12.286  16.541  24.370  0.00  0.00            
ATOM    151  O   PHE X  19      11.497  17.433  24.625  0.00  0.00            
ATOM    152  N   ASP X  20      13.591  16.657  24.595  0.00  0.00            
ATOM    153  CA  ASP X  20      14.143  17.919  25.286  0.00  0.00            
ATOM    154  CB  ASP X  20      15.360  17.615  26.156  0.00  0.00            
ATOM    155  CG  ASP X  20      15.529  18.622  27.259  0.00  0.00            
ATOM    156  OD1 ASP X  20      15.695  19.811  26.961  0.00  0.00            
ATOM    157  OD2 ASP X  20      15.508  18.226  28.436  0.00  0.00            
ATOM    158  C   ASP X  20      14.705  18.660  23.919  0.00  0.00            
ATOM    159  O   ASP X  20      15.841  18.511  23.447  0.00  0.00            
ATOM    160  N   LYS X  21      13.788  19.465  23.384  0.00  0.00            
ATOM    161  CA  LYS X  21      13.910  20.307  22.305  0.00  0.00            
ATOM    162  CB  LYS X  21      12.443  20.615  22.522  0.00  0.00            
ATOM    163  CG  LYS X  21      11.665  21.206  21.378  0.00  0.00            
ATOM    164  CD  LYS X  21      10.204  21.442  21.725  0.00  0.00            
ATOM    165  CE  LYS X  21       9.454  20.130  21.877  0.00  0.00            
ATOM    166  NZ  LYS X  21       7.995  20.433  22.094  0.00  0.00            
ATOM    167  C   LYS X  21      14.993  21.373  22.590  0.00  0.00            
ATOM    168  O   LYS X  21      16.008  21.498  21.897  0.00  0.00            
ATOM    169  N   ASP X  22      14.758  22.126  23.655  0.00  0.00            
ATOM    170  CA  ASP X  22      15.680  23.175  23.992  0.00  0.00            
ATOM    171  CB  ASP X  22      14.926  24.220  24.820  0.00  0.00            
ATOM    172  CG  ASP X  22      13.870  24.936  24.005  0.00  0.00            
ATOM    173  OD1 ASP X  22      13.734  24.674  22.792  0.00  0.00            
ATOM    174  OD2 ASP X  22      13.138  25.737  24.614  0.00  0.00            
ATOM    175  C   ASP X  22      17.003  22.802  24.615  0.00  0.00            
ATOM    176  O   ASP X  22      17.945  23.588  24.682  0.00  0.00            
ATOM    177  N   GLY X  23      17.074  21.554  25.053  0.00  0.00            
ATOM    178  CA  GLY X  23      18.422  21.096  25.630  0.00  0.00            
ATOM    179  C   GLY X  23      18.661  21.624  26.971  0.00  0.00            
ATOM    180  O   GLY X  23      19.796  21.917  27.353  0.00  0.00            
ATOM    181  N   ASP X  24      17.587  21.728  27.748  0.00  0.00            
ATOM    182  CA  ASP X  24      17.753  22.330  29.168  0.00  0.00            
ATOM    183  CB  ASP X  24      16.393  22.846  29.631  0.00  0.00            
ATOM    184  CG  ASP X  24      15.815  23.933  28.766  0.00  0.00            
ATOM    185  OD1 ASP X  24      16.323  25.081  28.704  0.00  0.00            
ATOM    186  OD2 ASP X  24      14.781  23.615  28.117  0.00  0.00            
ATOM    187  C   ASP X  24      17.848  21.253  30.193  0.00  0.00            
ATOM    188  O   ASP X  24      17.995  21.487  31.378  0.00  0.00            
ATOM    189  N   GLY X  25      17.672  20.021  29.751  0.00  0.00            
ATOM    190  CA  GLY X  25      17.817  18.874  30.754  0.00  0.00            
ATOM    191  C   GLY X  25      16.500  18.543  31.428  0.00  0.00            
ATOM    192  O   GLY X  25      16.460  17.963  32.512  0.00  0.00            
ATOM    193  N   THR X  26      15.405  18.961  30.794  0.00  0.00            
ATOM    194  CA  THR X  26      14.073  18.683  31.320  0.00  0.00            
ATOM    195  CB  THR X  26      13.332  19.821  32.077  0.00  0.00            
ATOM    196  OG1 THR X  26      12.943  20.843  31.153  0.00  0.00            
ATOM    197  CG2 THR X  26      14.208  20.416  33.259  0.00  0.00            
ATOM    198  C   THR X  26      13.122  18.331  30.116  0.00  0.00            
ATOM    199  O   THR X  26      13.448  18.665  28.956  0.00  0.00            
ATOM    200  N   ILE X  27      11.967  17.746  30.415  0.00  0.00            
ATOM    201  CA  ILE X  27      10.993  17.633  29.355  0.00  0.00            
ATOM    202  CB  ILE X  27      10.676  16.174  29.000  0.00  0.00            
ATOM    203  CG1 ILE X  27      11.897  15.522  28.374  0.00  0.00            
ATOM    204  CG2 ILE X  27       9.521  16.123  28.004  0.00  0.00            
ATOM    205  CD1 ILE X  27      11.905  14.010  28.470  0.00  0.00            
ATOM    206  C   ILE X  27       9.776  18.391  29.684  0.00  0.00            
ATOM    207  O   ILE X  27       9.193  17.946  30.672  0.00  0.00            
ATOM    208  N   THR X  28       9.333  19.463  29.020  0.00  0.00            
ATOM    209  CA  THR X  28       8.021  19.981  29.812  0.00  0.00            
ATOM    210  CB  THR X  28       8.278  21.489  29.759  0.00  0.00            
ATOM    211  OG1 THR X  28       8.652  21.833  28.425  0.00  0.00            
ATOM    212  CG2 THR X  28       9.407  21.874  30.720  0.00  0.00            
ATOM    213  C   THR X  28       6.883  19.505  29.044  0.00  0.00            
ATOM    214  O   THR X  28       7.037  18.826  28.029  0.00  0.00            
ATOM    215  N   THR X  29       5.687  19.803  29.544  0.00  0.00            
ATOM    216  CA  THR X  29       4.369  19.415  28.966  0.00  0.00            
ATOM    217  CB  THR X  29       3.121  19.945  29.757  0.00  0.00            
ATOM    218  OG1 THR X  29       3.133  21.377  29.818  0.00  0.00            
ATOM    219  CG2 THR X  29       3.095  19.387  31.172  0.00  0.00            
ATOM    220  C   THR X  29       4.307  19.934  27.547  0.00  0.00            
ATOM    221  O   THR X  29       3.867  19.152  26.709  0.00  0.00            
ATOM    222  N   LYS X  30       4.810  21.121  27.233  0.00  0.00            
ATOM    223  CA  LYS X  30       4.952  21.735  25.978  0.00  0.00            
ATOM    224  CB  LYS X  30       5.489  23.164  26.039  0.00  0.00            
ATOM    225  CG  LYS X  30       4.708  24.187  26.857  0.00  0.00            
ATOM    226  CD  LYS X  30       5.330  25.594  26.704  0.00  0.00            
ATOM    227  CE  LYS X  30       5.264  25.991  25.213  0.00  0.00            
ATOM    228  NZ  LYS X  30       5.851  27.343  25.091  0.00  0.00            
ATOM    229  C   LYS X  30       5.783  20.852  25.041  0.00  0.00            
ATOM    230  O   LYS X  30       5.354  20.525  23.933  0.00  0.00            
ATOM    231  N   GLU X  31       6.979  20.464  25.500  0.00  0.00            
ATOM    232  CA  GLU X  31       7.840  19.604  24.694  0.00  0.00            
ATOM    233  CB  GLU X  31       9.304  19.768  25.189  0.00  0.00            
ATOM    234  CG  GLU X  31       9.746  21.191  24.814  0.00  0.00            
ATOM    235  CD  GLU X  31      10.825  21.717  25.736  0.00  0.00            
ATOM    236  OE1 GLU X  31      11.276  20.950  26.603  0.00  0.00            
ATOM    237  OE2 GLU X  31      11.322  22.836  25.482  0.00  0.00            
ATOM    238  C   GLU X  31       7.247  18.251  24.382  0.00  0.00            
ATOM    239  O   GLU X  31       7.290  17.758  23.257  0.00  0.00            
ATOM    240  N   LEU X  32       6.647  17.647  25.410  0.00  0.00            
ATOM    241  CA  LEU X  32       6.043  16.326  25.197  0.00  0.00            
ATOM    242  CB  LEU X  32       5.293  15.858  26.428  0.00  0.00            
ATOM    243  CG  LEU X  32       6.131  15.429  27.612  0.00  0.00            
ATOM    244  CD1 LEU X  32       5.207  14.781  28.622  0.00  0.00            
ATOM    245  CD2 LEU X  32       7.228  14.471  27.167  0.00  0.00            
ATOM    246  C   LEU X  32       4.801  16.418  24.206  0.00  0.00            
ATOM    247  O   LEU X  32       4.258  15.442  23.681  0.00  0.00            
ATOM    248  N   GLY X  33       4.344  17.661  24.085  0.00  0.00            
ATOM    249  CA  GLY X  33       3.163  17.899  23.241  0.00  0.00            
ATOM    250  C   GLY X  33       3.695  18.053  21.834  0.00  0.00            
ATOM    251  O   GLY X  33       3.114  17.622  20.840  0.00  0.00            
ATOM    252  N   THR X  34       4.868  18.680  21.770  0.00  0.00            
ATOM    253  CA  THR X  34       5.476  18.895  20.392  0.00  0.00            
ATOM    254  CB  THR X  34       6.806  19.691  20.492  0.00  0.00            
ATOM    255  OG1 THR X  34       6.472  20.975  21.055  0.00  0.00            
ATOM    256  CG2 THR X  34       7.349  20.028  19.096  0.00  0.00            
ATOM    257  C   THR X  34       5.774  17.549  19.711  0.00  0.00            
ATOM    258  O   THR X  34       5.499  17.353  18.531  0.00  0.00            
ATOM    259  N   VAL X  35       6.301  16.616  20.494  0.00  0.00            
ATOM    260  CA  VAL X  35       6.614  15.298  20.022  0.00  0.00            
ATOM    261  CB  VAL X  35       7.431  14.511  21.083  0.00  0.00            
ATOM    262  CG1 VAL X  35       7.687  13.079  20.623  0.00  0.00            
ATOM    263  CG2 VAL X  35       8.750  15.226  21.405  0.00  0.00            
ATOM    264  C   VAL X  35       5.355  14.510  19.520  0.00  0.00            
ATOM    265  O   VAL X  35       5.251  13.905  18.464  0.00  0.00            
ATOM    266  N   MET X  36       4.401  14.513  20.451  0.00  0.00            
ATOM    267  CA  MET X  36       3.161  13.775  20.104  0.00  0.00            
ATOM    268  CB  MET X  36       2.234  13.802  21.332  0.00  0.00            
ATOM    269  CG  MET X  36       2.754  12.995  22.492  0.00  0.00            
ATOM    270  SD  MET X  36       2.682  11.224  22.085  0.00  0.00            
ATOM    271  CE  MET X  36       0.959  11.006  21.822  0.00  0.00            
ATOM    272  C   MET X  36       2.425  14.374  18.928  0.00  0.00            
ATOM    273  O   MET X  36       1.940  13.624  18.087  0.00  0.00            
ATOM    274  N   ARG X  37       2.416  15.697  18.784  0.00  0.00            
ATOM    275  CA  ARG X  37       1.860  16.348  17.660  0.00  0.00            
ATOM    276  CB  ARG X  37       1.777  17.854  17.901  0.00  0.00            
ATOM    277  CG  ARG X  37       0.722  18.208  18.937  0.00  0.00            
ATOM    278  CD  ARG X  37       0.285  19.651  18.840  0.00  0.00            
ATOM    279  NE  ARG X  37       1.058  20.537  19.707  0.00  0.00            
ATOM    280  CZ  ARG X  37       1.320  21.809  19.424  0.00  0.00            
ATOM    281  NH1 ARG X  37       0.884  22.343  18.290  0.00  0.00            
ATOM    282  NH2 ARG X  37       1.961  22.568  20.305  0.00  0.00            
ATOM    283  C   ARG X  37       2.586  15.965  16.376  0.00  0.00            
ATOM    284  O   ARG X  37       1.894  15.736  15.390  0.00  0.00            
ATOM    285  N   SER X  38       3.907  15.795  16.367  0.00  0.00            
ATOM    286  CA  SER X  38       4.651  15.328  15.282  0.00  0.00            
ATOM    287  CB  SER X  38       6.140  15.270  15.614  0.00  0.00            
ATOM    288  OG  SER X  38       6.617  16.546  15.999  0.00  0.00            
ATOM    289  C   SER X  38       4.150  13.941  14.847  0.00  0.00            
ATOM    290  O   SER X  38       3.994  13.731  13.648  0.00  0.00            
ATOM    291  N   LEU X  39       3.851  13.048  15.782  0.00  0.00            
ATOM    292  CA  LEU X  39       3.341  11.771  15.584  0.00  0.00            
ATOM    293  CB  LEU X  39       3.337  11.009  16.897  0.00  0.00            
ATOM    294  CG  LEU X  39       4.562  10.511  17.564  0.00  0.00            
ATOM    295  CD1 LEU X  39       4.188   9.548  18.728  0.00  0.00            
ATOM    296  CD2 LEU X  39       5.395   9.768  16.517  0.00  0.00            
ATOM    297  C   LEU X  39       1.808  11.738  15.336  0.00  0.00            
ATOM    298  O   LEU X  39       1.285  10.648  15.131  0.00  0.00            
ATOM    299  N   GLY X  40       1.145  12.881  15.215  0.00  0.00            
ATOM    300  CA  GLY X  40      -0.286  12.687  14.763  0.00  0.00            
ATOM    301  C   GLY X  40      -1.270  12.538  15.880  0.00  0.00            
ATOM    302  O   GLY X  40      -2.279  11.857  15.799  0.00  0.00            
ATOM    303  N   GLN X  41      -0.923  13.164  16.994  0.00  0.00            
ATOM    304  CA  GLN X  41      -1.829  13.183  18.203  0.00  0.00            
ATOM    305  CB  GLN X  41      -1.225  12.557  19.467  0.00  0.00            
ATOM    306  CG  GLN X  41      -0.961  11.076  19.333  0.00  0.00            
ATOM    307  CD  GLN X  41      -2.254  10.310  19.231  0.00  0.00            
ATOM    308  OE1 GLN X  41      -3.211  10.614  19.944  0.00  0.00            
ATOM    309  NE2 GLN X  41      -2.301   9.325  18.353  0.00  0.00            
ATOM    310  C   GLN X  41      -1.906  14.594  18.717  0.00  0.00            
ATOM    311  O   GLN X  41      -0.784  15.007  19.019  0.00  0.00            
ATOM    312  N   ASN X  42      -3.008  15.278  18.995  0.00  0.00            
ATOM    313  CA  ASN X  42      -2.812  16.609  19.574  0.00  0.00            
ATOM    314  CB  ASN X  42      -3.689  17.596  18.805  0.00  0.00            
ATOM    315  CG  ASN X  42      -2.997  18.145  17.575  0.00  0.00            
ATOM    316  OD1 ASN X  42      -1.785  18.014  17.424  0.00  0.00            
ATOM    317  ND2 ASN X  42      -3.763  18.767  16.692  0.00  0.00            
ATOM    318  C   ASN X  42      -3.239  16.307  21.051  0.00  0.00            
ATOM    319  O   ASN X  42      -4.380  15.885  21.215  0.00  0.00            
ATOM    320  N   PRO X  43      -2.391  16.506  22.053  0.00  0.00            
ATOM    321  CA  PRO X  43      -2.985  16.255  23.353  0.00  0.00            
ATOM    322  CB  PRO X  43      -1.784  15.655  24.105  0.00  0.00            
ATOM    323  CG  PRO X  43      -0.605  16.079  23.266  0.00  0.00            
ATOM    324  CD  PRO X  43      -1.096  15.906  21.843  0.00  0.00            
ATOM    325  C   PRO X  43      -3.182  17.712  23.819  0.00  0.00            
ATOM    326  O   PRO X  43      -2.681  18.686  23.231  0.00  0.00            
ATOM    327  N   THR X  44      -3.974  17.821  24.880  0.00  0.00            
ATOM    328  CA  THR X  44      -4.277  19.079  25.485  0.00  0.00            
ATOM    329  CB  THR X  44      -5.638  19.106  26.230  0.00  0.00            
ATOM    330  OG1 THR X  44      -5.651  18.015  27.181  0.00  0.00            
ATOM    331  CG2 THR X  44      -6.767  18.896  25.230  0.00  0.00            
ATOM    332  C   THR X  44      -3.192  19.322  26.520  0.00  0.00            
ATOM    333  O   THR X  44      -2.377  18.410  26.751  0.00  0.00            
ATOM    334  N   GLU X  45      -3.159  20.502  27.104  0.00  0.00            
ATOM    335  CA  GLU X  45      -2.161  20.803  28.107  0.00  0.00            
ATOM    336  CB  GLU X  45      -2.247  22.267  28.554  0.00  0.00            
ATOM    337  CG  GLU X  45      -1.644  23.195  27.546  0.00  0.00            
ATOM    338  CD  GLU X  45      -0.134  23.234  27.505  0.00  0.00            
ATOM    339  OE1 GLU X  45       0.571  22.773  28.418  0.00  0.00            
ATOM    340  OE2 GLU X  45       0.407  23.771  26.511  0.00  0.00            
ATOM    341  C   GLU X  45      -2.387  19.870  29.352  0.00  0.00            
ATOM    342  O   GLU X  45      -1.469  19.378  30.005  0.00  0.00            
ATOM    343  N   ALA X  46      -3.670  19.668  29.643  0.00  0.00            
ATOM    344  CA  ALA X  46      -3.988  18.811  30.829  0.00  0.00            
ATOM    345  CB  ALA X  46      -5.463  18.881  31.211  0.00  0.00            
ATOM    346  C   ALA X  46      -3.441  17.365  30.608  0.00  0.00            
ATOM    347  O   ALA X  46      -2.843  16.747  31.482  0.00  0.00            
ATOM    348  N   GLU X  47      -3.664  16.845  29.402  0.00  0.00            
ATOM    349  CA  GLU X  47      -3.189  15.514  29.140  0.00  0.00            
ATOM    350  CB  GLU X  47      -3.714  15.083  27.767  0.00  0.00            
ATOM    351  CG  GLU X  47      -5.236  15.097  27.689  0.00  0.00            
ATOM    352  CD  GLU X  47      -5.813  14.740  26.315  0.00  0.00            
ATOM    353  OE1 GLU X  47      -5.120  14.911  25.281  0.00  0.00            
ATOM    354  OE2 GLU X  47      -6.992  14.309  26.274  0.00  0.00            
ATOM    355  C   GLU X  47      -1.627  15.456  29.179  0.00  0.00            
ATOM    356  O   GLU X  47      -1.041  14.530  29.730  0.00  0.00            
ATOM    357  N   LEU X  48      -0.974  16.477  28.627  0.00  0.00            
ATOM    358  CA  LEU X  48       0.452  16.526  28.668  0.00  0.00            
ATOM    359  CB  LEU X  48       0.946  17.646  27.760  0.00  0.00            
ATOM    360  CG  LEU X  48       0.796  17.464  26.246  0.00  0.00            
ATOM    361  CD1 LEU X  48       1.214  18.730  25.515  0.00  0.00            
ATOM    362  CD2 LEU X  48       1.638  16.269  25.823  0.00  0.00            
ATOM    363  C   LEU X  48       0.978  16.584  30.116  0.00  0.00            
ATOM    364  O   LEU X  48       1.976  15.982  30.507  0.00  0.00            
ATOM    365  N   GLN X  49       0.245  17.361  30.910  0.00  0.00            
ATOM    366  CA  GLN X  49       0.705  17.498  32.340  0.00  0.00            
ATOM    367  CB  GLN X  49      -0.144  18.525  33.100  0.00  0.00            
ATOM    368  CG  GLN X  49       0.267  19.957  32.753  0.00  0.00            
ATOM    369  CD  GLN X  49      -0.762  20.961  33.258  0.00  0.00            
ATOM    370  OE1 GLN X  49      -1.877  20.592  33.629  0.00  0.00            
ATOM    371  NE2 GLN X  49      -0.395  22.238  33.253  0.00  0.00            
ATOM    372  C   GLN X  49       0.617  16.178  33.083  0.00  0.00            
ATOM    373  O   GLN X  49       1.520  15.833  33.838  0.00  0.00            
ATOM    374  N   ASP X  50      -0.432  15.397  32.835  0.00  0.00            
ATOM    375  CA  ASP X  50      -0.557  14.121  33.437  0.00  0.00            
ATOM    376  CB  ASP X  50      -1.912  13.512  33.085  0.00  0.00            
ATOM    377  CG  ASP X  50      -3.128  14.265  33.570  0.00  0.00            
ATOM    378  OD1 ASP X  50      -3.005  15.152  34.440  0.00  0.00            
ATOM    379  OD2 ASP X  50      -4.233  13.947  33.077  0.00  0.00            
ATOM    380  C   ASP X  50       0.560  13.185  33.042  0.00  0.00            
ATOM    381  O   ASP X  50       1.073  12.486  33.912  0.00  0.00            
ATOM    382  N   MET X  51       1.010  13.231  31.795  0.00  0.00            
ATOM    383  CA  MET X  51       2.081  12.476  31.243  0.00  0.00            
ATOM    384  CB  MET X  51       2.232  12.652  29.728  0.00  0.00            
ATOM    385  CG  MET X  51       1.222  11.801  28.966  0.00  0.00            
ATOM    386  SD  MET X  51       1.159  12.118  27.204  0.00  0.00            
ATOM    387  CE  MET X  51       2.832  11.695  26.719  0.00  0.00            
ATOM    388  C   MET X  51       3.380  12.819  31.996  0.00  0.00            
ATOM    389  O   MET X  51       4.083  11.935  32.489  0.00  0.00            
ATOM    390  N   ILE X  52       3.676  14.120  32.092  0.00  0.00            
ATOM    391  CA  ILE X  52       4.927  14.570  32.799  0.00  0.00            
ATOM    392  CB  ILE X  52       5.084  16.086  32.700  0.00  0.00            
ATOM    393  CG1 ILE X  52       5.234  16.469  31.226  0.00  0.00            
ATOM    394  CG2 ILE X  52       6.268  16.558  33.539  0.00  0.00            
ATOM    395  CD1 ILE X  52       5.224  17.961  30.983  0.00  0.00            
ATOM    396  C   ILE X  52       4.863  14.253  34.222  0.00  0.00            
ATOM    397  O   ILE X  52       5.907  13.794  34.699  0.00  0.00            
ATOM    398  N   ASN X  53       3.759  14.443  34.945  0.00  0.00            
ATOM    399  CA  ASN X  53       3.539  14.085  36.298  0.00  0.00            
ATOM    400  CB  ASN X  53       2.143  14.412  36.802  0.00  0.00            
ATOM    401  CG  ASN X  53       1.788  15.867  36.601  0.00  0.00            
ATOM    402  OD1 ASN X  53       0.884  16.189  35.836  0.00  0.00            
ATOM    403  ND2 ASN X  53       2.524  16.758  37.259  0.00  0.00            
ATOM    404  C   ASN X  53       3.912  12.640  36.617  0.00  0.00            
ATOM    405  O   ASN X  53       4.508  12.328  37.646  0.00  0.00            
ATOM    406  N   GLU X  54       3.566  11.753  35.685  0.00  0.00            
ATOM    407  CA  GLU X  54       3.875  10.314  35.896  0.00  0.00            
ATOM    408  CB  GLU X  54       3.420   9.542  34.662  0.00  0.00            
ATOM    409  CG  GLU X  54       1.890   9.461  34.468  0.00  0.00            
ATOM    410  CD  GLU X  54       1.353   8.433  35.451  0.00  0.00            
ATOM    411  OE1 GLU X  54       1.726   7.239  35.330  0.00  0.00            
ATOM    412  OE2 GLU X  54       0.608   8.837  36.370  0.00  0.00            
ATOM    413  C   GLU X  54       5.478  10.144  36.028  0.00  0.00            
ATOM    414  O   GLU X  54       5.980   9.202  36.646  0.00  0.00            
ATOM    415  N   VAL X  55       6.194  10.954  35.253  0.00  0.00            
ATOM    416  CA  VAL X  55       7.613  10.714  35.163  0.00  0.00            
ATOM    417  CB  VAL X  55       8.158  10.745  33.729  0.00  0.00            
ATOM    418  CG1 VAL X  55       7.477   9.608  32.954  0.00  0.00            
ATOM    419  CG2 VAL X  55       7.962  12.114  33.036  0.00  0.00            
ATOM    420  C   VAL X  55       8.445  11.911  35.673  0.00  0.00            
ATOM    421  O   VAL X  55       9.530  12.144  35.140  0.00  0.00            
ATOM    422  N   ASP X  56       7.928  12.690  36.625  0.00  0.00            
ATOM    423  CA  ASP X  56       8.667  13.828  37.108  0.00  0.00            
ATOM    424  CB  ASP X  56       7.769  15.054  36.841  0.00  0.00            
ATOM    425  CG  ASP X  56       6.333  14.886  37.372  0.00  0.00            
ATOM    426  OD1 ASP X  56       5.981  13.806  37.903  0.00  0.00            
ATOM    427  OD2 ASP X  56       5.545  15.851  37.247  0.00  0.00            
ATOM    428  C   ASP X  56       8.803  13.304  38.613  0.00  0.00            
ATOM    429  O   ASP X  56       7.687  13.345  39.274  0.00  0.00            
ATOM    430  N   ALA X  57       9.948  12.844  39.035  0.00  0.00            
ATOM    431  CA  ALA X  57      10.063  12.403  40.310  0.00  0.00            
ATOM    432  CB  ALA X  57      11.270  11.487  40.317  0.00  0.00            
ATOM    433  C   ALA X  57      10.191  13.550  41.345  0.00  0.00            
ATOM    434  O   ALA X  57       9.495  13.624  42.362  0.00  0.00            
ATOM    435  N   ASP X  58      11.056  14.493  41.000  0.00  0.00            
ATOM    436  CA  ASP X  58      11.284  15.661  41.922  0.00  0.00            
ATOM    437  CB  ASP X  58      12.677  16.239  41.654  0.00  0.00            
ATOM    438  CG  ASP X  58      13.777  15.278  42.053  0.00  0.00            
ATOM    439  OD1 ASP X  58      13.488  14.183  42.578  0.00  0.00            
ATOM    440  OD2 ASP X  58      14.944  15.618  41.786  0.00  0.00            
ATOM    441  C   ASP X  58      10.176  16.706  41.972  0.00  0.00            
ATOM    442  O   ASP X  58      10.119  17.527  42.885  0.00  0.00            
ATOM    443  N   GLY X  59       9.295  16.667  40.984  0.00  0.00            
ATOM    444  CA  GLY X  59       8.145  17.650  41.006  0.00  0.00            
ATOM    445  C   GLY X  59       8.431  19.141  40.511  0.00  0.00            
ATOM    446  O   GLY X  59       7.583  20.024  40.572  0.00  0.00            
ATOM    447  N   ASN X  60       9.635  19.340  39.958  0.00  0.00            
ATOM    448  CA  ASN X  60      10.029  20.511  39.290  0.00  0.00            
ATOM    449  CB  ASN X  60      11.476  20.425  38.806  0.00  0.00            
ATOM    450  CG  ASN X  60      12.445  20.173  39.939  0.00  0.00            
ATOM    451  OD1 ASN X  60      12.243  20.655  41.053  0.00  0.00            
ATOM    452  ND2 ASN X  60      13.500  19.414  39.666  0.00  0.00            
ATOM    453  C   ASN X  60       9.350  20.817  37.894  0.00  0.00            
ATOM    454  O   ASN X  60       9.693  21.817  37.268  0.00  0.00            
ATOM    455  N   GLY X  61       8.354  20.024  37.510  0.00  0.00            
ATOM    456  CA  GLY X  61       7.662  20.329  36.303  0.00  0.00            
ATOM    457  C   GLY X  61       8.346  20.004  34.989  0.00  0.00            
ATOM    458  O   GLY X  61       7.995  20.555  33.946  0.00  0.00            
ATOM    459  N   THR X  62       9.408  19.203  35.058  0.00  0.00            
ATOM    460  CA  THR X  62      10.054  18.825  33.744  0.00  0.00            
ATOM    461  CB  THR X  62      11.283  19.644  33.258  0.00  0.00            
ATOM    462  OG1 THR X  62      12.393  19.413  34.132  0.00  0.00            
ATOM    463  CG2 THR X  62      10.955  21.193  33.139  0.00  0.00            
ATOM    464  C   THR X  62      10.776  17.493  34.097  0.00  0.00            
ATOM    465  O   THR X  62      11.015  17.093  35.235  0.00  0.00            
ATOM    466  N   ILE X  63      11.093  16.814  33.002  0.00  0.00            
ATOM    467  CA  ILE X  63      11.702  15.476  32.978  0.00  0.00            
ATOM    468  CB  ILE X  63      11.221  14.595  31.815  0.00  0.00            
ATOM    469  CG1 ILE X  63       9.698  14.513  31.771  0.00  0.00            
ATOM    470  CG2 ILE X  63      11.816  13.209  31.915  0.00  0.00            
ATOM    471  CD1 ILE X  63       9.197  13.889  30.491  0.00  0.00            
ATOM    472  C   ILE X  63      13.056  15.668  32.698  0.00  0.00            
ATOM    473  O   ILE X  63      13.391  16.507  31.865  0.00  0.00            
ATOM    474  N   ASP X  64      13.937  14.940  33.360  0.00  0.00            
ATOM    475  CA  ASP X  64      15.498  15.227  33.236  0.00  0.00            
ATOM    476  CB  ASP X  64      16.121  16.035  34.379  0.00  0.00            
ATOM    477  CG  ASP X  64      15.716  17.464  34.603  0.00  0.00            
ATOM    478  OD1 ASP X  64      14.858  18.021  33.901  0.00  0.00            
ATOM    479  OD2 ASP X  64      16.288  18.104  35.527  0.00  0.00            
ATOM    480  C   ASP X  64      15.898  13.765  32.738  0.00  0.00            
ATOM    481  O   ASP X  64      15.117  12.808  32.711  0.00  0.00            
ATOM    482  N   PHE X  65      17.174  13.690  32.376  0.00  0.00            
ATOM    483  CA  PHE X  65      17.728  12.466  31.885  0.00  0.00            
ATOM    484  CB  PHE X  65      19.215  12.618  31.517  0.00  0.00            
ATOM    485  CG  PHE X  65      19.781  11.438  30.761  0.00  0.00            
ATOM    486  CD1 PHE X  65      20.121  10.263  31.428  0.00  0.00            
ATOM    487  CD2 PHE X  65      19.980  11.501  29.385  0.00  0.00            
ATOM    488  CE1 PHE X  65      20.652   9.164  30.734  0.00  0.00            
ATOM    489  CE2 PHE X  65      20.510  10.411  28.689  0.00  0.00            
ATOM    490  CZ  PHE X  65      20.844   9.243  29.365  0.00  0.00            
ATOM    491  C   PHE X  65      17.534  11.296  32.808  0.00  0.00            
ATOM    492  O   PHE X  65      17.059  10.236  32.387  0.00  0.00            
ATOM    493  N   PRO X  66      17.917  11.465  34.074  0.00  0.00            
ATOM    494  CA  PRO X  66      17.780  10.377  35.091  0.00  0.00            
ATOM    495  CB  PRO X  66      18.323  10.997  36.372  0.00  0.00            
ATOM    496  CG  PRO X  66      19.444  11.841  35.858  0.00  0.00            
ATOM    497  CD  PRO X  66      18.785  12.532  34.677  0.00  0.00            
ATOM    498  C   PRO X  66      16.304   9.913  35.194  0.00  0.00            
ATOM    499  O   PRO X  66      16.015   8.716  35.247  0.00  0.00            
ATOM    500  N   GLU X  67      15.392  10.881  35.203  0.00  0.00            
ATOM    501  CA  GLU X  67      13.979  10.559  35.302  0.00  0.00            
ATOM    502  CB  GLU X  67      13.167  11.845  35.483  0.00  0.00            
ATOM    503  CG  GLU X  67      13.557  12.614  36.740  0.00  0.00            
ATOM    504  CD  GLU X  67      12.822  13.945  36.933  0.00  0.00            
ATOM    505  OE1 GLU X  67      12.346  14.548  35.939  0.00  0.00            
ATOM    506  OE2 GLU X  67      12.751  14.405  38.100  0.00  0.00            
ATOM    507  C   GLU X  67      13.569   9.756  33.990  0.00  0.00            
ATOM    508  O   GLU X  67      12.859   8.757  34.052  0.00  0.00            
ATOM    509  N   PHE X  68      14.035  10.219  32.832  0.00  0.00            
ATOM    510  CA  PHE X  68      13.724   9.554  31.628  0.00  0.00            
ATOM    511  CB  PHE X  68      14.277  10.368  30.444  0.00  0.00            
ATOM    512  CG  PHE X  68      13.474  10.225  29.171  0.00  0.00            
ATOM    513  CD1 PHE X  68      13.377   9.004  28.522  0.00  0.00            
ATOM    514  CD2 PHE X  68      12.786  11.311  28.642  0.00  0.00            
ATOM    515  CE1 PHE X  68      12.602   8.862  27.370  0.00  0.00            
ATOM    516  CE2 PHE X  68      12.015  11.176  27.494  0.00  0.00            
ATOM    517  CZ  PHE X  68      11.921   9.949  26.859  0.00  0.00            
ATOM    518  C   PHE X  68      14.321   8.107  31.589  0.00  0.00            
ATOM    519  O   PHE X  68      13.654   7.169  31.167  0.00  0.00            
ATOM    520  N   LEU X  69      15.549   7.938  32.076  0.00  0.00            
ATOM    521  CA  LEU X  69      16.142   6.614  32.140  0.00  0.00            
ATOM    522  CB  LEU X  69      17.616   6.742  32.503  0.00  0.00            
ATOM    523  CG  LEU X  69      18.562   7.358  31.467  0.00  0.00            
ATOM    524  CD1 LEU X  69      19.954   7.528  32.053  0.00  0.00            
ATOM    525  CD2 LEU X  69      18.578   6.457  30.240  0.00  0.00            
ATOM    526  C   LEU X  69      15.328   5.680  32.982  0.00  0.00            
ATOM    527  O   LEU X  69      15.174   4.523  32.611  0.00  0.00            
ATOM    528  N   SER X  70      14.870   6.147  34.138  0.00  0.00            
ATOM    529  CA  SER X  70      14.082   5.379  35.061  0.00  0.00            
ATOM    530  CB  SER X  70      13.822   6.159  36.355  0.00  0.00            
ATOM    531  OG  SER X  70      15.016   6.353  37.102  0.00  0.00            
ATOM    532  C   SER X  70      12.753   4.893  34.405  0.00  0.00            
ATOM    533  O   SER X  70      12.392   3.715  34.399  0.00  0.00            
ATOM    534  N   LEU X  71      12.045   5.873  33.833  0.00  0.00            
ATOM    535  CA  LEU X  71      10.721   5.522  33.183  0.00  0.00            
ATOM    536  CB  LEU X  71       9.957   6.817  32.882  0.00  0.00            
ATOM    537  CG  LEU X  71       9.562   7.686  34.093  0.00  0.00            
ATOM    538  CD1 LEU X  71       8.992   9.021  33.621  0.00  0.00            
ATOM    539  CD2 LEU X  71       8.549   6.963  34.961  0.00  0.00            
ATOM    540  C   LEU X  71      10.932   4.595  31.964  0.00  0.00            
ATOM    541  O   LEU X  71      10.258   3.566  31.857  0.00  0.00            
ATOM    542  N   MET X  72      11.874   4.927  31.093  0.00  0.00            
ATOM    543  CA  MET X  72      12.188   4.112  29.948  0.00  0.00            
ATOM    544  CB  MET X  72      13.272   4.760  29.085  0.00  0.00            
ATOM    545  CG  MET X  72      13.492   4.026  27.761  0.00  0.00            
ATOM    546  SD  MET X  72      12.151   4.306  26.536  0.00  0.00            
ATOM    547  CE  MET X  72      12.593   6.026  26.003  0.00  0.00            
ATOM    548  C   MET X  72      12.585   2.782  30.207  0.00  0.00            
ATOM    549  O   MET X  72      12.050   1.863  29.578  0.00  0.00            
ATOM    550  N   ALA X  73      13.515   2.575  31.140  0.00  0.00            
ATOM    551  CA  ALA X  73      13.999   1.241  31.515  0.00  0.00            
ATOM    552  CB  ALA X  73      15.156   1.360  32.500  0.00  0.00            
ATOM    553  C   ALA X  73      12.895   0.327  32.142  0.00  0.00            
ATOM    554  O   ALA X  73      13.037  -0.883  32.308  0.00  0.00            
ATOM    555  N   ARG X  74      11.815   0.989  32.548  0.00  0.00            
ATOM    556  CA  ARG X  74      10.722   0.290  33.211  0.00  0.00            
ATOM    557  CB  ARG X  74      10.420   0.645  34.670  0.00  0.00            
ATOM    558  CG  ARG X  74      10.108   2.104  34.962  0.00  0.00            
ATOM    559  CD  ARG X  74       9.821   2.294  36.461  0.00  0.00            
ATOM    560  NE  ARG X  74      10.842   3.070  37.177  0.00  0.00            
ATOM    561  CZ  ARG X  74      12.109   2.691  37.353  0.00  0.00            
ATOM    562  NH1 ARG X  74      12.556   1.537  36.872  0.00  0.00            
ATOM    563  NH2 ARG X  74      12.938   3.471  38.023  0.00  0.00            
ATOM    564  C   ARG X  74       9.701   0.111  32.062  0.00  0.00            
ATOM    565  O   ARG X  74       9.113  -0.946  31.888  0.00  0.00            
ATOM    566  N   LYS X  75       9.510   1.182  31.292  0.00  0.00            
ATOM    567  CA  LYS X  75       8.520   1.132  30.080  0.00  0.00            
ATOM    568  CB  LYS X  75       8.466   2.498  29.418  0.00  0.00            
ATOM    569  CG  LYS X  75       7.784   3.548  30.309  0.00  0.00            
ATOM    570  CD  LYS X  75       7.444   4.837  29.577  0.00  0.00            
ATOM    571  CE  LYS X  75       6.621   5.819  30.377  0.00  0.00            
ATOM    572  NZ  LYS X  75       5.157   5.540  30.350  0.00  0.00            
ATOM    573  C   LYS X  75       9.087   0.024  29.153  0.00  0.00            
ATOM    574  O   LYS X  75       8.259  -0.730  28.652  0.00  0.00            
ATOM    575  N   MET X  76      10.392  -0.104  28.919  0.00  0.00            
ATOM    576  CA  MET X  76      10.959  -1.089  28.193  0.00  0.00            
ATOM    577  CB  MET X  76      12.481  -0.937  28.182  0.00  0.00            
ATOM    578  CG  MET X  76      12.908   0.278  27.394  0.00  0.00            
ATOM    579  SD  MET X  76      14.633   0.725  27.535  0.00  0.00            
ATOM    580  CE  MET X  76      15.377  -0.472  26.395  0.00  0.00            
ATOM    581  C   MET X  76      10.795  -2.466  28.706  0.00  0.00            
ATOM    582  O   MET X  76      10.849  -3.399  27.911  0.00  0.00            
ATOM    583  N   LYS X  77      10.575  -2.647  30.009  0.00  0.00            
ATOM    584  CA  LYS X  77      10.313  -3.928  30.603  0.00  0.00            
ATOM    585  CB  LYS X  77      11.153  -4.247  31.812  0.00  0.00            
ATOM    586  CG  LYS X  77      12.618  -4.013  31.582  0.00  0.00            
ATOM    587  CD  LYS X  77      13.442  -5.190  31.998  0.00  0.00            
ATOM    588  CE  LYS X  77      14.587  -4.819  32.878  0.00  0.00            
ATOM    589  NZ  LYS X  77      14.969  -5.930  33.739  0.00  0.00            
ATOM    590  C   LYS X  77       8.811  -4.045  30.545  0.00  0.00            
ATOM    591  O   LYS X  77       8.264  -5.095  30.179  0.00  0.00            
ATOM    592  N   GLU X  78       8.130  -2.941  30.847  0.00  0.00            
ATOM    593  CA  GLU X  78       6.696  -2.911  30.761  0.00  0.00            
ATOM    594  CB  GLU X  78       6.160  -1.590  31.302  0.00  0.00            
ATOM    595  CG  GLU X  78       6.164  -1.545  32.820  0.00  0.00            
ATOM    596  CD  GLU X  78       5.660  -0.205  33.314  0.00  0.00            
ATOM    597  OE1 GLU X  78       6.142   0.832  32.810  0.00  0.00            
ATOM    598  OE2 GLU X  78       4.791  -0.188  34.221  0.00  0.00            
ATOM    599  C   GLU X  78       6.236  -3.209  29.267  0.00  0.00            
ATOM    600  O   GLU X  78       5.325  -3.991  29.015  0.00  0.00            
ATOM    601  N   GLN X  79       6.903  -2.569  28.309  0.00  0.00            
ATOM    602  CA  GLN X  79       6.591  -2.805  26.981  0.00  0.00            
ATOM    603  CB  GLN X  79       6.894  -1.536  26.166  0.00  0.00            
ATOM    604  CG  GLN X  79       8.330  -1.056  26.201  0.00  0.00            
ATOM    605  CD  GLN X  79       8.494   0.363  25.667  0.00  0.00            
ATOM    606  OE1 GLN X  79       9.495   0.685  25.023  0.00  0.00            
ATOM    607  NE2 GLN X  79       7.515   1.222  25.948  0.00  0.00            
ATOM    608  C   GLN X  79       6.856  -4.252  26.530  0.00  0.00            
ATOM    609  O   GLN X  79       6.042  -4.848  25.833  0.00  0.00            
ATOM    610  N   ASP X  80       7.958  -4.840  26.989  0.00  0.00            
ATOM    611  CA  ASP X  80       8.247  -6.216  26.679  0.00  0.00            
ATOM    612  CB  ASP X  80       9.631  -6.588  27.204  0.00  0.00            
ATOM    613  CG  ASP X  80      10.795  -5.823  26.619  0.00  0.00            
ATOM    614  OD1 ASP X  80      10.638  -5.151  25.578  0.00  0.00            
ATOM    615  OD2 ASP X  80      11.894  -5.910  27.211  0.00  0.00            
ATOM    616  C   ASP X  80       7.136  -7.144  27.210  0.00  0.00            
ATOM    617  O   ASP X  80       6.675  -8.041  26.509  0.00  0.00            
ATOM    618  N   SER X  81       6.693  -6.885  28.434  0.00  0.00            
ATOM    619  CA  SER X  81       5.648  -7.641  29.068  0.00  0.00            
ATOM    620  CB  SER X  81       5.463  -7.142  30.539  0.00  0.00            
ATOM    621  OG  SER X  81       6.615  -7.630  31.250  0.00  0.00            
ATOM    622  C   SER X  81       4.417  -7.475  28.182  0.00  0.00            
ATOM    623  O   SER X  81       3.906  -8.371  27.541  0.00  0.00            
ATOM    624  N   GLU X  82       3.928  -6.265  28.164  0.00  0.00            
ATOM    625  CA  GLU X  82       2.693  -6.043  27.353  0.00  0.00            
ATOM    626  CB  GLU X  82       2.306  -4.559  27.616  0.00  0.00            
ATOM    627  CG  GLU X  82       1.683  -4.618  29.045  0.00  0.00            
ATOM    628  CD  GLU X  82       1.241  -3.275  29.541  0.00  0.00            
ATOM    629  OE1 GLU X  82       0.136  -3.284  30.122  0.00  0.00            
ATOM    630  OE2 GLU X  82       1.903  -2.223  29.395  0.00  0.00            
ATOM    631  C   GLU X  82       3.004  -6.137  25.871  0.00  0.00            
ATOM    632  O   GLU X  82       2.039  -6.342  25.141  0.00  0.00            
ATOM    633  N   GLU X  83       4.252  -6.068  25.407  0.00  0.00            
ATOM    634  CA  GLU X  83       4.708  -6.258  24.102  0.00  0.00            
ATOM    635  CB  GLU X  83       6.011  -5.525  23.678  0.00  0.00            
ATOM    636  CG  GLU X  83       6.315  -4.096  24.178  0.00  0.00            
ATOM    637  CD  GLU X  83       7.621  -3.589  23.600  0.00  0.00            
ATOM    638  OE1 GLU X  83       8.533  -4.327  23.280  0.00  0.00            
ATOM    639  OE2 GLU X  83       7.641  -2.292  23.405  0.00  0.00            
ATOM    640  C   GLU X  83       4.932  -7.778  23.998  0.00  0.00            
ATOM    641  O   GLU X  83       4.656  -8.430  22.992  0.00  0.00            
ATOM    642  N   GLU X  84       5.478  -8.322  25.084  0.00  0.00            
ATOM    643  CA  GLU X  84       5.787  -9.752  25.052  0.00  0.00            
ATOM    644  CB  GLU X  84       6.366 -10.124  26.413  0.00  0.00            
ATOM    645  CG  GLU X  84       7.772  -9.555  26.704  0.00  0.00            
ATOM    646  CD  GLU X  84       8.777 -10.384  25.922  0.00  0.00            
ATOM    647  OE1 GLU X  84       8.893 -11.603  26.201  0.00  0.00            
ATOM    648  OE2 GLU X  84       9.403  -9.823  24.996  0.00  0.00            
ATOM    649  C   GLU X  84       4.429 -10.597  24.880  0.00  0.00            
ATOM    650  O   GLU X  84       4.314 -11.539  24.104  0.00  0.00            
ATOM    651  N   LEU X  85       3.422 -10.187  25.648  0.00  0.00            
ATOM    652  CA  LEU X  85       2.150 -10.901  25.523  0.00  0.00            
ATOM    653  CB  LEU X  85       1.251 -10.488  26.682  0.00  0.00            
ATOM    654  CG  LEU X  85       1.624 -10.966  28.089  0.00  0.00            
ATOM    655  CD1 LEU X  85       0.698 -10.347  29.124  0.00  0.00            
ATOM    656  CD2 LEU X  85       1.552 -12.485  28.112  0.00  0.00            
ATOM    657  C   LEU X  85       1.536 -10.747  24.157  0.00  0.00            
ATOM    658  O   LEU X  85       0.944 -11.644  23.560  0.00  0.00            
ATOM    659  N   ILE X  86       1.697  -9.526  23.650  0.00  0.00            
ATOM    660  CA  ILE X  86       1.068  -9.274  22.302  0.00  0.00            
ATOM    661  CB  ILE X  86       0.771  -7.859  21.784  0.00  0.00            
ATOM    662  CG1 ILE X  86       1.125  -7.378  20.342  0.00  0.00            
ATOM    663  CG2 ILE X  86       0.642  -6.697  22.811  0.00  0.00            
ATOM    664  CD1 ILE X  86       1.785  -8.498  19.496  0.00  0.00            
ATOM    665  C   ILE X  86       1.752 -10.190  21.212  0.00  0.00            
ATOM    666  O   ILE X  86       1.111 -10.794  20.358  0.00  0.00            
ATOM    667  N   GLU X  87       3.078 -10.278  21.293  0.00  0.00            
ATOM    668  CA  GLU X  87       3.762 -11.106  20.361  0.00  0.00            
ATOM    669  CB  GLU X  87       5.269 -10.907  20.555  0.00  0.00            
ATOM    670  CG  GLU X  87       5.698  -9.456  20.372  0.00  0.00            
ATOM    671  CD  GLU X  87       7.186  -9.190  20.623  0.00  0.00            
ATOM    672  OE1 GLU X  87       7.844  -9.961  21.365  0.00  0.00            
ATOM    673  OE2 GLU X  87       7.692  -8.172  20.088  0.00  0.00            
ATOM    674  C   GLU X  87       3.368 -12.608  20.529  0.00  0.00            
ATOM    675  O   GLU X  87       3.139 -13.323  19.558  0.00  0.00            
ATOM    676  N   ALA X  88       3.261 -13.058  21.777  0.00  0.00            
ATOM    677  CA  ALA X  88       2.859 -14.406  22.013  0.00  0.00            
ATOM    678  CB  ALA X  88       2.904 -14.688  23.500  0.00  0.00            
ATOM    679  C   ALA X  88       1.471 -14.691  21.452  0.00  0.00            
ATOM    680  O   ALA X  88       1.242 -15.753  20.888  0.00  0.00            
ATOM    681  N   PHE X  89       0.545 -13.766  21.679  0.00  0.00            
ATOM    682  CA  PHE X  89      -0.816 -13.876  21.213  0.00  0.00            
ATOM    683  CB  PHE X  89      -1.696 -12.694  21.700  0.00  0.00            
ATOM    684  CG  PHE X  89      -3.085 -12.631  21.066  0.00  0.00            
ATOM    685  CD1 PHE X  89      -3.960 -13.722  21.122  0.00  0.00            
ATOM    686  CD2 PHE X  89      -3.517 -11.466  20.432  0.00  0.00            
ATOM    687  CE1 PHE X  89      -5.235 -13.659  20.573  0.00  0.00            
ATOM    688  CE2 PHE X  89      -4.803 -11.391  19.878  0.00  0.00            
ATOM    689  CZ  PHE X  89      -5.661 -12.494  19.947  0.00  0.00            
ATOM    690  C   PHE X  89      -0.952 -13.916  19.722  0.00  0.00            
ATOM    691  O   PHE X  89      -1.669 -14.785  19.212  0.00  0.00            
ATOM    692  N   LYS X  90      -0.285 -13.014  19.001  0.00  0.00            
ATOM    693  CA  LYS X  90      -0.280 -12.992  17.511  0.00  0.00            
ATOM    694  CB  LYS X  90       0.296 -11.656  17.021  0.00  0.00            
ATOM    695  CG  LYS X  90      -0.375 -10.445  17.645  0.00  0.00            
ATOM    696  CD  LYS X  90      -0.426  -9.263  16.687  0.00  0.00            
ATOM    697  CE  LYS X  90      -1.344  -8.179  17.240  0.00  0.00            
ATOM    698  NZ  LYS X  90      -1.283  -6.910  16.467  0.00  0.00            
ATOM    699  C   LYS X  90       0.112 -14.360  16.924  0.00  0.00            
ATOM    700  O   LYS X  90      -0.441 -14.883  15.958  0.00  0.00            
ATOM    701  N   VAL X  91       1.151 -14.913  17.548  0.00  0.00            
ATOM    702  CA  VAL X  91       1.646 -16.198  16.985  0.00  0.00            
ATOM    703  CB  VAL X  91       2.968 -16.588  17.645  0.00  0.00            
ATOM    704  CG1 VAL X  91       3.462 -17.968  17.232  0.00  0.00            
ATOM    705  CG2 VAL X  91       4.004 -15.491  17.319  0.00  0.00            
ATOM    706  C   VAL X  91       0.584 -17.289  17.107  0.00  0.00            
ATOM    707  O   VAL X  91       0.289 -18.058  16.181  0.00  0.00            
ATOM    708  N   PHE X  92      -0.044 -17.294  18.281  0.00  0.00            
ATOM    709  CA  PHE X  92      -1.146 -18.320  18.506  0.00  0.00            
ATOM    710  CB  PHE X  92      -1.466 -18.361  19.996  0.00  0.00            
ATOM    711  CG  PHE X  92      -0.247 -18.448  20.865  0.00  0.00            
ATOM    712  CD1 PHE X  92       0.303 -19.684  21.195  0.00  0.00            
ATOM    713  CD2 PHE X  92       0.369 -17.288  21.334  0.00  0.00            
ATOM    714  CE1 PHE X  92       1.459 -19.766  21.986  0.00  0.00            
ATOM    715  CE2 PHE X  92       1.517 -17.355  22.119  0.00  0.00            
ATOM    716  CZ  PHE X  92       2.067 -18.598  22.448  0.00  0.00            
ATOM    717  C   PHE X  92      -2.445 -17.976  17.849  0.00  0.00            
ATOM    718  O   PHE X  92      -3.341 -18.819  17.778  0.00  0.00            
ATOM    719  N   ASP X  93      -2.518 -16.810  17.223  0.00  0.00            
ATOM    720  CA  ASP X  93      -3.640 -16.372  16.430  0.00  0.00            
ATOM    721  CB  ASP X  93      -3.637 -14.877  16.234  0.00  0.00            
ATOM    722  CG  ASP X  93      -4.974 -14.261  16.581  0.00  0.00            
ATOM    723  OD1 ASP X  93      -5.866 -14.257  15.726  0.00  0.00            
ATOM    724  OD2 ASP X  93      -5.104 -13.800  17.714  0.00  0.00            
ATOM    725  C   ASP X  93      -3.092 -16.471  14.981  0.00  0.00            
ATOM    726  O   ASP X  93      -2.736 -15.489  14.328  0.00  0.00            
ATOM    727  N   ARG X  94      -3.098 -17.707  14.489  0.00  0.00            
ATOM    728  CA  ARG X  94      -2.672 -18.094  13.180  0.00  0.00            
ATOM    729  CB  ARG X  94      -2.937 -19.552  12.846  0.00  0.00            
ATOM    730  CG  ARG X  94      -2.372 -20.523  13.824  0.00  0.00            
ATOM    731  CD  ARG X  94      -2.754 -21.915  13.398  0.00  0.00            
ATOM    732  NE  ARG X  94      -1.777 -22.872  13.879  0.00  0.00            
ATOM    733  CZ  ARG X  94      -0.743 -23.307  13.168  0.00  0.00            
ATOM    734  NH1 ARG X  94      -0.545 -22.878  11.924  0.00  0.00            
ATOM    735  NH2 ARG X  94       0.109 -24.155  13.721  0.00  0.00            
ATOM    736  C   ARG X  94      -3.245 -17.214  12.029  0.00  0.00            
ATOM    737  O   ARG X  94      -2.543 -16.569  11.245  0.00  0.00            
ATOM    738  N   ASP X  95      -4.570 -17.178  11.997  0.00  0.00            
ATOM    739  CA  ASP X  95      -5.236 -16.406  10.914  0.00  0.00            
ATOM    740  CB  ASP X  95      -6.635 -16.986  10.690  0.00  0.00            
ATOM    741  CG  ASP X  95      -6.584 -18.383  10.107  0.00  0.00            
ATOM    742  OD1 ASP X  95      -5.484 -18.903   9.829  0.00  0.00            
ATOM    743  OD2 ASP X  95      -7.670 -18.978   9.978  0.00  0.00            
ATOM    744  C   ASP X  95      -5.243 -14.877  11.075  0.00  0.00            
ATOM    745  O   ASP X  95      -5.519 -14.144  10.128  0.00  0.00            
ATOM    746  N   GLY X  96      -4.892 -14.414  12.265  0.00  0.00            
ATOM    747  CA  GLY X  96      -4.828 -12.909  12.430  0.00  0.00            
ATOM    748  C   GLY X  96      -6.094 -12.297  12.572  0.00  0.00            
ATOM    749  O   GLY X  96      -6.297 -11.159  12.143  0.00  0.00            
ATOM    750  N   ASN X  97      -7.023 -13.007  13.205  0.00  0.00            
ATOM    751  CA  ASN X  97      -8.490 -12.333  13.288  0.00  0.00            
ATOM    752  CB  ASN X  97      -9.642 -13.105  12.635  0.00  0.00            
ATOM    753  CG  ASN X  97      -9.637 -14.575  13.001  0.00  0.00            
ATOM    754  OD1 ASN X  97      -8.584 -15.212  13.016  0.00  0.00            
ATOM    755  ND2 ASN X  97     -10.813 -15.124  13.289  0.00  0.00            
ATOM    756  C   ASN X  97      -8.656 -11.726  14.654  0.00  0.00            
ATOM    757  O   ASN X  97      -9.677 -11.158  14.992  0.00  0.00            
ATOM    758  N   GLY X  98      -7.675 -11.948  15.511  0.00  0.00            
ATOM    759  CA  GLY X  98      -7.739 -11.325  16.895  0.00  0.00            
ATOM    760  C   GLY X  98      -8.034 -12.415  17.958  0.00  0.00            
ATOM    761  O   GLY X  98      -7.524 -12.320  19.079  0.00  0.00            
ATOM    762  N   LEU X  99      -8.939 -13.342  17.636  0.00  0.00            
ATOM    763  CA  LEU X  99      -9.186 -14.536  18.394  0.00  0.00            
ATOM    764  CB  LEU X  99     -10.611 -15.032  18.160  0.00  0.00            
ATOM    765  CG  LEU X  99     -11.768 -14.246  18.772  0.00  0.00            
ATOM    766  CD1 LEU X  99     -11.800 -12.816  18.256  0.00  0.00            
ATOM    767  CD2 LEU X  99     -13.048 -14.945  18.432  0.00  0.00            
ATOM    768  C   LEU X  99      -8.553 -15.925  18.147  0.00  0.00            
ATOM    769  O   LEU X  99      -8.764 -16.613  17.144  0.00  0.00            
ATOM    770  N   ILE X 100      -7.779 -16.327  19.148  0.00  0.00            
ATOM    771  CA  ILE X 100      -7.225 -17.666  19.234  0.00  0.00            
ATOM    772  CB  ILE X 100      -6.094 -17.677  20.256  0.00  0.00            
ATOM    773  CG1 ILE X 100      -5.033 -16.677  19.767  0.00  0.00            
ATOM    774  CG2 ILE X 100      -5.507 -19.081  20.400  0.00  0.00            
ATOM    775  CD1 ILE X 100      -4.033 -16.289  20.780  0.00  0.00            
ATOM    776  C   ILE X 100      -8.169 -18.857  19.475  0.00  0.00            
ATOM    777  O   ILE X 100      -8.458 -19.274  20.604  0.00  0.00            
ATOM    778  N   SER X 101      -8.663 -19.437  18.350  0.00  0.00            
ATOM    779  CA  SER X 101      -9.506 -20.599  18.375  0.00  0.00            
ATOM    780  CB  SER X 101     -10.147 -20.741  16.942  0.00  0.00            
ATOM    781  OG  SER X 101     -11.221 -21.634  16.971  0.00  0.00            
ATOM    782  C   SER X 101      -8.886 -21.863  18.904  0.00  0.00            
ATOM    783  O   SER X 101      -7.666 -21.979  19.021  0.00  0.00            
ATOM    784  N   ALA X 102      -9.745 -22.810  19.271  0.00  0.00            
ATOM    785  CA  ALA X 102      -9.325 -24.074  19.795  0.00  0.00            
ATOM    786  CB  ALA X 102     -10.495 -24.875  20.347  0.00  0.00            
ATOM    787  C   ALA X 102      -8.375 -24.806  18.748  0.00  0.00            
ATOM    788  O   ALA X 102      -7.334 -25.341  19.116  0.00  0.00            
ATOM    789  N   ALA X 103      -8.743 -24.782  17.468  0.00  0.00            
ATOM    790  CA  ALA X 103      -7.937 -25.323  16.477  0.00  0.00            
ATOM    791  CB  ALA X 103      -8.629 -25.200  15.136  0.00  0.00            
ATOM    792  C   ALA X 103      -6.568 -24.719  16.377  0.00  0.00            
ATOM    793  O   ALA X 103      -5.566 -25.424  16.282  0.00  0.00            
ATOM    794  N   GLU X 104      -6.513 -23.398  16.481  0.00  0.00            
ATOM    795  CA  GLU X 104      -5.240 -22.642  16.429  0.00  0.00            
ATOM    796  CB  GLU X 104      -5.461 -21.110  16.586  0.00  0.00            
ATOM    797  CG  GLU X 104      -6.197 -20.530  15.389  0.00  0.00            
ATOM    798  CD  GLU X 104      -6.556 -19.066  15.574  0.00  0.00            
ATOM    799  OE1 GLU X 104      -6.543 -18.543  16.716  0.00  0.00            
ATOM    800  OE2 GLU X 104      -6.839 -18.447  14.529  0.00  0.00            
ATOM    801  C   GLU X 104      -4.333 -23.025  17.648  0.00  0.00            
ATOM    802  O   GLU X 104      -3.143 -23.284  17.557  0.00  0.00            
ATOM    803  N   LEU X 105      -4.974 -22.960  18.815  0.00  0.00            
ATOM    804  CA  LEU X 105      -4.249 -23.287  20.014  0.00  0.00            
ATOM    805  CB  LEU X 105      -5.175 -23.204  21.237  0.00  0.00            
ATOM    806  CG  LEU X 105      -5.643 -21.780  21.600  0.00  0.00            
ATOM    807  CD1 LEU X 105      -6.672 -21.862  22.725  0.00  0.00            
ATOM    808  CD2 LEU X 105      -4.462 -20.909  21.973  0.00  0.00            
ATOM    809  C   LEU X 105      -3.668 -24.743  19.956  0.00  0.00            
ATOM    810  O   LEU X 105      -2.515 -24.998  20.289  0.00  0.00            
ATOM    811  N   ARG X 106      -4.494 -25.680  19.495  0.00  0.00            
ATOM    812  CA  ARG X 106      -4.022 -27.021  19.373  0.00  0.00            
ATOM    813  CB  ARG X 106      -5.214 -27.947  19.139  0.00  0.00            
ATOM    814  CG  ARG X 106      -6.070 -28.100  20.386  0.00  0.00            
ATOM    815  CD  ARG X 106      -6.932 -29.341  20.342  0.00  0.00            
ATOM    816  NE  ARG X 106      -8.257 -29.091  19.781  0.00  0.00            
ATOM    817  CZ  ARG X 106      -8.954 -29.991  19.095  0.00  0.00            
ATOM    818  NH1 ARG X 106      -8.448 -31.198  18.873  0.00  0.00            
ATOM    819  NH2 ARG X 106     -10.186 -29.710  18.689  0.00  0.00            
ATOM    820  C   ARG X 106      -2.913 -27.165  18.401  0.00  0.00            
ATOM    821  O   ARG X 106      -1.995 -27.933  18.665  0.00  0.00            
ATOM    822  N   HIS X 107      -2.985 -26.468  17.272  0.00  0.00            
ATOM    823  CA  HIS X 107      -1.971 -26.432  16.253  0.00  0.00            
ATOM    824  CB  HIS X 107      -2.341 -25.534  15.069  0.00  0.00            
ATOM    825  CG  HIS X 107      -3.058 -26.236  13.953  0.00  0.00            
ATOM    826  ND1 HIS X 107      -4.369 -26.649  13.990  0.00  0.00            
ATOM    827  CD2 HIS X 107      -2.597 -26.547  12.717  0.00  0.00            
ATOM    828  CE1 HIS X 107      -4.689 -27.209  12.827  0.00  0.00            
ATOM    829  NE2 HIS X 107      -3.641 -27.170  12.028  0.00  0.00            
ATOM    830  C   HIS X 107      -0.611 -25.965  16.791  0.00  0.00            
ATOM    831  O   HIS X 107       0.425 -26.615  16.643  0.00  0.00            
ATOM    832  N   VAL X 108      -0.651 -24.802  17.451  0.00  0.00            
ATOM    833  CA  VAL X 108       0.605 -24.239  17.998  0.00  0.00            
ATOM    834  CB  VAL X 108       0.501 -22.712  17.945  0.00  0.00            
ATOM    835  CG1 VAL X 108       0.294 -22.256  16.516  0.00  0.00            
ATOM    836  CG2 VAL X 108      -0.621 -22.227  18.845  0.00  0.00            
ATOM    837  C   VAL X 108       1.171 -25.092  19.083  0.00  0.00            
ATOM    838  O   VAL X 108       2.389 -25.296  19.052  0.00  0.00            
ATOM    839  N   MET X 109       0.375 -25.602  20.023  0.00  0.00            
ATOM    840  CA  MET X 109       0.781 -26.503  21.094  0.00  0.00            
ATOM    841  CB  MET X 109      -0.375 -26.914  21.994  0.00  0.00            
ATOM    842  CG  MET X 109      -1.053 -25.745  22.679  0.00  0.00            
ATOM    843  SD  MET X 109      -2.570 -26.316  23.515  0.00  0.00            
ATOM    844  CE  MET X 109      -1.859 -27.198  24.765  0.00  0.00            
ATOM    845  C   MET X 109       1.501 -27.753  20.548  0.00  0.00            
ATOM    846  O   MET X 109       2.527 -28.118  21.113  0.00  0.00            
ATOM    847  N   THR X 110       1.040 -28.362  19.457  0.00  0.00            
ATOM    848  CA  THR X 110       1.692 -29.463  18.838  0.00  0.00            
ATOM    849  CB  THR X 110       0.823 -29.860  17.579  0.00  0.00            
ATOM    850  OG1 THR X 110      -0.337 -30.566  18.129  0.00  0.00            
ATOM    851  CG2 THR X 110       1.511 -30.716  16.518  0.00  0.00            
ATOM    852  C   THR X 110       3.108 -29.073  18.432  0.00  0.00            
ATOM    853  O   THR X 110       4.066 -29.814  18.696  0.00  0.00            
ATOM    854  N   ASN X 111       3.249 -27.895  17.828  0.00  0.00            
ATOM    855  CA  ASN X 111       4.570 -27.406  17.432  0.00  0.00            
ATOM    856  CB  ASN X 111       4.472 -26.137  16.586  0.00  0.00            
ATOM    857  CG  ASN X 111       4.161 -26.516  15.149  0.00  0.00            
ATOM    858  OD1 ASN X 111       4.684 -27.493  14.589  0.00  0.00            
ATOM    859  ND2 ASN X 111       3.334 -25.713  14.484  0.00  0.00            
ATOM    860  C   ASN X 111       5.437 -27.142  18.619  0.00  0.00            
ATOM    861  O   ASN X 111       6.614 -27.474  18.516  0.00  0.00            
ATOM    862  N   LEU X 112       4.929 -26.689  19.763  0.00  0.00            
ATOM    863  CA  LEU X 112       5.622 -26.544  20.971  0.00  0.00            
ATOM    864  CB  LEU X 112       4.770 -25.847  22.024  0.00  0.00            
ATOM    865  CG  LEU X 112       4.446 -24.363  21.822  0.00  0.00            
ATOM    866  CD1 LEU X 112       3.481 -23.878  22.891  0.00  0.00            
ATOM    867  CD2 LEU X 112       5.751 -23.581  21.851  0.00  0.00            
ATOM    868  C   LEU X 112       6.098 -27.845  21.591  0.00  0.00            
ATOM    869  O   LEU X 112       6.521 -27.788  22.741  0.00  0.00            
ATOM    870  N   GLY X 113       5.795 -29.016  20.984  0.00  0.00            
ATOM    871  CA  GLY X 113       5.886 -30.305  21.547  0.00  0.00            
ATOM    872  C   GLY X 113       4.892 -31.045  22.349  0.00  0.00            
ATOM    873  O   GLY X 113       5.023 -32.248  22.564  0.00  0.00            
ATOM    874  N   GLU X 114       3.786 -30.384  22.668  0.00  0.00            
ATOM    875  CA  GLU X 114       2.553 -30.915  23.258  0.00  0.00            
ATOM    876  CB  GLU X 114       1.803 -29.929  24.151  0.00  0.00            
ATOM    877  CG  GLU X 114       2.590 -29.488  25.362  0.00  0.00            
ATOM    878  CD  GLU X 114       1.781 -28.639  26.318  0.00  0.00            
ATOM    879  OE1 GLU X 114       0.610 -28.343  26.013  0.00  0.00            
ATOM    880  OE2 GLU X 114       2.320 -28.269  27.377  0.00  0.00            
ATOM    881  C   GLU X 114       1.496 -31.281  22.261  0.00  0.00            
ATOM    882  O   GLU X 114       1.043 -30.498  21.427  0.00  0.00            
ATOM    883  N   LYS X 115       1.143 -32.559  22.328  0.00  0.00            
ATOM    884  CA  LYS X 115       0.136 -33.207  21.461  0.00  0.00            
ATOM    885  CB  LYS X 115       0.696 -34.603  21.094  0.00  0.00            
ATOM    886  CG  LYS X 115       2.081 -34.482  20.458  0.00  0.00            
ATOM    887  CD  LYS X 115       2.439 -35.708  19.645  0.00  0.00            
ATOM    888  CE  LYS X 115       3.709 -36.349  20.205  0.00  0.00            
ATOM    889  NZ  LYS X 115       3.429 -36.976  21.530  0.00  0.00            
ATOM    890  C   LYS X 115      -1.260 -33.539  22.252  0.00  0.00            
ATOM    891  O   LYS X 115      -1.740 -34.678  22.265  0.00  0.00            
ATOM    892  N   LEU X 116      -1.832 -32.499  22.883  0.00  0.00            
ATOM    893  CA  LEU X 116      -3.142 -32.389  23.256  0.00  0.00            
ATOM    894  CB  LEU X 116      -3.141 -30.921  23.678  0.00  0.00            
ATOM    895  CG  LEU X 116      -2.057 -30.290  24.506  0.00  0.00            
ATOM    896  CD1 LEU X 116      -2.172 -28.773  24.412  0.00  0.00            
ATOM    897  CD2 LEU X 116      -2.193 -30.731  25.943  0.00  0.00            
ATOM    898  C   LEU X 116      -4.321 -32.729  22.493  0.00  0.00            
ATOM    899  O   LEU X 116      -4.291 -32.738  21.261  0.00  0.00            
ATOM    900  N   THR X 117      -5.397 -33.104  23.196  0.00  0.00            
ATOM    901  CA  THR X 117      -6.681 -33.614  22.715  0.00  0.00            
ATOM    902  CB  THR X 117      -7.362 -34.752  23.521  0.00  0.00            
ATOM    903  OG1 THR X 117      -7.650 -34.293  24.853  0.00  0.00            
ATOM    904  CG2 THR X 117      -6.441 -35.972  23.607  0.00  0.00            
ATOM    905  C   THR X 117      -7.604 -32.406  22.703  0.00  0.00            
ATOM    906  O   THR X 117      -7.333 -31.387  23.339  0.00  0.00            
ATOM    907  N   ASP X 118      -8.686 -32.518  21.937  0.00  0.00            
ATOM    908  CA  ASP X 118      -9.664 -31.462  21.799  0.00  0.00            
ATOM    909  CB  ASP X 118     -10.640 -31.680  20.637  0.00  0.00            
ATOM    910  CG  ASP X 118     -11.385 -33.005  20.715  0.00  0.00            
ATOM    911  OD1 ASP X 118     -11.050 -33.863  21.562  0.00  0.00            
ATOM    912  OD2 ASP X 118     -12.317 -33.187  19.907  0.00  0.00            
ATOM    913  C   ASP X 118     -10.263 -31.124  23.215  0.00  0.00            
ATOM    914  O   ASP X 118     -10.415 -29.946  23.518  0.00  0.00            
ATOM    915  N   ASP X 119     -10.537 -32.113  24.064  0.00  0.00            
ATOM    916  CA  ASP X 119     -10.964 -31.917  25.365  0.00  0.00            
ATOM    917  CB  ASP X 119     -11.260 -33.255  26.039  0.00  0.00            
ATOM    918  CG  ASP X 119     -12.314 -34.114  25.382  0.00  0.00            
ATOM    919  OD1 ASP X 119     -13.077 -33.618  24.526  0.00  0.00            
ATOM    920  OD2 ASP X 119     -12.387 -35.309  25.745  0.00  0.00            
ATOM    921  C   ASP X 119     -10.010 -31.055  26.191  0.00  0.00            
ATOM    922  O   ASP X 119     -10.431 -30.125  26.874  0.00  0.00            
ATOM    923  N   GLU X 120      -8.719 -31.339  26.075  0.00  0.00            
ATOM    924  CA  GLU X 120      -7.671 -30.597  26.790  0.00  0.00            
ATOM    925  CB  GLU X 120      -6.247 -31.129  26.458  0.00  0.00            
ATOM    926  CG  GLU X 120      -6.045 -32.540  26.986  0.00  0.00            
ATOM    927  CD  GLU X 120      -4.719 -33.143  26.555  0.00  0.00            
ATOM    928  OE1 GLU X 120      -4.070 -32.647  25.602  0.00  0.00            
ATOM    929  OE2 GLU X 120      -4.339 -34.129  27.217  0.00  0.00            
ATOM    930  C   GLU X 120      -7.693 -29.081  26.331  0.00  0.00            
ATOM    931  O   GLU X 120      -7.685 -28.104  27.064  0.00  0.00            
ATOM    932  N   VAL X 121      -7.597 -28.994  25.004  0.00  0.00            
ATOM    933  CA  VAL X 121      -7.534 -27.621  24.467  0.00  0.00            
ATOM    934  CB  VAL X 121      -7.272 -27.649  22.942  0.00  0.00            
ATOM    935  CG1 VAL X 121      -7.325 -26.248  22.331  0.00  0.00            
ATOM    936  CG2 VAL X 121      -5.963 -28.332  22.580  0.00  0.00            
ATOM    937  C   VAL X 121      -8.795 -26.842  24.779  0.00  0.00            
ATOM    938  O   VAL X 121      -8.807 -25.648  25.075  0.00  0.00            
ATOM    939  N   ASP X 122      -9.899 -27.585  24.728  0.00  0.00            
ATOM    940  CA  ASP X 122     -11.215 -26.899  25.000  0.00  0.00            
ATOM    941  CB  ASP X 122     -12.354 -27.892  24.743  0.00  0.00            
ATOM    942  CG  ASP X 122     -12.602 -28.146  23.268  0.00  0.00            
ATOM    943  OD1 ASP X 122     -12.087 -27.387  22.419  0.00  0.00            
ATOM    944  OD2 ASP X 122     -13.332 -29.113  22.962  0.00  0.00            
ATOM    945  C   ASP X 122     -11.203 -26.358  26.451  0.00  0.00            
ATOM    946  O   ASP X 122     -11.587 -25.213  26.730  0.00  0.00            
ATOM    947  N   GLU X 123     -10.717 -27.201  27.359  0.00  0.00            
ATOM    948  CA  GLU X 123     -10.647 -26.797  28.767  0.00  0.00            
ATOM    949  CB  GLU X 123     -10.231 -27.975  29.641  0.00  0.00            
ATOM    950  CG  GLU X 123     -11.383 -28.927  29.911  0.00  0.00            
ATOM    951  CD  GLU X 123     -10.920 -30.100  30.750  0.00  0.00            
ATOM    952  OE1 GLU X 123      -9.881 -30.702  30.404  0.00  0.00            
ATOM    953  OE2 GLU X 123     -11.605 -30.431  31.749  0.00  0.00            
ATOM    954  C   GLU X 123      -9.635 -25.601  28.932  0.00  0.00            
ATOM    955  O   GLU X 123      -9.927 -24.660  29.663  0.00  0.00            
ATOM    956  N   MET X 124      -8.504 -25.625  28.229  0.00  0.00            
ATOM    957  CA  MET X 124      -7.586 -24.526  28.242  0.00  0.00            
ATOM    958  CB  MET X 124      -6.378 -24.853  27.363  0.00  0.00            
ATOM    959  CG  MET X 124      -5.538 -25.952  27.967  0.00  0.00            
ATOM    960  SD  MET X 124      -4.258 -26.618  26.911  0.00  0.00            
ATOM    961  CE  MET X 124      -2.988 -25.335  27.084  0.00  0.00            
ATOM    962  C   MET X 124      -8.220 -23.233  27.828  0.00  0.00            
ATOM    963  O   MET X 124      -8.058 -22.199  28.470  0.00  0.00            
ATOM    964  N   ILE X 125      -8.986 -23.299  26.746  0.00  0.00            
ATOM    965  CA  ILE X 125      -9.630 -22.140  26.204  0.00  0.00            
ATOM    966  CB  ILE X 125     -10.276 -22.476  24.811  0.00  0.00            
ATOM    967  CG1 ILE X 125      -9.207 -23.001  23.839  0.00  0.00            
ATOM    968  CG2 ILE X 125     -10.961 -21.225  24.221  0.00  0.00            
ATOM    969  CD1 ILE X 125      -9.751 -23.706  22.584  0.00  0.00            
ATOM    970  C   ILE X 125     -10.695 -21.629  27.106  0.00  0.00            
ATOM    971  O   ILE X 125     -10.737 -20.414  27.328  0.00  0.00            
ATOM    972  N   ARG X 126     -11.544 -22.496  27.659  0.00  0.00            
ATOM    973  CA  ARG X 126     -12.592 -22.148  28.616  0.00  0.00            
ATOM    974  CB  ARG X 126     -13.233 -23.423  29.180  0.00  0.00            
ATOM    975  CG  ARG X 126     -14.554 -23.223  29.946  0.00  0.00            
ATOM    976  CD  ARG X 126     -15.029 -24.599  30.426  0.00  0.00            
ATOM    977  NE  ARG X 126     -16.093 -24.542  31.431  0.00  0.00            
ATOM    978  CZ  ARG X 126     -17.374 -24.598  31.057  0.00  0.00            
ATOM    979  NH1 ARG X 126     -17.662 -24.672  29.763  0.00  0.00            
ATOM    980  NH2 ARG X 126     -18.364 -24.566  31.927  0.00  0.00            
ATOM    981  C   ARG X 126     -12.002 -21.379  29.828  0.00  0.00            
ATOM    982  O   ARG X 126     -12.573 -20.415  30.335  0.00  0.00            
ATOM    983  N   GLU X 127     -10.838 -21.846  30.276  0.00  0.00            
ATOM    984  CA  GLU X 127     -10.202 -21.188  31.438  0.00  0.00            
ATOM    985  CB  GLU X 127      -8.871 -21.885  31.697  0.00  0.00            
ATOM    986  CG  GLU X 127      -8.981 -23.340  32.202  0.00  0.00            
ATOM    987  CD  GLU X 127      -9.373 -23.292  33.670  0.00  0.00            
ATOM    988  OE1 GLU X 127      -8.577 -22.761  34.484  0.00  0.00            
ATOM    989  OE2 GLU X 127     -10.498 -23.735  33.989  0.00  0.00            
ATOM    990  C   GLU X 127      -9.885 -19.710  31.135  0.00  0.00            
ATOM    991  O   GLU X 127      -9.800 -18.865  32.028  0.00  0.00            
ATOM    992  N   ALA X 128      -9.555 -19.453  29.872  0.00  0.00            
ATOM    993  CA  ALA X 128      -9.019 -18.099  29.549  0.00  0.00            
ATOM    994  CB  ALA X 128      -8.010 -18.115  28.415  0.00  0.00            
ATOM    995  C   ALA X 128     -10.079 -17.296  28.880  0.00  0.00            
ATOM    996  O   ALA X 128      -9.947 -16.085  28.891  0.00  0.00            
ATOM    997  N   ASP X 129     -11.073 -17.895  28.252  0.00  0.00            
ATOM    998  CA  ASP X 129     -12.200 -17.241  27.638  0.00  0.00            
ATOM    999  CB  ASP X 129     -13.042 -18.340  26.945  0.00  0.00            
ATOM   1000  CG  ASP X 129     -13.859 -17.839  25.781  0.00  0.00            
ATOM   1001  OD1 ASP X 129     -14.276 -16.643  25.794  0.00  0.00            
ATOM   1002  OD2 ASP X 129     -14.178 -18.544  24.820  0.00  0.00            
ATOM   1003  C   ASP X 129     -12.983 -16.287  28.545  0.00  0.00            
ATOM   1004  O   ASP X 129     -13.530 -16.806  29.507  0.00  0.00            
ATOM   1005  N   ILE X 130     -13.108 -14.997  28.243  0.00  0.00            
ATOM   1006  CA  ILE X 130     -13.912 -14.154  29.033  0.00  0.00            
ATOM   1007  CB  ILE X 130     -13.178 -12.861  29.317  0.00  0.00            
ATOM   1008  CG1 ILE X 130     -11.939 -13.141  30.136  0.00  0.00            
ATOM   1009  CG2 ILE X 130     -14.071 -11.931  30.108  0.00  0.00            
ATOM   1010  CD1 ILE X 130     -11.271 -11.915  30.562  0.00  0.00            
ATOM   1011  C   ILE X 130     -15.148 -13.888  28.257  0.00  0.00            
ATOM   1012  O   ILE X 130     -16.207 -14.269  28.749  0.00  0.00            
ATOM   1013  N   ASP X 131     -15.080 -13.309  27.068  0.00  0.00            
ATOM   1014  CA  ASP X 131     -16.226 -13.055  26.195  0.00  0.00            
ATOM   1015  CB  ASP X 131     -15.792 -12.565  24.814  0.00  0.00            
ATOM   1016  CG  ASP X 131     -15.190 -11.174  24.849  0.00  0.00            
ATOM   1017  OD1 ASP X 131     -15.414 -10.438  25.827  0.00  0.00            
ATOM   1018  OD2 ASP X 131     -14.488 -10.812  23.889  0.00  0.00            
ATOM   1019  C   ASP X 131     -17.121 -14.269  25.778  0.00  0.00            
ATOM   1020  O   ASP X 131     -18.248 -14.050  25.339  0.00  0.00            
ATOM   1021  N   GLY X 132     -16.644 -15.491  25.957  0.00  0.00            
ATOM   1022  CA  GLY X 132     -17.494 -16.617  25.640  0.00  0.00            
ATOM   1023  C   GLY X 132     -17.728 -17.136  24.235  0.00  0.00            
ATOM   1024  O   GLY X 132     -18.460 -18.071  23.937  0.00  0.00            
ATOM   1025  N   ASP X 133     -16.851 -16.574  23.355  0.00  0.00            
ATOM   1026  CA  ASP X 133     -16.708 -16.882  21.912  0.00  0.00            
ATOM   1027  CB  ASP X 133     -16.589 -15.752  20.874  0.00  0.00            
ATOM   1028  CG  ASP X 133     -16.811 -16.175  19.434  0.00  0.00            
ATOM   1029  OD1 ASP X 133     -16.716 -17.368  19.152  0.00  0.00            
ATOM   1030  OD2 ASP X 133     -17.116 -15.310  18.540  0.00  0.00            
ATOM   1031  C   ASP X 133     -16.000 -18.194  21.465  0.00  0.00            
ATOM   1032  O   ASP X 133     -15.825 -18.456  20.268  0.00  0.00            
ATOM   1033  N   GLY X 134     -15.510 -18.933  22.462  0.00  0.00            
ATOM   1034  CA  GLY X 134     -14.662 -20.099  22.338  0.00  0.00            
ATOM   1035  C   GLY X 134     -13.403 -19.916  21.531  0.00  0.00            
ATOM   1036  O   GLY X 134     -13.000 -20.721  20.693  0.00  0.00            
ATOM   1037  N   HIS X 135     -12.772 -18.784  21.822  0.00  0.00            
ATOM   1038  CA  HIS X 135     -11.540 -18.347  21.161  0.00  0.00            
ATOM   1039  CB  HIS X 135     -11.658 -17.396  19.949  0.00  0.00            
ATOM   1040  CG  HIS X 135     -12.176 -18.050  18.699  0.00  0.00            
ATOM   1041  ND1 HIS X 135     -13.476 -18.457  18.562  0.00  0.00            
ATOM   1042  CD2 HIS X 135     -11.544 -18.389  17.534  0.00  0.00            
ATOM   1043  CE1 HIS X 135     -13.654 -19.012  17.363  0.00  0.00            
ATOM   1044  NE2 HIS X 135     -12.485 -18.947  16.724  0.00  0.00            
ATOM   1045  C   HIS X 135     -10.600 -17.527  22.255  0.00  0.00            
ATOM   1046  O   HIS X 135     -11.181 -16.759  23.018  0.00  0.00            
ATOM   1047  N   ILE X 136      -9.291 -17.480  22.042  0.00  0.00            
ATOM   1048  CA  ILE X 136      -8.724 -16.430  22.920  0.00  0.00            
ATOM   1049  CB  ILE X 136      -7.494 -17.163  23.504  0.00  0.00            
ATOM   1050  CG1 ILE X 136      -7.962 -18.385  24.296  0.00  0.00            
ATOM   1051  CG2 ILE X 136      -6.660 -16.183  24.300  0.00  0.00            
ATOM   1052  CD1 ILE X 136      -8.851 -18.088  25.478  0.00  0.00            
ATOM   1053  C   ILE X 136      -8.337 -15.145  22.039  0.00  0.00            
ATOM   1054  O   ILE X 136      -7.806 -15.281  20.941  0.00  0.00            
ATOM   1055  N   ASN X 137      -8.643 -13.963  22.559  0.00  0.00            
ATOM   1056  CA  ASN X 137      -8.231 -12.806  21.928  0.00  0.00            
ATOM   1057  CB  ASN X 137      -9.405 -11.870  21.636  0.00  0.00            
ATOM   1058  CG  ASN X 137      -8.965 -10.629  20.832  0.00  0.00            
ATOM   1059  OD1 ASN X 137      -8.829 -10.705  19.620  0.00  0.00            
ATOM   1060  ND2 ASN X 137      -8.631  -9.512  21.482  0.00  0.00            
ATOM   1061  C   ASN X 137      -7.264 -12.243  22.978  0.00  0.00            
ATOM   1062  O   ASN X 137      -7.217 -12.534  24.173  0.00  0.00            
ATOM   1063  N   TYR X 138      -6.315 -11.538  22.365  0.00  0.00            
ATOM   1064  CA  TYR X 138      -5.093 -10.818  22.880  0.00  0.00            
ATOM   1065  CB  TYR X 138      -4.437  -9.907  21.857  0.00  0.00            
ATOM   1066  CG  TYR X 138      -4.865  -8.465  21.843  0.00  0.00            
ATOM   1067  CD1 TYR X 138      -5.975  -8.060  21.093  0.00  0.00            
ATOM   1068  CD2 TYR X 138      -4.196  -7.496  22.554  0.00  0.00            
ATOM   1069  CE1 TYR X 138      -6.342  -6.718  21.054  0.00  0.00            
ATOM   1070  CE2 TYR X 138      -4.536  -6.170  22.533  0.00  0.00            
ATOM   1071  CZ  TYR X 138      -5.642  -5.773  21.778  0.00  0.00            
ATOM   1072  OH  TYR X 138      -5.960  -4.438  21.791  0.00  0.00            
ATOM   1073  C   TYR X 138      -5.263 -10.506  24.333  0.00  0.00            
ATOM   1074  O   TYR X 138      -4.446 -10.938  25.153  0.00  0.00            
ATOM   1075  N   GLU X 139      -6.293  -9.731  24.676  0.00  0.00            
ATOM   1076  CA  GLU X 139      -6.560  -9.347  26.073  0.00  0.00            
ATOM   1077  CB  GLU X 139      -7.872  -8.561  26.184  0.00  0.00            
ATOM   1078  CG  GLU X 139      -7.722  -7.195  26.802  0.00  0.00            
ATOM   1079  CD  GLU X 139      -7.204  -6.160  25.825  0.00  0.00            
ATOM   1080  OE1 GLU X 139      -7.977  -5.731  24.936  0.00  0.00            
ATOM   1081  OE2 GLU X 139      -6.023  -5.774  25.945  0.00  0.00            
ATOM   1082  C   GLU X 139      -6.717 -10.616  26.968  0.00  0.00            
ATOM   1083  O   GLU X 139      -6.154 -10.706  28.054  0.00  0.00            
ATOM   1084  N   GLU X 140      -7.471 -11.600  26.480  0.00  0.00            
ATOM   1085  CA  GLU X 140      -7.645 -12.815  27.252  0.00  0.00            
ATOM   1086  CB  GLU X 140      -8.678 -13.702  26.549  0.00  0.00            
ATOM   1087  CG  GLU X 140     -10.032 -13.019  26.397  0.00  0.00            
ATOM   1088  CD  GLU X 140     -11.083 -13.837  25.639  0.00  0.00            
ATOM   1089  OE1 GLU X 140     -10.720 -14.721  24.824  0.00  0.00            
ATOM   1090  OE2 GLU X 140     -12.292 -13.563  25.845  0.00  0.00            
ATOM   1091  C   GLU X 140      -6.347 -13.542  27.417  0.00  0.00            
ATOM   1092  O   GLU X 140      -6.081 -14.029  28.513  0.00  0.00            
ATOM   1093  N   PHE X 141      -5.499 -13.556  26.397  0.00  0.00            
ATOM   1094  CA  PHE X 141      -4.201 -14.148  26.391  0.00  0.00            
ATOM   1095  CB  PHE X 141      -3.572 -14.129  25.010  0.00  0.00            
ATOM   1096  CG  PHE X 141      -2.480 -15.152  24.894  0.00  0.00            
ATOM   1097  CD1 PHE X 141      -2.748 -16.497  25.037  0.00  0.00            
ATOM   1098  CD2 PHE X 141      -1.173 -14.721  24.684  0.00  0.00            
ATOM   1099  CE1 PHE X 141      -1.704 -17.405  24.956  0.00  0.00            
ATOM   1100  CE2 PHE X 141      -0.130 -15.622  24.597  0.00  0.00            
ATOM   1101  CZ  PHE X 141      -0.409 -16.970  24.734  0.00  0.00            
ATOM   1102  C   PHE X 141      -3.286 -13.489  27.435  0.00  0.00            
ATOM   1103  O   PHE X 141      -2.703 -14.190  28.267  0.00  0.00            
ATOM   1104  N   VAL X 142      -3.210 -12.166  27.435  0.00  0.00            
ATOM   1105  CA  VAL X 142      -2.406 -11.431  28.359  0.00  0.00            
ATOM   1106  CB  VAL X 142      -2.367  -9.915  28.022  0.00  0.00            
ATOM   1107  CG1 VAL X 142      -1.786  -9.090  29.152  0.00  0.00            
ATOM   1108  CG2 VAL X 142      -1.610  -9.613  26.734  0.00  0.00            
ATOM   1109  C   VAL X 142      -2.819 -11.670  29.781  0.00  0.00            
ATOM   1110  O   VAL X 142      -1.953 -11.939  30.621  0.00  0.00            
ATOM   1111  N   ARG X 143      -4.112 -11.556  30.084  0.00  0.00            
ATOM   1112  CA  ARG X 143      -4.638 -11.812  31.430  0.00  0.00            
ATOM   1113  CB  ARG X 143      -6.170 -11.763  31.375  0.00  0.00            
ATOM   1114  CG  ARG X 143      -6.884 -11.656  32.735  0.00  0.00            
ATOM   1115  CD  ARG X 143      -8.394 -11.622  32.471  0.00  0.00            
ATOM   1116  NE  ARG X 143      -9.211 -11.841  33.666  0.00  0.00            
ATOM   1117  CZ  ARG X 143      -9.648 -10.800  34.380  0.00  0.00            
ATOM   1118  NH1 ARG X 143      -9.302  -9.574  34.006  0.00  0.00            
ATOM   1119  NH2 ARG X 143     -10.399 -10.948  35.455  0.00  0.00            
ATOM   1120  C   ARG X 143      -4.276 -13.140  31.978  0.00  0.00            
ATOM   1121  O   ARG X 143      -3.848 -13.251  33.124  0.00  0.00            
ATOM   1122  N   MET X 144      -4.374 -14.166  31.142  0.00  0.00            
ATOM   1123  CA  MET X 144      -4.032 -15.503  31.494  0.00  0.00            
ATOM   1124  CB  MET X 144      -4.442 -16.495  30.399  0.00  0.00            
ATOM   1125  CG  MET X 144      -5.930 -16.818  30.470  0.00  0.00            
ATOM   1126  SD  MET X 144      -6.551 -17.778  29.092  0.00  0.00            
ATOM   1127  CE  MET X 144      -5.575 -19.273  29.247  0.00  0.00            
ATOM   1128  C   MET X 144      -2.554 -15.696  31.796  0.00  0.00            
ATOM   1129  O   MET X 144      -2.215 -16.248  32.846  0.00  0.00            
ATOM   1130  N   MET X 145      -1.679 -15.165  30.953  0.00  0.00            
ATOM   1131  CA  MET X 145      -0.286 -15.185  31.155  0.00  0.00            
ATOM   1132  CB  MET X 145       0.479 -14.536  30.000  0.00  0.00            
ATOM   1133  CG  MET X 145       1.993 -14.720  30.117  0.00  0.00            
ATOM   1134  SD  MET X 145       2.559 -16.423  29.721  0.00  0.00            
ATOM   1135  CE  MET X 145       2.405 -16.363  27.874  0.00  0.00            
ATOM   1136  C   MET X 145       0.142 -14.581  32.525  0.00  0.00            
ATOM   1137  O   MET X 145       0.823 -15.160  33.373  0.00  0.00            
ATOM   1138  N   VAL X 146      -0.308 -13.331  32.684  0.00  0.00            
ATOM   1139  CA  VAL X 146       0.077 -12.650  33.925  0.00  0.00            
ATOM   1140  CB  VAL X 146       0.243 -11.165  33.589  0.00  0.00            
ATOM   1141  CG1 VAL X 146       1.311 -10.990  32.530  0.00  0.00            
ATOM   1142  CG2 VAL X 146      -1.080 -10.573  33.139  0.00  0.00            
ATOM   1143  C   VAL X 146      -0.544 -13.250  35.183  0.00  0.00            
ATOM   1144  O   VAL X 146       0.171 -13.496  36.158  0.00  0.00            
ATOM   1145  N   SER X 147      -1.826 -13.585  35.134  0.00  0.00            
ATOM   1146  CA  SER X 147      -2.533 -14.226  36.242  0.00  0.00            
ATOM   1147  CB  SER X 147      -4.035 -14.391  35.958  0.00  0.00            
ATOM   1148  OG  SER X 147      -4.271 -15.300  34.901  0.00  0.00            
ATOM   1149  C   SER X 147      -1.816 -15.559  36.648  0.00  0.00            
ATOM   1150  O   SER X 147      -1.451 -15.823  37.795  0.00  0.00            
END
ATOM      1  N   GLU X   2      24.717  -6.306  37.682  0.00  0.00            
ATOM      2  CA  GLU X   2      25.272  -4.881  37.247  0.00  0.00            
ATOM      3  CB  GLU X   2      26.392  -4.701  36.170  0.00  0.00            
ATOM      4  CG  GLU X   2      27.716  -5.221  36.707  0.00  0.00            
ATOM      5  CD  GLU X   2      28.889  -5.104  35.780  0.00  0.00            
ATOM      6  OE1 GLU X   2      28.715  -4.805  34.585  0.00  0.00            
ATOM      7  OE2 GLU X   2      30.020  -5.310  36.317  0.00  0.00            
ATOM      8  C   GLU X   2      23.879  -4.463  36.440  0.00  0.00            
ATOM      9  O   GLU X   2      22.907  -5.094  36.015  0.00  0.00            
ATOM     10  N   GLN X   3      23.903  -3.129  36.574  0.00  0.00            
ATOM     11  CA  GLN X   3      22.931  -2.121  36.211  0.00  0.00            
ATOM     12  CB  GLN X   3      22.283  -1.258  37.298  0.00  0.00            
ATOM     13  CG  GLN X   3      21.424  -0.101  36.792  0.00  0.00            
ATOM     14  CD  GLN X   3      20.229  -0.525  35.932  0.00  0.00            
ATOM     15  OE1 GLN X   3      20.294  -1.491  35.159  0.00  0.00            
ATOM     16  NE2 GLN X   3      19.132   0.233  36.045  0.00  0.00            
ATOM     17  C   GLN X   3      22.715  -1.770  34.760  0.00  0.00            
ATOM     18  O   GLN X   3      21.717  -2.169  34.176  0.00  0.00            
ATOM     19  N   LEU X   4      23.687  -1.116  34.128  0.00  0.00            
ATOM     20  CA  LEU X   4      23.482  -0.475  32.743  0.00  0.00            
ATOM     21  CB  LEU X   4      22.770   0.864  32.514  0.00  0.00            
ATOM     22  CG  LEU X   4      21.246   0.911  32.260  0.00  0.00            
ATOM     23  CD1 LEU X   4      20.504  -0.316  32.770  0.00  0.00            
ATOM     24  CD2 LEU X   4      20.661   2.173  32.829  0.00  0.00            
ATOM     25  C   LEU X   4      25.143  -0.341  32.376  0.00  0.00            
ATOM     26  O   LEU X   4      26.164  -0.453  33.061  0.00  0.00            
ATOM     27  N   THR X   5      25.134  -0.395  31.036  0.00  0.00            
ATOM     28  CA  THR X   5      26.182  -0.395  30.091  0.00  0.00            
ATOM     29  CB  THR X   5      26.285  -1.379  28.900  0.00  0.00            
ATOM     30  OG1 THR X   5      24.992  -1.593  28.327  0.00  0.00            
ATOM     31  CG2 THR X   5      26.881  -2.703  29.345  0.00  0.00            
ATOM     32  C   THR X   5      26.242   1.020  29.562  0.00  0.00            
ATOM     33  O   THR X   5      25.217   1.702  29.578  0.00  0.00            
ATOM     34  N   GLU X   6      27.404   1.496  29.124  0.00  0.00            
ATOM     35  CA  GLU X   6      27.525   2.849  28.584  0.00  0.00            
ATOM     36  CB  GLU X   6      28.988   3.158  28.311  0.00  0.00            
ATOM     37  CG  GLU X   6      29.256   4.563  27.820  0.00  0.00            
ATOM     38  CD  GLU X   6      30.735   4.877  27.744  0.00  0.00            
ATOM     39  OE1 GLU X   6      31.554   3.946  27.551  0.00  0.00            
ATOM     40  OE2 GLU X   6      31.075   6.063  27.886  0.00  0.00            
ATOM     41  C   GLU X   6      26.694   2.985  27.337  0.00  0.00            
ATOM     42  O   GLU X   6      26.064   4.031  27.204  0.00  0.00            
ATOM     43  N   GLU X   7      26.588   1.966  26.495  0.00  0.00            
ATOM     44  CA  GLU X   7      25.787   1.875  25.314  0.00  0.00            
ATOM     45  CB  GLU X   7      25.827   0.479  24.628  0.00  0.00            
ATOM     46  CG  GLU X   7      27.213   0.165  24.089  0.00  0.00            
ATOM     47  CD  GLU X   7      27.323  -1.248  23.541  0.00  0.00            
ATOM     48  OE1 GLU X   7      26.467  -2.118  23.838  0.00  0.00            
ATOM     49  OE2 GLU X   7      28.294  -1.456  22.788  0.00  0.00            
ATOM     50  C   GLU X   7      24.277   2.089  25.658  0.00  0.00            
ATOM     51  O   GLU X   7      23.559   2.851  25.028  0.00  0.00            
ATOM     52  N   GLN X   8      23.825   1.312  26.643  0.00  0.00            
ATOM     53  CA  GLN X   8      22.440   1.408  27.051  0.00  0.00            
ATOM     54  CB  GLN X   8      22.111   0.355  28.139  0.00  0.00            
ATOM     55  CG  GLN X   8      22.278  -1.047  27.527  0.00  0.00            
ATOM     56  CD  GLN X   8      22.229  -2.163  28.515  0.00  0.00            
ATOM     57  OE1 GLN X   8      22.872  -2.227  29.562  0.00  0.00            
ATOM     58  NE2 GLN X   8      21.401  -3.167  28.134  0.00  0.00            
ATOM     59  C   GLN X   8      22.118   2.895  27.483  0.00  0.00            
ATOM     60  O   GLN X   8      21.101   3.469  27.105  0.00  0.00            
ATOM     61  N   ILE X   9      23.013   3.489  28.270  0.00  0.00            
ATOM     62  CA  ILE X   9      22.793   4.834  28.688  0.00  0.00            
ATOM     63  CB  ILE X   9      23.895   5.259  29.684  0.00  0.00            
ATOM     64  CG1 ILE X   9      23.810   4.433  30.978  0.00  0.00            
ATOM     65  CG2 ILE X   9      23.751   6.747  29.935  0.00  0.00            
ATOM     66  CD1 ILE X   9      24.892   4.668  32.003  0.00  0.00            
ATOM     67  C   ILE X   9      22.823   5.789  27.500  0.00  0.00            
ATOM     68  O   ILE X   9      21.990   6.686  27.427  0.00  0.00            
ATOM     69  N   ALA X  10      23.718   5.576  26.538  0.00  0.00            
ATOM     70  CA  ALA X  10      23.772   6.392  25.357  0.00  0.00            
ATOM     71  CB  ALA X  10      24.929   5.965  24.478  0.00  0.00            
ATOM     72  C   ALA X  10      22.402   6.231  24.576  0.00  0.00            
ATOM     73  O   ALA X  10      21.847   7.220  24.107  0.00  0.00            
ATOM     74  N   GLU X  11      21.884   5.010  24.461  0.00  0.00            
ATOM     75  CA  GLU X  11      20.661   4.798  23.852  0.00  0.00            
ATOM     76  CB  GLU X  11      20.398   3.290  23.789  0.00  0.00            
ATOM     77  CG  GLU X  11      21.512   2.529  23.082  0.00  0.00            
ATOM     78  CD  GLU X  11      21.332   1.007  23.051  0.00  0.00            
ATOM     79  OE1 GLU X  11      20.629   0.442  23.925  0.00  0.00            
ATOM     80  OE2 GLU X  11      21.933   0.368  22.151  0.00  0.00            
ATOM     81  C   GLU X  11      19.513   5.590  24.559  0.00  0.00            
ATOM     82  O   GLU X  11      18.682   6.250  23.944  0.00  0.00            
ATOM     83  N   PHE X  12      19.501   5.501  25.888  0.00  0.00            
ATOM     84  CA  PHE X  12      18.470   6.189  26.595  0.00  0.00            
ATOM     85  CB  PHE X  12      18.554   5.808  28.084  0.00  0.00            
ATOM     86  CG  PHE X  12      17.231   5.874  28.812  0.00  0.00            
ATOM     87  CD1 PHE X  12      16.565   7.080  28.972  0.00  0.00            
ATOM     88  CD2 PHE X  12      16.636   4.721  29.309  0.00  0.00            
ATOM     89  CE1 PHE X  12      15.323   7.136  29.607  0.00  0.00            
ATOM     90  CE2 PHE X  12      15.402   4.771  29.944  0.00  0.00            
ATOM     91  CZ  PHE X  12      14.743   5.981  30.091  0.00  0.00            
ATOM     92  C   PHE X  12      18.604   7.722  26.418  0.00  0.00            
ATOM     93  O   PHE X  12      17.651   8.490  26.295  0.00  0.00            
ATOM     94  N   LYS X  13      19.870   8.134  26.404  0.00  0.00            
ATOM     95  CA  LYS X  13      20.108   9.631  26.269  0.00  0.00            
ATOM     96  CB  LYS X  13      21.527  10.101  26.410  0.00  0.00            
ATOM     97  CG  LYS X  13      21.897  10.860  27.685  0.00  0.00            
ATOM     98  CD  LYS X  13      23.423  10.995  27.781  0.00  0.00            
ATOM     99  CE  LYS X  13      23.884  12.308  28.377  0.00  0.00            
ATOM    100  NZ  LYS X  13      24.026  13.405  27.365  0.00  0.00            
ATOM    101  C   LYS X  13      19.610  10.117  24.887  0.00  0.00            
ATOM    102  O   LYS X  13      18.990  11.171  24.791  0.00  0.00            
ATOM    103  N   GLU X  14      19.843   9.336  23.833  0.00  0.00            
ATOM    104  CA  GLU X  14      19.377   9.692  22.538  0.00  0.00            
ATOM    105  CB  GLU X  14      19.900   8.673  21.520  0.00  0.00            
ATOM    106  CG  GLU X  14      21.421   8.583  21.508  0.00  0.00            
ATOM    107  CD  GLU X  14      21.995   7.529  20.556  0.00  0.00            
ATOM    108  OE1 GLU X  14      21.295   6.541  20.220  0.00  0.00            
ATOM    109  OE2 GLU X  14      23.179   7.682  20.164  0.00  0.00            
ATOM    110  C   GLU X  14      17.791   9.788  22.548  0.00  0.00            
ATOM    111  O   GLU X  14      17.203  10.720  22.010  0.00  0.00            
ATOM    112  N   ALA X  15      17.140   8.810  23.174  0.00  0.00            
ATOM    113  CA  ALA X  15      15.723   8.835  23.234  0.00  0.00            
ATOM    114  CB  ALA X  15      15.228   7.572  23.906  0.00  0.00            
ATOM    115  C   ALA X  15      15.221  10.079  24.042  0.00  0.00            
ATOM    116  O   ALA X  15      14.274  10.749  23.643  0.00  0.00            
ATOM    117  N   PHE X  16      15.886  10.388  25.153  0.00  0.00            
ATOM    118  CA  PHE X  16      15.509  11.540  25.926  0.00  0.00            
ATOM    119  CB  PHE X  16      16.355  11.586  27.212  0.00  0.00            
ATOM    120  CG  PHE X  16      15.651  12.224  28.388  0.00  0.00            
ATOM    121  CD1 PHE X  16      15.289  13.562  28.362  0.00  0.00            
ATOM    122  CD2 PHE X  16      15.322  11.472  29.510  0.00  0.00            
ATOM    123  CE1 PHE X  16      14.601  14.141  29.430  0.00  0.00            
ATOM    124  CE2 PHE X  16      14.641  12.044  30.577  0.00  0.00            
ATOM    125  CZ  PHE X  16      14.278  13.380  30.536  0.00  0.00            
ATOM    126  C   PHE X  16      15.692  12.848  25.161  0.00  0.00            
ATOM    127  O   PHE X  16      14.910  13.790  25.273  0.00  0.00            
ATOM    128  N   ALA X  17      16.744  12.877  24.345  0.00  0.00            
ATOM    129  CA  ALA X  17      17.000  14.099  23.533  0.00  0.00            
ATOM    130  CB  ALA X  17      18.355  14.058  22.834  0.00  0.00            
ATOM    131  C   ALA X  17      15.906  14.439  22.566  0.00  0.00            
ATOM    132  O   ALA X  17      15.598  15.609  22.279  0.00  0.00            
ATOM    133  N   LEU X  18      15.270  13.372  22.083  0.00  0.00            
ATOM    134  CA  LEU X  18      14.178  13.565  21.037  0.00  0.00            
ATOM    135  CB  LEU X  18      13.925  12.285  20.204  0.00  0.00            
ATOM    136  CG  LEU X  18      15.088  11.859  19.288  0.00  0.00            
ATOM    137  CD1 LEU X  18      14.698  10.609  18.546  0.00  0.00            
ATOM    138  CD2 LEU X  18      15.383  12.945  18.280  0.00  0.00            
ATOM    139  C   LEU X  18      12.953  14.327  21.641  0.00  0.00            
ATOM    140  O   LEU X  18      12.046  14.802  20.960  0.00  0.00            
ATOM    141  N   PHE X  19      12.908  14.277  22.969  0.00  0.00            
ATOM    142  CA  PHE X  19      11.792  14.901  23.644  0.00  0.00            
ATOM    143  CB  PHE X  19      11.112  13.906  24.600  0.00  0.00            
ATOM    144  CG  PHE X  19      10.708  12.605  23.963  0.00  0.00            
ATOM    145  CD1 PHE X  19       9.950  12.581  22.802  0.00  0.00            
ATOM    146  CD2 PHE X  19      11.096  11.397  24.529  0.00  0.00            
ATOM    147  CE1 PHE X  19       9.592  11.377  22.211  0.00  0.00            
ATOM    148  CE2 PHE X  19      10.740  10.200  23.945  0.00  0.00            
ATOM    149  CZ  PHE X  19       9.991  10.190  22.784  0.00  0.00            
ATOM    150  C   PHE X  19      12.246  16.143  24.289  0.00  0.00            
ATOM    151  O   PHE X  19      11.470  17.053  24.519  0.00  0.00            
ATOM    152  N   ASP X  20      13.552  16.243  24.521  0.00  0.00            
ATOM    153  CA  ASP X  20      14.117  17.511  25.190  0.00  0.00            
ATOM    154  CB  ASP X  20      15.321  17.207  26.077  0.00  0.00            
ATOM    155  CG  ASP X  20      15.498  18.237  27.158  0.00  0.00            
ATOM    156  OD1 ASP X  20      15.686  19.416  26.834  0.00  0.00            
ATOM    157  OD2 ASP X  20      15.460  17.868  28.344  0.00  0.00            
ATOM    158  C   ASP X  20      14.702  18.212  23.813  0.00  0.00            
ATOM    159  O   ASP X  20      15.840  18.034  23.354  0.00  0.00            
ATOM    160  N   LYS X  21      13.803  19.019  23.250  0.00  0.00            
ATOM    161  CA  LYS X  21      13.949  19.832  22.154  0.00  0.00            
ATOM    162  CB  LYS X  21      12.484  20.164  22.346  0.00  0.00            
ATOM    163  CG  LYS X  21      11.726  20.735  21.179  0.00  0.00            
ATOM    164  CD  LYS X  21      10.265  20.998  21.503  0.00  0.00            
ATOM    165  CE  LYS X  21       9.496  19.700  21.681  0.00  0.00            
ATOM    166  NZ  LYS X  21       8.039  20.027  21.873  0.00  0.00            
ATOM    167  C   LYS X  21      15.043  20.889  22.421  0.00  0.00            
ATOM    168  O   LYS X  21      16.064  20.982  21.733  0.00  0.00            
ATOM    169  N   ASP X  22      14.812  21.670  23.467  0.00  0.00            
ATOM    170  CA  ASP X  22      15.748  22.714  23.789  0.00  0.00            
ATOM    171  CB  ASP X  22      15.004  23.787  24.589  0.00  0.00            
ATOM    172  CG  ASP X  22      13.963  24.501  23.752  0.00  0.00            
ATOM    173  OD1 ASP X  22      13.831  24.214  22.545  0.00  0.00            
ATOM    174  OD2 ASP X  22      13.239  25.325  24.339  0.00  0.00            
ATOM    175  C   ASP X  22      17.063  22.333  24.427  0.00  0.00            
ATOM    176  O   ASP X  22      18.016  23.107  24.483  0.00  0.00            
ATOM    177  N   GLY X  23      17.114  21.094  24.892  0.00  0.00            
ATOM    178  CA  GLY X  23      18.448  20.628  25.487  0.00  0.00            
ATOM    179  C   GLY X  23      18.690  21.179  26.817  0.00  0.00            
ATOM    180  O   GLY X  23      19.828  21.461  27.198  0.00  0.00            
ATOM    181  N   ASP X  24      17.614  21.318  27.586  0.00  0.00            
ATOM    182  CA  ASP X  24      17.786  21.948  28.994  0.00  0.00            
ATOM    183  CB  ASP X  24      16.434  22.498  29.440  0.00  0.00            
ATOM    184  CG  ASP X  24      15.879  23.576  28.549  0.00  0.00            
ATOM    185  OD1 ASP X  24      16.408  24.714  28.466  0.00  0.00            
ATOM    186  OD2 ASP X  24      14.842  23.263  27.902  0.00  0.00            
ATOM    187  C   ASP X  24      17.857  20.890  30.044  0.00  0.00            
ATOM    188  O   ASP X  24      18.003  21.147  31.224  0.00  0.00            
ATOM    189  N   GLY X  25      17.662  19.652  29.626  0.00  0.00            
ATOM    190  CA  GLY X  25      17.781  18.525  30.654  0.00  0.00            
ATOM    191  C   GLY X  25      16.456  18.231  31.329  0.00  0.00            
ATOM    192  O   GLY X  25      16.401  17.675  32.426  0.00  0.00            
ATOM    193  N   THR X  26      15.372  18.652  30.680  0.00  0.00            
ATOM    194  CA  THR X  26      14.032  18.408  31.209  0.00  0.00            
ATOM    195  CB  THR X  26      13.306  19.574  31.939  0.00  0.00            
ATOM    196  OG1 THR X  26      12.938  20.582  30.991  0.00  0.00            
ATOM    197  CG2 THR X  26      14.186  20.179  33.113  0.00  0.00            
ATOM    198  C   THR X  26      13.081  18.044  30.003  0.00  0.00            
ATOM    199  O   THR X  26      13.418  18.347  28.839  0.00  0.00            
ATOM    200  N   ILE X  27      11.915  17.483  30.310  0.00  0.00            
ATOM    201  CA  ILE X  27      10.946  17.365  29.245  0.00  0.00            
ATOM    202  CB  ILE X  27      10.610  15.904  28.917  0.00  0.00            
ATOM    203  CG1 ILE X  27      11.826  15.222  28.312  0.00  0.00            
ATOM    204  CG2 ILE X  27       9.461  15.849  27.915  0.00  0.00            
ATOM    205  CD1 ILE X  27      11.811  13.712  28.437  0.00  0.00            
ATOM    206  C   ILE X  27       9.740  18.147  29.549  0.00  0.00            
ATOM    207  O   ILE X  27       9.144  17.729  30.541  0.00  0.00            
ATOM    208  N   THR X  28       9.317  19.212  28.862  0.00  0.00            
ATOM    209  CA  THR X  28       8.006  19.763  29.636  0.00  0.00            
ATOM    210  CB  THR X  28       8.285  21.266  29.557  0.00  0.00            
ATOM    211  OG1 THR X  28       8.673  21.580  28.221  0.00  0.00            
ATOM    212  CG2 THR X  28       9.412  21.652  30.520  0.00  0.00            
ATOM    213  C   THR X  28       6.867  19.287  28.866  0.00  0.00            
ATOM    214  O   THR X  28       7.018  18.585  27.867  0.00  0.00            
ATOM    215  N   THR X  29       5.672  19.614  29.351  0.00  0.00            
ATOM    216  CA  THR X  29       4.353  19.233  28.772  0.00  0.00            
ATOM    217  CB  THR X  29       3.107  19.798  29.542  0.00  0.00            
ATOM    218  OG1 THR X  29       3.139  21.231  29.571  0.00  0.00            
ATOM    219  CG2 THR X  29       3.063  19.273  30.968  0.00  0.00            
ATOM    220  C   THR X  29       4.307  19.721  27.343  0.00  0.00            
ATOM    221  O   THR X  29       3.861  18.927  26.519  0.00  0.00            
ATOM    222  N   LYS X  30       4.830  20.892  27.006  0.00  0.00            
ATOM    223  CA  LYS X  30       4.990  21.477  25.738  0.00  0.00            
ATOM    224  CB  LYS X  30       5.549  22.899  25.771  0.00  0.00            
ATOM    225  CG  LYS X  30       4.779  23.952  26.559  0.00  0.00            
ATOM    226  CD  LYS X  30       5.424  25.345  26.380  0.00  0.00            
ATOM    227  CE  LYS X  30       5.374  25.709  24.879  0.00  0.00            
ATOM    228  NZ  LYS X  30       5.983  27.048  24.731  0.00  0.00            
ATOM    229  C   LYS X  30       5.814  20.556  24.827  0.00  0.00            
ATOM    230  O   LYS X  30       5.387  20.209  23.724  0.00  0.00            
ATOM    231  N   GLU X  31       7.000  20.161  25.303  0.00  0.00            
ATOM    232  CA  GLU X  31       7.853  19.271  24.524  0.00  0.00            
ATOM    233  CB  GLU X  31       9.316  19.425  25.024  0.00  0.00            
ATOM    234  CG  GLU X  31       9.782  20.832  24.617  0.00  0.00            
ATOM    235  CD  GLU X  31      10.863  21.364  25.534  0.00  0.00            
ATOM    236  OE1 GLU X  31      11.298  20.611  26.422  0.00  0.00            
ATOM    237  OE2 GLU X  31      11.379  22.469  25.256  0.00  0.00            
ATOM    238  C   GLU X  31       7.239  17.918  24.239  0.00  0.00            
ATOM    239  O   GLU X  31       7.281  17.396  23.128  0.00  0.00            
ATOM    240  N   LEU X  32       6.627  17.348  25.280  0.00  0.00            
ATOM    241  CA  LEU X  32       6.005  16.029  25.094  0.00  0.00            
ATOM    242  CB  LEU X  32       5.244  15.600  26.333  0.00  0.00            
ATOM    243  CG  LEU X  32       6.072  15.188  27.530  0.00  0.00            
ATOM    244  CD1 LEU X  32       5.136  14.576  28.551  0.00  0.00            
ATOM    245  CD2 LEU X  32       7.158  14.205  27.112  0.00  0.00            
ATOM    246  C   LEU X  32       4.769  16.114  24.096  0.00  0.00            
ATOM    247  O   LEU X  32       4.216  15.135  23.590  0.00  0.00            
ATOM    248  N   GLY X  33       4.329  17.361  23.945  0.00  0.00            
ATOM    249  CA  GLY X  33       3.152  17.592  23.090  0.00  0.00            
ATOM    250  C   GLY X  33       3.692  17.710  21.682  0.00  0.00            
ATOM    251  O   GLY X  33       3.109  17.265  20.695  0.00  0.00            
ATOM    252  N   THR X  34       4.873  18.321  21.610  0.00  0.00            
ATOM    253  CA  THR X  34       5.490  18.498  20.231  0.00  0.00            
ATOM    254  CB  THR X  34       6.831  19.278  20.320  0.00  0.00            
ATOM    255  OG1 THR X  34       6.512  20.577  20.856  0.00  0.00            
ATOM    256  CG2 THR X  34       7.383  19.579  18.920  0.00  0.00            
ATOM    257  C   THR X  34       5.771  17.134  19.579  0.00  0.00            
ATOM    258  O   THR X  34       5.497  16.916  18.402  0.00  0.00            
ATOM    259  N   VAL X  35       6.283  16.211  20.383  0.00  0.00            
ATOM    260  CA  VAL X  35       6.581  14.879  19.937  0.00  0.00            
ATOM    261  CB  VAL X  35       7.386  14.103  21.015  0.00  0.00            
ATOM    262  CG1 VAL X  35       7.624  12.659  20.585  0.00  0.00            
ATOM    263  CG2 VAL X  35       8.714  14.807  21.325  0.00  0.00            
ATOM    264  C   VAL X  35       5.351  14.149  19.481  0.00  0.00            
ATOM    265  O   VAL X  35       5.288  13.583  18.384  0.00  0.00            
ATOM    266  N   MET X  36       4.357  14.120  20.369  0.00  0.00            
ATOM    267  CA  MET X  36       3.107  13.404  20.045  0.00  0.00            
ATOM    268  CB  MET X  36       2.157  13.405  21.234  0.00  0.00            
ATOM    269  CG  MET X  36       2.709  12.684  22.447  0.00  0.00            
ATOM    270  SD  MET X  36       1.616  12.967  23.881  0.00  0.00            
ATOM    271  CE  MET X  36       0.297  12.040  23.387  0.00  0.00            
ATOM    272  C   MET X  36       2.382  13.988  18.852  0.00  0.00            
ATOM    273  O   MET X  36       1.889  13.228  18.025  0.00  0.00            
ATOM    274  N   ARG X  37       2.390  15.308  18.681  0.00  0.00            
ATOM    275  CA  ARG X  37       1.846  15.941  17.542  0.00  0.00            
ATOM    276  CB  ARG X  37       1.781  17.452  17.752  0.00  0.00            
ATOM    277  CG  ARG X  37       0.728  17.840  18.778  0.00  0.00            
ATOM    278  CD  ARG X  37       0.309  19.287  18.651  0.00  0.00            
ATOM    279  NE  ARG X  37       1.090  20.181  19.501  0.00  0.00            
ATOM    280  CZ  ARG X  37       1.369  21.443  19.192  0.00  0.00            
ATOM    281  NH1 ARG X  37       0.942  21.959  18.046  0.00  0.00            
ATOM    282  NH2 ARG X  37       2.018  22.213  20.059  0.00  0.00            
ATOM    283  C   ARG X  37       2.569  15.524  16.268  0.00  0.00            
ATOM    284  O   ARG X  37       1.877  15.283  15.284  0.00  0.00            
ATOM    285  N   SER X  38       3.888  15.338  16.266  0.00  0.00            
ATOM    286  CA  SER X  38       4.628  14.841  15.190  0.00  0.00            
ATOM    287  CB  SER X  38       6.115  14.773  15.526  0.00  0.00            
ATOM    288  OG  SER X  38       6.607  16.051  15.885  0.00  0.00            
ATOM    289  C   SER X  38       4.115  13.452  14.783  0.00  0.00            
ATOM    290  O   SER X  38       3.961  13.219  13.587  0.00  0.00            
ATOM    291  N   LEU X  39       3.802  12.581  15.734  0.00  0.00            
ATOM    292  CA  LEU X  39       3.278  11.305  15.561  0.00  0.00            
ATOM    293  CB  LEU X  39       3.260  10.571  16.890  0.00  0.00            
ATOM    294  CG  LEU X  39       4.477  10.073  17.572  0.00  0.00            
ATOM    295  CD1 LEU X  39       4.087   9.139  18.755  0.00  0.00            
ATOM    296  CD2 LEU X  39       5.306   9.299  16.545  0.00  0.00            
ATOM    297  C   LEU X  39       1.745  11.287  15.309  0.00  0.00            
ATOM    298  O   LEU X  39       1.210  10.199  15.126  0.00  0.00            
ATOM    299  N   GLY X  40       1.097  12.434  15.160  0.00  0.00            
ATOM    300  CA  GLY X  40      -0.334  12.246  14.705  0.00  0.00            
ATOM    301  C   GLY X  40      -1.324  12.134  15.822  0.00  0.00            
ATOM    302  O   GLY X  40      -2.341  11.463  15.753  0.00  0.00            
ATOM    303  N   GLN X  41      -0.975  12.781  16.922  0.00  0.00            
ATOM    304  CA  GLN X  41      -1.884  12.840  18.129  0.00  0.00            
ATOM    305  CB  GLN X  41      -1.291  12.237  19.409  0.00  0.00            
ATOM    306  CG  GLN X  41      -1.042  10.751  19.311  0.00  0.00            
ATOM    307  CD  GLN X  41      -2.343   9.997  19.223  0.00  0.00            
ATOM    308  OE1 GLN X  41      -3.299  10.327  19.925  0.00  0.00            
ATOM    309  NE2 GLN X  41      -2.398   8.992  18.368  0.00  0.00            
ATOM    310  C   GLN X  41      -1.928  14.270  18.609  0.00  0.00            
ATOM    311  O   GLN X  41      -0.804  14.692  18.886  0.00  0.00            
ATOM    312  N   ASN X  42      -3.027  14.962  18.878  0.00  0.00            
ATOM    313  CA  ASN X  42      -2.834  16.307  19.414  0.00  0.00            
ATOM    314  CB  ASN X  42      -3.723  17.272  18.631  0.00  0.00            
ATOM    315  CG  ASN X  42      -3.053  17.780  17.372  0.00  0.00            
ATOM    316  OD1 ASN X  42      -1.844  17.642  17.202  0.00  0.00            
ATOM    317  ND2 ASN X  42      -3.834  18.376  16.484  0.00  0.00            
ATOM    318  C   ASN X  42      -3.234  16.058  20.903  0.00  0.00            
ATOM    319  O   ASN X  42      -4.374  15.647  21.101  0.00  0.00            
ATOM    320  N   PRO X  43      -2.368  16.286  21.884  0.00  0.00            
ATOM    321  CA  PRO X  43      -2.939  16.076  23.205  0.00  0.00            
ATOM    322  CB  PRO X  43      -1.727  15.497  23.955  0.00  0.00            
ATOM    323  CG  PRO X  43      -0.561  15.887  23.082  0.00  0.00            
ATOM    324  CD  PRO X  43      -1.079  15.669  21.675  0.00  0.00            
ATOM    325  C   PRO X  43      -3.124  17.548  23.626  0.00  0.00            
ATOM    326  O   PRO X  43      -2.627  18.500  22.999  0.00  0.00            
ATOM    327  N   THR X  44      -3.899  17.697  24.695  0.00  0.00            
ATOM    328  CA  THR X  44      -4.184  18.980  25.260  0.00  0.00            
ATOM    329  CB  THR X  44      -5.535  19.042  26.021  0.00  0.00            
ATOM    330  OG1 THR X  44      -5.544  17.983  27.007  0.00  0.00            
ATOM    331  CG2 THR X  44      -6.678  18.810  25.043  0.00  0.00            
ATOM    332  C   THR X  44      -3.081  19.247  26.272  0.00  0.00            
ATOM    333  O   THR X  44      -2.273  18.335  26.524  0.00  0.00            
ATOM    334  N   GLU X  45      -3.029  20.446  26.816  0.00  0.00            
ATOM    335  CA  GLU X  45      -2.016  20.766  27.796  0.00  0.00            
ATOM    336  CB  GLU X  45      -2.079  22.246  28.193  0.00  0.00            
ATOM    337  CG  GLU X  45      -1.477  23.131  27.147  0.00  0.00            
ATOM    338  CD  GLU X  45       0.033  23.149  27.087  0.00  0.00            
ATOM    339  OE1 GLU X  45       0.743  22.712  28.007  0.00  0.00            
ATOM    340  OE2 GLU X  45       0.568  23.645  26.069  0.00  0.00            
ATOM    341  C   GLU X  45      -2.237  19.878  29.074  0.00  0.00            
ATOM    342  O   GLU X  45      -1.318  19.397  29.733  0.00  0.00            
ATOM    343  N   ALA X  46      -3.520  19.703  29.387  0.00  0.00            
ATOM    344  CA  ALA X  46      -3.833  18.892  30.605  0.00  0.00            
ATOM    345  CB  ALA X  46      -5.302  18.994  31.002  0.00  0.00            
ATOM    346  C   ALA X  46      -3.310  17.431  30.427  0.00  0.00            
ATOM    347  O   ALA X  46      -2.710  16.835  31.315  0.00  0.00            
ATOM    348  N   GLU X  47      -3.553  16.873  29.243  0.00  0.00            
ATOM    349  CA  GLU X  47      -3.099  15.527  29.019  0.00  0.00            
ATOM    350  CB  GLU X  47      -3.645  15.058  27.667  0.00  0.00            
ATOM    351  CG  GLU X  47      -5.167  15.091  27.605  0.00  0.00            
ATOM    352  CD  GLU X  47      -5.765  14.696  26.250  0.00  0.00            
ATOM    353  OE1 GLU X  47      -5.081  14.823  25.203  0.00  0.00            
ATOM    354  OE2 GLU X  47      -6.950  14.281  26.236  0.00  0.00            
ATOM    355  C   GLU X  47      -1.539  15.450  29.044  0.00  0.00            
ATOM    356  O   GLU X  47      -0.960  14.534  29.620  0.00  0.00            
ATOM    357  N   LEU X  48      -0.877  16.442  28.452  0.00  0.00            
ATOM    358  CA  LEU X  48       0.549  16.473  28.476  0.00  0.00            
ATOM    359  CB  LEU X  48       1.049  17.555  27.527  0.00  0.00            
ATOM    360  CG  LEU X  48       0.880  17.326  26.021  0.00  0.00            
ATOM    361  CD1 LEU X  48       1.307  18.561  25.244  0.00  0.00            
ATOM    362  CD2 LEU X  48       1.702  16.107  25.629  0.00  0.00            
ATOM    363  C   LEU X  48       1.090  16.570  29.917  0.00  0.00            
ATOM    364  O   LEU X  48       2.083  15.967  30.319  0.00  0.00            
ATOM    365  N   GLN X  49       0.375  17.384  30.692  0.00  0.00            
ATOM    366  CA  GLN X  49       0.852  17.562  32.112  0.00  0.00            
ATOM    367  CB  GLN X  49       0.026  18.625  32.846  0.00  0.00            
ATOM    368  CG  GLN X  49       0.453  20.039  32.449  0.00  0.00            
ATOM    369  CD  GLN X  49      -0.556  21.074  32.930  0.00  0.00            
ATOM    370  OE1 GLN X  49      -1.672  20.734  33.323  0.00  0.00            
ATOM    371  NE2 GLN X  49      -0.171  22.345  32.880  0.00  0.00            
ATOM    372  C   GLN X  49       0.751  16.268  32.899  0.00  0.00            
ATOM    373  O   GLN X  49       1.657  15.935  33.656  0.00  0.00            
ATOM    374  N   ASP X  50      -0.311  15.494  32.685  0.00  0.00            
ATOM    375  CA  ASP X  50      -0.449  14.239  33.330  0.00  0.00            
ATOM    376  CB  ASP X  50      -1.815  13.638  33.009  0.00  0.00            
ATOM    377  CG  ASP X  50      -3.017  14.424  33.480  0.00  0.00            
ATOM    378  OD1 ASP X  50      -2.873  15.337  34.319  0.00  0.00            
ATOM    379  OD2 ASP X  50      -4.131  14.106  33.006  0.00  0.00            
ATOM    380  C   ASP X  50       0.650  13.276  32.956  0.00  0.00            
ATOM    381  O   ASP X  50       1.159  12.598  33.844  0.00  0.00            
ATOM    382  N   MET X  51       1.092  13.275  31.705  0.00  0.00            
ATOM    383  CA  MET X  51       2.147  12.489  31.168  0.00  0.00            
ATOM    384  CB  MET X  51       2.289  12.617  29.647  0.00  0.00            
ATOM    385  CG  MET X  51       1.261  11.758  28.919  0.00  0.00            
ATOM    386  SD  MET X  51       1.189  12.021  27.149  0.00  0.00            
ATOM    387  CE  MET X  51       2.852  11.559  26.665  0.00  0.00            
ATOM    388  C   MET X  51       3.456  12.837  31.902  0.00  0.00            
ATOM    389  O   MET X  51       4.150  11.958  32.417  0.00  0.00            
ATOM    390  N   ILE X  52       3.771  14.136  31.956  0.00  0.00            
ATOM    391  CA  ILE X  52       5.031  14.589  32.640  0.00  0.00            
ATOM    392  CB  ILE X  52       5.208  16.099  32.494  0.00  0.00            
ATOM    393  CG1 ILE X  52       5.354  16.435  31.008  0.00  0.00            
ATOM    394  CG2 ILE X  52       6.404  16.580  33.310  0.00  0.00            
ATOM    395  CD1 ILE X  52       5.363  17.918  30.719  0.00  0.00            
ATOM    396  C   ILE X  52       4.973  14.318  34.073  0.00  0.00            
ATOM    397  O   ILE X  52       6.015  13.860  34.558  0.00  0.00            
ATOM    398  N   ASN X  53       3.877  14.545  34.797  0.00  0.00            
ATOM    399  CA  ASN X  53       3.661  14.232  36.162  0.00  0.00            
ATOM    400  CB  ASN X  53       2.273  14.593  36.665  0.00  0.00            
ATOM    401  CG  ASN X  53       1.935  16.045  36.419  0.00  0.00            
ATOM    402  OD1 ASN X  53       1.030  16.354  35.650  0.00  0.00            
ATOM    403  ND2 ASN X  53       2.687  16.947  37.044  0.00  0.00            
ATOM    404  C   ASN X  53       4.014  12.793  36.527  0.00  0.00            
ATOM    405  O   ASN X  53       4.611  12.507  37.563  0.00  0.00            
ATOM    406  N   GLU X  54       3.653  11.880  35.626  0.00  0.00            
ATOM    407  CA  GLU X  54       3.946  10.445  35.880  0.00  0.00            
ATOM    408  CB  GLU X  54       3.477   9.640  34.672  0.00  0.00            
ATOM    409  CG  GLU X  54       1.945   9.574  34.485  0.00  0.00            
ATOM    410  CD  GLU X  54       1.396   8.587  35.501  0.00  0.00            
ATOM    411  OE1 GLU X  54       1.752   7.385  35.418  0.00  0.00            
ATOM    412  OE2 GLU X  54       0.660   9.030  36.408  0.00  0.00            
ATOM    413  C   GLU X  54       5.546  10.258  36.016  0.00  0.00            
ATOM    414  O   GLU X  54       6.038   9.332  36.664  0.00  0.00            
ATOM    415  N   VAL X  55       6.270  11.032  35.211  0.00  0.00            
ATOM    416  CA  VAL X  55       7.686  10.767  35.127  0.00  0.00            
ATOM    417  CB  VAL X  55       8.229  10.738  33.693  0.00  0.00            
ATOM    418  CG1 VAL X  55       7.533   9.581  32.960  0.00  0.00            
ATOM    419  CG2 VAL X  55       8.049  12.083  32.949  0.00  0.00            
ATOM    420  C   VAL X  55       8.533  11.973  35.587  0.00  0.00            
ATOM    421  O   VAL X  55       9.619  12.174  35.041  0.00  0.00            
ATOM    422  N   ASP X  56       8.030  12.789  36.514  0.00  0.00            
ATOM    423  CA  ASP X  56       8.781  13.938  36.955  0.00  0.00            
ATOM    424  CB  ASP X  56       7.895  15.164  36.653  0.00  0.00            
ATOM    425  CG  ASP X  56       6.460  15.028  37.197  0.00  0.00            
ATOM    426  OD1 ASP X  56       6.099  13.970  37.766  0.00  0.00            
ATOM    427  OD2 ASP X  56       5.682  15.997  37.046  0.00  0.00            
ATOM    428  C   ASP X  56       8.934  13.458  38.472  0.00  0.00            
ATOM    429  O   ASP X  56       7.825  13.542  39.140  0.00  0.00            
ATOM    430  N   ALA X  57      10.075  12.993  38.902  0.00  0.00            
ATOM    431  CA  ALA X  57      10.181  12.594  40.194  0.00  0.00            
ATOM    432  CB  ALA X  57      11.366  11.651  40.221  0.00  0.00            
ATOM    433  C   ALA X  57      10.348  13.775  41.182  0.00  0.00            
ATOM    434  O   ALA X  57       9.665  13.901  42.203  0.00  0.00            
ATOM    435  N   ASP X  58      11.228  14.686  40.793  0.00  0.00            
ATOM    436  CA  ASP X  58      11.494  15.881  41.668  0.00  0.00            
ATOM    437  CB  ASP X  58      12.895  16.418  41.362  0.00  0.00            
ATOM    438  CG  ASP X  58      13.979  15.448  41.784  0.00  0.00            
ATOM    439  OD1 ASP X  58      13.673  14.381  42.353  0.00  0.00            
ATOM    440  OD2 ASP X  58      15.150  15.752  41.490  0.00  0.00            
ATOM    441  C   ASP X  58      10.408  16.952  41.692  0.00  0.00            
ATOM    442  O   ASP X  58      10.380  17.807  42.574  0.00  0.00            
ATOM    443  N   GLY X  59       9.513  16.895  40.717  0.00  0.00            
ATOM    444  CA  GLY X  59       8.387  17.901  40.714  0.00  0.00            
ATOM    445  C   GLY X  59       8.694  19.368  40.158  0.00  0.00            
ATOM    446  O   GLY X  59       7.864  20.268  40.195  0.00  0.00            
ATOM    447  N   ASN X  60       9.896  19.523  39.586  0.00  0.00            
ATOM    448  CA  ASN X  60      10.303  20.662  38.872  0.00  0.00            
ATOM    449  CB  ASN X  60      11.743  20.531  38.377  0.00  0.00            
ATOM    450  CG  ASN X  60      12.719  20.303  39.510  0.00  0.00            
ATOM    451  OD1 ASN X  60      12.537  20.828  40.607  0.00  0.00            
ATOM    452  ND2 ASN X  60      13.757  19.515  39.255  0.00  0.00            
ATOM    453  C   ASN X  60       9.616  20.933  37.473  0.00  0.00            
ATOM    454  O   ASN X  60       9.971  21.905  36.809  0.00  0.00            
ATOM    455  N   GLY X  61       8.603  20.145  37.126  0.00  0.00            
ATOM    456  CA  GLY X  61       7.904  20.420  35.912  0.00  0.00            
ATOM    457  C   GLY X  61       8.572  20.038  34.605  0.00  0.00            
ATOM    458  O   GLY X  61       8.222  20.560  33.546  0.00  0.00            
ATOM    459  N   THR X  62       9.620  19.220  34.693  0.00  0.00            
ATOM    460  CA  THR X  62      10.249  18.787  33.388  0.00  0.00            
ATOM    461  CB  THR X  62      11.491  19.565  32.868  0.00  0.00            
ATOM    462  OG1 THR X  62      12.602  19.340  33.742  0.00  0.00
[truncated: 2,325,707 more chars]
