# Supplementary material for: Structural Transition States Explored With Minimalist Coarse Grained Models: Applications to Calmodulin
Source: Front Mol Biosci. 2019 Oct 15;6:104. doi: 10.3389/fmolb.2019.00104 (PMC6843051; doi:10.3389/fmolb.2019.00104)
Supplement: Supplementary file 2 [file Data_Sheet_2.ZIP › SI/Map_Prompt/All_Atoms_after_Atomistic_Field_local_minimization/map_bbfrozen.pdb]

CRYST1    0.000    0.000    0.000  90.00  90.00  90.00 P 1           1
ATOM      1  N   GLU X   2      26.982  -3.329  37.417  0.00  0.00           N
ATOM      2  CA  GLU X   2      26.887  -2.143  36.616  0.00  0.00           C
ATOM      3  C   GLU X   2      25.747  -2.320  35.501  0.00  0.00           C
ATOM      4  O   GLU X   2      25.290  -3.298  34.904  0.00  0.00           O
ATOM      5  CB  GLU X   2      28.254  -1.704  36.021  0.00  0.00           C
ATOM      6  CG  GLU X   2      29.398  -1.471  37.040  0.00  0.00           C
ATOM      7  CD  GLU X   2      29.086  -0.437  38.119  0.00  0.00           C
ATOM      8  OE1 GLU X   2      28.252   0.455  37.874  0.00  0.00           O
ATOM      9  OE2 GLU X   2      29.664  -0.552  39.217  0.00  0.00           O
ATOM     10  H1  GLU X   2      26.056  -3.626  37.690  1.00  0.00           H
ATOM     11  H2  GLU X   2      27.427  -4.062  36.883  1.00  0.00           H
ATOM     12  H3  GLU X   2      27.530  -3.135  38.243  1.00  0.00           H
ATOM     13  HA  GLU X   2      26.466  -1.405  37.299  1.00  0.00           H
ATOM     14  HB3 GLU X   2      28.118  -0.788  35.443  1.00  0.00           H
ATOM     15  HB2 GLU X   2      28.593  -2.447  35.297  1.00  0.00           H
ATOM     16  HG3 GLU X   2      30.289  -1.137  36.506  1.00  0.00           H
ATOM     17  HG2 GLU X   2      29.674  -2.413  37.516  1.00  0.00           H
ATOM     18  N   GLN X   3      25.151  -1.119  35.535  0.00  0.00           N
ATOM     19  CA  GLN X   3      23.935  -0.622  34.867  0.00  0.00           C
ATOM     20  C   GLN X   3      24.427   0.386  33.887  0.00  0.00           C
ATOM     21  O   GLN X   3      24.778   1.373  34.550  0.00  0.00           O
ATOM     22  CB  GLN X   3      22.884  -0.164  35.916  0.00  0.00           C
ATOM     23  CG  GLN X   3      21.563   0.423  35.369  0.00  0.00           C
ATOM     24  CD  GLN X   3      20.807  -0.501  34.410  0.00  0.00           C
ATOM     25  OE1 GLN X   3      20.907  -1.723  34.491  0.00  0.00           O
ATOM     26  NE2 GLN X   3      20.017   0.065  33.508  0.00  0.00           N
ATOM     27  H   GLN X   3      25.545  -0.375  36.093  1.00  0.00           H
ATOM     28  HA  GLN X   3      23.573  -1.457  34.267  1.00  0.00           H
ATOM     29  HB3 GLN X   3      23.329   0.571  36.587  1.00  0.00           H
ATOM     30  HB2 GLN X   3      22.640  -1.018  36.548  1.00  0.00           H
ATOM     31  HG3 GLN X   3      21.765   1.376  34.883  1.00  0.00           H
ATOM     32  HG2 GLN X   3      20.900   0.650  36.205  1.00  0.00           H
ATOM     33 HE22 GLN X   3      19.493  -0.501  32.857  1.00  0.00           H
ATOM     34 HE21 GLN X   3      19.921   1.069  33.453  1.00  0.00           H
ATOM     35  N   LEU X   4      24.413   0.364  32.559  0.00  0.00           N
ATOM     36  CA  LEU X   4      24.613   1.241  31.527  0.00  0.00           C
ATOM     37  C   LEU X   4      26.217   1.493  31.202  0.00  0.00           C
ATOM     38  O   LEU X   4      27.222   1.386  31.910  0.00  0.00           O
ATOM     39  CB  LEU X   4      23.875   2.590  31.718  0.00  0.00           C
ATOM     40  CG  LEU X   4      22.337   2.510  31.860  0.00  0.00           C
ATOM     41  CD1 LEU X   4      21.739   3.898  32.170  0.00  0.00           C
ATOM     42  CD2 LEU X   4      21.657   1.846  30.646  0.00  0.00           C
ATOM     43  H   LEU X   4      24.207  -0.496  32.070  1.00  0.00           H
ATOM     44  HA  LEU X   4      24.217   0.740  30.644  1.00  0.00           H
ATOM     45  HB3 LEU X   4      24.105   3.222  30.862  1.00  0.00           H
ATOM     46  HB2 LEU X   4      24.297   3.108  32.580  1.00  0.00           H
ATOM     47  HG  LEU X   4      22.126   1.884  32.723  1.00  0.00           H
ATOM     48 HD11 LEU X   4      21.124   3.865  33.070  1.00  0.00           H
ATOM     49 HD12 LEU X   4      22.511   4.650  32.340  1.00  0.00           H
ATOM     50 HD13 LEU X   4      21.111   4.274  31.363  1.00  0.00           H
ATOM     51 HD21 LEU X   4      20.750   2.362  30.329  1.00  0.00           H
ATOM     52 HD22 LEU X   4      22.319   1.810  29.784  1.00  0.00           H
ATOM     53 HD23 LEU X   4      21.372   0.819  30.876  1.00  0.00           H
ATOM     54  N   THR X   5      26.247   1.521  29.861  0.00  0.00           N
ATOM     55  CA  THR X   5      27.334   1.625  28.931  0.00  0.00           C
ATOM     56  C   THR X   5      27.312   3.075  28.506  0.00  0.00           C
ATOM     57  O   THR X   5      26.255   3.705  28.564  0.00  0.00           O
ATOM     58  CB  THR X   5      27.249   0.644  27.730  0.00  0.00           C
ATOM     59  OG1 THR X   5      26.301   1.006  26.742  0.00  0.00           O
ATOM     60  CG2 THR X   5      27.026  -0.815  28.151  0.00  0.00           C
ATOM     61  H   THR X   5      25.387   1.463  29.335  1.00  0.00           H
ATOM     62  HA  THR X   5      28.245   1.496  29.516  1.00  0.00           H
ATOM     63  HB  THR X   5      28.220   0.680  27.231  1.00  0.00           H
ATOM     64  HG1 THR X   5      26.241   0.270  26.118  1.00  0.00           H
ATOM     65 HG21 THR X   5      27.068  -1.490  27.296  1.00  0.00           H
ATOM     66 HG22 THR X   5      27.795  -1.136  28.856  1.00  0.00           H
ATOM     67 HG23 THR X   5      26.060  -0.954  28.637  1.00  0.00           H
ATOM     68  N   GLU X   6      28.450   3.636  28.110  0.00  0.00           N
ATOM     69  CA  GLU X   6      28.524   5.039  27.671  0.00  0.00           C
ATOM     70  C   GLU X   6      27.663   5.206  26.434  0.00  0.00           C
ATOM     71  O   GLU X   6      26.979   6.224  26.375  0.00  0.00           O
ATOM     72  CB  GLU X   6      30.004   5.419  27.443  0.00  0.00           C
ATOM     73  CG  GLU X   6      30.243   6.892  27.038  0.00  0.00           C
ATOM     74  CD  GLU X   6      31.718   7.265  26.885  0.00  0.00           C
ATOM     75  OE1 GLU X   6      32.581   6.364  26.868  0.00  0.00           O
ATOM     76  OE2 GLU X   6      32.001   8.474  26.777  0.00  0.00           O
ATOM     77  H   GLU X   6      29.304   3.096  28.103  1.00  0.00           H
ATOM     78  HA  GLU X   6      28.123   5.673  28.462  1.00  0.00           H
ATOM     79  HB3 GLU X   6      30.427   4.769  26.675  1.00  0.00           H
ATOM     80  HB2 GLU X   6      30.565   5.213  28.355  1.00  0.00           H
ATOM     81  HG3 GLU X   6      29.795   7.550  27.784  1.00  0.00           H
ATOM     82  HG2 GLU X   6      29.744   7.111  26.093  1.00  0.00           H
ATOM     83  N   GLU X   7      27.604   4.242  25.524  0.00  0.00           N
ATOM     84  CA  GLU X   7      26.801   4.180  24.357  0.00  0.00           C
ATOM     85  C   GLU X   7      25.281   4.297  24.710  0.00  0.00           C
ATOM     86  O   GLU X   7      24.518   5.058  24.135  0.00  0.00           O
ATOM     87  CB  GLU X   7      27.102   2.875  23.589  0.00  0.00           C
ATOM     88  CG  GLU X   7      28.581   2.729  23.164  0.00  0.00           C
ATOM     89  CD  GLU X   7      28.832   1.455  22.366  0.00  0.00           C
ATOM     90  OE1 GLU X   7      28.883   0.371  22.979  0.00  0.00           O
ATOM     91  OE2 GLU X   7      28.985   1.552  21.132  0.00  0.00           O
ATOM     92  H   GLU X   7      28.183   3.420  25.621  1.00  0.00           H
ATOM     93  HA  GLU X   7      27.076   4.997  23.691  1.00  0.00           H
ATOM     94  HB3 GLU X   7      26.471   2.837  22.699  1.00  0.00           H
ATOM     95  HB2 GLU X   7      26.813   2.010  24.188  1.00  0.00           H
ATOM     96  HG3 GLU X   7      29.237   2.720  24.035  1.00  0.00           H
ATOM     97  HG2 GLU X   7      28.880   3.591  22.566  1.00  0.00           H
ATOM     98  N   GLN X   8      24.879   3.430  25.639  0.00  0.00           N
ATOM     99  CA  GLN X   8      23.485   3.429  26.045  0.00  0.00           C
ATOM    100  C   GLN X   8      23.075   4.859  26.587  0.00  0.00           C
ATOM    101  O   GLN X   8      22.029   5.404  26.249  0.00  0.00           O
ATOM    102  CB  GLN X   8      23.186   2.308  27.055  0.00  0.00           C
ATOM    103  CG  GLN X   8      23.019   0.932  26.377  0.00  0.00           C
ATOM    104  CD  GLN X   8      22.839  -0.211  27.375  0.00  0.00           C
ATOM    105  OE1 GLN X   8      23.461  -0.239  28.433  0.00  0.00           O
ATOM    106  NE2 GLN X   8      22.009  -1.191  27.042  0.00  0.00           N
ATOM    107  H   GLN X   8      25.541   2.787  26.049  1.00  0.00           H
ATOM    108  HA  GLN X   8      22.886   3.232  25.156  1.00  0.00           H
ATOM    109  HB3 GLN X   8      22.260   2.539  27.583  1.00  0.00           H
ATOM    110  HB2 GLN X   8      23.968   2.279  27.815  1.00  0.00           H
ATOM    111  HG3 GLN X   8      23.885   0.707  25.757  1.00  0.00           H
ATOM    112  HG2 GLN X   8      22.164   0.966  25.700  1.00  0.00           H
ATOM    113 HE22 GLN X   8      21.865  -1.974  27.663  1.00  0.00           H
ATOM    114 HE21 GLN X   8      21.508  -1.176  26.165  1.00  0.00           H
ATOM    115  N   ILE X   9      23.937   5.439  27.420  0.00  0.00           N
ATOM    116  CA  ILE X   9      23.641   6.741  27.931  0.00  0.00           C
ATOM    117  C   ILE X   9      23.617   7.782  26.833  0.00  0.00           C
ATOM    118  O   ILE X   9      22.733   8.632  26.829  0.00  0.00           O
ATOM    119  CB  ILE X   9      24.681   7.150  29.024  0.00  0.00           C
ATOM    120  CG1 ILE X   9      24.539   6.241  30.267  0.00  0.00           C
ATOM    121  CG2 ILE X   9      24.631   8.633  29.460  0.00  0.00           C
ATOM    122  CD1 ILE X   9      25.745   6.277  31.218  0.00  0.00           C
ATOM    123  H   ILE X   9      24.786   4.959  27.683  1.00  0.00           H
ATOM    124  HA  ILE X   9      22.668   6.718  28.422  1.00  0.00           H
ATOM    125  HB  ILE X   9      25.675   6.978  28.608  1.00  0.00           H
ATOM    126 HG13 ILE X   9      24.397   5.209  29.955  1.00  0.00           H
ATOM    127 HG12 ILE X   9      23.633   6.506  30.815  1.00  0.00           H
ATOM    128 HG21 ILE X   9      25.311   8.836  30.287  1.00  0.00           H
ATOM    129 HG22 ILE X   9      24.920   9.308  28.653  1.00  0.00           H
ATOM    130 HG23 ILE X   9      23.626   8.907  29.778  1.00  0.00           H
ATOM    131 HD11 ILE X   9      25.824   5.343  31.775  1.00  0.00           H
ATOM    132 HD12 ILE X   9      26.683   6.413  30.677  1.00  0.00           H
ATOM    133 HD13 ILE X   9      25.653   7.085  31.943  1.00  0.00           H
ATOM    134  N   ALA X  10      24.520   7.697  25.859  0.00  0.00           N
ATOM    135  CA  ALA X  10      24.526   8.610  24.746  0.00  0.00           C
ATOM    136  C   ALA X  10      23.159   8.424  23.956  0.00  0.00           C
ATOM    137  O   ALA X  10      22.541   9.409  23.566  0.00  0.00           O
ATOM    138  CB  ALA X  10      25.739   8.338  23.845  0.00  0.00           C
ATOM    139  H   ALA X  10      25.227   6.977  25.888  1.00  0.00           H
ATOM    140  HA  ALA X  10      24.595   9.633  25.116  1.00  0.00           H
ATOM    141  HB1 ALA X  10      25.769   9.047  23.017  1.00  0.00           H
ATOM    142  HB2 ALA X  10      26.673   8.437  24.398  1.00  0.00           H
ATOM    143  HB3 ALA X  10      25.709   7.336  23.415  1.00  0.00           H
ATOM    144  N   GLU X  11      22.719   7.185  23.745  0.00  0.00           N
ATOM    145  CA  GLU X  11      21.510   6.945  23.129  0.00  0.00           C
ATOM    146  C   GLU X  11      20.321   7.602  23.898  0.00  0.00           C
ATOM    147  O   GLU X  11      19.445   8.253  23.338  0.00  0.00           O
ATOM    148  CB  GLU X  11      21.279   5.437  22.892  0.00  0.00           C
ATOM    149  CG  GLU X  11      22.151   4.853  21.757  0.00  0.00           C
ATOM    150  CD  GLU X  11      21.953   3.357  21.516  0.00  0.00           C
ATOM    151  OE1 GLU X  11      21.086   2.738  22.165  0.00  0.00           O
ATOM    152  OE2 GLU X  11      22.660   2.816  20.643  0.00  0.00           O
ATOM    153  H   GLU X  11      23.275   6.395  24.039  1.00  0.00           H
ATOM    154  HA  GLU X  11      21.550   7.394  22.137  1.00  0.00           H
ATOM    155  HB3 GLU X  11      20.229   5.267  22.650  1.00  0.00           H
ATOM    156  HB2 GLU X  11      21.461   4.879  23.810  1.00  0.00           H
ATOM    157  HG3 GLU X  11      23.206   5.033  21.958  1.00  0.00           H
ATOM    158  HG2 GLU X  11      21.928   5.377  20.826  1.00  0.00           H
ATOM    159  N   PHE X  12      20.325   7.409  25.215  0.00  0.00           N
ATOM    160  CA  PHE X  12      19.262   7.970  25.975  0.00  0.00           C
ATOM    161  C   PHE X  12      19.291   9.518  25.925  0.00  0.00           C
ATOM    162  O   PHE X  12      18.288  10.227  25.869  0.00  0.00           O
ATOM    163  CB  PHE X  12      19.382   7.395  27.391  0.00  0.00           C
ATOM    164  CG  PHE X  12      18.163   7.795  28.149  0.00  0.00           C
ATOM    165  CD1 PHE X  12      18.176   8.978  28.910  0.00  0.00           C
ATOM    166  CD2 PHE X  12      16.944   7.204  27.768  0.00  0.00           C
ATOM    167  CE1 PHE X  12      16.984   9.533  29.321  0.00  0.00           C
ATOM    168  CE2 PHE X  12      15.770   7.823  28.124  0.00  0.00           C
ATOM    169  CZ  PHE X  12      15.797   8.944  28.918  0.00  0.00           C
ATOM    170  H   PHE X  12      21.068   6.878  25.645  1.00  0.00           H
ATOM    171  HA  PHE X  12      18.314   7.622  25.565  1.00  0.00           H
ATOM    172  HB3 PHE X  12      20.287   7.733  27.898  1.00  0.00           H
ATOM    173  HB2 PHE X  12      19.423   6.305  27.353  1.00  0.00           H
ATOM    174  HD1 PHE X  12      19.105   9.476  29.139  1.00  0.00           H
ATOM    175  HD2 PHE X  12      16.922   6.347  27.110  1.00  0.00           H
ATOM    176  HE1 PHE X  12      16.995  10.425  29.928  1.00  0.00           H
ATOM    177  HE2 PHE X  12      14.821   7.472  27.767  1.00  0.00           H
ATOM    178  HZ  PHE X  12      14.851   9.324  29.224  1.00  0.00           H
ATOM    179  N   LYS X  13      20.527  10.014  25.937  0.00  0.00           N
ATOM    180  CA  LYS X  13      20.666  11.530  25.917  0.00  0.00           C
ATOM    181  C   LYS X  13      20.124  12.090  24.587  0.00  0.00           C
ATOM    182  O   LYS X  13      19.437  13.106  24.585  0.00  0.00           O
ATOM    183  CB  LYS X  13      22.119  11.972  26.179  0.00  0.00           C
ATOM    184  CG  LYS X  13      22.517  11.910  27.663  0.00  0.00           C
ATOM    185  CD  LYS X  13      23.932  12.452  27.924  0.00  0.00           C
ATOM    186  CE  LYS X  13      24.279  12.503  29.424  0.00  0.00           C
ATOM    187  NZ  LYS X  13      25.615  13.073  29.672  0.00  0.00           N
ATOM    188  H   LYS X  13      21.321   9.390  25.958  1.00  0.00           H
ATOM    189  HA  LYS X  13      20.025  11.917  26.709  1.00  0.00           H
ATOM    190  HB3 LYS X  13      22.227  13.010  25.860  1.00  0.00           H
ATOM    191  HB2 LYS X  13      22.810  11.396  25.562  1.00  0.00           H
ATOM    192  HG3 LYS X  13      22.445  10.884  28.022  1.00  0.00           H
ATOM    193  HG2 LYS X  13      21.798  12.485  28.249  1.00  0.00           H
ATOM    194  HD3 LYS X  13      24.021  13.449  27.490  1.00  0.00           H
ATOM    195  HD2 LYS X  13      24.653  11.822  27.400  1.00  0.00           H
ATOM    196  HE3 LYS X  13      24.240  11.501  29.851  1.00  0.00           H
ATOM    197  HE2 LYS X  13      23.539  13.101  29.960  1.00  0.00           H
ATOM    198  HZ1 LYS X  13      25.802  13.089  30.659  1.00  0.00           H
ATOM    199  HZ2 LYS X  13      26.331  12.526  29.228  1.00  0.00           H
ATOM    200  HZ3 LYS X  13      25.671  14.017  29.332  1.00  0.00           H
ATOM    201  N   GLU X  14      20.388  11.414  23.470  0.00  0.00           N
ATOM    202  CA  GLU X  14      19.883  11.839  22.212  0.00  0.00           C
ATOM    203  C   GLU X  14      18.296  11.831  22.247  0.00  0.00           C
ATOM    204  O   GLU X  14      17.646  12.764  21.787  0.00  0.00           O
ATOM    205  CB  GLU X  14      20.429  10.965  21.066  0.00  0.00           C
ATOM    206  CG  GLU X  14      21.914  11.244  20.743  0.00  0.00           C
ATOM    207  CD  GLU X  14      22.477  10.404  19.598  0.00  0.00           C
ATOM    208  OE1 GLU X  14      21.724   9.636  18.968  0.00  0.00           O
ATOM    209  OE2 GLU X  14      23.683  10.550  19.314  0.00  0.00           O
ATOM    210  H   GLU X  14      20.958  10.581  23.507  1.00  0.00           H
ATOM    211  HA  GLU X  14      20.220  12.860  22.031  1.00  0.00           H
ATOM    212  HB3 GLU X  14      19.832  11.138  20.169  1.00  0.00           H
ATOM    213  HB2 GLU X  14      20.301   9.910  21.311  1.00  0.00           H
ATOM    214  HG3 GLU X  14      22.530  11.081  21.627  1.00  0.00           H
ATOM    215  HG2 GLU X  14      22.035  12.296  20.480  1.00  0.00           H
ATOM    216  N   ALA X  15      17.712  10.772  22.806  0.00  0.00           N
ATOM    217  CA  ALA X  15      16.302  10.701  22.890  0.00  0.00           C
ATOM    218  C   ALA X  15      15.740  11.850  23.793  0.00  0.00           C
ATOM    219  O   ALA X  15      14.744  12.482  23.454  0.00  0.00           O
ATOM    220  CB  ALA X  15      15.888   9.327  23.441  0.00  0.00           C
ATOM    221  H   ALA X  15      18.276  10.018  23.171  1.00  0.00           H
ATOM    222  HA  ALA X  15      15.879  10.793  21.890  1.00  0.00           H
ATOM    223  HB1 ALA X  15      14.802   9.240  23.484  1.00  0.00           H
ATOM    224  HB2 ALA X  15      16.257   8.518  22.810  1.00  0.00           H
ATOM    225  HB3 ALA X  15      16.267   9.163  24.451  1.00  0.00           H
ATOM    226  N   PHE X  16      16.404  12.127  24.913  0.00  0.00           N
ATOM    227  CA  PHE X  16      15.975  13.195  25.768  0.00  0.00           C
ATOM    228  C   PHE X  16      16.063  14.563  25.103  0.00  0.00           C
ATOM    229  O   PHE X  16      15.226  15.441  25.306  0.00  0.00           O
ATOM    230  CB  PHE X  16      16.830  13.106  27.060  0.00  0.00           C
ATOM    231  CG  PHE X  16      16.620  14.172  28.123  0.00  0.00           C
ATOM    232  CD1 PHE X  16      17.381  15.361  28.110  0.00  0.00           C
ATOM    233  CD2 PHE X  16      15.563  14.050  29.047  0.00  0.00           C
ATOM    234  CE1 PHE X  16      17.120  16.361  29.038  0.00  0.00           C
ATOM    235  CE2 PHE X  16      15.326  15.054  29.973  0.00  0.00           C
ATOM    236  CZ  PHE X  16      16.103  16.203  29.971  0.00  0.00           C
ATOM    237  H   PHE X  16      17.217  11.583  25.166  1.00  0.00           H
ATOM    238  HA  PHE X  16      14.940  13.015  26.057  1.00  0.00           H
ATOM    239  HB3 PHE X  16      17.888  13.110  26.798  1.00  0.00           H
ATOM    240  HB2 PHE X  16      16.655  12.138  27.532  1.00  0.00           H
ATOM    241  HD1 PHE X  16      18.162  15.504  27.376  1.00  0.00           H
ATOM    242  HD2 PHE X  16      14.932  13.177  29.044  1.00  0.00           H
ATOM    243  HE1 PHE X  16      17.698  17.274  29.019  1.00  0.00           H
ATOM    244  HE2 PHE X  16      14.523  14.946  30.688  1.00  0.00           H
ATOM    245  HZ  PHE X  16      15.898  16.982  30.689  1.00  0.00           H
ATOM    246  N   ALA X  17      17.086  14.719  24.265  0.00  0.00           N
ATOM    247  CA  ALA X  17      17.243  16.003  23.533  0.00  0.00           C
ATOM    248  C   ALA X  17      16.107  16.351  22.625  0.00  0.00           C
ATOM    249  O   ALA X  17      15.731  17.520  22.435  0.00  0.00           O
ATOM    250  CB  ALA X  17      18.583  16.008  22.782  0.00  0.00           C
ATOM    251  H   ALA X  17      17.748  13.968  24.131  1.00  0.00           H
ATOM    252  HA  ALA X  17      17.270  16.782  24.294  1.00  0.00           H
ATOM    253  HB1 ALA X  17      18.754  16.969  22.295  1.00  0.00           H
ATOM    254  HB2 ALA X  17      19.417  15.836  23.463  1.00  0.00           H
ATOM    255  HB3 ALA X  17      18.617  15.238  22.012  1.00  0.00           H
ATOM    256  N   LEU X  18      15.512  15.289  22.083  0.00  0.00           N
ATOM    257  CA  LEU X  18      14.375  15.496  21.089  0.00  0.00           C
ATOM    258  C   LEU X  18      13.134  16.148  21.784  0.00  0.00           C
ATOM    259  O   LEU X  18      12.181  16.621  21.167  0.00  0.00           O
ATOM    260  CB  LEU X  18      14.013  14.180  20.369  0.00  0.00           C
ATOM    261  CG  LEU X  18      15.114  13.643  19.430  0.00  0.00           C
ATOM    262  CD1 LEU X  18      14.822  12.188  19.002  0.00  0.00           C
ATOM    263  CD2 LEU X  18      15.363  14.579  18.227  0.00  0.00           C
ATOM    264  H   LEU X  18      15.815  14.358  22.332  1.00  0.00           H
ATOM    265  HA  LEU X  18      14.744  16.270  20.417  1.00  0.00           H
ATOM    266  HB3 LEU X  18      13.095  14.315  19.795  1.00  0.00           H
ATOM    267  HB2 LEU X  18      13.773  13.435  21.129  1.00  0.00           H
ATOM    268  HG  LEU X  18      16.041  13.611  20.002  1.00  0.00           H
ATOM    269 HD11 LEU X  18      15.653  11.535  19.272  1.00  0.00           H
ATOM    270 HD12 LEU X  18      13.934  11.786  19.491  1.00  0.00           H
ATOM    271 HD13 LEU X  18      14.664  12.081  17.929  1.00  0.00           H
ATOM    272 HD21 LEU X  18      15.356  14.056  17.271  1.00  0.00           H
ATOM    273 HD22 LEU X  18      14.616  15.370  18.159  1.00  0.00           H
ATOM    274 HD23 LEU X  18      16.336  15.063  18.314  1.00  0.00           H
ATOM    275  N   PHE X  19      13.136  16.001  23.106  0.00  0.00           N
ATOM    276  CA  PHE X  19      12.020  16.513  23.854  0.00  0.00           C
ATOM    277  C   PHE X  19      12.448  17.836  24.532  0.00  0.00           C
ATOM    278  O   PHE X  19      11.650  18.681  24.903  0.00  0.00           O
ATOM    279  CB  PHE X  19      11.485  15.375  24.757  0.00  0.00           C
ATOM    280  CG  PHE X  19      11.280  14.012  24.064  0.00  0.00           C
ATOM    281  CD1 PHE X  19      10.888  13.899  22.708  0.00  0.00           C
ATOM    282  CD2 PHE X  19      11.376  12.819  24.807  0.00  0.00           C
ATOM    283  CE1 PHE X  19      10.707  12.664  22.105  0.00  0.00           C
ATOM    284  CE2 PHE X  19      11.184  11.585  24.187  0.00  0.00           C
ATOM    285  CZ  PHE X  19      10.860  11.505  22.843  0.00  0.00           C
ATOM    286  H   PHE X  19      13.910  15.538  23.562  1.00  0.00           H
ATOM    287  HA  PHE X  19      11.250  16.771  23.127  1.00  0.00           H
ATOM    288  HB3 PHE X  19      10.540  15.683  25.204  1.00  0.00           H
ATOM    289  HB2 PHE X  19      12.182  15.237  25.585  1.00  0.00           H
ATOM    290  HD1 PHE X  19      10.766  14.769  22.092  1.00  0.00           H
ATOM    291  HD2 PHE X  19      11.627  12.867  25.855  1.00  0.00           H
ATOM    292  HE1 PHE X  19      10.443  12.608  21.058  1.00  0.00           H
ATOM    293  HE2 PHE X  19      11.292  10.664  24.736  1.00  0.00           H
ATOM    294  HZ  PHE X  19      10.720  10.541  22.375  1.00  0.00           H
ATOM    295  N   ASP X  20      13.761  17.945  24.736  0.00  0.00           N
ATOM    296  CA  ASP X  20      14.244  19.133  25.528  0.00  0.00           C
ATOM    297  C   ASP X  20      14.726  19.975  24.191  0.00  0.00           C
ATOM    298  O   ASP X  20      15.851  19.908  23.674  0.00  0.00           O
ATOM    299  CB  ASP X  20      15.453  18.744  26.410  0.00  0.00           C
ATOM    300  CG  ASP X  20      16.148  19.927  27.084  0.00  0.00           C
ATOM    301  OD1 ASP X  20      15.617  21.053  27.079  0.00  0.00           O
ATOM    302  OD2 ASP X  20      17.253  19.712  27.624  0.00  0.00           O
ATOM    303  H   ASP X  20      14.389  17.247  24.365  1.00  0.00           H
ATOM    304  HA  ASP X  20      13.507  19.620  26.166  1.00  0.00           H
ATOM    305  HB3 ASP X  20      16.186  18.221  25.796  1.00  0.00           H
ATOM    306  HB2 ASP X  20      15.116  18.056  27.186  1.00  0.00           H
ATOM    307  N   LYS X  21      13.757  20.768  23.737  0.00  0.00           N
ATOM    308  CA  LYS X  21      13.800  21.681  22.708  0.00  0.00           C
ATOM    309  C   LYS X  21      14.854  22.773  23.029  0.00  0.00           C
ATOM    310  O   LYS X  21      15.842  22.984  22.320  0.00  0.00           O
ATOM    311  CB  LYS X  21      12.380  22.293  22.579  0.00  0.00           C
ATOM    312  CG  LYS X  21      12.202  23.344  21.461  0.00  0.00           C
ATOM    313  CD  LYS X  21      10.903  24.164  21.585  0.00  0.00           C
ATOM    314  CE  LYS X  21       9.628  23.303  21.620  0.00  0.00           C
ATOM    315  NZ  LYS X  21       8.391  24.105  21.584  0.00  0.00           N
ATOM    316  H   LYS X  21      12.842  20.743  24.164  1.00  0.00           H
ATOM    317  HA  LYS X  21      13.964  21.212  21.738  1.00  0.00           H
ATOM    318  HB3 LYS X  21      12.099  22.756  23.525  1.00  0.00           H
ATOM    319  HB2 LYS X  21      11.663  21.486  22.419  1.00  0.00           H
ATOM    320  HG3 LYS X  21      12.233  22.846  20.491  1.00  0.00           H
ATOM    321  HG2 LYS X  21      13.036  24.046  21.456  1.00  0.00           H
ATOM    322  HD3 LYS X  21      10.855  24.860  20.746  1.00  0.00           H
ATOM    323  HD2 LYS X  21      10.958  24.782  22.483  1.00  0.00           H
ATOM    324  HE3 LYS X  21       9.605  22.685  22.516  1.00  0.00           H
ATOM    325  HE2 LYS X  21       9.645  22.616  20.776  1.00  0.00           H
ATOM    326  HZ1 LYS X  21       7.590  23.477  21.623  1.00  0.00           H
ATOM    327  HZ2 LYS X  21       8.340  24.730  22.369  1.00  0.00           H
ATOM    328  HZ3 LYS X  21       8.329  24.643  20.737  1.00  0.00           H
ATOM    329  N   ASP X  22      14.615  23.449  24.143  0.00  0.00           N
ATOM    330  CA  ASP X  22      15.503  24.510  24.513  0.00  0.00           C
ATOM    331  C   ASP X  22      16.850  24.166  25.084  0.00  0.00           C
ATOM    332  O   ASP X  22      17.761  24.987  25.175  0.00  0.00           O
ATOM    333  CB  ASP X  22      14.817  25.576  25.420  0.00  0.00           C
ATOM    334  CG  ASP X  22      13.692  26.391  24.772  0.00  0.00           C
ATOM    335  OD1 ASP X  22      13.700  26.575  23.538  0.00  0.00           O
ATOM    336  OD2 ASP X  22      12.891  26.984  25.524  0.00  0.00           O
ATOM    337  H   ASP X  22      13.817  23.213  24.716  1.00  0.00           H
ATOM    338  HA  ASP X  22      15.703  25.062  23.595  1.00  0.00           H
ATOM    339  HB3 ASP X  22      15.553  26.289  25.796  1.00  0.00           H
ATOM    340  HB2 ASP X  22      14.408  25.059  26.290  1.00  0.00           H
ATOM    341  N   GLY X  23      16.983  22.900  25.448  0.00  0.00           N
ATOM    342  CA  GLY X  23      18.374  22.472  25.968  0.00  0.00           C
ATOM    343  C   GLY X  23      18.618  22.936  27.334  0.00  0.00           C
ATOM    344  O   GLY X  23      19.746  23.262  27.709  0.00  0.00           O
ATOM    345  H   GLY X  23      16.197  22.269  25.378  1.00  0.00           H
ATOM    346  HA3 GLY X  23      19.145  22.868  25.307  1.00  0.00           H
ATOM    347  HA2 GLY X  23      18.455  21.386  25.934  1.00  0.00           H
ATOM    348  N   ASP X  24      17.558  22.944  28.137  0.00  0.00           N
ATOM    349  CA  ASP X  24      17.722  23.469  29.581  0.00  0.00           C
ATOM    350  C   ASP X  24      17.897  22.348  30.541  0.00  0.00           C
ATOM    351  O   ASP X  24      18.059  22.523  31.734  0.00  0.00           O
ATOM    352  CB  ASP X  24      16.462  24.266  30.040  0.00  0.00           C
ATOM    353  CG  ASP X  24      16.218  25.613  29.357  0.00  0.00           C
ATOM    354  OD1 ASP X  24      17.177  26.236  28.858  0.00  0.00           O
ATOM    355  OD2 ASP X  24      15.088  26.125  29.490  0.00  0.00           O
ATOM    356  H   ASP X  24      16.666  22.611  27.800  1.00  0.00           H
ATOM    357  HA  ASP X  24      18.479  24.247  29.678  1.00  0.00           H
ATOM    358  HB3 ASP X  24      16.511  24.468  31.111  1.00  0.00           H
ATOM    359  HB2 ASP X  24      15.584  23.638  29.873  1.00  0.00           H
ATOM    360  N   GLY X  25      17.770  21.135  30.033  0.00  0.00           N
ATOM    361  CA  GLY X  25      17.994  19.941  30.970  0.00  0.00           C
ATOM    362  C   GLY X  25      16.706  19.512  31.646  0.00  0.00           C
ATOM    363  O   GLY X  25      16.719  18.871  32.696  0.00  0.00           O
ATOM    364  H   GLY X  25      17.533  21.018  29.058  1.00  0.00           H
ATOM    365  HA3 GLY X  25      18.730  20.208  31.728  1.00  0.00           H
ATOM    366  HA2 GLY X  25      18.401  19.105  30.401  1.00  0.00           H
ATOM    367  N   THR X  26      15.578  19.913  31.061  0.00  0.00           N
ATOM    368  CA  THR X  26      14.279  19.546  31.590  0.00  0.00           C
ATOM    369  C   THR X  26      13.313  19.223  30.398  0.00  0.00           C
ATOM    370  O   THR X  26      13.597  19.636  29.252  0.00  0.00           O
ATOM    371  CB  THR X  26      13.701  20.736  32.415  0.00  0.00           C
ATOM    372  OG1 THR X  26      13.770  21.972  31.716  0.00  0.00           O
ATOM    373  CG2 THR X  26      14.389  20.945  33.773  0.00  0.00           C
ATOM    374  H   THR X  26      15.616  20.486  30.230  1.00  0.00           H
ATOM    375  HA  THR X  26      14.394  18.647  32.195  1.00  0.00           H
ATOM    376  HB  THR X  26      12.646  20.554  32.595  1.00  0.00           H
ATOM    377  HG1 THR X  26      13.489  22.679  32.311  1.00  0.00           H
ATOM    378 HG21 THR X  26      13.899  21.722  34.358  1.00  0.00           H
ATOM    379 HG22 THR X  26      14.360  20.027  34.362  1.00  0.00           H
ATOM    380 HG23 THR X  26      15.436  21.227  33.659  1.00  0.00           H
ATOM    381  N   ILE X  27      12.193  18.571  30.689  0.00  0.00           N
ATOM    382  CA  ILE X  27      11.197  18.468  29.647  0.00  0.00           C
ATOM    383  C   ILE X  27       9.956  19.158  30.051  0.00  0.00           C
ATOM    384  O   ILE X  27       9.420  18.641  31.031  0.00  0.00           O
ATOM    385  CB  ILE X  27      10.838  17.012  29.186  0.00  0.00           C
ATOM    386  CG1 ILE X  27      12.086  16.131  28.956  0.00  0.00           C
ATOM    387  CG2 ILE X  27       9.941  16.996  27.924  0.00  0.00           C
ATOM    388  CD1 ILE X  27      11.765  14.643  28.739  0.00  0.00           C
ATOM    389  H   ILE X  27      12.065  18.172  31.608  1.00  0.00           H
ATOM    390  HA  ILE X  27      11.588  18.992  28.775  1.00  0.00           H
ATOM    391  HB  ILE X  27      10.243  16.539  29.962  1.00  0.00           H
ATOM    392 HG13 ILE X  27      12.748  16.202  29.818  1.00  0.00           H
ATOM    393 HG12 ILE X  27      12.658  16.514  28.109  1.00  0.00           H
ATOM    394 HG21 ILE X  27       9.683  15.980  27.625  1.00  0.00           H
ATOM    395 HG22 ILE X  27       8.996  17.515  28.082  1.00  0.00           H
ATOM    396 HG23 ILE X  27      10.440  17.473  27.080  1.00  0.00           H
ATOM    397 HD11 ILE X  27      12.554  14.010  29.143  1.00  0.00           H
ATOM    398 HD12 ILE X  27      10.836  14.349  29.227  1.00  0.00           H
ATOM    399 HD13 ILE X  27      11.669  14.406  27.681  1.00  0.00           H
ATOM    400  N   THR X  28       9.452  20.242  29.454  0.00  0.00           N
ATOM    401  CA  THR X  28       8.143  20.665  30.301  0.00  0.00           C
ATOM    402  C   THR X  28       7.005  20.183  29.549  0.00  0.00           C
ATOM    403  O   THR X  28       7.156  19.569  28.493  0.00  0.00           O
ATOM    404  CB  THR X  28       8.112  22.234  30.249  0.00  0.00           C
ATOM    405  OG1 THR X  28       8.278  22.714  28.916  0.00  0.00           O
ATOM    406  CG2 THR X  28       9.201  22.924  31.082  0.00  0.00           C
ATOM    407  H   THR X  28       9.903  20.623  28.634  1.00  0.00           H
ATOM    408  HA  THR X  28       8.164  20.249  31.308  1.00  0.00           H
ATOM    409  HB  THR X  28       7.151  22.611  30.605  1.00  0.00           H
ATOM    410  HG1 THR X  28       9.198  22.503  28.629  1.00  0.00           H
ATOM    411 HG21 THR X  28       9.324  23.968  30.791  1.00  0.00           H
ATOM    412 HG22 THR X  28       8.928  22.940  32.133  1.00  0.00           H
ATOM    413 HG23 THR X  28      10.171  22.436  30.979  1.00  0.00           H
ATOM    414  N   THR X  29       5.813  20.403  30.098  0.00  0.00           N
ATOM    415  CA  THR X  29       4.494  19.990  29.536  0.00  0.00           C
ATOM    416  C   THR X  29       4.374  20.587  28.145  0.00  0.00           C
ATOM    417  O   THR X  29       3.944  19.837  27.272  0.00  0.00           O
ATOM    418  CB  THR X  29       3.319  20.532  30.406  0.00  0.00           C
ATOM    419  OG1 THR X  29       3.471  21.917  30.696  0.00  0.00           O
ATOM    420  CG2 THR X  29       3.172  19.830  31.760  0.00  0.00           C
ATOM    421  H   THR X  29       5.745  20.892  30.979  1.00  0.00           H
ATOM    422  HA  THR X  29       4.486  18.904  29.444  1.00  0.00           H
ATOM    423  HB  THR X  29       2.379  20.409  29.861  1.00  0.00           H
ATOM    424  HG1 THR X  29       3.036  22.421  29.993  1.00  0.00           H
ATOM    425 HG21 THR X  29       2.401  20.305  32.366  1.00  0.00           H
ATOM    426 HG22 THR X  29       2.869  18.793  31.620  1.00  0.00           H
ATOM    427 HG23 THR X  29       4.099  19.849  32.335  1.00  0.00           H
ATOM    428  N   LYS X  30       4.816  21.812  27.891  0.00  0.00           N
ATOM    429  CA  LYS X  30       4.897  22.501  26.673  0.00  0.00           C
ATOM    430  C   LYS X  30       5.738  21.724  25.665  0.00  0.00           C
ATOM    431  O   LYS X  30       5.291  21.449  24.550  0.00  0.00           O
ATOM    432  CB  LYS X  30       5.423  23.938  26.886  0.00  0.00           C
ATOM    433  CG  LYS X  30       4.515  24.805  27.783  0.00  0.00           C
ATOM    434  CD  LYS X  30       5.055  26.222  28.054  0.00  0.00           C
ATOM    435  CE  LYS X  30       5.063  27.148  26.820  0.00  0.00           C
ATOM    436  NZ  LYS X  30       5.515  28.511  27.150  0.00  0.00           N
ATOM    437  H   LYS X  30       5.161  22.391  28.644  1.00  0.00           H
ATOM    438  HA  LYS X  30       3.885  22.541  26.270  1.00  0.00           H
ATOM    439  HB3 LYS X  30       5.525  24.414  25.910  1.00  0.00           H
ATOM    440  HB2 LYS X  30       6.429  23.906  27.308  1.00  0.00           H
ATOM    441  HG3 LYS X  30       4.376  24.312  28.746  1.00  0.00           H
ATOM    442  HG2 LYS X  30       3.519  24.871  27.341  1.00  0.00           H
ATOM    443  HD3 LYS X  30       6.065  26.143  28.459  1.00  0.00           H
ATOM    444  HD2 LYS X  30       4.454  26.673  28.844  1.00  0.00           H
ATOM    445  HE3 LYS X  30       4.061  27.208  26.392  1.00  0.00           H
ATOM    446  HE2 LYS X  30       5.715  26.746  26.043  1.00  0.00           H
ATOM    447  HZ1 LYS X  30       5.503  29.085  26.325  1.00  0.00           H
ATOM    448  HZ2 LYS X  30       4.910  28.935  27.830  1.00  0.00           H
ATOM    449  HZ3 LYS X  30       6.452  28.503  27.510  1.00  0.00           H
ATOM    450  N   GLU X  31       6.961  21.360  26.067  0.00  0.00           N
ATOM    451  CA  GLU X  31       7.840  20.589  25.185  0.00  0.00           C
ATOM    452  C   GLU X  31       7.296  19.239  24.805  0.00  0.00           C
ATOM    453  O   GLU X  31       7.335  18.822  23.650  0.00  0.00           O
ATOM    454  CB  GLU X  31       9.267  20.663  25.698  0.00  0.00           C
ATOM    455  CG  GLU X  31       9.767  22.124  25.792  0.00  0.00           C
ATOM    456  CD  GLU X  31      10.987  22.260  26.677  0.00  0.00           C
ATOM    457  OE1 GLU X  31      10.784  22.130  27.902  0.00  0.00           O
ATOM    458  OE2 GLU X  31      12.071  22.551  26.134  0.00  0.00           O
ATOM    459  H   GLU X  31       7.287  21.617  26.988  1.00  0.00           H
ATOM    460  HA  GLU X  31       7.803  21.145  24.248  1.00  0.00           H
ATOM    461  HB3 GLU X  31       9.885  20.157  24.969  1.00  0.00           H
ATOM    462  HB2 GLU X  31       9.366  20.126  26.642  1.00  0.00           H
ATOM    463  HG3 GLU X  31       9.013  22.796  26.202  1.00  0.00           H
ATOM    464  HG2 GLU X  31       9.992  22.506  24.797  1.00  0.00           H
ATOM    465  N   LEU X  32       6.743  18.544  25.802  0.00  0.00           N
ATOM    466  CA  LEU X  32       6.186  17.220  25.523  0.00  0.00           C
ATOM    467  C   LEU X  32       4.918  17.327  24.563  0.00  0.00           C
ATOM    468  O   LEU X  32       4.402  16.364  23.991  0.00  0.00           O
ATOM    469  CB  LEU X  32       5.764  16.582  26.878  0.00  0.00           C
ATOM    470  CG  LEU X  32       6.115  15.080  27.035  0.00  0.00           C
ATOM    471  CD1 LEU X  32       5.750  14.569  28.443  0.00  0.00           C
ATOM    472  CD2 LEU X  32       5.488  14.185  25.950  0.00  0.00           C
ATOM    473  H   LEU X  32       6.713  18.934  26.733  1.00  0.00           H
ATOM    474  HA  LEU X  32       6.938  16.536  25.130  1.00  0.00           H
ATOM    475  HB3 LEU X  32       4.701  16.743  27.062  1.00  0.00           H
ATOM    476  HB2 LEU X  32       6.267  17.103  27.694  1.00  0.00           H
ATOM    477  HG  LEU X  32       7.198  14.986  26.938  1.00  0.00           H
ATOM    478 HD11 LEU X  32       6.647  14.310  29.006  1.00  0.00           H
ATOM    479 HD12 LEU X  32       5.206  15.317  29.019  1.00  0.00           H
ATOM    480 HD13 LEU X  32       5.121  13.679  28.421  1.00  0.00           H
ATOM    481 HD21 LEU X  32       5.497  13.133  26.236  1.00  0.00           H
ATOM    482 HD22 LEU X  32       4.452  14.461  25.756  1.00  0.00           H
ATOM    483 HD23 LEU X  32       6.037  14.258  25.011  1.00  0.00           H
ATOM    484  N   GLY X  33       4.414  18.557  24.523  0.00  0.00           N
ATOM    485  CA  GLY X  33       3.214  18.807  23.720  0.00  0.00           C
ATOM    486  C   GLY X  33       3.712  19.056  22.314  0.00  0.00           C
ATOM    487  O   GLY X  33       3.127  18.661  21.307  0.00  0.00           O
ATOM    488  H   GLY X  33       4.858  19.302  25.041  1.00  0.00           H
ATOM    489  HA3 GLY X  33       2.711  19.701  24.089  1.00  0.00           H
ATOM    490  HA2 GLY X  33       2.582  17.919  23.728  1.00  0.00           H
ATOM    491  N   THR X  34       4.861  19.728  22.266  0.00  0.00           N
ATOM    492  CA  THR X  34       5.431  20.042  20.887  0.00  0.00           C
ATOM    493  C   THR X  34       5.767  18.748  20.132  0.00  0.00           C
ATOM    494  O   THR X  34       5.478  18.607  18.947  0.00  0.00           O
ATOM    495  CB  THR X  34       6.702  20.928  20.946  0.00  0.00           C
ATOM    496  OG1 THR X  34       6.487  22.053  21.799  0.00  0.00           O
ATOM    497  CG2 THR X  34       7.091  21.460  19.552  0.00  0.00           C
ATOM    498  H   THR X  34       5.318  20.008  23.122  1.00  0.00           H
ATOM    499  HA  THR X  34       4.693  20.606  20.316  1.00  0.00           H
ATOM    500  HB  THR X  34       7.539  20.356  21.353  1.00  0.00           H
ATOM    501  HG1 THR X  34       6.163  21.730  22.656  1.00  0.00           H
ATOM    502 HG21 THR X  34       7.922  22.156  19.578  1.00  0.00           H
ATOM    503 HG22 THR X  34       7.388  20.653  18.881  1.00  0.00           H
ATOM    504 HG23 THR X  34       6.255  21.980  19.082  1.00  0.00           H
ATOM    505  N   VAL X  35       6.342  17.794  20.853  0.00  0.00           N
ATOM    506  CA  VAL X  35       6.690  16.517  20.310  0.00  0.00           C
ATOM    507  C   VAL X  35       5.456  15.711  19.780  0.00  0.00           C
ATOM    508  O   VAL X  35       5.359  15.161  18.694  0.00  0.00           O
ATOM    509  CB  VAL X  35       7.421  15.695  21.407  0.00  0.00           C
ATOM    510  CG1 VAL X  35       7.682  14.212  21.072  0.00  0.00           C
ATOM    511  CG2 VAL X  35       8.730  16.387  21.816  0.00  0.00           C
ATOM    512  H   VAL X  35       6.552  17.955  21.828  1.00  0.00           H
ATOM    513  HA  VAL X  35       7.326  16.711  19.447  1.00  0.00           H
ATOM    514  HB  VAL X  35       6.786  15.698  22.296  1.00  0.00           H
ATOM    515 HG11 VAL X  35       8.198  13.722  21.896  1.00  0.00           H
ATOM    516 HG12 VAL X  35       6.761  13.648  20.924  1.00  0.00           H
ATOM    517 HG13 VAL X  35       8.294  14.103  20.177  1.00  0.00           H
ATOM    518 HG21 VAL X  35       9.089  15.979  22.758  1.00  0.00           H
ATOM    519 HG22 VAL X  35       9.495  16.263  21.050  1.00  0.00           H
ATOM    520 HG23 VAL X  35       8.623  17.458  21.974  1.00  0.00           H
ATOM    521  N   MET X  36       4.517  15.627  20.723  0.00  0.00           N
ATOM    522  CA  MET X  36       3.302  14.861  20.350  0.00  0.00           C
ATOM    523  C   MET X  36       2.524  15.497  19.226  0.00  0.00           C
ATOM    524  O   MET X  36       2.053  14.775  18.353  0.00  0.00           O
ATOM    525  CB  MET X  36       2.386  14.760  21.591  0.00  0.00           C
ATOM    526  CG  MET X  36       2.930  13.861  22.713  0.00  0.00           C
ATOM    527  SD  MET X  36       2.666  12.081  22.472  0.00  0.00           S
ATOM    528  CE  MET X  36       0.893  11.967  22.853  0.00  0.00           C
ATOM    529  H   MET X  36       4.661  16.069  21.620  1.00  0.00           H
ATOM    530  HA  MET X  36       3.592  13.852  20.057  1.00  0.00           H
ATOM    531  HB3 MET X  36       1.407  14.384  21.288  1.00  0.00           H
ATOM    532  HB2 MET X  36       2.193  15.756  21.992  1.00  0.00           H
ATOM    533  HG3 MET X  36       2.472  14.150  23.660  1.00  0.00           H
ATOM    534  HG2 MET X  36       4.000  14.024  22.843  1.00  0.00           H
ATOM    535  HE1 MET X  36       0.566  10.928  22.810  1.00  0.00           H
ATOM    536  HE2 MET X  36       0.686  12.348  23.853  1.00  0.00           H
ATOM    537  HE3 MET X  36       0.299  12.535  22.138  1.00  0.00           H
ATOM    538  N   ARG X  37       2.466  16.825  19.152  0.00  0.00           N
ATOM    539  CA  ARG X  37       1.871  17.519  18.075  0.00  0.00           C
ATOM    540  C   ARG X  37       2.592  17.227  16.764  0.00  0.00           C
ATOM    541  O   ARG X  37       1.890  17.029  15.777  0.00  0.00           O
ATOM    542  CB  ARG X  37       1.805  19.034  18.345  0.00  0.00           C
ATOM    543  CG  ARG X  37       0.679  19.436  19.314  0.00  0.00           C
ATOM    544  CD  ARG X  37       0.711  20.929  19.671  0.00  0.00           C
ATOM    545  NE  ARG X  37       1.848  21.264  20.541  0.00  0.00           N
ATOM    546  CZ  ARG X  37       2.220  22.505  20.893  0.00  0.00           C
ATOM    547  NH1 ARG X  37       1.573  23.570  20.416  0.00  0.00           N
ATOM    548  NH2 ARG X  37       3.243  22.686  21.728  0.00  0.00           N
ATOM    549  H   ARG X  37       2.860  17.390  19.891  1.00  0.00           H
ATOM    550  HA  ARG X  37       0.858  17.131  17.971  1.00  0.00           H
ATOM    551  HB3 ARG X  37       1.619  19.557  17.405  1.00  0.00           H
ATOM    552  HB2 ARG X  37       2.774  19.394  18.692  1.00  0.00           H
ATOM    553  HG3 ARG X  37       0.810  18.862  20.231  1.00  0.00           H
ATOM    554  HG2 ARG X  37      -0.305  19.156  18.937  1.00  0.00           H
ATOM    555  HD3 ARG X  37      -0.241  21.291  20.055  1.00  0.00           H
ATOM    556  HD2 ARG X  37       0.896  21.483  18.750  1.00  0.00           H
ATOM    557  HE  ARG X  37       2.336  20.446  20.897  1.00  0.00           H
ATOM    558 HH12 ARG X  37       1.827  24.515  20.663  1.00  0.00           H
ATOM    559 HH11 ARG X  37       0.789  23.475  19.791  1.00  0.00           H
ATOM    560 HH22 ARG X  37       3.549  23.610  21.994  1.00  0.00           H
ATOM    561 HH21 ARG X  37       3.750  21.928  22.151  1.00  0.00           H
ATOM    562  N   SER X  38       3.917  17.099  16.725  0.00  0.00           N
ATOM    563  CA  SER X  38       4.659  16.712  15.612  0.00  0.00           C
ATOM    564  C   SER X  38       4.187  15.335  15.110  0.00  0.00           C
ATOM    565  O   SER X  38       4.016  15.182  13.904  0.00  0.00           O
ATOM    566  CB  SER X  38       6.177  16.749  15.892  0.00  0.00           C
ATOM    567  OG  SER X  38       6.639  18.090  15.976  0.00  0.00           O
ATOM    568  H   SER X  38       4.467  17.289  17.550  1.00  0.00           H
ATOM    569  HA  SER X  38       4.490  17.441  14.819  1.00  0.00           H
ATOM    570  HB3 SER X  38       6.712  16.266  15.071  1.00  0.00           H
ATOM    571  HB2 SER X  38       6.453  16.202  16.789  1.00  0.00           H
ATOM    572  HG  SER X  38       7.572  18.069  16.229  1.00  0.00           H
ATOM    573  N   LEU X  39       3.932  14.386  16.002  0.00  0.00           N
ATOM    574  CA  LEU X  39       3.459  13.109  15.742  0.00  0.00           C
ATOM    575  C   LEU X  39       1.925  13.034  15.515  0.00  0.00           C
ATOM    576  O   LEU X  39       1.434  11.941  15.257  0.00  0.00           O
ATOM    577  CB  LEU X  39       3.820  12.225  16.969  0.00  0.00           C
ATOM    578  CG  LEU X  39       5.335  12.031  17.229  0.00  0.00           C
ATOM    579  CD1 LEU X  39       5.583  11.401  18.617  0.00  0.00           C
ATOM    580  CD2 LEU X  39       6.032  11.243  16.099  0.00  0.00           C
ATOM    581  H   LEU X  39       4.082  14.563  16.985  1.00  0.00           H
ATOM    582  HA  LEU X  39       4.009  12.634  14.930  1.00  0.00           H
ATOM    583  HB3 LEU X  39       3.371  11.236  16.860  1.00  0.00           H
ATOM    584  HB2 LEU X  39       3.354  12.648  17.859  1.00  0.00           H
ATOM    585  HG  LEU X  39       5.801  13.016  17.262  1.00  0.00           H
ATOM    586 HD11 LEU X  39       6.290  12.001  19.190  1.00  0.00           H
ATOM    587 HD12 LEU X  39       4.670  11.336  19.212  1.00  0.00           H
ATOM    588 HD13 LEU X  39       5.989  10.392  18.559  1.00  0.00           H
ATOM    589 HD21 LEU X  39       6.716  10.481  16.473  1.00  0.00           H
ATOM    590 HD22 LEU X  39       5.319  10.736  15.449  1.00  0.00           H
ATOM    591 HD23 LEU X  39       6.622  11.912  15.472  1.00  0.00           H
ATOM    592  N   GLY X  40       1.224  14.160  15.474  0.00  0.00           N
ATOM    593  CA  GLY X  40      -0.213  13.948  15.039  0.00  0.00           C
ATOM    594  C   GLY X  40      -1.098  14.324  16.166  0.00  0.00           C
ATOM    595  O   GLY X  40      -2.100  14.983  15.904  0.00  0.00           O
ATOM    596  H   GLY X  40       1.662  15.037  15.720  1.00  0.00           H
ATOM    597  HA3 GLY X  40      -0.366  12.897  14.792  1.00  0.00           H
ATOM    598  HA2 GLY X  40      -0.430  14.583  14.180  1.00  0.00           H
ATOM    599  N   GLN X  41      -0.784  13.974  17.408  0.00  0.00           N
ATOM    600  CA  GLN X  41      -1.698  14.182  18.530  0.00  0.00           C
ATOM    601  C   GLN X  41      -1.897  15.412  19.372  0.00  0.00           C
ATOM    602  O   GLN X  41      -1.037  15.462  20.256  0.00  0.00           O
ATOM    603  CB  GLN X  41      -1.387  12.971  19.469  0.00  0.00           C
ATOM    604  CG  GLN X  41      -1.750  11.590  18.873  0.00  0.00           C
ATOM    605  CD  GLN X  41      -1.399  10.447  19.824  0.00  0.00           C
ATOM    606  OE1 GLN X  41      -0.231  10.205  20.111  0.00  0.00           O
ATOM    607  NE2 GLN X  41      -2.396   9.720  20.312  0.00  0.00           N
ATOM    608  H   GLN X  41       0.111  13.549  17.602  1.00  0.00           H
ATOM    609  HA  GLN X  41      -2.684  13.846  18.210  1.00  0.00           H
ATOM    610  HB3 GLN X  41      -1.927  13.068  20.415  1.00  0.00           H
ATOM    611  HB2 GLN X  41      -0.328  12.978  19.736  1.00  0.00           H
ATOM    612  HG3 GLN X  41      -1.210  11.418  17.941  1.00  0.00           H
ATOM    613  HG2 GLN X  41      -2.811  11.553  18.622  1.00  0.00           H
ATOM    614 HE22 GLN X  41      -2.213   8.949  20.938  1.00  0.00           H
ATOM    615 HE21 GLN X  41      -3.357   9.918  20.068  1.00  0.00           H
ATOM    616  N   ASN X  42      -2.812  16.359  19.199  0.00  0.00           N
ATOM    617  CA  ASN X  42      -2.794  17.469  20.140  0.00  0.00           C
ATOM    618  C   ASN X  42      -3.427  17.259  21.530  0.00  0.00           C
ATOM    619  O   ASN X  42      -4.641  17.387  21.701  0.00  0.00           O
ATOM    620  CB  ASN X  42      -3.503  18.646  19.409  0.00  0.00           C
ATOM    621  CG  ASN X  42      -3.400  20.008  20.110  0.00  0.00           C
ATOM    622  OD1 ASN X  42      -2.446  20.280  20.831  0.00  0.00           O
ATOM    623  ND2 ASN X  42      -4.361  20.894  19.880  0.00  0.00           N
ATOM    624  H   ASN X  42      -3.477  16.287  18.442  1.00  0.00           H
ATOM    625  HA  ASN X  42      -1.766  17.808  20.267  1.00  0.00           H
ATOM    626  HB3 ASN X  42      -4.554  18.405  19.238  1.00  0.00           H
ATOM    627  HB2 ASN X  42      -3.058  18.780  18.422  1.00  0.00           H
ATOM    628 HD22 ASN X  42      -4.332  21.808  20.312  1.00  0.00           H
ATOM    629 HD21 ASN X  42      -5.143  20.678  19.277  1.00  0.00           H
ATOM    630  N   PRO X  43      -2.602  16.930  22.517  0.00  0.00           N
ATOM    631  CA  PRO X  43      -3.157  16.760  23.850  0.00  0.00           C
ATOM    632  C   PRO X  43      -3.382  18.162  24.448  0.00  0.00           C
ATOM    633  O   PRO X  43      -2.871  19.194  23.977  0.00  0.00           O
ATOM    634  CB  PRO X  43      -2.066  15.950  24.590  0.00  0.00           C
ATOM    635  CG  PRO X  43      -0.829  15.951  23.687  0.00  0.00           C
ATOM    636  CD  PRO X  43      -1.138  17.039  22.673  0.00  0.00           C
ATOM    637  HA  PRO X  43      -4.097  16.210  23.804  1.00  0.00           H
ATOM    638  HB3 PRO X  43      -2.399  14.931  24.789  1.00  0.00           H
ATOM    639  HB2 PRO X  43      -1.846  16.392  25.560  1.00  0.00           H
ATOM    640  HG3 PRO X  43      -0.745  14.991  23.173  1.00  0.00           H
ATOM    641  HG2 PRO X  43       0.104  16.125  24.221  1.00  0.00           H
ATOM    642  HD2 PRO X  43      -0.896  18.007  23.110  1.00  0.00           H
ATOM    643  HD3 PRO X  43      -0.494  17.003  21.805  1.00  0.00           H
ATOM    644  N   THR X  44      -4.222  18.161  25.477  0.00  0.00           N
ATOM    645  CA  THR X  44      -4.570  19.340  26.195  0.00  0.00           C
ATOM    646  C   THR X  44      -3.536  19.505  27.286  0.00  0.00           C
ATOM    647  O   THR X  44      -2.703  18.595  27.454  0.00  0.00           O
ATOM    648  CB  THR X  44      -5.995  19.222  26.816  0.00  0.00           C
ATOM    649  OG1 THR X  44      -6.087  18.326  27.916  0.00  0.00           O
ATOM    650  CG2 THR X  44      -7.088  18.887  25.790  0.00  0.00           C
ATOM    651  H   THR X  44      -4.646  17.296  25.782  1.00  0.00           H
ATOM    652  HA  THR X  44      -4.539  20.200  25.526  1.00  0.00           H
ATOM    653  HB  THR X  44      -6.249  20.205  27.217  1.00  0.00           H
ATOM    654  HG1 THR X  44      -7.018  18.096  28.030  1.00  0.00           H
ATOM    655 HG21 THR X  44      -8.082  18.922  26.236  1.00  0.00           H
ATOM    656 HG22 THR X  44      -7.078  19.602  24.966  1.00  0.00           H
ATOM    657 HG23 THR X  44      -6.952  17.893  25.361  1.00  0.00           H
ATOM    658  N   GLU X  45      -3.553  20.624  27.981  0.00  0.00           N
ATOM    659  CA  GLU X  45      -2.600  20.860  29.042  0.00  0.00           C
ATOM    660  C   GLU X  45      -2.832  19.806  30.184  0.00  0.00           C
ATOM    661  O   GLU X  45      -1.917  19.284  30.819  0.00  0.00           O
ATOM    662  CB  GLU X  45      -2.775  22.291  29.600  0.00  0.00           C
ATOM    663  CG  GLU X  45      -2.599  23.434  28.573  0.00  0.00           C
ATOM    664  CD  GLU X  45      -1.202  23.534  27.962  0.00  0.00           C
ATOM    665  OE1 GLU X  45      -0.216  23.220  28.658  0.00  0.00           O
ATOM    666  OE2 GLU X  45      -1.113  23.977  26.800  0.00  0.00           O
ATOM    667  H   GLU X  45      -4.240  21.335  27.776  1.00  0.00           H
ATOM    668  HA  GLU X  45      -1.590  20.743  28.648  1.00  0.00           H
ATOM    669  HB3 GLU X  45      -2.067  22.438  30.418  1.00  0.00           H
ATOM    670  HB2 GLU X  45      -3.759  22.388  30.059  1.00  0.00           H
ATOM    671  HG3 GLU X  45      -2.813  24.386  29.062  1.00  0.00           H
ATOM    672  HG2 GLU X  45      -3.334  23.339  27.773  1.00  0.00           H
ATOM    673  N   ALA X  46      -4.116  19.533  30.409  0.00  0.00           N
ATOM    674  CA  ALA X  46      -4.442  18.551  31.494  0.00  0.00           C
ATOM    675  C   ALA X  46      -3.827  17.155  31.151  0.00  0.00           C
ATOM    676  O   ALA X  46      -3.232  16.475  31.981  0.00  0.00           O
ATOM    677  CB  ALA X  46      -5.957  18.481  31.727  0.00  0.00           C
ATOM    678  H   ALA X  46      -4.832  19.983  29.857  1.00  0.00           H
ATOM    679  HA  ALA X  46      -3.930  18.901  32.391  1.00  0.00           H
ATOM    680  HB1 ALA X  46      -6.194  17.773  32.521  1.00  0.00           H
ATOM    681  HB2 ALA X  46      -6.355  19.452  32.023  1.00  0.00           H
ATOM    682  HB3 ALA X  46      -6.485  18.159  30.829  1.00  0.00           H
ATOM    683  N   GLU X  47      -3.995  16.749  29.894  0.00  0.00           N
ATOM    684  CA  GLU X  47      -3.462  15.471  29.524  0.00  0.00           C
ATOM    685  C   GLU X  47      -1.899  15.463  29.606  0.00  0.00           C
ATOM    686  O   GLU X  47      -1.290  14.511  30.083  0.00  0.00           O
ATOM    687  CB  GLU X  47      -3.931  15.122  28.099  0.00  0.00           C
ATOM    688  CG  GLU X  47      -5.451  14.880  28.003  0.00  0.00           C
ATOM    689  CD  GLU X  47      -5.918  14.667  26.569  0.00  0.00           C
ATOM    690  OE1 GLU X  47      -5.613  15.524  25.718  0.00  0.00           O
ATOM    691  OE2 GLU X  47      -6.599  13.651  26.318  0.00  0.00           O
ATOM    692  H   GLU X  47      -4.485  17.336  29.235  1.00  0.00           H
ATOM    693  HA  GLU X  47      -3.856  14.714  30.202  1.00  0.00           H
ATOM    694  HB3 GLU X  47      -3.408  14.231  27.749  1.00  0.00           H
ATOM    695  HB2 GLU X  47      -3.637  15.922  27.417  1.00  0.00           H
ATOM    696  HG3 GLU X  47      -6.006  15.722  28.415  1.00  0.00           H
ATOM    697  HG2 GLU X  47      -5.723  14.013  28.607  1.00  0.00           H
ATOM    698  N   LEU X  48      -1.273  16.555  29.172  0.00  0.00           N
ATOM    699  CA  LEU X  48       0.150  16.650  29.263  0.00  0.00           C
ATOM    700  C   LEU X  48       0.639  16.592  30.721  0.00  0.00           C
ATOM    701  O   LEU X  48       1.651  15.993  31.082  0.00  0.00           O
ATOM    702  CB  LEU X  48       0.636  17.934  28.568  0.00  0.00           C
ATOM    703  CG  LEU X  48       0.619  17.797  27.039  0.00  0.00           C
ATOM    704  CD1 LEU X  48       0.733  19.165  26.346  0.00  0.00           C
ATOM    705  CD2 LEU X  48       1.672  16.775  26.563  0.00  0.00           C
ATOM    706  H   LEU X  48      -1.804  17.318  28.778  1.00  0.00           H
ATOM    707  HA  LEU X  48       0.557  15.773  28.760  1.00  0.00           H
ATOM    708  HB3 LEU X  48       1.653  18.178  28.884  1.00  0.00           H
ATOM    709  HB2 LEU X  48       0.018  18.772  28.892  1.00  0.00           H
ATOM    710  HG  LEU X  48      -0.361  17.413  26.766  1.00  0.00           H
ATOM    711 HD11 LEU X  48       0.100  19.206  25.459  1.00  0.00           H
ATOM    712 HD12 LEU X  48       0.424  19.983  26.997  1.00  0.00           H
ATOM    713 HD13 LEU X  48       1.753  19.377  26.043  1.00  0.00           H
ATOM    714 HD21 LEU X  48       2.284  17.156  25.755  1.00  0.00           H
ATOM    715 HD22 LEU X  48       2.355  16.482  27.360  1.00  0.00           H
ATOM    716 HD23 LEU X  48       1.197  15.860  26.207  1.00  0.00           H
ATOM    717  N   GLN X  49      -0.143  17.263  31.565  0.00  0.00           N
ATOM    718  CA  GLN X  49       0.275  17.278  33.014  0.00  0.00           C
ATOM    719  C   GLN X  49       0.227  15.891  33.629  0.00  0.00           C
ATOM    720  O   GLN X  49       1.126  15.510  34.372  0.00  0.00           O
ATOM    721  CB  GLN X  49      -0.617  18.260  33.801  0.00  0.00           C
ATOM    722  CG  GLN X  49      -0.257  19.740  33.559  0.00  0.00           C
ATOM    723  CD  GLN X  49      -1.329  20.711  34.057  0.00  0.00           C
ATOM    724  OE1 GLN X  49      -2.159  20.376  34.900  0.00  0.00           O
ATOM    725  NE2 GLN X  49      -1.310  21.942  33.565  0.00  0.00           N
ATOM    726  H   GLN X  49      -0.971  17.730  31.224  1.00  0.00           H
ATOM    727  HA  GLN X  49       1.297  17.651  33.077  1.00  0.00           H
ATOM    728  HB3 GLN X  49      -0.540  18.061  34.872  1.00  0.00           H
ATOM    729  HB2 GLN X  49      -1.660  18.078  33.541  1.00  0.00           H
ATOM    730  HG3 GLN X  49      -0.098  19.915  32.495  1.00  0.00           H
ATOM    731  HG2 GLN X  49       0.686  19.974  34.054  1.00  0.00           H
ATOM    732 HE22 GLN X  49      -1.984  22.630  33.869  1.00  0.00           H
ATOM    733 HE21 GLN X  49      -0.619  22.218  32.882  1.00  0.00           H
ATOM    734  N   ASP X  50      -0.786  15.099  33.281  0.00  0.00           N
ATOM    735  CA  ASP X  50      -0.869  13.770  33.759  0.00  0.00           C
ATOM    736  C   ASP X  50       0.297  12.916  33.310  0.00  0.00           C
ATOM    737  O   ASP X  50       0.824  12.160  34.123  0.00  0.00           O
ATOM    738  CB  ASP X  50      -2.183  13.034  33.375  0.00  0.00           C
ATOM    739  CG  ASP X  50      -3.484  13.603  33.939  0.00  0.00           C
ATOM    740  OD1 ASP X  50      -3.465  14.228  35.019  0.00  0.00           O
ATOM    741  OD2 ASP X  50      -4.547  13.266  33.377  0.00  0.00           O
ATOM    742  H   ASP X  50      -1.510  15.445  32.667  1.00  0.00           H
ATOM    743  HA  ASP X  50      -0.860  13.804  34.848  1.00  0.00           H
ATOM    744  HB3 ASP X  50      -2.121  11.990  33.690  1.00  0.00           H
ATOM    745  HB2 ASP X  50      -2.263  13.033  32.286  1.00  0.00           H
ATOM    746  N   MET X  51       0.765  13.094  32.082  0.00  0.00           N
ATOM    747  CA  MET X  51       1.873  12.430  31.490  0.00  0.00           C
ATOM    748  C   MET X  51       3.148  12.755  32.292  0.00  0.00           C
ATOM    749  O   MET X  51       3.878  11.859  32.720  0.00  0.00           O
ATOM    750  CB  MET X  51       2.017  12.773  29.990  0.00  0.00           C
ATOM    751  CG  MET X  51       0.903  12.184  29.107  0.00  0.00           C
ATOM    752  SD  MET X  51       0.761  12.919  27.450  0.00  0.00           S
ATOM    753  CE  MET X  51       2.346  12.421  26.724  0.00  0.00           C
ATOM    754  H   MET X  51       0.322  13.760  31.464  1.00  0.00           H
ATOM    755  HA  MET X  51       1.696  11.358  31.579  1.00  0.00           H
ATOM    756  HB3 MET X  51       2.971  12.376  29.640  1.00  0.00           H
ATOM    757  HB2 MET X  51       2.081  13.849  29.839  1.00  0.00           H
ATOM    758  HG3 MET X  51      -0.064  12.298  29.596  1.00  0.00           H
ATOM    759  HG2 MET X  51       1.051  11.109  28.999  1.00  0.00           H
ATOM    760  HE1 MET X  51       2.417  12.769  25.693  1.00  0.00           H
ATOM    761  HE2 MET X  51       3.175  12.851  27.282  1.00  0.00           H
ATOM    762  HE3 MET X  51       2.449  11.336  26.727  1.00  0.00           H
ATOM    763  N   ILE X  52       3.390  14.054  32.507  0.00  0.00           N
ATOM    764  CA  ILE X  52       4.617  14.489  33.277  0.00  0.00           C
ATOM    765  C   ILE X  52       4.539  14.043  34.662  0.00  0.00           C
ATOM    766  O   ILE X  52       5.592  13.581  35.116  0.00  0.00           O
ATOM    767  CB  ILE X  52       4.750  16.056  33.256  0.00  0.00           C
ATOM    768  CG1 ILE X  52       4.997  16.623  31.835  0.00  0.00           C
ATOM    769  CG2 ILE X  52       5.749  16.686  34.260  0.00  0.00           C
ATOM    770  CD1 ILE X  52       6.428  16.517  31.295  0.00  0.00           C
ATOM    771  H   ILE X  52       2.751  14.752  32.154  1.00  0.00           H
ATOM    772  HA  ILE X  52       5.510  14.075  32.808  1.00  0.00           H
ATOM    773  HB  ILE X  52       3.771  16.443  33.548  1.00  0.00           H
ATOM    774 HG13 ILE X  52       4.753  17.680  31.844  1.00  0.00           H
ATOM    775 HG12 ILE X  52       4.309  16.173  31.120  1.00  0.00           H
ATOM    776 HG21 ILE X  52       5.831  17.764  34.112  1.00  0.00           H
ATOM    777 HG22 ILE X  52       5.441  16.539  35.296  1.00  0.00           H
ATOM    778 HG23 ILE X  52       6.746  16.259  34.154  1.00  0.00           H
ATOM    779 HD11 ILE X  52       6.510  17.007  30.324  1.00  0.00           H
ATOM    780 HD12 ILE X  52       7.159  16.992  31.949  1.00  0.00           H
ATOM    781 HD13 ILE X  52       6.712  15.480  31.155  1.00  0.00           H
ATOM    782  N   ASN X  53       3.417  14.127  35.377  0.00  0.00           N
ATOM    783  CA  ASN X  53       3.189  13.643  36.691  0.00  0.00           C
ATOM    784  C   ASN X  53       3.620  12.190  36.878  0.00  0.00           C
ATOM    785  O   ASN X  53       4.218  11.805  37.880  0.00  0.00           O
ATOM    786  CB  ASN X  53       1.733  13.872  37.172  0.00  0.00           C
ATOM    787  CG  ASN X  53       1.389  15.302  37.617  0.00  0.00           C
ATOM    788  OD1 ASN X  53       0.259  15.749  37.439  0.00  0.00           O
ATOM    789  ND2 ASN X  53       2.309  16.030  38.246  0.00  0.00           N
ATOM    790  H   ASN X  53       2.602  14.578  34.987  1.00  0.00           H
ATOM    791  HA  ASN X  53       3.836  14.231  37.341  1.00  0.00           H
ATOM    792  HB3 ASN X  53       1.553  13.258  38.056  1.00  0.00           H
ATOM    793  HB2 ASN X  53       1.019  13.523  36.427  1.00  0.00           H
ATOM    794 HD22 ASN X  53       2.093  16.964  38.563  1.00  0.00           H
ATOM    795 HD21 ASN X  53       3.248  15.680  38.413  1.00  0.00           H
ATOM    796  N   GLU X  54       3.315  11.383  35.863  0.00  0.00           N
ATOM    797  CA  GLU X  54       3.672   9.942  35.950  0.00  0.00           C
ATOM    798  C   GLU X  54       5.306   9.923  36.138  0.00  0.00           C
ATOM    799  O   GLU X  54       5.901   9.273  36.996  0.00  0.00           O
ATOM    800  CB  GLU X  54       3.242   9.143  34.699  0.00  0.00           C
ATOM    801  CG  GLU X  54       1.731   8.827  34.609  0.00  0.00           C
ATOM    802  CD  GLU X  54       1.203   7.891  35.698  0.00  0.00           C
ATOM    803  OE1 GLU X  54       1.977   7.058  36.210  0.00  0.00           O
ATOM    804  OE2 GLU X  54       0.001   7.982  36.015  0.00  0.00           O
ATOM    805  H   GLU X  54       2.847  11.752  35.048  1.00  0.00           H
ATOM    806  HA  GLU X  54       3.180   9.474  36.803  1.00  0.00           H
ATOM    807  HB3 GLU X  54       3.799   8.205  34.672  1.00  0.00           H
ATOM    808  HB2 GLU X  54       3.547   9.665  33.797  1.00  0.00           H
ATOM    809  HG3 GLU X  54       1.516   8.372  33.642  1.00  0.00           H
ATOM    810  HG2 GLU X  54       1.159   9.752  34.643  1.00  0.00           H
ATOM    811  N   VAL X  55       5.937  10.653  35.216  0.00  0.00           N
ATOM    812  CA  VAL X  55       7.394  10.561  35.279  0.00  0.00           C
ATOM    813  C   VAL X  55       8.187  11.721  35.928  0.00  0.00           C
ATOM    814  O   VAL X  55       9.191  12.070  35.545  0.00  0.00           O
ATOM    815  CB  VAL X  55       7.827  10.601  33.749  0.00  0.00           C
ATOM    816  CG1 VAL X  55       9.299  10.196  33.460  0.00  0.00           C
ATOM    817  CG2 VAL X  55       6.903   9.806  32.799  0.00  0.00           C
ATOM    818  H   VAL X  55       5.405  11.203  34.556  1.00  0.00           H
ATOM    819  HA  VAL X  55       7.756   9.573  35.563  1.00  0.00           H
ATOM    820  HB  VAL X  55       7.728  11.630  33.400  1.00  0.00           H
ATOM    821 HG11 VAL X  55       9.440   9.811  32.454  1.00  0.00           H
ATOM    822 HG12 VAL X  55       9.983  11.041  33.528  1.00  0.00           H
ATOM    823 HG13 VAL X  55       9.647   9.446  34.165  1.00  0.00           H
ATOM    824 HG21 VAL X  55       7.284   9.816  31.779  1.00  0.00           H
ATOM    825 HG22 VAL X  55       6.797   8.775  33.124  1.00  0.00           H
ATOM    826 HG23 VAL X  55       5.904  10.233  32.732  1.00  0.00           H
ATOM    827  N   ASP X  56       7.635  12.387  36.944  0.00  0.00           N
ATOM    828  CA  ASP X  56       8.345  13.487  37.543  0.00  0.00           C
ATOM    829  C   ASP X  56       8.433  12.834  39.006  0.00  0.00           C
ATOM    830  O   ASP X  56       7.306  12.745  39.642  0.00  0.00           O
ATOM    831  CB  ASP X  56       7.728  14.920  37.390  0.00  0.00           C
ATOM    832  CG  ASP X  56       6.744  15.546  38.386  0.00  0.00           C
ATOM    833  OD1 ASP X  56       5.675  14.984  38.693  0.00  0.00           O
ATOM    834  OD2 ASP X  56       6.984  16.728  38.714  0.00  0.00           O
ATOM    835  H   ASP X  56       6.724  12.119  37.288  1.00  0.00           H
ATOM    836  HA  ASP X  56       9.326  13.645  37.095  1.00  0.00           H
ATOM    837  HB3 ASP X  56       7.297  15.025  36.396  1.00  0.00           H
ATOM    838  HB2 ASP X  56       8.582  15.598  37.372  1.00  0.00           H
ATOM    839  N   ALA X  57       9.595  12.393  39.403  0.00  0.00           N
ATOM    840  CA  ALA X  57       9.749  11.834  40.621  0.00  0.00           C
ATOM    841  C   ALA X  57       9.808  12.873  41.800  0.00  0.00           C
ATOM    842  O   ALA X  57       9.356  12.740  42.932  0.00  0.00           O
ATOM    843  CB  ALA X  57      11.010  10.953  40.619  0.00  0.00           C
ATOM    844  H   ALA X  57      10.398  12.467  38.795  1.00  0.00           H
ATOM    845  HA  ALA X  57       8.909  11.162  40.798  1.00  0.00           H
ATOM    846  HB1 ALA X  57      11.139  10.458  41.582  1.00  0.00           H
ATOM    847  HB2 ALA X  57      10.953  10.174  39.858  1.00  0.00           H
ATOM    848  HB3 ALA X  57      11.911  11.540  40.432  1.00  0.00           H
ATOM    849  N   ASP X  58      10.481  13.959  41.419  0.00  0.00           N
ATOM    850  CA  ASP X  58      10.689  14.968  42.620  0.00  0.00           C
ATOM    851  C   ASP X  58       9.520  15.927  42.743  0.00  0.00           C
ATOM    852  O   ASP X  58       9.380  16.636  43.737  0.00  0.00           O
ATOM    853  CB  ASP X  58      11.987  15.810  42.471  0.00  0.00           C
ATOM    854  CG  ASP X  58      13.304  15.039  42.565  0.00  0.00           C
ATOM    855  OD1 ASP X  58      13.344  13.959  43.190  0.00  0.00           O
ATOM    856  OD2 ASP X  58      14.334  15.607  42.148  0.00  0.00           O
ATOM    857  H   ASP X  58      10.787  14.053  40.461  1.00  0.00           H
ATOM    858  HA  ASP X  58      10.852  14.432  43.555  1.00  0.00           H
ATOM    859  HB3 ASP X  58      12.013  16.592  43.233  1.00  0.00           H
ATOM    860  HB2 ASP X  58      11.956  16.306  41.499  1.00  0.00           H
ATOM    861  N   GLY X  59       8.674  15.942  41.724  0.00  0.00           N
ATOM    862  CA  GLY X  59       7.452  16.849  41.816  0.00  0.00           C
ATOM    863  C   GLY X  59       7.666  18.397  41.500  0.00  0.00           C
ATOM    864  O   GLY X  59       6.765  19.217  41.628  0.00  0.00           O
ATOM    865  H   GLY X  59       8.847  15.363  40.915  1.00  0.00           H
ATOM    866  HA3 GLY X  59       7.002  16.744  42.803  1.00  0.00           H
ATOM    867  HA2 GLY X  59       6.666  16.457  41.171  1.00  0.00           H
ATOM    868  N   ASN X  60       8.869  18.723  41.008  0.00  0.00           N
ATOM    869  CA  ASN X  60       9.216  19.977  40.481  0.00  0.00           C
ATOM    870  C   ASN X  60       8.549  20.380  39.101  0.00  0.00           C
ATOM    871  O   ASN X  60       8.851  21.456  38.591  0.00  0.00           O
ATOM    872  CB  ASN X  60      10.759  19.991  40.277  0.00  0.00           C
ATOM    873  CG  ASN X  60      11.589  19.972  41.567  0.00  0.00           C
ATOM    874  OD1 ASN X  60      11.257  20.630  42.551  0.00  0.00           O
ATOM    875  ND2 ASN X  60      12.699  19.244  41.575  0.00  0.00           N
ATOM    876  H   ASN X  60       9.613  18.039  40.998  1.00  0.00           H
ATOM    877  HA  ASN X  60       9.031  20.754  41.223  1.00  0.00           H
ATOM    878  HB3 ASN X  60      11.056  20.910  39.770  1.00  0.00           H
ATOM    879  HB2 ASN X  60      11.060  19.180  39.613  1.00  0.00           H
ATOM    880 HD22 ASN X  60      13.284  19.206  42.397  1.00  0.00           H
ATOM    881 HD21 ASN X  60      12.988  18.713  40.765  1.00  0.00           H
ATOM    882  N   GLY X  61       7.606  19.580  38.610  0.00  0.00           N
ATOM    883  CA  GLY X  61       6.928  19.969  37.432  0.00  0.00           C
ATOM    884  C   GLY X  61       7.651  19.815  36.111  0.00  0.00           C
ATOM    885  O   GLY X  61       7.288  20.448  35.119  0.00  0.00           O
ATOM    886  H   GLY X  61       7.386  18.712  39.078  1.00  0.00           H
ATOM    887  HA3 GLY X  61       6.593  21.001  37.537  1.00  0.00           H
ATOM    888  HA2 GLY X  61       5.974  19.445  37.380  1.00  0.00           H
ATOM    889  N   THR X  62       8.757  19.073  36.126  0.00  0.00           N
ATOM    890  CA  THR X  62       9.444  18.863  34.796  0.00  0.00           C
ATOM    891  C   THR X  62      10.243  17.556  35.027  0.00  0.00           C
ATOM    892  O   THR X  62      10.500  17.070  36.127  0.00  0.00           O
ATOM    893  CB  THR X  62      10.498  19.984  34.517  0.00  0.00           C
ATOM    894  OG1 THR X  62      11.405  20.189  35.593  0.00  0.00           O
ATOM    895  CG2 THR X  62       9.929  21.352  34.148  0.00  0.00           C
ATOM    896  H   THR X  62       9.093  18.685  36.996  1.00  0.00           H
ATOM    897  HA  THR X  62       8.728  18.762  33.980  1.00  0.00           H
ATOM    898  HB  THR X  62      11.078  19.646  33.661  1.00  0.00           H
ATOM    899  HG1 THR X  62      11.799  21.065  35.500  1.00  0.00           H
ATOM    900 HG21 THR X  62      10.691  22.006  33.724  1.00  0.00           H
ATOM    901 HG22 THR X  62       9.147  21.221  33.403  1.00  0.00           H
ATOM    902 HG23 THR X  62       9.489  21.863  35.005  1.00  0.00           H
ATOM    903  N   ILE X  63      10.612  17.002  33.879  0.00  0.00           N
ATOM    904  CA  ILE X  63      11.308  15.715  33.746  0.00  0.00           C
ATOM    905  C   ILE X  63      12.652  16.027  33.497  0.00  0.00           C
ATOM    906  O   ILE X  63      12.933  16.961  32.750  0.00  0.00           O
ATOM    907  CB  ILE X  63      10.745  14.862  32.563  0.00  0.00           C
ATOM    908  CG1 ILE X  63       9.273  14.461  32.809  0.00  0.00           C
ATOM    909  CG2 ILE X  63      11.586  13.611  32.228  0.00  0.00           C
ATOM    910  CD1 ILE X  63       8.631  13.655  31.666  0.00  0.00           C
ATOM    911  H   ILE X  63      10.417  17.471  33.006  1.00  0.00           H
ATOM    912  HA  ILE X  63      11.205  15.117  34.651  1.00  0.00           H
ATOM    913  HB  ILE X  63      10.771  15.486  31.677  1.00  0.00           H
ATOM    914 HG13 ILE X  63       8.671  15.351  32.988  1.00  0.00           H
ATOM    915 HG12 ILE X  63       9.208  13.878  33.727  1.00  0.00           H
ATOM    916 HG21 ILE X  63      11.192  13.109  31.351  1.00  0.00           H
ATOM    917 HG22 ILE X  63      12.611  13.861  31.963  1.00  0.00           H
ATOM    918 HG23 ILE X  63      11.609  12.899  33.054  1.00  0.00           H
ATOM    919 HD11 ILE X  63       7.561  13.535  31.829  1.00  0.00           H
ATOM    920 HD12 ILE X  63       8.773  14.146  30.703  1.00  0.00           H
ATOM    921 HD13 ILE X  63       9.040  12.648  31.597  1.00  0.00           H
ATOM    922  N   ASP X  64      13.577  15.300  34.097  0.00  0.00           N
ATOM    923  CA  ASP X  64      15.110  15.694  34.019  0.00  0.00           C
ATOM    924  C   ASP X  64      15.621  14.333  33.391  0.00  0.00           C
ATOM    925  O   ASP X  64      14.913  13.326  33.280  0.00  0.00           O
ATOM    926  CB  ASP X  64      15.717  16.090  35.386  0.00  0.00           C
ATOM    927  CG  ASP X  64      17.143  16.656  35.367  0.00  0.00           C
ATOM    928  OD1 ASP X  64      17.545  17.208  36.412  0.00  0.00           O
ATOM    929  OD2 ASP X  64      17.881  16.480  34.377  0.00  0.00           O
ATOM    930  H   ASP X  64      13.313  14.476  34.618  1.00  0.00           H
ATOM    931  HA  ASP X  64      15.185  16.434  33.222  1.00  0.00           H
ATOM    932  HB3 ASP X  64      15.693  15.222  36.047  1.00  0.00           H
ATOM    933  HB2 ASP X  64      15.063  16.846  35.822  1.00  0.00           H
ATOM    934  N   PHE X  65      16.899  14.383  33.030  0.00  0.00           N
ATOM    935  CA  PHE X  65      17.540  13.247  32.438  0.00  0.00           C
ATOM    936  C   PHE X  65      17.450  11.995  33.258  0.00  0.00           C
ATOM    937  O   PHE X  65      17.064  10.942  32.740  0.00  0.00           O
ATOM    938  CB  PHE X  65      18.952  13.691  31.953  0.00  0.00           C
ATOM    939  CG  PHE X  65      20.076  12.671  31.843  0.00  0.00           C
ATOM    940  CD1 PHE X  65      21.069  12.601  32.844  0.00  0.00           C
ATOM    941  CD2 PHE X  65      20.104  11.741  30.782  0.00  0.00           C
ATOM    942  CE1 PHE X  65      22.090  11.667  32.748  0.00  0.00           C
ATOM    943  CE2 PHE X  65      21.135  10.813  30.706  0.00  0.00           C
ATOM    944  CZ  PHE X  65      22.126  10.781  31.680  0.00  0.00           C
ATOM    945  H   PHE X  65      17.431  15.230  33.172  1.00  0.00           H
ATOM    946  HA  PHE X  65      17.025  13.047  31.498  1.00  0.00           H
ATOM    947  HB3 PHE X  65      19.325  14.509  32.571  1.00  0.00           H
ATOM    948  HB2 PHE X  65      18.838  14.139  30.965  1.00  0.00           H
ATOM    949  HD1 PHE X  65      21.059  13.285  33.680  1.00  0.00           H
ATOM    950  HD2 PHE X  65      19.336  11.757  30.022  1.00  0.00           H
ATOM    951  HE1 PHE X  65      22.855  11.623  33.510  1.00  0.00           H
ATOM    952  HE2 PHE X  65      21.167  10.103  29.892  1.00  0.00           H
ATOM    953  HZ  PHE X  65      22.917  10.048  31.624  1.00  0.00           H
ATOM    954  N   PRO X  66      17.815  12.082  34.538  0.00  0.00           N
ATOM    955  CA  PRO X  66      17.762  10.916  35.460  0.00  0.00           C
ATOM    956  C   PRO X  66      16.328  10.315  35.499  0.00  0.00           C
ATOM    957  O   PRO X  66      16.141   9.099  35.444  0.00  0.00           O
ATOM    958  CB  PRO X  66      18.232  11.448  36.822  0.00  0.00           C
ATOM    959  CG  PRO X  66      19.129  12.613  36.458  0.00  0.00           C
ATOM    960  CD  PRO X  66      18.402  13.217  35.265  0.00  0.00           C
ATOM    961  HA  PRO X  66      18.462  10.154  35.117  1.00  0.00           H
ATOM    962  HB3 PRO X  66      18.753  10.690  37.409  1.00  0.00           H
ATOM    963  HB2 PRO X  66      17.389  11.804  37.418  1.00  0.00           H
ATOM    964  HG3 PRO X  66      20.107  12.244  36.144  1.00  0.00           H
ATOM    965  HG2 PRO X  66      19.279  13.320  37.275  1.00  0.00           H
ATOM    966  HD2 PRO X  66      17.592  13.848  35.624  1.00  0.00           H
ATOM    967  HD3 PRO X  66      19.076  13.836  34.679  1.00  0.00           H
ATOM    968  N   GLU X  67      15.338  11.199  35.582  0.00  0.00           N
ATOM    969  CA  GLU X  67      13.961  10.746  35.634  0.00  0.00           C
ATOM    970  C   GLU X  67      13.591  10.064  34.347  0.00  0.00           C
ATOM    971  O   GLU X  67      12.953   9.015  34.380  0.00  0.00           O
ATOM    972  CB  GLU X  67      13.048  11.930  35.989  0.00  0.00           C
ATOM    973  CG  GLU X  67      13.366  12.498  37.392  0.00  0.00           C
ATOM    974  CD  GLU X  67      12.608  13.778  37.703  0.00  0.00           C
ATOM    975  OE1 GLU X  67      12.866  14.775  37.008  0.00  0.00           O
ATOM    976  OE2 GLU X  67      11.807  13.769  38.657  0.00  0.00           O
ATOM    977  H   GLU X  67      15.544  12.187  35.609  1.00  0.00           H
ATOM    978  HA  GLU X  67      13.864  10.027  36.447  1.00  0.00           H
ATOM    979  HB3 GLU X  67      12.004  11.614  35.962  1.00  0.00           H
ATOM    980  HB2 GLU X  67      13.138  12.708  35.232  1.00  0.00           H
ATOM    981  HG3 GLU X  67      14.428  12.723  37.493  1.00  0.00           H
ATOM    982  HG2 GLU X  67      13.142  11.748  38.153  1.00  0.00           H
ATOM    983  N   PHE X  68      14.051  10.594  33.221  0.00  0.00           N
ATOM    984  CA  PHE X  68      13.798  10.066  31.886  0.00  0.00           C
ATOM    985  C   PHE X  68      14.462   8.693  31.795  0.00  0.00           C
ATOM    986  O   PHE X  68      13.801   7.751  31.342  0.00  0.00           O
ATOM    987  CB  PHE X  68      13.996  11.146  30.788  0.00  0.00           C
ATOM    988  CG  PHE X  68      13.000  11.039  29.619  0.00  0.00           C
ATOM    989  CD1 PHE X  68      11.605  10.941  29.853  0.00  0.00           C
ATOM    990  CD2 PHE X  68      13.445  11.053  28.280  0.00  0.00           C
ATOM    991  CE1 PHE X  68      10.722  10.743  28.806  0.00  0.00           C
ATOM    992  CE2 PHE X  68      12.553  10.819  27.247  0.00  0.00           C
ATOM    993  CZ  PHE X  68      11.198  10.653  27.511  0.00  0.00           C
ATOM    994  H   PHE X  68      14.623  11.426  33.251  1.00  0.00           H
ATOM    995  HA  PHE X  68      12.722   9.931  31.773  1.00  0.00           H
ATOM    996  HB3 PHE X  68      15.024  11.169  30.442  1.00  0.00           H
ATOM    997  HB2 PHE X  68      13.837  12.132  31.216  1.00  0.00           H
ATOM    998  HD1 PHE X  68      11.193  10.983  30.850  1.00  0.00           H
ATOM    999  HD2 PHE X  68      14.491  11.178  28.043  1.00  0.00           H
ATOM   1000  HE1 PHE X  68       9.664  10.642  29.004  1.00  0.00           H
ATOM   1001  HE2 PHE X  68      12.929  10.770  26.236  1.00  0.00           H
ATOM   1002  HZ  PHE X  68      10.495  10.473  26.712  1.00  0.00           H
ATOM   1003  N   LEU X  69      15.739   8.571  32.161  0.00  0.00           N
ATOM   1004  CA  LEU X  69      16.470   7.313  32.140  0.00  0.00           C
ATOM   1005  C   LEU X  69      15.748   6.229  32.887  0.00  0.00           C
ATOM   1006  O   LEU X  69      15.695   5.101  32.412  0.00  0.00           O
ATOM   1007  CB  LEU X  69      17.846   7.448  32.863  0.00  0.00           C
ATOM   1008  CG  LEU X  69      19.021   8.129  32.148  0.00  0.00           C
ATOM   1009  CD1 LEU X  69      20.050   8.639  33.177  0.00  0.00           C
ATOM   1010  CD2 LEU X  69      19.692   7.169  31.149  0.00  0.00           C
ATOM   1011  H   LEU X  69      16.254   9.381  32.475  1.00  0.00           H
ATOM   1012  HA  LEU X  69      16.520   6.996  31.098  1.00  0.00           H
ATOM   1013  HB3 LEU X  69      18.209   6.465  33.176  1.00  0.00           H
ATOM   1014  HB2 LEU X  69      17.666   7.977  33.798  1.00  0.00           H
ATOM   1015  HG  LEU X  69      18.637   8.995  31.610  1.00  0.00           H
ATOM   1016 HD11 LEU X  69      21.075   8.405  32.888  1.00  0.00           H
ATOM   1017 HD12 LEU X  69      19.983   9.722  33.274  1.00  0.00           H
ATOM   1018 HD13 LEU X  69      19.898   8.217  34.171  1.00  0.00           H
ATOM   1019 HD21 LEU X  69      20.197   7.719  30.357  1.00  0.00           H
ATOM   1020 HD22 LEU X  69      20.444   6.548  31.634  1.00  0.00           H
ATOM   1021 HD23 LEU X  69      18.970   6.498  30.682  1.00  0.00           H
ATOM   1022  N   SER X  70      15.263   6.545  34.082  0.00  0.00           N
ATOM   1023  CA  SER X  70      14.556   5.622  34.923  0.00  0.00           C
ATOM   1024  C   SER X  70      13.257   5.073  34.222  0.00  0.00           C
ATOM   1025  O   SER X  70      13.038   3.867  34.081  0.00  0.00           O
ATOM   1026  CB  SER X  70      14.256   6.272  36.288  0.00  0.00           C
ATOM   1027  OG  SER X  70      15.436   6.347  37.076  0.00  0.00           O
ATOM   1028  H   SER X  70      15.384   7.480  34.445  1.00  0.00           H
ATOM   1029  HA  SER X  70      15.215   4.772  35.100  1.00  0.00           H
ATOM   1030  HB3 SER X  70      13.526   5.672  36.834  1.00  0.00           H
ATOM   1031  HB2 SER X  70      13.817   7.264  36.173  1.00  0.00           H
ATOM   1032  HG  SER X  70      15.256   6.927  37.829  1.00  0.00           H
ATOM   1033  N   LEU X  71      12.445   6.008  33.750  0.00  0.00           N
ATOM   1034  CA  LEU X  71      11.159   5.615  33.099  0.00  0.00           C
ATOM   1035  C   LEU X  71      11.425   4.820  31.795  0.00  0.00           C
ATOM   1036  O   LEU X  71      10.848   3.747  31.601  0.00  0.00           O
ATOM   1037  CB  LEU X  71      10.253   6.824  32.803  0.00  0.00           C
ATOM   1038  CG  LEU X  71       8.870   6.424  32.202  0.00  0.00           C
ATOM   1039  CD1 LEU X  71       7.790   6.255  33.290  0.00  0.00           C
ATOM   1040  CD2 LEU X  71       8.444   7.338  31.035  0.00  0.00           C
ATOM   1041  H   LEU X  71      12.696   6.983  33.831  1.00  0.00           H
ATOM   1042  HA  LEU X  71      10.622   4.961  33.786  1.00  0.00           H
ATOM   1043  HB3 LEU X  71      10.788   7.482  32.116  1.00  0.00           H
ATOM   1044  HB2 LEU X  71      10.123   7.398  33.716  1.00  0.00           H
ATOM   1045  HG  LEU X  71       8.922   5.442  31.739  1.00  0.00           H
ATOM   1046 HD11 LEU X  71       7.980   6.873  34.167  1.00  0.00           H
ATOM   1047 HD12 LEU X  71       6.792   6.499  32.928  1.00  0.00           H
ATOM   1048 HD13 LEU X  71       7.748   5.219  33.629  1.00  0.00           H
ATOM   1049 HD21 LEU X  71       9.020   8.259  30.983  1.00  0.00           H
ATOM   1050 HD22 LEU X  71       8.606   6.835  30.082  1.00  0.00           H
ATOM   1051 HD23 LEU X  71       7.391   7.609  31.074  1.00  0.00           H
ATOM   1052  N   MET X  72      12.312   5.319  30.945  0.00  0.00           N
ATOM   1053  CA  MET X  72      12.674   4.637  29.729  0.00  0.00           C
ATOM   1054  C   MET X  72      13.196   3.341  29.844  0.00  0.00           C
ATOM   1055  O   MET X  72      12.730   2.437  29.141  0.00  0.00           O
ATOM   1056  CB  MET X  72      13.585   5.516  28.857  0.00  0.00           C
ATOM   1057  CG  MET X  72      13.647   5.083  27.369  0.00  0.00           C
ATOM   1058  SD  MET X  72      12.138   5.406  26.405  0.00  0.00           S
ATOM   1059  CE  MET X  72      12.157   7.223  26.337  0.00  0.00           C
ATOM   1060  H   MET X  72      12.757   6.204  31.141  1.00  0.00           H
ATOM   1061  HA  MET X  72      11.766   4.558  29.131  1.00  0.00           H
ATOM   1062  HB3 MET X  72      14.593   5.544  29.276  1.00  0.00           H
ATOM   1063  HB2 MET X  72      13.219   6.540  28.913  1.00  0.00           H
ATOM   1064  HG3 MET X  72      13.873   4.020  27.285  1.00  0.00           H
ATOM   1065  HG2 MET X  72      14.476   5.570  26.859  1.00  0.00           H
ATOM   1066  HE1 MET X  72      11.346   7.585  25.705  1.00  0.00           H
ATOM   1067  HE2 MET X  72      12.025   7.658  27.328  1.00  0.00           H
ATOM   1068  HE3 MET X  72      13.097   7.587  25.922  1.00  0.00           H
ATOM   1069  N   ALA X  73      14.166   3.138  30.735  0.00  0.00           N
ATOM   1070  CA  ALA X  73      14.784   1.819  30.965  0.00  0.00           C
ATOM   1071  C   ALA X  73      13.842   0.768  31.580  0.00  0.00           C
ATOM   1072  O   ALA X  73      14.152  -0.420  31.662  0.00  0.00           O
ATOM   1073  CB  ALA X  73      16.010   2.000  31.873  0.00  0.00           C
ATOM   1074  H   ALA X  73      14.511   3.908  31.291  1.00  0.00           H
ATOM   1075  HA  ALA X  73      15.157   1.439  30.014  1.00  0.00           H
ATOM   1076  HB1 ALA X  73      16.528   1.053  32.029  1.00  0.00           H
ATOM   1077  HB2 ALA X  73      16.729   2.691  31.433  1.00  0.00           H
ATOM   1078  HB3 ALA X  73      15.728   2.386  32.853  1.00  0.00           H
ATOM   1079  N   ARG X  74      12.672   1.238  32.004  0.00  0.00           N
ATOM   1080  CA  ARG X  74      11.656   0.432  32.631  0.00  0.00           C
ATOM   1081  C   ARG X  74      10.706   0.175  31.496  0.00  0.00           C
ATOM   1082  O   ARG X  74      10.319  -0.993  31.380  0.00  0.00           O
ATOM   1083  CB  ARG X  74      11.087   0.983  33.966  0.00  0.00           C
ATOM   1084  CG  ARG X  74       9.630   1.501  33.956  0.00  0.00           C
ATOM   1085  CD  ARG X  74       9.045   1.802  35.346  0.00  0.00           C
ATOM   1086  NE  ARG X  74       9.846   2.759  36.128  0.00  0.00           N
ATOM   1087  CZ  ARG X  74      10.773   2.474  37.054  0.00  0.00           C
ATOM   1088  NH1 ARG X  74      11.063   1.210  37.369  0.00  0.00           N
ATOM   1089  NH2 ARG X  74      11.402   3.470  37.676  0.00  0.00           N
ATOM   1090  H   ARG X  74      12.451   2.217  31.894  1.00  0.00           H
ATOM   1091  HA  ARG X  74      12.159  -0.530  32.727  1.00  0.00           H
ATOM   1092  HB3 ARG X  74      11.752   1.743  34.371  1.00  0.00           H
ATOM   1093  HB2 ARG X  74      11.130   0.163  34.683  1.00  0.00           H
ATOM   1094  HG3 ARG X  74       9.025   0.677  33.575  1.00  0.00           H
ATOM   1095  HG2 ARG X  74       9.464   2.331  33.269  1.00  0.00           H
ATOM   1096  HD3 ARG X  74       8.706   0.922  35.893  1.00  0.00           H
ATOM   1097  HD2 ARG X  74       8.135   2.372  35.153  1.00  0.00           H
ATOM   1098  HE  ARG X  74       9.653   3.729  35.911  1.00  0.00           H
ATOM   1099 HH12 ARG X  74      11.752   0.972  38.067  1.00  0.00           H
ATOM   1100 HH11 ARG X  74      10.571   0.438  36.950  1.00  0.00           H
ATOM   1101 HH22 ARG X  74      12.095   3.301  38.391  1.00  0.00           H
ATOM   1102 HH21 ARG X  74      11.165   4.437  37.520  1.00  0.00           H
ATOM   1103  N   LYS X  75      10.339   1.146  30.659  0.00  0.00           N
ATOM   1104  CA  LYS X  75       9.450   1.003  29.426  0.00  0.00           C
ATOM   1105  C   LYS X  75      10.076  -0.094  28.529  0.00  0.00           C
ATOM   1106  O   LYS X  75       9.304  -0.915  28.046  0.00  0.00           O
ATOM   1107  CB  LYS X  75       9.169   2.332  28.705  0.00  0.00           C
ATOM   1108  CG  LYS X  75       8.073   3.156  29.402  0.00  0.00           C
ATOM   1109  CD  LYS X  75       7.592   4.348  28.559  0.00  0.00           C
ATOM   1110  CE  LYS X  75       6.339   5.020  29.155  0.00  0.00           C
ATOM   1111  NZ  LYS X  75       5.863   6.148  28.335  0.00  0.00           N
ATOM   1112  H   LYS X  75      10.656   2.092  30.813  1.00  0.00           H
ATOM   1113  HA  LYS X  75       8.535   0.549  29.806  1.00  0.00           H
ATOM   1114  HB3 LYS X  75       8.813   2.096  27.701  1.00  0.00           H
ATOM   1115  HB2 LYS X  75      10.083   2.909  28.570  1.00  0.00           H
ATOM   1116  HG3 LYS X  75       8.436   3.505  30.369  1.00  0.00           H
ATOM   1117  HG2 LYS X  75       7.224   2.506  29.618  1.00  0.00           H
ATOM   1118  HD3 LYS X  75       7.378   4.010  27.544  1.00  0.00           H
ATOM   1119  HD2 LYS X  75       8.403   5.072  28.473  1.00  0.00           H
ATOM   1120  HE3 LYS X  75       6.543   5.371  30.167  1.00  0.00           H
ATOM   1121  HE2 LYS X  75       5.531   4.291  29.240  1.00  0.00           H
ATOM   1122  HZ1 LYS X  75       5.047   6.557  28.758  1.00  0.00           H
ATOM   1123  HZ2 LYS X  75       6.565   6.862  28.249  1.00  0.00           H
ATOM   1124  HZ3 LYS X  75       5.606   5.835  27.415  1.00  0.00           H
ATOM   1125  N   MET X  76      11.388  -0.139  28.302  0.00  0.00           N
ATOM   1126  CA  MET X  76      12.008  -1.123  27.583  0.00  0.00           C
ATOM   1127  C   MET X  76      11.776  -2.491  28.100  0.00  0.00           C
ATOM   1128  O   MET X  76      11.444  -3.417  27.346  0.00  0.00           O
ATOM   1129  CB  MET X  76      13.524  -0.819  27.521  0.00  0.00           C
ATOM   1130  CG  MET X  76      13.880   0.420  26.678  0.00  0.00           C
ATOM   1131  SD  MET X  76      15.558   1.064  26.943  0.00  0.00           S
ATOM   1132  CE  MET X  76      16.551  -0.311  26.299  0.00  0.00           C
ATOM   1133  H   MET X  76      11.989   0.584  28.670  1.00  0.00           H
ATOM   1134  HA  MET X  76      11.637  -1.080  26.559  1.00  0.00           H
ATOM   1135  HB3 MET X  76      14.037  -1.678  27.084  1.00  0.00           H
ATOM   1136  HB2 MET X  76      13.932  -0.714  28.527  1.00  0.00           H
ATOM   1137  HG3 MET X  76      13.187   1.236  26.884  1.00  0.00           H
ATOM   1138  HG2 MET X  76      13.755   0.191  25.619  1.00  0.00           H
ATOM   1139  HE1 MET X  76      17.610  -0.055  26.321  1.00  0.00           H
ATOM   1140  HE2 MET X  76      16.408  -1.210  26.900  1.00  0.00           H
ATOM   1141  HE3 MET X  76      16.276  -0.536  25.268  1.00  0.00           H
ATOM   1142  N   LYS X  77      11.863  -2.630  29.422  0.00  0.00           N
ATOM   1143  CA  LYS X  77      11.574  -3.941  30.057  0.00  0.00           C
ATOM   1144  C   LYS X  77      10.128  -4.341  29.778  0.00  0.00           C
ATOM   1145  O   LYS X  77       9.848  -5.491  29.412  0.00  0.00           O
ATOM   1146  CB  LYS X  77      11.914  -3.930  31.561  0.00  0.00           C
ATOM   1147  CG  LYS X  77      13.421  -3.769  31.830  0.00  0.00           C
ATOM   1148  CD  LYS X  77      13.749  -3.581  33.319  0.00  0.00           C
ATOM   1149  CE  LYS X  77      15.255  -3.363  33.563  0.00  0.00           C
ATOM   1150  NZ  LYS X  77      15.572  -3.185  34.991  0.00  0.00           N
ATOM   1151  H   LYS X  77      12.126  -1.842  29.996  1.00  0.00           H
ATOM   1152  HA  LYS X  77      12.215  -4.683  29.581  1.00  0.00           H
ATOM   1153  HB3 LYS X  77      11.582  -4.868  32.010  1.00  0.00           H
ATOM   1154  HB2 LYS X  77      11.354  -3.149  32.070  1.00  0.00           H
ATOM   1155  HG3 LYS X  77      13.810  -2.924  31.264  1.00  0.00           H
ATOM   1156  HG2 LYS X  77      13.947  -4.646  31.449  1.00  0.00           H
ATOM   1157  HD3 LYS X  77      13.405  -4.454  33.875  1.00  0.00           H
ATOM   1158  HD2 LYS X  77      13.187  -2.728  33.705  1.00  0.00           H
ATOM   1159  HE3 LYS X  77      15.599  -2.483  33.016  1.00  0.00           H
ATOM   1160  HE2 LYS X  77      15.823  -4.212  33.181  1.00  0.00           H
ATOM   1161  HZ1 LYS X  77      16.561  -3.051  35.106  1.00  0.00           H
ATOM   1162  HZ2 LYS X  77      15.101  -2.382  35.368  1.00  0.00           H
ATOM   1163  HZ3 LYS X  77      15.306  -3.997  35.520  1.00  0.00           H
ATOM   1164  N   GLU X  78       9.217  -3.378  29.904  0.00  0.00           N
ATOM   1165  CA  GLU X  78       7.866  -3.602  29.594  0.00  0.00           C
ATOM   1166  C   GLU X  78       7.632  -4.045  28.180  0.00  0.00           C
ATOM   1167  O   GLU X  78       6.830  -4.939  27.942  0.00  0.00           O
ATOM   1168  CB  GLU X  78       6.991  -2.390  29.984  0.00  0.00           C
ATOM   1169  CG  GLU X  78       6.986  -2.098  31.503  0.00  0.00           C
ATOM   1170  CD  GLU X  78       6.126  -0.905  31.917  0.00  0.00           C
ATOM   1171  OE1 GLU X  78       5.555  -0.223  31.043  0.00  0.00           O
ATOM   1172  OE2 GLU X  78       6.016  -0.675  33.138  0.00  0.00           O
ATOM   1173  H   GLU X  78       9.492  -2.462  30.229  1.00  0.00           H
ATOM   1174  HA  GLU X  78       7.525  -4.412  30.239  1.00  0.00           H
ATOM   1175  HB3 GLU X  78       5.965  -2.573  29.660  1.00  0.00           H
ATOM   1176  HB2 GLU X  78       7.310  -1.502  29.442  1.00  0.00           H
ATOM   1177  HG3 GLU X  78       7.999  -1.919  31.860  1.00  0.00           H
ATOM   1178  HG2 GLU X  78       6.627  -2.978  32.038  1.00  0.00           H
ATOM   1179  N   GLN X  79       8.307  -3.395  27.238  0.00  0.00           N
ATOM   1180  CA  GLN X  79       8.247  -3.721  25.833  0.00  0.00           C
ATOM   1181  C   GLN X  79       8.704  -5.101  25.539  0.00  0.00           C
ATOM   1182  O   GLN X  79       7.997  -5.830  24.833  0.00  0.00           O
ATOM   1183  CB  GLN X  79       9.027  -2.672  25.010  0.00  0.00           C
ATOM   1184  CG  GLN X  79       8.315  -1.305  24.927  0.00  0.00           C
ATOM   1185  CD  GLN X  79       9.225  -0.172  24.447  0.00  0.00           C
ATOM   1186  OE1 GLN X  79      10.331  -0.393  23.958  0.00  0.00           O
ATOM   1187  NE2 GLN X  79       8.763   1.066  24.567  0.00  0.00           N
ATOM   1188  H   GLN X  79       8.906  -2.622  27.489  1.00  0.00           H
ATOM   1189  HA  GLN X  79       7.209  -3.635  25.512  1.00  0.00           H
ATOM   1190  HB3 GLN X  79       9.187  -3.036  23.993  1.00  0.00           H
ATOM   1191  HB2 GLN X  79      10.023  -2.551  25.434  1.00  0.00           H
ATOM   1192  HG3 GLN X  79       7.919  -1.028  25.903  1.00  0.00           H
ATOM   1193  HG2 GLN X  79       7.455  -1.378  24.261  1.00  0.00           H
ATOM   1194 HE22 GLN X  79       9.314   1.853  24.257  1.00  0.00           H
ATOM   1195 HE21 GLN X  79       7.847   1.243  24.953  1.00  0.00           H
ATOM   1196  N   ASP X  80       9.872  -5.496  26.045  0.00  0.00           N
ATOM   1197  CA  ASP X  80      10.423  -6.834  25.853  0.00  0.00           C
ATOM   1198  C   ASP X  80       9.393  -7.923  26.358  0.00  0.00           C
ATOM   1199  O   ASP X  80       9.145  -8.917  25.684  0.00  0.00           O
ATOM   1200  CB  ASP X  80      11.779  -7.079  26.566  0.00  0.00           C
ATOM   1201  CG  ASP X  80      12.963  -6.240  26.090  0.00  0.00           C
ATOM   1202  OD1 ASP X  80      12.980  -5.814  24.918  0.00  0.00           O
ATOM   1203  OD2 ASP X  80      13.947  -6.156  26.853  0.00  0.00           O
ATOM   1204  H   ASP X  80      10.427  -4.856  26.595  1.00  0.00           H
ATOM   1205  HA  ASP X  80      10.616  -6.991  24.792  1.00  0.00           H
ATOM   1206  HB3 ASP X  80      12.054  -8.130  26.464  1.00  0.00           H
ATOM   1207  HB2 ASP X  80      11.639  -6.886  27.631  1.00  0.00           H
ATOM   1208  N   SER X  81       8.805  -7.701  27.532  0.00  0.00           N
ATOM   1209  CA  SER X  81       7.835  -8.597  28.016  0.00  0.00           C
ATOM   1210  C   SER X  81       6.610  -8.712  27.056  0.00  0.00           C
ATOM   1211  O   SER X  81       6.115  -9.790  26.744  0.00  0.00           O
ATOM   1212  CB  SER X  81       7.396  -8.165  29.431  0.00  0.00           C
ATOM   1213  OG  SER X  81       8.436  -8.389  30.374  0.00  0.00           O
ATOM   1214  H   SER X  81       9.055  -6.888  28.077  1.00  0.00           H
ATOM   1215  HA  SER X  81       8.293  -9.582  28.107  1.00  0.00           H
ATOM   1216  HB3 SER X  81       6.525  -8.744  29.743  1.00  0.00           H
ATOM   1217  HB2 SER X  81       7.093  -7.117  29.452  1.00  0.00           H
ATOM   1218  HG  SER X  81       8.160  -8.006  31.218  1.00  0.00           H
ATOM   1219  N   GLU X  82       6.141  -7.558  26.588  0.00  0.00           N
ATOM   1220  CA  GLU X  82       5.033  -7.587  25.711  0.00  0.00           C
ATOM   1221  C   GLU X  82       5.341  -8.258  24.377  0.00  0.00           C
ATOM   1222  O   GLU X  82       4.537  -8.968  23.776  0.00  0.00           O
ATOM   1223  CB  GLU X  82       4.496  -6.156  25.486  0.00  0.00           C
ATOM   1224  CG  GLU X  82       3.743  -5.584  26.708  0.00  0.00           C
ATOM   1225  CD  GLU X  82       3.201  -4.169  26.506  0.00  0.00           C
ATOM   1226  OE1 GLU X  82       3.440  -3.560  25.443  0.00  0.00           O
ATOM   1227  OE2 GLU X  82       2.510  -3.682  27.422  0.00  0.00           O
ATOM   1228  H   GLU X  82       6.576  -6.688  26.861  1.00  0.00           H
ATOM   1229  HA  GLU X  82       4.217  -8.124  26.194  1.00  0.00           H
ATOM   1230  HB3 GLU X  82       3.820  -6.150  24.628  1.00  0.00           H
ATOM   1231  HB2 GLU X  82       5.318  -5.491  25.219  1.00  0.00           H
ATOM   1232  HG3 GLU X  82       4.387  -5.585  27.586  1.00  0.00           H
ATOM   1233  HG2 GLU X  82       2.902  -6.236  26.949  1.00  0.00           H
ATOM   1234  N   GLU X  83       6.583  -8.048  23.945  0.00  0.00           N
ATOM   1235  CA  GLU X  83       7.010  -8.699  22.626  0.00  0.00           C
ATOM   1236  C   GLU X  83       6.981 -10.240  22.754  0.00  0.00           C
ATOM   1237  O   GLU X  83       6.535 -10.907  21.826  0.00  0.00           O
ATOM   1238  CB  GLU X  83       8.437  -8.228  22.254  0.00  0.00           C
ATOM   1239  CG  GLU X  83       8.523  -6.791  21.686  0.00  0.00           C
ATOM   1240  CD  GLU X  83       7.932  -6.639  20.287  0.00  0.00           C
ATOM   1241  OE1 GLU X  83       8.430  -7.304  19.357  0.00  0.00           O
ATOM   1242  OE2 GLU X  83       7.002  -5.826  20.121  0.00  0.00           O
ATOM   1243  H   GLU X  83       7.215  -7.473  24.484  1.00  0.00           H
ATOM   1244  HA  GLU X  83       6.376  -8.365  21.804  1.00  0.00           H
ATOM   1245  HB3 GLU X  83       8.874  -8.917  21.528  1.00  0.00           H
ATOM   1246  HB2 GLU X  83       9.082  -8.294  23.128  1.00  0.00           H
ATOM   1247  HG3 GLU X  83       9.568  -6.481  21.648  1.00  0.00           H
ATOM   1248  HG2 GLU X  83       8.025  -6.091  22.354  1.00  0.00           H
ATOM   1249  N   GLU X  84       7.406 -10.798  23.885  0.00  0.00           N
ATOM   1250  CA  GLU X  84       7.354 -12.149  24.111  0.00  0.00           C
ATOM   1251  C   GLU X  84       5.844 -12.704  23.996  0.00  0.00           C
ATOM   1252  O   GLU X  84       5.542 -13.705  23.354  0.00  0.00           O
ATOM   1253  CB  GLU X  84       7.987 -12.522  25.468  0.00  0.00           C
ATOM   1254  CG  GLU X  84       9.525 -12.371  25.493  0.00  0.00           C
ATOM   1255  CD  GLU X  84      10.174 -12.762  26.820  0.00  0.00           C
ATOM   1256  OE1 GLU X  84       9.466 -13.198  27.750  0.00  0.00           O
ATOM   1257  OE2 GLU X  84      11.413 -12.654  26.910  0.00  0.00           O
ATOM   1258  H   GLU X  84       7.787 -10.221  24.621  1.00  0.00           H
ATOM   1259  HA  GLU X  84       7.951 -12.640  23.342  1.00  0.00           H
ATOM   1260  HB3 GLU X  84       7.729 -13.555  25.705  1.00  0.00           H
ATOM   1261  HB2 GLU X  84       7.548 -11.920  26.263  1.00  0.00           H
ATOM   1262  HG3 GLU X  84       9.807 -11.346  25.259  1.00  0.00           H
ATOM   1263  HG2 GLU X  84       9.960 -12.992  24.709  1.00  0.00           H
ATOM   1264  N   LEU X  85       4.936 -11.987  24.655  0.00  0.00           N
ATOM   1265  CA  LEU X  85       3.544 -12.427  24.575  0.00  0.00           C
ATOM   1266  C   LEU X  85       3.010 -12.343  23.165  0.00  0.00           C
ATOM   1267  O   LEU X  85       2.250 -13.169  22.663  0.00  0.00           O
ATOM   1268  CB  LEU X  85       2.669 -11.560  25.516  0.00  0.00           C
ATOM   1269  CG  LEU X  85       3.042 -11.621  27.013  0.00  0.00           C
ATOM   1270  CD1 LEU X  85       2.357 -10.490  27.812  0.00  0.00           C
ATOM   1271  CD2 LEU X  85       2.773 -13.011  27.613  0.00  0.00           C
ATOM   1272  H   LEU X  85       5.220 -11.174  25.183  1.00  0.00           H
ATOM   1273  HA  LEU X  85       3.528 -13.480  24.858  1.00  0.00           H
ATOM   1274  HB3 LEU X  85       1.620 -11.838  25.399  1.00  0.00           H
ATOM   1275  HB2 LEU X  85       2.731 -10.523  25.179  1.00  0.00           H
ATOM   1276  HG  LEU X  85       4.113 -11.438  27.100  1.00  0.00           H
ATOM   1277 HD11 LEU X  85       3.095  -9.909  28.366  1.00  0.00           H
ATOM   1278 HD12 LEU X  85       1.825  -9.790  27.167  1.00  0.00           H
ATOM   1279 HD13 LEU X  85       1.630 -10.861  28.536  1.00  0.00           H
ATOM   1280 HD21 LEU X  85       2.238 -12.962  28.561  1.00  0.00           H
ATOM   1281 HD22 LEU X  85       2.183 -13.638  26.943  1.00  0.00           H
ATOM   1282 HD23 LEU X  85       3.710 -13.535  27.805  1.00  0.00           H
ATOM   1283  N   ILE X  86       3.436 -11.263  22.513  0.00  0.00           N
ATOM   1284  CA  ILE X  86       2.906 -11.080  21.121  0.00  0.00           C
ATOM   1285  C   ILE X  86       3.396 -12.257  20.189  0.00  0.00           C
ATOM   1286  O   ILE X  86       2.662 -12.831  19.391  0.00  0.00           O
ATOM   1287  CB  ILE X  86       3.377  -9.710  20.524  0.00  0.00           C
ATOM   1288  CG1 ILE X  86       2.540  -8.532  21.075  0.00  0.00           C
ATOM   1289  CG2 ILE X  86       3.501  -9.605  18.984  0.00  0.00           C
ATOM   1290  CD1 ILE X  86       1.205  -8.300  20.347  0.00  0.00           C
ATOM   1291  H   ILE X  86       4.079 -10.624  22.959  1.00  0.00           H
ATOM   1292  HA  ILE X  86       1.816 -11.067  21.147  1.00  0.00           H
ATOM   1293  HB  ILE X  86       4.388  -9.545  20.899  1.00  0.00           H
ATOM   1294 HG13 ILE X  86       3.132  -7.619  21.004  1.00  0.00           H
ATOM   1295 HG12 ILE X  86       2.352  -8.670  22.141  1.00  0.00           H
ATOM   1296 HG21 ILE X  86       3.753  -8.588  18.682  1.00  0.00           H
ATOM   1297 HG22 ILE X  86       4.292 -10.245  18.591  1.00  0.00           H
ATOM   1298 HG23 ILE X  86       2.571  -9.880  18.484  1.00  0.00           H
ATOM   1299 HD11 ILE X  86       0.569  -7.623  20.917  1.00  0.00           H
ATOM   1300 HD12 ILE X  86       1.357  -7.846  19.368  1.00  0.00           H
ATOM   1301 HD13 ILE X  86       0.652  -9.229  20.204  1.00  0.00           H
ATOM   1302  N   GLU X  87       4.674 -12.599  20.344  0.00  0.00           N
ATOM   1303  CA  GLU X  87       5.182 -13.670  19.554  0.00  0.00           C
ATOM   1304  C   GLU X  87       4.489 -15.025  19.899  0.00  0.00           C
ATOM   1305  O   GLU X  87       4.128 -15.805  19.023  0.00  0.00           O
ATOM   1306  CB  GLU X  87       6.710 -13.798  19.721  0.00  0.00           C
ATOM   1307  CG  GLU X  87       7.509 -12.672  19.029  0.00  0.00           C
ATOM   1308  CD  GLU X  87       9.024 -12.863  19.097  0.00  0.00           C
ATOM   1309  OE1 GLU X  87       9.512 -13.610  19.968  0.00  0.00           O
ATOM   1310  OE2 GLU X  87       9.720 -12.274  18.246  0.00  0.00           O
ATOM   1311  H   GLU X  87       5.253 -12.103  21.007  1.00  0.00           H
ATOM   1312  HA  GLU X  87       5.000 -13.444  18.503  1.00  0.00           H
ATOM   1313  HB3 GLU X  87       7.039 -14.758  19.319  1.00  0.00           H
ATOM   1314  HB2 GLU X  87       6.960 -13.820  20.783  1.00  0.00           H
ATOM   1315  HG3 GLU X  87       7.261 -11.705  19.466  1.00  0.00           H
ATOM   1316  HG2 GLU X  87       7.218 -12.615  17.979  1.00  0.00           H
ATOM   1317  N   ALA X  88       4.277 -15.267  21.191  0.00  0.00           N
ATOM   1318  CA  ALA X  88       3.603 -16.464  21.584  0.00  0.00           C
ATOM   1319  C   ALA X  88       2.185 -16.535  21.006  0.00  0.00           C
ATOM   1320  O   ALA X  88       1.746 -17.594  20.575  0.00  0.00           O
ATOM   1321  CB  ALA X  88       3.584 -16.560  23.118  0.00  0.00           C
ATOM   1322  H   ALA X  88       4.592 -14.606  21.887  1.00  0.00           H
ATOM   1323  HA  ALA X  88       4.169 -17.315  21.206  1.00  0.00           H
ATOM   1324  HB1 ALA X  88       3.117 -17.492  23.440  1.00  0.00           H
ATOM   1325  HB2 ALA X  88       4.594 -16.543  23.528  1.00  0.00           H
ATOM   1326  HB3 ALA X  88       3.028 -15.737  23.567  1.00  0.00           H
ATOM   1327  N   PHE X  89       1.468 -15.420  21.081  0.00  0.00           N
ATOM   1328  CA  PHE X  89       0.127 -15.314  20.581  0.00  0.00           C
ATOM   1329  C   PHE X  89       0.008 -15.595  19.034  0.00  0.00           C
ATOM   1330  O   PHE X  89      -0.905 -16.194  18.467  0.00  0.00           O
ATOM   1331  CB  PHE X  89      -0.392 -13.925  21.027  0.00  0.00           C
ATOM   1332  CG  PHE X  89      -1.524 -13.298  20.252  0.00  0.00           C
ATOM   1333  CD1 PHE X  89      -2.849 -13.706  20.489  0.00  0.00           C
ATOM   1334  CD2 PHE X  89      -1.243 -12.398  19.202  0.00  0.00           C
ATOM   1335  CE1 PHE X  89      -3.870 -13.173  19.722  0.00  0.00           C
ATOM   1336  CE2 PHE X  89      -2.281 -11.871  18.451  0.00  0.00           C
ATOM   1337  CZ  PHE X  89      -3.588 -12.254  18.717  0.00  0.00           C
ATOM   1338  H   PHE X  89       1.863 -14.593  21.506  1.00  0.00           H
ATOM   1339  HA  PHE X  89      -0.475 -16.062  21.097  1.00  0.00           H
ATOM   1340  HB3 PHE X  89       0.417 -13.197  20.990  1.00  0.00           H
ATOM   1341  HB2 PHE X  89      -0.690 -13.978  22.073  1.00  0.00           H
ATOM   1342  HD1 PHE X  89      -3.072 -14.424  21.265  1.00  0.00           H
ATOM   1343  HD2 PHE X  89      -0.223 -12.113  18.982  1.00  0.00           H
ATOM   1344  HE1 PHE X  89      -4.887 -13.481  19.913  1.00  0.00           H
ATOM   1345  HE2 PHE X  89      -2.073 -11.170  17.656  1.00  0.00           H
ATOM   1346  HZ  PHE X  89      -4.390 -11.832  18.132  1.00  0.00           H
ATOM   1347  N   LYS X  90       0.997 -14.995  18.373  0.00  0.00           N
ATOM   1348  CA  LYS X  90       0.822 -15.051  16.806  0.00  0.00           C
ATOM   1349  C   LYS X  90       0.966 -16.437  16.388  0.00  0.00           C
ATOM   1350  O   LYS X  90       0.273 -16.831  15.458  0.00  0.00           O
ATOM   1351  CB  LYS X  90       1.844 -14.087  16.160  0.00  0.00           C
ATOM   1352  CG  LYS X  90       1.757 -13.977  14.626  0.00  0.00           C
ATOM   1353  CD  LYS X  90       2.726 -12.928  14.055  0.00  0.00           C
ATOM   1354  CE  LYS X  90       2.640 -12.813  12.520  0.00  0.00           C
ATOM   1355  NZ  LYS X  90       3.569 -11.804  11.982  0.00  0.00           N
ATOM   1356  H   LYS X  90       1.756 -14.565  18.882  1.00  0.00           H
ATOM   1357  HA  LYS X  90      -0.193 -14.733  16.570  1.00  0.00           H
ATOM   1358  HB3 LYS X  90       2.855 -14.384  16.445  1.00  0.00           H
ATOM   1359  HB2 LYS X  90       1.691 -13.096  16.588  1.00  0.00           H
ATOM   1360  HG3 LYS X  90       0.734 -13.727  14.341  1.00  0.00           H
ATOM   1361  HG2 LYS X  90       1.971 -14.946  14.173  1.00  0.00           H
ATOM   1362  HD3 LYS X  90       3.744 -13.186  14.349  1.00  0.00           H
ATOM   1363  HD2 LYS X  90       2.512 -11.960  14.509  1.00  0.00           H
ATOM   1364  HE3 LYS X  90       1.625 -12.549  12.221  1.00  0.00           H
ATOM   1365  HE2 LYS X  90       2.863 -13.776  12.059  1.00  0.00           H
ATOM   1366  HZ1 LYS X  90       3.482 -11.760  10.982  1.00  0.00           H
ATOM   1367  HZ2 LYS X  90       3.365 -10.893  12.351  1.00  0.00           H
ATOM   1368  HZ3 LYS X  90       4.521 -12.038  12.200  1.00  0.00           H
ATOM   1369  N   VAL X  91       1.860 -17.196  17.010  0.00  0.00           N
ATOM   1370  CA  VAL X  91       2.106 -18.597  16.739  0.00  0.00           C
ATOM   1371  C   VAL X  91       0.968 -19.499  17.092  0.00  0.00           C
ATOM   1372  O   VAL X  91       0.713 -20.413  16.321  0.00  0.00           O
ATOM   1373  CB  VAL X  91       3.388 -19.053  17.515  0.00  0.00           C
ATOM   1374  CG1 VAL X  91       3.645 -20.577  17.595  0.00  0.00           C
ATOM   1375  CG2 VAL X  91       4.644 -18.374  16.932  0.00  0.00           C
ATOM   1376  H   VAL X  91       2.437 -16.802  17.739  1.00  0.00           H
ATOM   1377  HA  VAL X  91       2.345 -18.720  15.683  1.00  0.00           H
ATOM   1378  HB  VAL X  91       3.293 -18.706  18.545  1.00  0.00           H
ATOM   1379 HG11 VAL X  91       4.606 -20.790  18.065  1.00  0.00           H
ATOM   1380 HG12 VAL X  91       2.891 -21.092  18.191  1.00  0.00           H
ATOM   1381 HG13 VAL X  91       3.656 -21.030  16.603  1.00  0.00           H
ATOM   1382 HG21 VAL X  91       5.529 -18.603  17.525  1.00  0.00           H
ATOM   1383 HG22 VAL X  91       4.835 -18.706  15.911  1.00  0.00           H
ATOM   1384 HG23 VAL X  91       4.549 -17.289  16.907  1.00  0.00           H
ATOM   1385  N   PHE X  92       0.212 -19.248  18.158  0.00  0.00           N
ATOM   1386  CA  PHE X  92      -1.015 -19.962  18.473  0.00  0.00           C
ATOM   1387  C   PHE X  92      -2.199 -19.508  17.668  0.00  0.00           C
ATOM   1388  O   PHE X  92      -3.225 -20.189  17.635  0.00  0.00           O
ATOM   1389  CB  PHE X  92      -1.333 -19.722  19.978  0.00  0.00           C
ATOM   1390  CG  PHE X  92      -0.588 -20.556  21.016  0.00  0.00           C
ATOM   1391  CD1 PHE X  92      -1.303 -21.095  22.110  0.00  0.00           C
ATOM   1392  CD2 PHE X  92       0.816 -20.715  20.983  0.00  0.00           C
ATOM   1393  CE1 PHE X  92      -0.641 -21.818  23.093  0.00  0.00           C
ATOM   1394  CE2 PHE X  92       1.460 -21.440  21.977  0.00  0.00           C
ATOM   1395  CZ  PHE X  92       0.734 -21.994  23.024  0.00  0.00           C
ATOM   1396  H   PHE X  92       0.480 -18.523  18.808  1.00  0.00           H
ATOM   1397  HA  PHE X  92      -0.864 -21.033  18.337  1.00  0.00           H
ATOM   1398  HB3 PHE X  92      -2.395 -19.908  20.147  1.00  0.00           H
ATOM   1399  HB2 PHE X  92      -1.195 -18.669  20.230  1.00  0.00           H
ATOM   1400  HD1 PHE X  92      -2.373 -20.960  22.186  1.00  0.00           H
ATOM   1401  HD2 PHE X  92       1.408 -20.280  20.193  1.00  0.00           H
ATOM   1402  HE1 PHE X  92      -1.198 -22.241  23.917  1.00  0.00           H
ATOM   1403  HE2 PHE X  92       2.533 -21.570  21.939  1.00  0.00           H
ATOM   1404  HZ  PHE X  92       1.244 -22.557  23.794  1.00  0.00           H
ATOM   1405  N   ASP X  93      -2.049 -18.418  16.930  0.00  0.00           N
ATOM   1406  CA  ASP X  93      -3.086 -17.906  16.071  0.00  0.00           C
ATOM   1407  C   ASP X  93      -2.473 -18.197  14.683  0.00  0.00           C
ATOM   1408  O   ASP X  93      -1.942 -17.335  13.980  0.00  0.00           O
ATOM   1409  CB  ASP X  93      -3.215 -16.365  16.277  0.00  0.00           C
ATOM   1410  CG  ASP X  93      -4.113 -15.611  15.286  0.00  0.00           C
ATOM   1411  OD1 ASP X  93      -5.057 -16.198  14.723  0.00  0.00           O
ATOM   1412  OD2 ASP X  93      -3.899 -14.393  15.127  0.00  0.00           O
ATOM   1413  H   ASP X  93      -1.178 -17.907  16.955  1.00  0.00           H
ATOM   1414  HA  ASP X  93      -4.108 -18.236  16.255  1.00  0.00           H
ATOM   1415  HB3 ASP X  93      -2.223 -15.920  16.206  1.00  0.00           H
ATOM   1416  HB2 ASP X  93      -3.579 -16.162  17.284  1.00  0.00           H
ATOM   1417  N   ARG X  94      -2.627 -19.458  14.293  0.00  0.00           N
ATOM   1418  CA  ARG X  94      -2.187 -20.029  13.047  0.00  0.00           C
ATOM   1419  C   ARG X  94      -2.563 -19.168  11.793  0.00  0.00           C
ATOM   1420  O   ARG X  94      -1.731 -18.698  11.012  0.00  0.00           O
ATOM   1421  CB  ARG X  94      -2.600 -21.507  12.918  0.00  0.00           C
ATOM   1422  CG  ARG X  94      -1.848 -22.418  13.904  0.00  0.00           C
ATOM   1423  CD  ARG X  94      -2.214 -23.897  13.741  0.00  0.00           C
ATOM   1424  NE  ARG X  94      -1.246 -24.772  14.417  0.00  0.00           N
ATOM   1425  CZ  ARG X  94      -0.200 -25.383  13.840  0.00  0.00           C
ATOM   1426  NH1 ARG X  94       0.042 -25.238  12.537  0.00  0.00           N
ATOM   1427  NH2 ARG X  94       0.604 -26.150  14.576  0.00  0.00           N
ATOM   1428  H   ARG X  94      -3.093 -20.120  14.897  1.00  0.00           H
ATOM   1429  HA  ARG X  94      -1.098 -20.056  13.088  1.00  0.00           H
ATOM   1430  HB3 ARG X  94      -2.359 -21.841  11.907  1.00  0.00           H
ATOM   1431  HB2 ARG X  94      -3.677 -21.621  13.019  1.00  0.00           H
ATOM   1432  HG3 ARG X  94      -2.143 -22.107  14.907  1.00  0.00           H
ATOM   1433  HG2 ARG X  94      -0.767 -22.280  13.849  1.00  0.00           H
ATOM   1434  HD3 ARG X  94      -2.480 -24.197  12.726  1.00  0.00           H
ATOM   1435  HD2 ARG X  94      -3.120 -24.048  14.325  1.00  0.00           H
ATOM   1436  HE  ARG X  94      -1.361 -24.821  15.420  1.00  0.00           H
ATOM   1437 HH12 ARG X  94       0.820 -25.686  12.076  1.00  0.00           H
ATOM   1438 HH11 ARG X  94      -0.547 -24.668  11.951  1.00  0.00           H
ATOM   1439 HH22 ARG X  94       1.399 -26.620  14.171  1.00  0.00           H
ATOM   1440 HH21 ARG X  94       0.467 -26.306  15.559  1.00  0.00           H
ATOM   1441  N   ASP X  95      -3.865 -18.950  11.668  0.00  0.00           N
ATOM   1442  CA  ASP X  95      -4.347 -18.186  10.496  0.00  0.00           C
ATOM   1443  C   ASP X  95      -4.139 -16.672  10.522  0.00  0.00           C
ATOM   1444  O   ASP X  95      -4.248 -15.993   9.503  0.00  0.00           O
ATOM   1445  CB  ASP X  95      -5.830 -18.484  10.129  0.00  0.00           C
ATOM   1446  CG  ASP X  95      -6.141 -19.903   9.647  0.00  0.00           C
ATOM   1447  OD1 ASP X  95      -5.230 -20.605   9.162  0.00  0.00           O
ATOM   1448  OD2 ASP X  95      -7.340 -20.246   9.604  0.00  0.00           O
ATOM   1449  H   ASP X  95      -4.505 -19.303  12.365  1.00  0.00           H
ATOM   1450  HA  ASP X  95      -3.774 -18.552   9.644  1.00  0.00           H
ATOM   1451  HB3 ASP X  95      -6.165 -17.801   9.345  1.00  0.00           H
ATOM   1452  HB2 ASP X  95      -6.438 -18.284  11.013  1.00  0.00           H
ATOM   1453  N   GLY X  96      -3.801 -16.159  11.695  0.00  0.00           N
ATOM   1454  CA  GLY X  96      -3.526 -14.654  11.747  0.00  0.00           C
ATOM   1455  C   GLY X  96      -4.631 -13.606  11.753  0.00  0.00           C
ATOM   1456  O   GLY X  96      -4.453 -12.395  11.737  0.00  0.00           O
ATOM   1457  H   GLY X  96      -3.734 -16.756  12.507  1.00  0.00           H
ATOM   1458  HA3 GLY X  96      -2.813 -14.403  10.961  1.00  0.00           H
ATOM   1459  HA2 GLY X  96      -2.851 -14.452  12.579  1.00  0.00           H
ATOM   1460  N   ASN X  97      -5.839 -14.171  12.039  0.00  0.00           N
ATOM   1461  CA  ASN X  97      -7.124 -13.536  12.276  0.00  0.00           C
ATOM   1462  C   ASN X  97      -7.287 -12.794  13.577  0.00  0.00           C
ATOM   1463  O   ASN X  97      -8.238 -12.067  13.792  0.00  0.00           O
ATOM   1464  CB  ASN X  97      -8.229 -14.619  12.138  0.00  0.00           C
ATOM   1465  CG  ASN X  97      -9.621 -14.074  11.789  0.00  0.00           C
ATOM   1466  OD1 ASN X  97      -9.766 -13.173  10.965  0.00  0.00           O
ATOM   1467  ND2 ASN X  97     -10.670 -14.639  12.376  0.00  0.00           N
ATOM   1468  H   ASN X  97      -5.923 -15.175  12.111  1.00  0.00           H
ATOM   1469  HA  ASN X  97      -7.256 -12.800  11.483  1.00  0.00           H
ATOM   1470  HB3 ASN X  97      -8.265 -15.248  13.030  1.00  0.00           H
ATOM   1471  HB2 ASN X  97      -7.977 -15.286  11.312  1.00  0.00           H
ATOM   1472 HD22 ASN X  97     -11.607 -14.324  12.169  1.00  0.00           H
ATOM   1473 HD21 ASN X  97     -10.558 -15.400  13.031  1.00  0.00           H
ATOM   1474  N   GLY X  98      -6.405 -13.072  14.519  0.00  0.00           N
ATOM   1475  CA  GLY X  98      -6.460 -12.339  15.840  0.00  0.00           C
ATOM   1476  C   GLY X  98      -6.979 -13.274  16.957  0.00  0.00           C
ATOM   1477  O   GLY X  98      -6.532 -13.150  18.103  0.00  0.00           O
ATOM   1478  H   GLY X  98      -5.696 -13.773  14.356  1.00  0.00           H
ATOM   1479  HA3 GLY X  98      -7.123 -11.478  15.750  1.00  0.00           H
ATOM   1480  HA2 GLY X  98      -5.463 -11.983  16.099  1.00  0.00           H
ATOM   1481  N   LEU X  99      -7.981 -14.095  16.641  0.00  0.00           N
ATOM   1482  CA  LEU X  99      -8.453 -15.176  17.466  0.00  0.00           C
ATOM   1483  C   LEU X  99      -7.985 -16.658  17.374  0.00  0.00           C
ATOM   1484  O   LEU X  99      -8.215 -17.398  16.414  0.00  0.00           O
ATOM   1485  CB  LEU X  99     -10.001 -15.175  17.250  0.00  0.00           C
ATOM   1486  CG  LEU X  99     -10.796 -14.055  17.979  0.00  0.00           C
ATOM   1487  CD1 LEU X  99     -10.489 -12.628  17.479  0.00  0.00           C
ATOM   1488  CD2 LEU X  99     -12.315 -14.328  17.926  0.00  0.00           C
ATOM   1489  H   LEU X  99      -8.470 -13.981  15.765  1.00  0.00           H
ATOM   1490  HA  LEU X  99      -8.385 -14.863  18.508  1.00  0.00           H
ATOM   1491  HB3 LEU X  99     -10.404 -16.118  17.616  1.00  0.00           H
ATOM   1492  HB2 LEU X  99     -10.237 -15.176  16.185  1.00  0.00           H
ATOM   1493  HG  LEU X  99     -10.515 -14.096  19.033  1.00  0.00           H
ATOM   1494 HD11 LEU X  99     -11.328 -11.946  17.625  1.00  0.00           H
ATOM   1495 HD12 LEU X  99      -9.646 -12.201  18.023  1.00  0.00           H
ATOM   1496 HD13 LEU X  99     -10.243 -12.612  16.417  1.00  0.00           H
ATOM   1497 HD21 LEU X  99     -12.734 -14.394  18.931  1.00  0.00           H
ATOM   1498 HD22 LEU X  99     -12.867 -13.548  17.402  1.00  0.00           H
ATOM   1499 HD23 LEU X  99     -12.553 -15.261  17.416  1.00  0.00           H
ATOM   1500  N   ILE X 100      -7.346 -17.066  18.464  0.00  0.00           N
ATOM   1501  CA  ILE X 100      -6.986 -18.446  18.692  0.00  0.00           C
ATOM   1502  C   ILE X 100      -8.095 -19.488  18.947  0.00  0.00           C
ATOM   1503  O   ILE X 100      -8.514 -19.768  20.078  0.00  0.00           O
ATOM   1504  CB  ILE X 100      -5.949 -18.540  19.871  0.00  0.00           C
ATOM   1505  CG1 ILE X 100      -4.748 -17.565  19.734  0.00  0.00           C
ATOM   1506  CG2 ILE X 100      -5.437 -19.971  20.184  0.00  0.00           C
ATOM   1507  CD1 ILE X 100      -4.082 -17.197  21.072  0.00  0.00           C
ATOM   1508  H   ILE X 100      -7.090 -16.400  19.179  1.00  0.00           H
ATOM   1509  HA  ILE X 100      -6.479 -18.772  17.784  1.00  0.00           H
ATOM   1510  HB  ILE X 100      -6.487 -18.218  20.754  1.00  0.00           H
ATOM   1511 HG13 ILE X 100      -5.046 -16.623  19.275  1.00  0.00           H
ATOM   1512 HG12 ILE X 100      -4.010 -17.980  19.055  1.00  0.00           H
ATOM   1513 HG21 ILE X 100      -4.624 -19.975  20.907  1.00  0.00           H
ATOM   1514 HG22 ILE X 100      -6.212 -20.602  20.616  1.00  0.00           H
ATOM   1515 HG23 ILE X 100      -5.083 -20.473  19.286  1.00  0.00           H
ATOM   1516 HD11 ILE X 100      -3.048 -16.889  20.914  1.00  0.00           H
ATOM   1517 HD12 ILE X 100      -4.604 -16.366  21.548  1.00  0.00           H
ATOM   1518 HD13 ILE X 100      -4.071 -18.021  21.784  1.00  0.00           H
ATOM   1519  N   SER X 101      -8.584 -20.093  17.833  0.00  0.00           N
ATOM   1520  CA  SER X 101      -9.571 -21.134  17.886  0.00  0.00           C
ATOM   1521  C   SER X 101      -9.169 -22.417  18.547  0.00  0.00           C
ATOM   1522  O   SER X 101      -7.987 -22.680  18.763  0.00  0.00           O
ATOM   1523  CB  SER X 101     -10.065 -21.354  16.429  0.00  0.00           C
ATOM   1524  OG  SER X 101     -11.127 -22.288  16.280  0.00  0.00           O
ATOM   1525  H   SER X 101      -8.253 -19.814  16.920  1.00  0.00           H
ATOM   1526  HA  SER X 101     -10.397 -20.737  18.476  1.00  0.00           H
ATOM   1527  HB3 SER X 101      -9.238 -21.702  15.808  1.00  0.00           H
ATOM   1528  HB2 SER X 101     -10.393 -20.404  16.003  1.00  0.00           H
ATOM   1529  HG  SER X 101     -11.510 -22.153  15.403  1.00  0.00           H
ATOM   1530  N   ALA X 102     -10.170 -23.213  18.918  0.00  0.00           N
ATOM   1531  CA  ALA X 102      -9.959 -24.475  19.559  0.00  0.00           C
ATOM   1532  C   ALA X 102      -9.059 -25.411  18.647  0.00  0.00           C
ATOM   1533  O   ALA X 102      -8.129 -26.047  19.131  0.00  0.00           O
ATOM   1534  CB  ALA X 102     -11.291 -25.134  19.934  0.00  0.00           C
ATOM   1535  H   ALA X 102     -11.126 -22.934  18.750  1.00  0.00           H
ATOM   1536  HA  ALA X 102      -9.359 -24.260  20.443  1.00  0.00           H
ATOM   1537  HB1 ALA X 102     -11.128 -26.107  20.398  1.00  0.00           H
ATOM   1538  HB2 ALA X 102     -11.845 -24.525  20.649  1.00  0.00           H
ATOM   1539  HB3 ALA X 102     -11.926 -25.288  19.061  1.00  0.00           H
ATOM   1540  N   ALA X 103      -9.333 -25.442  17.344  0.00  0.00           N
ATOM   1541  CA  ALA X 103      -8.546 -26.166  16.457  0.00  0.00           C
ATOM   1542  C   ALA X 103      -7.098 -25.757  16.429  0.00  0.00           C
ATOM   1543  O   ALA X 103      -6.196 -26.591  16.468  0.00  0.00           O
ATOM   1544  CB  ALA X 103      -9.155 -26.073  15.049  0.00  0.00           C
ATOM   1545  H   ALA X 103     -10.127 -24.932  16.983  1.00  0.00           H
ATOM   1546  HA  ALA X 103      -8.589 -27.214  16.755  1.00  0.00           H
ATOM   1547  HB1 ALA X 103      -8.564 -26.640  14.328  1.00  0.00           H
ATOM   1548  HB2 ALA X 103     -10.165 -26.483  15.025  1.00  0.00           H
ATOM   1549  HB3 ALA X 103      -9.204 -25.043  14.694  1.00  0.00           H
ATOM   1550  N   GLU X 104      -6.873 -24.450  16.437  0.00  0.00           N
ATOM   1551  CA  GLU X 104      -5.511 -23.879  16.434  0.00  0.00           C
ATOM   1552  C   GLU X 104      -4.748 -24.267  17.750  0.00  0.00           C
ATOM   1553  O   GLU X 104      -3.601 -24.686  17.781  0.00  0.00           O
ATOM   1554  CB  GLU X 104      -5.605 -22.368  16.180  0.00  0.00           C
ATOM   1555  CG  GLU X 104      -6.206 -22.083  14.784  0.00  0.00           C
ATOM   1556  CD  GLU X 104      -6.412 -20.603  14.515  0.00  0.00           C
ATOM   1557  OE1 GLU X 104      -7.338 -20.049  15.139  0.00  0.00           O
ATOM   1558  OE2 GLU X 104      -5.694 -20.060  13.651  0.00  0.00           O
ATOM   1559  H   GLU X 104      -7.649 -23.804  16.446  1.00  0.00           H
ATOM   1560  HA  GLU X 104      -4.959 -24.235  15.564  1.00  0.00           H
ATOM   1561  HB3 GLU X 104      -4.610 -21.927  16.236  1.00  0.00           H
ATOM   1562  HB2 GLU X 104      -6.195 -21.880  16.957  1.00  0.00           H
ATOM   1563  HG3 GLU X 104      -7.175 -22.569  14.669  1.00  0.00           H
ATOM   1564  HG2 GLU X 104      -5.569 -22.507  14.008  1.00  0.00           H
ATOM   1565  N   LEU X 105      -5.457 -24.010  18.850  0.00  0.00           N
ATOM   1566  CA  LEU X 105      -4.867 -24.322  20.123  0.00  0.00           C
ATOM   1567  C   LEU X 105      -4.482 -25.841  20.238  0.00  0.00           C
ATOM   1568  O   LEU X 105      -3.401 -26.217  20.678  0.00  0.00           O
ATOM   1569  CB  LEU X 105      -5.872 -23.872  21.216  0.00  0.00           C
ATOM   1570  CG  LEU X 105      -5.308 -23.664  22.644  0.00  0.00           C
ATOM   1571  CD1 LEU X 105      -6.081 -22.565  23.404  0.00  0.00           C
ATOM   1572  CD2 LEU X 105      -5.247 -24.964  23.469  0.00  0.00           C
ATOM   1573  H   LEU X 105      -6.380 -23.608  18.773  1.00  0.00           H
ATOM   1574  HA  LEU X 105      -3.969 -23.718  20.255  1.00  0.00           H
ATOM   1575  HB3 LEU X 105      -6.745 -24.523  21.239  1.00  0.00           H
ATOM   1576  HB2 LEU X 105      -6.257 -22.906  20.890  1.00  0.00           H
ATOM   1577  HG  LEU X 105      -4.284 -23.303  22.537  1.00  0.00           H
ATOM   1578 HD11 LEU X 105      -5.476 -21.661  23.481  1.00  0.00           H
ATOM   1579 HD12 LEU X 105      -7.011 -22.287  22.905  1.00  0.00           H
ATOM   1580 HD13 LEU X 105      -6.345 -22.853  24.422  1.00  0.00           H
ATOM   1581 HD21 LEU X 105      -6.035 -25.025  24.220  1.00  0.00           H
ATOM   1582 HD22 LEU X 105      -5.341 -25.858  22.856  1.00  0.00           H
ATOM   1583 HD23 LEU X 105      -4.301 -25.024  24.005  1.00  0.00           H
ATOM   1584  N   ARG X 106      -5.402 -26.697  19.799  0.00  0.00           N
ATOM   1585  CA  ARG X 106      -5.105 -28.097  19.835  0.00  0.00           C
ATOM   1586  C   ARG X 106      -3.972 -28.484  18.964  0.00  0.00           C
ATOM   1587  O   ARG X 106      -3.183 -29.333  19.361  0.00  0.00           O
ATOM   1588  CB  ARG X 106      -6.308 -28.940  19.296  0.00  0.00           C
ATOM   1589  CG  ARG X 106      -7.449 -29.276  20.258  0.00  0.00           C
ATOM   1590  CD  ARG X 106      -8.623 -30.001  19.585  0.00  0.00           C
ATOM   1591  NE  ARG X 106      -9.428 -29.092  18.755  0.00  0.00           N
ATOM   1592  CZ  ARG X 106     -10.369 -29.455  17.869  0.00  0.00           C
ATOM   1593  NH1 ARG X 106     -10.611 -30.743  17.619  0.00  0.00           N
ATOM   1594  NH2 ARG X 106     -11.074 -28.521  17.233  0.00  0.00           N
ATOM   1595  H   ARG X 106      -6.286 -26.354  19.451  1.00  0.00           H
ATOM   1596  HA  ARG X 106      -4.794 -28.317  20.856  1.00  0.00           H
ATOM   1597  HB3 ARG X 106      -5.950 -29.916  18.957  1.00  0.00           H
ATOM   1598  HB2 ARG X 106      -6.709 -28.464  18.400  1.00  0.00           H
ATOM   1599  HG3 ARG X 106      -7.829 -28.326  20.616  1.00  0.00           H
ATOM   1600  HG2 ARG X 106      -7.107 -29.846  21.121  1.00  0.00           H
ATOM   1601  HD3 ARG X 106      -9.207 -30.595  20.287  1.00  0.00           H
ATOM   1602  HD2 ARG X 106      -8.198 -30.709  18.872  1.00  0.00           H
ATOM   1603  HE  ARG X 106      -9.252 -28.111  18.935  1.00  0.00           H
ATOM   1604 HH12 ARG X 106     -11.313 -31.041  16.957  1.00  0.00           H
ATOM   1605 HH11 ARG X 106     -10.093 -31.479  18.071  1.00  0.00           H
ATOM   1606 HH22 ARG X 106     -11.790 -28.761  16.563  1.00  0.00           H
ATOM   1607 HH21 ARG X 106     -10.968 -27.537  17.416  1.00  0.00           H
ATOM   1608  N   HID X 107      -3.884 -27.901  17.774  0.00  0.00           N
ATOM   1609  CA  HID X 107      -2.815 -28.102  16.832  0.00  0.00           C
ATOM   1610  C   HID X 107      -1.437 -27.766  17.426  0.00  0.00           C
ATOM   1611  O   HID X 107      -0.490 -28.554  17.425  0.00  0.00           O
ATOM   1612  CB  HID X 107      -3.043 -27.379  15.486  0.00  0.00           C
ATOM   1613  CG  HID X 107      -3.863 -28.155  14.481  0.00  0.00           C
ATOM   1614  ND1 HID X 107      -5.238 -28.249  14.546  0.00  0.00           N
ATOM   1615  CD2 HID X 107      -3.504 -28.873  13.361  0.00  0.00           C
ATOM   1616  CE1 HID X 107      -5.654 -28.990  13.520  0.00  0.00           C
ATOM   1617  NE2 HID X 107      -4.648 -29.408  12.757  0.00  0.00           N
ATOM   1618  H   HID X 107      -4.604 -27.261  17.471  1.00  0.00           H
ATOM   1619  HA  HID X 107      -2.809 -29.157  16.559  1.00  0.00           H
ATOM   1620  HB3 HID X 107      -2.083 -27.209  15.000  1.00  0.00           H
ATOM   1621  HB2 HID X 107      -3.484 -26.394  15.636  1.00  0.00           H
ATOM   1622  HD1 HID X 107      -5.821 -27.784  15.251  1.00  0.00           H
ATOM   1623  HD2 HID X 107      -2.518 -29.044  12.951  1.00  0.00           H
ATOM   1624  HE1 HID X 107      -6.694 -29.219  13.327  1.00  0.00           H
ATOM   1625  N   VAL X 108      -1.362 -26.541  17.961  0.00  0.00           N
ATOM   1626  CA  VAL X 108      -0.072 -26.093  18.538  0.00  0.00           C
ATOM   1627  C   VAL X 108       0.298 -26.875  19.750  0.00  0.00           C
ATOM   1628  O   VAL X 108       1.477 -27.235  19.835  0.00  0.00           O
ATOM   1629  CB  VAL X 108       0.088 -24.571  18.762  0.00  0.00           C
ATOM   1630  CG1 VAL X 108      -0.023 -23.790  17.445  0.00  0.00           C
ATOM   1631  CG2 VAL X 108      -0.844 -23.993  19.835  0.00  0.00           C
ATOM   1632  H   VAL X 108      -2.175 -25.942  17.966  1.00  0.00           H
ATOM   1633  HA  VAL X 108       0.639 -26.475  17.806  1.00  0.00           H
ATOM   1634  HB  VAL X 108       1.108 -24.408  19.117  1.00  0.00           H
ATOM   1635 HG11 VAL X 108       0.303 -22.761  17.580  1.00  0.00           H
ATOM   1636 HG12 VAL X 108       0.618 -24.216  16.673  1.00  0.00           H
ATOM   1637 HG13 VAL X 108      -1.048 -23.768  17.075  1.00  0.00           H
ATOM   1638 HG21 VAL X 108      -0.772 -22.910  19.862  1.00  0.00           H
ATOM   1639 HG22 VAL X 108      -1.880 -24.243  19.632  1.00  0.00           H
ATOM   1640 HG23 VAL X 108      -0.600 -24.355  20.834  1.00  0.00           H
ATOM   1641  N   MET X 109      -0.619 -27.172  20.672  0.00  0.00           N
ATOM   1642  CA  MET X 109      -0.415 -27.994  21.860  0.00  0.00           C
ATOM   1643  C   MET X 109       0.160 -29.377  21.509  0.00  0.00           C
ATOM   1644  O   MET X 109       1.083 -29.799  22.198  0.00  0.00           O
ATOM   1645  CB  MET X 109      -1.713 -28.159  22.672  0.00  0.00           C
ATOM   1646  CG  MET X 109      -2.041 -26.960  23.571  0.00  0.00           C
ATOM   1647  SD  MET X 109      -1.588 -27.142  25.326  0.00  0.00           S
ATOM   1648  CE  MET X 109       0.223 -27.174  25.282  0.00  0.00           C
ATOM   1649  H   MET X 109      -1.560 -26.816  20.582  1.00  0.00           H
ATOM   1650  HA  MET X 109       0.323 -27.486  22.481  1.00  0.00           H
ATOM   1651  HB3 MET X 109      -1.638 -29.041  23.311  1.00  0.00           H
ATOM   1652  HB2 MET X 109      -2.549 -28.373  22.006  1.00  0.00           H
ATOM   1653  HG3 MET X 109      -3.121 -26.829  23.546  1.00  0.00           H
ATOM   1654  HG2 MET X 109      -1.617 -26.037  23.172  1.00  0.00           H
ATOM   1655  HE1 MET X 109       0.616 -27.285  26.292  1.00  0.00           H
ATOM   1656  HE2 MET X 109       0.590 -28.010  24.688  1.00  0.00           H
ATOM   1657  HE3 MET X 109       0.608 -26.242  24.874  1.00  0.00           H
ATOM   1658  N   THR X 110      -0.292 -30.043  20.448  0.00  0.00           N
ATOM   1659  CA  THR X 110       0.248 -31.276  19.997  0.00  0.00           C
ATOM   1660  C   THR X 110       1.730 -31.113  19.690  0.00  0.00           C
ATOM   1661  O   THR X 110       2.555 -31.936  20.114  0.00  0.00           O
ATOM   1662  CB  THR X 110      -0.499 -31.775  18.724  0.00  0.00           C
ATOM   1663  OG1 THR X 110      -1.891 -31.909  18.986  0.00  0.00           O
ATOM   1664  CG2 THR X 110      -0.012 -33.125  18.171  0.00  0.00           C
ATOM   1665  H   THR X 110      -1.064 -29.674  19.912  1.00  0.00           H
ATOM   1666  HA  THR X 110       0.118 -32.034  20.769  1.00  0.00           H
ATOM   1667  HB  THR X 110      -0.391 -31.039  17.927  1.00  0.00           H
ATOM   1668  HG1 THR X 110      -2.268 -31.031  19.170  1.00  0.00           H
ATOM   1669 HG21 THR X 110      -0.620 -33.448  17.325  1.00  0.00           H
ATOM   1670 HG22 THR X 110       1.018 -33.069  17.815  1.00  0.00           H
ATOM   1671 HG23 THR X 110      -0.057 -33.906  18.929  1.00  0.00           H
ATOM   1672  N   ASN X 111       2.078 -30.035  18.990  0.00  0.00           N
ATOM   1673  CA  ASN X 111       3.478 -29.763  18.673  0.00  0.00           C
ATOM   1674  C   ASN X 111       4.318 -29.486  19.926  0.00  0.00           C
ATOM   1675  O   ASN X 111       5.517 -29.749  19.931  0.00  0.00           O
ATOM   1676  CB  ASN X 111       3.611 -28.605  17.649  0.00  0.00           C
ATOM   1677  CG  ASN X 111       3.212 -28.957  16.211  0.00  0.00           C
ATOM   1678  OD1 ASN X 111       2.723 -30.047  15.919  0.00  0.00           O
ATOM   1679  ND2 ASN X 111       3.441 -28.043  15.275  0.00  0.00           N
ATOM   1680  H   ASN X 111       1.369 -29.391  18.670  1.00  0.00           H
ATOM   1681  HA  ASN X 111       3.887 -30.649  18.188  1.00  0.00           H
ATOM   1682  HB3 ASN X 111       4.661 -28.310  17.598  1.00  0.00           H
ATOM   1683  HB2 ASN X 111       3.073 -27.718  17.976  1.00  0.00           H
ATOM   1684 HD22 ASN X 111       3.266 -28.257  14.304  1.00  0.00           H
ATOM   1685 HD21 ASN X 111       3.870 -27.156  15.503  1.00  0.00           H
ATOM   1686  N   LEU X 112       3.688 -28.926  20.957  0.00  0.00           N
ATOM   1687  CA  LEU X 112       4.336 -28.657  22.194  0.00  0.00           C
ATOM   1688  C   LEU X 112       4.523 -29.914  23.033  0.00  0.00           C
ATOM   1689  O   LEU X 112       4.999 -29.901  24.171  0.00  0.00           O
ATOM   1690  CB  LEU X 112       3.526 -27.563  22.941  0.00  0.00           C
ATOM   1691  CG  LEU X 112       3.655 -26.157  22.291  0.00  0.00           C
ATOM   1692  CD1 LEU X 112       2.532 -25.198  22.723  0.00  0.00           C
ATOM   1693  CD2 LEU X 112       5.047 -25.526  22.510  0.00  0.00           C
ATOM   1694  H   LEU X 112       2.713 -28.675  20.877  1.00  0.00           H
ATOM   1695  HA  LEU X 112       5.284 -28.141  22.039  1.00  0.00           H
ATOM   1696  HB3 LEU X 112       3.849 -27.493  23.981  1.00  0.00           H
ATOM   1697  HB2 LEU X 112       2.484 -27.865  22.993  1.00  0.00           H
ATOM   1698  HG  LEU X 112       3.527 -26.283  21.216  1.00  0.00           H
ATOM   1699 HD11 LEU X 112       2.808 -24.599  23.592  1.00  0.00           H
ATOM   1700 HD12 LEU X 112       2.283 -24.510  21.914  1.00  0.00           H
ATOM   1701 HD13 LEU X 112       1.614 -25.724  22.969  1.00  0.00           H
ATOM   1702 HD21 LEU X 112       4.987 -24.505  22.889  1.00  0.00           H
ATOM   1703 HD22 LEU X 112       5.652 -26.093  23.218  1.00  0.00           H
ATOM   1704 HD23 LEU X 112       5.601 -25.482  21.572  1.00  0.00           H
ATOM   1705  N   GLY X 113       4.035 -31.012  22.442  0.00  0.00           N
ATOM   1706  CA  GLY X 113       4.074 -32.347  23.118  0.00  0.00           C
ATOM   1707  C   GLY X 113       2.738 -32.851  23.519  0.00  0.00           C
ATOM   1708  O   GLY X 113       2.446 -34.058  23.584  0.00  0.00           O
ATOM   1709  H   GLY X 113       3.629 -30.951  21.519  1.00  0.00           H
ATOM   1710  HA3 GLY X 113       4.717 -32.289  23.996  1.00  0.00           H
ATOM   1711  HA2 GLY X 113       4.551 -33.072  22.459  1.00  0.00           H
ATOM   1712  N   GLU X 114       1.852 -31.909  23.859  0.00  0.00           N
ATOM   1713  CA  GLU X 114       0.549 -32.381  24.520  0.00  0.00           C
ATOM   1714  C   GLU X 114      -0.466 -32.695  23.470  0.00  0.00           C
ATOM   1715  O   GLU X 114      -0.733 -31.952  22.526  0.00  0.00           O
ATOM   1716  CB  GLU X 114       0.024 -31.215  25.396  0.00  0.00           C
ATOM   1717  CG  GLU X 114       1.001 -30.710  26.487  0.00  0.00           C
ATOM   1718  CD  GLU X 114       1.412 -31.761  27.518  0.00  0.00           C
ATOM   1719  OE1 GLU X 114       0.598 -32.651  27.836  0.00  0.00           O
ATOM   1720  OE2 GLU X 114       2.548 -31.671  28.024  0.00  0.00           O
ATOM   1721  H   GLU X 114       2.055 -30.936  23.678  1.00  0.00           H
ATOM   1722  HA  GLU X 114       0.698 -33.195  25.230  1.00  0.00           H
ATOM   1723  HB3 GLU X 114      -0.908 -31.518  25.877  1.00  0.00           H
ATOM   1724  HB2 GLU X 114      -0.244 -30.369  24.762  1.00  0.00           H
ATOM   1725  HG3 GLU X 114       0.535 -29.882  27.023  1.00  0.00           H
ATOM   1726  HG2 GLU X 114       1.897 -30.296  26.022  1.00  0.00           H
ATOM   1727  N   LYS X 115      -0.993 -33.903  23.617  0.00  0.00           N
ATOM   1728  CA  LYS X 115      -2.009 -34.508  22.727  0.00  0.00           C
ATOM   1729  C   LYS X 115      -3.509 -34.570  23.401  0.00  0.00           C
ATOM   1730  O   LYS X 115      -4.144 -35.629  23.475  0.00  0.00           O
ATOM   1731  CB  LYS X 115      -1.531 -35.940  22.379  0.00  0.00           C
ATOM   1732  CG  LYS X 115      -0.180 -35.976  21.633  0.00  0.00           C
ATOM   1733  CD  LYS X 115       0.217 -37.343  21.038  0.00  0.00           C
ATOM   1734  CE  LYS X 115       0.675 -38.413  22.054  0.00  0.00           C
ATOM   1735  NZ  LYS X 115      -0.432 -39.004  22.826  0.00  0.00           N
ATOM   1736  H   LYS X 115      -0.704 -34.490  24.387  1.00  0.00           H
ATOM   1737  HA  LYS X 115      -2.036 -33.998  21.764  1.00  0.00           H
ATOM   1738  HB3 LYS X 115      -2.285 -36.408  21.744  1.00  0.00           H
ATOM   1739  HB2 LYS X 115      -1.480 -36.536  23.290  1.00  0.00           H
ATOM   1740  HG3 LYS X 115       0.619 -35.628  22.288  1.00  0.00           H
ATOM   1741  HG2 LYS X 115      -0.217 -35.252  20.819  1.00  0.00           H
ATOM   1742  HD3 LYS X 115       1.033 -37.179  20.332  1.00  0.00           H
ATOM   1743  HD2 LYS X 115      -0.602 -37.732  20.431  1.00  0.00           H
ATOM   1744  HE3 LYS X 115       1.420 -37.997  22.734  1.00  0.00           H
ATOM   1745  HE2 LYS X 115       1.170 -39.224  21.517  1.00  0.00           H
ATOM   1746  HZ1 LYS X 115      -0.069 -39.708  23.447  1.00  0.00           H
ATOM   1747  HZ2 LYS X 115      -0.900 -38.312  23.382  1.00  0.00           H
ATOM   1748  HZ3 LYS X 115      -1.098 -39.446  22.218  1.00  0.00           H
ATOM   1749  N   LEU X 116      -3.978 -33.404  23.875  0.00  0.00           N
ATOM   1750  CA  LEU X 116      -5.293 -33.092  24.085  0.00  0.00           C
ATOM   1751  C   LEU X 116      -6.453 -33.340  23.320  0.00  0.00           C
ATOM   1752  O   LEU X 116      -6.340 -33.438  22.096  0.00  0.00           O
ATOM   1753  CB  LEU X 116      -5.294 -31.551  24.350  0.00  0.00           C
ATOM   1754  CG  LEU X 116      -4.233 -30.984  25.330  0.00  0.00           C
ATOM   1755  CD1 LEU X 116      -4.394 -29.464  25.447  0.00  0.00           C
ATOM   1756  CD2 LEU X 116      -4.271 -31.638  26.724  0.00  0.00           C
ATOM   1757  H   LEU X 116      -3.337 -32.660  24.112  1.00  0.00           H
ATOM   1758  HA  LEU X 116      -5.519 -33.517  25.063  1.00  0.00           H
ATOM   1759  HB3 LEU X 116      -6.273 -31.247  24.730  1.00  0.00           H
ATOM   1760  HB2 LEU X 116      -5.181 -31.030  23.395  1.00  0.00           H
ATOM   1761  HG  LEU X 116      -3.237 -31.142  24.914  1.00  0.00           H
ATOM   1762 HD11 LEU X 116      -3.688 -29.044  26.164  1.00  0.00           H
ATOM   1763 HD12 LEU X 116      -4.217 -28.971  24.491  1.00  0.00           H
ATOM   1764 HD13 LEU X 116      -5.397 -29.196  25.781  1.00  0.00           H
ATOM   1765 HD21 LEU X 116      -4.248 -30.901  27.527  1.00  0.00           H
ATOM   1766 HD22 LEU X 116      -5.169 -32.234  26.877  1.00  0.00           H
ATOM   1767 HD23 LEU X 116      -3.413 -32.296  26.870  1.00  0.00           H
ATOM   1768  N   THR X 117      -7.617 -33.517  23.957  0.00  0.00           N
ATOM   1769  CA  THR X 117      -8.919 -33.874  23.363  0.00  0.00           C
ATOM   1770  C   THR X 117      -9.675 -32.567  23.257  0.00  0.00           C
ATOM   1771  O   THR X 117      -9.310 -31.563  23.867  0.00  0.00           O
ATOM   1772  CB  THR X 117      -9.693 -34.888  24.248  0.00  0.00           C
ATOM   1773  OG1 THR X 117      -9.876 -34.420  25.574  0.00  0.00           O
ATOM   1774  CG2 THR X 117      -8.997 -36.255  24.318  0.00  0.00           C
ATOM   1775  H   THR X 117      -7.666 -33.406  24.960  1.00  0.00           H
ATOM   1776  HA  THR X 117      -8.753 -34.268  22.360  1.00  0.00           H
ATOM   1777  HB  THR X 117     -10.686 -35.041  23.820  1.00  0.00           H
ATOM   1778  HG1 THR X 117      -8.986 -34.400  26.003  1.00  0.00           H
ATOM   1779 HG21 THR X 117      -9.572 -36.962  24.918  1.00  0.00           H
ATOM   1780 HG22 THR X 117      -8.889 -36.686  23.322  1.00  0.00           H
ATOM   1781 HG23 THR X 117      -8.000 -36.182  24.753  1.00  0.00           H
ATOM   1782  N   ASP X 118     -10.720 -32.578  22.433  0.00  0.00           N
ATOM   1783  CA  ASP X 118     -11.550 -31.418  22.190  0.00  0.00           C
ATOM   1784  C   ASP X 118     -12.167 -30.938  23.559  0.00  0.00           C
ATOM   1785  O   ASP X 118     -12.180 -29.737  23.805  0.00  0.00           O
ATOM   1786  CB  ASP X 118     -12.630 -31.557  21.077  0.00  0.00           C
ATOM   1787  CG  ASP X 118     -13.282 -32.929  20.861  0.00  0.00           C
ATOM   1788  OD1 ASP X 118     -12.649 -33.971  21.136  0.00  0.00           O
ATOM   1789  OD2 ASP X 118     -14.391 -32.953  20.291  0.00  0.00           O
ATOM   1790  H   ASP X 118     -10.967 -33.425  21.941  1.00  0.00           H
ATOM   1791  HA  ASP X 118     -10.853 -30.630  21.905  1.00  0.00           H
ATOM   1792  HB3 ASP X 118     -12.188 -31.248  20.129  1.00  0.00           H
ATOM   1793  HB2 ASP X 118     -13.428 -30.841  21.285  1.00  0.00           H
ATOM   1794  N   ASP X 119     -12.607 -31.843  24.432  0.00  0.00           N
ATOM   1795  CA  ASP X 119     -13.067 -31.533  25.696  0.00  0.00           C
ATOM   1796  C   ASP X 119     -12.043 -30.757  26.536  0.00  0.00           C
ATOM   1797  O   ASP X 119     -12.365 -29.747  27.155  0.00  0.00           O
ATOM   1798  CB  ASP X 119     -13.551 -32.755  26.526  0.00  0.00           C
ATOM   1799  CG  ASP X 119     -14.665 -33.609  25.922  0.00  0.00           C
ATOM   1800  OD1 ASP X 119     -15.493 -33.085  25.152  0.00  0.00           O
ATOM   1801  OD2 ASP X 119     -14.776 -34.784  26.328  0.00  0.00           O
ATOM   1802  H   ASP X 119     -12.617 -32.822  24.183  1.00  0.00           H
ATOM   1803  HA  ASP X 119     -13.929 -30.879  25.566  1.00  0.00           H
ATOM   1804  HB3 ASP X 119     -13.891 -32.414  27.506  1.00  0.00           H
ATOM   1805  HB2 ASP X 119     -12.692 -33.407  26.700  1.00  0.00           H
ATOM   1806  N   GLU X 120     -10.800 -31.217  26.502  0.00  0.00           N
ATOM   1807  CA  GLU X 120      -9.700 -30.581  27.240  0.00  0.00           C
ATOM   1808  C   GLU X 120      -9.465 -29.115  26.724  0.00  0.00           C
ATOM   1809  O   GLU X 120      -9.344 -28.122  27.426  0.00  0.00           O
ATOM   1810  CB  GLU X 120      -8.438 -31.458  27.177  0.00  0.00           C
ATOM   1811  CG  GLU X 120      -8.561 -32.685  28.107  0.00  0.00           C
ATOM   1812  CD  GLU X 120      -7.497 -33.734  27.838  0.00  0.00           C
ATOM   1813  OE1 GLU X 120      -7.473 -34.216  26.688  0.00  0.00           O
ATOM   1814  OE2 GLU X 120      -6.753 -34.089  28.772  0.00  0.00           O
ATOM   1815  H   GLU X 120     -10.579 -32.036  25.953  1.00  0.00           H
ATOM   1816  HA  GLU X 120      -9.935 -30.562  28.304  1.00  0.00           H
ATOM   1817  HB3 GLU X 120      -7.562 -30.877  27.470  1.00  0.00           H
ATOM   1818  HB2 GLU X 120      -8.250 -31.770  26.152  1.00  0.00           H
ATOM   1819  HG3 GLU X 120      -9.535 -33.161  27.987  1.00  0.00           H
ATOM   1820  HG2 GLU X 120      -8.507 -32.367  29.149  1.00  0.00           H
ATOM   1821  N   VAL X 121      -9.305 -29.093  25.401  0.00  0.00           N
ATOM   1822  CA  VAL X 121      -9.029 -27.774  24.809  0.00  0.00           C
ATOM   1823  C   VAL X 121     -10.153 -26.791  25.032  0.00  0.00           C
ATOM   1824  O   VAL X 121      -9.978 -25.598  25.270  0.00  0.00           O
ATOM   1825  CB  VAL X 121      -8.518 -27.804  23.342  0.00  0.00           C
ATOM   1826  CG1 VAL X 121      -8.588 -26.445  22.604  0.00  0.00           C
ATOM   1827  CG2 VAL X 121      -7.052 -28.297  23.350  0.00  0.00           C
ATOM   1828  H   VAL X 121      -9.376 -29.949  24.869  1.00  0.00           H
ATOM   1829  HA  VAL X 121      -8.136 -27.374  25.289  1.00  0.00           H
ATOM   1830  HB  VAL X 121      -9.116 -28.516  22.771  1.00  0.00           H
ATOM   1831 HG11 VAL X 121      -8.051 -26.459  21.660  1.00  0.00           H
ATOM   1832 HG12 VAL X 121      -9.616 -26.160  22.381  1.00  0.00           H
ATOM   1833 HG13 VAL X 121      -8.145 -25.647  23.199  1.00  0.00           H
ATOM   1834 HG21 VAL X 121      -7.005 -29.362  23.568  1.00  0.00           H
ATOM   1835 HG22 VAL X 121      -6.538 -28.115  22.412  1.00  0.00           H
ATOM   1836 HG23 VAL X 121      -6.443 -27.781  24.093  1.00  0.00           H
ATOM   1837  N   ASP X 122     -11.362 -27.348  24.983  0.00  0.00           N
ATOM   1838  CA  ASP X 122     -12.558 -26.455  25.183  0.00  0.00           C
ATOM   1839  C   ASP X 122     -12.515 -25.861  26.638  0.00  0.00           C
ATOM   1840  O   ASP X 122     -12.777 -24.678  26.834  0.00  0.00           O
ATOM   1841  CB  ASP X 122     -13.944 -27.127  24.984  0.00  0.00           C
ATOM   1842  CG  ASP X 122     -14.371 -27.427  23.546  0.00  0.00           C
ATOM   1843  OD1 ASP X 122     -13.868 -26.783  22.605  0.00  0.00           O
ATOM   1844  OD2 ASP X 122     -15.350 -28.187  23.393  0.00  0.00           O
ATOM   1845  H   ASP X 122     -11.455 -28.340  24.816  1.00  0.00           H
ATOM   1846  HA  ASP X 122     -12.518 -25.638  24.463  1.00  0.00           H
ATOM   1847  HB3 ASP X 122     -14.718 -26.493  25.421  1.00  0.00           H
ATOM   1848  HB2 ASP X 122     -13.945 -28.066  25.538  1.00  0.00           H
ATOM   1849  N   GLU X 123     -12.157 -26.678  27.626  0.00  0.00           N
ATOM   1850  CA  GLU X 123     -12.063 -26.224  28.953  0.00  0.00           C
ATOM   1851  C   GLU X 123     -10.932 -25.144  29.102  0.00  0.00           C
ATOM   1852  O   GLU X 123     -11.140 -24.148  29.787  0.00  0.00           O
ATOM   1853  CB  GLU X 123     -11.828 -27.404  29.919  0.00  0.00           C
ATOM   1854  CG  GLU X 123     -13.089 -28.268  30.145  0.00  0.00           C
ATOM   1855  CD  GLU X 123     -12.885 -29.441  31.103  0.00  0.00           C
ATOM   1856  OE1 GLU X 123     -11.782 -29.594  31.666  0.00  0.00           O
ATOM   1857  OE2 GLU X 123     -13.858 -30.193  31.311  0.00  0.00           O
ATOM   1858  H   GLU X 123     -11.946 -27.646  27.430  1.00  0.00           H
ATOM   1859  HA  GLU X 123     -13.016 -25.783  29.245  1.00  0.00           H
ATOM   1860  HB3 GLU X 123     -11.488 -27.018  30.882  1.00  0.00           H
ATOM   1861  HB2 GLU X 123     -11.017 -28.032  29.548  1.00  0.00           H
ATOM   1862  HG3 GLU X 123     -13.456 -28.656  29.195  1.00  0.00           H
ATOM   1863  HG2 GLU X 123     -13.888 -27.643  30.545  1.00  0.00           H
ATOM   1864  N   MET X 124      -9.795 -25.315  28.430  0.00  0.00           N
ATOM   1865  CA  MET X 124      -8.761 -24.314  28.418  0.00  0.00           C
ATOM   1866  C   MET X 124      -9.260 -22.982  27.947  0.00  0.00           C
ATOM   1867  O   MET X 124      -9.011 -21.944  28.555  0.00  0.00           O
ATOM   1868  CB  MET X 124      -7.546 -24.759  27.577  0.00  0.00           C
ATOM   1869  CG  MET X 124      -6.731 -25.893  28.209  0.00  0.00           C
ATOM   1870  SD  MET X 124      -5.347 -26.473  27.189  0.00  0.00           S
ATOM   1871  CE  MET X 124      -4.311 -24.982  27.130  0.00  0.00           C
ATOM   1872  H   MET X 124      -9.639 -26.166  27.909  1.00  0.00           H
ATOM   1873  HA  MET X 124      -8.410 -24.191  29.443  1.00  0.00           H
ATOM   1874  HB3 MET X 124      -6.887 -23.901  27.443  1.00  0.00           H
ATOM   1875  HB2 MET X 124      -7.855 -25.045  26.572  1.00  0.00           H
ATOM   1876  HG3 MET X 124      -7.373 -26.748  28.415  1.00  0.00           H
ATOM   1877  HG2 MET X 124      -6.336 -25.573  29.174  1.00  0.00           H
ATOM   1878  HE1 MET X 124      -3.358 -25.204  26.652  1.00  0.00           H
ATOM   1879  HE2 MET X 124      -4.793 -24.193  26.553  1.00  0.00           H
ATOM   1880  HE3 MET X 124      -4.111 -24.610  28.134  1.00  0.00           H
ATOM   1881  N   ILE X 125     -10.003 -23.014  26.849  0.00  0.00           N
ATOM   1882  CA  ILE X 125     -10.509 -21.820  26.252  0.00  0.00           C
ATOM   1883  C   ILE X 125     -11.549 -21.178  27.099  0.00  0.00           C
ATOM   1884  O   ILE X 125     -11.481 -19.956  27.273  0.00  0.00           O
ATOM   1885  CB  ILE X 125     -11.052 -22.216  24.826  0.00  0.00           C
ATOM   1886  CG1 ILE X 125     -10.207 -21.552  23.716  0.00  0.00           C
ATOM   1887  CG2 ILE X 125     -12.572 -22.106  24.559  0.00  0.00           C
ATOM   1888  CD1 ILE X 125     -10.248 -22.283  22.366  0.00  0.00           C
ATOM   1889  H   ILE X 125     -10.224 -23.899  26.414  1.00  0.00           H
ATOM   1890  HA  ILE X 125      -9.686 -21.119  26.112  1.00  0.00           H
ATOM   1891  HB  ILE X 125     -10.870 -23.282  24.695  1.00  0.00           H
ATOM   1892 HG13 ILE X 125      -9.161 -21.527  24.018  1.00  0.00           H
ATOM   1893 HG12 ILE X 125     -10.507 -20.511  23.594  1.00  0.00           H
ATOM   1894 HG21 ILE X 125     -12.819 -22.421  23.546  1.00  0.00           H
ATOM   1895 HG22 ILE X 125     -13.149 -22.753  25.216  1.00  0.00           H
ATOM   1896 HG23 ILE X 125     -12.938 -21.090  24.699  1.00  0.00           H
ATOM   1897 HD11 ILE X 125     -10.122 -23.358  22.495  1.00  0.00           H
ATOM   1898 HD12 ILE X 125     -11.188 -22.115  21.842  1.00  0.00           H
ATOM   1899 HD13 ILE X 125      -9.445 -21.933  21.716  1.00  0.00           H
ATOM   1900  N   ARG X 126     -12.490 -21.938  27.660  0.00  0.00           N
ATOM   1901  CA  ARG X 126     -13.521 -21.463  28.576  0.00  0.00           C
ATOM   1902  C   ARG X 126     -12.894 -20.696  29.769  0.00  0.00           C
ATOM   1903  O   ARG X 126     -13.387 -19.662  30.218  0.00  0.00           O
ATOM   1904  CB  ARG X 126     -14.357 -22.679  29.040  0.00  0.00           C
ATOM   1905  CG  ARG X 126     -15.539 -22.346  29.969  0.00  0.00           C
ATOM   1906  CD  ARG X 126     -16.308 -23.601  30.411  0.00  0.00           C
ATOM   1907  NE  ARG X 126     -17.558 -23.264  31.109  0.00  0.00           N
ATOM   1908  CZ  ARG X 126     -18.743 -22.994  30.544  0.00  0.00           C
ATOM   1909  NH1 ARG X 126     -18.894 -23.036  29.219  0.00  0.00           N
ATOM   1910  NH2 ARG X 126     -19.781 -22.680  31.317  0.00  0.00           N
ATOM   1911  H   ARG X 126     -12.526 -22.927  27.460  1.00  0.00           H
ATOM   1912  HA  ARG X 126     -14.213 -20.811  28.043  1.00  0.00           H
ATOM   1913  HB3 ARG X 126     -13.711 -23.401  29.539  1.00  0.00           H
ATOM   1914  HB2 ARG X 126     -14.750 -23.184  28.157  1.00  0.00           H
ATOM   1915  HG3 ARG X 126     -16.209 -21.598  29.544  1.00  0.00           H
ATOM   1916  HG2 ARG X 126     -15.117 -21.899  30.869  1.00  0.00           H
ATOM   1917  HD3 ARG X 126     -15.708 -24.068  31.194  1.00  0.00           H
ATOM   1918  HD2 ARG X 126     -16.413 -24.361  29.635  1.00  0.00           H
ATOM   1919  HE  ARG X 126     -17.468 -23.204  32.118  1.00  0.00           H
ATOM   1920 HH12 ARG X 126     -19.776 -22.837  28.768  1.00  0.00           H
ATOM   1921 HH11 ARG X 126     -18.132 -23.283  28.607  1.00  0.00           H
ATOM   1922 HH22 ARG X 126     -20.694 -22.468  30.939  1.00  0.00           H
ATOM   1923 HH21 ARG X 126     -19.712 -22.639  32.325  1.00  0.00           H
ATOM   1924  N   GLU X 127     -11.790 -21.247  30.270  0.00  0.00           N
ATOM   1925  CA  GLU X 127     -11.129 -20.596  31.427  0.00  0.00           C
ATOM   1926  C   GLU X 127     -10.666 -19.169  31.063  0.00  0.00           C
ATOM   1927  O   GLU X 127     -10.524 -18.293  31.919  0.00  0.00           O
ATOM   1928  CB  GLU X 127      -9.929 -21.452  31.901  0.00  0.00           C
ATOM   1929  CG  GLU X 127     -10.314 -22.708  32.719  0.00  0.00           C
ATOM   1930  CD  GLU X 127     -10.876 -22.388  34.102  0.00  0.00           C
ATOM   1931  OE1 GLU X 127     -10.117 -21.867  34.943  0.00  0.00           O
ATOM   1932  OE2 GLU X 127     -12.068 -22.667  34.339  0.00  0.00           O
ATOM   1933  H   GLU X 127     -11.418 -22.093  29.862  1.00  0.00           H
ATOM   1934  HA  GLU X 127     -11.802 -20.570  32.284  1.00  0.00           H
ATOM   1935  HB3 GLU X 127      -9.254 -20.840  32.502  1.00  0.00           H
ATOM   1936  HB2 GLU X 127      -9.335 -21.764  31.045  1.00  0.00           H
ATOM   1937  HG3 GLU X 127      -9.436 -23.342  32.846  1.00  0.00           H
ATOM   1938  HG2 GLU X 127     -11.041 -23.306  32.171  1.00  0.00           H
ATOM   1939  N   ALA X 128     -10.280 -19.004  29.800  0.00  0.00           N
ATOM   1940  CA  ALA X 128      -9.616 -17.731  29.430  0.00  0.00           C
ATOM   1941  C   ALA X 128     -10.569 -16.853  28.683  0.00  0.00           C
ATOM   1942  O   ALA X 128     -10.319 -15.662  28.639  0.00  0.00           O
ATOM   1943  CB  ALA X 128      -8.603 -18.166  28.378  0.00  0.00           C
ATOM   1944  H   ALA X 128     -10.442 -19.736  29.123  1.00  0.00           H
ATOM   1945  HA  ALA X 128      -9.197 -17.225  30.300  1.00  0.00           H
ATOM   1946  HB1 ALA X 128      -8.142 -17.292  27.922  1.00  0.00           H
ATOM   1947  HB2 ALA X 128      -7.855 -18.832  28.803  1.00  0.00           H
ATOM   1948  HB3 ALA X 128      -9.065 -18.717  27.557  1.00  0.00           H
ATOM   1949  N   ASP X 129     -11.598 -17.387  28.052  0.00  0.00           N
ATOM   1950  CA  ASP X 129     -12.640 -16.647  27.384  0.00  0.00           C
ATOM   1951  C   ASP X 129     -13.363 -15.583  28.206  0.00  0.00           C
ATOM   1952  O   ASP X 129     -13.979 -15.987  29.182  0.00  0.00           O
ATOM   1953  CB  ASP X 129     -13.622 -17.688  26.768  0.00  0.00           C
ATOM   1954  CG  ASP X 129     -14.596 -17.187  25.717  0.00  0.00           C
ATOM   1955  OD1 ASP X 129     -14.387 -16.082  25.192  0.00  0.00           O
ATOM   1956  OD2 ASP X 129     -15.507 -17.965  25.364  0.00  0.00           O
ATOM   1957  H   ASP X 129     -11.700 -18.391  28.011  1.00  0.00           H
ATOM   1958  HA  ASP X 129     -12.154 -16.116  26.565  1.00  0.00           H
ATOM   1959  HB3 ASP X 129     -14.186 -18.164  27.572  1.00  0.00           H
ATOM   1960  HB2 ASP X 129     -13.051 -18.456  26.253  1.00  0.00           H
ATOM   1961  N   ILE X 130     -13.353 -14.308  27.826  0.00  0.00           N
ATOM   1962  CA  ILE X 130     -14.090 -13.336  28.531  0.00  0.00           C
ATOM   1963  C   ILE X 130     -15.412 -13.070  27.675  0.00  0.00           C
ATOM   1964  O   ILE X 130     -16.588 -13.172  28.025  0.00  0.00           O
ATOM   1965  CB  ILE X 130     -13.290 -12.018  28.781  0.00  0.00           C
ATOM   1966  CG1 ILE X 130     -12.028 -12.282  29.639  0.00  0.00           C
ATOM   1967  CG2 ILE X 130     -14.141 -10.903  29.430  0.00  0.00           C
ATOM   1968  CD1 ILE X 130     -11.036 -11.107  29.674  0.00  0.00           C
ATOM   1969  H   ILE X 130     -12.940 -14.020  27.165  1.00  0.00           H
ATOM   1970  HA  ILE X 130     -14.375 -13.746  29.500  1.00  0.00           H
ATOM   1971  HB  ILE X 130     -12.953 -11.642  27.814  1.00  0.00           H
ATOM   1972 HG13 ILE X 130     -11.494 -13.157  29.266  1.00  0.00           H
ATOM   1973 HG12 ILE X 130     -12.327 -12.538  30.656  1.00  0.00           H
ATOM   1974 HG21 ILE X 130     -13.552 -10.004  29.610  1.00  0.00           H
ATOM   1975 HG22 ILE X 130     -14.974 -10.602  28.794  1.00  0.00           H
ATOM   1976 HG23 ILE X 130     -14.552 -11.226  30.386  1.00  0.00           H
ATOM   1977 HD11 ILE X 130     -10.009 -11.466  29.601  1.00  0.00           H
ATOM   1978 HD12 ILE X 130     -11.192 -10.414  28.847  1.00  0.00           H
ATOM   1979 HD13 ILE X 130     -11.127 -10.543  30.603  1.00  0.00           H
ATOM   1980  N   ASP X 131     -15.064 -12.674  26.455  0.00  0.00           N
ATOM   1981  CA  ASP X 131     -16.237 -12.199  25.581  0.00  0.00           C
ATOM   1982  C   ASP X 131     -17.021 -13.395  25.073  0.00  0.00           C
ATOM   1983  O   ASP X 131     -18.015 -13.184  24.382  0.00  0.00           O
ATOM   1984  CB  ASP X 131     -15.751 -11.377  24.350  0.00  0.00           C
ATOM   1985  CG  ASP X 131     -15.117 -10.017  24.649  0.00  0.00           C
ATOM   1986  OD1 ASP X 131     -15.416  -9.415  25.701  0.00  0.00           O
ATOM   1987  OD2 ASP X 131     -14.458  -9.476  23.737  0.00  0.00           O
ATOM   1988  H   ASP X 131     -14.095 -12.702  26.172  1.00  0.00           H
ATOM   1989  HA  ASP X 131     -16.867 -11.465  26.084  1.00  0.00           H
ATOM   1990  HB3 ASP X 131     -16.583 -11.194  23.668  1.00  0.00           H
ATOM   1991  HB2 ASP X 131     -15.018 -11.980  23.811  1.00  0.00           H
ATOM   1992  N   GLY X 132     -16.675 -14.612  25.492  0.00  0.00           N
ATOM   1993  CA  GLY X 132     -17.777 -15.678  25.201  0.00  0.00           C
ATOM   1994  C   GLY X 132     -18.035 -16.243  23.812  0.00  0.00           C
ATOM   1995  O   GLY X 132     -18.838 -17.128  23.546  0.00  0.00           O
ATOM   1996  H   GLY X 132     -15.782 -14.757  25.941  1.00  0.00           H
ATOM   1997  HA3 GLY X 132     -18.722 -15.324  25.614  1.00  0.00           H
ATOM   1998  HA2 GLY X 132     -17.651 -16.508  25.897  1.00  0.00           H
ATOM   1999  N   ASP X 133     -17.098 -15.804  22.922  0.00  0.00           N
ATOM   2000  CA  ASP X 133     -16.941 -16.189  21.510  0.00  0.00           C
ATOM   2001  C   ASP X 133     -16.358 -17.581  21.135  0.00  0.00           C
ATOM   2002  O   ASP X 133     -16.189 -17.915  19.956  0.00  0.00           O
ATOM   2003  CB  ASP X 133     -16.387 -15.039  20.629  0.00  0.00           C
ATOM   2004  CG  ASP X 133     -17.011 -14.945  19.232  0.00  0.00           C
ATOM   2005  OD1 ASP X 133     -18.171 -15.364  19.042  0.00  0.00           O
ATOM   2006  OD2 ASP X 133     -16.382 -14.310  18.361  0.00  0.00           O
ATOM   2007  H   ASP X 133     -16.402 -15.132  23.212  1.00  0.00           H
ATOM   2008  HA  ASP X 133     -17.988 -16.396  21.289  1.00  0.00           H
ATOM   2009  HB3 ASP X 133     -15.311 -15.180  20.517  1.00  0.00           H
ATOM   2010  HB2 ASP X 133     -16.535 -14.080  21.129  1.00  0.00           H
ATOM   2011  N   GLY X 134     -15.954 -18.313  22.175  0.00  0.00           N
ATOM   2012  CA  GLY X 134     -15.210 -19.557  22.125  0.00  0.00           C
ATOM   2013  C   GLY X 134     -13.621 -19.342  21.948  0.00  0.00           C
ATOM   2014  O   GLY X 134     -12.769 -20.083  22.434  0.00  0.00           O
ATOM   2015  H   GLY X 134     -16.163 -18.012  23.116  1.00  0.00           H
ATOM   2016  HA3 GLY X 134     -15.586 -20.171  21.306  1.00  0.00           H
ATOM   2017  HA2 GLY X 134     -15.399 -20.128  23.034  1.00  0.00           H
ATOM   2018  N   HID X 135     -13.303 -18.329  21.162  0.00  0.00           N
ATOM   2019  CA  HID X 135     -11.933 -18.151  20.923  0.00  0.00           C
ATOM   2020  C   HID X 135     -11.235 -17.215  21.652  0.00  0.00           C
ATOM   2021  O   HID X 135     -11.898 -16.300  22.161  0.00  0.00           O
ATOM   2022  CB  HID X 135     -11.783 -17.768  19.423  0.00  0.00           C
ATOM   2023  CG  HID X 135     -12.446 -18.637  18.367  0.00  0.00           C
ATOM   2024  ND1 HID X 135     -12.921 -19.924  18.583  0.00  0.00           N
ATOM   2025  CD2 HID X 135     -12.723 -18.373  17.043  0.00  0.00           C
ATOM   2026  CE1 HID X 135     -13.453 -20.360  17.441  0.00  0.00           C
ATOM   2027  NE2 HID X 135     -13.362 -19.470  16.459  0.00  0.00           N
ATOM   2028  H   HID X 135     -14.029 -17.742  20.776  1.00  0.00           H
ATOM   2029  HA  HID X 135     -11.416 -19.110  20.943  1.00  0.00           H
ATOM   2030  HB3 HID X 135     -10.722 -17.740  19.163  1.00  0.00           H
ATOM   2031  HB2 HID X 135     -12.155 -16.755  19.269  1.00  0.00           H
ATOM   2032  HD1 HID X 135     -12.913 -20.438  19.455  1.00  0.00           H
ATOM   2033  HD2 HID X 135     -12.513 -17.479  16.471  1.00  0.00           H
ATOM   2034  HE1 HID X 135     -13.905 -21.336  17.325  1.00  0.00           H
ATOM   2035  N   ILE X 136      -9.936 -17.365  21.868  0.00  0.00           N
ATOM   2036  CA  ILE X 136      -8.987 -16.445  22.690  0.00  0.00           C
ATOM   2037  C   ILE X 136      -8.461 -15.236  21.772  0.00  0.00           C
ATOM   2038  O   ILE X 136      -7.921 -15.463  20.693  0.00  0.00           O
ATOM   2039  CB  ILE X 136      -7.770 -17.191  23.314  0.00  0.00           C
ATOM   2040  CG1 ILE X 136      -8.175 -18.557  23.915  0.00  0.00           C
ATOM   2041  CG2 ILE X 136      -7.065 -16.324  24.378  0.00  0.00           C
ATOM   2042  CD1 ILE X 136      -7.036 -19.308  24.620  0.00  0.00           C
ATOM   2043  H   ILE X 136      -9.447 -18.157  21.475  1.00  0.00           H
ATOM   2044  HA  ILE X 136      -9.535 -16.035  23.538  1.00  0.00           H
ATOM   2045  HB  ILE X 136      -7.031 -17.364  22.539  1.00  0.00           H
ATOM   2046 HG13 ILE X 136      -8.560 -19.204  23.127  1.00  0.00           H
ATOM   2047 HG12 ILE X 136      -8.994 -18.416  24.622  1.00  0.00           H
ATOM   2048 HG21 ILE X 136      -6.140 -16.782  24.727  1.00  0.00           H
ATOM   2049 HG22 ILE X 136      -6.798 -15.343  23.990  1.00  0.00           H
ATOM   2050 HG23 ILE X 136      -7.702 -16.172  25.249  1.00  0.00           H
ATOM   2051 HD11 ILE X 136      -7.283 -20.360  24.750  1.00  0.00           H
ATOM   2052 HD12 ILE X 136      -6.107 -19.251  24.053  1.00  0.00           H
ATOM   2053 HD13 ILE X 136      -6.853 -18.902  25.614  1.00  0.00           H
ATOM   2054  N   ASN X 137      -8.664 -14.012  22.241  0.00  0.00           N
ATOM   2055  CA  ASN X 137      -8.132 -12.925  21.582  0.00  0.00           C
ATOM   2056  C   ASN X 137      -7.138 -12.411  22.629  0.00  0.00           C
ATOM   2057  O   ASN X 137      -7.146 -12.655  23.836  0.00  0.00           O
ATOM   2058  CB  ASN X 137      -9.253 -11.902  21.270  0.00  0.00           C
ATOM   2059  CG  ASN X 137      -8.801 -10.648  20.511  0.00  0.00           C
ATOM   2060  OD1 ASN X 137      -7.741 -10.612  19.891  0.00  0.00           O
ATOM   2061  ND2 ASN X 137      -9.608  -9.595  20.541  0.00  0.00           N
ATOM   2062  H   ASN X 137      -9.208 -13.877  23.081  1.00  0.00           H
ATOM   2063  HA  ASN X 137      -7.604 -13.247  20.684  1.00  0.00           H
ATOM   2064  HB3 ASN X 137      -9.745 -11.600  22.197  1.00  0.00           H
ATOM   2065  HB2 ASN X 137     -10.017 -12.383  20.661  1.00  0.00           H
ATOM   2066 HD22 ASN X 137      -9.364  -8.746  20.050  1.00  0.00           H
ATOM   2067 HD21 ASN X 137     -10.487  -9.622  21.040  1.00  0.00           H
ATOM   2068  N   TYR X 138      -6.112 -11.824  22.015  0.00  0.00           N
ATOM   2069  CA  TYR X 138      -4.839 -11.204  22.538  0.00  0.00           C
ATOM   2070  C   TYR X 138      -5.012 -10.814  23.967  0.00  0.00           C
ATOM   2071  O   TYR X 138      -4.260 -11.286  24.827  0.00  0.00           O
ATOM   2072  CB  TYR X 138      -4.312 -10.062  21.639  0.00  0.00           C
ATOM   2073  CG  TYR X 138      -3.085  -9.348  22.192  0.00  0.00           C
ATOM   2074  CD1 TYR X 138      -1.860 -10.040  22.308  0.00  0.00           C
ATOM   2075  CD2 TYR X 138      -3.177  -8.016  22.647  0.00  0.00           C
ATOM   2076  CE1 TYR X 138      -0.745  -9.414  22.896  0.00  0.00           C
ATOM   2077  CE2 TYR X 138      -2.059  -7.387  23.228  0.00  0.00           C
ATOM   2078  CZ  TYR X 138      -0.844  -8.088  23.360  0.00  0.00           C
ATOM   2079  OH  TYR X 138       0.237  -7.487  23.936  0.00  0.00           O
ATOM   2080  H   TYR X 138      -6.108 -11.737  21.009  1.00  0.00           H
ATOM   2081  HA  TYR X 138      -4.122 -12.025  22.561  1.00  0.00           H
ATOM   2082  HB3 TYR X 138      -5.104  -9.328  21.481  1.00  0.00           H
ATOM   2083  HB2 TYR X 138      -4.065 -10.444  20.651  1.00  0.00           H
ATOM   2084  HD1 TYR X 138      -1.778 -11.062  21.966  1.00  0.00           H
ATOM   2085  HD2 TYR X 138      -4.110  -7.474  22.574  1.00  0.00           H
ATOM   2086  HE1 TYR X 138       0.186  -9.955  22.993  1.00  0.00           H
ATOM   2087  HE2 TYR X 138      -2.150  -6.369  23.581  1.00  0.00           H
ATOM   2088  HH  TYR X 138       0.062  -6.578  24.213  1.00  0.00           H
ATOM   2089  N   GLU X 139      -5.970  -9.930  24.249  0.00  0.00           N
ATOM   2090  CA  GLU X 139      -6.230  -9.458  25.624  0.00  0.00           C
ATOM   2091  C   GLU X 139      -6.509 -10.640  26.561  0.00  0.00           C
ATOM   2092  O   GLU X 139      -5.953 -10.754  27.662  0.00  0.00           O
ATOM   2093  CB  GLU X 139      -7.420  -8.465  25.568  0.00  0.00           C
ATOM   2094  CG  GLU X 139      -7.879  -7.852  26.914  0.00  0.00           C
ATOM   2095  CD  GLU X 139      -6.834  -6.985  27.614  0.00  0.00           C
ATOM   2096  OE1 GLU X 139      -6.007  -6.360  26.922  0.00  0.00           O
ATOM   2097  OE2 GLU X 139      -6.890  -6.896  28.856  0.00  0.00           O
ATOM   2098  H   GLU X 139      -6.548  -9.559  23.509  1.00  0.00           H
ATOM   2099  HA  GLU X 139      -5.361  -8.908  25.986  1.00  0.00           H
ATOM   2100  HB3 GLU X 139      -8.280  -8.963  25.120  1.00  0.00           H
ATOM   2101  HB2 GLU X 139      -7.172  -7.651  24.886  1.00  0.00           H
ATOM   2102  HG3 GLU X 139      -8.206  -8.640  27.595  1.00  0.00           H
ATOM   2103  HG2 GLU X 139      -8.758  -7.231  26.738  1.00  0.00           H
ATOM   2104  N   GLU X 140      -7.355 -11.550  26.079  0.00  0.00           N
ATOM   2105  CA  GLU X 140      -7.674 -12.757  26.896  0.00  0.00           C
ATOM   2106  C   GLU X 140      -6.453 -13.599  27.124  0.00  0.00           C
ATOM   2107  O   GLU X 140      -6.254 -14.066  28.243  0.00  0.00           O
ATOM   2108  CB  GLU X 140      -8.859 -13.501  26.260  0.00  0.00           C
ATOM   2109  CG  GLU X 140     -10.108 -12.592  26.146  0.00  0.00           C
ATOM   2110  CD  GLU X 140     -11.164 -13.117  25.191  0.00  0.00           C
ATOM   2111  OE1 GLU X 140     -10.771 -13.580  24.103  0.00  0.00           O
ATOM   2112  OE2 GLU X 140     -12.358 -12.961  25.520  0.00  0.00           O
ATOM   2113  H   GLU X 140      -7.773 -11.419  25.169  1.00  0.00           H
ATOM   2114  HA  GLU X 140      -8.033 -12.418  27.868  1.00  0.00           H
ATOM   2115  HB3 GLU X 140      -9.108 -14.367  26.869  1.00  0.00           H
ATOM   2116  HB2 GLU X 140      -8.583 -13.920  25.296  1.00  0.00           H
ATOM   2117  HG3 GLU X 140      -9.854 -11.595  25.788  1.00  0.00           H
ATOM   2118  HG2 GLU X 140     -10.545 -12.454  27.135  1.00  0.00           H
ATOM   2119  N   PHE X 141      -5.595 -13.737  26.122  0.00  0.00           N
ATOM   2120  CA  PHE X 141      -4.363 -14.455  26.173  0.00  0.00           C
ATOM   2121  C   PHE X 141      -3.402 -13.845  27.207  0.00  0.00           C
ATOM   2122  O   PHE X 141      -2.905 -14.559  28.083  0.00  0.00           O
ATOM   2123  CB  PHE X 141      -3.755 -14.576  24.752  0.00  0.00           C
ATOM   2124  CG  PHE X 141      -2.427 -15.304  24.621  0.00  0.00           C
ATOM   2125  CD1 PHE X 141      -2.400 -16.708  24.482  0.00  0.00           C
ATOM   2126  CD2 PHE X 141      -1.207 -14.605  24.760  0.00  0.00           C
ATOM   2127  CE1 PHE X 141      -1.184 -17.373  24.400  0.00  0.00           C
ATOM   2128  CE2 PHE X 141      -0.002 -15.290  24.680  0.00  0.00           C
ATOM   2129  CZ  PHE X 141       0.008 -16.666  24.490  0.00  0.00           C
ATOM   2130  H   PHE X 141      -5.792 -13.313  25.227  1.00  0.00           H
ATOM   2131  HA  PHE X 141      -4.592 -15.468  26.503  1.00  0.00           H
ATOM   2132  HB3 PHE X 141      -3.621 -13.592  24.311  1.00  0.00           H
ATOM   2133  HB2 PHE X 141      -4.463 -15.086  24.100  1.00  0.00           H
ATOM   2134  HD1 PHE X 141      -3.323 -17.268  24.419  1.00  0.00           H
ATOM   2135  HD2 PHE X 141      -1.205 -13.534  24.911  1.00  0.00           H
ATOM   2136  HE1 PHE X 141      -1.165 -18.446  24.265  1.00  0.00           H
ATOM   2137  HE2 PHE X 141       0.930 -14.748  24.760  1.00  0.00           H
ATOM   2138  HZ  PHE X 141       0.948 -17.194  24.422  1.00  0.00           H
ATOM   2139  N   VAL X 142      -3.194 -12.538  27.146  0.00  0.00           N
ATOM   2140  CA  VAL X 142      -2.331 -11.847  28.055  0.00  0.00           C
ATOM   2141  C   VAL X 142      -2.786 -11.964  29.475  0.00  0.00           C
ATOM   2142  O   VAL X 142      -1.965 -12.276  30.345  0.00  0.00           O
ATOM   2143  CB  VAL X 142      -2.147 -10.352  27.647  0.00  0.00           C
ATOM   2144  CG1 VAL X 142      -1.489  -9.439  28.708  0.00  0.00           C
ATOM   2145  CG2 VAL X 142      -1.345 -10.248  26.336  0.00  0.00           C
ATOM   2146  H   VAL X 142      -3.654 -11.986  26.436  1.00  0.00           H
ATOM   2147  HA  VAL X 142      -1.355 -12.329  27.994  1.00  0.00           H
ATOM   2148  HB  VAL X 142      -3.136  -9.935  27.447  1.00  0.00           H
ATOM   2149 HG11 VAL X 142      -1.299  -8.443  28.308  1.00  0.00           H
ATOM   2150 HG12 VAL X 142      -2.123  -9.306  29.585  1.00  0.00           H
ATOM   2151 HG13 VAL X 142      -0.536  -9.847  29.045  1.00  0.00           H
ATOM   2152 HG21 VAL X 142      -1.246  -9.212  26.014  1.00  0.00           H
ATOM   2153 HG22 VAL X 142      -0.341 -10.656  26.453  1.00  0.00           H
ATOM   2154 HG23 VAL X 142      -1.821 -10.792  25.521  1.00  0.00           H
ATOM   2155  N   ARG X 143      -4.065 -11.705  29.747  0.00  0.00           N
ATOM   2156  CA  ARG X 143      -4.637 -11.842  31.094  0.00  0.00           C
ATOM   2157  C   ARG X 143      -4.375 -13.181  31.712  0.00  0.00           C
ATOM   2158  O   ARG X 143      -3.945 -13.301  32.856  0.00  0.00           O
ATOM   2159  CB  ARG X 143      -6.151 -11.527  31.010  0.00  0.00           C
ATOM   2160  CG  ARG X 143      -6.902 -11.549  32.356  0.00  0.00           C
ATOM   2161  CD  ARG X 143      -8.393 -11.214  32.202  0.00  0.00           C
ATOM   2162  NE  ARG X 143      -9.051 -11.023  33.503  0.00  0.00           N
ATOM   2163  CZ  ARG X 143      -9.091  -9.892  34.221  0.00  0.00           C
ATOM   2164  NH1 ARG X 143      -8.519  -8.774  33.769  0.00  0.00           N
ATOM   2165  NH2 ARG X 143      -9.708  -9.887  35.402  0.00  0.00           N
ATOM   2166  H   ARG X 143      -4.686 -11.400  29.011  1.00  0.00           H
ATOM   2167  HA  ARG X 143      -4.217 -11.068  31.736  1.00  0.00           H
ATOM   2168  HB3 ARG X 143      -6.637 -12.220  30.320  1.00  0.00           H
ATOM   2169  HB2 ARG X 143      -6.270 -10.536  30.569  1.00  0.00           H
ATOM   2170  HG3 ARG X 143      -6.431 -10.914  33.108  1.00  0.00           H
ATOM   2171  HG2 ARG X 143      -6.843 -12.568  32.739  1.00  0.00           H
ATOM   2172  HD3 ARG X 143      -8.873 -12.113  31.812  1.00  0.00           H
ATOM   2173  HD2 ARG X 143      -8.603 -10.431  31.471  1.00  0.00           H
ATOM   2174  HE  ARG X 143      -9.480 -11.861  33.881  1.00  0.00           H
ATOM   2175 HH12 ARG X 143      -8.536  -7.910  34.291  1.00  0.00           H
ATOM   2176 HH11 ARG X 143      -8.062  -8.739  32.872  1.00  0.00           H
ATOM   2177 HH22 ARG X 143      -9.765  -9.060  35.979  1.00  0.00           H
ATOM   2178 HH21 ARG X 143     -10.157 -10.709  35.781  1.00  0.00           H
ATOM   2179  N   MET X 144      -4.604 -14.216  30.915  0.00  0.00           N
ATOM   2180  CA  MET X 144      -4.404 -15.558  31.357  0.00  0.00           C
ATOM   2181  C   MET X 144      -2.944 -15.903  31.616  0.00  0.00           C
ATOM   2182  O   MET X 144      -2.613 -16.425  32.684  0.00  0.00           O
ATOM   2183  CB  MET X 144      -4.652 -16.653  30.275  0.00  0.00           C
ATOM   2184  CG  MET X 144      -5.964 -16.908  29.579  0.00  0.00           C
ATOM   2185  SD  MET X 144      -5.551 -17.602  27.928  0.00  0.00           S
ATOM   2186  CE  MET X 144      -4.896 -19.239  28.362  0.00  0.00           C
ATOM   2187  H   MET X 144      -4.928 -14.064  29.970  1.00  0.00           H
ATOM   2188  HA  MET X 144      -4.949 -15.687  32.292  1.00  0.00           H
ATOM   2189  HB3 MET X 144      -4.401 -17.624  30.713  1.00  0.00           H
ATOM   2190  HB2 MET X 144      -3.936 -16.518  29.463  1.00  0.00           H
ATOM   2191  HG3 MET X 144      -6.573 -16.015  29.502  1.00  0.00           H
ATOM   2192  HG2 MET X 144      -6.548 -17.620  30.161  1.00  0.00           H
ATOM   2193  HE1 MET X 144      -4.704 -19.814  27.456  1.00  0.00           H
ATOM   2194  HE2 MET X 144      -3.960 -19.152  28.912  1.00  0.00           H
ATOM   2195  HE3 MET X 144      -5.610 -19.793  28.972  1.00  0.00           H
ATOM   2196  N   MET X 145      -2.063 -15.524  30.702  0.00  0.00           N
ATOM   2197  CA  MET X 145      -0.670 -15.692  30.855  0.00  0.00           C
ATOM   2198  C   MET X 145      -0.134 -15.063  32.185  0.00  0.00           C
ATOM   2199  O   MET X 145       0.487 -15.641  33.078  0.00  0.00           O
ATOM   2200  CB  MET X 145       0.086 -15.222  29.593  0.00  0.00           C
ATOM   2201  CG  MET X 145       1.531 -15.751  29.507  0.00  0.00           C
ATOM   2202  SD  MET X 145       1.718 -17.557  29.396  0.00  0.00           S
ATOM   2203  CE  MET X 145       1.029 -17.854  27.742  0.00  0.00           C
ATOM   2204  H   MET X 145      -2.378 -15.091  29.846  1.00  0.00           H
ATOM   2205  HA  MET X 145      -0.496 -16.765  30.930  1.00  0.00           H
ATOM   2206  HB3 MET X 145       0.097 -14.132  29.544  1.00  0.00           H
ATOM   2207  HB2 MET X 145      -0.451 -15.540  28.700  1.00  0.00           H
ATOM   2208  HG3 MET X 145       2.109 -15.396  30.361  1.00  0.00           H
ATOM   2209  HG2 MET X 145       2.014 -15.337  28.626  1.00  0.00           H
ATOM   2210  HE1 MET X 145       1.129 -18.906  27.473  1.00  0.00           H
ATOM   2211  HE2 MET X 145      -0.030 -17.596  27.702  1.00  0.00           H
ATOM   2212  HE3 MET X 145       1.556 -17.261  26.994  1.00  0.00           H
ATOM   2213  N   VAL X 146      -0.418 -13.756  32.227  0.00  0.00           N
ATOM   2214  CA  VAL X 146       0.120 -13.046  33.414  0.00  0.00           C
ATOM   2215  C   VAL X 146      -0.592 -13.445  34.716  0.00  0.00           C
ATOM   2216  O   VAL X 146       0.073 -13.733  35.715  0.00  0.00           O
ATOM   2217  CB  VAL X 146       0.229 -11.504  33.255  0.00  0.00           C
ATOM   2218  CG1 VAL X 146       1.035 -11.126  31.999  0.00  0.00           C
ATOM   2219  CG2 VAL X 146      -1.109 -10.738  33.309  0.00  0.00           C
ATOM   2220  H   VAL X 146      -0.959 -13.333  31.486  1.00  0.00           H
ATOM   2221  HA  VAL X 146       1.091 -13.526  33.537  1.00  0.00           H
ATOM   2222  HB  VAL X 146       0.817 -11.148  34.103  1.00  0.00           H
ATOM   2223 HG11 VAL X 146       1.206 -10.050  31.947  1.00  0.00           H
ATOM   2224 HG12 VAL X 146       2.011 -11.612  31.996  1.00  0.00           H
ATOM   2225 HG13 VAL X 146       0.518 -11.418  31.084  1.00  0.00           H
ATOM   2226 HG21 VAL X 146      -0.965  -9.679  33.091  1.00  0.00           H
ATOM   2227 HG22 VAL X 146      -1.826 -11.125  32.589  1.00  0.00           H
ATOM   2228 HG23 VAL X 146      -1.570 -10.795  34.295  1.00  0.00           H
ATOM   2229  N   SER X 147      -1.912 -13.561  34.677  0.00  0.00           N
ATOM   2230  CA  SER X 147      -2.705 -14.002  35.816  0.00  0.00           C
ATOM   2231  C   SER X 147      -2.191 -15.391  36.333  0.00  0.00           C
ATOM   2232  O   SER X 147      -1.829 -15.649  37.482  0.00  0.00           O
ATOM   2233  CB  SER X 147      -4.248 -13.979  35.667  0.00  0.00           C
ATOM   2234  OG  SER X 147      -4.771 -14.961  34.789  0.00  0.00           O
ATOM   2235  H   SER X 147      -2.414 -13.339  33.829  1.00  0.00           H
ATOM   2236  HA  SER X 147      -2.512 -13.288  36.617  1.00  0.00           H
ATOM   2237  HB3 SER X 147      -4.576 -12.991  35.342  1.00  0.00           H
ATOM   2238  HB2 SER X 147      -4.711 -14.129  36.644  1.00  0.00           H
ATOM   2239  HG  SER X 147      -4.525 -14.640  33.905  1.00  0.00           H
ATOM   2240  HXT SER X 147      -2.157 -16.159  35.560  1.00  0.00           H
END
ATOM      1  N   GLU X   2      26.979  -3.360  37.546  0.00  0.00           N
ATOM      2  CA  GLU X   2      26.859  -2.181  36.717  0.00  0.00           C
ATOM      3  C   GLU X   2      25.712  -2.407  35.608  0.00  0.00           C
ATOM      4  O   GLU X   2      25.276  -3.404  35.026  0.00  0.00           O
ATOM      5  CB  GLU X   2      28.215  -1.727  36.108  0.00  0.00           C
ATOM      6  CG  GLU X   2      29.358  -1.456  37.118  0.00  0.00           C
ATOM      7  CD  GLU X   2      29.030  -0.412  38.184  0.00  0.00           C
ATOM      8  OE1 GLU X   2      28.180   0.462  37.928  0.00  0.00           O
ATOM      9  OE2 GLU X   2      29.613  -0.503  39.281  0.00  0.00           O
ATOM     10  H1  GLU X   2      26.059  -3.675  37.818  1.00  0.00           H
ATOM     11  H2  GLU X   2      27.444  -4.091  37.027  1.00  0.00           H
ATOM     12  H3  GLU X   2      27.517  -3.139  38.371  1.00  0.00           H
ATOM     13  HA  GLU X   2      26.423  -1.441  37.388  1.00  0.00           H
ATOM     14  HB3 GLU X   2      28.057  -0.822  35.516  1.00  0.00           H
ATOM     15  HB2 GLU X   2      28.564  -2.475  35.395  1.00  0.00           H
ATOM     16  HG3 GLU X   2      30.240  -1.113  36.575  1.00  0.00           H
ATOM     17  HG2 GLU X   2      29.654  -2.385  37.606  1.00  0.00           H
ATOM     18  N   GLN X   3      25.090  -1.219  35.624  0.00  0.00           N
ATOM     19  CA  GLN X   3      23.899  -0.772  34.951  0.00  0.00           C
ATOM     20  C   GLN X   3      24.338   0.240  33.953  0.00  0.00           C
ATOM     21  O   GLN X   3      24.688   1.248  34.583  0.00  0.00           O
ATOM     22  CB  GLN X   3      22.828  -0.334  35.989  0.00  0.00           C
ATOM     23  CG  GLN X   3      21.492   0.213  35.437  0.00  0.00           C
ATOM     24  CD  GLN X   3      20.769  -0.730  34.472  0.00  0.00           C
ATOM     25  OE1 GLN X   3      20.905  -1.949  34.550  0.00  0.00           O
ATOM     26  NE2 GLN X   3      19.965  -0.185  33.570  0.00  0.00           N
ATOM     27  H   GLN X   3      25.461  -0.462  36.180  1.00  0.00           H
ATOM     28  HA  GLN X   3      23.560  -1.627  34.366  1.00  0.00           H
ATOM     29  HB3 GLN X   3      23.250   0.417  36.657  1.00  0.00           H
ATOM     30  HB2 GLN X   3      22.603  -1.190  36.627  1.00  0.00           H
ATOM     31  HG3 GLN X   3      21.667   1.173  34.955  1.00  0.00           H
ATOM     32  HG2 GLN X   3      20.820   0.419  36.270  1.00  0.00           H
ATOM     33 HE22 GLN X   3      19.463  -0.765  32.913  1.00  0.00           H
ATOM     34 HE21 GLN X   3      19.839   0.815  33.518  1.00  0.00           H
ATOM     35  N   LEU X   4      24.303   0.182  32.627  0.00  0.00           N
ATOM     36  CA  LEU X   4      24.466   1.072  31.586  0.00  0.00           C
ATOM     37  C   LEU X   4      26.083   1.280  31.206  0.00  0.00           C
ATOM     38  O   LEU X   4      27.106   1.176  31.889  0.00  0.00           O
ATOM     39  CB  LEU X   4      23.755   2.431  31.799  0.00  0.00           C
ATOM     40  CG  LEU X   4      22.221   2.369  31.969  0.00  0.00           C
ATOM     41  CD1 LEU X   4      21.645   3.757  32.317  0.00  0.00           C
ATOM     42  CD2 LEU X   4      21.511   1.733  30.756  0.00  0.00           C
ATOM     43  H   LEU X   4      24.115  -0.696  32.164  1.00  0.00           H
ATOM     44  HA  LEU X   4      24.032   0.576  30.718  1.00  0.00           H
ATOM     45  HB3 LEU X   4      23.979   3.062  30.940  1.00  0.00           H
ATOM     46  HB2 LEU X   4      24.203   2.942  32.652  1.00  0.00           H
ATOM     47  HG  LEU X   4      22.019   1.728  32.824  1.00  0.00           H
ATOM     48 HD11 LEU X   4      21.086   3.723  33.253  1.00  0.00           H
ATOM     49 HD12 LEU X   4      22.426   4.508  32.438  1.00  0.00           H
ATOM     50 HD13 LEU X   4      20.968   4.134  31.551  1.00  0.00           H
ATOM     51 HD21 LEU X   4      20.612   2.271  30.454  1.00  0.00           H
ATOM     52 HD22 LEU X   4      22.163   1.690  29.886  1.00  0.00           H
ATOM     53 HD23 LEU X   4      21.206   0.710  30.979  1.00  0.00           H
ATOM     54  N   THR X   5      26.077   1.287  29.865  0.00  0.00           N
ATOM     55  CA  THR X   5      27.147   1.358  28.910  0.00  0.00           C
ATOM     56  C   THR X   5      27.116   2.807  28.461  0.00  0.00           C
ATOM     57  O   THR X   5      26.064   3.443  28.522  0.00  0.00           O
ATOM     58  CB  THR X   5      27.025   0.355  27.732  0.00  0.00           C
ATOM     59  OG1 THR X   5      26.054   0.704  26.761  0.00  0.00           O
ATOM     60  CG2 THR X   5      26.800  -1.094  28.188  0.00  0.00           C
ATOM     61  H   THR X   5      25.201   1.236  29.364  1.00  0.00           H
ATOM     62  HA  THR X   5      28.068   1.236  29.479  1.00  0.00           H
ATOM     63  HB  THR X   5      27.983   0.372  27.208  1.00  0.00           H
ATOM     64  HG1 THR X   5      25.975  -0.042  26.151  1.00  0.00           H
ATOM     65 HG21 THR X   5      26.816  -1.786  27.345  1.00  0.00           H
ATOM     66 HG22 THR X   5      27.580  -1.406  28.881  1.00  0.00           H
ATOM     67 HG23 THR X   5      25.843  -1.213  28.696  1.00  0.00           H
ATOM     68  N   GLU X   6      28.249   3.351  28.026  0.00  0.00           N
ATOM     69  CA  GLU X   6      28.319   4.748  27.560  0.00  0.00           C
ATOM     70  C   GLU X   6      27.429   4.881  26.331  0.00  0.00           C
ATOM     71  O   GLU X   6      26.746   5.899  26.262  0.00  0.00           O
ATOM     72  CB  GLU X   6      29.794   5.121  27.293  0.00  0.00           C
ATOM     73  CG  GLU X   6      30.025   6.585  26.855  0.00  0.00           C
ATOM     74  CD  GLU X   6      31.496   6.953  26.661  0.00  0.00           C
ATOM     75  OE1 GLU X   6      32.358   6.052  26.644  0.00  0.00           O
ATOM     76  OE2 GLU X   6      31.777   8.160  26.521  0.00  0.00           O
ATOM     77  H   GLU X   6      29.098   2.804  28.008  1.00  0.00           H
ATOM     78  HA  GLU X   6      27.932   5.399  28.345  1.00  0.00           H
ATOM     79  HB3 GLU X   6      30.199   4.455  26.528  1.00  0.00           H
ATOM     80  HB2 GLU X   6      30.375   4.929  28.197  1.00  0.00           H
ATOM     81  HG3 GLU X   6      29.595   7.257  27.599  1.00  0.00           H
ATOM     82  HG2 GLU X   6      29.505   6.787  25.919  1.00  0.00           H
ATOM     83  N   GLU X   7      27.349   3.897  25.444  0.00  0.00           N
ATOM     84  CA  GLU X   7      26.525   3.803  24.291  0.00  0.00           C
ATOM     85  C   GLU X   7      25.015   3.934  24.679  0.00  0.00           C
ATOM     86  O   GLU X   7      24.243   4.683  24.099  0.00  0.00           O
ATOM     87  CB  GLU X   7      26.808   2.475  23.556  0.00  0.00           C
ATOM     88  CG  GLU X   7      28.279   2.311  23.111  0.00  0.00           C
ATOM     89  CD  GLU X   7      28.511   1.013  22.346  0.00  0.00           C
ATOM     90  OE1 GLU X   7      28.579  -0.052  22.991  0.00  0.00           O
ATOM     91  OE2 GLU X   7      28.636   1.072  21.107  0.00  0.00           O
ATOM     92  H   GLU X   7      27.926   3.075  25.548  1.00  0.00           H
ATOM     93  HA  GLU X   7      26.787   4.602  23.597  1.00  0.00           H
ATOM     94  HB3 GLU X   7      26.163   2.415  22.678  1.00  0.00           H
ATOM     95  HB2 GLU X   7      26.525   1.628  24.183  1.00  0.00           H
ATOM     96  HG3 GLU X   7      28.949   2.324  23.971  1.00  0.00           H
ATOM     97  HG2 GLU X   7      28.571   3.154  22.483  1.00  0.00           H
ATOM     98  N   GLN X   8      24.627   3.096  25.641  0.00  0.00           N
ATOM     99  CA  GLN X   8      23.232   3.108  26.077  0.00  0.00           C
ATOM    100  C   GLN X   8      22.852   4.562  26.587  0.00  0.00           C
ATOM    101  O   GLN X   8      21.803   5.109  26.261  0.00  0.00           O
ATOM    102  CB  GLN X   8      22.950   2.018  27.124  0.00  0.00           C
ATOM    103  CG  GLN X   8      22.760   0.625  26.489  0.00  0.00           C
ATOM    104  CD  GLN X   8      22.593  -0.488  27.524  0.00  0.00           C
ATOM    105  OE1 GLN X   8      23.226  -0.482  28.575  0.00  0.00           O
ATOM    106  NE2 GLN X   8      21.760  -1.478  27.229  0.00  0.00           N
ATOM    107  H   GLN X   8      25.295   2.464  26.058  1.00  0.00           H
ATOM    108  HA  GLN X   8      22.613   2.892  25.205  1.00  0.00           H
ATOM    109  HB3 GLN X   8      22.035   2.271  27.662  1.00  0.00           H
ATOM    110  HB2 GLN X   8      23.746   2.007  27.868  1.00  0.00           H
ATOM    111  HG3 GLN X   8      23.613   0.376  25.859  1.00  0.00           H
ATOM    112  HG2 GLN X   8      21.892   0.646  25.829  1.00  0.00           H
ATOM    113 HE22 GLN X   8      21.625  -2.243  27.874  1.00  0.00           H
ATOM    114 HE21 GLN X   8      21.252  -1.491  26.356  1.00  0.00           H
ATOM    115  N   ILE X   9      23.737   5.153  27.388  0.00  0.00           N
ATOM    116  CA  ILE X   9      23.466   6.471  27.861  0.00  0.00           C
ATOM    117  C   ILE X   9      23.414   7.480  26.749  0.00  0.00           C
ATOM    118  O   ILE X   9      22.534   8.335  26.738  0.00  0.00           O
ATOM    119  CB  ILE X   9      24.532   6.903  28.921  0.00  0.00           C
ATOM    120  CG1 ILE X   9      24.400   6.038  30.196  0.00  0.00           C
ATOM    121  CG2 ILE X   9      24.517   8.400  29.306  0.00  0.00           C
ATOM    122  CD1 ILE X   9      25.625   6.085  31.122  0.00  0.00           C
ATOM    123  H   ILE X   9      24.582   4.668  27.651  1.00  0.00           H
ATOM    124  HA  ILE X   9      22.506   6.469  28.377  1.00  0.00           H
ATOM    125  HB  ILE X   9      25.516   6.699  28.494  1.00  0.00           H
ATOM    126 HG13 ILE X   9      24.234   4.998  29.922  1.00  0.00           H
ATOM    127 HG12 ILE X   9      23.509   6.337  30.751  1.00  0.00           H
ATOM    128 HG21 ILE X   9      25.215   8.618  30.115  1.00  0.00           H
ATOM    129 HG22 ILE X   9      24.805   9.042  28.473  1.00  0.00           H
ATOM    130 HG23 ILE X   9      23.523   8.704  29.632  1.00  0.00           H
ATOM    131 HD11 ILE X   9      25.701   5.168  31.706  1.00  0.00           H
ATOM    132 HD12 ILE X   9      26.554   6.190  30.560  1.00  0.00           H
ATOM    133 HD13 ILE X   9      25.558   6.917  31.823  1.00  0.00           H
ATOM    134  N   ALA X  10      24.298   7.364  25.760  0.00  0.00           N
ATOM    135  CA  ALA X  10      24.293   8.263  24.643  0.00  0.00           C
ATOM    136  C   ALA X  10      22.917   8.050  23.856  0.00  0.00           C
ATOM    137  O   ALA X  10      22.296   9.027  23.449  0.00  0.00           O
ATOM    138  CB  ALA X  10      25.500   7.980  23.738  0.00  0.00           C
ATOM    139  H   ALA X  10      24.992   6.631  25.786  1.00  0.00           H
ATOM    140  HA  ALA X  10      24.363   9.292  24.995  1.00  0.00           H
ATOM    141  HB1 ALA X  10      25.520   8.673  22.896  1.00  0.00           H
ATOM    142  HB2 ALA X  10      26.438   8.095  24.281  1.00  0.00           H
ATOM    143  HB3 ALA X  10      25.472   6.970  23.330  1.00  0.00           H
ATOM    144  N   GLU X  11      22.469   6.807  23.687  0.00  0.00           N
ATOM    145  CA  GLU X  11      21.230   6.542  23.100  0.00  0.00           C
ATOM    146  C   GLU X  11      20.076   7.242  23.863  0.00  0.00           C
ATOM    147  O   GLU X  11      19.197   7.881  23.294  0.00  0.00           O
ATOM    148  CB  GLU X  11      20.984   5.027  22.929  0.00  0.00           C
ATOM    149  CG  GLU X  11      21.821   4.397  21.793  0.00  0.00           C
ATOM    150  CD  GLU X  11      21.613   2.894  21.617  0.00  0.00           C
ATOM    151  OE1 GLU X  11      20.765   2.302  22.314  0.00  0.00           O
ATOM    152  OE2 GLU X  11      22.294   2.316  20.746  0.00  0.00           O
ATOM    153  H   GLU X  11      23.030   6.023  23.987  1.00  0.00           H
ATOM    154  HA  GLU X  11      21.251   6.956  22.092  1.00  0.00           H
ATOM    155  HB3 GLU X  11      19.926   4.854  22.722  1.00  0.00           H
ATOM    156  HB2 GLU X  11      21.189   4.505  23.861  1.00  0.00           H
ATOM    157  HG3 GLU X  11      22.883   4.581  21.957  1.00  0.00           H
ATOM    158  HG2 GLU X  11      21.573   4.884  20.849  1.00  0.00           H
ATOM    159  N   PHE X  12      20.095   7.089  25.186  0.00  0.00           N
ATOM    160  CA  PHE X  12      19.060   7.674  25.927  0.00  0.00           C
ATOM    161  C   PHE X  12      19.089   9.223  25.849  0.00  0.00           C
ATOM    162  O   PHE X  12      18.092   9.940  25.789  0.00  0.00           O
ATOM    163  CB  PHE X  12      19.189   7.131  27.357  0.00  0.00           C
ATOM    164  CG  PHE X  12      17.991   7.576  28.124  0.00  0.00           C
ATOM    165  CD1 PHE X  12      18.044   8.774  28.862  0.00  0.00           C
ATOM    166  CD2 PHE X  12      16.755   7.012  27.761  0.00  0.00           C
ATOM    167  CE1 PHE X  12      16.871   9.379  29.254  0.00  0.00           C
ATOM    168  CE2 PHE X  12      15.601   7.681  28.094  0.00  0.00           C
ATOM    169  CZ  PHE X  12      15.668   8.823  28.854  0.00  0.00           C
ATOM    170  H   PHE X  12      20.839   6.565  25.623  1.00  0.00           H
ATOM    171  HA  PHE X  12      18.105   7.319  25.542  1.00  0.00           H
ATOM    172  HB3 PHE X  12      20.110   7.458  27.843  1.00  0.00           H
ATOM    173  HB2 PHE X  12      19.203   6.040  27.344  1.00  0.00           H
ATOM    174  HD1 PHE X  12      18.988   9.248  29.080  1.00  0.00           H
ATOM    175  HD2 PHE X  12      16.705   6.140  27.126  1.00  0.00           H
ATOM    176  HE1 PHE X  12      16.902  10.286  29.840  1.00  0.00           H
ATOM    177  HE2 PHE X  12      14.640   7.348  27.749  1.00  0.00           H
ATOM    178  HZ  PHE X  12      14.736   9.242  29.147  1.00  0.00           H
ATOM    179  N   LYS X  13      20.329   9.707  25.825  0.00  0.00           N
ATOM    180  CA  LYS X  13      20.478  11.230  25.760  0.00  0.00           C
ATOM    181  C   LYS X  13      19.908  11.750  24.422  0.00  0.00           C
ATOM    182  O   LYS X  13      19.220  12.766  24.401  0.00  0.00           O
ATOM    183  CB  LYS X  13      21.937  11.673  25.980  0.00  0.00           C
ATOM    184  CG  LYS X  13      22.364  11.648  27.458  0.00  0.00           C
ATOM    185  CD  LYS X  13      23.786  12.188  27.677  0.00  0.00           C
ATOM    186  CE  LYS X  13      24.164  12.273  29.168  0.00  0.00           C
ATOM    187  NZ  LYS X  13      25.506  12.843  29.376  0.00  0.00           N
ATOM    188  H   LYS X  13      21.118   9.077  25.850  1.00  0.00           H
ATOM    189  HA  LYS X  13      19.851  11.642  26.550  1.00  0.00           H
ATOM    190  HB3 LYS X  13      22.042  12.702  25.632  1.00  0.00           H
ATOM    191  HB2 LYS X  13      22.612  11.078  25.365  1.00  0.00           H
ATOM    192  HG3 LYS X  13      22.295  10.631  27.844  1.00  0.00           H
ATOM    193  HG2 LYS X  13      21.659  12.240  28.042  1.00  0.00           H
ATOM    194  HD3 LYS X  13      23.870  13.175  27.218  1.00  0.00           H
ATOM    195  HD2 LYS X  13      24.494  11.544  27.154  1.00  0.00           H
ATOM    196  HE3 LYS X  13      24.130  11.280  29.618  1.00  0.00           H
ATOM    197  HE2 LYS X  13      23.437  12.885  29.706  1.00  0.00           H
ATOM    198  HZ1 LYS X  13      25.714  12.881  30.359  1.00  0.00           H
ATOM    199  HZ2 LYS X  13      26.212  12.284  28.929  1.00  0.00           H
ATOM    200  HZ3 LYS X  13      25.557  13.779  29.013  1.00  0.00           H
ATOM    201  N   GLU X  14      20.158  11.044  23.321  0.00  0.00           N
ATOM    202  CA  GLU X  14      19.638  11.435  22.067  0.00  0.00           C
ATOM    203  C   GLU X  14      18.049  11.425  22.117  0.00  0.00           C
ATOM    204  O   GLU X  14      17.390  12.344  21.643  0.00  0.00           O
ATOM    205  CB  GLU X  14      20.173  10.534  20.937  0.00  0.00           C
ATOM    206  CG  GLU X  14      21.655  10.804  20.593  0.00  0.00           C
ATOM    207  CD  GLU X  14      22.205   9.937  19.461  0.00  0.00           C
ATOM    208  OE1 GLU X  14      21.445   9.156  18.855  0.00  0.00           O
ATOM    209  OE2 GLU X  14      23.409  10.074  19.163  0.00  0.00           O
ATOM    210  H   GLU X  14      20.728  10.213  23.373  1.00  0.00           H
ATOM    211  HA  GLU X  14      19.971  12.451  21.855  1.00  0.00           H
ATOM    212  HB3 GLU X  14      19.567  10.685  20.042  1.00  0.00           H
ATOM    213  HB2 GLU X  14      20.046   9.485  21.209  1.00  0.00           H
ATOM    214  HG3 GLU X  14      22.279  10.660  21.473  1.00  0.00           H
ATOM    215  HG2 GLU X  14      21.774  11.849  20.304  1.00  0.00           H
ATOM    216  N   ALA X  15      17.478  10.378  22.710  0.00  0.00           N
ATOM    217  CA  ALA X  15      16.061  10.306  22.809  0.00  0.00           C
ATOM    218  C   ALA X  15      15.510  11.466  23.694  0.00  0.00           C
ATOM    219  O   ALA X  15      14.508  12.084  23.351  0.00  0.00           O
ATOM    220  CB  ALA X  15      15.658   8.942  23.392  0.00  0.00           C
ATOM    221  H   ALA X  15      18.051   9.638  23.089  1.00  0.00           H
ATOM    222  HA  ALA X  15      15.628  10.379  21.812  1.00  0.00           H
ATOM    223  HB1 ALA X  15      14.572   8.853  23.451  1.00  0.00           H
ATOM    224  HB2 ALA X  15      16.021   8.123  22.772  1.00  0.00           H
ATOM    225  HB3 ALA X  15      16.052   8.798  24.399  1.00  0.00           H
ATOM    226  N   PHE X  16      16.187  11.775  24.799  0.00  0.00           N
ATOM    227  CA  PHE X  16      15.769  12.867  25.636  0.00  0.00           C
ATOM    228  C   PHE X  16      15.843  14.210  24.935  0.00  0.00           C
ATOM    229  O   PHE X  16      15.007  15.090  25.131  0.00  0.00           O
ATOM    230  CB  PHE X  16      16.642  12.809  26.917  0.00  0.00           C
ATOM    231  CG  PHE X  16      16.455  13.900  27.959  0.00  0.00           C
ATOM    232  CD1 PHE X  16      17.227  15.081  27.910  0.00  0.00           C
ATOM    233  CD2 PHE X  16      15.413  13.807  28.903  0.00  0.00           C
ATOM    234  CE1 PHE X  16      16.994  16.099  28.825  0.00  0.00           C
ATOM    235  CE2 PHE X  16      15.206  14.827  29.818  0.00  0.00           C
ATOM    236  CZ  PHE X  16      15.995  15.967  29.781  0.00  0.00           C
ATOM    237  H   PHE X  16      17.004  11.239  25.057  1.00  0.00           H
ATOM    238  HA  PHE X  16      14.739  12.694  25.946  1.00  0.00           H
ATOM    239  HB3 PHE X  16      17.696  12.800  26.639  1.00  0.00           H
ATOM    240  HB2 PHE X  16      16.468  11.854  27.415  1.00  0.00           H
ATOM    241  HD1 PHE X  16      17.996  15.202  27.159  1.00  0.00           H
ATOM    242  HD2 PHE X  16      14.770  12.944  28.925  1.00  0.00           H
ATOM    243  HE1 PHE X  16      17.581  17.005  28.779  1.00  0.00           H
ATOM    244  HE2 PHE X  16      14.414  14.742  30.550  1.00  0.00           H
ATOM    245  HZ  PHE X  16      15.813  16.761  30.489  1.00  0.00           H
ATOM    246  N   ALA X  17      16.850  14.349  24.074  0.00  0.00           N
ATOM    247  CA  ALA X  17      16.987  15.599  23.306  0.00  0.00           C
ATOM    248  C   ALA X  17      15.924  15.900  22.354  0.00  0.00           C
ATOM    249  O   ALA X  17      15.575  17.064  22.164  0.00  0.00           O
ATOM    250  CB  ALA X  17      18.355  15.598  22.603  0.00  0.00           C
ATOM    251  H   ALA X  17      17.516  13.599  23.952  1.00  0.00           H
ATOM    252  HA  ALA X  17      17.004  16.413  24.030  1.00  0.00           H
ATOM    253  HB1 ALA X  17      18.530  16.539  22.079  1.00  0.00           H
ATOM    254  HB2 ALA X  17      19.166  15.473  23.321  1.00  0.00           H
ATOM    255  HB3 ALA X  17      18.433  14.795  21.870  1.00  0.00           H
ATOM    256  N   LEU X  18      15.284  14.858  21.827  0.00  0.00           N
ATOM    257  CA  LEU X  18      14.080  15.031  20.939  0.00  0.00           C
ATOM    258  C   LEU X  18      12.853  15.709  21.655  0.00  0.00           C
ATOM    259  O   LEU X  18      11.886  16.168  21.049  0.00  0.00           O
ATOM    260  CB  LEU X  18      13.651  13.661  20.363  0.00  0.00           C
ATOM    261  CG  LEU X  18      14.673  13.004  19.406  0.00  0.00           C
ATOM    262  CD1 LEU X  18      14.304  11.531  19.126  0.00  0.00           C
ATOM    263  CD2 LEU X  18      14.872  13.819  18.111  0.00  0.00           C
ATOM    264  H   LEU X  18      15.604  13.919  22.019  1.00  0.00           H
ATOM    265  HA  LEU X  18      14.374  15.674  20.109  1.00  0.00           H
ATOM    266  HB3 LEU X  18      12.702  13.767  19.834  1.00  0.00           H
ATOM    267  HB2 LEU X  18      13.437  12.992  21.196  1.00  0.00           H
ATOM    268  HG  LEU X  18      15.633  12.982  19.920  1.00  0.00           H
ATOM    269 HD11 LEU X  18      15.149  10.876  19.339  1.00  0.00           H
ATOM    270 HD12 LEU X  18      13.474  11.189  19.745  1.00  0.00           H
ATOM    271 HD13 LEU X  18      14.014  11.356  18.090  1.00  0.00           H
ATOM    272 HD21 LEU X  18      14.842  13.203  17.213  1.00  0.00           H
ATOM    273 HD22 LEU X  18      14.114  14.594  17.989  1.00  0.00           H
ATOM    274 HD23 LEU X  18      15.844  14.317  18.117  1.00  0.00           H
ATOM    275  N   PHE X  19      12.887  15.597  22.980  0.00  0.00           N
ATOM    276  CA  PHE X  19      11.800  16.127  23.743  0.00  0.00           C
ATOM    277  C   PHE X  19      12.248  17.477  24.370  0.00  0.00           C
ATOM    278  O   PHE X  19      11.464  18.336  24.736  0.00  0.00           O
ATOM    279  CB  PHE X  19      11.271  15.024  24.694  0.00  0.00           C
ATOM    280  CG  PHE X  19      11.002  13.645  24.054  0.00  0.00           C
ATOM    281  CD1 PHE X  19      10.638  13.488  22.694  0.00  0.00           C
ATOM    282  CD2 PHE X  19      10.993  12.488  24.857  0.00  0.00           C
ATOM    283  CE1 PHE X  19      10.399  12.238  22.144  0.00  0.00           C
ATOM    284  CE2 PHE X  19      10.740  11.239  24.291  0.00  0.00           C
ATOM    285  CZ  PHE X  19      10.456  11.110  22.942  0.00  0.00           C
ATOM    286  H   PHE X  19      13.670  15.143  23.428  1.00  0.00           H
ATOM    287  HA  PHE X  19      11.009  16.364  23.031  1.00  0.00           H
ATOM    288  HB3 PHE X  19      10.351  15.371  25.162  1.00  0.00           H
ATOM    289  HB2 PHE X  19      11.986  14.888  25.507  1.00  0.00           H
ATOM    290  HD1 PHE X  19      10.572  14.330  22.034  1.00  0.00           H
ATOM    291  HD2 PHE X  19      11.207  12.578  25.911  1.00  0.00           H
ATOM    292  HE1 PHE X  19      10.158  12.147  21.094  1.00  0.00           H
ATOM    293  HE2 PHE X  19      10.768  10.342  24.886  1.00  0.00           H
ATOM    294  HZ  PHE X  19      10.266  10.135  22.517  1.00  0.00           H
ATOM    295  N   ASP X  20      13.566  17.580  24.543  0.00  0.00           N
ATOM    296  CA  ASP X  20      14.065  18.798  25.296  0.00  0.00           C
ATOM    297  C   ASP X  20      14.536  19.591  23.938  0.00  0.00           C
ATOM    298  O   ASP X  20      15.651  19.502  23.405  0.00  0.00           O
ATOM    299  CB  ASP X  20      15.280  18.426  26.176  0.00  0.00           C
ATOM    300  CG  ASP X  20      15.999  19.620  26.803  0.00  0.00           C
ATOM    301  OD1 ASP X  20      15.479  20.751  26.776  0.00  0.00           O
ATOM    302  OD2 ASP X  20      17.112  19.409  27.329  0.00  0.00           O
ATOM    303  H   ASP X  20      14.181  16.866  24.179  1.00  0.00           H
ATOM    304  HA  ASP X  20      13.339  19.308  25.929  1.00  0.00           H
ATOM    305  HB3 ASP X  20      16.000  17.873  25.573  1.00  0.00           H
ATOM    306  HB2 ASP X  20      14.946  17.768  26.979  1.00  0.00           H
ATOM    307  N   LYS X  21      13.563  20.377  23.480  0.00  0.00           N
ATOM    308  CA  LYS X  21      13.595  21.265  22.420  0.00  0.00           C
ATOM    309  C   LYS X  21      14.666  22.361  22.701  0.00  0.00           C
ATOM    310  O   LYS X  21      15.642  22.546  21.968  0.00  0.00           O
ATOM    311  CB  LYS X  21      12.179  21.885  22.294  0.00  0.00           C
ATOM    312  CG  LYS X  21      11.997  22.904  21.148  0.00  0.00           C
ATOM    313  CD  LYS X  21      10.700  23.729  21.254  0.00  0.00           C
ATOM    314  CE  LYS X  21       9.426  22.870  21.333  0.00  0.00           C
ATOM    315  NZ  LYS X  21       8.187  23.666  21.258  0.00  0.00           N
ATOM    316  H   LYS X  21      12.657  20.369  23.924  1.00  0.00           H
ATOM    317  HA  LYS X  21      13.744  20.770  21.461  1.00  0.00           H
ATOM    318  HB3 LYS X  21      11.917  22.379  23.230  1.00  0.00           H
ATOM    319  HB2 LYS X  21      11.453  21.081  22.169  1.00  0.00           H
ATOM    320  HG3 LYS X  21      12.021  22.379  20.193  1.00  0.00           H
ATOM    321  HG2 LYS X  21      12.832  23.605  21.119  1.00  0.00           H
ATOM    322  HD3 LYS X  21      10.644  24.395  20.390  1.00  0.00           H
ATOM    323  HD2 LYS X  21      10.763  24.379  22.128  1.00  0.00           H
ATOM    324  HE3 LYS X  21       9.405  22.297  22.259  1.00  0.00           H
ATOM    325  HE2 LYS X  21       9.444  22.143  20.523  1.00  0.00           H
ATOM    326  HZ1 LYS X  21       7.390  23.036  21.332  1.00  0.00           H
ATOM    327  HZ2 LYS X  21       8.136  24.330  22.010  1.00  0.00           H
ATOM    328  HZ3 LYS X  21       8.122  24.159  20.384  1.00  0.00           H
ATOM    329  N   ASP X  22      14.454  23.066  23.803  0.00  0.00           N
ATOM    330  CA  ASP X  22      15.353  24.125  24.139  0.00  0.00           C
ATOM    331  C   ASP X  22      16.716  23.783  24.685  0.00  0.00           C
ATOM    332  O   ASP X  22      17.633  24.598  24.739  0.00  0.00           O
ATOM    333  CB  ASP X  22      14.693  25.209  25.044  0.00  0.00           C
ATOM    334  CG  ASP X  22      13.561  26.023  24.407  0.00  0.00           C
ATOM    335  OD1 ASP X  22      13.542  26.184  23.170  0.00  0.00           O
ATOM    336  OD2 ASP X  22      12.783  26.637  25.165  0.00  0.00           O
ATOM    337  H   ASP X  22      13.663  22.853  24.395  1.00  0.00           H
ATOM    338  HA  ASP X  22      15.537  24.661  23.207  1.00  0.00           H
ATOM    339  HB3 ASP X  22      15.443  25.923  25.394  1.00  0.00           H
ATOM    340  HB2 ASP X  22      14.299  24.708  25.930  1.00  0.00           H
ATOM    341  N   GLY X  23      16.848  22.524  25.074  0.00  0.00           N
ATOM    342  CA  GLY X  23      18.246  22.093  25.578  0.00  0.00           C
ATOM    343  C   GLY X  23      18.523  22.590  26.923  0.00  0.00           C
ATOM    344  O   GLY X  23      19.663  22.914  27.264  0.00  0.00           O
ATOM    345  H   GLY X  23      16.058  21.896  25.033  1.00  0.00           H
ATOM    346  HA3 GLY X  23      19.008  22.461  24.891  1.00  0.00           H
ATOM    347  HA2 GLY X  23      18.313  21.006  25.572  1.00  0.00           H
ATOM    348  N   ASP X  24      17.483  22.627  27.750  0.00  0.00           N
ATOM    349  CA  ASP X  24      17.688  23.183  29.180  0.00  0.00           C
ATOM    350  C   ASP X  24      17.874  22.089  30.158  0.00  0.00           C
ATOM    351  O   ASP X  24      18.065  22.290  31.342  0.00  0.00           O
ATOM    352  CB  ASP X  24      16.448  24.006  29.648  0.00  0.00           C
ATOM    353  CG  ASP X  24      16.203  25.339  28.939  0.00  0.00           C
ATOM    354  OD1 ASP X  24      17.157  25.939  28.405  0.00  0.00           O
ATOM    355  OD2 ASP X  24      15.081  25.866  29.084  0.00  0.00           O
ATOM    356  H   ASP X  24      16.580  22.297  27.441  1.00  0.00           H
ATOM    357  HA  ASP X  24      18.455  23.955  29.240  1.00  0.00           H
ATOM    358  HB3 ASP X  24      16.524  24.234  30.714  1.00  0.00           H
ATOM    359  HB2 ASP X  24      15.560  23.385  29.517  1.00  0.00           H
ATOM    360  N   GLY X  25      17.718  20.867  29.683  0.00  0.00           N
ATOM    361  CA  GLY X  25      17.957  19.695  30.638  0.00  0.00           C
ATOM    362  C   GLY X  25      16.671  19.298  31.358  0.00  0.00           C
ATOM    363  O   GLY X  25      16.698  18.683  32.424  0.00  0.00           O
ATOM    364  H   GLY X  25      17.449  20.730  28.719  1.00  0.00           H
ATOM    365  HA3 GLY X  25      18.713  19.974  31.372  1.00  0.00           H
ATOM    366  HA2 GLY X  25      18.337  18.841  30.077  1.00  0.00           H
ATOM    367  N   THR X  26      15.537  19.696  30.785  0.00  0.00           N
ATOM    368  CA  THR X  26      14.240  19.370  31.351  0.00  0.00           C
ATOM    369  C   THR X  26      13.250  19.009  30.184  0.00  0.00           C
ATOM    370  O   THR X  26      13.513  19.384  29.021  0.00  0.00           O
ATOM    371  CB  THR X  26      13.690  20.597  32.140  0.00  0.00           C
ATOM    372  OG1 THR X  26      13.748  21.802  31.387  0.00  0.00           O
ATOM    373  CG2 THR X  26      14.417  20.858  33.468  0.00  0.00           C
ATOM    374  H   THR X  26      15.563  20.239  29.935  1.00  0.00           H
ATOM    375  HA  THR X  26      14.354  18.493  31.988  1.00  0.00           H
ATOM    376  HB  THR X  26      12.640  20.429  32.356  1.00  0.00           H
ATOM    377  HG1 THR X  26      13.486  22.535  31.957  1.00  0.00           H
ATOM    378 HG21 THR X  26      13.949  21.663  34.033  1.00  0.00           H
ATOM    379 HG22 THR X  26      14.398  19.966  34.096  1.00  0.00           H
ATOM    380 HG23 THR X  26      15.464  21.126  33.313  1.00  0.00           H
ATOM    381  N   ILE X  27      12.130  18.376  30.517  0.00  0.00           N
ATOM    382  CA  ILE X  27      11.110  18.254  29.493  0.00  0.00           C
ATOM    383  C   ILE X  27       9.887  18.965  29.904  0.00  0.00           C
ATOM    384  O   ILE X  27       9.366  18.480  30.908  0.00  0.00           O
ATOM    385  CB  ILE X  27      10.748  16.788  29.064  0.00  0.00           C
ATOM    386  CG1 ILE X  27      12.000  15.956  28.700  0.00  0.00           C
ATOM    387  CG2 ILE X  27       9.730  16.739  27.895  0.00  0.00           C
ATOM    388  CD1 ILE X  27      11.772  14.433  28.667  0.00  0.00           C
ATOM    389  H   ILE X  27      12.018  18.006  31.450  1.00  0.00           H
ATOM    390  HA  ILE X  27      11.488  18.752  28.600  1.00  0.00           H
ATOM    391  HB  ILE X  27      10.258  16.302  29.903  1.00  0.00           H
ATOM    392 HG13 ILE X  27      12.787  16.142  29.428  1.00  0.00           H
ATOM    393 HG12 ILE X  27      12.407  16.295  27.745  1.00  0.00           H
ATOM    394 HG21 ILE X  27       9.506  15.718  27.590  1.00  0.00           H
ATOM    395 HG22 ILE X  27       8.775  17.191  28.161  1.00  0.00           H
ATOM    396 HG23 ILE X  27      10.112  17.266  27.020  1.00  0.00           H
ATOM    397 HD11 ILE X  27      12.242  13.985  27.792  1.00  0.00           H
ATOM    398 HD12 ILE X  27      12.210  13.956  29.543  1.00  0.00           H
ATOM    399 HD13 ILE X  27      10.718  14.157  28.652  1.00  0.00           H
ATOM    400  N   THR X  28       9.377  20.035  29.286  0.00  0.00           N
ATOM    401  CA  THR X  28       8.086  20.486  30.148  0.00  0.00           C
ATOM    402  C   THR X  28       6.934  19.995  29.427  0.00  0.00           C
ATOM    403  O   THR X  28       7.060  19.351  28.386  0.00  0.00           O
ATOM    404  CB  THR X  28       8.066  22.054  30.059  0.00  0.00           C
ATOM    405  OG1 THR X  28       8.208  22.501  28.712  0.00  0.00           O
ATOM    406  CG2 THR X  28       9.177  22.755  30.852  0.00  0.00           C
ATOM    407  H   THR X  28       9.815  20.390  28.449  1.00  0.00           H
ATOM    408  HA  THR X  28       8.122  20.094  31.164  1.00  0.00           H
ATOM    409  HB  THR X  28       7.115  22.447  30.426  1.00  0.00           H
ATOM    410  HG1 THR X  28       9.118  22.273  28.409  1.00  0.00           H
ATOM    411 HG21 THR X  28       9.302  23.790  30.533  1.00  0.00           H
ATOM    412 HG22 THR X  28       8.925  22.800  31.909  1.00  0.00           H
ATOM    413 HG23 THR X  28      10.141  22.257  30.744  1.00  0.00           H
ATOM    414  N   THR X  29       5.753  20.241  29.991  0.00  0.00           N
ATOM    415  CA  THR X  29       4.428  19.822  29.468  0.00  0.00           C
ATOM    416  C   THR X  29       4.278  20.382  28.064  0.00  0.00           C
ATOM    417  O   THR X  29       3.824  19.612  27.221  0.00  0.00           O
ATOM    418  CB  THR X  29       3.283  20.350  30.378  0.00  0.00           C
ATOM    419  OG1 THR X  29       3.401  21.746  30.625  0.00  0.00           O
ATOM    420  CG2 THR X  29       3.249  19.665  31.751  0.00  0.00           C
ATOM    421  H   THR X  29       5.705  20.757  30.857  1.00  0.00           H
ATOM    422  HA  THR X  29       4.411  18.734  29.407  1.00  0.00           H
ATOM    423  HB  THR X  29       2.323  20.178  29.885  1.00  0.00           H
ATOM    424  HG1 THR X  29       2.944  22.217  29.912  1.00  0.00           H
ATOM    425 HG21 THR X  29       2.455  20.074  32.374  1.00  0.00           H
ATOM    426 HG22 THR X  29       3.055  18.598  31.646  1.00  0.00           H
ATOM    427 HG23 THR X  29       4.186  19.783  32.294  1.00  0.00           H
ATOM    428  N   LYS X  30       4.724  21.595  27.765  0.00  0.00           N
ATOM    429  CA  LYS X  30       4.789  22.250  26.522  0.00  0.00           C
ATOM    430  C   LYS X  30       5.601  21.435  25.523  0.00  0.00           C
ATOM    431  O   LYS X  30       5.126  21.133  24.425  0.00  0.00           O
ATOM    432  CB  LYS X  30       5.333  23.687  26.683  0.00  0.00           C
ATOM    433  CG  LYS X  30       4.449  24.589  27.570  0.00  0.00           C
ATOM    434  CD  LYS X  30       5.010  26.006  27.792  0.00  0.00           C
ATOM    435  CE  LYS X  30       5.006  26.897  26.533  0.00  0.00           C
ATOM    436  NZ  LYS X  30       5.479  28.264  26.816  0.00  0.00           N
ATOM    437  H   LYS X  30       5.088  22.193  28.494  1.00  0.00           H
ATOM    438  HA  LYS X  30       3.770  22.287  26.138  1.00  0.00           H
ATOM    439  HB3 LYS X  30       5.421  24.133  25.692  1.00  0.00           H
ATOM    440  HB2 LYS X  30       6.345  23.657  27.088  1.00  0.00           H
ATOM    441  HG3 LYS X  30       4.320  24.125  28.549  1.00  0.00           H
ATOM    442  HG2 LYS X  30       3.447  24.653  27.143  1.00  0.00           H
ATOM    443  HD3 LYS X  30       6.025  25.928  28.183  1.00  0.00           H
ATOM    444  HD2 LYS X  30       4.426  26.486  28.579  1.00  0.00           H
ATOM    445  HE3 LYS X  30       3.999  26.955  26.119  1.00  0.00           H
ATOM    446  HE2 LYS X  30       5.641  26.466  25.758  1.00  0.00           H
ATOM    447  HZ1 LYS X  30       5.460  28.814  25.975  1.00  0.00           H
ATOM    448  HZ2 LYS X  30       4.890  28.714  27.494  1.00  0.00           H
ATOM    449  HZ3 LYS X  30       6.422  28.255  27.162  1.00  0.00           H
ATOM    450  N   GLU X  31       6.828  21.072  25.909  0.00  0.00           N
ATOM    451  CA  GLU X  31       7.677  20.268  25.035  0.00  0.00           C
ATOM    452  C   GLU X  31       7.122  18.912  24.704  0.00  0.00           C
ATOM    453  O   GLU X  31       7.136  18.463  23.560  0.00  0.00           O
ATOM    454  CB  GLU X  31       9.116  20.350  25.515  0.00  0.00           C
ATOM    455  CG  GLU X  31       9.625  21.810  25.559  0.00  0.00           C
ATOM    456  CD  GLU X  31      10.863  21.963  26.417  0.00  0.00           C
ATOM    457  OE1 GLU X  31      10.683  21.867  27.649  0.00  0.00           O
ATOM    458  OE2 GLU X  31      11.937  22.235  25.845  0.00  0.00           O
ATOM    459  H   GLU X  31       7.178  21.355  26.814  1.00  0.00           H
ATOM    460  HA  GLU X  31       7.626  20.796  24.084  1.00  0.00           H
ATOM    461  HB3 GLU X  31       9.714  19.824  24.783  1.00  0.00           H
ATOM    462  HB2 GLU X  31       9.236  19.836  26.468  1.00  0.00           H
ATOM    463  HG3 GLU X  31       8.884  22.497  25.966  1.00  0.00           H
ATOM    464  HG2 GLU X  31       9.832  22.164  24.551  1.00  0.00           H
ATOM    465  N   LEU X  32       6.581  18.251  25.731  0.00  0.00           N
ATOM    466  CA  LEU X  32       6.008  16.927  25.500  0.00  0.00           C
ATOM    467  C   LEU X  32       4.723  17.011  24.567  0.00  0.00           C
ATOM    468  O   LEU X  32       4.190  16.034  24.036  0.00  0.00           O
ATOM    469  CB  LEU X  32       5.603  16.338  26.880  0.00  0.00           C
ATOM    470  CG  LEU X  32       5.942  14.841  27.085  0.00  0.00           C
ATOM    471  CD1 LEU X  32       5.548  14.386  28.503  0.00  0.00           C
ATOM    472  CD2 LEU X  32       5.319  13.913  26.025  0.00  0.00           C
ATOM    473  H   LEU X  32       6.572  18.667  26.651  1.00  0.00           H
ATOM    474  HA  LEU X  32       6.746  16.224  25.114  1.00  0.00           H
ATOM    475  HB3 LEU X  32       4.544  16.514  27.072  1.00  0.00           H
ATOM    476  HB2 LEU X  32       6.119  16.881  27.673  1.00  0.00           H
ATOM    477  HG  LEU X  32       7.025  14.733  27.004  1.00  0.00           H
ATOM    478 HD11 LEU X  32       6.434  14.240  29.121  1.00  0.00           H
ATOM    479 HD12 LEU X  32       4.918  15.124  28.996  1.00  0.00           H
ATOM    480 HD13 LEU X  32       4.994  13.448  28.510  1.00  0.00           H
ATOM    481 HD21 LEU X  32       5.355  12.867  26.330  1.00  0.00           H
ATOM    482 HD22 LEU X  32       4.274  14.163  25.843  1.00  0.00           H
ATOM    483 HD23 LEU X  32       5.851  13.979  25.076  1.00  0.00           H
ATOM    484  N   GLY X  33       4.229  18.244  24.492  0.00  0.00           N
ATOM    485  CA  GLY X  33       3.018  18.483  23.703  0.00  0.00           C
ATOM    486  C   GLY X  33       3.496  18.669  22.284  0.00  0.00           C
ATOM    487  O   GLY X  33       2.888  18.243  21.305  0.00  0.00           O
ATOM    488  H   GLY X  33       4.688  19.003  24.976  1.00  0.00           H
ATOM    489  HA3 GLY X  33       2.538  19.400  24.046  1.00  0.00           H
ATOM    490  HA2 GLY X  33       2.373  17.606  23.756  1.00  0.00           H
ATOM    491  N   THR X  34       4.655  19.321  22.188  0.00  0.00           N
ATOM    492  CA  THR X  34       5.202  19.584  20.794  0.00  0.00           C
ATOM    493  C   THR X  34       5.485  18.241  20.104  0.00  0.00           C
ATOM    494  O   THR X  34       5.228  18.092  18.916  0.00  0.00           O
ATOM    495  CB  THR X  34       6.495  20.440  20.797  0.00  0.00           C
ATOM    496  OG1 THR X  34       6.312  21.608  21.596  0.00  0.00           O
ATOM    497  CG2 THR X  34       6.884  20.892  19.376  0.00  0.00           C
ATOM    498  H   THR X  34       5.136  19.621  23.023  1.00  0.00           H
ATOM    499  HA  THR X  34       4.461  20.136  20.215  1.00  0.00           H
ATOM    500  HB  THR X  34       7.322  19.868  21.225  1.00  0.00           H
ATOM    501  HG1 THR X  34       5.992  21.334  22.470  1.00  0.00           H
ATOM    502 HG21 THR X  34       7.736  21.563  19.363  1.00  0.00           H
ATOM    503 HG22 THR X  34       7.152  20.046  18.743  1.00  0.00           H
ATOM    504 HG23 THR X  34       6.059  21.413  18.889  1.00  0.00           H
ATOM    505  N   VAL X  35       6.090  17.319  20.845  0.00  0.00           N
ATOM    506  CA  VAL X  35       6.400  15.995  20.348  0.00  0.00           C
ATOM    507  C   VAL X  35       5.150  15.201  19.856  0.00  0.00           C
ATOM    508  O   VAL X  35       5.034  14.613  18.792  0.00  0.00           O
ATOM    509  CB  VAL X  35       7.113  15.201  21.477  0.00  0.00           C
ATOM    510  CG1 VAL X  35       7.334  13.698  21.209  0.00  0.00           C
ATOM    511  CG2 VAL X  35       8.444  15.875  21.844  0.00  0.00           C
ATOM    512  H   VAL X  35       6.353  17.530  21.798  1.00  0.00           H
ATOM    513  HA  VAL X  35       7.052  16.125  19.485  1.00  0.00           H
ATOM    514  HB  VAL X  35       6.486  15.261  22.370  1.00  0.00           H
ATOM    515 HG11 VAL X  35       7.851  13.234  22.046  1.00  0.00           H
ATOM    516 HG12 VAL X  35       6.397  13.151  21.099  1.00  0.00           H
ATOM    517 HG13 VAL X  35       7.929  13.534  20.310  1.00  0.00           H
ATOM    518 HG21 VAL X  35       8.822  15.472  22.782  1.00  0.00           H
ATOM    519 HG22 VAL X  35       9.184  15.727  21.059  1.00  0.00           H
ATOM    520 HG23 VAL X  35       8.360  16.949  21.990  1.00  0.00           H
ATOM    521  N   MET X  36       4.220  15.168  20.810  0.00  0.00           N
ATOM    522  CA  MET X  36       2.992  14.397  20.474  0.00  0.00           C
ATOM    523  C   MET X  36       2.214  15.011  19.338  0.00  0.00           C
ATOM    524  O   MET X  36       1.723  14.265  18.496  0.00  0.00           O
ATOM    525  CB  MET X  36       2.090  14.342  21.727  0.00  0.00           C
ATOM    526  CG  MET X  36       2.648  13.482  22.873  0.00  0.00           C
ATOM    527  SD  MET X  36       2.425  11.691  22.672  0.00  0.00           S
ATOM    528  CE  MET X  36       0.655  11.546  23.054  0.00  0.00           C
ATOM    529  H   MET X  36       4.377  15.647  21.686  1.00  0.00           H
ATOM    530  HA  MET X  36       3.270  13.376  20.211  1.00  0.00           H
ATOM    531  HB3 MET X  36       1.107  13.958  21.449  1.00  0.00           H
ATOM    532  HB2 MET X  36       1.904  15.353  22.096  1.00  0.00           H
ATOM    533  HG3 MET X  36       2.180  13.784  23.811  1.00  0.00           H
ATOM    534  HG2 MET X  36       3.713  13.670  23.002  1.00  0.00           H
ATOM    535  HE1 MET X  36       0.350  10.500  23.033  1.00  0.00           H
ATOM    536  HE2 MET X  36       0.439  11.944  24.045  1.00  0.00           H
ATOM    537  HE3 MET X  36       0.050  12.086  22.326  1.00  0.00           H
ATOM    538  N   ARG X  37       2.181  16.335  19.214  0.00  0.00           N
ATOM    539  CA  ARG X  37       1.581  17.012  18.123  0.00  0.00           C
ATOM    540  C   ARG X  37       2.304  16.656  16.817  0.00  0.00           C
ATOM    541  O   ARG X  37       1.590  16.443  15.842  0.00  0.00           O
ATOM    542  CB  ARG X  37       1.549  18.536  18.344  0.00  0.00           C
ATOM    543  CG  ARG X  37       0.435  18.991  19.302  0.00  0.00           C
ATOM    544  CD  ARG X  37       0.493  20.496  19.604  0.00  0.00           C
ATOM    545  NE  ARG X  37       1.636  20.843  20.461  0.00  0.00           N
ATOM    546  CZ  ARG X  37       2.035  22.088  20.764  0.00  0.00           C
ATOM    547  NH1 ARG X  37       1.414  23.147  20.239  0.00  0.00           N
ATOM    548  NH2 ARG X  37       3.058  22.281  21.596  0.00  0.00           N
ATOM    549  H   ARG X  37       2.600  16.919  19.924  1.00  0.00           H
ATOM    550  HA  ARG X  37       0.560  16.639  18.037  1.00  0.00           H
ATOM    551  HB3 ARG X  37       1.369  19.030  17.387  1.00  0.00           H
ATOM    552  HB2 ARG X  37       2.526  18.887  18.676  1.00  0.00           H
ATOM    553  HG3 ARG X  37       0.562  18.449  20.239  1.00  0.00           H
ATOM    554  HG2 ARG X  37      -0.557  18.714  18.941  1.00  0.00           H
ATOM    555  HD3 ARG X  37      -0.453  20.888  19.974  1.00  0.00           H
ATOM    556  HD2 ARG X  37       0.687  21.012  18.664  1.00  0.00           H
ATOM    557  HE  ARG X  37       2.106  20.029  20.852  1.00  0.00           H
ATOM    558 HH12 ARG X  37       1.689  24.095  20.448  1.00  0.00           H
ATOM    559 HH11 ARG X  37       0.631  23.043  19.614  1.00  0.00           H
ATOM    560 HH22 ARG X  37       3.383  23.209  21.825  1.00  0.00           H
ATOM    561 HH21 ARG X  37       3.541  21.530  22.057  1.00  0.00           H
ATOM    562  N   SER X  38       3.625  16.492  16.773  0.00  0.00           N
ATOM    563  CA  SER X  38       4.361  16.035  15.675  0.00  0.00           C
ATOM    564  C   SER X  38       3.834  14.671  15.223  0.00  0.00           C
ATOM    565  O   SER X  38       3.655  14.486  14.021  0.00  0.00           O
ATOM    566  CB  SER X  38       5.881  16.029  15.947  0.00  0.00           C
ATOM    567  OG  SER X  38       6.385  17.357  16.001  0.00  0.00           O
ATOM    568  H   SER X  38       4.187  16.705  17.584  1.00  0.00           H
ATOM    569  HA  SER X  38       4.218  16.741  14.856  1.00  0.00           H
ATOM    570  HB3 SER X  38       6.393  15.515  15.132  1.00  0.00           H
ATOM    571  HB2 SER X  38       6.150  15.490  16.851  1.00  0.00           H
ATOM    572  HG  SER X  38       7.320  17.311  16.245  1.00  0.00           H
ATOM    573  N   LEU X  39       3.553  13.758  16.143  0.00  0.00           N
ATOM    574  CA  LEU X  39       3.049  12.492  15.920  0.00  0.00           C
ATOM    575  C   LEU X  39       1.508  12.453  15.699  0.00  0.00           C
ATOM    576  O   LEU X  39       0.980  11.370  15.471  0.00  0.00           O
ATOM    577  CB  LEU X  39       3.389  11.633  17.171  0.00  0.00           C
ATOM    578  CG  LEU X  39       4.899  11.418  17.445  0.00  0.00           C
ATOM    579  CD1 LEU X  39       5.127  10.825  18.853  0.00  0.00           C
ATOM    580  CD2 LEU X  39       5.587  10.587  16.341  0.00  0.00           C
ATOM    581  H   LEU X  39       3.705  13.963  17.120  1.00  0.00           H
ATOM    582  HA  LEU X  39       3.584  11.980  15.121  1.00  0.00           H
ATOM    583  HB3 LEU X  39       2.922  10.650  17.082  1.00  0.00           H
ATOM    584  HB2 LEU X  39       2.925  12.084  18.047  1.00  0.00           H
ATOM    585  HG  LEU X  39       5.383  12.394  17.453  1.00  0.00           H
ATOM    586 HD11 LEU X  39       5.823  11.441  19.421  1.00  0.00           H
ATOM    587 HD12 LEU X  39       4.205  10.772  19.435  1.00  0.00           H
ATOM    588 HD13 LEU X  39       5.537   9.815  18.828  1.00  0.00           H
ATOM    589 HD21 LEU X  39       6.251   9.820  16.740  1.00  0.00           H
ATOM    590 HD22 LEU X  39       4.868  10.080  15.697  1.00  0.00           H
ATOM    591 HD23 LEU X  39       6.196  11.228  15.703  1.00  0.00           H
ATOM    592  N   GLY X  40       0.843  13.598  15.638  0.00  0.00           N
ATOM    593  CA  GLY X  40      -0.608  13.432  15.214  0.00  0.00           C
ATOM    594  C   GLY X  40      -1.471  13.851  16.347  0.00  0.00           C
ATOM    595  O   GLY X  40      -2.456  14.533  16.077  0.00  0.00           O
ATOM    596  H   GLY X  40       1.309  14.466  15.863  1.00  0.00           H
ATOM    597  HA3 GLY X  40      -0.801  12.386  14.980  1.00  0.00           H
ATOM    598  HA2 GLY X  40      -0.809  14.067  14.351  1.00  0.00           H
ATOM    599  N   GLN X  41      -1.159  13.516  17.594  0.00  0.00           N
ATOM    600  CA  GLN X  41      -2.052  13.774  18.724  0.00  0.00           C
ATOM    601  C   GLN X  41      -2.208  15.030  19.539  0.00  0.00           C
ATOM    602  O   GLN X  41      -1.334  15.086  20.409  0.00  0.00           O
ATOM    603  CB  GLN X  41      -1.755  12.581  19.689  0.00  0.00           C
ATOM    604  CG  GLN X  41      -2.158  11.194  19.133  0.00  0.00           C
ATOM    605  CD  GLN X  41      -1.823  10.067  20.108  0.00  0.00           C
ATOM    606  OE1 GLN X  41      -0.659   9.819  20.406  0.00  0.00           O
ATOM    607  NE2 GLN X  41      -2.829   9.358  20.605  0.00  0.00           N
ATOM    608  H   GLN X  41      -0.278  13.064  17.790  1.00  0.00           H
ATOM    609  HA  GLN X  41      -3.051  13.456  18.425  1.00  0.00           H
ATOM    610  HB3 GLN X  41      -2.281  12.715  20.639  1.00  0.00           H
ATOM    611  HB2 GLN X  41      -0.693  12.570  19.942  1.00  0.00           H
ATOM    612  HG3 GLN X  41      -1.635  10.985  18.200  1.00  0.00           H
ATOM    613  HG2 GLN X  41      -3.223  11.177  18.897  1.00  0.00           H
ATOM    614 HE22 GLN X  41      -2.656   8.597  21.246  1.00  0.00           H
ATOM    615 HE21 GLN X  41      -3.787   9.559  20.352  1.00  0.00           H
ATOM    616  N   ASN X  42      -3.108  15.988  19.357  0.00  0.00           N
ATOM    617  CA  ASN X  42      -3.058  17.118  20.268  0.00  0.00           C
ATOM    618  C   ASN X  42      -3.675  16.954  21.679  0.00  0.00           C
ATOM    619  O   ASN X  42      -4.884  17.108  21.867  0.00  0.00           O
ATOM    620  CB  ASN X  42      -3.761  18.289  19.519  0.00  0.00           C
ATOM    621  CG  ASN X  42      -3.621  19.665  20.183  0.00  0.00           C
ATOM    622  OD1 ASN X  42      -2.646  19.941  20.875  0.00  0.00           O
ATOM    623  ND2 ASN X  42      -4.573  20.561  19.951  0.00  0.00           N
ATOM    624  H   ASN X  42      -3.786  15.909  18.611  1.00  0.00           H
ATOM    625  HA  ASN X  42      -2.022  17.443  20.370  1.00  0.00           H
ATOM    626  HB3 ASN X  42      -4.818  18.061  19.374  1.00  0.00           H
ATOM    627  HB2 ASN X  42      -3.332  18.389  18.521  1.00  0.00           H
ATOM    628 HD22 ASN X  42      -4.519  21.484  20.357  1.00  0.00           H
ATOM    629 HD21 ASN X  42      -5.371  20.343  19.370  1.00  0.00           H
ATOM    630  N   PRO X  43      -2.839  16.635  22.660  0.00  0.00           N
ATOM    631  CA  PRO X  43      -3.374  16.511  24.007  0.00  0.00           C
ATOM    632  C   PRO X  43      -3.564  17.931  24.574  0.00  0.00           C
ATOM    633  O   PRO X  43      -3.048  18.942  24.067  0.00  0.00           O
ATOM    634  CB  PRO X  43      -2.255  15.812  24.798  0.00  0.00           C
ATOM    635  CG  PRO X  43      -0.999  16.442  24.224  0.00  0.00           C
ATOM    636  CD  PRO X  43      -1.362  16.505  22.756  0.00  0.00           C
ATOM    637  HA  PRO X  43      -4.323  15.976  23.992  1.00  0.00           H
ATOM    638  HB3 PRO X  43      -2.275  14.738  24.602  1.00  0.00           H
ATOM    639  HB2 PRO X  43      -2.326  15.950  25.877  1.00  0.00           H
ATOM    640  HG3 PRO X  43      -0.096  15.861  24.412  1.00  0.00           H
ATOM    641  HG2 PRO X  43      -0.839  17.447  24.610  1.00  0.00           H
ATOM    642  HD2 PRO X  43      -0.784  17.246  22.203  1.00  0.00           H
ATOM    643  HD3 PRO X  43      -1.043  15.505  22.507  1.00  0.00           H
ATOM    644  N   THR X  44      -4.386  17.968  25.616  0.00  0.00           N
ATOM    645  CA  THR X  44      -4.708  19.167  26.317  0.00  0.00           C
ATOM    646  C   THR X  44      -3.649  19.347  27.383  0.00  0.00           C
ATOM    647  O   THR X  44      -2.820  18.435  27.555  0.00  0.00           O
ATOM    648  CB  THR X  44      -6.120  19.075  26.971  0.00  0.00           C
ATOM    649  OG1 THR X  44      -6.194  18.204  28.091  0.00  0.00           O
ATOM    650  CG2 THR X  44      -7.238  18.728  25.977  0.00  0.00           C
ATOM    651  H   THR X  44      -4.818  17.118  25.949  1.00  0.00           H
ATOM    652  HA  THR X  44      -4.681  20.012  25.629  1.00  0.00           H
ATOM    653  HB  THR X  44      -6.356  20.069  27.357  1.00  0.00           H
ATOM    654  HG1 THR X  44      -7.124  17.980  28.228  1.00  0.00           H
ATOM    655 HG21 THR X  44      -8.222  18.781  26.443  1.00  0.00           H
ATOM    656 HG22 THR X  44      -7.239  19.425  25.138  1.00  0.00           H
ATOM    657 HG23 THR X  44      -7.119  17.725  25.567  1.00  0.00           H
ATOM    658  N   GLU X  45      -3.639  20.483  28.049  0.00  0.00           N
ATOM    659  CA  GLU X  45      -2.663  20.735  29.084  0.00  0.00           C
ATOM    660  C   GLU X  45      -2.876  19.714  30.257  0.00  0.00           C
ATOM    661  O   GLU X  45      -1.952  19.199  30.884  0.00  0.00           O
ATOM    662  CB  GLU X  45      -2.814  22.182  29.610  0.00  0.00           C
ATOM    663  CG  GLU X  45      -2.643  23.298  28.553  0.00  0.00           C
ATOM    664  CD  GLU X  45      -1.253  23.373  27.924  0.00  0.00           C
ATOM    665  OE1 GLU X  45      -0.262  23.070  28.616  0.00  0.00           O
ATOM    666  OE2 GLU X  45      -1.175  23.790  26.752  0.00  0.00           O
ATOM    667  H   GLU X  45      -4.322  21.197  27.840  1.00  0.00           H
ATOM    668  HA  GLU X  45      -1.663  20.600  28.671  1.00  0.00           H
ATOM    669  HB3 GLU X  45      -2.093  22.341  30.412  1.00  0.00           H
ATOM    670  HB2 GLU X  45      -3.791  22.300  30.082  1.00  0.00           H
ATOM    671  HG3 GLU X  45      -2.846  24.262  29.022  1.00  0.00           H
ATOM    672  HG2 GLU X  45      -3.389  23.188  27.764  1.00  0.00           H
ATOM    673  N   ALA X  46      -4.157  19.460  30.518  0.00  0.00           N
ATOM    674  CA  ALA X  46      -4.466  18.511  31.638  0.00  0.00           C
ATOM    675  C   ALA X  46      -3.879  17.099  31.317  0.00  0.00           C
ATOM    676  O   ALA X  46      -3.273  16.435  32.151  0.00  0.00           O
ATOM    677  CB  ALA X  46      -5.975  18.468  31.911  0.00  0.00           C
ATOM    678  H   ALA X  46      -4.881  19.901  29.969  1.00  0.00           H
ATOM    679  HA  ALA X  46      -3.928  18.879  32.512  1.00  0.00           H
ATOM    680  HB1 ALA X  46      -6.200  17.784  32.730  1.00  0.00           H
ATOM    681  HB2 ALA X  46      -6.353  19.451  32.192  1.00  0.00           H
ATOM    682  HB3 ALA X  46      -6.530  18.130  31.036  1.00  0.00           H
ATOM    683  N   GLU X  47      -4.078  16.663  30.076  0.00  0.00           N
ATOM    684  CA  GLU X  47      -3.564  15.367  29.722  0.00  0.00           C
ATOM    685  C   GLU X  47      -2.002  15.348  29.774  0.00  0.00           C
ATOM    686  O   GLU X  47      -1.395  14.400  30.261  0.00  0.00           O
ATOM    687  CB  GLU X  47      -4.073  14.996  28.318  0.00  0.00           C
ATOM    688  CG  GLU X  47      -5.595  14.750  28.268  0.00  0.00           C
ATOM    689  CD  GLU X  47      -6.104  14.520  26.850  0.00  0.00           C
ATOM    690  OE1 GLU X  47      -5.793  15.346  25.971  0.00  0.00           O
ATOM    691  OE2 GLU X  47      -6.822  13.521  26.640  0.00  0.00           O
ATOM    692  H   GLU X  47      -4.578  17.237  29.413  1.00  0.00           H
ATOM    693  HA  GLU X  47      -3.950  14.629  30.425  1.00  0.00           H
ATOM    694  HB3 GLU X  47      -3.555  14.105  27.959  1.00  0.00           H
ATOM    695  HB2 GLU X  47      -3.808  15.794  27.624  1.00  0.00           H
ATOM    696  HG3 GLU X  47      -6.137  15.598  28.684  1.00  0.00           H
ATOM    697  HG2 GLU X  47      -5.848  13.892  28.890  1.00  0.00           H
ATOM    698  N   LEU X  48      -1.373  16.423  29.302  0.00  0.00           N
ATOM    699  CA  LEU X  48       0.046  16.507  29.364  0.00  0.00           C
ATOM    700  C   LEU X  48       0.569  16.480  30.806  0.00  0.00           C
ATOM    701  O   LEU X  48       1.584  15.882  31.156  0.00  0.00           O
ATOM    702  CB  LEU X  48       0.526  17.798  28.683  0.00  0.00           C
ATOM    703  CG  LEU X  48       0.493  17.699  27.159  0.00  0.00           C
ATOM    704  CD1 LEU X  48       0.642  19.094  26.520  0.00  0.00           C
ATOM    705  CD2 LEU X  48       1.533  16.668  26.671  0.00  0.00           C
ATOM    706  H   LEU X  48      -1.904  17.182  28.899  1.00  0.00           H
ATOM    707  HA  LEU X  48       0.435  15.615  28.872  1.00  0.00           H
ATOM    708  HB3 LEU X  48       1.547  18.036  28.988  1.00  0.00           H
ATOM    709  HB2 LEU X  48      -0.085  18.633  29.029  1.00  0.00           H
ATOM    710  HG  LEU X  48      -0.494  17.332  26.880  1.00  0.00           H
ATOM    711 HD11 LEU X  48      -0.170  19.298  25.821  1.00  0.00           H
ATOM    712 HD12 LEU X  48       0.623  19.893  27.261  1.00  0.00           H
ATOM    713 HD13 LEU X  48       1.578  19.202  25.983  1.00  0.00           H
ATOM    714 HD21 LEU X  48       2.131  17.037  25.848  1.00  0.00           H
ATOM    715 HD22 LEU X  48       2.233  16.382  27.458  1.00  0.00           H
ATOM    716 HD23 LEU X  48       1.051  15.749  26.340  1.00  0.00           H
ATOM    717  N   GLN X  49      -0.190  17.173  31.653  0.00  0.00           N
ATOM    718  CA  GLN X  49       0.258  17.216  33.093  0.00  0.00           C
ATOM    719  C   GLN X  49       0.214  15.838  33.737  0.00  0.00           C
ATOM    720  O   GLN X  49       1.126  15.467  34.468  0.00  0.00           O
ATOM    721  CB  GLN X  49      -0.612  18.219  33.877  0.00  0.00           C
ATOM    722  CG  GLN X  49      -0.248  19.691  33.597  0.00  0.00           C
ATOM    723  CD  GLN X  49      -1.305  20.680  34.093  0.00  0.00           C
ATOM    724  OE1 GLN X  49      -2.115  20.371  34.965  0.00  0.00           O
ATOM    725  NE2 GLN X  49      -1.296  21.897  33.566  0.00  0.00           N
ATOM    726  H   GLN X  49      -1.023  17.638  31.321  1.00  0.00           H
ATOM    727  HA  GLN X  49       1.283  17.584  33.128  1.00  0.00           H
ATOM    728  HB3 GLN X  49      -0.518  18.043  34.951  1.00  0.00           H
ATOM    729  HB2 GLN X  49      -1.662  18.040  33.641  1.00  0.00           H
ATOM    730  HG3 GLN X  49      -0.106  19.843  32.527  1.00  0.00           H
ATOM    731  HG2 GLN X  49       0.705  19.930  34.069  1.00  0.00           H
ATOM    732 HE22 GLN X  49      -1.960  22.595  33.867  1.00  0.00           H
ATOM    733 HE21 GLN X  49      -0.620  22.151  32.858  1.00  0.00           H
ATOM    734  N   ASP X  50      -0.810  15.045  33.426  0.00  0.00           N
ATOM    735  CA  ASP X  50      -0.887  13.728  33.924  0.00  0.00           C
ATOM    736  C   ASP X  50       0.260  12.857  33.475  0.00  0.00           C
ATOM    737  O   ASP X  50       0.796  12.115  34.293  0.00  0.00           O
ATOM    738  CB  ASP X  50      -2.217  12.998  33.586  0.00  0.00           C
ATOM    739  CG  ASP X  50      -3.494  13.587  34.186  0.00  0.00           C
ATOM    740  OD1 ASP X  50      -3.429  14.235  35.250  0.00  0.00           O
ATOM    741  OD2 ASP X  50      -4.578  13.249  33.669  0.00  0.00           O
ATOM    742  H   ASP X  50      -1.547  15.384  32.826  1.00  0.00           H
ATOM    743  HA  ASP X  50      -0.859  13.781  35.012  1.00  0.00           H
ATOM    744  HB3 ASP X  50      -2.156  11.958  33.912  1.00  0.00           H
ATOM    745  HB2 ASP X  50      -2.331  12.986  32.501  1.00  0.00           H
ATOM    746  N   MET X  51       0.708  13.008  32.236  0.00  0.00           N
ATOM    747  CA  MET X  51       1.798  12.321  31.640  0.00  0.00           C
ATOM    748  C   MET X  51       3.096  12.655  32.415  0.00  0.00           C
ATOM    749  O   MET X  51       3.828  11.765  32.851  0.00  0.00           O
ATOM    750  CB  MET X  51       1.923  12.632  30.131  0.00  0.00           C
ATOM    751  CG  MET X  51       0.788  12.043  29.277  0.00  0.00           C
ATOM    752  SD  MET X  51       0.670  12.718  27.592  0.00  0.00           S
ATOM    753  CE  MET X  51       2.205  12.078  26.868  0.00  0.00           C
ATOM    754  H   MET X  51       0.262  13.666  31.614  1.00  0.00           H
ATOM    755  HA  MET X  51       1.614  11.253  31.755  1.00  0.00           H
ATOM    756  HB3 MET X  51       2.866  12.215  29.776  1.00  0.00           H
ATOM    757  HB2 MET X  51       2.001  13.704  29.959  1.00  0.00           H
ATOM    758  HG3 MET X  51      -0.172  12.209  29.762  1.00  0.00           H
ATOM    759  HG2 MET X  51       0.901  10.960  29.211  1.00  0.00           H
ATOM    760  HE1 MET X  51       2.286  12.378  25.824  1.00  0.00           H
ATOM    761  HE2 MET X  51       3.073  12.470  27.399  1.00  0.00           H
ATOM    762  HE3 MET X  51       2.231  10.990  26.915  1.00  0.00           H
ATOM    763  N   ILE X  52       3.349  13.957  32.595  0.00  0.00           N
ATOM    764  CA  ILE X  52       4.588  14.400  33.336  0.00  0.00           C
ATOM    765  C   ILE X  52       4.539  13.989  34.727  0.00  0.00           C
ATOM    766  O   ILE X  52       5.597  13.532  35.171  0.00  0.00           O
ATOM    767  CB  ILE X  52       4.767  15.950  33.213  0.00  0.00           C
ATOM    768  CG1 ILE X  52       5.062  16.290  31.724  0.00  0.00           C
ATOM    769  CG2 ILE X  52       5.781  16.594  34.198  0.00  0.00           C
ATOM    770  CD1 ILE X  52       6.201  17.273  31.433  0.00  0.00           C
ATOM    771  H   ILE X  52       2.709  14.650  32.234  1.00  0.00           H
ATOM    772  HA  ILE X  52       5.470  13.971  32.860  1.00  0.00           H
ATOM    773  HB  ILE X  52       3.802  16.405  33.450  1.00  0.00           H
ATOM    774 HG13 ILE X  52       4.152  16.650  31.248  1.00  0.00           H
ATOM    775 HG12 ILE X  52       5.301  15.378  31.180  1.00  0.00           H
ATOM    776 HG21 ILE X  52       5.854  17.673  34.059  1.00  0.00           H
ATOM    777 HG22 ILE X  52       5.491  16.456  35.240  1.00  0.00           H
ATOM    778 HG23 ILE X  52       6.778  16.169  34.081  1.00  0.00           H
ATOM    779 HD11 ILE X  52       6.342  17.370  30.357  1.00  0.00           H
ATOM    780 HD12 ILE X  52       5.997  18.262  31.841  1.00  0.00           H
ATOM    781 HD13 ILE X  52       7.151  16.933  31.838  1.00  0.00           H
ATOM    782  N   ASN X  53       3.432  14.100  35.462  0.00  0.00           N
ATOM    783  CA  ASN X  53       3.232  13.652  36.797  0.00  0.00           C
ATOM    784  C   ASN X  53       3.602  12.167  37.013  0.00  0.00           C
ATOM    785  O   ASN X  53       4.257  11.875  38.008  0.00  0.00           O
ATOM    786  CB  ASN X  53       1.789  13.932  37.285  0.00  0.00           C
ATOM    787  CG  ASN X  53       1.620  15.321  37.902  0.00  0.00           C
ATOM    788  OD1 ASN X  53       1.775  15.495  39.109  0.00  0.00           O
ATOM    789  ND2 ASN X  53       1.289  16.323  37.100  0.00  0.00           N
ATOM    790  H   ASN X  53       2.612  14.545  35.076  1.00  0.00           H
ATOM    791  HA  ASN X  53       3.910  14.233  37.422  1.00  0.00           H
ATOM    792  HB3 ASN X  53       1.541  13.237  38.090  1.00  0.00           H
ATOM    793  HB2 ASN X  53       1.050  13.736  36.510  1.00  0.00           H
ATOM    794 HD22 ASN X  53       1.162  17.259  37.453  1.00  0.00           H
ATOM    795 HD21 ASN X  53       1.182  16.146  36.102  1.00  0.00           H
ATOM    796  N   GLU X  54       3.279  11.263  36.089  0.00  0.00           N
ATOM    797  CA  GLU X  54       3.666   9.931  36.127  0.00  0.00           C
ATOM    798  C   GLU X  54       5.307   9.909  36.289  0.00  0.00           C
ATOM    799  O   GLU X  54       5.913   9.274  37.150  0.00  0.00           O
ATOM    800  CB  GLU X  54       3.154   9.104  34.933  0.00  0.00           C
ATOM    801  CG  GLU X  54       1.641   8.804  35.012  0.00  0.00           C
ATOM    802  CD  GLU X  54       1.094   7.981  33.846  0.00  0.00           C
ATOM    803  OE1 GLU X  54       1.869   7.575  32.959  0.00  0.00           O
ATOM    804  OE2 GLU X  54      -0.126   7.721  33.850  0.00  0.00           O
ATOM    805  H   GLU X  54       2.717  11.532  35.295  1.00  0.00           H
ATOM    806  HA  GLU X  54       3.244   9.495  37.033  1.00  0.00           H
ATOM    807  HB3 GLU X  54       3.702   8.161  34.898  1.00  0.00           H
ATOM    808  HB2 GLU X  54       3.382   9.605  33.995  1.00  0.00           H
ATOM    809  HG3 GLU X  54       1.078   9.734  35.071  1.00  0.00           H
ATOM    810  HG2 GLU X  54       1.429   8.263  35.935  1.00  0.00           H
ATOM    811  N   VAL X  55       5.926  10.615  35.339  0.00  0.00           N
ATOM    812  CA  VAL X  55       7.378  10.519  35.383  0.00  0.00           C
ATOM    813  C   VAL X  55       8.132  11.697  35.928  0.00  0.00           C
ATOM    814  O   VAL X  55       8.973  12.189  35.333  0.00  0.00           O
ATOM    815  CB  VAL X  55       7.630  10.524  33.790  0.00  0.00           C
ATOM    816  CG1 VAL X  55       9.041  10.261  33.222  0.00  0.00           C
ATOM    817  CG2 VAL X  55       6.691   9.592  32.971  0.00  0.00           C
ATOM    818  H   VAL X  55       5.386  11.150  34.675  1.00  0.00           H
ATOM    819  HA  VAL X  55       7.756   9.550  35.710  1.00  0.00           H
ATOM    820  HB  VAL X  55       7.392  11.534  33.442  1.00  0.00           H
ATOM    821 HG11 VAL X  55       9.211   9.197  33.170  1.00  0.00           H
ATOM    822 HG12 VAL X  55       9.109  10.628  32.199  1.00  0.00           H
ATOM    823 HG13 VAL X  55       9.872  10.708  33.761  1.00  0.00           H
ATOM    824 HG21 VAL X  55       6.644   8.593  33.399  1.00  0.00           H
ATOM    825 HG22 VAL X  55       5.671   9.966  32.914  1.00  0.00           H
ATOM    826 HG23 VAL X  55       7.020   9.492  31.937  1.00  0.00           H
ATOM    827  N   ASP X  56       7.696  12.261  37.045  0.00  0.00           N
ATOM    828  CA  ASP X  56       8.394  13.483  37.561  0.00  0.00           C
ATOM    829  C   ASP X  56       8.521  12.868  39.034  0.00  0.00           C
ATOM    830  O   ASP X  56       7.406  12.813  39.697  0.00  0.00           O
ATOM    831  CB  ASP X  56       7.496  14.741  37.452  0.00  0.00           C
ATOM    832  CG  ASP X  56       7.879  15.913  38.350  0.00  0.00           C
ATOM    833  OD1 ASP X  56       8.999  15.935  38.893  0.00  0.00           O
ATOM    834  OD2 ASP X  56       7.036  16.824  38.490  0.00  0.00           O
ATOM    835  H   ASP X  56       6.906  11.866  37.535  1.00  0.00           H
ATOM    836  HA  ASP X  56       9.374  13.604  37.098  1.00  0.00           H
ATOM    837  HB3 ASP X  56       6.471  14.458  37.690  1.00  0.00           H
ATOM    838  HB2 ASP X  56       7.514  15.088  36.418  1.00  0.00           H
ATOM    839  N   ALA X  57       9.685  12.420  39.418  0.00  0.00           N
ATOM    840  CA  ALA X  57       9.847  11.888  40.650  0.00  0.00           C
ATOM    841  C   ALA X  57       9.918  12.945  41.780  0.00  0.00           C
ATOM    842  O   ALA X  57       9.216  12.900  42.794  0.00  0.00           O
ATOM    843  CB  ALA X  57      11.086  10.975  40.666  0.00  0.00           C
ATOM    844  H   ALA X  57      10.476  12.469  38.791  1.00  0.00           H
ATOM    845  HA  ALA X  57       9.000  11.233  40.851  1.00  0.00           H
ATOM    846  HB1 ALA X  57      11.198  10.493  41.638  1.00  0.00           H
ATOM    847  HB2 ALA X  57      11.009  10.184  39.919  1.00  0.00           H
ATOM    848  HB3 ALA X  57      12.004  11.531  40.472  1.00  0.00           H
ATOM    849  N   ASP X  58      10.733  13.957  41.519  0.00  0.00           N
ATOM    850  CA  ASP X  58      10.899  15.063  42.543  0.00  0.00           C
ATOM    851  C   ASP X  58       9.736  16.034  42.667  0.00  0.00           C
ATOM    852  O   ASP X  58       9.633  16.771  43.646  0.00  0.00           O
ATOM    853  CB  ASP X  58      12.228  15.855  42.399  0.00  0.00           C
ATOM    854  CG  ASP X  58      13.514  15.072  42.674  0.00  0.00           C
ATOM    855  OD1 ASP X  58      13.476  14.060  43.403  0.00  0.00           O
ATOM    856  OD2 ASP X  58      14.589  15.572  42.286  0.00  0.00           O
ATOM    857  H   ASP X  58      11.237  13.987  40.644  1.00  0.00           H
ATOM    858  HA  ASP X  58      10.965  14.560  43.507  1.00  0.00           H
ATOM    859  HB3 ASP X  58      12.226  16.717  43.070  1.00  0.00           H
ATOM    860  HB2 ASP X  58      12.276  16.241  41.380  1.00  0.00           H
ATOM    861  N   GLY X  59       8.863  16.033  41.672  0.00  0.00           N
ATOM    862  CA  GLY X  59       7.665  16.942  41.764  0.00  0.00           C
ATOM    863  C   GLY X  59       7.871  18.486  41.412  0.00  0.00           C
ATOM    864  O   GLY X  59       6.977  19.314  41.545  0.00  0.00           O
ATOM    865  H   GLY X  59       9.007  15.430  40.875  1.00  0.00           H
ATOM    866  HA3 GLY X  59       7.227  16.858  42.758  1.00  0.00           H
ATOM    867  HA2 GLY X  59       6.862  16.539  41.146  1.00  0.00           H
ATOM    868  N   ASN X  60       9.060  18.792  40.878  0.00  0.00           N
ATOM    869  CA  ASN X  60       9.405  20.036  40.312  0.00  0.00           C
ATOM    870  C   ASN X  60       8.694  20.406  38.941  0.00  0.00           C
ATOM    871  O   ASN X  60       8.985  21.470  38.399  0.00  0.00           O
ATOM    872  CB  ASN X  60      10.940  20.030  40.060  0.00  0.00           C
ATOM    873  CG  ASN X  60      11.809  20.029  41.322  0.00  0.00           C
ATOM    874  OD1 ASN X  60      11.527  20.729  42.292  0.00  0.00           O
ATOM    875  ND2 ASN X  60      12.898  19.270  41.320  0.00  0.00           N
ATOM    876  H   ASN X  60       9.798  18.103  40.860  1.00  0.00           H
ATOM    877  HA  ASN X  60       9.244  20.831  41.040  1.00  0.00           H
ATOM    878  HB3 ASN X  60      11.229  20.934  39.521  1.00  0.00           H
ATOM    879  HB2 ASN X  60      11.211  19.199  39.405  1.00  0.00           H
ATOM    880 HD22 ASN X  60      13.510  19.243  42.125  1.00  0.00           H
ATOM    881 HD21 ASN X  60      13.143  18.703  40.521  1.00  0.00           H
ATOM    882  N   GLY X  61       7.736  19.599  38.496  0.00  0.00           N
ATOM    883  CA  GLY X  61       7.017  19.964  37.327  0.00  0.00           C
ATOM    884  C   GLY X  61       7.714  19.772  35.994  0.00  0.00           C
ATOM    885  O   GLY X  61       7.327  20.380  34.996  0.00  0.00           O
ATOM    886  H   GLY X  61       7.531  18.740  38.987  1.00  0.00           H
ATOM    887  HA3 GLY X  61       6.693  21.001  37.416  1.00  0.00           H
ATOM    888  HA2 GLY X  61       6.064  19.434  37.313  1.00  0.00           H
ATOM    889  N   THR X  62       8.819  19.026  35.999  0.00  0.00           N
ATOM    890  CA  THR X  62       9.471  18.783  34.656  0.00  0.00           C
ATOM    891  C   THR X  62      10.270  17.478  34.908  0.00  0.00           C
ATOM    892  O   THR X  62      10.548  17.018  36.015  0.00  0.00           O
ATOM    893  CB  THR X  62      10.519  19.894  34.318  0.00  0.00           C
ATOM    894  OG1 THR X  62      11.468  20.116  35.354  0.00  0.00           O
ATOM    895  CG2 THR X  62       9.944  21.257  33.942  0.00  0.00           C
ATOM    896  H   THR X  62       9.175  18.657  36.869  1.00  0.00           H
ATOM    897  HA  THR X  62       8.735  18.663  33.861  1.00  0.00           H
ATOM    898  HB  THR X  62      11.065  19.536  33.448  1.00  0.00           H
ATOM    899  HG1 THR X  62      11.851  20.993  35.237  1.00  0.00           H
ATOM    900 HG21 THR X  62      10.695  21.900  33.482  1.00  0.00           H
ATOM    901 HG22 THR X  62       9.138  21.116  33.226  1.00  0.00           H
ATOM    902 HG23 THR X  62       9.534  21.786  34.804  1.00  0.00           H
ATOM    903  N   ILE X  63      10.613  16.894  33.767  0.00  0.00           N
ATOM    904  CA  ILE X  63      11.297  15.600  33.649  0.00  0.00           C
ATOM    905  C   ILE X  63      12.646  15.906  33.369  0.00  0.00           C
ATOM    906  O   ILE X  63      12.916  16.821  32.595  0.00  0.00           O
ATOM    907  CB  ILE X  63      10.696  14.739  32.500  0.00  0.00           C
ATOM    908  CG1 ILE X  63       9.153  14.626  32.599  0.00  0.00           C
ATOM    909  CG2 ILE X  63      11.311  13.333  32.439  0.00  0.00           C
ATOM    910  CD1 ILE X  63       8.485  13.961  31.388  0.00  0.00           C
ATOM    911  H   ILE X  63      10.405  17.344  32.886  1.00  0.00           H
ATOM    912  HA  ILE X  63      11.209  15.024  34.571  1.00  0.00           H
ATOM    913  HB  ILE X  63      10.942  15.216  31.555  1.00  0.00           H
ATOM    914 HG13 ILE X  63       8.708  15.610  32.715  1.00  0.00           H
ATOM    915 HG12 ILE X  63       8.886  14.080  33.503  1.00  0.00           H
ATOM    916 HG21 ILE X  63      10.894  12.785  31.602  1.00  0.00           H
ATOM    917 HG22 ILE X  63      12.387  13.366  32.288  1.00  0.00           H
ATOM    918 HG23 ILE X  63      11.114  12.767  33.350  1.00  0.00           H
ATOM    919 HD11 ILE X  63       8.496  12.874  31.476  1.00  0.00           H
ATOM    920 HD12 ILE X  63       7.442  14.268  31.310  1.00  0.00           H
ATOM    921 HD13 ILE X  63       8.977  14.228  30.453  1.00  0.00           H
ATOM    922  N   ASP X  64      13.579  15.192  33.970  0.00  0.00           N
ATOM    923  CA  ASP X  64      15.110  15.571  33.851  0.00  0.00           C
ATOM    924  C   ASP X  64      15.608  14.202  33.257  0.00  0.00           C
ATOM    925  O   ASP X  64      14.898  13.192  33.184  0.00  0.00           O
ATOM    926  CB  ASP X  64      15.737  16.004  35.198  0.00  0.00           C
ATOM    927  CG  ASP X  64      17.163  16.570  35.146  0.00  0.00           C
ATOM    928  OD1 ASP X  64      17.575  17.154  36.170  0.00  0.00           O
ATOM    929  OD2 ASP X  64      17.892  16.361  34.156  0.00  0.00           O
ATOM    930  H   ASP X  64      13.322  14.385  34.521  1.00  0.00           H
ATOM    931  HA  ASP X  64      15.175  16.289  33.034  1.00  0.00           H
ATOM    932  HB3 ASP X  64      15.722  15.157  35.884  1.00  0.00           H
ATOM    933  HB2 ASP X  64      15.091  16.774  35.620  1.00  0.00           H
ATOM    934  N   PHE X  65      16.880  14.241  32.874  0.00  0.00           N
ATOM    935  CA  PHE X  65      17.513  13.100  32.298  0.00  0.00           C
ATOM    936  C   PHE X  65      17.435  11.859  33.158  0.00  0.00           C
ATOM    937  O   PHE X  65      17.040  10.792  32.674  0.00  0.00           O
ATOM    938  CB  PHE X  65      18.918  13.534  31.786  0.00  0.00           C
ATOM    939  CG  PHE X  65      20.036  12.507  31.679  0.00  0.00           C
ATOM    940  CD1 PHE X  65      21.045  12.456  32.665  0.00  0.00           C
ATOM    941  CD2 PHE X  65      20.042  11.554  30.640  0.00  0.00           C
ATOM    942  CE1 PHE X  65      22.060  11.514  32.573  0.00  0.00           C
ATOM    943  CE2 PHE X  65      21.066  10.617  30.569  0.00  0.00           C
ATOM    944  CZ  PHE X  65      22.073  10.602  31.526  0.00  0.00           C
ATOM    945  H   PHE X  65      17.416  15.090  32.989  1.00  0.00           H
ATOM    946  HA  PHE X  65      16.984  12.878  31.371  1.00  0.00           H
ATOM    947  HB3 PHE X  65      19.301  14.362  32.383  1.00  0.00           H
ATOM    948  HB2 PHE X  65      18.790  13.963  30.791  1.00  0.00           H
ATOM    949  HD1 PHE X  65      21.053  13.159  33.486  1.00  0.00           H
ATOM    950  HD2 PHE X  65      19.261  11.556  29.892  1.00  0.00           H
ATOM    951  HE1 PHE X  65      22.837  11.482  33.324  1.00  0.00           H
ATOM    952  HE2 PHE X  65      21.080   9.889  29.770  1.00  0.00           H
ATOM    953  HZ  PHE X  65      22.859   9.863  31.474  1.00  0.00           H
ATOM    954  N   PRO X  66      17.820  11.979  34.428  0.00  0.00           N
ATOM    955  CA  PRO X  66      17.782  10.830  35.387  0.00  0.00           C
ATOM    956  C   PRO X  66      16.344  10.241  35.452  0.00  0.00           C
ATOM    957  O   PRO X  66      16.148   9.025  35.426  0.00  0.00           O
ATOM    958  CB  PRO X  66      18.271  11.400  36.727  0.00  0.00           C
ATOM    959  CG  PRO X  66      19.161  12.556  36.317  0.00  0.00           C
ATOM    960  CD  PRO X  66      18.419  13.131  35.118  0.00  0.00           C
ATOM    961  HA  PRO X  66      18.473  10.057  35.050  1.00  0.00           H
ATOM    962  HB3 PRO X  66      18.802  10.660  37.327  1.00  0.00           H
ATOM    963  HB2 PRO X  66      17.437  11.771  37.325  1.00  0.00           H
ATOM    964  HG3 PRO X  66      20.134  12.178  35.999  1.00  0.00           H
ATOM    965  HG2 PRO X  66      19.325  13.283  37.113  1.00  0.00           H
ATOM    966  HD2 PRO X  66      17.614  13.772  35.472  1.00  0.00           H
ATOM    967  HD3 PRO X  66      19.085  13.734  34.507  1.00  0.00           H
ATOM    968  N   GLU X  67      15.362  11.134  35.537  0.00  0.00           N
ATOM    969  CA  GLU X  67      13.982  10.684  35.623  0.00  0.00           C
ATOM    970  C   GLU X  67      13.620   9.952  34.264  0.00  0.00           C
ATOM    971  O   GLU X  67      12.995   8.896  34.256  0.00  0.00           O
ATOM    972  CB  GLU X  67      13.084  11.867  35.993  0.00  0.00           C
ATOM    973  CG  GLU X  67      13.434  12.370  37.413  0.00  0.00           C
ATOM    974  CD  GLU X  67      12.748  13.669  37.791  0.00  0.00           C
ATOM    975  OE1 GLU X  67      12.883  14.630  37.013  0.00  0.00           O
ATOM    976  OE2 GLU X  67      12.157  13.705  38.886  0.00  0.00           O
ATOM    977  H   GLU X  67      15.575  12.121  35.541  1.00  0.00           H
ATOM    978  HA  GLU X  67      13.894   9.970  36.443  1.00  0.00           H
ATOM    979  HB3 GLU X  67      12.035  11.566  35.959  1.00  0.00           H
ATOM    980  HB2 GLU X  67      13.191  12.661  35.255  1.00  0.00           H
ATOM    981  HG3 GLU X  67      14.505  12.545  37.517  1.00  0.00           H
ATOM    982  HG2 GLU X  67      13.182  11.602  38.145  1.00  0.00           H
ATOM    983  N   PHE X  68      14.034  10.537  33.142  0.00  0.00           N
ATOM    984  CA  PHE X  68      13.751   9.947  31.893  0.00  0.00           C
ATOM    985  C   PHE X  68      14.475   8.550  31.744  0.00  0.00           C
ATOM    986  O   PHE X  68      13.883   7.593  31.258  0.00  0.00           O
ATOM    987  CB  PHE X  68      13.863  11.001  30.752  0.00  0.00           C
ATOM    988  CG  PHE X  68      12.808  10.849  29.637  0.00  0.00           C
ATOM    989  CD1 PHE X  68      13.174  10.851  28.274  0.00  0.00           C
ATOM    990  CD2 PHE X  68      11.430  10.732  29.948  0.00  0.00           C
ATOM    991  CE1 PHE X  68      12.228  10.584  27.299  0.00  0.00           C
ATOM    992  CE2 PHE X  68      10.489  10.510  28.959  0.00  0.00           C
ATOM    993  CZ  PHE X  68      10.892  10.406  27.641  0.00  0.00           C
ATOM    994  H   PHE X  68      14.551  11.403  33.187  1.00  0.00           H
ATOM    995  HA  PHE X  68      12.675   9.800  31.806  1.00  0.00           H
ATOM    996  HB3 PHE X  68      14.873  11.031  30.354  1.00  0.00           H
ATOM    997  HB2 PHE X  68      13.712  12.001  31.152  1.00  0.00           H
ATOM    998  HD1 PHE X  68      14.201  10.993  27.972  1.00  0.00           H
ATOM    999  HD2 PHE X  68      11.077  10.775  30.966  1.00  0.00           H
ATOM   1000  HE1 PHE X  68      12.546  10.523  26.269  1.00  0.00           H
ATOM   1001  HE2 PHE X  68       9.446  10.403  29.220  1.00  0.00           H
ATOM   1002  HZ  PHE X  68      10.146  10.206  26.888  1.00  0.00           H
ATOM   1003  N   LEU X  69      15.719   8.450  32.208  0.00  0.00           N
ATOM   1004  CA  LEU X  69      16.426   7.175  32.175  0.00  0.00           C
ATOM   1005  C   LEU X  69      15.678   6.118  32.945  0.00  0.00           C
ATOM   1006  O   LEU X  69      15.604   4.984  32.490  0.00  0.00           O
ATOM   1007  CB  LEU X  69      17.823   7.280  32.857  0.00  0.00           C
ATOM   1008  CG  LEU X  69      18.978   7.967  32.114  0.00  0.00           C
ATOM   1009  CD1 LEU X  69      20.026   8.493  33.115  0.00  0.00           C
ATOM   1010  CD2 LEU X  69      19.631   7.008  31.102  0.00  0.00           C
ATOM   1011  H   LEU X  69      16.184   9.262  32.587  1.00  0.00           H
ATOM   1012  HA  LEU X  69      16.418   6.853  31.133  1.00  0.00           H
ATOM   1013  HB3 LEU X  69      18.179   6.286  33.141  1.00  0.00           H
ATOM   1014  HB2 LEU X  69      17.674   7.794  33.806  1.00  0.00           H
ATOM   1015  HG  LEU X  69      18.574   8.825  31.578  1.00  0.00           H
ATOM   1016 HD11 LEU X  69      21.046   8.256  32.810  1.00  0.00           H
ATOM   1017 HD12 LEU X  69      19.960   9.578  33.196  1.00  0.00           H
ATOM   1018 HD13 LEU X  69      19.895   8.085  34.117  1.00  0.00           H
ATOM   1019 HD21 LEU X  69      20.103   7.557  30.289  1.00  0.00           H
ATOM   1020 HD22 LEU X  69      20.412   6.406  31.568  1.00  0.00           H
ATOM   1021 HD23 LEU X  69      18.907   6.321  30.665  1.00  0.00           H
ATOM   1022  N   SER X  70      15.208   6.463  34.138  0.00  0.00           N
ATOM   1023  CA  SER X  70      14.512   5.561  35.008  0.00  0.00           C
ATOM   1024  C   SER X  70      13.181   5.033  34.319  0.00  0.00           C
ATOM   1025  O   SER X  70      12.933   3.831  34.196  0.00  0.00           O
ATOM   1026  CB  SER X  70      14.233   6.242  36.363  0.00  0.00           C
ATOM   1027  OG  SER X  70      15.422   6.321  37.136  0.00  0.00           O
ATOM   1028  H   SER X  70      15.333   7.406  34.478  1.00  0.00           H
ATOM   1029  HA  SER X  70      15.159   4.702  35.185  1.00  0.00           H
ATOM   1030  HB3 SER X  70      13.502   5.661  36.927  1.00  0.00           H
ATOM   1031  HB2 SER X  70      13.802   7.236  36.230  1.00  0.00           H
ATOM   1032  HG  SER X  70      15.256   6.918  37.878  1.00  0.00           H
ATOM   1033  N   LEU X  71      12.385   5.980  33.844  0.00  0.00           N
ATOM   1034  CA  LEU X  71      11.074   5.602  33.190  0.00  0.00           C
ATOM   1035  C   LEU X  71      11.327   4.781  31.922  0.00  0.00           C
ATOM   1036  O   LEU X  71      10.731   3.713  31.750  0.00  0.00           O
ATOM   1037  CB  LEU X  71      10.126   6.795  33.262  0.00  0.00           C
ATOM   1038  CG  LEU X  71       9.594   6.927  34.748  0.00  0.00           C
ATOM   1039  CD1 LEU X  71      10.174   8.101  35.561  0.00  0.00           C
ATOM   1040  CD2 LEU X  71       8.069   6.713  34.862  0.00  0.00           C
ATOM   1041  H   LEU X  71      12.655   6.950  33.919  1.00  0.00           H
ATOM   1042  HA  LEU X  71      10.526   4.970  33.889  1.00  0.00           H
ATOM   1043  HB3 LEU X  71       9.310   6.643  32.556  1.00  0.00           H
ATOM   1044  HB2 LEU X  71      10.663   7.681  32.925  1.00  0.00           H
ATOM   1045  HG  LEU X  71       9.963   6.112  35.370  1.00  0.00           H
ATOM   1046 HD11 LEU X  71       9.481   8.482  36.307  1.00  0.00           H
ATOM   1047 HD12 LEU X  71      11.052   7.775  36.121  1.00  0.00           H
ATOM   1048 HD13 LEU X  71      10.513   8.929  34.947  1.00  0.00           H
ATOM   1049 HD21 LEU X  71       7.562   7.492  35.423  1.00  0.00           H
ATOM   1050 HD22 LEU X  71       7.581   6.635  33.892  1.00  0.00           H
ATOM   1051 HD23 LEU X  71       7.851   5.782  35.384  1.00  0.00           H
ATOM   1052  N   MET X  72      12.214   5.252  31.057  0.00  0.00           N
ATOM   1053  CA  MET X  72      12.533   4.557  29.852  0.00  0.00           C
ATOM   1054  C   MET X  72      13.068   3.178  29.973  0.00  0.00           C
ATOM   1055  O   MET X  72      12.675   2.239  29.298  0.00  0.00           O
ATOM   1056  CB  MET X  72      13.436   5.403  28.941  0.00  0.00           C
ATOM   1057  CG  MET X  72      13.469   4.924  27.467  0.00  0.00           C
ATOM   1058  SD  MET X  72      11.939   5.211  26.527  0.00  0.00           S
ATOM   1059  CE  MET X  72      11.970   7.021  26.373  0.00  0.00           C
ATOM   1060  H   MET X  72      12.685   6.126  31.243  1.00  0.00           H
ATOM   1061  HA  MET X  72      11.614   4.491  29.272  1.00  0.00           H
ATOM   1062  HB3 MET X  72      14.451   5.428  29.344  1.00  0.00           H
ATOM   1063  HB2 MET X  72      13.080   6.431  28.971  1.00  0.00           H
ATOM   1064  HG3 MET X  72      13.699   3.860  27.411  1.00  0.00           H
ATOM   1065  HG2 MET X  72      14.284   5.400  26.925  1.00  0.00           H
ATOM   1066  HE1 MET X  72      11.138   7.363  25.757  1.00  0.00           H
ATOM   1067  HE2 MET X  72      11.884   7.503  27.347  1.00  0.00           H
ATOM   1068  HE3 MET X  72      12.897   7.356  25.905  1.00  0.00           H
ATOM   1069  N   ALA X  73      14.022   3.058  30.896  0.00  0.00           N
ATOM   1070  CA  ALA X  73      14.645   1.725  31.145  0.00  0.00           C
ATOM   1071  C   ALA X  73      13.631   0.710  31.764  0.00  0.00           C
ATOM   1072  O   ALA X  73      13.902  -0.486  31.859  0.00  0.00           O
ATOM   1073  CB  ALA X  73      15.814   1.905  32.124  0.00  0.00           C
ATOM   1074  H   ALA X  73      14.320   3.866  31.423  1.00  0.00           H
ATOM   1075  HA  ALA X  73      15.099   1.326  30.238  1.00  0.00           H
ATOM   1076  HB1 ALA X  73      16.307   0.954  32.328  1.00  0.00           H
ATOM   1077  HB2 ALA X  73      16.571   2.576  31.715  1.00  0.00           H
ATOM   1078  HB3 ALA X  73      15.480   2.314  33.078  1.00  0.00           H
ATOM   1079  N   ARG X  74      12.483   1.225  32.192  0.00  0.00           N
ATOM   1080  CA  ARG X  74      11.462   0.443  32.862  0.00  0.00           C
ATOM   1081  C   ARG X  74      10.495   0.223  31.693  0.00  0.00           C
ATOM   1082  O   ARG X  74      10.069  -0.930  31.569  0.00  0.00           O
ATOM   1083  CB  ARG X  74      10.914   1.022  34.192  0.00  0.00           C
ATOM   1084  CG  ARG X  74       9.478   1.592  34.177  0.00  0.00           C
ATOM   1085  CD  ARG X  74       8.897   1.907  35.566  0.00  0.00           C
ATOM   1086  NE  ARG X  74       9.734   2.825  36.358  0.00  0.00           N
ATOM   1087  CZ  ARG X  74      10.644   2.494  37.287  0.00  0.00           C
ATOM   1088  NH1 ARG X  74      10.875   1.218  37.597  0.00  0.00           N
ATOM   1089  NH2 ARG X  74      11.317   3.459  37.914  0.00  0.00           N
ATOM   1090  H   ARG X  74      12.288   2.207  32.057  1.00  0.00           H
ATOM   1091  HA  ARG X  74      11.942  -0.532  32.951  1.00  0.00           H
ATOM   1092  HB3 ARG X  74      11.608   1.755  34.596  1.00  0.00           H
ATOM   1093  HB2 ARG X  74      10.925   0.203  34.911  1.00  0.00           H
ATOM   1094  HG3 ARG X  74       8.847   0.791  33.789  1.00  0.00           H
ATOM   1095  HG2 ARG X  74       9.344   2.429  33.493  1.00  0.00           H
ATOM   1096  HD3 ARG X  74       8.520   1.037  36.105  1.00  0.00           H
ATOM   1097  HD2 ARG X  74       8.013   2.516  35.373  1.00  0.00           H
ATOM   1098  HE  ARG X  74       9.587   3.802  36.143  1.00  0.00           H
ATOM   1099 HH12 ARG X  74      11.549   0.945  38.297  1.00  0.00           H
ATOM   1100 HH11 ARG X  74      10.349   0.470  37.174  1.00  0.00           H
ATOM   1101 HH22 ARG X  74      12.002   3.255  38.627  1.00  0.00           H
ATOM   1102 HH21 ARG X  74      11.128   4.436  37.758  1.00  0.00           H
ATOM   1103  N   LYS X  75      10.157   1.213  30.866  0.00  0.00           N
ATOM   1104  CA  LYS X  75       9.210   1.112  29.622  0.00  0.00           C
ATOM   1105  C   LYS X  75       9.845  -0.036  28.748  0.00  0.00           C
ATOM   1106  O   LYS X  75       9.064  -0.853  28.271  0.00  0.00           O
ATOM   1107  CB  LYS X  75       9.044   2.444  28.874  0.00  0.00           C
ATOM   1108  CG  LYS X  75       8.152   3.457  29.610  0.00  0.00           C
ATOM   1109  CD  LYS X  75       8.121   4.826  28.911  0.00  0.00           C
ATOM   1110  CE  LYS X  75       7.204   5.839  29.624  0.00  0.00           C
ATOM   1111  NZ  LYS X  75       7.145   7.131  28.916  0.00  0.00           N
ATOM   1112  H   LYS X  75      10.523   2.142  31.016  1.00  0.00           H
ATOM   1113  HA  LYS X  75       8.291   0.678  30.014  1.00  0.00           H
ATOM   1114  HB3 LYS X  75       8.591   2.243  27.901  1.00  0.00           H
ATOM   1115  HB2 LYS X  75      10.025   2.868  28.661  1.00  0.00           H
ATOM   1116  HG3 LYS X  75       8.485   3.575  30.641  1.00  0.00           H
ATOM   1117  HG2 LYS X  75       7.140   3.055  29.672  1.00  0.00           H
ATOM   1118  HD3 LYS X  75       7.793   4.691  27.879  1.00  0.00           H
ATOM   1119  HD2 LYS X  75       9.137   5.223  28.860  1.00  0.00           H
ATOM   1120  HE3 LYS X  75       7.552   6.007  30.644  1.00  0.00           H
ATOM   1121  HE2 LYS X  75       6.193   5.436  29.700  1.00  0.00           H
ATOM   1122  HZ1 LYS X  75       6.529   7.759  29.405  1.00  0.00           H
ATOM   1123  HZ2 LYS X  75       8.053   7.556  28.860  1.00  0.00           H
ATOM   1124  HZ3 LYS X  75       6.784   7.008  27.986  1.00  0.00           H
ATOM   1125  N   MET X  76      11.154  -0.089  28.511  0.00  0.00           N
ATOM   1126  CA  MET X  76      11.758  -1.082  27.753  0.00  0.00           C
ATOM   1127  C   MET X  76      11.481  -2.475  28.358  0.00  0.00           C
ATOM   1128  O   MET X  76      11.145  -3.419  27.650  0.00  0.00           O
ATOM   1129  CB  MET X  76      13.276  -0.817  27.666  0.00  0.00           C
ATOM   1130  CG  MET X  76      13.648   0.379  26.772  0.00  0.00           C
ATOM   1131  SD  MET X  76      15.339   1.005  27.003  0.00  0.00           S
ATOM   1132  CE  MET X  76      16.305  -0.420  26.425  0.00  0.00           C
ATOM   1133  H   MET X  76      11.764   0.620  28.892  1.00  0.00           H
ATOM   1134  HA  MET X  76      11.354  -1.049  26.741  1.00  0.00           H
ATOM   1135  HB3 MET X  76      13.762  -1.706  27.259  1.00  0.00           H
ATOM   1136  HB2 MET X  76      13.696  -0.684  28.664  1.00  0.00           H
ATOM   1137  HG3 MET X  76      12.967   1.211  26.947  1.00  0.00           H
ATOM   1138  HG2 MET X  76      13.515   0.109  25.724  1.00  0.00           H
ATOM   1139  HE1 MET X  76      17.368  -0.183  26.433  1.00  0.00           H
ATOM   1140  HE2 MET X  76      16.146  -1.284  27.070  1.00  0.00           H
ATOM   1141  HE3 MET X  76      16.022  -0.690  25.407  1.00  0.00           H
ATOM   1142  N   LYS X  77      11.603  -2.591  29.679  0.00  0.00           N
ATOM   1143  CA  LYS X  77      11.353  -3.888  30.309  0.00  0.00           C
ATOM   1144  C   LYS X  77       9.869  -4.258  30.059  0.00  0.00           C
ATOM   1145  O   LYS X  77       9.532  -5.394  29.696  0.00  0.00           O
ATOM   1146  CB  LYS X  77      11.756  -3.896  31.795  0.00  0.00           C
ATOM   1147  CG  LYS X  77      13.279  -3.809  31.994  0.00  0.00           C
ATOM   1148  CD  LYS X  77      13.685  -3.628  33.464  0.00  0.00           C
ATOM   1149  CE  LYS X  77      15.208  -3.475  33.636  0.00  0.00           C
ATOM   1150  NZ  LYS X  77      15.601  -3.319  35.046  0.00  0.00           N
ATOM   1151  H   LYS X  77      11.865  -1.790  30.235  1.00  0.00           H
ATOM   1152  HA  LYS X  77      11.945  -4.615  29.753  1.00  0.00           H
ATOM   1153  HB3 LYS X  77      11.401  -4.819  32.258  1.00  0.00           H
ATOM   1154  HB2 LYS X  77      11.254  -3.087  32.324  1.00  0.00           H
ATOM   1155  HG3 LYS X  77      13.683  -2.988  31.400  1.00  0.00           H
ATOM   1156  HG2 LYS X  77      13.743  -4.713  31.596  1.00  0.00           H
ATOM   1157  HD3 LYS X  77      13.329  -4.482  34.042  1.00  0.00           H
ATOM   1158  HD2 LYS X  77      13.181  -2.749  33.869  1.00  0.00           H
ATOM   1159  HE3 LYS X  77      15.562  -2.608  33.075  1.00  0.00           H
ATOM   1160  HE2 LYS X  77      15.721  -4.346  33.224  1.00  0.00           H
ATOM   1161  HZ1 LYS X  77      16.600  -3.225  35.114  1.00  0.00           H
ATOM   1162  HZ2 LYS X  77      15.183  -2.499  35.449  1.00  0.00           H
ATOM   1163  HZ3 LYS X  77      15.328  -4.121  35.586  1.00  0.00           H
ATOM   1164  N   GLU X  78       8.997  -3.269  30.244  0.00  0.00           N
ATOM   1165  CA  GLU X  78       7.591  -3.500  30.029  0.00  0.00           C
ATOM   1166  C   GLU X  78       7.295  -3.900  28.590  0.00  0.00           C
ATOM   1167  O   GLU X  78       6.529  -4.830  28.352  0.00  0.00           O
ATOM   1168  CB  GLU X  78       6.762  -2.279  30.479  0.00  0.00           C
ATOM   1169  CG  GLU X  78       6.816  -2.036  32.005  0.00  0.00           C
ATOM   1170  CD  GLU X  78       6.021  -0.821  32.482  0.00  0.00           C
ATOM   1171  OE1 GLU X  78       5.434  -0.103  31.649  0.00  0.00           O
ATOM   1172  OE2 GLU X  78       5.979  -0.611  33.710  0.00  0.00           O
ATOM   1173  H   GLU X  78       9.321  -2.358  30.536  1.00  0.00           H
ATOM   1174  HA  GLU X  78       7.294  -4.332  30.667  1.00  0.00           H
ATOM   1175  HB3 GLU X  78       5.722  -2.421  30.178  1.00  0.00           H
ATOM   1176  HB2 GLU X  78       7.101  -1.388  29.951  1.00  0.00           H
ATOM   1177  HG3 GLU X  78       7.846  -1.914  32.334  1.00  0.00           H
ATOM   1178  HG2 GLU X  78       6.434  -2.916  32.522  1.00  0.00           H
ATOM   1179  N   GLN X  79       7.962  -3.253  27.643  0.00  0.00           N
ATOM   1180  CA  GLN X  79       7.797  -3.489  26.208  0.00  0.00           C
ATOM   1181  C   GLN X  79       8.291  -4.899  25.912  0.00  0.00           C
ATOM   1182  O   GLN X  79       7.564  -5.614  25.215  0.00  0.00           O
ATOM   1183  CB  GLN X  79       8.553  -2.428  25.383  0.00  0.00           C
ATOM   1184  CG  GLN X  79       7.826  -1.069  25.328  0.00  0.00           C
ATOM   1185  CD  GLN X  79       8.713   0.075  24.831  0.00  0.00           C
ATOM   1186  OE1 GLN X  79       9.812  -0.133  24.323  0.00  0.00           O
ATOM   1187  NE2 GLN X  79       8.237   1.307  24.955  0.00  0.00           N
ATOM   1188  H   GLN X  79       8.636  -2.544  27.894  1.00  0.00           H
ATOM   1189  HA  GLN X  79       6.739  -3.422  25.956  1.00  0.00           H
ATOM   1190  HB3 GLN X  79       8.691  -2.782  24.360  1.00  0.00           H
ATOM   1191  HB2 GLN X  79       9.557  -2.310  25.790  1.00  0.00           H
ATOM   1192  HG3 GLN X  79       7.451  -0.805  26.317  1.00  0.00           H
ATOM   1193  HG2 GLN X  79       6.950  -1.147  24.684  1.00  0.00           H
ATOM   1194 HE22 GLN X  79       8.772   2.100  24.633  1.00  0.00           H
ATOM   1195 HE21 GLN X  79       7.324   1.474  25.354  1.00  0.00           H
ATOM   1196  N   ASP X  80       9.472  -5.304  26.380  0.00  0.00           N
ATOM   1197  CA  ASP X  80      10.075  -6.651  26.157  0.00  0.00           C
ATOM   1198  C   ASP X  80       8.993  -7.720  26.679  0.00  0.00           C
ATOM   1199  O   ASP X  80       8.728  -8.707  26.001  0.00  0.00           O
ATOM   1200  CB  ASP X  80      11.427  -6.905  26.868  0.00  0.00           C
ATOM   1201  CG  ASP X  80      12.619  -6.092  26.367  0.00  0.00           C
ATOM   1202  OD1 ASP X  80      12.620  -5.663  25.196  0.00  0.00           O
ATOM   1203  OD2 ASP X  80      13.623  -6.034  27.108  0.00  0.00           O
ATOM   1204  H   ASP X  80      10.036  -4.678  26.936  1.00  0.00           H
ATOM   1205  HA  ASP X  80      10.248  -6.800  25.091  1.00  0.00           H
ATOM   1206  HB3 ASP X  80      11.682  -7.962  26.781  1.00  0.00           H
ATOM   1207  HB2 ASP X  80      11.297  -6.692  27.930  1.00  0.00           H
ATOM   1208  N   SER X  81       8.431  -7.508  27.868  0.00  0.00           N
ATOM   1209  CA  SER X  81       7.447  -8.430  28.367  0.00  0.00           C
ATOM   1210  C   SER X  81       6.273  -8.547  27.468  0.00  0.00           C
ATOM   1211  O   SER X  81       5.791  -9.634  27.161  0.00  0.00           O
ATOM   1212  CB  SER X  81       7.034  -8.021  29.798  0.00  0.00           C
ATOM   1213  OG  SER X  81       8.087  -8.277  30.717  0.00  0.00           O
ATOM   1214  H   SER X  81       8.697  -6.702  28.415  1.00  0.00           H
ATOM   1215  HA  SER X  81       7.913  -9.412  28.441  1.00  0.00           H
ATOM   1216  HB3 SER X  81       6.163  -8.597  30.116  1.00  0.00           H
ATOM   1217  HB2 SER X  81       6.745  -6.971  29.847  1.00  0.00           H
ATOM   1218  HG  SER X  81       7.832  -7.907  31.573  1.00  0.00           H
ATOM   1219  N   GLU X  82       5.814  -7.395  26.996  0.00  0.00           N
ATOM   1220  CA  GLU X  82       4.630  -7.345  26.147  0.00  0.00           C
ATOM   1221  C   GLU X  82       4.928  -7.963  24.817  0.00  0.00           C
ATOM   1222  O   GLU X  82       4.096  -8.751  24.353  0.00  0.00           O
ATOM   1223  CB  GLU X  82       4.159  -5.884  25.971  0.00  0.00           C
ATOM   1224  CG  GLU X  82       3.432  -5.321  27.213  0.00  0.00           C
ATOM   1225  CD  GLU X  82       2.972  -3.872  27.069  0.00  0.00           C
ATOM   1226  OE1 GLU X  82       3.220  -3.245  26.019  0.00  0.00           O
ATOM   1227  OE2 GLU X  82       2.328  -3.376  28.015  0.00  0.00           O
ATOM   1228  H   GLU X  82       6.286  -6.532  27.224  1.00  0.00           H
ATOM   1229  HA  GLU X  82       3.780  -7.831  26.627  1.00  0.00           H
ATOM   1230  HB3 GLU X  82       3.482  -5.817  25.116  1.00  0.00           H
ATOM   1231  HB2 GLU X  82       5.008  -5.245  25.726  1.00  0.00           H
ATOM   1232  HG3 GLU X  82       4.070  -5.397  28.093  1.00  0.00           H
ATOM   1233  HG2 GLU X  82       2.554  -5.933  27.423  1.00  0.00           H
ATOM   1234  N   GLU X  83       6.068  -7.664  24.195  0.00  0.00           N
ATOM   1235  CA  GLU X  83       6.514  -8.208  22.924  0.00  0.00           C
ATOM   1236  C   GLU X  83       6.560  -9.758  23.004  0.00  0.00           C
ATOM   1237  O   GLU X  83       6.190 -10.450  22.057  0.00  0.00           O
ATOM   1238  CB  GLU X  83       7.903  -7.610  22.593  0.00  0.00           C
ATOM   1239  CG  GLU X  83       8.434  -7.884  21.165  0.00  0.00           C
ATOM   1240  CD  GLU X  83       7.667  -7.176  20.045  0.00  0.00           C
ATOM   1241  OE1 GLU X  83       6.914  -6.222  20.325  0.00  0.00           O
ATOM   1242  OE2 GLU X  83       7.875  -7.549  18.874  0.00  0.00           O
ATOM   1243  H   GLU X  83       6.711  -7.005  24.608  1.00  0.00           H
ATOM   1244  HA  GLU X  83       5.830  -7.901  22.133  1.00  0.00           H
ATOM   1245  HB3 GLU X  83       8.637  -7.990  23.305  1.00  0.00           H
ATOM   1246  HB2 GLU X  83       7.886  -6.531  22.751  1.00  0.00           H
ATOM   1247  HG3 GLU X  83       8.445  -8.957  20.967  1.00  0.00           H
ATOM   1248  HG2 GLU X  83       9.472  -7.557  21.108  1.00  0.00           H
ATOM   1249  N   GLU X  84       6.994 -10.275  24.151  0.00  0.00           N
ATOM   1250  CA  GLU X  84       7.047 -11.793  24.331  0.00  0.00           C
ATOM   1251  C   GLU X  84       5.617 -12.346  24.100  0.00  0.00           C
ATOM   1252  O   GLU X  84       5.356 -13.313  23.371  0.00  0.00           O
ATOM   1253  CB  GLU X  84       7.576 -12.182  25.732  0.00  0.00           C
ATOM   1254  CG  GLU X  84       9.106 -12.056  25.914  0.00  0.00           C
ATOM   1255  CD  GLU X  84       9.928 -13.122  25.194  0.00  0.00           C
ATOM   1256  OE1 GLU X  84       9.437 -14.257  25.030  0.00  0.00           O
ATOM   1257  OE2 GLU X  84      11.090 -12.829  24.850  0.00  0.00           O
ATOM   1258  H   GLU X  84       7.289  -9.666  24.901  1.00  0.00           H
ATOM   1259  HA  GLU X  84       7.736 -12.230  23.608  1.00  0.00           H
ATOM   1260  HB3 GLU X  84       7.274 -13.205  25.965  1.00  0.00           H
ATOM   1261  HB2 GLU X  84       7.092 -11.579  26.494  1.00  0.00           H
ATOM   1262  HG3 GLU X  84       9.346 -12.113  26.977  1.00  0.00           H
ATOM   1263  HG2 GLU X  84       9.440 -11.076  25.578  1.00  0.00           H
ATOM   1264  N   LEU X  85       4.689 -11.701  24.806  0.00  0.00           N
ATOM   1265  CA  LEU X  85       3.340 -12.186  24.676  0.00  0.00           C
ATOM   1266  C   LEU X  85       2.744 -12.024  23.304  0.00  0.00           C
ATOM   1267  O   LEU X  85       2.011 -12.837  22.746  0.00  0.00           O
ATOM   1268  CB  LEU X  85       2.435 -11.440  25.694  0.00  0.00           C
ATOM   1269  CG  LEU X  85       2.854 -11.558  27.176  0.00  0.00           C
ATOM   1270  CD1 LEU X  85       2.110 -10.537  28.064  0.00  0.00           C
ATOM   1271  CD2 LEU X  85       2.708 -12.992  27.702  0.00  0.00           C
ATOM   1272  H   LEU X  85       4.952 -10.919  25.389  1.00  0.00           H
ATOM   1273  HA  LEU X  85       3.342 -13.248  24.917  1.00  0.00           H
ATOM   1274  HB3 LEU X  85       1.404 -11.786  25.590  1.00  0.00           H
ATOM   1275  HB2 LEU X  85       2.405 -10.383  25.423  1.00  0.00           H
ATOM   1276  HG  LEU X  85       3.908 -11.300  27.253  1.00  0.00           H
ATOM   1277 HD11 LEU X  85       2.804 -10.038  28.740  1.00  0.00           H
ATOM   1278 HD12 LEU X  85       1.626  -9.756  27.478  1.00  0.00           H
ATOM   1279 HD13 LEU X  85       1.336 -11.001  28.676  1.00  0.00           H
ATOM   1280 HD21 LEU X  85       2.294 -13.015  28.709  1.00  0.00           H
ATOM   1281 HD22 LEU X  85       2.061 -13.597  27.065  1.00  0.00           H
ATOM   1282 HD23 LEU X  85       3.680 -13.486  27.746  1.00  0.00           H
ATOM   1283  N   ILE X  86       3.149 -10.896  22.723  0.00  0.00           N
ATOM   1284  CA  ILE X  86       2.597 -10.625  21.317  0.00  0.00           C
ATOM   1285  C   ILE X  86       3.079 -11.687  20.353  0.00  0.00           C
ATOM   1286  O   ILE X  86       2.308 -12.195  19.543  0.00  0.00           O
ATOM   1287  CB  ILE X  86       3.049  -9.213  20.808  0.00  0.00           C
ATOM   1288  CG1 ILE X  86       2.235  -8.078  21.469  0.00  0.00           C
ATOM   1289  CG2 ILE X  86       3.133  -8.993  19.275  0.00  0.00           C
ATOM   1290  CD1 ILE X  86       0.890  -7.777  20.784  0.00  0.00           C
ATOM   1291  H   ILE X  86       3.784 -10.278  23.208  1.00  0.00           H
ATOM   1292  HA  ILE X  86       1.508 -10.643  21.352  1.00  0.00           H
ATOM   1293  HB  ILE X  86       4.070  -9.079  21.163  1.00  0.00           H
ATOM   1294 HG13 ILE X  86       2.834  -7.167  21.460  1.00  0.00           H
ATOM   1295 HG12 ILE X  86       2.065  -8.299  22.523  1.00  0.00           H
ATOM   1296 HG21 ILE X  86       3.383  -7.957  19.044  1.00  0.00           H
ATOM   1297 HG22 ILE X  86       3.909  -9.605  18.815  1.00  0.00           H
ATOM   1298 HG23 ILE X  86       2.189  -9.228  18.781  1.00  0.00           H
ATOM   1299 HD11 ILE X  86       0.276  -7.130  21.411  1.00  0.00           H
ATOM   1300 HD12 ILE X  86       1.031  -7.259  19.836  1.00  0.00           H
ATOM   1301 HD13 ILE X  86       0.321  -8.686  20.590  1.00  0.00           H
ATOM   1302  N   GLU X  87       4.341 -12.072  20.488  0.00  0.00           N
ATOM   1303  CA  GLU X  87       4.963 -13.073  19.666  0.00  0.00           C
ATOM   1304  C   GLU X  87       4.247 -14.465  19.898  0.00  0.00           C
ATOM   1305  O   GLU X  87       3.894 -15.207  18.996  0.00  0.00           O
ATOM   1306  CB  GLU X  87       6.479 -13.189  19.941  0.00  0.00           C
ATOM   1307  CG  GLU X  87       7.318 -12.077  19.270  0.00  0.00           C
ATOM   1308  CD  GLU X  87       8.827 -12.303  19.364  0.00  0.00           C
ATOM   1309  OE1 GLU X  87       9.279 -13.095  20.213  0.00  0.00           O
ATOM   1310  OE2 GLU X  87       9.554 -11.710  18.542  0.00  0.00           O
ATOM   1311  H   GLU X  87       4.923 -11.656  21.201  1.00  0.00           H
ATOM   1312  HA  GLU X  87       4.902 -12.788  18.616  1.00  0.00           H
ATOM   1313  HB3 GLU X  87       6.833 -14.159  19.586  1.00  0.00           H
ATOM   1314  HB2 GLU X  87       6.666 -13.182  21.015  1.00  0.00           H
ATOM   1315  HG3 GLU X  87       7.079 -11.106  19.703  1.00  0.00           H
ATOM   1316  HG2 GLU X  87       7.055 -12.012  18.213  1.00  0.00           H
ATOM   1317  N   ALA X  88       4.135 -14.784  21.187  0.00  0.00           N
ATOM   1318  CA  ALA X  88       3.503 -16.055  21.543  0.00  0.00           C
ATOM   1319  C   ALA X  88       2.065 -16.119  20.939  0.00  0.00           C
ATOM   1320  O   ALA X  88       1.654 -17.159  20.441  0.00  0.00           O
ATOM   1321  CB  ALA X  88       3.472 -16.208  23.071  0.00  0.00           C
ATOM   1322  H   ALA X  88       4.482 -14.154  21.896  1.00  0.00           H
ATOM   1323  HA  ALA X  88       4.098 -16.874  21.137  1.00  0.00           H
ATOM   1324  HB1 ALA X  88       3.010 -17.154  23.354  1.00  0.00           H
ATOM   1325  HB2 ALA X  88       4.479 -16.195  23.490  1.00  0.00           H
ATOM   1326  HB3 ALA X  88       2.904 -15.406  23.543  1.00  0.00           H
ATOM   1327  N   PHE X  89       1.316 -15.033  21.095  0.00  0.00           N
ATOM   1328  CA  PHE X  89      -0.020 -14.932  20.610  0.00  0.00           C
ATOM   1329  C   PHE X  89      -0.155 -15.117  19.053  0.00  0.00           C
ATOM   1330  O   PHE X  89      -1.051 -15.708  18.451  0.00  0.00           O
ATOM   1331  CB  PHE X  89      -0.586 -13.586  21.134  0.00  0.00           C
ATOM   1332  CG  PHE X  89      -1.740 -12.948  20.398  0.00  0.00           C
ATOM   1333  CD1 PHE X  89      -3.055 -13.389  20.630  0.00  0.00           C
ATOM   1334  CD2 PHE X  89      -1.488 -12.004  19.379  0.00  0.00           C
ATOM   1335  CE1 PHE X  89      -4.093 -12.857  19.884  0.00  0.00           C
ATOM   1336  CE2 PHE X  89      -2.542 -11.477  18.651  0.00  0.00           C
ATOM   1337  CZ  PHE X  89      -3.839 -11.900  18.907  0.00  0.00           C
ATOM   1338  H   PHE X  89       1.689 -14.228  21.577  1.00  0.00           H
ATOM   1339  HA  PHE X  89      -0.599 -15.726  21.082  1.00  0.00           H
ATOM   1340  HB3 PHE X  89       0.196 -12.831  21.128  1.00  0.00           H
ATOM   1341  HB2 PHE X  89      -0.874 -13.705  22.177  1.00  0.00           H
ATOM   1342  HD1 PHE X  89      -3.258 -14.135  21.384  1.00  0.00           H
ATOM   1343  HD2 PHE X  89      -0.476 -11.690  19.162  1.00  0.00           H
ATOM   1344  HE1 PHE X  89      -5.102 -13.195  20.069  1.00  0.00           H
ATOM   1345  HE2 PHE X  89      -2.355 -10.745  17.878  1.00  0.00           H
ATOM   1346  HZ  PHE X  89      -4.653 -11.482  18.336  1.00  0.00           H
ATOM   1347  N   LYS X  90       0.808 -14.439  18.427  0.00  0.00           N
ATOM   1348  CA  LYS X  90       0.590 -14.392  16.822  0.00  0.00           C
ATOM   1349  C   LYS X  90       0.821 -15.845  16.343  0.00  0.00           C
ATOM   1350  O   LYS X  90       0.116 -16.314  15.456  0.00  0.00           O
ATOM   1351  CB  LYS X  90       1.559 -13.364  16.205  0.00  0.00           C
ATOM   1352  CG  LYS X  90       1.426 -13.202  14.679  0.00  0.00           C
ATOM   1353  CD  LYS X  90       2.353 -12.110  14.119  0.00  0.00           C
ATOM   1354  CE  LYS X  90       2.218 -11.939  12.593  0.00  0.00           C
ATOM   1355  NZ  LYS X  90       3.106 -10.890  12.067  0.00  0.00           N
ATOM   1356  H   LYS X  90       1.561 -14.026  18.958  1.00  0.00           H
ATOM   1357  HA  LYS X  90      -0.446 -14.122  16.621  1.00  0.00           H
ATOM   1358  HB3 LYS X  90       2.586 -13.642  16.450  1.00  0.00           H
ATOM   1359  HB2 LYS X  90       1.385 -12.399  16.681  1.00  0.00           H
ATOM   1360  HG3 LYS X  90       0.389 -12.965  14.435  1.00  0.00           H
ATOM   1361  HG2 LYS X  90       1.646 -14.149  14.187  1.00  0.00           H
ATOM   1362  HD3 LYS X  90       3.385 -12.355  14.372  1.00  0.00           H
ATOM   1363  HD2 LYS X  90       2.132 -11.164  14.616  1.00  0.00           H
ATOM   1364  HE3 LYS X  90       1.188 -11.689  12.335  1.00  0.00           H
ATOM   1365  HE2 LYS X  90       2.447 -12.880  12.089  1.00  0.00           H
ATOM   1366  HZ1 LYS X  90       2.987 -10.811  11.072  1.00  0.00           H
ATOM   1367  HZ2 LYS X  90       2.892  -9.998  12.476  1.00  0.00           H
ATOM   1368  HZ3 LYS X  90       4.070 -11.109  12.247  1.00  0.00           H
ATOM   1369  N   VAL X  91       1.789 -16.551  16.923  0.00  0.00           N
ATOM   1370  CA  VAL X  91       2.032 -17.867  16.561  0.00  0.00           C
ATOM   1371  C   VAL X  91       0.834 -18.778  16.801  0.00  0.00           C
ATOM   1372  O   VAL X  91       0.427 -19.580  15.947  0.00  0.00           O
ATOM   1373  CB  VAL X  91       3.315 -18.433  17.248  0.00  0.00           C
ATOM   1374  CG1 VAL X  91       3.522 -19.959  17.127  0.00  0.00           C
ATOM   1375  CG2 VAL X  91       4.574 -17.714  16.727  0.00  0.00           C
ATOM   1376  H   VAL X  91       2.362 -16.129  17.641  1.00  0.00           H
ATOM   1377  HA  VAL X  91       2.175 -17.851  15.480  1.00  0.00           H
ATOM   1378  HB  VAL X  91       3.242 -18.214  18.316  1.00  0.00           H
ATOM   1379 HG11 VAL X  91       4.478 -20.261  17.557  1.00  0.00           H
ATOM   1380 HG12 VAL X  91       2.755 -20.524  17.659  1.00  0.00           H
ATOM   1381 HG13 VAL X  91       3.513 -20.283  16.087  1.00  0.00           H
ATOM   1382 HG21 VAL X  91       5.467 -18.049  17.255  1.00  0.00           H
ATOM   1383 HG22 VAL X  91       4.726 -17.902  15.665  1.00  0.00           H
ATOM   1384 HG23 VAL X  91       4.510 -16.634  16.862  1.00  0.00           H
ATOM   1385  N   PHE X  92       0.217 -18.586  17.966  0.00  0.00           N
ATOM   1386  CA  PHE X  92      -1.026 -19.395  18.289  0.00  0.00           C
ATOM   1387  C   PHE X  92      -2.229 -18.967  17.520  0.00  0.00           C
ATOM   1388  O   PHE X  92      -3.228 -19.685  17.477  0.00  0.00           O
ATOM   1389  CB  PHE X  92      -1.284 -19.302  19.813  0.00  0.00           C
ATOM   1390  CG  PHE X  92      -0.165 -19.740  20.760  0.00  0.00           C
ATOM   1391  CD1 PHE X  92       0.882 -20.603  20.355  0.00  0.00           C
ATOM   1392  CD2 PHE X  92      -0.242 -19.377  22.123  0.00  0.00           C
ATOM   1393  CE1 PHE X  92       1.834 -21.034  21.268  0.00  0.00           C
ATOM   1394  CE2 PHE X  92       0.723 -19.816  23.022  0.00  0.00           C
ATOM   1395  CZ  PHE X  92       1.758 -20.638  22.595  0.00  0.00           C
ATOM   1396  H   PHE X  92       0.578 -17.908  18.622  1.00  0.00           H
ATOM   1397  HA  PHE X  92      -0.829 -20.448  18.082  1.00  0.00           H
ATOM   1398  HB3 PHE X  92      -2.162 -19.903  20.057  1.00  0.00           H
ATOM   1399  HB2 PHE X  92      -1.551 -18.274  20.067  1.00  0.00           H
ATOM   1400  HD1 PHE X  92       0.966 -20.936  19.331  1.00  0.00           H
ATOM   1401  HD2 PHE X  92      -1.047 -18.746  22.472  1.00  0.00           H
ATOM   1402  HE1 PHE X  92       2.633 -21.687  20.947  1.00  0.00           H
ATOM   1403  HE2 PHE X  92       0.670 -19.523  24.060  1.00  0.00           H
ATOM   1404  HZ  PHE X  92       2.503 -20.977  23.302  1.00  0.00           H
ATOM   1405  N   ASP X  93      -2.129 -17.849  16.816  0.00  0.00           N
ATOM   1406  CA  ASP X  93      -3.205 -17.353  15.998  0.00  0.00           C
ATOM   1407  C   ASP X  93      -2.333 -17.551  14.541  0.00  0.00           C
ATOM   1408  O   ASP X  93      -1.569 -16.735  14.001  0.00  0.00           O
ATOM   1409  CB  ASP X  93      -3.410 -15.839  16.250  0.00  0.00           C
ATOM   1410  CG  ASP X  93      -4.292 -15.124  15.227  0.00  0.00           C
ATOM   1411  OD1 ASP X  93      -5.064 -15.772  14.497  0.00  0.00           O
ATOM   1412  OD2 ASP X  93      -4.230 -13.878  15.190  0.00  0.00           O
ATOM   1413  H   ASP X  93      -1.275 -17.311  16.842  1.00  0.00           H
ATOM   1414  HA  ASP X  93      -4.201 -17.783  16.095  1.00  0.00           H
ATOM   1415  HB3 ASP X  93      -2.437 -15.348  16.233  1.00  0.00           H
ATOM   1416  HB2 ASP X  93      -3.838 -15.690  17.242  1.00  0.00           H
ATOM   1417  N   ARG X  94      -2.597 -18.754  14.032  0.00  0.00           N
ATOM   1418  CA  ARG X  94      -2.249 -19.338  12.888  0.00  0.00           C
ATOM   1419  C   ARG X  94      -2.691 -18.462  11.682  0.00  0.00           C
ATOM   1420  O   ARG X  94      -1.902 -17.920  10.903  0.00  0.00           O
ATOM   1421  CB  ARG X  94      -2.663 -20.825  12.802  0.00  0.00           C
ATOM   1422  CG  ARG X  94      -2.108 -21.763  13.901  0.00  0.00           C
ATOM   1423  CD  ARG X  94      -0.691 -22.291  13.615  0.00  0.00           C
ATOM   1424  NE  ARG X  94       0.350 -21.263  13.758  0.00  0.00           N
ATOM   1425  CZ  ARG X  94       1.519 -21.208  13.104  0.00  0.00           C
ATOM   1426  NH1 ARG X  94       1.860 -22.138  12.210  0.00  0.00           N
ATOM   1427  NH2 ARG X  94       2.350 -20.199  13.352  0.00  0.00           N
ATOM   1428  H   ARG X  94      -3.164 -19.408  14.552  1.00  0.00           H
ATOM   1429  HA  ARG X  94      -1.167 -19.206  12.883  1.00  0.00           H
ATOM   1430  HB3 ARG X  94      -2.407 -21.222  11.819  1.00  0.00           H
ATOM   1431  HB2 ARG X  94      -3.747 -20.871  12.839  1.00  0.00           H
ATOM   1432  HG3 ARG X  94      -2.760 -22.626  14.032  1.00  0.00           H
ATOM   1433  HG2 ARG X  94      -2.129 -21.243  14.859  1.00  0.00           H
ATOM   1434  HD3 ARG X  94      -0.682 -22.561  12.560  1.00  0.00           H
ATOM   1435  HD2 ARG X  94      -0.462 -23.215  14.147  1.00  0.00           H
ATOM   1436  HE  ARG X  94       0.220 -20.623  14.552  1.00  0.00           H
ATOM   1437 HH12 ARG X  94       2.734 -22.108  11.705  1.00  0.00           H
ATOM   1438 HH11 ARG X  94       1.258 -22.918  12.003  1.00  0.00           H
ATOM   1439 HH22 ARG X  94       3.242 -20.105  12.889  1.00  0.00           H
ATOM   1440 HH21 ARG X  94       2.094 -19.464  13.990  1.00  0.00           H
ATOM   1441  N   ASP X  95      -4.005 -18.314  11.587  0.00  0.00           N
ATOM   1442  CA  ASP X  95      -4.545 -17.546  10.452  0.00  0.00           C
ATOM   1443  C   ASP X  95      -4.429 -16.022  10.529  0.00  0.00           C
ATOM   1444  O   ASP X  95      -4.595 -15.312   9.539  0.00  0.00           O
ATOM   1445  CB  ASP X  95      -6.011 -17.923  10.088  0.00  0.00           C
ATOM   1446  CG  ASP X  95      -6.236 -19.338   9.549  0.00  0.00           C
ATOM   1447  OD1 ASP X  95      -5.289 -19.961   9.026  0.00  0.00           O
ATOM   1448  OD2 ASP X  95      -7.412 -19.757   9.499  0.00  0.00           O
ATOM   1449  H   ASP X  95      -4.611 -18.723  12.283  1.00  0.00           H
ATOM   1450  HA  ASP X  95      -3.966 -17.848   9.581  1.00  0.00           H
ATOM   1451  HB3 ASP X  95      -6.399 -17.232   9.338  1.00  0.00           H
ATOM   1452  HB2 ASP X  95      -6.619 -17.799  10.985  1.00  0.00           H
ATOM   1453  N   GLY X  96      -4.105 -15.535  11.717  0.00  0.00           N
ATOM   1454  CA  GLY X  96      -3.905 -14.027  11.824  0.00  0.00           C
ATOM   1455  C   GLY X  96      -5.129 -13.308  11.855  0.00  0.00           C
ATOM   1456  O   GLY X  96      -5.224 -12.184  11.357  0.00  0.00           O
ATOM   1457  H   GLY X  96      -3.998 -16.157  12.505  1.00  0.00           H
ATOM   1458  HA3 GLY X  96      -3.303 -13.680  10.985  1.00  0.00           H
ATOM   1459  HA2 GLY X  96      -3.331 -13.800  12.722  1.00  0.00           H
ATOM   1460  N   ASN X  97      -6.133 -13.907  12.487  0.00  0.00           N
ATOM   1461  CA  ASN X  97      -7.578 -13.141  12.443  0.00  0.00           C
ATOM   1462  C   ASN X  97      -7.713 -12.414  13.788  0.00  0.00           C
ATOM   1463  O   ASN X  97      -8.694 -11.743  14.044  0.00  0.00           O
ATOM   1464  CB  ASN X  97      -8.777 -13.993  11.959  0.00  0.00           C
ATOM   1465  CG  ASN X  97      -9.476 -14.875  12.997  0.00  0.00           C
ATOM   1466  OD1 ASN X  97      -9.242 -16.077  13.051  0.00  0.00           O
ATOM   1467  ND2 ASN X  97     -10.401 -14.319  13.774  0.00  0.00           N
ATOM   1468  H   ASN X  97      -5.979 -14.787  12.960  1.00  0.00           H
ATOM   1469  HA  ASN X  97      -7.393 -12.323  11.748  1.00  0.00           H
ATOM   1470  HB3 ASN X  97      -8.478 -14.596  11.102  1.00  0.00           H
ATOM   1471  HB2 ASN X  97      -9.536 -13.309  11.577  1.00  0.00           H
ATOM   1472 HD22 ASN X  97     -10.935 -14.887  14.415  1.00  0.00           H
ATOM   1473 HD21 ASN X  97     -10.601 -13.329  13.720  1.00  0.00           H
ATOM   1474  N   GLY X  98      -6.789 -12.660  14.699  0.00  0.00           N
ATOM   1475  CA  GLY X  98      -6.816 -11.955  16.057  0.00  0.00           C
ATOM   1476  C   GLY X  98      -7.255 -12.960  17.135  0.00  0.00           C
ATOM   1477  O   GLY X  98      -6.767 -12.853  18.265  0.00  0.00           O
ATOM   1478  H   GLY X  98      -6.050 -13.322  14.503  1.00  0.00           H
ATOM   1479  HA3 GLY X  98      -7.525 -11.128  16.022  1.00  0.00           H
ATOM   1480  HA2 GLY X  98      -5.820 -11.581  16.293  1.00  0.00           H
ATOM   1481  N   LEU X  99      -8.243 -13.807  16.836  0.00  0.00           N
ATOM   1482  CA  LEU X  99      -8.639 -14.914  17.660  0.00  0.00           C
ATOM   1483  C   LEU X  99      -8.128 -16.380  17.468  0.00  0.00           C
ATOM   1484  O   LEU X  99      -8.358 -17.088  16.484  0.00  0.00           O
ATOM   1485  CB  LEU X  99     -10.194 -14.956  17.528  0.00  0.00           C
ATOM   1486  CG  LEU X  99     -10.985 -13.875  18.317  0.00  0.00           C
ATOM   1487  CD1 LEU X  99     -10.750 -12.432  17.826  0.00  0.00           C
ATOM   1488  CD2 LEU X  99     -12.494 -14.199  18.338  0.00  0.00           C
ATOM   1489  H   LEU X  99      -8.767 -13.689  15.980  1.00  0.00           H
ATOM   1490  HA  LEU X  99      -8.520 -14.634  18.707  1.00  0.00           H
ATOM   1491  HB3 LEU X  99     -10.544 -15.917  17.897  1.00  0.00           H
ATOM   1492  HB2 LEU X  99     -10.487 -14.950  16.480  1.00  0.00           H
ATOM   1493  HG  LEU X  99     -10.647 -13.926  19.354  1.00  0.00           H
ATOM   1494 HD11 LEU X  99     -11.601 -11.780  18.023  1.00  0.00           H
ATOM   1495 HD12 LEU X  99      -9.896 -11.985  18.335  1.00  0.00           H
ATOM   1496 HD13 LEU X  99     -10.556 -12.393  16.753  1.00  0.00           H
ATOM   1497 HD21 LEU X  99     -12.854 -14.316  19.361  1.00  0.00           H
ATOM   1498 HD22 LEU X  99     -13.100 -13.420  17.875  1.00  0.00           H
ATOM   1499 HD23 LEU X  99     -12.730 -15.121  17.807  1.00  0.00           H
ATOM   1500  N   ILE X 100      -7.445 -16.807  18.522  0.00  0.00           N
ATOM   1501  CA  ILE X 100      -7.030 -18.170  18.694  0.00  0.00           C
ATOM   1502  C   ILE X 100      -8.086 -19.269  18.936  0.00  0.00           C
ATOM   1503  O   ILE X 100      -8.465 -19.611  20.064  0.00  0.00           O
ATOM   1504  CB  ILE X 100      -5.961 -18.230  19.836  0.00  0.00           C
ATOM   1505  CG1 ILE X 100      -4.820 -17.183  19.718  0.00  0.00           C
ATOM   1506  CG2 ILE X 100      -5.360 -19.631  20.039  0.00  0.00           C
ATOM   1507  CD1 ILE X 100      -4.140 -16.853  21.058  0.00  0.00           C
ATOM   1508  H   ILE X 100      -7.190 -16.159  19.255  1.00  0.00           H
ATOM   1509  HA  ILE X 100      -6.531 -18.444  17.764  1.00  0.00           H
ATOM   1510  HB  ILE X 100      -6.491 -17.989  20.750  1.00  0.00           H
ATOM   1511 HG13 ILE X 100      -5.179 -16.236  19.320  1.00  0.00           H
ATOM   1512 HG12 ILE X 100      -4.078 -17.521  18.998  1.00  0.00           H
ATOM   1513 HG21 ILE X 100      -4.507 -19.617  20.713  1.00  0.00           H
ATOM   1514 HG22 ILE X 100      -6.093 -20.314  20.463  1.00  0.00           H
ATOM   1515 HG23 ILE X 100      -5.035 -20.069  19.098  1.00  0.00           H
ATOM   1516 HD11 ILE X 100      -3.126 -16.489  20.896  1.00  0.00           H
ATOM   1517 HD12 ILE X 100      -4.692 -16.074  21.587  1.00  0.00           H
ATOM   1518 HD13 ILE X 100      -4.075 -17.709  21.728  1.00  0.00           H
ATOM   1519  N   SER X 101      -8.579 -19.847  17.811  0.00  0.00           N
ATOM   1520  CA  SER X 101      -9.533 -20.940  17.816  0.00  0.00           C
ATOM   1521  C   SER X 101      -9.058 -22.223  18.438  0.00  0.00           C
ATOM   1522  O   SER X 101      -7.860 -22.445  18.617  0.00  0.00           O
ATOM   1523  CB  SER X 101     -10.020 -21.130  16.355  0.00  0.00           C
ATOM   1524  OG  SER X 101     -11.042 -22.104  16.183  0.00  0.00           O
ATOM   1525  H   SER X 101      -8.284 -19.518  16.902  1.00  0.00           H
ATOM   1526  HA  SER X 101     -10.370 -20.603  18.429  1.00  0.00           H
ATOM   1527  HB3 SER X 101      -9.180 -21.423  15.722  1.00  0.00           H
ATOM   1528  HB2 SER X 101     -10.389 -20.181  15.961  1.00  0.00           H
ATOM   1529  HG  SER X 101     -11.426 -21.969  15.306  1.00  0.00           H
ATOM   1530  N   ALA X 102     -10.015 -23.073  18.799  0.00  0.00           N
ATOM   1531  CA  ALA X 102      -9.734 -24.342  19.404  0.00  0.00           C
ATOM   1532  C   ALA X 102      -8.811 -25.207  18.419  0.00  0.00           C
ATOM   1533  O   ALA X 102      -7.840 -25.817  18.853  0.00  0.00           O
ATOM   1534  CB  ALA X 102     -11.022 -25.076  19.791  0.00  0.00           C
ATOM   1535  H   ALA X 102     -10.985 -22.833  18.651  1.00  0.00           H
ATOM   1536  HA  ALA X 102      -9.117 -24.126  20.276  1.00  0.00           H
ATOM   1537  HB1 ALA X 102     -10.796 -26.047  20.235  1.00  0.00           H
ATOM   1538  HB2 ALA X 102     -11.593 -24.510  20.527  1.00  0.00           H
ATOM   1539  HB3 ALA X 102     -11.664 -25.250  18.926  1.00  0.00           H
ATOM   1540  N   ALA X 103      -9.127 -25.210  17.126  0.00  0.00           N
ATOM   1541  CA  ALA X 103      -8.333 -25.864  16.186  0.00  0.00           C
ATOM   1542  C   ALA X 103      -6.847 -25.324  16.172  0.00  0.00           C
ATOM   1543  O   ALA X 103      -5.863 -26.056  16.178  0.00  0.00           O
ATOM   1544  CB  ALA X 103      -8.964 -25.733  14.791  0.00  0.00           C
ATOM   1545  H   ALA X 103      -9.957 -24.730  16.807  1.00  0.00           H
ATOM   1546  HA  ALA X 103      -8.305 -26.922  16.448  1.00  0.00           H
ATOM   1547  HB1 ALA X 103      -8.351 -26.233  14.040  1.00  0.00           H
ATOM   1548  HB2 ALA X 103      -9.953 -26.189  14.752  1.00  0.00           H
ATOM   1549  HB3 ALA X 103      -9.064 -24.690  14.489  1.00  0.00           H
ATOM   1550  N   GLU X 104      -6.740 -23.997  16.146  0.00  0.00           N
ATOM   1551  CA  GLU X 104      -5.404 -23.450  16.142  0.00  0.00           C
ATOM   1552  C   GLU X 104      -4.621 -23.753  17.441  0.00  0.00           C
ATOM   1553  O   GLU X 104      -3.446 -24.104  17.432  0.00  0.00           O
ATOM   1554  CB  GLU X 104      -5.505 -21.942  15.874  0.00  0.00           C
ATOM   1555  CG  GLU X 104      -6.166 -21.633  14.513  0.00  0.00           C
ATOM   1556  CD  GLU X 104      -6.433 -20.150  14.335  0.00  0.00           C
ATOM   1557  OE1 GLU X 104      -7.376 -19.675  14.995  0.00  0.00           O
ATOM   1558  OE2 GLU X 104      -5.725 -19.521  13.523  0.00  0.00           O
ATOM   1559  H   GLU X 104      -7.572 -23.423  16.130  1.00  0.00           H
ATOM   1560  HA  GLU X 104      -4.858 -23.878  15.301  1.00  0.00           H
ATOM   1561  HB3 GLU X 104      -4.510 -21.498  15.894  1.00  0.00           H
ATOM   1562  HB2 GLU X 104      -6.060 -21.459  16.681  1.00  0.00           H
ATOM   1563  HG3 GLU X 104      -7.123 -22.145  14.409  1.00  0.00           H
ATOM   1564  HG2 GLU X 104      -5.542 -22.004  13.700  1.00  0.00           H
ATOM   1565  N   LEU X 105      -5.317 -23.644  18.571  0.00  0.00           N
ATOM   1566  CA  LEU X 105      -4.681 -23.956  19.798  0.00  0.00           C
ATOM   1567  C   LEU X 105      -4.235 -25.448  19.895  0.00  0.00           C
ATOM   1568  O   LEU X 105      -3.134 -25.774  20.324  0.00  0.00           O
ATOM   1569  CB  LEU X 105      -5.592 -23.620  21.011  0.00  0.00           C
ATOM   1570  CG  LEU X 105      -5.008 -22.580  21.988  0.00  0.00           C
ATOM   1571  CD1 LEU X 105      -6.060 -22.167  23.037  0.00  0.00           C
ATOM   1572  CD2 LEU X 105      -3.663 -22.986  22.616  0.00  0.00           C
ATOM   1573  H   LEU X 105      -6.281 -23.344  18.544  1.00  0.00           H
ATOM   1574  HA  LEU X 105      -3.777 -23.350  19.851  1.00  0.00           H
ATOM   1575  HB3 LEU X 105      -5.832 -24.520  21.581  1.00  0.00           H
ATOM   1576  HB2 LEU X 105      -6.558 -23.258  20.661  1.00  0.00           H
ATOM   1577  HG  LEU X 105      -4.770 -21.706  21.399  1.00  0.00           H
ATOM   1578 HD11 LEU X 105      -6.457 -21.180  22.803  1.00  0.00           H
ATOM   1579 HD12 LEU X 105      -6.908 -22.853  23.056  1.00  0.00           H
ATOM   1580 HD13 LEU X 105      -5.663 -22.123  24.051  1.00  0.00           H
ATOM   1581 HD21 LEU X 105      -3.701 -23.023  23.702  1.00  0.00           H
ATOM   1582 HD22 LEU X 105      -3.337 -23.963  22.270  1.00  0.00           H
ATOM   1583 HD23 LEU X 105      -2.877 -22.278  22.347  1.00  0.00           H
ATOM   1584  N   ARG X 106      -5.109 -26.343  19.439  0.00  0.00           N
ATOM   1585  CA  ARG X 106      -4.741 -27.732  19.427  0.00  0.00           C
ATOM   1586  C   ARG X 106      -3.579 -28.019  18.572  0.00  0.00           C
ATOM   1587  O   ARG X 106      -2.738 -28.824  18.954  0.00  0.00           O
ATOM   1588  CB  ARG X 106      -5.910 -28.609  18.857  0.00  0.00           C
ATOM   1589  CG  ARG X 106      -7.055 -28.994  19.805  0.00  0.00           C
ATOM   1590  CD  ARG X 106      -8.274 -29.640  19.124  0.00  0.00           C
ATOM   1591  NE  ARG X 106      -9.075 -28.653  18.384  0.00  0.00           N
ATOM   1592  CZ  ARG X 106     -10.124 -28.930  17.591  0.00  0.00           C
ATOM   1593  NH1 ARG X 106     -10.569 -30.173  17.428  0.00  0.00           N
ATOM   1594  NH2 ARG X 106     -10.750 -27.946  16.946  0.00  0.00           N
ATOM   1595  H   ARG X 106      -6.015 -26.041  19.108  1.00  0.00           H
ATOM   1596  HA  ARG X 106      -4.429 -27.966  20.445  1.00  0.00           H
ATOM   1597  HB3 ARG X 106      -5.516 -29.563  18.496  1.00  0.00           H
ATOM   1598  HB2 ARG X 106      -6.318 -28.122  17.970  1.00  0.00           H
ATOM   1599  HG3 ARG X 106      -7.408 -28.065  20.237  1.00  0.00           H
ATOM   1600  HG2 ARG X 106      -6.711 -29.625  20.623  1.00  0.00           H
ATOM   1601  HD3 ARG X 106      -8.857 -30.244  19.817  1.00  0.00           H
ATOM   1602  HD2 ARG X 106      -7.912 -30.323  18.353  1.00  0.00           H
ATOM   1603  HE  ARG X 106      -8.765 -27.697  18.522  1.00  0.00           H
ATOM   1604 HH12 ARG X 106     -11.313 -30.397  16.787  1.00  0.00           H
ATOM   1605 HH11 ARG X 106     -10.342 -30.949  18.083  1.00  0.00           H
ATOM   1606 HH22 ARG X 106     -11.548 -28.126  16.354  1.00  0.00           H
ATOM   1607 HH21 ARG X 106     -10.484 -26.981  17.040  1.00  0.00           H
ATOM   1608  N   HID X 107      -3.526 -27.408  17.394  0.00  0.00           N
ATOM   1609  CA  HID X 107      -2.457 -27.536  16.464  0.00  0.00           C
ATOM   1610  C   HID X 107      -1.086 -27.100  17.093  0.00  0.00           C
ATOM   1611  O   HID X 107      -0.078 -27.809  17.107  0.00  0.00           O
ATOM   1612  CB  HID X 107      -2.713 -26.773  15.144  0.00  0.00           C
ATOM   1613  CG  HID X 107      -3.518 -27.541  14.121  0.00  0.00           C
ATOM   1614  ND1 HID X 107      -4.892 -27.641  14.175  0.00  0.00           N
ATOM   1615  CD2 HID X 107      -3.146 -28.241  12.995  0.00  0.00           C
ATOM   1616  CE1 HID X 107      -5.297 -28.370  13.135  0.00  0.00           C
ATOM   1617  NE2 HID X 107      -4.282 -28.772  12.374  0.00  0.00           N
ATOM   1618  H   HID X 107      -4.281 -26.802  17.105  1.00  0.00           H
ATOM   1619  HA  HID X 107      -2.379 -28.587  16.185  1.00  0.00           H
ATOM   1620  HB3 HID X 107      -1.762 -26.529  14.667  1.00  0.00           H
ATOM   1621  HB2 HID X 107      -3.192 -25.813  15.336  1.00  0.00           H
ATOM   1622  HD1 HID X 107      -5.482 -27.195  14.885  1.00  0.00           H
ATOM   1623  HD2 HID X 107      -2.155 -28.403  12.590  1.00  0.00           H
ATOM   1624  HE1 HID X 107      -6.334 -28.603  12.931  1.00  0.00           H
ATOM   1625  N   VAL X 108      -1.117 -25.874  17.626  0.00  0.00           N
ATOM   1626  CA  VAL X 108       0.118 -25.342  18.222  0.00  0.00           C
ATOM   1627  C   VAL X 108       0.541 -26.052  19.436  0.00  0.00           C
ATOM   1628  O   VAL X 108       1.747 -26.306  19.528  0.00  0.00           O
ATOM   1629  CB  VAL X 108       0.163 -23.809  18.407  0.00  0.00           C
ATOM   1630  CG1 VAL X 108       0.006 -23.093  17.056  0.00  0.00           C
ATOM   1631  CG2 VAL X 108      -0.832 -23.304  19.464  0.00  0.00           C
ATOM   1632  H   VAL X 108      -1.973 -25.338  17.611  1.00  0.00           H
ATOM   1633  HA  VAL X 108       0.868 -25.673  17.503  1.00  0.00           H
ATOM   1634  HB  VAL X 108       1.163 -23.549  18.762  1.00  0.00           H
ATOM   1635 HG11 VAL X 108       0.286 -22.045  17.126  1.00  0.00           H
ATOM   1636 HG12 VAL X 108       0.657 -23.535  16.302  1.00  0.00           H
ATOM   1637 HG13 VAL X 108      -1.018 -23.147  16.686  1.00  0.00           H
ATOM   1638 HG21 VAL X 108      -1.029 -22.240  19.381  1.00  0.00           H
ATOM   1639 HG22 VAL X 108      -1.779 -23.811  19.347  1.00  0.00           H
ATOM   1640 HG23 VAL X 108      -0.479 -23.499  20.477  1.00  0.00           H
ATOM   1641  N   MET X 109      -0.350 -26.430  20.353  0.00  0.00           N
ATOM   1642  CA  MET X 109      -0.076 -27.224  21.585  0.00  0.00           C
ATOM   1643  C   MET X 109       0.631 -28.541  21.201  0.00  0.00           C
ATOM   1644  O   MET X 109       1.587 -28.867  21.898  0.00  0.00           O
ATOM   1645  CB  MET X 109      -1.364 -27.492  22.383  0.00  0.00           C
ATOM   1646  CG  MET X 109      -1.752 -26.305  23.273  0.00  0.00           C
ATOM   1647  SD  MET X 109      -3.465 -26.344  23.866  0.00  0.00           S
ATOM   1648  CE  MET X 109      -3.285 -25.355  25.373  0.00  0.00           C
ATOM   1649  H   MET X 109      -1.322 -26.179  20.246  1.00  0.00           H
ATOM   1650  HA  MET X 109       0.615 -26.647  22.200  1.00  0.00           H
ATOM   1651  HB3 MET X 109      -1.218 -28.356  23.033  1.00  0.00           H
ATOM   1652  HB2 MET X 109      -2.181 -27.770  21.718  1.00  0.00           H
ATOM   1653  HG3 MET X 109      -1.596 -25.368  22.739  1.00  0.00           H
ATOM   1654  HG2 MET X 109      -1.082 -26.279  24.134  1.00  0.00           H
ATOM   1655  HE1 MET X 109      -4.264 -25.056  25.747  1.00  0.00           H
ATOM   1656  HE2 MET X 109      -2.778 -25.933  26.146  1.00  0.00           H
ATOM   1657  HE3 MET X 109      -2.701 -24.455  25.184  1.00  0.00           H
ATOM   1658  N   THR X 110       0.261 -29.247  20.136  0.00  0.00           N
ATOM   1659  CA  THR X 110       0.892 -30.421  19.670  0.00  0.00           C
ATOM   1660  C   THR X 110       2.380 -30.063  19.387  0.00  0.00           C
ATOM   1661  O   THR X 110       3.287 -30.797  19.806  0.00  0.00           O
ATOM   1662  CB  THR X 110       0.217 -30.972  18.382  0.00  0.00           C
ATOM   1663  OG1 THR X 110      -1.162 -31.233  18.619  0.00  0.00           O
ATOM   1664  CG2 THR X 110       0.839 -32.274  17.849  0.00  0.00           C
ATOM   1665  H   THR X 110      -0.534 -28.951  19.586  1.00  0.00           H
ATOM   1666  HA  THR X 110       0.836 -31.198  20.432  1.00  0.00           H
ATOM   1667  HB  THR X 110       0.279 -30.230  17.587  1.00  0.00           H
ATOM   1668  HG1 THR X 110      -1.625 -30.392  18.778  1.00  0.00           H
ATOM   1669 HG21 THR X 110       0.289 -32.648  16.985  1.00  0.00           H
ATOM   1670 HG22 THR X 110       1.870 -32.126  17.530  1.00  0.00           H
ATOM   1671 HG23 THR X 110       0.838 -33.054  18.609  1.00  0.00           H
ATOM   1672  N   ASN X 111       2.611 -28.942  18.704  0.00  0.00           N
ATOM   1673  CA  ASN X 111       3.983 -28.507  18.395  0.00  0.00           C
ATOM   1674  C   ASN X 111       4.758 -28.173  19.665  0.00  0.00           C
ATOM   1675  O   ASN X 111       5.978 -28.304  19.678  0.00  0.00           O
ATOM   1676  CB  ASN X 111       4.014 -27.309  17.410  0.00  0.00           C
ATOM   1677  CG  ASN X 111       3.432 -27.591  16.022  0.00  0.00           C
ATOM   1678  OD1 ASN X 111       3.381 -28.730  15.565  0.00  0.00           O
ATOM   1679  ND2 ASN X 111       3.016 -26.549  15.311  0.00  0.00           N
ATOM   1680  H   ASN X 111       1.838 -28.374  18.389  1.00  0.00           H
ATOM   1681  HA  ASN X 111       4.492 -29.336  17.904  1.00  0.00           H
ATOM   1682  HB3 ASN X 111       5.053 -27.017  17.250  1.00  0.00           H
ATOM   1683  HB2 ASN X 111       3.531 -26.435  17.842  1.00  0.00           H
ATOM   1684 HD22 ASN X 111       2.637 -26.681  14.384  1.00  0.00           H
ATOM   1685 HD21 ASN X 111       3.085 -25.608  15.670  1.00  0.00           H
ATOM   1686  N   LEU X 112       4.062 -27.707  20.701  0.00  0.00           N
ATOM   1687  CA  LEU X 112       4.681 -27.355  21.958  0.00  0.00           C
ATOM   1688  C   LEU X 112       5.067 -28.633  22.703  0.00  0.00           C
ATOM   1689  O   LEU X 112       5.743 -28.696  23.726  0.00  0.00           O
ATOM   1690  CB  LEU X 112       3.729 -26.491  22.823  0.00  0.00           C
ATOM   1691  CG  LEU X 112       3.449 -25.071  22.271  0.00  0.00           C
ATOM   1692  CD1 LEU X 112       2.250 -24.414  22.991  0.00  0.00           C
ATOM   1693  CD2 LEU X 112       4.705 -24.172  22.284  0.00  0.00           C
ATOM   1694  H   LEU X 112       3.062 -27.587  20.625  1.00  0.00           H
ATOM   1695  HA  LEU X 112       5.553 -26.720  21.798  1.00  0.00           H
ATOM   1696  HB3 LEU X 112       4.147 -26.385  23.826  1.00  0.00           H
ATOM   1697  HB2 LEU X 112       2.794 -27.023  22.973  1.00  0.00           H
ATOM   1698  HG  LEU X 112       3.156 -25.174  21.229  1.00  0.00           H
ATOM   1699 HD11 LEU X 112       2.521 -23.508  23.531  1.00  0.00           H
ATOM   1700 HD12 LEU X 112       1.474 -24.141  22.276  1.00  0.00           H
ATOM   1701 HD13 LEU X 112       1.790 -25.081  23.721  1.00  0.00           H
ATOM   1702 HD21 LEU X 112       4.512 -23.177  22.686  1.00  0.00           H
ATOM   1703 HD22 LEU X 112       5.514 -24.601  22.878  1.00  0.00           H
ATOM   1704 HD23 LEU X 112       5.086 -24.031  21.273  1.00  0.00           H
ATOM   1705  N   GLY X 113       4.440 -29.692  22.211  0.00  0.00           N
ATOM   1706  CA  GLY X 113       4.777 -31.131  22.776  0.00  0.00           C
ATOM   1707  C   GLY X 113       3.652 -31.754  23.546  0.00  0.00           C
ATOM   1708  O   GLY X 113       3.719 -32.942  23.855  0.00  0.00           O
ATOM   1709  H   GLY X 113       3.753 -29.578  21.480  1.00  0.00           H
ATOM   1710  HA3 GLY X 113       5.661 -31.073  23.411  1.00  0.00           H
ATOM   1711  HA2 GLY X 113       5.058 -31.787  21.952  1.00  0.00           H
ATOM   1712  N   GLU X 114       2.544 -31.042  23.706  0.00  0.00           N
ATOM   1713  CA  GLU X 114       1.222 -31.451  24.230  0.00  0.00           C
ATOM   1714  C   GLU X 114       0.266 -31.903  23.109  0.00  0.00           C
ATOM   1715  O   GLU X 114      -0.063 -31.187  22.164  0.00  0.00           O
ATOM   1716  CB  GLU X 114       0.633 -30.297  25.068  0.00  0.00           C
ATOM   1717  CG  GLU X 114       1.549 -29.886  26.244  0.00  0.00           C
ATOM   1718  CD  GLU X 114       0.928 -28.828  27.149  0.00  0.00           C
ATOM   1719  OE1 GLU X 114       0.911 -27.646  26.755  0.00  0.00           O
ATOM   1720  OE2 GLU X 114       0.509 -29.189  28.267  0.00  0.00           O
ATOM   1721  H   GLU X 114       2.531 -30.065  23.451  1.00  0.00           H
ATOM   1722  HA  GLU X 114       1.366 -32.285  24.916  1.00  0.00           H
ATOM   1723  HB3 GLU X 114      -0.341 -30.595  25.461  1.00  0.00           H
ATOM   1724  HB2 GLU X 114       0.447 -29.430  24.433  1.00  0.00           H
ATOM   1725  HG3 GLU X 114       2.499 -29.499  25.872  1.00  0.00           H
ATOM   1726  HG2 GLU X 114       1.794 -30.764  26.845  1.00  0.00           H
ATOM   1727  N   LYS X 115      -0.144 -33.158  23.249  0.00  0.00           N
ATOM   1728  CA  LYS X 115      -1.084 -33.883  22.314  0.00  0.00           C
ATOM   1729  C   LYS X 115      -2.334 -33.870  23.199  0.00  0.00           C
ATOM   1730  O   LYS X 115      -2.457 -34.671  24.116  0.00  0.00           O
ATOM   1731  CB  LYS X 115      -0.547 -35.304  22.031  0.00  0.00           C
ATOM   1732  CG  LYS X 115       0.791 -35.292  21.264  0.00  0.00           C
ATOM   1733  CD  LYS X 115       1.280 -36.662  20.753  0.00  0.00           C
ATOM   1734  CE  LYS X 115       1.813 -37.635  21.828  0.00  0.00           C
ATOM   1735  NZ  LYS X 115       0.751 -38.263  22.633  0.00  0.00           N
ATOM   1736  H   LYS X 115       0.177 -33.709  24.032  1.00  0.00           H
ATOM   1737  HA  LYS X 115      -1.228 -33.362  21.367  1.00  0.00           H
ATOM   1738  HB3 LYS X 115      -1.292 -35.835  21.436  1.00  0.00           H
ATOM   1739  HB2 LYS X 115      -0.443 -35.858  22.963  1.00  0.00           H
ATOM   1740  HG3 LYS X 115       1.569 -34.837  21.879  1.00  0.00           H
ATOM   1741  HG2 LYS X 115       0.684 -34.630  20.403  1.00  0.00           H
ATOM   1742  HD3 LYS X 115       2.080 -36.486  20.032  1.00  0.00           H
ATOM   1743  HD2 LYS X 115       0.487 -37.143  20.176  1.00  0.00           H
ATOM   1744  HE3 LYS X 115       2.521 -37.125  22.483  1.00  0.00           H
ATOM   1745  HE2 LYS X 115       2.370 -38.435  21.338  1.00  0.00           H
ATOM   1746  HZ1 LYS X 115       1.163 -38.901  23.292  1.00  0.00           H
ATOM   1747  HZ2 LYS X 115       0.228 -37.579  23.149  1.00  0.00           H
ATOM   1748  HZ3 LYS X 115       0.123 -38.788  22.050  1.00  0.00           H
ATOM   1749  N   LEU X 116      -3.294 -33.016  22.857  0.00  0.00           N
ATOM   1750  CA  LEU X 116      -4.520 -32.770  23.678  0.00  0.00           C
ATOM   1751  C   LEU X 116      -5.836 -33.354  22.923  0.00  0.00           C
ATOM   1752  O   LEU X 116      -5.821 -33.610  21.721  0.00  0.00           O
ATOM   1753  CB  LEU X 116      -4.600 -31.301  24.145  0.00  0.00           C
ATOM   1754  CG  LEU X 116      -3.411 -30.852  25.034  0.00  0.00           C
ATOM   1755  CD1 LEU X 116      -3.574 -29.394  25.493  0.00  0.00           C
ATOM   1756  CD2 LEU X 116      -3.155 -31.781  26.239  0.00  0.00           C
ATOM   1757  H   LEU X 116      -3.218 -32.489  21.999  1.00  0.00           H
ATOM   1758  HA  LEU X 116      -4.394 -33.467  24.507  1.00  0.00           H
ATOM   1759  HB3 LEU X 116      -5.526 -31.155  24.698  1.00  0.00           H
ATOM   1760  HB2 LEU X 116      -4.668 -30.653  23.270  1.00  0.00           H
ATOM   1761  HG  LEU X 116      -2.517 -30.881  24.408  1.00  0.00           H
ATOM   1762 HD11 LEU X 116      -2.673 -28.819  25.276  1.00  0.00           H
ATOM   1763 HD12 LEU X 116      -4.404 -28.902  24.989  1.00  0.00           H
ATOM   1764 HD13 LEU X 116      -3.765 -29.301  26.563  1.00  0.00           H
ATOM   1765 HD21 LEU X 116      -2.841 -31.238  27.130  1.00  0.00           H
ATOM   1766 HD22 LEU X 116      -4.044 -32.351  26.510  1.00  0.00           H
ATOM   1767 HD23 LEU X 116      -2.362 -32.495  26.015  1.00  0.00           H
ATOM   1768  N   THR X 117      -6.947 -33.367  23.650  0.00  0.00           N
ATOM   1769  CA  THR X 117      -8.119 -33.700  22.799  0.00  0.00           C
ATOM   1770  C   THR X 117      -8.962 -32.428  22.859  0.00  0.00           C
ATOM   1771  O   THR X 117      -8.640 -31.433  23.510  0.00  0.00           O
ATOM   1772  CB  THR X 117      -8.847 -34.942  23.410  0.00  0.00           C
ATOM   1773  OG1 THR X 117      -7.985 -36.069  23.316  0.00  0.00           O
ATOM   1774  CG2 THR X 117     -10.185 -35.369  22.780  0.00  0.00           C
ATOM   1775  H   THR X 117      -6.907 -33.167  24.639  1.00  0.00           H
ATOM   1776  HA  THR X 117      -7.785 -33.862  21.774  1.00  0.00           H
ATOM   1777  HB  THR X 117      -9.022 -34.758  24.473  1.00  0.00           H
ATOM   1778  HG1 THR X 117      -8.381 -36.794  23.821  1.00  0.00           H
ATOM   1779 HG21 THR X 117     -10.516 -36.335  23.163  1.00  0.00           H
ATOM   1780 HG22 THR X 117     -10.988 -34.670  23.011  1.00  0.00           H
ATOM   1781 HG23 THR X 117     -10.110 -35.456  21.696  1.00  0.00           H
ATOM   1782  N   ASP X 118     -10.015 -32.454  22.047  0.00  0.00           N
ATOM   1783  CA  ASP X 118     -10.961 -31.367  21.884  0.00  0.00           C
ATOM   1784  C   ASP X 118     -11.541 -30.945  23.269  0.00  0.00           C
ATOM   1785  O   ASP X 118     -11.601 -29.759  23.576  0.00  0.00           O
ATOM   1786  CB  ASP X 118     -12.109 -31.624  20.872  0.00  0.00           C
ATOM   1787  CG  ASP X 118     -11.733 -32.320  19.566  0.00  0.00           C
ATOM   1788  OD1 ASP X 118     -10.576 -32.189  19.114  0.00  0.00           O
ATOM   1789  OD2 ASP X 118     -12.637 -32.918  18.949  0.00  0.00           O
ATOM   1790  H   ASP X 118     -10.201 -33.275  21.488  1.00  0.00           H
ATOM   1791  HA  ASP X 118     -10.341 -30.520  21.590  1.00  0.00           H
ATOM   1792  HB3 ASP X 118     -12.580 -30.671  20.626  1.00  0.00           H
ATOM   1793  HB2 ASP X 118     -12.868 -32.236  21.363  1.00  0.00           H
ATOM   1794  N   ASP X 119     -11.910 -31.911  24.108  0.00  0.00           N
ATOM   1795  CA  ASP X 119     -12.365 -31.630  25.396  0.00  0.00           C
ATOM   1796  C   ASP X 119     -11.355 -30.874  26.248  0.00  0.00           C
ATOM   1797  O   ASP X 119     -11.694 -29.899  26.912  0.00  0.00           O
ATOM   1798  CB  ASP X 119     -12.822 -32.881  26.201  0.00  0.00           C
ATOM   1799  CG  ASP X 119     -13.859 -33.799  25.551  0.00  0.00           C
ATOM   1800  OD1 ASP X 119     -14.612 -33.356  24.662  0.00  0.00           O
ATOM   1801  OD2 ASP X 119     -13.970 -34.954  26.009  0.00  0.00           O
ATOM   1802  H   ASP X 119     -11.866 -32.877  23.816  1.00  0.00           H
ATOM   1803  HA  ASP X 119     -13.242 -30.992  25.296  1.00  0.00           H
ATOM   1804  HB3 ASP X 119     -13.231 -32.555  27.159  1.00  0.00           H
ATOM   1805  HB2 ASP X 119     -11.942 -33.488  26.420  1.00  0.00           H
ATOM   1806  N   GLU X 120     -10.097 -31.288  26.163  0.00  0.00           N
ATOM   1807  CA  GLU X 120      -8.989 -30.670  26.910  0.00  0.00           C
ATOM   1808  C   GLU X 120      -8.816 -29.165  26.416  0.00  0.00           C
ATOM   1809  O   GLU X 120      -8.698 -28.202  27.157  0.00  0.00           O
ATOM   1810  CB  GLU X 120      -7.720 -31.526  26.798  0.00  0.00           C
ATOM   1811  CG  GLU X 120      -7.915 -32.905  27.471  0.00  0.00           C
ATOM   1812  CD  GLU X 120      -6.667 -33.770  27.432  0.00  0.00           C
ATOM   1813  OE1 GLU X 120      -6.230 -34.092  26.314  0.00  0.00           O
ATOM   1814  OE2 GLU X 120      -6.169 -34.141  28.514  0.00  0.00           O
ATOM   1815  H   GLU X 120      -9.861 -32.063  25.561  1.00  0.00           H
ATOM   1816  HA  GLU X 120      -9.196 -30.695  27.980  1.00  0.00           H
ATOM   1817  HB3 GLU X 120      -6.885 -31.005  27.268  1.00  0.00           H
ATOM   1818  HB2 GLU X 120      -7.444 -31.653  25.756  1.00  0.00           H
ATOM   1819  HG3 GLU X 120      -8.721 -33.458  26.988  1.00  0.00           H
ATOM   1820  HG2 GLU X 120      -8.218 -32.771  28.511  1.00  0.00           H
ATOM   1821  N   VAL X 121      -8.710 -29.079  25.089  0.00  0.00           N
ATOM   1822  CA  VAL X 121      -8.531 -27.720  24.521  0.00  0.00           C
ATOM   1823  C   VAL X 121      -9.677 -26.809  24.808  0.00  0.00           C
ATOM   1824  O   VAL X 121      -9.446 -25.647  25.124  0.00  0.00           O
ATOM   1825  CB  VAL X 121      -8.082 -27.700  23.036  0.00  0.00           C
ATOM   1826  CG1 VAL X 121      -8.092 -26.293  22.390  0.00  0.00           C
ATOM   1827  CG2 VAL X 121      -6.654 -28.284  22.965  0.00  0.00           C
ATOM   1828  H   VAL X 121      -8.753 -29.915  24.523  1.00  0.00           H
ATOM   1829  HA  VAL X 121      -7.638 -27.285  24.969  1.00  0.00           H
ATOM   1830  HB  VAL X 121      -8.746 -28.336  22.448  1.00  0.00           H
ATOM   1831 HG11 VAL X 121      -7.603 -26.273  21.420  1.00  0.00           H
ATOM   1832 HG12 VAL X 121      -9.108 -25.927  22.238  1.00  0.00           H
ATOM   1833 HG13 VAL X 121      -7.570 -25.570  23.018  1.00  0.00           H
ATOM   1834 HG21 VAL X 121      -6.670 -29.370  23.058  1.00  0.00           H
ATOM   1835 HG22 VAL X 121      -6.133 -28.019  22.051  1.00  0.00           H
ATOM   1836 HG23 VAL X 121      -6.014 -27.899  23.756  1.00  0.00           H
ATOM   1837  N   ASP X 122     -10.912 -27.305  24.795  0.00  0.00           N
ATOM   1838  CA  ASP X 122     -12.026 -26.560  25.127  0.00  0.00           C
ATOM   1839  C   ASP X 122     -11.914 -26.020  26.638  0.00  0.00           C
ATOM   1840  O   ASP X 122     -12.198 -24.858  26.908  0.00  0.00           O
ATOM   1841  CB  ASP X 122     -13.398 -27.275  24.978  0.00  0.00           C
ATOM   1842  CG  ASP X 122     -13.906 -27.532  23.558  0.00  0.00           C
ATOM   1843  OD1 ASP X 122     -13.487 -26.831  22.615  0.00  0.00           O
ATOM   1844  OD2 ASP X 122     -14.863 -28.325  23.432  0.00  0.00           O
ATOM   1845  H   ASP X 122     -11.068 -28.268  24.532  1.00  0.00           H
ATOM   1846  HA  ASP X 122     -12.066 -25.698  24.461  1.00  0.00           H
ATOM   1847  HB3 ASP X 122     -14.162 -26.687  25.489  1.00  0.00           H
ATOM   1848  HB2 ASP X 122     -13.337 -28.236  25.491  1.00  0.00           H
ATOM   1849  N   GLU X 123     -11.467 -26.871  27.561  0.00  0.00           N
ATOM   1850  CA  GLU X 123     -11.291 -26.485  28.905  0.00  0.00           C
ATOM   1851  C   GLU X 123     -10.200 -25.366  29.012  0.00  0.00           C
ATOM   1852  O   GLU X 123     -10.402 -24.406  29.747  0.00  0.00           O
ATOM   1853  CB  GLU X 123     -10.945 -27.698  29.794  0.00  0.00           C
ATOM   1854  CG  GLU X 123     -12.156 -28.620  30.062  0.00  0.00           C
ATOM   1855  CD  GLU X 123     -11.844 -29.829  30.944  0.00  0.00           C
ATOM   1856  OE1 GLU X 123     -10.699 -29.967  31.419  0.00  0.00           O
ATOM   1857  OE2 GLU X 123     -12.775 -30.625  31.181  0.00  0.00           O
ATOM   1858  H   GLU X 123     -11.244 -27.822  27.305  1.00  0.00           H
ATOM   1859  HA  GLU X 123     -12.234 -26.092  29.283  1.00  0.00           H
ATOM   1860  HB3 GLU X 123     -10.555 -27.342  30.750  1.00  0.00           H
ATOM   1861  HB2 GLU X 123     -10.138 -28.275  29.343  1.00  0.00           H
ATOM   1862  HG3 GLU X 123     -12.573 -28.977  29.121  1.00  0.00           H
ATOM   1863  HG2 GLU X 123     -12.947 -28.046  30.545  1.00  0.00           H
ATOM   1864  N   MET X 124      -9.102 -25.467  28.266  0.00  0.00           N
ATOM   1865  CA  MET X 124      -8.082 -24.422  28.257  0.00  0.00           C
ATOM   1866  C   MET X 124      -8.703 -23.090  27.849  0.00  0.00           C
ATOM   1867  O   MET X 124      -8.471 -22.057  28.471  0.00  0.00           O
ATOM   1868  CB  MET X 124      -6.896 -24.815  27.349  0.00  0.00           C
ATOM   1869  CG  MET X 124      -6.126 -26.068  27.812  0.00  0.00           C
ATOM   1870  SD  MET X 124      -4.600 -25.766  28.759  0.00  0.00           S
ATOM   1871  CE  MET X 124      -5.238 -24.997  30.274  0.00  0.00           C
ATOM   1872  H   MET X 124      -8.958 -26.282  27.686  1.00  0.00           H
ATOM   1873  HA  MET X 124      -7.692 -24.320  29.269  1.00  0.00           H
ATOM   1874  HB3 MET X 124      -6.202 -23.976  27.295  1.00  0.00           H
ATOM   1875  HB2 MET X 124      -7.240 -24.962  26.324  1.00  0.00           H
ATOM   1876  HG3 MET X 124      -5.841 -26.646  26.931  1.00  0.00           H
ATOM   1877  HG2 MET X 124      -6.765 -26.731  28.395  1.00  0.00           H
ATOM   1878  HE1 MET X 124      -4.448 -24.926  31.020  1.00  0.00           H
ATOM   1879  HE2 MET X 124      -5.596 -23.987  30.073  1.00  0.00           H
ATOM   1880  HE3 MET X 124      -6.054 -25.585  30.695  1.00  0.00           H
ATOM   1881  N   ILE X 125      -9.501 -23.131  26.791  0.00  0.00           N
ATOM   1882  CA  ILE X 125     -10.101 -21.957  26.257  0.00  0.00           C
ATOM   1883  C   ILE X 125     -11.116 -21.376  27.194  0.00  0.00           C
ATOM   1884  O   ILE X 125     -11.099 -20.159  27.412  0.00  0.00           O
ATOM   1885  CB  ILE X 125     -10.720 -22.346  24.861  0.00  0.00           C
ATOM   1886  CG1 ILE X 125      -9.937 -21.668  23.715  0.00  0.00           C
ATOM   1887  CG2 ILE X 125     -12.253 -22.239  24.676  0.00  0.00           C
ATOM   1888  CD1 ILE X 125     -10.028 -22.392  22.366  0.00  0.00           C
ATOM   1889  H   ILE X 125      -9.697 -24.013  26.340  1.00  0.00           H
ATOM   1890  HA  ILE X 125      -9.322 -21.215  26.084  1.00  0.00           H
ATOM   1891  HB  ILE X 125     -10.546 -23.411  24.713  1.00  0.00           H
ATOM   1892 HG13 ILE X 125      -8.878 -21.624  23.970  1.00  0.00           H
ATOM   1893 HG12 ILE X 125     -10.259 -20.632  23.612  1.00  0.00           H
ATOM   1894 HG21 ILE X 125     -12.551 -22.545  23.676  1.00  0.00           H
ATOM   1895 HG22 ILE X 125     -12.793 -22.896  25.355  1.00  0.00           H
ATOM   1896 HG23 ILE X 125     -12.613 -21.224  24.846  1.00  0.00           H
ATOM   1897 HD11 ILE X 125      -9.831 -23.459  22.477  1.00  0.00           H
ATOM   1898 HD12 ILE X 125     -11.010 -22.278  21.908  1.00  0.00           H
ATOM   1899 HD13 ILE X 125      -9.292 -21.992  21.667  1.00  0.00           H
ATOM   1900  N   ARG X 126     -11.993 -22.202  27.767  0.00  0.00           N
ATOM   1901  CA  ARG X 126     -13.017 -21.777  28.743  0.00  0.00           C
ATOM   1902  C   ARG X 126     -12.388 -21.073  29.940  0.00  0.00           C
ATOM   1903  O   ARG X 126     -12.911 -20.084  30.451  0.00  0.00           O
ATOM   1904  CB  ARG X 126     -13.811 -23.035  29.171  0.00  0.00           C
ATOM   1905  CG  ARG X 126     -14.974 -22.782  30.148  0.00  0.00           C
ATOM   1906  CD  ARG X 126     -15.703 -24.078  30.539  0.00  0.00           C
ATOM   1907  NE  ARG X 126     -16.940 -23.808  31.288  0.00  0.00           N
ATOM   1908  CZ  ARG X 126     -18.146 -23.535  30.771  0.00  0.00           C
ATOM   1909  NH1 ARG X 126     -18.333 -23.507  29.450  0.00  0.00           N
ATOM   1910  NH2 ARG X 126     -19.168 -23.288  31.589  0.00  0.00           N
ATOM   1911  H   ARG X 126     -11.982 -23.186  27.540  1.00  0.00           H
ATOM   1912  HA  ARG X 126     -13.744 -21.122  28.263  1.00  0.00           H
ATOM   1913  HB3 ARG X 126     -13.131 -23.766  29.612  1.00  0.00           H
ATOM   1914  HB2 ARG X 126     -14.218 -23.504  28.274  1.00  0.00           H
ATOM   1915  HG3 ARG X 126     -15.672 -22.028  29.783  1.00  0.00           H
ATOM   1916  HG2 ARG X 126     -14.539 -22.375  31.062  1.00  0.00           H
ATOM   1917  HD3 ARG X 126     -15.071 -24.574  31.278  1.00  0.00           H
ATOM   1918  HD2 ARG X 126     -15.814 -24.795  29.725  1.00  0.00           H
ATOM   1919  HE  ARG X 126     -16.823 -23.803  32.297  1.00  0.00           H
ATOM   1920 HH12 ARG X 126     -19.231 -23.303  29.035  1.00  0.00           H
ATOM   1921 HH11 ARG X 126     -17.583 -23.700  28.805  1.00  0.00           H
ATOM   1922 HH22 ARG X 126     -20.095 -23.077  31.247  1.00  0.00           H
ATOM   1923 HH21 ARG X 126     -19.072 -23.302  32.595  1.00  0.00           H
ATOM   1924  N   GLU X 127     -11.235 -21.583  30.369  0.00  0.00           N
ATOM   1925  CA  GLU X 127     -10.530 -20.942  31.546  0.00  0.00           C
ATOM   1926  C   GLU X 127     -10.197 -19.459  31.185  0.00  0.00           C
ATOM   1927  O   GLU X 127     -10.066 -18.600  32.060  0.00  0.00           O
ATOM   1928  CB  GLU X 127      -9.245 -21.729  31.899  0.00  0.00           C
ATOM   1929  CG  GLU X 127      -9.487 -23.037  32.686  0.00  0.00           C
ATOM   1930  CD  GLU X 127      -9.986 -22.810  34.112  0.00  0.00           C
ATOM   1931  OE1 GLU X 127      -9.222 -22.249  34.924  0.00  0.00           O
ATOM   1932  OE2 GLU X 127     -11.131 -23.199  34.412  0.00  0.00           O
ATOM   1933  H   GLU X 127     -10.837 -22.390  29.911  1.00  0.00           H
ATOM   1934  HA  GLU X 127     -11.158 -20.986  32.435  1.00  0.00           H
ATOM   1935  HB3 GLU X 127      -8.574 -21.091  32.477  1.00  0.00           H
ATOM   1936  HB2 GLU X 127      -8.695 -21.965  30.991  1.00  0.00           H
ATOM   1937  HG3 GLU X 127      -8.559 -23.608  32.735  1.00  0.00           H
ATOM   1938  HG2 GLU X 127     -10.203 -23.667  32.159  1.00  0.00           H
ATOM   1939  N   ALA X 128      -9.868 -19.241  29.914  0.00  0.00           N
ATOM   1940  CA  ALA X 128      -9.332 -17.957  29.573  0.00  0.00           C
ATOM   1941  C   ALA X 128     -10.309 -17.094  28.854  0.00  0.00           C
ATOM   1942  O   ALA X 128     -10.122 -15.892  28.827  0.00  0.00           O
ATOM   1943  CB  ALA X 128      -8.293 -18.295  28.511  0.00  0.00           C
ATOM   1944  H   ALA X 128      -9.999 -19.969  29.226  1.00  0.00           H
ATOM   1945  HA  ALA X 128      -8.914 -17.451  30.444  1.00  0.00           H
ATOM   1946  HB1 ALA X 128      -7.843 -17.383  28.118  1.00  0.00           H
ATOM   1947  HB2 ALA X 128      -7.533 -18.962  28.911  1.00  0.00           H
ATOM   1948  HB3 ALA X 128      -8.725 -18.810  27.650  1.00  0.00           H
ATOM   1949  N   ASP X 129     -11.333 -17.667  28.248  0.00  0.00           N
ATOM   1950  CA  ASP X 129     -12.440 -16.945  27.618  0.00  0.00           C
ATOM   1951  C   ASP X 129     -13.197 -15.944  28.488  0.00  0.00           C
ATOM   1952  O   ASP X 129     -13.768 -16.395  29.472  0.00  0.00           O
ATOM   1953  CB  ASP X 129     -13.378 -18.009  26.974  0.00  0.00           C
ATOM   1954  CG  ASP X 129     -14.443 -17.515  26.009  0.00  0.00           C
ATOM   1955  OD1 ASP X 129     -14.414 -16.332  25.631  0.00  0.00           O
ATOM   1956  OD2 ASP X 129     -15.268 -18.355  25.588  0.00  0.00           O
ATOM   1957  H   ASP X 129     -11.389 -18.674  28.195  1.00  0.00           H
ATOM   1958  HA  ASP X 129     -12.000 -16.366  26.806  1.00  0.00           H
ATOM   1959  HB3 ASP X 129     -13.866 -18.574  27.769  1.00  0.00           H
ATOM   1960  HB2 ASP X 129     -12.773 -18.700  26.388  1.00  0.00           H
ATOM   1961  N   ILE X 130     -13.256 -14.663  28.136  0.00  0.00           N
ATOM   1962  CA  ILE X 130     -14.007 -13.733  28.881  0.00  0.00           C
ATOM   1963  C   ILE X 130     -15.251 -13.455  28.098  0.00  0.00           C
ATOM   1964  O   ILE X 130     -16.325 -13.776  28.597  0.00  0.00           O
ATOM   1965  CB  ILE X 130     -13.217 -12.413  29.173  0.00  0.00           C
ATOM   1966  CG1 ILE X 130     -11.943 -12.696  30.008  0.00  0.00           C
ATOM   1967  CG2 ILE X 130     -14.065 -11.326  29.873  0.00  0.00           C
ATOM   1968  CD1 ILE X 130     -10.969 -11.510  30.098  0.00  0.00           C
ATOM   1969  H   ILE X 130     -12.756 -14.340  27.320  1.00  0.00           H
ATOM   1970  HA  ILE X 130     -14.272 -14.168  29.844  1.00  0.00           H
ATOM   1971  HB  ILE X 130     -12.892 -11.999  28.217  1.00  0.00           H
ATOM   1972 HG13 ILE X 130     -11.397 -13.542  29.588  1.00  0.00           H
ATOM   1973 HG12 ILE X 130     -12.230 -13.008  31.014  1.00  0.00           H
ATOM   1974 HG21 ILE X 130     -13.479 -10.429  30.077  1.00  0.00           H
ATOM   1975 HG22 ILE X 130     -14.910 -11.005  29.264  1.00  0.00           H
ATOM   1976 HG23 ILE X 130     -14.458 -11.683  30.824  1.00  0.00           H
ATOM   1977 HD11 ILE X 130      -9.936 -11.853  30.046  1.00  0.00           H
ATOM   1978 HD12 ILE X 130     -11.113 -10.801  29.282  1.00  0.00           H
ATOM   1979 HD13 ILE X 130     -11.092 -10.969  31.037  1.00  0.00           H
ATOM   1980  N   ASP X 131     -15.157 -12.919  26.889  0.00  0.00           N
ATOM   1981  CA  ASP X 131     -16.306 -12.649  26.015  0.00  0.00           C
ATOM   1982  C   ASP X 131     -17.245 -13.842  25.639  0.00  0.00           C
ATOM   1983  O   ASP X 131     -18.368 -13.599  25.201  0.00  0.00           O
ATOM   1984  CB  ASP X 131     -15.872 -11.979  24.677  0.00  0.00           C
ATOM   1985  CG  ASP X 131     -15.265 -10.576  24.772  0.00  0.00           C
ATOM   1986  OD1 ASP X 131     -15.465  -9.881  25.788  0.00  0.00           O
ATOM   1987  OD2 ASP X 131     -14.713 -10.117  23.750  0.00  0.00           O
ATOM   1988  H   ASP X 131     -14.252 -12.670  26.517  1.00  0.00           H
ATOM   1989  HA  ASP X 131     -16.907 -11.855  26.460  1.00  0.00           H
ATOM   1990  HB3 ASP X 131     -16.729 -11.904  24.004  1.00  0.00           H
ATOM   1991  HB2 ASP X 131     -15.141 -12.633  24.197  1.00  0.00           H
ATOM   1992  N   GLY X 132     -16.805 -15.073  25.847  0.00  0.00           N
ATOM   1993  CA  GLY X 132     -17.688 -16.182  25.549  0.00  0.00           C
ATOM   1994  C   GLY X 132     -17.967 -16.721  24.176  0.00  0.00           C
ATOM   1995  O   GLY X 132     -18.735 -17.637  23.909  0.00  0.00           O
ATOM   1996  H   GLY X 132     -15.872 -15.222  26.206  1.00  0.00           H
ATOM   1997  HA3 GLY X 132     -18.642 -16.005  26.048  1.00  0.00           H
ATOM   1998  HA2 GLY X 132     -17.422 -17.017  26.197  1.00  0.00           H
ATOM   1999  N   ASP X 133     -17.078 -16.214  23.274  0.00  0.00           N
ATOM   2000  CA  ASP X 133     -16.955 -16.572  21.848  0.00  0.00           C
ATOM   2001  C   ASP X 133     -16.309 -17.905  21.423  0.00  0.00           C
ATOM   2002  O   ASP X 133     -16.155 -18.205  20.233  0.00  0.00           O
ATOM   2003  CB  ASP X 133     -16.505 -15.374  20.969  0.00  0.00           C
ATOM   2004  CG  ASP X 133     -17.194 -15.286  19.601  0.00  0.00           C
ATOM   2005  OD1 ASP X 133     -18.337 -15.764  19.453  0.00  0.00           O
ATOM   2006  OD2 ASP X 133     -16.638 -14.604  18.718  0.00  0.00           O
ATOM   2007  H   ASP X 133     -16.408 -15.515  23.563  1.00  0.00           H
ATOM   2008  HA  ASP X 133     -17.997 -16.834  21.660  1.00  0.00           H
ATOM   2009  HB3 ASP X 133     -15.429 -15.451  20.807  1.00  0.00           H
ATOM   2010  HB2 ASP X 133     -16.684 -14.435  21.494  1.00  0.00           H
ATOM   2011  N   GLY X 134     -15.828 -18.631  22.435  0.00  0.00           N
ATOM   2012  CA  GLY X 134     -15.040 -19.826  22.341  0.00  0.00           C
ATOM   2013  C   GLY X 134     -13.457 -19.523  22.118  0.00  0.00           C
ATOM   2014  O   GLY X 134     -12.554 -20.230  22.558  0.00  0.00           O
ATOM   2015  H   GLY X 134     -16.011 -18.351  23.388  1.00  0.00           H
ATOM   2016  HA3 GLY X 134     -15.411 -20.439  21.519  1.00  0.00           H
ATOM   2017  HA2 GLY X 134     -15.172 -20.419  23.246  1.00  0.00           H
ATOM   2018  N   HID X 135     -13.216 -18.469  21.357  0.00  0.00           N
ATOM   2019  CA  HID X 135     -11.870 -18.175  21.084  0.00  0.00           C
ATOM   2020  C   HID X 135     -11.187 -17.256  21.840  0.00  0.00           C
ATOM   2021  O   HID X 135     -11.872 -16.395  22.408  0.00  0.00           O
ATOM   2022  CB  HID X 135     -11.803 -17.694  19.608  0.00  0.00           C
ATOM   2023  CG  HID X 135     -12.443 -18.535  18.515  0.00  0.00           C
ATOM   2024  ND1 HID X 135     -12.883 -19.842  18.672  0.00  0.00           N
ATOM   2025  CD2 HID X 135     -12.724 -18.220  17.203  0.00  0.00           C
ATOM   2026  CE1 HID X 135     -13.399 -20.242  17.509  0.00  0.00           C
ATOM   2027  NE2 HID X 135     -13.330 -19.307  16.568  0.00  0.00           N
ATOM   2028  H   HID X 135     -13.983 -17.917  21.002  1.00  0.00           H
ATOM   2029  HA  HID X 135     -11.296 -19.099  21.021  1.00  0.00           H
ATOM   2030  HB3 HID X 135     -10.756 -17.588  19.319  1.00  0.00           H
ATOM   2031  HB2 HID X 135     -12.241 -16.699  19.531  1.00  0.00           H
ATOM   2032  HD1 HID X 135     -12.863 -20.393  19.521  1.00  0.00           H
ATOM   2033  HD2 HID X 135     -12.536 -17.296  16.671  1.00  0.00           H
ATOM   2034  HE1 HID X 135     -13.822 -21.225  17.348  1.00  0.00           H
ATOM   2035  N   ILE X 136      -9.876 -17.356  22.008  0.00  0.00           N
ATOM   2036  CA  ILE X 136      -8.957 -16.410  22.847  0.00  0.00           C
ATOM   2037  C   ILE X 136      -8.505 -15.166  21.977  0.00  0.00           C
ATOM   2038  O   ILE X 136      -7.972 -15.335  20.884  0.00  0.00           O
ATOM   2039  CB  ILE X 136      -7.713 -17.140  23.439  0.00  0.00           C
ATOM   2040  CG1 ILE X 136      -8.108 -18.497  24.073  0.00  0.00           C
ATOM   2041  CG2 ILE X 136      -6.972 -16.266  24.469  0.00  0.00           C
ATOM   2042  CD1 ILE X 136      -6.975 -19.220  24.819  0.00  0.00           C
ATOM   2043  H   ILE X 136      -9.366 -18.108  21.567  1.00  0.00           H
ATOM   2044  HA  ILE X 136      -9.509 -16.055  23.719  1.00  0.00           H
ATOM   2045  HB  ILE X 136      -7.005 -17.332  22.641  1.00  0.00           H
ATOM   2046 HG13 ILE X 136      -8.476 -19.166  23.295  1.00  0.00           H
ATOM   2047 HG12 ILE X 136      -8.937 -18.348  24.765  1.00  0.00           H
ATOM   2048 HG21 ILE X 136      -6.041 -16.729  24.795  1.00  0.00           H
ATOM   2049 HG22 ILE X 136      -6.709 -15.291  24.063  1.00  0.00           H
ATOM   2050 HG23 ILE X 136      -7.581 -16.105  25.359  1.00  0.00           H
ATOM   2051 HD11 ILE X 136      -7.218 -20.269  24.979  1.00  0.00           H
ATOM   2052 HD12 ILE X 136      -6.036 -19.174  24.267  1.00  0.00           H
ATOM   2053 HD13 ILE X 136      -6.812 -18.781  25.802  1.00  0.00           H
ATOM   2054  N   ASN X 137      -8.748 -13.967  22.490  0.00  0.00           N
ATOM   2055  CA  ASN X 137      -8.257 -12.837  21.854  0.00  0.00           C
ATOM   2056  C   ASN X 137      -7.252 -12.327  22.920  0.00  0.00           C
ATOM   2057  O   ASN X 137      -7.212 -12.627  24.113  0.00  0.00           O
ATOM   2058  CB  ASN X 137      -9.410 -11.835  21.600  0.00  0.00           C
ATOM   2059  CG  ASN X 137      -9.010 -10.553  20.857  0.00  0.00           C
ATOM   2060  OD1 ASN X 137      -7.951 -10.461  20.244  0.00  0.00           O
ATOM   2061  ND2 ASN X 137      -9.866  -9.538  20.894  0.00  0.00           N
ATOM   2062  H   ASN X 137      -9.289 -13.881  23.339  1.00  0.00           H
ATOM   2063  HA  ASN X 137      -7.731 -13.116  20.940  1.00  0.00           H
ATOM   2064  HB3 ASN X 137      -9.880 -11.565  22.547  1.00  0.00           H
ATOM   2065  HB2 ASN X 137     -10.181 -12.319  21.003  1.00  0.00           H
ATOM   2066 HD22 ASN X 137      -9.658  -8.673  20.414  1.00  0.00           H
ATOM   2067 HD21 ASN X 137     -10.744  -9.611  21.387  1.00  0.00           H
ATOM   2068  N   TYR X 138      -6.266 -11.679  22.300  0.00  0.00           N
ATOM   2069  CA  TYR X 138      -5.058 -11.050  22.842  0.00  0.00           C
ATOM   2070  C   TYR X 138      -5.135 -10.726  24.259  0.00  0.00           C
ATOM   2071  O   TYR X 138      -4.341 -11.212  25.072  0.00  0.00           O
ATOM   2072  CB  TYR X 138      -4.573  -9.867  21.965  0.00  0.00           C
ATOM   2073  CG  TYR X 138      -3.372  -9.112  22.523  0.00  0.00           C
ATOM   2074  CD1 TYR X 138      -2.118  -9.754  22.617  0.00  0.00           C
ATOM   2075  CD2 TYR X 138      -3.520  -7.799  23.018  0.00  0.00           C
ATOM   2076  CE1 TYR X 138      -1.031  -9.099  23.229  0.00  0.00           C
ATOM   2077  CE2 TYR X 138      -2.431  -7.141  23.619  0.00  0.00           C
ATOM   2078  CZ  TYR X 138      -1.187  -7.794  23.735  0.00  0.00           C
ATOM   2079  OH  TYR X 138      -0.136  -7.167  24.336  0.00  0.00           O
ATOM   2080  H   TYR X 138      -6.288 -11.566  21.297  1.00  0.00           H
ATOM   2081  HA  TYR X 138      -4.309 -11.840  22.796  1.00  0.00           H
ATOM   2082  HB3 TYR X 138      -5.393  -9.161  21.823  1.00  0.00           H
ATOM   2083  HB2 TYR X 138      -4.314 -10.218  20.969  1.00  0.00           H
ATOM   2084  HD1 TYR X 138      -1.992 -10.761  22.247  1.00  0.00           H
ATOM   2085  HD2 TYR X 138      -4.477  -7.296  22.961  1.00  0.00           H
ATOM   2086  HE1 TYR X 138      -0.079  -9.604  23.312  1.00  0.00           H
ATOM   2087  HE2 TYR X 138      -2.566  -6.139  24.004  1.00  0.00           H
ATOM   2088  HH  TYR X 138      -0.351  -6.276  24.642  1.00  0.00           H
ATOM   2089  N   GLU X 139      -6.106  -9.882  24.611  0.00  0.00           N
ATOM   2090  CA  GLU X 139      -6.297  -9.477  26.017  0.00  0.00           C
ATOM   2091  C   GLU X 139      -6.568 -10.721  26.929  0.00  0.00           C
ATOM   2092  O   GLU X 139      -5.999 -10.848  28.008  0.00  0.00           O
ATOM   2093  CB  GLU X 139      -7.483  -8.479  26.055  0.00  0.00           C
ATOM   2094  CG  GLU X 139      -7.880  -7.919  27.442  0.00  0.00           C
ATOM   2095  CD  GLU X 139      -6.806  -7.073  28.125  0.00  0.00           C
ATOM   2096  OE1 GLU X 139      -6.015  -6.418  27.420  0.00  0.00           O
ATOM   2097  OE2 GLU X 139      -6.807  -7.030  29.371  0.00  0.00           O
ATOM   2098  H   GLU X 139      -6.728  -9.508  23.909  1.00  0.00           H
ATOM   2099  HA  GLU X 139      -5.415  -8.945  26.372  1.00  0.00           H
ATOM   2100  HB3 GLU X 139      -8.365  -8.959  25.628  1.00  0.00           H
ATOM   2101  HB2 GLU X 139      -7.264  -7.640  25.394  1.00  0.00           H
ATOM   2102  HG3 GLU X 139      -8.174  -8.732  28.108  1.00  0.00           H
ATOM   2103  HG2 GLU X 139      -8.767  -7.295  27.329  1.00  0.00           H
ATOM   2104  N   GLU X 140      -7.399 -11.647  26.455  0.00  0.00           N
ATOM   2105  CA  GLU X 140      -7.636 -12.851  27.188  0.00  0.00           C
ATOM   2106  C   GLU X 140      -6.322 -13.671  27.355  0.00  0.00           C
ATOM   2107  O   GLU X 140      -6.033 -14.183  28.432  0.00  0.00           O
ATOM   2108  CB  GLU X 140      -8.794 -13.622  26.539  0.00  0.00           C
ATOM   2109  CG  GLU X 140     -10.084 -12.768  26.471  0.00  0.00           C
ATOM   2110  CD  GLU X 140     -11.134 -13.328  25.531  0.00  0.00           C
ATOM   2111  OE1 GLU X 140     -10.752 -13.713  24.409  0.00  0.00           O
ATOM   2112  OE2 GLU X 140     -12.319 -13.284  25.913  0.00  0.00           O
ATOM   2113  H   GLU X 140      -7.867 -11.502  25.571  1.00  0.00           H
ATOM   2114  HA  GLU X 140      -8.000 -12.582  28.179  1.00  0.00           H
ATOM   2115  HB3 GLU X 140      -8.993 -14.519  27.119  1.00  0.00           H
ATOM   2116  HB2 GLU X 140      -8.517 -13.997  25.558  1.00  0.00           H
ATOM   2117  HG3 GLU X 140      -9.886 -11.755  26.123  1.00  0.00           H
ATOM   2118  HG2 GLU X 140     -10.503 -12.668  27.471  1.00  0.00           H
ATOM   2119  N   PHE X 141      -5.532 -13.777  26.287  0.00  0.00           N
ATOM   2120  CA  PHE X 141      -4.337 -14.430  26.373  0.00  0.00           C
ATOM   2121  C   PHE X 141      -3.356 -13.869  27.376  0.00  0.00           C
ATOM   2122  O   PHE X 141      -2.693 -14.597  28.103  0.00  0.00           O
ATOM   2123  CB  PHE X 141      -3.717 -14.550  24.954  0.00  0.00           C
ATOM   2124  CG  PHE X 141      -2.334 -15.176  24.871  0.00  0.00           C
ATOM   2125  CD1 PHE X 141      -1.180 -14.364  24.833  0.00  0.00           C
ATOM   2126  CD2 PHE X 141      -2.190 -16.572  25.007  0.00  0.00           C
ATOM   2127  CE1 PHE X 141       0.079 -14.950  24.856  0.00  0.00           C
ATOM   2128  CE2 PHE X 141      -0.923 -17.135  25.041  0.00  0.00           C
ATOM   2129  CZ  PHE X 141       0.206 -16.330  24.952  0.00  0.00           C
ATOM   2130  H   PHE X 141      -5.816 -13.372  25.407  1.00  0.00           H
ATOM   2131  HA  PHE X 141      -4.548 -15.459  26.665  1.00  0.00           H
ATOM   2132  HB3 PHE X 141      -3.678 -13.578  24.464  1.00  0.00           H
ATOM   2133  HB2 PHE X 141      -4.366 -15.160  24.328  1.00  0.00           H
ATOM   2134  HD1 PHE X 141      -1.268 -13.287  24.782  1.00  0.00           H
ATOM   2135  HD2 PHE X 141      -3.062 -17.206  25.095  1.00  0.00           H
ATOM   2136  HE1 PHE X 141       0.961 -14.330  24.805  1.00  0.00           H
ATOM   2137  HE2 PHE X 141      -0.819 -18.205  25.144  1.00  0.00           H
ATOM   2138  HZ  PHE X 141       1.188 -16.779  24.972  1.00  0.00           H
ATOM   2139  N   VAL X 142      -3.250 -12.545  27.372  0.00  0.00           N
ATOM   2140  CA  VAL X 142      -2.382 -11.827  28.328  0.00  0.00           C
ATOM   2141  C   VAL X 142      -2.749 -11.994  29.720  0.00  0.00           C
ATOM   2142  O   VAL X 142      -1.879 -12.299  30.542  0.00  0.00           O
ATOM   2143  CB  VAL X 142      -2.298 -10.307  27.962  0.00  0.00           C
ATOM   2144  CG1 VAL X 142      -1.674  -9.376  29.029  0.00  0.00           C
ATOM   2145  CG2 VAL X 142      -1.535 -10.115  26.638  0.00  0.00           C
ATOM   2146  H   VAL X 142      -3.772 -11.998  26.701  1.00  0.00           H
ATOM   2147  HA  VAL X 142      -1.370 -12.210  28.206  1.00  0.00           H
ATOM   2148  HB  VAL X 142      -3.315  -9.949  27.794  1.00  0.00           H
ATOM   2149 HG11 VAL X 142      -1.562  -8.360  28.648  1.00  0.00           H
ATOM   2150 HG12 VAL X 142      -2.293  -9.303  29.925  1.00  0.00           H
ATOM   2151 HG13 VAL X 142      -0.687  -9.724  29.333  1.00  0.00           H
ATOM   2152 HG21 VAL X 142      -1.524  -9.067  26.337  1.00  0.00           H
ATOM   2153 HG22 VAL X 142      -0.501 -10.446  26.723  1.00  0.00           H
ATOM   2154 HG23 VAL X 142      -1.981 -10.676  25.819  1.00  0.00           H
ATOM   2155  N   ARG X 143      -4.027 -11.811  30.053  0.00  0.00           N
ATOM   2156  CA  ARG X 143      -4.527 -12.018  31.407  0.00  0.00           C
ATOM   2157  C   ARG X 143      -4.204 -13.376  31.971  0.00  0.00           C
ATOM   2158  O   ARG X 143      -3.735 -13.514  33.097  0.00  0.00           O
ATOM   2159  CB  ARG X 143      -6.053 -11.757  31.386  0.00  0.00           C
ATOM   2160  CG  ARG X 143      -6.759 -11.847  32.754  0.00  0.00           C
ATOM   2161  CD  ARG X 143      -8.267 -11.570  32.655  0.00  0.00           C
ATOM   2162  NE  ARG X 143      -8.891 -11.442  33.981  0.00  0.00           N
ATOM   2163  CZ  ARG X 143      -8.954 -10.332  34.731  0.00  0.00           C
ATOM   2164  NH1 ARG X 143      -8.444  -9.180  34.293  0.00  0.00           N
ATOM   2165  NH2 ARG X 143      -9.535 -10.385  35.929  0.00  0.00           N
ATOM   2166  H   ARG X 143      -4.694 -11.518  29.353  1.00  0.00           H
ATOM   2167  HA  ARG X 143      -4.113 -11.251  32.061  1.00  0.00           H
ATOM   2168  HB3 ARG X 143      -6.538 -12.444  30.691  1.00  0.00           H
ATOM   2169  HB2 ARG X 143      -6.224 -10.757  30.983  1.00  0.00           H
ATOM   2170  HG3 ARG X 143      -6.290 -11.215  33.510  1.00  0.00           H
ATOM   2171  HG2 ARG X 143      -6.646 -12.874  33.105  1.00  0.00           H
ATOM   2172  HD3 ARG X 143      -8.721 -12.478  32.256  1.00  0.00           H
ATOM   2173  HD2 ARG X 143      -8.532 -10.779  31.953  1.00  0.00           H
ATOM   2174  HE  ARG X 143      -9.273 -12.307  34.348  1.00  0.00           H
ATOM   2175 HH12 ARG X 143      -8.478  -8.332  34.839  1.00  0.00           H
ATOM   2176 HH11 ARG X 143      -8.013  -9.102  33.385  1.00  0.00           H
ATOM   2177 HH22 ARG X 143      -9.608  -9.576  36.530  1.00  0.00           H
ATOM   2178 HH21 ARG X 143      -9.938 -11.234  36.297  1.00  0.00           H
ATOM   2179  N   MET X 144      -4.405 -14.392  31.143  0.00  0.00           N
ATOM   2180  CA  MET X 144      -4.096 -15.718  31.484  0.00  0.00           C
ATOM   2181  C   MET X 144      -2.631 -16.010  31.730  0.00  0.00           C
ATOM   2182  O   MET X 144      -2.252 -16.555  32.771  0.00  0.00           O
ATOM   2183  CB  MET X 144      -4.306 -16.749  30.332  0.00  0.00           C
ATOM   2184  CG  MET X 144      -5.628 -17.083  29.693  0.00  0.00           C
ATOM   2185  SD  MET X 144      -5.225 -17.788  28.044  0.00  0.00           S
ATOM   2186  CE  MET X 144      -4.598 -19.435  28.483  0.00  0.00           C
ATOM   2187  H   MET X 144      -4.794 -14.227  30.226  1.00  0.00           H
ATOM   2188  HA  MET X 144      -4.623 -15.937  32.412  1.00  0.00           H
ATOM   2189  HB3 MET X 144      -3.943 -17.723  30.674  1.00  0.00           H
ATOM   2190  HB2 MET X 144      -3.656 -16.482  29.498  1.00  0.00           H
ATOM   2191  HG3 MET X 144      -6.275 -16.217  29.608  1.00  0.00           H
ATOM   2192  HG2 MET X 144      -6.163 -17.809  30.306  1.00  0.00           H
ATOM   2193  HE1 MET X 144      -4.422 -20.018  27.578  1.00  0.00           H
ATOM   2194  HE2 MET X 144      -3.657 -19.364  29.026  1.00  0.00           H
ATOM   2195  HE3 MET X 144      -5.318 -19.975  29.098  1.00  0.00           H
ATOM   2196  N   MET X 145      -1.788 -15.559  30.812  0.00  0.00           N
ATOM   2197  CA  MET X 145      -0.411 -15.680  30.954  0.00  0.00           C
ATOM   2198  C   MET X 145       0.178 -15.069  32.250  0.00  0.00           C
ATOM   2199  O   MET X 145       0.853 -15.654  33.099  0.00  0.00           O
ATOM   2200  CB  MET X 145       0.314 -15.223  29.668  0.00  0.00           C
ATOM   2201  CG  MET X 145       1.775 -15.712  29.566  0.00  0.00           C
ATOM   2202  SD  MET X 145       2.054 -17.509  29.653  0.00  0.00           S
ATOM   2203  CE  MET X 145       1.208 -18.043  28.138  0.00  0.00           C
ATOM   2204  H   MET X 145      -2.141 -15.111  29.979  1.00  0.00           H
ATOM   2205  HA  MET X 145      -0.199 -16.749  30.994  1.00  0.00           H
ATOM   2206  HB3 MET X 145       0.290 -14.134  29.600  1.00  0.00           H
ATOM   2207  HB2 MET X 145      -0.227 -15.574  28.789  1.00  0.00           H
ATOM   2208  HG3 MET X 145       2.380 -15.235  30.336  1.00  0.00           H
ATOM   2209  HG2 MET X 145       2.192 -15.393  28.613  1.00  0.00           H
ATOM   2210  HE1 MET X 145       1.320 -19.119  28.000  1.00  0.00           H
ATOM   2211  HE2 MET X 145       0.143 -17.817  28.180  1.00  0.00           H
ATOM   2212  HE3 MET X 145       1.634 -17.543  27.267  1.00  0.00           H
ATOM   2213  N   VAL X 146      -0.158 -13.778  32.353  0.00  0.00           N
ATOM   2214  CA  VAL X 146       0.374 -13.074  33.566  0.00  0.00           C
ATOM   2215  C   VAL X 146      -0.251 -13.576  34.875  0.00  0.00           C
ATOM   2216  O   VAL X 146       0.465 -13.877  35.835  0.00  0.00           O
ATOM   2217  CB  VAL X 146       0.377 -11.524  33.467  0.00  0.00           C
ATOM   2218  CG1 VAL X 146       1.123 -11.046  32.209  0.00  0.00           C
ATOM   2219  CG2 VAL X 146      -1.009 -10.854  33.577  0.00  0.00           C
ATOM   2220  H   VAL X 146      -0.731 -13.347  31.641  1.00  0.00           H
ATOM   2221  HA  VAL X 146       1.376 -13.497  33.634  1.00  0.00           H
ATOM   2222  HB  VAL X 146       0.961 -11.160  34.315  1.00  0.00           H
ATOM   2223 HG11 VAL X 146       1.223  -9.961  32.195  1.00  0.00           H
ATOM   2224 HG12 VAL X 146       2.128 -11.467  32.161  1.00  0.00           H
ATOM   2225 HG13 VAL X 146       0.602 -11.336  31.296  1.00  0.00           H
ATOM   2226 HG21 VAL X 146      -0.941  -9.781  33.397  1.00  0.00           H
ATOM   2227 HG22 VAL X 146      -1.712 -11.264  32.855  1.00  0.00           H
ATOM   2228 HG23 VAL X 146      -1.443 -10.978  34.568  1.00  0.00           H
ATOM   2229  N   SER X 147      -1.567 -13.739  34.885  0.00  0.00           N
ATOM   2230  CA  SER X 147      -2.257 -14.261  36.005  0.00  0.00           C
ATOM   2231  C   SER X 147      -1.746 -15.637  36.478  0.00  0.00           C
ATOM   2232  O   SER X 147      -1.345 -15.923  37.607  0.00  0.00           O
ATOM   2233  CB  SER X 147      -3.808 -14.254  35.923  0.00  0.00           C
ATOM   2234  OG  SER X 147      -4.364 -15.214  35.041  0.00  0.00           O
ATOM   2235  H   SER X 147      -2.113 -13.487  34.073  1.00  0.00           H
ATOM   2236  HA  SER X 147      -2.060 -13.571  36.826  1.00  0.00           H
ATOM   2237  HB3 SER X 147      -4.162 -13.260  35.644  1.00  0.00           H
ATOM   2238  HB2 SER X 147      -4.229 -14.436  36.914  1.00  0.00           H
ATOM   2239  HG  SER X 147      -4.190 -14.850  34.153  1.00  0.00           H
ATOM   2240  HXT SER X 147      -1.744 -16.391  35.690  1.00  0.00           H
END
ATOM      1  N   GLU X   2      26.971  -3.396  37.697  0.00  0.00           N
ATOM      2  CA  GLU X   2      26.827  -2.224  36.841  0.00  0.00           C
ATOM      3  C   GLU X   2      25.676  -2.499  35.734  0.00  0.00           C
ATOM      4  O   GLU X   2      25.261  -3.515  35.169  0.00  0.00           O
ATOM      5  CB  GLU X   2      28.170  -1.751  36.221  0.00  0.00           C
ATOM      6  CG  GLU X   2      29.309  -1.443  37.224  0.00  0.00           C
ATOM      7  CD  GLU X   2      28.961  -0.392  38.278  0.00  0.00           C
ATOM      8  OE1 GLU X   2      28.096   0.462  38.010  0.00  0.00           O
ATOM      9  OE2 GLU X   2      29.545  -0.457  39.376  0.00  0.00           O
ATOM     10  H1  GLU X   2      26.058  -3.729  37.969  1.00  0.00           H
ATOM     11  H2  GLU X   2      27.459  -4.123  37.195  1.00  0.00           H
ATOM     12  H3  GLU X   2      27.497  -3.147  38.523  1.00  0.00           H
ATOM     13  HA  GLU X   2      26.372  -1.485  37.500  1.00  0.00           H
ATOM     14  HB3 GLU X   2      27.992  -0.860  35.617  1.00  0.00           H
ATOM     15  HB2 GLU X   2      28.533  -2.503  35.520  1.00  0.00           H
ATOM     16  HG3 GLU X   2      30.184  -1.089  36.676  1.00  0.00           H
ATOM     17  HG2 GLU X   2      29.626  -2.359  37.726  1.00  0.00           H
ATOM     18  N   GLN X   3      25.027  -1.326  35.735  0.00  0.00           N
ATOM     19  CA  GLN X   3      23.860  -0.926  35.054  0.00  0.00           C
ATOM     20  C   GLN X   3      24.248   0.088  34.038  0.00  0.00           C
ATOM     21  O   GLN X   3      24.594   1.116  34.635  0.00  0.00           O
ATOM     22  CB  GLN X   3      22.765  -0.514  36.077  0.00  0.00           C
ATOM     23  CG  GLN X   3      21.421   0.003  35.513  0.00  0.00           C
ATOM     24  CD  GLN X   3      20.733  -0.947  34.529  0.00  0.00           C
ATOM     25  OE1 GLN X   3      20.917  -2.161  34.579  0.00  0.00           O
ATOM     26  NE2 GLN X   3      19.908  -0.413  33.640  0.00  0.00           N
ATOM     27  H   GLN X   3      25.373  -0.558  36.291  1.00  0.00           H
ATOM     28  HA  GLN X   3      23.546  -1.800  34.482  1.00  0.00           H
ATOM     29  HB3 GLN X   3      23.162   0.248  36.750  1.00  0.00           H
ATOM     30  HB2 GLN X   3      22.552  -1.374  36.712  1.00  0.00           H
ATOM     31  HG3 GLN X   3      21.577   0.973  35.044  1.00  0.00           H
ATOM     32  HG2 GLN X   3      20.734   0.183  36.340  1.00  0.00           H
ATOM     33 HE22 GLN X   3      19.425  -0.996  32.972  1.00  0.00           H
ATOM     34 HE21 GLN X   3      19.742   0.584  33.612  1.00  0.00           H
ATOM     35  N   LEU X   4      24.192  -0.008  32.715  0.00  0.00           N
ATOM     36  CA  LEU X   4      24.319   0.894  31.665  0.00  0.00           C
ATOM     37  C   LEU X   4      25.949   1.058  31.231  0.00  0.00           C
ATOM     38  O   LEU X   4      26.989   0.958  31.888  0.00  0.00           O
ATOM     39  CB  LEU X   4      23.639   2.267  31.896  0.00  0.00           C
ATOM     40  CG  LEU X   4      22.107   2.223  32.098  0.00  0.00           C
ATOM     41  CD1 LEU X   4      21.564   3.596  32.544  0.00  0.00           C
ATOM     42  CD2 LEU X   4      21.365   1.669  30.863  0.00  0.00           C
ATOM     43  H   LEU X   4      24.022  -0.903  32.280  1.00  0.00           H
ATOM     44  HA  LEU X   4      23.849   0.402  30.814  1.00  0.00           H
ATOM     45  HB3 LEU X   4      23.856   2.898  31.037  1.00  0.00           H
ATOM     46  HB2 LEU X   4      24.112   2.767  32.741  1.00  0.00           H
ATOM     47  HG  LEU X   4      21.910   1.534  32.915  1.00  0.00           H
ATOM     48 HD11 LEU X   4      21.155   3.541  33.553  1.00  0.00           H
ATOM     49 HD12 LEU X   4      22.340   4.362  32.555  1.00  0.00           H
ATOM     50 HD13 LEU X   4      20.767   3.967  31.899  1.00  0.00           H
ATOM     51 HD21 LEU X   4      20.525   2.287  30.548  1.00  0.00           H
ATOM     52 HD22 LEU X   4      22.027   1.581  30.003  1.00  0.00           H
ATOM     53 HD23 LEU X   4      20.970   0.672  31.063  1.00  0.00           H
ATOM     54  N   THR X   5      25.910   1.044  29.890  0.00  0.00           N
ATOM     55  CA  THR X   5      26.964   1.082  28.908  0.00  0.00           C
ATOM     56  C   THR X   5      26.923   2.527  28.434  0.00  0.00           C
ATOM     57  O   THR X   5      25.876   3.171  28.499  0.00  0.00           O
ATOM     58  CB  THR X   5      26.808   0.055  27.755  0.00  0.00           C
ATOM     59  OG1 THR X   5      25.820   0.393  26.800  0.00  0.00           O
ATOM     60  CG2 THR X   5      26.578  -1.380  28.247  0.00  0.00           C
ATOM     61  H   THR X   5      25.021   1.000  29.412  1.00  0.00           H
ATOM     62  HA  THR X   5      27.898   0.969  29.460  1.00  0.00           H
ATOM     63  HB  THR X   5      27.755   0.052  27.211  1.00  0.00           H
ATOM     64  HG1 THR X   5      25.730  -0.361  26.201  1.00  0.00           H
ATOM     65 HG21 THR X   5      26.572  -2.092  27.421  1.00  0.00           H
ATOM     66 HG22 THR X   5      27.369  -1.685  28.933  1.00  0.00           H
ATOM     67 HG23 THR X   5      25.630  -1.478  28.776  1.00  0.00           H
ATOM     68  N   GLU X   6      28.050   3.055  27.965  0.00  0.00           N
ATOM     69  CA  GLU X   6      28.118   4.446  27.469  0.00  0.00           C
ATOM     70  C   GLU X   6      27.200   4.545  26.247  0.00  0.00           C
ATOM     71  O   GLU X   6      26.519   5.563  26.168  0.00  0.00           O
ATOM     72  CB  GLU X   6      29.588   4.808  27.165  0.00  0.00           C
ATOM     73  CG  GLU X   6      29.812   6.264  26.694  0.00  0.00           C
ATOM     74  CD  GLU X   6      31.279   6.625  26.461  0.00  0.00           C
ATOM     75  OE1 GLU X   6      32.139   5.722  26.446  0.00  0.00           O
ATOM     76  OE2 GLU X   6      31.559   7.828  26.290  0.00  0.00           O
ATOM     77  H   GLU X   6      28.895   2.501  27.939  1.00  0.00           H
ATOM     78  HA  GLU X   6      27.743   5.114  28.245  1.00  0.00           H
ATOM     79  HB3 GLU X   6      29.975   4.129  26.405  1.00  0.00           H
ATOM     80  HB2 GLU X   6      30.186   4.634  28.060  1.00  0.00           H
ATOM     81  HG3 GLU X   6      29.399   6.951  27.435  1.00  0.00           H
ATOM     82  HG2 GLU X   6      29.271   6.448  25.766  1.00  0.00           H
ATOM     83  N   GLU X   7      27.101   3.541  25.386  0.00  0.00           N
ATOM     84  CA  GLU X   7      26.259   3.415  24.244  0.00  0.00           C
ATOM     85  C   GLU X   7      24.757   3.564  24.668  0.00  0.00           C
ATOM     86  O   GLU X   7      23.978   4.300  24.081  0.00  0.00           O
ATOM     87  CB  GLU X   7      26.522   2.065  23.545  0.00  0.00           C
ATOM     88  CG  GLU X   7      27.986   1.879  23.083  0.00  0.00           C
ATOM     89  CD  GLU X   7      28.201   0.559  22.352  0.00  0.00           C
ATOM     90  OE1 GLU X   7      28.201  -0.494  23.019  0.00  0.00           O
ATOM     91  OE2 GLU X   7      28.379   0.589  21.119  0.00  0.00           O
ATOM     92  H   GLU X   7      27.676   2.719  25.500  1.00  0.00           H
ATOM     93  HA  GLU X   7      26.508   4.196  23.525  1.00  0.00           H
ATOM     94  HB3 GLU X   7      25.864   1.985  22.678  1.00  0.00           H
ATOM     95  HB2 GLU X   7      26.243   1.239  24.200  1.00  0.00           H
ATOM     96  HG3 GLU X   7      28.669   1.914  23.932  1.00  0.00           H
ATOM     97  HG2 GLU X   7      28.273   2.703  22.427  1.00  0.00           H
ATOM     98  N   GLN X   8      24.384   2.754  25.660  0.00  0.00           N
ATOM     99  CA  GLN X   8      22.988   2.778  26.124  0.00  0.00           C
ATOM    100  C   GLN X   8      22.637   4.259  26.601  0.00  0.00           C
ATOM    101  O   GLN X   8      21.586   4.807  26.284  0.00  0.00           O
ATOM    102  CB  GLN X   8      22.722   1.722  27.207  0.00  0.00           C
ATOM    103  CG  GLN X   8      22.517   0.312  26.617  0.00  0.00           C
ATOM    104  CD  GLN X   8      22.364  -0.771  27.687  0.00  0.00           C
ATOM    105  OE1 GLN X   8      22.996  -0.723  28.738  0.00  0.00           O
ATOM    106  NE2 GLN X   8      21.548  -1.782  27.421  0.00  0.00           N
ATOM    107  H   GLN X   8      25.058   2.132  26.084  1.00  0.00           H
ATOM    108  HA  GLN X   8      22.351   2.544  25.271  1.00  0.00           H
ATOM    109  HB3 GLN X   8      21.818   1.994  27.753  1.00  0.00           H
ATOM    110  HB2 GLN X   8      23.533   1.730  27.936  1.00  0.00           H
ATOM    111  HG3 GLN X   8      23.358   0.041  25.979  1.00  0.00           H
ATOM    112  HG2 GLN X   8      21.637   0.316  25.973  1.00  0.00           H
ATOM    113 HE22 GLN X   8      21.422  -2.528  28.089  1.00  0.00           H
ATOM    114 HE21 GLN X   8      21.041  -1.829  26.549  1.00  0.00           H
ATOM    115  N   ILE X   9      23.543   4.859  27.370  0.00  0.00           N
ATOM    116  CA  ILE X   9      23.294   6.195  27.805  0.00  0.00           C
ATOM    117  C   ILE X   9      23.215   7.170  26.675  0.00  0.00           C
ATOM    118  O   ILE X   9      22.340   8.028  26.656  0.00  0.00           O
ATOM    119  CB  ILE X   9      24.386   6.649  28.830  0.00  0.00           C
ATOM    120  CG1 ILE X   9      24.272   5.825  30.134  0.00  0.00           C
ATOM    121  CG2 ILE X   9      24.394   8.158  29.169  0.00  0.00           C
ATOM    122  CD1 ILE X   9      25.517   5.887  31.032  0.00  0.00           C
ATOM    123  H   ILE X   9      24.387   4.369  27.632  1.00  0.00           H
ATOM    124  HA  ILE X   9      22.347   6.213  28.345  1.00  0.00           H
ATOM    125  HB  ILE X   9      25.358   6.422  28.391  1.00  0.00           H
ATOM    126 HG13 ILE X   9      24.089   4.779  29.897  1.00  0.00           H
ATOM    127 HG12 ILE X   9      23.397   6.151  30.699  1.00  0.00           H
ATOM    128 HG21 ILE X   9      25.111   8.394  29.955  1.00  0.00           H
ATOM    129 HG22 ILE X   9      24.670   8.770  28.310  1.00  0.00           H
ATOM    130 HG23 ILE X   9      23.410   8.481  29.506  1.00  0.00           H
ATOM    131 HD11 ILE X   9      25.591   4.992  31.650  1.00  0.00           H
ATOM    132 HD12 ILE X   9      26.435   5.955  30.447  1.00  0.00           H
ATOM    133 HD13 ILE X   9      25.479   6.746  31.703  1.00  0.00           H
ATOM    134  N   ALA X  10      24.083   7.023  25.676  0.00  0.00           N
ATOM    135  CA  ALA X  10      24.068   7.909  24.551  0.00  0.00           C
ATOM    136  C   ALA X  10      22.683   7.667  23.770  0.00  0.00           C
ATOM    137  O   ALA X  10      22.060   8.633  23.344  0.00  0.00           O
ATOM    138  CB  ALA X  10      25.270   7.614  23.643  0.00  0.00           C
ATOM    139  H   ALA X  10      24.763   6.278  25.705  1.00  0.00           H
ATOM    140  HA  ALA X  10      24.138   8.944  24.885  1.00  0.00           H
ATOM    141  HB1 ALA X  10      25.282   8.290  22.788  1.00  0.00           H
ATOM    142  HB2 ALA X  10      26.211   7.743  24.179  1.00  0.00           H
ATOM    143  HB3 ALA X  10      25.243   6.596  23.255  1.00  0.00           H
ATOM    144  N   GLU X  11      22.228   6.421  23.643  0.00  0.00           N
ATOM    145  CA  GLU X  11      20.961   6.129  23.083  0.00  0.00           C
ATOM    146  C   GLU X  11      19.840   6.875  23.840  0.00  0.00           C
ATOM    147  O   GLU X  11      18.958   7.502  23.261  0.00  0.00           O
ATOM    148  CB  GLU X  11      20.702   4.611  22.980  0.00  0.00           C
ATOM    149  CG  GLU X  11      21.507   3.931  21.850  0.00  0.00           C
ATOM    150  CD  GLU X  11      21.289   2.422  21.741  0.00  0.00           C
ATOM    151  OE1 GLU X  11      20.453   1.865  22.480  0.00  0.00           O
ATOM    152  OE2 GLU X  11      21.948   1.807  20.879  0.00  0.00           O
ATOM    153  H   GLU X  11      22.793   5.643  23.952  1.00  0.00           H
ATOM    154  HA  GLU X  11      20.966   6.507  22.061  1.00  0.00           H
ATOM    155  HB3 GLU X  11      19.638   4.439  22.809  1.00  0.00           H
ATOM    156  HB2 GLU X  11      20.929   4.125  23.928  1.00  0.00           H
ATOM    157  HG3 GLU X  11      22.571   4.118  21.977  1.00  0.00           H
ATOM    158  HG2 GLU X  11      21.234   4.380  20.893  1.00  0.00           H
ATOM    159  N   PHE X  12      19.872   6.764  25.166  0.00  0.00           N
ATOM    160  CA  PHE X  12      18.864   7.373  25.888  0.00  0.00           C
ATOM    161  C   PHE X  12      18.895   8.922  25.777  0.00  0.00           C
ATOM    162  O   PHE X  12      17.903   9.647  25.711  0.00  0.00           O
ATOM    163  CB  PHE X  12      19.013   6.860  27.329  0.00  0.00           C
ATOM    164  CG  PHE X  12      17.845   7.346  28.113  0.00  0.00           C
ATOM    165  CD1 PHE X  12      17.943   8.549  28.837  0.00  0.00           C
ATOM    166  CD2 PHE X  12      16.589   6.809  27.778  0.00  0.00           C
ATOM    167  CE1 PHE X  12      16.792   9.186  29.247  0.00  0.00           C
ATOM    168  CE2 PHE X  12      15.460   7.511  28.121  0.00  0.00           C
ATOM    169  CZ  PHE X  12      15.572   8.656  28.871  0.00  0.00           C
ATOM    170  H   PHE X  12      20.617   6.248  25.611  1.00  0.00           H
ATOM    171  HA  PHE X  12      17.901   7.011  25.527  1.00  0.00           H
ATOM    172  HB3 PHE X  12      19.952   7.177  27.788  1.00  0.00           H
ATOM    173  HB2 PHE X  12      19.003   5.769  27.342  1.00  0.00           H
ATOM    174  HD1 PHE X  12      18.903   9.002  29.031  1.00  0.00           H
ATOM    175  HD2 PHE X  12      16.506   5.931  27.153  1.00  0.00           H
ATOM    176  HE1 PHE X  12      16.854  10.096  29.827  1.00  0.00           H
ATOM    177  HE2 PHE X  12      14.484   7.203  27.794  1.00  0.00           H
ATOM    178  HZ  PHE X  12      14.657   9.094  29.180  1.00  0.00           H
ATOM    179  N   LYS X  13      20.138   9.395  25.720  0.00  0.00           N
ATOM    180  CA  LYS X  13      20.296  10.925  25.610  0.00  0.00           C
ATOM    181  C   LYS X  13      19.699  11.403  24.264  0.00  0.00           C
ATOM    182  O   LYS X  13      19.010  12.417  24.222  0.00  0.00           O
ATOM    183  CB  LYS X  13      21.761  11.366  25.793  0.00  0.00           C
ATOM    184  CG  LYS X  13      22.213  11.374  27.263  0.00  0.00           C
ATOM    185  CD  LYS X  13      23.641  11.910  27.447  0.00  0.00           C
ATOM    186  CE  LYS X  13      24.042  12.026  28.929  0.00  0.00           C
ATOM    187  NZ  LYS X  13      25.392  12.593  29.102  0.00  0.00           N
ATOM    188  H   LYS X  13      20.922   8.758  25.749  1.00  0.00           H
ATOM    189  HA  LYS X  13      19.682  11.361  26.397  1.00  0.00           H
ATOM    190  HB3 LYS X  13      21.862  12.385  25.417  1.00  0.00           H
ATOM    191  HB2 LYS X  13      22.421  10.752  25.180  1.00  0.00           H
ATOM    192  HG3 LYS X  13      22.142  10.367  27.675  1.00  0.00           H
ATOM    193  HG2 LYS X  13      21.520  11.985  27.845  1.00  0.00           H
ATOM    194  HD3 LYS X  13      23.724  12.885  26.963  1.00  0.00           H
ATOM    195  HD2 LYS X  13      24.336  11.249  26.927  1.00  0.00           H
ATOM    196  HE3 LYS X  13      24.010  11.045  29.403  1.00  0.00           H
ATOM    197  HE2 LYS X  13      23.328  12.655  29.464  1.00  0.00           H
ATOM    198  HZ1 LYS X  13      25.616  12.652  30.081  1.00  0.00           H
ATOM    199  HZ2 LYS X  13      26.087  12.020  28.658  1.00  0.00           H
ATOM    200  HZ3 LYS X  13      25.444  13.520  28.718  1.00  0.00           H
ATOM    201  N   GLU X  14      19.938  10.666  23.181  0.00  0.00           N
ATOM    202  CA  GLU X  14      19.404  11.022  21.928  0.00  0.00           C
ATOM    203  C   GLU X  14      17.814  11.012  21.994  0.00  0.00           C
ATOM    204  O   GLU X  14      17.144  11.916  21.504  0.00  0.00           O
ATOM    205  CB  GLU X  14      19.927  10.092  20.815  0.00  0.00           C
ATOM    206  CG  GLU X  14      21.407  10.350  20.451  0.00  0.00           C
ATOM    207  CD  GLU X  14      21.945   9.456  19.335  0.00  0.00           C
ATOM    208  OE1 GLU X  14      21.177   8.663  18.756  0.00  0.00           O
ATOM    209  OE2 GLU X  14      23.146   9.583  19.023  0.00  0.00           O
ATOM    210  H   GLU X  14      20.509   9.836  23.251  1.00  0.00           H
ATOM    211  HA  GLU X  14      19.734  12.033  21.686  1.00  0.00           H
ATOM    212  HB3 GLU X  14      19.313  10.224  19.923  1.00  0.00           H
ATOM    213  HB2 GLU X  14      19.801   9.051  21.113  1.00  0.00           H
ATOM    214  HG3 GLU X  14      22.038  10.225  21.330  1.00  0.00           H
ATOM    215  HG2 GLU X  14      21.526  11.389  20.138  1.00  0.00           H
ATOM    216  N   ALA X  15      17.254   9.979  22.621  0.00  0.00           N
ATOM    217  CA  ALA X  15      15.832   9.905  22.732  0.00  0.00           C
ATOM    218  C   ALA X  15      15.290  11.077  23.600  0.00  0.00           C
ATOM    219  O   ALA X  15      14.282  11.683  23.251  0.00  0.00           O
ATOM    220  CB  ALA X  15      15.439   8.552  23.348  0.00  0.00           C
ATOM    221  H   ALA X  15      17.834   9.252  23.015  1.00  0.00           H
ATOM    222  HA  ALA X  15      15.388   9.956  21.738  1.00  0.00           H
ATOM    223  HB1 ALA X  15      14.355   8.461  23.422  1.00  0.00           H
ATOM    224  HB2 ALA X  15      15.798   7.721  22.741  1.00  0.00           H
ATOM    225  HB3 ALA X  15      15.846   8.431  24.354  1.00  0.00           H
ATOM    226  N   PHE X  16      15.979  11.418  24.687  0.00  0.00           N
ATOM    227  CA  PHE X  16      15.569  12.537  25.506  0.00  0.00           C
ATOM    228  C   PHE X  16      15.630  13.852  24.766  0.00  0.00           C
ATOM    229  O   PHE X  16      14.794  14.734  24.953  0.00  0.00           O
ATOM    230  CB  PHE X  16      16.466  12.514  26.772  0.00  0.00           C
ATOM    231  CG  PHE X  16      16.307  13.635  27.786  0.00  0.00           C
ATOM    232  CD1 PHE X  16      17.080  14.811  27.686  0.00  0.00           C
ATOM    233  CD2 PHE X  16      15.292  13.569  28.761  0.00  0.00           C
ATOM    234  CE1 PHE X  16      16.877  15.852  28.583  0.00  0.00           C
ATOM    235  CE2 PHE X  16      15.115  14.612  29.658  0.00  0.00           C
ATOM    236  CZ  PHE X  16      15.907  15.747  29.570  0.00  0.00           C
ATOM    237  H   PHE X  16      16.801  10.892  24.949  1.00  0.00           H
ATOM    238  HA  PHE X  16      14.544  12.370  25.836  1.00  0.00           H
ATOM    239  HB3 PHE X  16      17.514  12.494  26.473  1.00  0.00           H
ATOM    240  HB2 PHE X  16      16.300  11.574  27.300  1.00  0.00           H
ATOM    241  HD1 PHE X  16      17.828  14.910  26.912  1.00  0.00           H
ATOM    242  HD2 PHE X  16      14.647  12.710  28.822  1.00  0.00           H
ATOM    243  HE1 PHE X  16      17.466  16.755  28.497  1.00  0.00           H
ATOM    244  HE2 PHE X  16      14.345  14.547  30.414  1.00  0.00           H
ATOM    245  HZ  PHE X  16      15.747  16.557  30.265  1.00  0.00           H
ATOM    246  N   ALA X  17      16.623  13.972  23.885  0.00  0.00           N
ATOM    247  CA  ALA X  17      16.741  15.188  23.080  0.00  0.00           C
ATOM    248  C   ALA X  17      15.670  15.465  22.142  0.00  0.00           C
ATOM    249  O   ALA X  17      15.318  16.624  21.926  0.00  0.00           O
ATOM    250  CB  ALA X  17      18.098  15.172  22.355  0.00  0.00           C
ATOM    251  H   ALA X  17      17.292  13.224  23.774  1.00  0.00           H
ATOM    252  HA  ALA X  17      16.772  16.025  23.777  1.00  0.00           H
ATOM    253  HB1 ALA X  17      18.263  16.099  21.805  1.00  0.00           H
ATOM    254  HB2 ALA X  17      18.921  15.066  23.064  1.00  0.00           H
ATOM    255  HB3 ALA X  17      18.167  14.351  21.641  1.00  0.00           H
ATOM    256  N   LEU X  18      15.016  14.411  21.659  0.00  0.00           N
ATOM    257  CA  LEU X  18      13.800  14.557  20.786  0.00  0.00           C
ATOM    258  C   LEU X  18      12.586  15.266  21.524  0.00  0.00           C
ATOM    259  O   LEU X  18      11.606  15.711  20.928  0.00  0.00           O
ATOM    260  CB  LEU X  18      13.352  13.174  20.260  0.00  0.00           C
ATOM    261  CG  LEU X  18      14.355  12.478  19.312  0.00  0.00           C
ATOM    262  CD1 LEU X  18      13.960  11.005  19.072  0.00  0.00           C
ATOM    263  CD2 LEU X  18      14.558  13.256  17.994  0.00  0.00           C
ATOM    264  H   LEU X  18      15.333  13.477  21.877  1.00  0.00           H
ATOM    265  HA  LEU X  18      14.078  15.179  19.935  1.00  0.00           H
ATOM    266  HB3 LEU X  18      12.398  13.275  19.739  1.00  0.00           H
ATOM    267  HB2 LEU X  18      13.141  12.534  21.116  1.00  0.00           H
ATOM    268  HG  LEU X  18      15.318  12.453  19.820  1.00  0.00           H
ATOM    269 HD11 LEU X  18      14.800  10.342  19.284  1.00  0.00           H
ATOM    270 HD12 LEU X  18      13.137  10.689  19.714  1.00  0.00           H
ATOM    271 HD13 LEU X  18      13.648  10.812  18.046  1.00  0.00           H
ATOM    272 HD21 LEU X  18      14.520  12.615  17.114  1.00  0.00           H
ATOM    273 HD22 LEU X  18      13.806  14.033  17.854  1.00  0.00           H
ATOM    274 HD23 LEU X  18      15.533  13.745  17.985  1.00  0.00           H
ATOM    275  N   PHE X  19      12.651  15.189  22.849  0.00  0.00           N
ATOM    276  CA  PHE X  19      11.592  15.737  23.625  0.00  0.00           C
ATOM    277  C   PHE X  19      12.058  17.114  24.201  0.00  0.00           C
ATOM    278  O   PHE X  19      11.288  17.989  24.559  0.00  0.00           O
ATOM    279  CB  PHE X  19      11.091  14.660  24.621  0.00  0.00           C
ATOM    280  CG  PHE X  19      10.800  13.264  24.030  0.00  0.00           C
ATOM    281  CD1 PHE X  19      10.415  13.064  22.681  0.00  0.00           C
ATOM    282  CD2 PHE X  19      10.791  12.133  24.869  0.00  0.00           C
ATOM    283  CE1 PHE X  19      10.153  11.799  22.177  0.00  0.00           C
ATOM    284  CE2 PHE X  19      10.517  10.869  24.350  0.00  0.00           C
ATOM    285  CZ  PHE X  19      10.211  10.699  23.010  0.00  0.00           C
ATOM    286  H   PHE X  19      13.444  14.746  23.291  1.00  0.00           H
ATOM    287  HA  PHE X  19      10.781  15.954  22.929  1.00  0.00           H
ATOM    288  HB3 PHE X  19      10.184  15.022  25.106  1.00  0.00           H
ATOM    289  HB2 PHE X  19      11.830  14.546  25.415  1.00  0.00           H
ATOM    290  HD1 PHE X  19      10.345  13.884  21.995  1.00  0.00           H
ATOM    291  HD2 PHE X  19      11.021  12.254  25.917  1.00  0.00           H
ATOM    292  HE1 PHE X  19       9.895  11.676  21.134  1.00  0.00           H
ATOM    293  HE2 PHE X  19      10.544   9.992  24.973  1.00  0.00           H
ATOM    294  HZ  PHE X  19      10.006   9.711  22.621  1.00  0.00           H
ATOM    295  N   ASP X  20      13.380  17.213  24.345  0.00  0.00           N
ATOM    296  CA  ASP X  20      13.893  18.462  25.061  0.00  0.00           C
ATOM    297  C   ASP X  20      14.354  19.204  23.682  0.00  0.00           C
ATOM    298  O   ASP X  20      15.460  19.094  23.135  0.00  0.00           O
ATOM    299  CB  ASP X  20      15.115  18.108  25.939  0.00  0.00           C
ATOM    300  CG  ASP X  20      15.856  19.314  26.516  0.00  0.00           C
ATOM    301  OD1 ASP X  20      15.346  20.450  26.462  0.00  0.00           O
ATOM    302  OD2 ASP X  20      16.976  19.109  27.029  0.00  0.00           O
ATOM    303  H   ASP X  20      13.982  16.484  23.988  1.00  0.00           H
ATOM    304  HA  ASP X  20      13.175  18.995  25.685  1.00  0.00           H
ATOM    305  HB3 ASP X  20      15.821  17.525  25.348  1.00  0.00           H
ATOM    306  HB2 ASP X  20      14.782  17.482  26.769  1.00  0.00           H
ATOM    307  N   LYS X  21      13.379  19.985  23.216  0.00  0.00           N
ATOM    308  CA  LYS X  21      13.401  20.847  22.122  0.00  0.00           C
ATOM    309  C   LYS X  21      14.485  21.948  22.366  0.00  0.00           C
ATOM    310  O   LYS X  21      15.450  22.105  21.612  0.00  0.00           O
ATOM    311  CB  LYS X  21      11.989  21.473  21.999  0.00  0.00           C
ATOM    312  CG  LYS X  21      11.797  22.459  20.825  0.00  0.00           C
ATOM    313  CD  LYS X  21      10.501  23.286  20.916  0.00  0.00           C
ATOM    314  CE  LYS X  21       9.230  22.429  21.038  0.00  0.00           C
ATOM    315  NZ  LYS X  21       7.988  23.216  20.934  0.00  0.00           N
ATOM    316  H   LYS X  21      12.479  19.997  23.675  1.00  0.00           H
ATOM    317  HA  LYS X  21      13.540  20.322  21.178  1.00  0.00           H
ATOM    318  HB3 LYS X  21      11.743  21.996  22.923  1.00  0.00           H
ATOM    319  HB2 LYS X  21      11.256  20.669  21.909  1.00  0.00           H
ATOM    320  HG3 LYS X  21      11.815  21.904  19.885  1.00  0.00           H
ATOM    321  HG2 LYS X  21      12.633  23.156  20.770  1.00  0.00           H
ATOM    322  HD3 LYS X  21      10.435  23.920  20.030  1.00  0.00           H
ATOM    323  HD2 LYS X  21      10.572  23.967  21.766  1.00  0.00           H
ATOM    324  HE3 LYS X  21       9.215  21.897  21.989  1.00  0.00           H
ATOM    325  HE2 LYS X  21       9.244  21.668  20.261  1.00  0.00           H
ATOM    326  HZ1 LYS X  21       7.194  22.588  21.041  1.00  0.00           H
ATOM    327  HZ2 LYS X  21       7.937  23.913  21.656  1.00  0.00           H
ATOM    328  HZ3 LYS X  21       7.916  23.669  20.040  1.00  0.00           H
ATOM    329  N   ASP X  22      14.301  22.682  23.454  0.00  0.00           N
ATOM    330  CA  ASP X  22      15.210  23.741  23.758  0.00  0.00           C
ATOM    331  C   ASP X  22      16.584  23.400  24.280  0.00  0.00           C
ATOM    332  O   ASP X  22      17.508  24.210  24.297  0.00  0.00           O
ATOM    333  CB  ASP X  22      14.574  24.842  24.657  0.00  0.00           C
ATOM    334  CG  ASP X  22      13.433  25.653  24.030  0.00  0.00           C
ATOM    335  OD1 ASP X  22      13.385  25.786  22.790  0.00  0.00           O
ATOM    336  OD2 ASP X  22      12.679  26.289  24.793  0.00  0.00           O
ATOM    337  H   ASP X  22      13.519  22.491  24.065  1.00  0.00           H
ATOM    338  HA  ASP X  22      15.378  24.259  22.814  1.00  0.00           H
ATOM    339  HB3 ASP X  22      15.333  25.557  24.982  1.00  0.00           H
ATOM    340  HB2 ASP X  22      14.193  24.358  25.559  1.00  0.00           H
ATOM    341  N   GLY X  23      16.718  22.148  24.695  0.00  0.00           N
ATOM    342  CA  GLY X  23      18.123  21.715  25.183  0.00  0.00           C
ATOM    343  C   GLY X  23      18.431  22.244  26.510  0.00  0.00           C
ATOM    344  O   GLY X  23      19.581  22.566  26.817  0.00  0.00           O
ATOM    345  H   GLY X  23      15.923  21.525  24.682  1.00  0.00           H
ATOM    346  HA3 GLY X  23      18.875  22.056  24.472  1.00  0.00           H
ATOM    347  HA2 GLY X  23      18.179  20.626  25.204  1.00  0.00           H
ATOM    348  N   ASP X  24      17.409  22.313  27.359  0.00  0.00           N
ATOM    349  CA  ASP X  24      17.653  22.901  28.774  0.00  0.00           C
ATOM    350  C   ASP X  24      17.848  21.832  29.771  0.00  0.00           C
ATOM    351  O   ASP X  24      18.067  22.060  30.945  0.00  0.00           O
ATOM    352  CB  ASP X  24      16.433  23.749  29.249  0.00  0.00           C
ATOM    353  CG  ASP X  24      16.187  25.067  28.512  0.00  0.00           C
ATOM    354  OD1 ASP X  24      17.136  25.643  27.942  0.00  0.00           O
ATOM    355  OD2 ASP X  24      15.075  25.611  28.667  0.00  0.00           O
ATOM    356  H   ASP X  24      16.496  21.985  27.077  1.00  0.00           H
ATOM    357  HA  ASP X  24      18.429  23.665  28.799  1.00  0.00           H
ATOM    358  HB3 ASP X  24      16.535  24.003  30.306  1.00  0.00           H
ATOM    359  HB2 ASP X  24      15.535  23.136  29.152  1.00  0.00           H
ATOM    360  N   GLY X  25      17.666  20.599  29.330  0.00  0.00           N
ATOM    361  CA  GLY X  25      17.918  19.452  30.305  0.00  0.00           C
ATOM    362  C   GLY X  25      16.634  19.088  31.068  0.00  0.00           C
ATOM    363  O   GLY X  25      16.675  18.500  32.149  0.00  0.00           O
ATOM    364  H   GLY X  25      17.370  20.443  28.377  1.00  0.00           H
ATOM    365  HA3 GLY X  25      18.692  19.742  31.015  1.00  0.00           H
ATOM    366  HA2 GLY X  25      18.273  18.579  29.755  1.00  0.00           H
ATOM    367  N   THR X  26      15.493  19.481  30.505  0.00  0.00           N
ATOM    368  CA  THR X  26      14.197  19.197  31.107  0.00  0.00           C
ATOM    369  C   THR X  26      13.187  18.797  29.964  0.00  0.00           C
ATOM    370  O   THR X  26      13.430  19.134  28.785  0.00  0.00           O
ATOM    371  CB  THR X  26      13.669  20.457  31.857  0.00  0.00           C
ATOM    372  OG1 THR X  26      13.750  21.636  31.069  0.00  0.00           O
ATOM    373  CG2 THR X  26      14.404  20.741  33.175  0.00  0.00           C
ATOM    374  H   THR X  26      15.510  19.992  29.634  1.00  0.00           H
ATOM    375  HA  THR X  26      14.310  18.344  31.776  1.00  0.00           H
ATOM    376  HB  THR X  26      12.615  20.315  32.080  1.00  0.00           H
ATOM    377  HG1 THR X  26      13.480  22.386  31.614  1.00  0.00           H
ATOM    378 HG21 THR X  26      13.946  21.565  33.721  1.00  0.00           H
ATOM    379 HG22 THR X  26      14.372  19.867  33.827  1.00  0.00           H
ATOM    380 HG23 THR X  26      15.453  20.989  33.012  1.00  0.00           H
ATOM    381  N   ILE X  27      12.069  18.184  30.339  0.00  0.00           N
ATOM    382  CA  ILE X  27      11.024  18.041  29.333  0.00  0.00           C
ATOM    383  C   ILE X  27       9.817  18.776  29.749  0.00  0.00           C
ATOM    384  O   ILE X  27       9.312  18.323  30.776  0.00  0.00           O
ATOM    385  CB  ILE X  27      10.641  16.569  28.950  0.00  0.00           C
ATOM    386  CG1 ILE X  27      11.882  15.710  28.609  0.00  0.00           C
ATOM    387  CG2 ILE X  27       9.622  16.500  27.785  0.00  0.00           C
ATOM    388  CD1 ILE X  27      11.627  14.191  28.597  0.00  0.00           C
ATOM    389  H   ILE X  27      11.972  17.842  31.285  1.00  0.00           H
ATOM    390  HA  ILE X  27      11.389  18.512  28.420  1.00  0.00           H
ATOM    391  HB  ILE X  27      10.145  16.116  29.803  1.00  0.00           H
ATOM    392 HG13 ILE X  27      12.665  15.895  29.342  1.00  0.00           H
ATOM    393 HG12 ILE X  27      12.302  16.026  27.652  1.00  0.00           H
ATOM    394 HG21 ILE X  27       9.378  15.473  27.514  1.00  0.00           H
ATOM    395 HG22 ILE X  27       8.676  16.979  28.038  1.00  0.00           H
ATOM    396 HG23 ILE X  27      10.010  16.991  26.893  1.00  0.00           H
ATOM    397 HD11 ILE X  27      12.027  13.733  27.692  1.00  0.00           H
ATOM    398 HD12 ILE X  27      12.121  13.709  29.441  1.00  0.00           H
ATOM    399 HD13 ILE X  27      10.571  13.933  28.660  1.00  0.00           H
ATOM    400  N   THR X  28       9.304  19.831  29.110  0.00  0.00           N
ATOM    401  CA  THR X  28       8.031  20.311  29.985  0.00  0.00           C
ATOM    402  C   THR X  28       6.864  19.812  29.292  0.00  0.00           C
ATOM    403  O   THR X  28       6.967  19.137  28.268  0.00  0.00           O
ATOM    404  CB  THR X  28       8.018  21.876  29.854  0.00  0.00           C
ATOM    405  OG1 THR X  28       8.138  22.288  28.492  0.00  0.00           O
ATOM    406  CG2 THR X  28       9.144  22.595  30.609  0.00  0.00           C
ATOM    407  H   THR X  28       9.730  20.159  28.255  1.00  0.00           H
ATOM    408  HA  THR X  28       8.082  19.942  31.009  1.00  0.00           H
ATOM    409  HB  THR X  28       7.077  22.285  30.226  1.00  0.00           H
ATOM    410  HG1 THR X  28       9.039  22.040  28.177  1.00  0.00           H
ATOM    411 HG21 THR X  28       9.272  23.619  30.255  1.00  0.00           H
ATOM    412 HG22 THR X  28       8.908  22.675  31.667  1.00  0.00           H
ATOM    413 HG23 THR X  28      10.103  22.086  30.503  1.00  0.00           H
ATOM    414  N   THR X  29       5.695  20.083  29.870  0.00  0.00           N
ATOM    415  CA  THR X  29       4.364  19.660  29.386  0.00  0.00           C
ATOM    416  C   THR X  29       4.186  20.182  27.966  0.00  0.00           C
ATOM    417  O   THR X  29       3.708  19.391  27.156  0.00  0.00           O
ATOM    418  CB  THR X  29       3.240  20.218  30.304  0.00  0.00           C
ATOM    419  OG1 THR X  29       3.368  21.621  30.510  0.00  0.00           O
ATOM    420  CG2 THR X  29       3.229  19.571  31.695  0.00  0.00           C
ATOM    421  H   THR X  29       5.666  20.625  30.721  1.00  0.00           H
ATOM    422  HA  THR X  29       4.338  18.571  29.358  1.00  0.00           H
ATOM    423  HB  THR X  29       2.270  20.038  29.834  1.00  0.00           H
ATOM    424  HG1 THR X  29       2.906  22.075  29.790  1.00  0.00           H
ATOM    425 HG21 THR X  29       2.446  19.998  32.321  1.00  0.00           H
ATOM    426 HG22 THR X  29       3.031  18.502  31.623  1.00  0.00           H
ATOM    427 HG23 THR X  29       4.175  19.702  32.219  1.00  0.00           H
ATOM    428  N   LYS X  30       4.638  21.381  27.624  0.00  0.00           N
ATOM    429  CA  LYS X  30       4.685  22.002  26.354  0.00  0.00           C
ATOM    430  C   LYS X  30       5.467  21.146  25.366  0.00  0.00           C
ATOM    431  O   LYS X  30       4.969  20.815  24.289  0.00  0.00           O
ATOM    432  CB  LYS X  30       5.249  23.435  26.461  0.00  0.00           C
ATOM    433  CG  LYS X  30       4.393  24.374  27.338  0.00  0.00           C
ATOM    434  CD  LYS X  30       4.976  25.790  27.510  0.00  0.00           C
ATOM    435  CE  LYS X  30       4.963  26.644  26.225  0.00  0.00           C
ATOM    436  NZ  LYS X  30       5.459  28.011  26.462  0.00  0.00           N
ATOM    437  H   LYS X  30       5.020  21.996  28.327  1.00  0.00           H
ATOM    438  HA  LYS X  30       3.658  22.038  25.988  1.00  0.00           H
ATOM    439  HB3 LYS X  30       5.323  23.851  25.456  1.00  0.00           H
ATOM    440  HB2 LYS X  30       6.269  23.405  26.847  1.00  0.00           H
ATOM    441  HG3 LYS X  30       4.278  23.939  28.331  1.00  0.00           H
ATOM    442  HG2 LYS X  30       3.385  24.440  26.928  1.00  0.00           H
ATOM    443  HD3 LYS X  30       5.998  25.709  27.885  1.00  0.00           H
ATOM    444  HD2 LYS X  30       4.414  26.300  28.292  1.00  0.00           H
ATOM    445  HE3 LYS X  30       3.949  26.705  25.828  1.00  0.00           H
ATOM    446  HE2 LYS X  30       5.578  26.182  25.452  1.00  0.00           H
ATOM    447  HZ1 LYS X  30       5.433  28.537  25.605  1.00  0.00           H
ATOM    448  HZ2 LYS X  30       4.888  28.490  27.136  1.00  0.00           H
ATOM    449  HZ3 LYS X  30       6.408  28.000  26.789  1.00  0.00           H
ATOM    450  N   GLU X  31       6.701  20.783  25.738  0.00  0.00           N
ATOM    451  CA  GLU X  31       7.522  19.945  24.872  0.00  0.00           C
ATOM    452  C   GLU X  31       6.955  18.586  24.592  0.00  0.00           C
ATOM    453  O   GLU X  31       6.946  18.102  23.463  0.00  0.00           O
ATOM    454  CB  GLU X  31       8.971  20.033  25.319  0.00  0.00           C
ATOM    455  CG  GLU X  31       9.490  21.491  25.316  0.00  0.00           C
ATOM    456  CD  GLU X  31      10.742  21.659  26.148  0.00  0.00           C
ATOM    457  OE1 GLU X  31      10.581  21.597  27.386  0.00  0.00           O
ATOM    458  OE2 GLU X  31      11.807  21.909  25.553  0.00  0.00           O
ATOM    459  H   GLU X  31       7.072  21.091  26.626  1.00  0.00           H
ATOM    460  HA  GLU X  31       7.457  20.445  23.907  1.00  0.00           H
ATOM    461  HB3 GLU X  31       9.549  19.485  24.588  1.00  0.00           H
ATOM    462  HB2 GLU X  31       9.109  19.542  26.283  1.00  0.00           H
ATOM    463  HG3 GLU X  31       8.761  22.195  25.715  1.00  0.00           H
ATOM    464  HG2 GLU X  31       9.682  21.815  24.293  1.00  0.00           H
ATOM    465  N   LEU X  32       6.427  17.960  25.647  0.00  0.00           N
ATOM    466  CA  LEU X  32       5.839  16.633  25.467  0.00  0.00           C
ATOM    467  C   LEU X  32       4.540  16.697  24.558  0.00  0.00           C
ATOM    468  O   LEU X  32       3.991  15.706  24.070  0.00  0.00           O
ATOM    469  CB  LEU X  32       5.453  16.089  26.871  0.00  0.00           C
ATOM    470  CG  LEU X  32       5.799  14.600  27.120  0.00  0.00           C
ATOM    471  CD1 LEU X  32       5.417  14.189  28.555  0.00  0.00           C
ATOM    472  CD2 LEU X  32       5.170  13.638  26.096  0.00  0.00           C
ATOM    473  H   LEU X  32       6.436  18.405  26.555  1.00  0.00           H
ATOM    474  HA  LEU X  32       6.566  15.913  25.090  1.00  0.00           H
ATOM    475  HB3 LEU X  32       4.395  16.267  27.070  1.00  0.00           H
ATOM    476  HB2 LEU X  32       5.976  16.659  27.640  1.00  0.00           H
ATOM    477  HG  LEU X  32       6.882  14.493  27.034  1.00  0.00           H
ATOM    478 HD11 LEU X  32       6.307  14.075  29.174  1.00  0.00           H
ATOM    479 HD12 LEU X  32       4.779  14.935  29.027  1.00  0.00           H
ATOM    480 HD13 LEU X  32       4.875  13.244  28.597  1.00  0.00           H
ATOM    481 HD21 LEU X  32       5.216  12.601  26.431  1.00  0.00           H
ATOM    482 HD22 LEU X  32       4.122  13.877  25.915  1.00  0.00           H
ATOM    483 HD23 LEU X  32       5.693  13.678  25.139  1.00  0.00           H
ATOM    484  N   GLY X  33       4.055  17.931  24.445  0.00  0.00           N
ATOM    485  CA  GLY X  33       2.833  18.159  23.673  0.00  0.00           C
ATOM    486  C   GLY X  33       3.296  18.280  22.237  0.00  0.00           C
ATOM    487  O   GLY X  33       2.664  17.823  21.287  0.00  0.00           O
ATOM    488  H   GLY X  33       4.529  18.702  24.892  1.00  0.00           H
ATOM    489  HA3 GLY X  33       2.378  19.098  23.986  1.00  0.00           H
ATOM    490  HA2 GLY X  33       2.177  17.293  23.769  1.00  0.00           H
ATOM    491  N   THR X  34       4.462  18.909  22.095  0.00  0.00           N
ATOM    492  CA  THR X  34       4.988  19.124  20.686  0.00  0.00           C
ATOM    493  C   THR X  34       5.247  17.729  20.047  0.00  0.00           C
ATOM    494  O   THR X  34       4.972  17.538  18.870  0.00  0.00           O
ATOM    495  CB  THR X  34       6.293  19.958  20.642  0.00  0.00           C
ATOM    496  OG1 THR X  34       6.127  21.167  21.382  0.00  0.00           O
ATOM    497  CG2 THR X  34       6.681  20.333  19.197  0.00  0.00           C
ATOM    498  H   THR X  34       4.966  19.228  22.910  1.00  0.00           H
ATOM    499  HA  THR X  34       4.245  19.661  20.098  1.00  0.00           H
ATOM    500  HB  THR X  34       7.114  19.396  21.092  1.00  0.00           H
ATOM    501  HG1 THR X  34       5.810  20.937  22.270  1.00  0.00           H
ATOM    502 HG21 THR X  34       7.546  20.986  19.147  1.00  0.00           H
ATOM    503 HG22 THR X  34       6.929  19.453  18.605  1.00  0.00           H
ATOM    504 HG23 THR X  34       5.863  20.846  18.689  1.00  0.00           H
ATOM    505  N   VAL X  35       5.846  16.828  20.817  0.00  0.00           N
ATOM    506  CA  VAL X  35       6.129  15.467  20.373  0.00  0.00           C
ATOM    507  C   VAL X  35       4.865  14.690  19.920  0.00  0.00           C
ATOM    508  O   VAL X  35       4.729  14.064  18.879  0.00  0.00           O
ATOM    509  CB  VAL X  35       6.834  14.703  21.528  0.00  0.00           C
ATOM    510  CG1 VAL X  35       7.041  13.192  21.304  0.00  0.00           C
ATOM    511  CG2 VAL X  35       8.171  15.377  21.869  0.00  0.00           C
ATOM    512  H   VAL X  35       6.129  17.073  21.755  1.00  0.00           H
ATOM    513  HA  VAL X  35       6.777  15.549  19.500  1.00  0.00           H
ATOM    514  HB  VAL X  35       6.210  14.797  22.419  1.00  0.00           H
ATOM    515 HG11 VAL X  35       7.563  12.747  22.151  1.00  0.00           H
ATOM    516 HG12 VAL X  35       6.098  12.651  21.215  1.00  0.00           H
ATOM    517 HG13 VAL X  35       7.627  12.996  20.406  1.00  0.00           H
ATOM    518 HG21 VAL X  35       8.564  14.983  22.805  1.00  0.00           H
ATOM    519 HG22 VAL X  35       8.898  15.220  21.072  1.00  0.00           H
ATOM    520 HG23 VAL X  35       8.092  16.451  22.006  1.00  0.00           H
ATOM    521  N   MET X  36       3.942  14.707  20.882  0.00  0.00           N
ATOM    522  CA  MET X  36       2.701  13.925  20.587  0.00  0.00           C
ATOM    523  C   MET X  36       1.927  14.521  19.432  0.00  0.00           C
ATOM    524  O   MET X  36       1.416  13.754  18.622  0.00  0.00           O
ATOM    525  CB  MET X  36       1.810  13.933  21.848  0.00  0.00           C
ATOM    526  CG  MET X  36       2.380  13.133  23.031  0.00  0.00           C
ATOM    527  SD  MET X  36       2.107  11.340  22.944  0.00  0.00           S
ATOM    528  CE  MET X  36       0.360  11.265  23.433  0.00  0.00           C
ATOM    529  H   MET X  36       4.111  15.224  21.734  1.00  0.00           H
ATOM    530  HA  MET X  36       2.967  12.893  20.354  1.00  0.00           H
ATOM    531  HB3 MET X  36       0.825  13.537  21.597  1.00  0.00           H
ATOM    532  HB2 MET X  36       1.628  14.961  22.167  1.00  0.00           H
ATOM    533  HG3 MET X  36       1.945  13.502  23.961  1.00  0.00           H
ATOM    534  HG2 MET X  36       3.453  13.301  23.123  1.00  0.00           H
ATOM    535  HE1 MET X  36       0.024  10.228  23.469  1.00  0.00           H
ATOM    536  HE2 MET X  36       0.213  11.704  24.419  1.00  0.00           H
ATOM    537  HE3 MET X  36      -0.269  11.799  22.722  1.00  0.00           H
ATOM    538  N   ARG X  37       1.918  15.840  19.258  0.00  0.00           N
ATOM    539  CA  ARG X  37       1.313  16.502  18.155  0.00  0.00           C
ATOM    540  C   ARG X  37       2.039  16.074  16.853  0.00  0.00           C
ATOM    541  O   ARG X  37       1.314  15.847  15.891  0.00  0.00           O
ATOM    542  CB  ARG X  37       1.293  18.028  18.344  0.00  0.00           C
ATOM    543  CG  ARG X  37       0.187  18.472  19.316  0.00  0.00           C
ATOM    544  CD  ARG X  37       0.193  19.976  19.607  0.00  0.00           C
ATOM    545  NE  ARG X  37       1.351  20.365  20.425  0.00  0.00           N
ATOM    546  CZ  ARG X  37       1.719  21.625  20.712  0.00  0.00           C
ATOM    547  NH1 ARG X  37       1.037  22.660  20.223  0.00  0.00           N
ATOM    548  NH2 ARG X  37       2.774  21.851  21.494  0.00  0.00           N
ATOM    549  H   ARG X  37       2.362  16.442  19.936  1.00  0.00           H
ATOM    550  HA  ARG X  37       0.285  16.144  18.086  1.00  0.00           H
ATOM    551  HB3 ARG X  37       1.097  18.504  17.383  1.00  0.00           H
ATOM    552  HB2 ARG X  37       2.274  18.385  18.658  1.00  0.00           H
ATOM    553  HG3 ARG X  37       0.335  17.940  20.255  1.00  0.00           H
ATOM    554  HG2 ARG X  37      -0.796  18.161  18.967  1.00  0.00           H
ATOM    555  HD3 ARG X  37      -0.758  20.318  20.018  1.00  0.00           H
ATOM    556  HD2 ARG X  37       0.325  20.498  18.658  1.00  0.00           H
ATOM    557  HE  ARG X  37       1.866  19.569  20.793  1.00  0.00           H
ATOM    558 HH12 ARG X  37       1.287  23.618  20.420  1.00  0.00           H
ATOM    559 HH11 ARG X  37       0.231  22.531  19.631  1.00  0.00           H
ATOM    560 HH22 ARG X  37       3.075  22.789  21.714  1.00  0.00           H
ATOM    561 HH21 ARG X  37       3.314  21.117  21.921  1.00  0.00           H
ATOM    562  N   SER X  38       3.355  15.874  16.809  0.00  0.00           N
ATOM    563  CA  SER X  38       4.088  15.351  15.724  0.00  0.00           C
ATOM    564  C   SER X  38       3.504  13.998  15.323  0.00  0.00           C
ATOM    565  O   SER X  38       3.315  13.779  14.129  0.00  0.00           O
ATOM    566  CB  SER X  38       5.608  15.299  15.993  0.00  0.00           C
ATOM    567  OG  SER X  38       6.155  16.609  16.032  0.00  0.00           O
ATOM    568  H   SER X  38       3.928  16.103  17.608  1.00  0.00           H
ATOM    569  HA  SER X  38       3.969  16.031  14.880  1.00  0.00           H
ATOM    570  HB3 SER X  38       6.099  14.761  15.180  1.00  0.00           H
ATOM    571  HB2 SER X  38       5.865  14.756  16.898  1.00  0.00           H
ATOM    572  HG  SER X  38       7.092  16.534  16.262  1.00  0.00           H
ATOM    573  N   LEU X  39       3.197  13.124  16.274  0.00  0.00           N
ATOM    574  CA  LEU X  39       2.664  11.864  16.088  0.00  0.00           C
ATOM    575  C   LEU X  39       1.114  11.864  15.872  0.00  0.00           C
ATOM    576  O   LEU X  39       0.551  10.793  15.676  0.00  0.00           O
ATOM    577  CB  LEU X  39       2.981  11.033  17.364  0.00  0.00           C
ATOM    578  CG  LEU X  39       4.486  10.802  17.656  0.00  0.00           C
ATOM    579  CD1 LEU X  39       4.693  10.240  19.079  0.00  0.00           C
ATOM    580  CD2 LEU X  39       5.170   9.934  16.577  0.00  0.00           C
ATOM    581  H   LEU X  39       3.352  13.358  17.244  1.00  0.00           H
ATOM    582  HA  LEU X  39       3.183  11.315  15.303  1.00  0.00           H
[truncated: 4,909,015 more chars]
