# Supplementary material for: Structural Transition States Explored With Minimalist Coarse Grained Models: Applications to Calmodulin
Source: Front Mol Biosci. 2019 Oct 15;6:104. doi: 10.3389/fmolb.2019.00104 (PMC6843051; doi:10.3389/fmolb.2019.00104)
Supplement: Supplementary file 2 [file Data_Sheet_2.ZIP › SI/Map_Prompt/All_Atoms_after_Atomistic_Field_local_minimization/prompt_bbfrozen.pdb]

CRYST1    0.000    0.000    0.000  90.00  90.00  90.00 P 1           1
ATOM      1  N   GLU X   2      26.982  -3.329  37.417  0.00  0.00           N
ATOM      2  CA  GLU X   2      26.887  -2.143  36.616  0.00  0.00           C
ATOM      3  C   GLU X   2      25.747  -2.320  35.501  0.00  0.00           C
ATOM      4  O   GLU X   2      25.290  -3.298  34.904  0.00  0.00           O
ATOM      5  CB  GLU X   2      28.254  -1.704  36.021  0.00  0.00           C
ATOM      6  CG  GLU X   2      29.398  -1.471  37.040  0.00  0.00           C
ATOM      7  CD  GLU X   2      29.086  -0.437  38.119  0.00  0.00           C
ATOM      8  OE1 GLU X   2      28.252   0.455  37.874  0.00  0.00           O
ATOM      9  OE2 GLU X   2      29.664  -0.552  39.217  0.00  0.00           O
ATOM     10  H1  GLU X   2      26.056  -3.626  37.690  1.00  0.00           H
ATOM     11  H2  GLU X   2      27.427  -4.062  36.883  1.00  0.00           H
ATOM     12  H3  GLU X   2      27.530  -3.135  38.243  1.00  0.00           H
ATOM     13  HA  GLU X   2      26.466  -1.405  37.299  1.00  0.00           H
ATOM     14  HB3 GLU X   2      28.118  -0.788  35.443  1.00  0.00           H
ATOM     15  HB2 GLU X   2      28.593  -2.447  35.297  1.00  0.00           H
ATOM     16  HG3 GLU X   2      30.289  -1.137  36.506  1.00  0.00           H
ATOM     17  HG2 GLU X   2      29.674  -2.413  37.516  1.00  0.00           H
ATOM     18  N   GLN X   3      25.151  -1.119  35.535  0.00  0.00           N
ATOM     19  CA  GLN X   3      23.935  -0.622  34.867  0.00  0.00           C
ATOM     20  C   GLN X   3      24.427   0.386  33.887  0.00  0.00           C
ATOM     21  O   GLN X   3      24.778   1.373  34.550  0.00  0.00           O
ATOM     22  CB  GLN X   3      22.884  -0.164  35.916  0.00  0.00           C
ATOM     23  CG  GLN X   3      21.563   0.423  35.369  0.00  0.00           C
ATOM     24  CD  GLN X   3      20.807  -0.501  34.410  0.00  0.00           C
ATOM     25  OE1 GLN X   3      20.907  -1.723  34.491  0.00  0.00           O
ATOM     26  NE2 GLN X   3      20.017   0.065  33.508  0.00  0.00           N
ATOM     27  H   GLN X   3      25.545  -0.375  36.093  1.00  0.00           H
ATOM     28  HA  GLN X   3      23.573  -1.457  34.267  1.00  0.00           H
ATOM     29  HB3 GLN X   3      23.329   0.571  36.587  1.00  0.00           H
ATOM     30  HB2 GLN X   3      22.640  -1.018  36.548  1.00  0.00           H
ATOM     31  HG3 GLN X   3      21.765   1.376  34.883  1.00  0.00           H
ATOM     32  HG2 GLN X   3      20.900   0.650  36.205  1.00  0.00           H
ATOM     33 HE22 GLN X   3      19.493  -0.501  32.857  1.00  0.00           H
ATOM     34 HE21 GLN X   3      19.921   1.069  33.453  1.00  0.00           H
ATOM     35  N   LEU X   4      24.413   0.364  32.559  0.00  0.00           N
ATOM     36  CA  LEU X   4      24.613   1.241  31.527  0.00  0.00           C
ATOM     37  C   LEU X   4      26.217   1.493  31.202  0.00  0.00           C
ATOM     38  O   LEU X   4      27.222   1.386  31.910  0.00  0.00           O
ATOM     39  CB  LEU X   4      23.875   2.590  31.718  0.00  0.00           C
ATOM     40  CG  LEU X   4      22.337   2.510  31.860  0.00  0.00           C
ATOM     41  CD1 LEU X   4      21.739   3.898  32.170  0.00  0.00           C
ATOM     42  CD2 LEU X   4      21.657   1.846  30.646  0.00  0.00           C
ATOM     43  H   LEU X   4      24.207  -0.496  32.070  1.00  0.00           H
ATOM     44  HA  LEU X   4      24.217   0.740  30.644  1.00  0.00           H
ATOM     45  HB3 LEU X   4      24.105   3.222  30.862  1.00  0.00           H
ATOM     46  HB2 LEU X   4      24.297   3.108  32.580  1.00  0.00           H
ATOM     47  HG  LEU X   4      22.126   1.884  32.723  1.00  0.00           H
ATOM     48 HD11 LEU X   4      21.124   3.865  33.070  1.00  0.00           H
ATOM     49 HD12 LEU X   4      22.511   4.650  32.340  1.00  0.00           H
ATOM     50 HD13 LEU X   4      21.111   4.274  31.363  1.00  0.00           H
ATOM     51 HD21 LEU X   4      20.750   2.362  30.329  1.00  0.00           H
ATOM     52 HD22 LEU X   4      22.319   1.810  29.784  1.00  0.00           H
ATOM     53 HD23 LEU X   4      21.372   0.819  30.876  1.00  0.00           H
ATOM     54  N   THR X   5      26.247   1.521  29.861  0.00  0.00           N
ATOM     55  CA  THR X   5      27.334   1.625  28.931  0.00  0.00           C
ATOM     56  C   THR X   5      27.312   3.075  28.506  0.00  0.00           C
ATOM     57  O   THR X   5      26.255   3.705  28.564  0.00  0.00           O
ATOM     58  CB  THR X   5      27.249   0.644  27.730  0.00  0.00           C
ATOM     59  OG1 THR X   5      26.301   1.006  26.742  0.00  0.00           O
ATOM     60  CG2 THR X   5      27.026  -0.815  28.151  0.00  0.00           C
ATOM     61  H   THR X   5      25.387   1.463  29.335  1.00  0.00           H
ATOM     62  HA  THR X   5      28.245   1.496  29.516  1.00  0.00           H
ATOM     63  HB  THR X   5      28.220   0.680  27.231  1.00  0.00           H
ATOM     64  HG1 THR X   5      26.241   0.270  26.118  1.00  0.00           H
ATOM     65 HG21 THR X   5      27.068  -1.490  27.296  1.00  0.00           H
ATOM     66 HG22 THR X   5      27.795  -1.136  28.856  1.00  0.00           H
ATOM     67 HG23 THR X   5      26.060  -0.954  28.637  1.00  0.00           H
ATOM     68  N   GLU X   6      28.450   3.636  28.110  0.00  0.00           N
ATOM     69  CA  GLU X   6      28.524   5.039  27.671  0.00  0.00           C
ATOM     70  C   GLU X   6      27.663   5.206  26.434  0.00  0.00           C
ATOM     71  O   GLU X   6      26.979   6.224  26.375  0.00  0.00           O
ATOM     72  CB  GLU X   6      30.004   5.419  27.443  0.00  0.00           C
ATOM     73  CG  GLU X   6      30.243   6.892  27.038  0.00  0.00           C
ATOM     74  CD  GLU X   6      31.718   7.265  26.885  0.00  0.00           C
ATOM     75  OE1 GLU X   6      32.581   6.364  26.868  0.00  0.00           O
ATOM     76  OE2 GLU X   6      32.001   8.474  26.777  0.00  0.00           O
ATOM     77  H   GLU X   6      29.304   3.096  28.103  1.00  0.00           H
ATOM     78  HA  GLU X   6      28.123   5.673  28.462  1.00  0.00           H
ATOM     79  HB3 GLU X   6      30.427   4.769  26.675  1.00  0.00           H
ATOM     80  HB2 GLU X   6      30.565   5.213  28.355  1.00  0.00           H
ATOM     81  HG3 GLU X   6      29.795   7.550  27.784  1.00  0.00           H
ATOM     82  HG2 GLU X   6      29.744   7.111  26.093  1.00  0.00           H
ATOM     83  N   GLU X   7      27.604   4.242  25.524  0.00  0.00           N
ATOM     84  CA  GLU X   7      26.801   4.180  24.357  0.00  0.00           C
ATOM     85  C   GLU X   7      25.281   4.297  24.710  0.00  0.00           C
ATOM     86  O   GLU X   7      24.518   5.058  24.135  0.00  0.00           O
ATOM     87  CB  GLU X   7      27.102   2.875  23.589  0.00  0.00           C
ATOM     88  CG  GLU X   7      28.581   2.729  23.164  0.00  0.00           C
ATOM     89  CD  GLU X   7      28.832   1.455  22.366  0.00  0.00           C
ATOM     90  OE1 GLU X   7      28.883   0.371  22.979  0.00  0.00           O
ATOM     91  OE2 GLU X   7      28.985   1.552  21.132  0.00  0.00           O
ATOM     92  H   GLU X   7      28.183   3.420  25.621  1.00  0.00           H
ATOM     93  HA  GLU X   7      27.076   4.997  23.691  1.00  0.00           H
ATOM     94  HB3 GLU X   7      26.471   2.837  22.699  1.00  0.00           H
ATOM     95  HB2 GLU X   7      26.813   2.010  24.188  1.00  0.00           H
ATOM     96  HG3 GLU X   7      29.237   2.720  24.035  1.00  0.00           H
ATOM     97  HG2 GLU X   7      28.880   3.591  22.566  1.00  0.00           H
ATOM     98  N   GLN X   8      24.879   3.430  25.639  0.00  0.00           N
ATOM     99  CA  GLN X   8      23.485   3.429  26.045  0.00  0.00           C
ATOM    100  C   GLN X   8      23.075   4.859  26.587  0.00  0.00           C
ATOM    101  O   GLN X   8      22.029   5.404  26.249  0.00  0.00           O
ATOM    102  CB  GLN X   8      23.186   2.308  27.055  0.00  0.00           C
ATOM    103  CG  GLN X   8      23.019   0.932  26.377  0.00  0.00           C
ATOM    104  CD  GLN X   8      22.839  -0.211  27.375  0.00  0.00           C
ATOM    105  OE1 GLN X   8      23.461  -0.239  28.433  0.00  0.00           O
ATOM    106  NE2 GLN X   8      22.009  -1.191  27.042  0.00  0.00           N
ATOM    107  H   GLN X   8      25.541   2.787  26.049  1.00  0.00           H
ATOM    108  HA  GLN X   8      22.886   3.232  25.156  1.00  0.00           H
ATOM    109  HB3 GLN X   8      22.260   2.539  27.583  1.00  0.00           H
ATOM    110  HB2 GLN X   8      23.968   2.279  27.815  1.00  0.00           H
ATOM    111  HG3 GLN X   8      23.885   0.707  25.757  1.00  0.00           H
ATOM    112  HG2 GLN X   8      22.164   0.966  25.700  1.00  0.00           H
ATOM    113 HE22 GLN X   8      21.865  -1.974  27.663  1.00  0.00           H
ATOM    114 HE21 GLN X   8      21.508  -1.176  26.165  1.00  0.00           H
ATOM    115  N   ILE X   9      23.937   5.439  27.420  0.00  0.00           N
ATOM    116  CA  ILE X   9      23.641   6.741  27.931  0.00  0.00           C
ATOM    117  C   ILE X   9      23.617   7.782  26.833  0.00  0.00           C
ATOM    118  O   ILE X   9      22.733   8.632  26.829  0.00  0.00           O
ATOM    119  CB  ILE X   9      24.681   7.150  29.024  0.00  0.00           C
ATOM    120  CG1 ILE X   9      24.539   6.241  30.267  0.00  0.00           C
ATOM    121  CG2 ILE X   9      24.631   8.633  29.460  0.00  0.00           C
ATOM    122  CD1 ILE X   9      25.745   6.277  31.218  0.00  0.00           C
ATOM    123  H   ILE X   9      24.786   4.959  27.683  1.00  0.00           H
ATOM    124  HA  ILE X   9      22.668   6.718  28.422  1.00  0.00           H
ATOM    125  HB  ILE X   9      25.675   6.978  28.608  1.00  0.00           H
ATOM    126 HG13 ILE X   9      24.397   5.209  29.955  1.00  0.00           H
ATOM    127 HG12 ILE X   9      23.633   6.506  30.815  1.00  0.00           H
ATOM    128 HG21 ILE X   9      25.311   8.836  30.287  1.00  0.00           H
ATOM    129 HG22 ILE X   9      24.920   9.308  28.653  1.00  0.00           H
ATOM    130 HG23 ILE X   9      23.626   8.907  29.778  1.00  0.00           H
ATOM    131 HD11 ILE X   9      25.824   5.343  31.775  1.00  0.00           H
ATOM    132 HD12 ILE X   9      26.683   6.413  30.677  1.00  0.00           H
ATOM    133 HD13 ILE X   9      25.653   7.085  31.943  1.00  0.00           H
ATOM    134  N   ALA X  10      24.520   7.697  25.859  0.00  0.00           N
ATOM    135  CA  ALA X  10      24.526   8.610  24.746  0.00  0.00           C
ATOM    136  C   ALA X  10      23.159   8.424  23.956  0.00  0.00           C
ATOM    137  O   ALA X  10      22.541   9.409  23.566  0.00  0.00           O
ATOM    138  CB  ALA X  10      25.739   8.338  23.845  0.00  0.00           C
ATOM    139  H   ALA X  10      25.227   6.977  25.888  1.00  0.00           H
ATOM    140  HA  ALA X  10      24.595   9.633  25.116  1.00  0.00           H
ATOM    141  HB1 ALA X  10      25.769   9.047  23.017  1.00  0.00           H
ATOM    142  HB2 ALA X  10      26.673   8.437  24.398  1.00  0.00           H
ATOM    143  HB3 ALA X  10      25.709   7.336  23.415  1.00  0.00           H
ATOM    144  N   GLU X  11      22.719   7.185  23.745  0.00  0.00           N
ATOM    145  CA  GLU X  11      21.510   6.945  23.129  0.00  0.00           C
ATOM    146  C   GLU X  11      20.321   7.602  23.898  0.00  0.00           C
ATOM    147  O   GLU X  11      19.445   8.253  23.338  0.00  0.00           O
ATOM    148  CB  GLU X  11      21.279   5.437  22.892  0.00  0.00           C
ATOM    149  CG  GLU X  11      22.151   4.853  21.757  0.00  0.00           C
ATOM    150  CD  GLU X  11      21.953   3.357  21.516  0.00  0.00           C
ATOM    151  OE1 GLU X  11      21.086   2.738  22.165  0.00  0.00           O
ATOM    152  OE2 GLU X  11      22.660   2.816  20.643  0.00  0.00           O
ATOM    153  H   GLU X  11      23.275   6.395  24.039  1.00  0.00           H
ATOM    154  HA  GLU X  11      21.550   7.394  22.137  1.00  0.00           H
ATOM    155  HB3 GLU X  11      20.229   5.267  22.650  1.00  0.00           H
ATOM    156  HB2 GLU X  11      21.461   4.879  23.810  1.00  0.00           H
ATOM    157  HG3 GLU X  11      23.206   5.033  21.958  1.00  0.00           H
ATOM    158  HG2 GLU X  11      21.928   5.377  20.826  1.00  0.00           H
ATOM    159  N   PHE X  12      20.325   7.409  25.215  0.00  0.00           N
ATOM    160  CA  PHE X  12      19.262   7.970  25.975  0.00  0.00           C
ATOM    161  C   PHE X  12      19.291   9.518  25.925  0.00  0.00           C
ATOM    162  O   PHE X  12      18.288  10.227  25.869  0.00  0.00           O
ATOM    163  CB  PHE X  12      19.382   7.395  27.391  0.00  0.00           C
ATOM    164  CG  PHE X  12      18.163   7.795  28.149  0.00  0.00           C
ATOM    165  CD1 PHE X  12      18.176   8.978  28.910  0.00  0.00           C
ATOM    166  CD2 PHE X  12      16.944   7.204  27.768  0.00  0.00           C
ATOM    167  CE1 PHE X  12      16.984   9.533  29.321  0.00  0.00           C
ATOM    168  CE2 PHE X  12      15.770   7.823  28.124  0.00  0.00           C
ATOM    169  CZ  PHE X  12      15.797   8.944  28.918  0.00  0.00           C
ATOM    170  H   PHE X  12      21.068   6.878  25.645  1.00  0.00           H
ATOM    171  HA  PHE X  12      18.314   7.622  25.565  1.00  0.00           H
ATOM    172  HB3 PHE X  12      20.287   7.733  27.898  1.00  0.00           H
ATOM    173  HB2 PHE X  12      19.423   6.305  27.353  1.00  0.00           H
ATOM    174  HD1 PHE X  12      19.105   9.476  29.139  1.00  0.00           H
ATOM    175  HD2 PHE X  12      16.922   6.347  27.110  1.00  0.00           H
ATOM    176  HE1 PHE X  12      16.995  10.425  29.928  1.00  0.00           H
ATOM    177  HE2 PHE X  12      14.821   7.472  27.767  1.00  0.00           H
ATOM    178  HZ  PHE X  12      14.851   9.324  29.224  1.00  0.00           H
ATOM    179  N   LYS X  13      20.527  10.014  25.937  0.00  0.00           N
ATOM    180  CA  LYS X  13      20.666  11.530  25.917  0.00  0.00           C
ATOM    181  C   LYS X  13      20.124  12.090  24.587  0.00  0.00           C
ATOM    182  O   LYS X  13      19.437  13.106  24.585  0.00  0.00           O
ATOM    183  CB  LYS X  13      22.119  11.972  26.179  0.00  0.00           C
ATOM    184  CG  LYS X  13      22.517  11.910  27.663  0.00  0.00           C
ATOM    185  CD  LYS X  13      23.932  12.452  27.924  0.00  0.00           C
ATOM    186  CE  LYS X  13      24.279  12.503  29.424  0.00  0.00           C
ATOM    187  NZ  LYS X  13      25.615  13.073  29.672  0.00  0.00           N
ATOM    188  H   LYS X  13      21.321   9.390  25.958  1.00  0.00           H
ATOM    189  HA  LYS X  13      20.025  11.917  26.709  1.00  0.00           H
ATOM    190  HB3 LYS X  13      22.227  13.010  25.860  1.00  0.00           H
ATOM    191  HB2 LYS X  13      22.810  11.396  25.562  1.00  0.00           H
ATOM    192  HG3 LYS X  13      22.445  10.884  28.022  1.00  0.00           H
ATOM    193  HG2 LYS X  13      21.798  12.485  28.249  1.00  0.00           H
ATOM    194  HD3 LYS X  13      24.021  13.449  27.490  1.00  0.00           H
ATOM    195  HD2 LYS X  13      24.653  11.822  27.400  1.00  0.00           H
ATOM    196  HE3 LYS X  13      24.240  11.501  29.851  1.00  0.00           H
ATOM    197  HE2 LYS X  13      23.539  13.101  29.960  1.00  0.00           H
ATOM    198  HZ1 LYS X  13      25.802  13.089  30.659  1.00  0.00           H
ATOM    199  HZ2 LYS X  13      26.331  12.526  29.228  1.00  0.00           H
ATOM    200  HZ3 LYS X  13      25.671  14.017  29.332  1.00  0.00           H
ATOM    201  N   GLU X  14      20.388  11.414  23.470  0.00  0.00           N
ATOM    202  CA  GLU X  14      19.883  11.839  22.212  0.00  0.00           C
ATOM    203  C   GLU X  14      18.296  11.831  22.247  0.00  0.00           C
ATOM    204  O   GLU X  14      17.646  12.764  21.787  0.00  0.00           O
ATOM    205  CB  GLU X  14      20.429  10.965  21.066  0.00  0.00           C
ATOM    206  CG  GLU X  14      21.914  11.244  20.743  0.00  0.00           C
ATOM    207  CD  GLU X  14      22.477  10.404  19.598  0.00  0.00           C
ATOM    208  OE1 GLU X  14      21.724   9.636  18.968  0.00  0.00           O
ATOM    209  OE2 GLU X  14      23.683  10.550  19.314  0.00  0.00           O
ATOM    210  H   GLU X  14      20.958  10.581  23.507  1.00  0.00           H
ATOM    211  HA  GLU X  14      20.220  12.860  22.031  1.00  0.00           H
ATOM    212  HB3 GLU X  14      19.832  11.138  20.169  1.00  0.00           H
ATOM    213  HB2 GLU X  14      20.301   9.910  21.311  1.00  0.00           H
ATOM    214  HG3 GLU X  14      22.530  11.081  21.627  1.00  0.00           H
ATOM    215  HG2 GLU X  14      22.035  12.296  20.480  1.00  0.00           H
ATOM    216  N   ALA X  15      17.712  10.772  22.806  0.00  0.00           N
ATOM    217  CA  ALA X  15      16.302  10.701  22.890  0.00  0.00           C
ATOM    218  C   ALA X  15      15.740  11.850  23.793  0.00  0.00           C
ATOM    219  O   ALA X  15      14.744  12.482  23.454  0.00  0.00           O
ATOM    220  CB  ALA X  15      15.888   9.327  23.441  0.00  0.00           C
ATOM    221  H   ALA X  15      18.276  10.018  23.171  1.00  0.00           H
ATOM    222  HA  ALA X  15      15.879  10.793  21.890  1.00  0.00           H
ATOM    223  HB1 ALA X  15      14.802   9.240  23.484  1.00  0.00           H
ATOM    224  HB2 ALA X  15      16.257   8.518  22.810  1.00  0.00           H
ATOM    225  HB3 ALA X  15      16.267   9.163  24.451  1.00  0.00           H
ATOM    226  N   PHE X  16      16.404  12.127  24.913  0.00  0.00           N
ATOM    227  CA  PHE X  16      15.975  13.195  25.768  0.00  0.00           C
ATOM    228  C   PHE X  16      16.063  14.563  25.103  0.00  0.00           C
ATOM    229  O   PHE X  16      15.226  15.441  25.306  0.00  0.00           O
ATOM    230  CB  PHE X  16      16.830  13.106  27.060  0.00  0.00           C
ATOM    231  CG  PHE X  16      16.620  14.172  28.123  0.00  0.00           C
ATOM    232  CD1 PHE X  16      17.381  15.361  28.110  0.00  0.00           C
ATOM    233  CD2 PHE X  16      15.563  14.050  29.047  0.00  0.00           C
ATOM    234  CE1 PHE X  16      17.120  16.361  29.038  0.00  0.00           C
ATOM    235  CE2 PHE X  16      15.326  15.054  29.973  0.00  0.00           C
ATOM    236  CZ  PHE X  16      16.103  16.203  29.971  0.00  0.00           C
ATOM    237  H   PHE X  16      17.217  11.583  25.166  1.00  0.00           H
ATOM    238  HA  PHE X  16      14.940  13.015  26.057  1.00  0.00           H
ATOM    239  HB3 PHE X  16      17.888  13.110  26.798  1.00  0.00           H
ATOM    240  HB2 PHE X  16      16.655  12.138  27.532  1.00  0.00           H
ATOM    241  HD1 PHE X  16      18.162  15.504  27.376  1.00  0.00           H
ATOM    242  HD2 PHE X  16      14.932  13.177  29.044  1.00  0.00           H
ATOM    243  HE1 PHE X  16      17.698  17.274  29.019  1.00  0.00           H
ATOM    244  HE2 PHE X  16      14.523  14.946  30.688  1.00  0.00           H
ATOM    245  HZ  PHE X  16      15.898  16.982  30.689  1.00  0.00           H
ATOM    246  N   ALA X  17      17.086  14.719  24.265  0.00  0.00           N
ATOM    247  CA  ALA X  17      17.243  16.003  23.533  0.00  0.00           C
ATOM    248  C   ALA X  17      16.107  16.351  22.625  0.00  0.00           C
ATOM    249  O   ALA X  17      15.731  17.520  22.435  0.00  0.00           O
ATOM    250  CB  ALA X  17      18.583  16.008  22.782  0.00  0.00           C
ATOM    251  H   ALA X  17      17.748  13.968  24.131  1.00  0.00           H
ATOM    252  HA  ALA X  17      17.270  16.782  24.294  1.00  0.00           H
ATOM    253  HB1 ALA X  17      18.754  16.969  22.295  1.00  0.00           H
ATOM    254  HB2 ALA X  17      19.417  15.836  23.463  1.00  0.00           H
ATOM    255  HB3 ALA X  17      18.617  15.238  22.012  1.00  0.00           H
ATOM    256  N   LEU X  18      15.512  15.289  22.083  0.00  0.00           N
ATOM    257  CA  LEU X  18      14.375  15.496  21.089  0.00  0.00           C
ATOM    258  C   LEU X  18      13.134  16.148  21.784  0.00  0.00           C
ATOM    259  O   LEU X  18      12.181  16.621  21.167  0.00  0.00           O
ATOM    260  CB  LEU X  18      14.013  14.180  20.369  0.00  0.00           C
ATOM    261  CG  LEU X  18      15.114  13.643  19.430  0.00  0.00           C
ATOM    262  CD1 LEU X  18      14.822  12.188  19.002  0.00  0.00           C
ATOM    263  CD2 LEU X  18      15.363  14.579  18.227  0.00  0.00           C
ATOM    264  H   LEU X  18      15.815  14.358  22.332  1.00  0.00           H
ATOM    265  HA  LEU X  18      14.744  16.270  20.417  1.00  0.00           H
ATOM    266  HB3 LEU X  18      13.095  14.315  19.795  1.00  0.00           H
ATOM    267  HB2 LEU X  18      13.773  13.435  21.129  1.00  0.00           H
ATOM    268  HG  LEU X  18      16.041  13.611  20.002  1.00  0.00           H
ATOM    269 HD11 LEU X  18      15.653  11.535  19.272  1.00  0.00           H
ATOM    270 HD12 LEU X  18      13.934  11.786  19.491  1.00  0.00           H
ATOM    271 HD13 LEU X  18      14.664  12.081  17.929  1.00  0.00           H
ATOM    272 HD21 LEU X  18      15.356  14.056  17.271  1.00  0.00           H
ATOM    273 HD22 LEU X  18      14.616  15.370  18.159  1.00  0.00           H
ATOM    274 HD23 LEU X  18      16.336  15.063  18.314  1.00  0.00           H
ATOM    275  N   PHE X  19      13.136  16.001  23.106  0.00  0.00           N
ATOM    276  CA  PHE X  19      12.020  16.513  23.854  0.00  0.00           C
ATOM    277  C   PHE X  19      12.448  17.836  24.532  0.00  0.00           C
ATOM    278  O   PHE X  19      11.650  18.681  24.903  0.00  0.00           O
ATOM    279  CB  PHE X  19      11.485  15.375  24.757  0.00  0.00           C
ATOM    280  CG  PHE X  19      11.280  14.012  24.064  0.00  0.00           C
ATOM    281  CD1 PHE X  19      10.888  13.899  22.708  0.00  0.00           C
ATOM    282  CD2 PHE X  19      11.376  12.819  24.807  0.00  0.00           C
ATOM    283  CE1 PHE X  19      10.707  12.664  22.105  0.00  0.00           C
ATOM    284  CE2 PHE X  19      11.184  11.585  24.187  0.00  0.00           C
ATOM    285  CZ  PHE X  19      10.860  11.505  22.843  0.00  0.00           C
ATOM    286  H   PHE X  19      13.910  15.538  23.562  1.00  0.00           H
ATOM    287  HA  PHE X  19      11.250  16.771  23.127  1.00  0.00           H
ATOM    288  HB3 PHE X  19      10.540  15.683  25.204  1.00  0.00           H
ATOM    289  HB2 PHE X  19      12.182  15.237  25.585  1.00  0.00           H
ATOM    290  HD1 PHE X  19      10.766  14.769  22.092  1.00  0.00           H
ATOM    291  HD2 PHE X  19      11.627  12.867  25.855  1.00  0.00           H
ATOM    292  HE1 PHE X  19      10.443  12.608  21.058  1.00  0.00           H
ATOM    293  HE2 PHE X  19      11.292  10.664  24.736  1.00  0.00           H
ATOM    294  HZ  PHE X  19      10.720  10.541  22.375  1.00  0.00           H
ATOM    295  N   ASP X  20      13.761  17.945  24.736  0.00  0.00           N
ATOM    296  CA  ASP X  20      14.244  19.133  25.528  0.00  0.00           C
ATOM    297  C   ASP X  20      14.726  19.975  24.191  0.00  0.00           C
ATOM    298  O   ASP X  20      15.851  19.908  23.674  0.00  0.00           O
ATOM    299  CB  ASP X  20      15.453  18.744  26.410  0.00  0.00           C
ATOM    300  CG  ASP X  20      16.148  19.927  27.084  0.00  0.00           C
ATOM    301  OD1 ASP X  20      15.617  21.053  27.079  0.00  0.00           O
ATOM    302  OD2 ASP X  20      17.253  19.712  27.624  0.00  0.00           O
ATOM    303  H   ASP X  20      14.389  17.247  24.365  1.00  0.00           H
ATOM    304  HA  ASP X  20      13.507  19.620  26.166  1.00  0.00           H
ATOM    305  HB3 ASP X  20      16.186  18.221  25.796  1.00  0.00           H
ATOM    306  HB2 ASP X  20      15.116  18.056  27.186  1.00  0.00           H
ATOM    307  N   LYS X  21      13.757  20.768  23.737  0.00  0.00           N
ATOM    308  CA  LYS X  21      13.800  21.681  22.708  0.00  0.00           C
ATOM    309  C   LYS X  21      14.854  22.773  23.029  0.00  0.00           C
ATOM    310  O   LYS X  21      15.842  22.984  22.320  0.00  0.00           O
ATOM    311  CB  LYS X  21      12.380  22.293  22.579  0.00  0.00           C
ATOM    312  CG  LYS X  21      12.202  23.344  21.461  0.00  0.00           C
ATOM    313  CD  LYS X  21      10.903  24.164  21.585  0.00  0.00           C
ATOM    314  CE  LYS X  21       9.628  23.303  21.620  0.00  0.00           C
ATOM    315  NZ  LYS X  21       8.391  24.105  21.584  0.00  0.00           N
ATOM    316  H   LYS X  21      12.842  20.743  24.164  1.00  0.00           H
ATOM    317  HA  LYS X  21      13.964  21.212  21.738  1.00  0.00           H
ATOM    318  HB3 LYS X  21      12.099  22.756  23.525  1.00  0.00           H
ATOM    319  HB2 LYS X  21      11.663  21.486  22.419  1.00  0.00           H
ATOM    320  HG3 LYS X  21      12.233  22.846  20.491  1.00  0.00           H
ATOM    321  HG2 LYS X  21      13.036  24.046  21.456  1.00  0.00           H
ATOM    322  HD3 LYS X  21      10.855  24.860  20.746  1.00  0.00           H
ATOM    323  HD2 LYS X  21      10.958  24.782  22.483  1.00  0.00           H
ATOM    324  HE3 LYS X  21       9.605  22.685  22.516  1.00  0.00           H
ATOM    325  HE2 LYS X  21       9.645  22.616  20.776  1.00  0.00           H
ATOM    326  HZ1 LYS X  21       7.590  23.477  21.623  1.00  0.00           H
ATOM    327  HZ2 LYS X  21       8.340  24.730  22.369  1.00  0.00           H
ATOM    328  HZ3 LYS X  21       8.329  24.643  20.737  1.00  0.00           H
ATOM    329  N   ASP X  22      14.615  23.449  24.143  0.00  0.00           N
ATOM    330  CA  ASP X  22      15.503  24.510  24.513  0.00  0.00           C
ATOM    331  C   ASP X  22      16.850  24.166  25.084  0.00  0.00           C
ATOM    332  O   ASP X  22      17.761  24.987  25.175  0.00  0.00           O
ATOM    333  CB  ASP X  22      14.817  25.576  25.420  0.00  0.00           C
ATOM    334  CG  ASP X  22      13.692  26.391  24.772  0.00  0.00           C
ATOM    335  OD1 ASP X  22      13.700  26.575  23.538  0.00  0.00           O
ATOM    336  OD2 ASP X  22      12.891  26.984  25.524  0.00  0.00           O
ATOM    337  H   ASP X  22      13.817  23.213  24.716  1.00  0.00           H
ATOM    338  HA  ASP X  22      15.703  25.062  23.595  1.00  0.00           H
ATOM    339  HB3 ASP X  22      15.553  26.289  25.796  1.00  0.00           H
ATOM    340  HB2 ASP X  22      14.408  25.059  26.290  1.00  0.00           H
ATOM    341  N   GLY X  23      16.983  22.900  25.448  0.00  0.00           N
ATOM    342  CA  GLY X  23      18.374  22.472  25.968  0.00  0.00           C
ATOM    343  C   GLY X  23      18.618  22.936  27.334  0.00  0.00           C
ATOM    344  O   GLY X  23      19.746  23.262  27.709  0.00  0.00           O
ATOM    345  H   GLY X  23      16.197  22.269  25.378  1.00  0.00           H
ATOM    346  HA3 GLY X  23      19.145  22.868  25.307  1.00  0.00           H
ATOM    347  HA2 GLY X  23      18.455  21.386  25.934  1.00  0.00           H
ATOM    348  N   ASP X  24      17.558  22.944  28.137  0.00  0.00           N
ATOM    349  CA  ASP X  24      17.722  23.469  29.581  0.00  0.00           C
ATOM    350  C   ASP X  24      17.897  22.348  30.541  0.00  0.00           C
ATOM    351  O   ASP X  24      18.059  22.523  31.734  0.00  0.00           O
ATOM    352  CB  ASP X  24      16.462  24.266  30.040  0.00  0.00           C
ATOM    353  CG  ASP X  24      16.218  25.613  29.357  0.00  0.00           C
ATOM    354  OD1 ASP X  24      17.177  26.236  28.858  0.00  0.00           O
ATOM    355  OD2 ASP X  24      15.088  26.125  29.490  0.00  0.00           O
ATOM    356  H   ASP X  24      16.666  22.611  27.800  1.00  0.00           H
ATOM    357  HA  ASP X  24      18.479  24.247  29.678  1.00  0.00           H
ATOM    358  HB3 ASP X  24      16.511  24.468  31.111  1.00  0.00           H
ATOM    359  HB2 ASP X  24      15.584  23.638  29.873  1.00  0.00           H
ATOM    360  N   GLY X  25      17.770  21.135  30.033  0.00  0.00           N
ATOM    361  CA  GLY X  25      17.994  19.941  30.970  0.00  0.00           C
ATOM    362  C   GLY X  25      16.706  19.512  31.646  0.00  0.00           C
ATOM    363  O   GLY X  25      16.719  18.871  32.696  0.00  0.00           O
ATOM    364  H   GLY X  25      17.533  21.018  29.058  1.00  0.00           H
ATOM    365  HA3 GLY X  25      18.730  20.208  31.728  1.00  0.00           H
ATOM    366  HA2 GLY X  25      18.401  19.105  30.401  1.00  0.00           H
ATOM    367  N   THR X  26      15.578  19.913  31.061  0.00  0.00           N
ATOM    368  CA  THR X  26      14.279  19.546  31.590  0.00  0.00           C
ATOM    369  C   THR X  26      13.313  19.223  30.398  0.00  0.00           C
ATOM    370  O   THR X  26      13.597  19.636  29.252  0.00  0.00           O
ATOM    371  CB  THR X  26      13.701  20.736  32.415  0.00  0.00           C
ATOM    372  OG1 THR X  26      13.770  21.972  31.716  0.00  0.00           O
ATOM    373  CG2 THR X  26      14.389  20.945  33.773  0.00  0.00           C
ATOM    374  H   THR X  26      15.616  20.486  30.230  1.00  0.00           H
ATOM    375  HA  THR X  26      14.394  18.647  32.195  1.00  0.00           H
ATOM    376  HB  THR X  26      12.646  20.554  32.595  1.00  0.00           H
ATOM    377  HG1 THR X  26      13.489  22.679  32.311  1.00  0.00           H
ATOM    378 HG21 THR X  26      13.899  21.722  34.358  1.00  0.00           H
ATOM    379 HG22 THR X  26      14.360  20.027  34.362  1.00  0.00           H
ATOM    380 HG23 THR X  26      15.436  21.227  33.659  1.00  0.00           H
ATOM    381  N   ILE X  27      12.193  18.571  30.689  0.00  0.00           N
ATOM    382  CA  ILE X  27      11.197  18.468  29.647  0.00  0.00           C
ATOM    383  C   ILE X  27       9.956  19.158  30.051  0.00  0.00           C
ATOM    384  O   ILE X  27       9.420  18.641  31.031  0.00  0.00           O
ATOM    385  CB  ILE X  27      10.838  17.012  29.186  0.00  0.00           C
ATOM    386  CG1 ILE X  27      12.086  16.131  28.956  0.00  0.00           C
ATOM    387  CG2 ILE X  27       9.941  16.996  27.924  0.00  0.00           C
ATOM    388  CD1 ILE X  27      11.765  14.643  28.739  0.00  0.00           C
ATOM    389  H   ILE X  27      12.065  18.172  31.608  1.00  0.00           H
ATOM    390  HA  ILE X  27      11.588  18.992  28.775  1.00  0.00           H
ATOM    391  HB  ILE X  27      10.243  16.539  29.962  1.00  0.00           H
ATOM    392 HG13 ILE X  27      12.748  16.202  29.818  1.00  0.00           H
ATOM    393 HG12 ILE X  27      12.658  16.514  28.109  1.00  0.00           H
ATOM    394 HG21 ILE X  27       9.683  15.980  27.625  1.00  0.00           H
ATOM    395 HG22 ILE X  27       8.996  17.515  28.082  1.00  0.00           H
ATOM    396 HG23 ILE X  27      10.440  17.473  27.080  1.00  0.00           H
ATOM    397 HD11 ILE X  27      12.554  14.010  29.143  1.00  0.00           H
ATOM    398 HD12 ILE X  27      10.836  14.349  29.227  1.00  0.00           H
ATOM    399 HD13 ILE X  27      11.669  14.406  27.681  1.00  0.00           H
ATOM    400  N   THR X  28       9.452  20.242  29.454  0.00  0.00           N
ATOM    401  CA  THR X  28       8.143  20.665  30.301  0.00  0.00           C
ATOM    402  C   THR X  28       7.005  20.183  29.549  0.00  0.00           C
ATOM    403  O   THR X  28       7.156  19.569  28.493  0.00  0.00           O
ATOM    404  CB  THR X  28       8.112  22.234  30.249  0.00  0.00           C
ATOM    405  OG1 THR X  28       8.278  22.714  28.916  0.00  0.00           O
ATOM    406  CG2 THR X  28       9.201  22.924  31.082  0.00  0.00           C
ATOM    407  H   THR X  28       9.903  20.623  28.634  1.00  0.00           H
ATOM    408  HA  THR X  28       8.164  20.249  31.308  1.00  0.00           H
ATOM    409  HB  THR X  28       7.151  22.611  30.605  1.00  0.00           H
ATOM    410  HG1 THR X  28       9.198  22.503  28.629  1.00  0.00           H
ATOM    411 HG21 THR X  28       9.324  23.968  30.791  1.00  0.00           H
ATOM    412 HG22 THR X  28       8.928  22.940  32.133  1.00  0.00           H
ATOM    413 HG23 THR X  28      10.171  22.436  30.979  1.00  0.00           H
ATOM    414  N   THR X  29       5.813  20.403  30.098  0.00  0.00           N
ATOM    415  CA  THR X  29       4.494  19.990  29.536  0.00  0.00           C
ATOM    416  C   THR X  29       4.374  20.587  28.145  0.00  0.00           C
ATOM    417  O   THR X  29       3.944  19.837  27.272  0.00  0.00           O
ATOM    418  CB  THR X  29       3.319  20.532  30.406  0.00  0.00           C
ATOM    419  OG1 THR X  29       3.471  21.917  30.696  0.00  0.00           O
ATOM    420  CG2 THR X  29       3.172  19.830  31.760  0.00  0.00           C
ATOM    421  H   THR X  29       5.745  20.892  30.979  1.00  0.00           H
ATOM    422  HA  THR X  29       4.486  18.904  29.444  1.00  0.00           H
ATOM    423  HB  THR X  29       2.379  20.409  29.861  1.00  0.00           H
ATOM    424  HG1 THR X  29       3.036  22.421  29.993  1.00  0.00           H
ATOM    425 HG21 THR X  29       2.401  20.305  32.366  1.00  0.00           H
ATOM    426 HG22 THR X  29       2.869  18.793  31.620  1.00  0.00           H
ATOM    427 HG23 THR X  29       4.099  19.849  32.335  1.00  0.00           H
ATOM    428  N   LYS X  30       4.816  21.812  27.891  0.00  0.00           N
ATOM    429  CA  LYS X  30       4.897  22.501  26.673  0.00  0.00           C
ATOM    430  C   LYS X  30       5.738  21.724  25.665  0.00  0.00           C
ATOM    431  O   LYS X  30       5.291  21.449  24.550  0.00  0.00           O
ATOM    432  CB  LYS X  30       5.423  23.938  26.886  0.00  0.00           C
ATOM    433  CG  LYS X  30       4.515  24.805  27.783  0.00  0.00           C
ATOM    434  CD  LYS X  30       5.055  26.222  28.054  0.00  0.00           C
ATOM    435  CE  LYS X  30       5.063  27.148  26.820  0.00  0.00           C
ATOM    436  NZ  LYS X  30       5.515  28.511  27.150  0.00  0.00           N
ATOM    437  H   LYS X  30       5.161  22.391  28.644  1.00  0.00           H
ATOM    438  HA  LYS X  30       3.885  22.541  26.270  1.00  0.00           H
ATOM    439  HB3 LYS X  30       5.525  24.414  25.910  1.00  0.00           H
ATOM    440  HB2 LYS X  30       6.429  23.906  27.308  1.00  0.00           H
ATOM    441  HG3 LYS X  30       4.376  24.312  28.746  1.00  0.00           H
ATOM    442  HG2 LYS X  30       3.519  24.871  27.341  1.00  0.00           H
ATOM    443  HD3 LYS X  30       6.065  26.143  28.459  1.00  0.00           H
ATOM    444  HD2 LYS X  30       4.454  26.673  28.844  1.00  0.00           H
ATOM    445  HE3 LYS X  30       4.061  27.208  26.392  1.00  0.00           H
ATOM    446  HE2 LYS X  30       5.715  26.746  26.043  1.00  0.00           H
ATOM    447  HZ1 LYS X  30       5.503  29.085  26.325  1.00  0.00           H
ATOM    448  HZ2 LYS X  30       4.910  28.935  27.830  1.00  0.00           H
ATOM    449  HZ3 LYS X  30       6.452  28.503  27.510  1.00  0.00           H
ATOM    450  N   GLU X  31       6.961  21.360  26.067  0.00  0.00           N
ATOM    451  CA  GLU X  31       7.840  20.589  25.185  0.00  0.00           C
ATOM    452  C   GLU X  31       7.296  19.239  24.805  0.00  0.00           C
ATOM    453  O   GLU X  31       7.335  18.822  23.650  0.00  0.00           O
ATOM    454  CB  GLU X  31       9.267  20.663  25.698  0.00  0.00           C
ATOM    455  CG  GLU X  31       9.767  22.124  25.792  0.00  0.00           C
ATOM    456  CD  GLU X  31      10.987  22.260  26.677  0.00  0.00           C
ATOM    457  OE1 GLU X  31      10.784  22.130  27.902  0.00  0.00           O
ATOM    458  OE2 GLU X  31      12.071  22.551  26.134  0.00  0.00           O
ATOM    459  H   GLU X  31       7.287  21.617  26.988  1.00  0.00           H
ATOM    460  HA  GLU X  31       7.803  21.145  24.248  1.00  0.00           H
ATOM    461  HB3 GLU X  31       9.885  20.157  24.969  1.00  0.00           H
ATOM    462  HB2 GLU X  31       9.366  20.126  26.642  1.00  0.00           H
ATOM    463  HG3 GLU X  31       9.013  22.796  26.202  1.00  0.00           H
ATOM    464  HG2 GLU X  31       9.992  22.506  24.797  1.00  0.00           H
ATOM    465  N   LEU X  32       6.743  18.544  25.802  0.00  0.00           N
ATOM    466  CA  LEU X  32       6.186  17.220  25.523  0.00  0.00           C
ATOM    467  C   LEU X  32       4.918  17.327  24.563  0.00  0.00           C
ATOM    468  O   LEU X  32       4.402  16.364  23.991  0.00  0.00           O
ATOM    469  CB  LEU X  32       5.764  16.582  26.878  0.00  0.00           C
ATOM    470  CG  LEU X  32       6.115  15.080  27.035  0.00  0.00           C
ATOM    471  CD1 LEU X  32       5.750  14.569  28.443  0.00  0.00           C
ATOM    472  CD2 LEU X  32       5.488  14.185  25.950  0.00  0.00           C
ATOM    473  H   LEU X  32       6.713  18.934  26.733  1.00  0.00           H
ATOM    474  HA  LEU X  32       6.938  16.536  25.130  1.00  0.00           H
ATOM    475  HB3 LEU X  32       4.701  16.743  27.062  1.00  0.00           H
ATOM    476  HB2 LEU X  32       6.267  17.103  27.694  1.00  0.00           H
ATOM    477  HG  LEU X  32       7.198  14.986  26.938  1.00  0.00           H
ATOM    478 HD11 LEU X  32       6.647  14.310  29.006  1.00  0.00           H
ATOM    479 HD12 LEU X  32       5.206  15.317  29.019  1.00  0.00           H
ATOM    480 HD13 LEU X  32       5.121  13.679  28.421  1.00  0.00           H
ATOM    481 HD21 LEU X  32       5.497  13.133  26.236  1.00  0.00           H
ATOM    482 HD22 LEU X  32       4.452  14.461  25.756  1.00  0.00           H
ATOM    483 HD23 LEU X  32       6.037  14.258  25.011  1.00  0.00           H
ATOM    484  N   GLY X  33       4.414  18.557  24.523  0.00  0.00           N
ATOM    485  CA  GLY X  33       3.214  18.807  23.720  0.00  0.00           C
ATOM    486  C   GLY X  33       3.712  19.056  22.314  0.00  0.00           C
ATOM    487  O   GLY X  33       3.127  18.661  21.307  0.00  0.00           O
ATOM    488  H   GLY X  33       4.858  19.302  25.041  1.00  0.00           H
ATOM    489  HA3 GLY X  33       2.711  19.701  24.089  1.00  0.00           H
ATOM    490  HA2 GLY X  33       2.582  17.919  23.728  1.00  0.00           H
ATOM    491  N   THR X  34       4.861  19.728  22.266  0.00  0.00           N
ATOM    492  CA  THR X  34       5.431  20.042  20.887  0.00  0.00           C
ATOM    493  C   THR X  34       5.767  18.748  20.132  0.00  0.00           C
ATOM    494  O   THR X  34       5.478  18.607  18.947  0.00  0.00           O
ATOM    495  CB  THR X  34       6.702  20.928  20.946  0.00  0.00           C
ATOM    496  OG1 THR X  34       6.487  22.053  21.799  0.00  0.00           O
ATOM    497  CG2 THR X  34       7.091  21.460  19.552  0.00  0.00           C
ATOM    498  H   THR X  34       5.318  20.008  23.122  1.00  0.00           H
ATOM    499  HA  THR X  34       4.693  20.606  20.316  1.00  0.00           H
ATOM    500  HB  THR X  34       7.539  20.356  21.353  1.00  0.00           H
ATOM    501  HG1 THR X  34       6.163  21.730  22.656  1.00  0.00           H
ATOM    502 HG21 THR X  34       7.922  22.156  19.578  1.00  0.00           H
ATOM    503 HG22 THR X  34       7.388  20.653  18.881  1.00  0.00           H
ATOM    504 HG23 THR X  34       6.255  21.980  19.082  1.00  0.00           H
ATOM    505  N   VAL X  35       6.342  17.794  20.853  0.00  0.00           N
ATOM    506  CA  VAL X  35       6.690  16.517  20.310  0.00  0.00           C
ATOM    507  C   VAL X  35       5.456  15.711  19.780  0.00  0.00           C
ATOM    508  O   VAL X  35       5.359  15.161  18.694  0.00  0.00           O
ATOM    509  CB  VAL X  35       7.421  15.695  21.407  0.00  0.00           C
ATOM    510  CG1 VAL X  35       7.682  14.212  21.072  0.00  0.00           C
ATOM    511  CG2 VAL X  35       8.730  16.387  21.816  0.00  0.00           C
ATOM    512  H   VAL X  35       6.552  17.955  21.828  1.00  0.00           H
ATOM    513  HA  VAL X  35       7.326  16.711  19.447  1.00  0.00           H
ATOM    514  HB  VAL X  35       6.786  15.698  22.296  1.00  0.00           H
ATOM    515 HG11 VAL X  35       8.198  13.722  21.896  1.00  0.00           H
ATOM    516 HG12 VAL X  35       6.761  13.648  20.924  1.00  0.00           H
ATOM    517 HG13 VAL X  35       8.294  14.103  20.177  1.00  0.00           H
ATOM    518 HG21 VAL X  35       9.089  15.979  22.758  1.00  0.00           H
ATOM    519 HG22 VAL X  35       9.495  16.263  21.050  1.00  0.00           H
ATOM    520 HG23 VAL X  35       8.623  17.458  21.974  1.00  0.00           H
ATOM    521  N   MET X  36       4.517  15.627  20.723  0.00  0.00           N
ATOM    522  CA  MET X  36       3.302  14.861  20.350  0.00  0.00           C
ATOM    523  C   MET X  36       2.524  15.497  19.226  0.00  0.00           C
ATOM    524  O   MET X  36       2.053  14.775  18.353  0.00  0.00           O
ATOM    525  CB  MET X  36       2.386  14.760  21.591  0.00  0.00           C
ATOM    526  CG  MET X  36       2.930  13.861  22.713  0.00  0.00           C
ATOM    527  SD  MET X  36       2.666  12.081  22.472  0.00  0.00           S
ATOM    528  CE  MET X  36       0.893  11.967  22.853  0.00  0.00           C
ATOM    529  H   MET X  36       4.661  16.069  21.620  1.00  0.00           H
ATOM    530  HA  MET X  36       3.592  13.852  20.057  1.00  0.00           H
ATOM    531  HB3 MET X  36       1.407  14.384  21.288  1.00  0.00           H
ATOM    532  HB2 MET X  36       2.193  15.756  21.992  1.00  0.00           H
ATOM    533  HG3 MET X  36       2.472  14.150  23.660  1.00  0.00           H
ATOM    534  HG2 MET X  36       4.000  14.024  22.843  1.00  0.00           H
ATOM    535  HE1 MET X  36       0.566  10.928  22.810  1.00  0.00           H
ATOM    536  HE2 MET X  36       0.686  12.348  23.853  1.00  0.00           H
ATOM    537  HE3 MET X  36       0.299  12.535  22.138  1.00  0.00           H
ATOM    538  N   ARG X  37       2.466  16.825  19.152  0.00  0.00           N
ATOM    539  CA  ARG X  37       1.871  17.519  18.075  0.00  0.00           C
ATOM    540  C   ARG X  37       2.592  17.227  16.764  0.00  0.00           C
ATOM    541  O   ARG X  37       1.890  17.029  15.777  0.00  0.00           O
ATOM    542  CB  ARG X  37       1.805  19.034  18.345  0.00  0.00           C
ATOM    543  CG  ARG X  37       0.679  19.436  19.314  0.00  0.00           C
ATOM    544  CD  ARG X  37       0.711  20.929  19.671  0.00  0.00           C
ATOM    545  NE  ARG X  37       1.848  21.264  20.541  0.00  0.00           N
ATOM    546  CZ  ARG X  37       2.220  22.505  20.893  0.00  0.00           C
ATOM    547  NH1 ARG X  37       1.573  23.570  20.416  0.00  0.00           N
ATOM    548  NH2 ARG X  37       3.243  22.686  21.728  0.00  0.00           N
ATOM    549  H   ARG X  37       2.860  17.390  19.891  1.00  0.00           H
ATOM    550  HA  ARG X  37       0.858  17.131  17.971  1.00  0.00           H
ATOM    551  HB3 ARG X  37       1.619  19.557  17.405  1.00  0.00           H
ATOM    552  HB2 ARG X  37       2.774  19.394  18.692  1.00  0.00           H
ATOM    553  HG3 ARG X  37       0.810  18.862  20.231  1.00  0.00           H
ATOM    554  HG2 ARG X  37      -0.305  19.156  18.937  1.00  0.00           H
ATOM    555  HD3 ARG X  37      -0.241  21.291  20.055  1.00  0.00           H
ATOM    556  HD2 ARG X  37       0.896  21.483  18.750  1.00  0.00           H
ATOM    557  HE  ARG X  37       2.336  20.446  20.897  1.00  0.00           H
ATOM    558 HH12 ARG X  37       1.827  24.515  20.663  1.00  0.00           H
ATOM    559 HH11 ARG X  37       0.789  23.475  19.791  1.00  0.00           H
ATOM    560 HH22 ARG X  37       3.549  23.610  21.994  1.00  0.00           H
ATOM    561 HH21 ARG X  37       3.750  21.928  22.151  1.00  0.00           H
ATOM    562  N   SER X  38       3.917  17.099  16.725  0.00  0.00           N
ATOM    563  CA  SER X  38       4.659  16.712  15.612  0.00  0.00           C
ATOM    564  C   SER X  38       4.187  15.335  15.110  0.00  0.00           C
ATOM    565  O   SER X  38       4.016  15.182  13.904  0.00  0.00           O
ATOM    566  CB  SER X  38       6.177  16.749  15.892  0.00  0.00           C
ATOM    567  OG  SER X  38       6.639  18.090  15.976  0.00  0.00           O
ATOM    568  H   SER X  38       4.467  17.289  17.550  1.00  0.00           H
ATOM    569  HA  SER X  38       4.490  17.441  14.819  1.00  0.00           H
ATOM    570  HB3 SER X  38       6.712  16.266  15.071  1.00  0.00           H
ATOM    571  HB2 SER X  38       6.453  16.202  16.789  1.00  0.00           H
ATOM    572  HG  SER X  38       7.572  18.069  16.229  1.00  0.00           H
ATOM    573  N   LEU X  39       3.932  14.386  16.002  0.00  0.00           N
ATOM    574  CA  LEU X  39       3.459  13.109  15.742  0.00  0.00           C
ATOM    575  C   LEU X  39       1.925  13.034  15.515  0.00  0.00           C
ATOM    576  O   LEU X  39       1.434  11.941  15.257  0.00  0.00           O
ATOM    577  CB  LEU X  39       3.820  12.225  16.969  0.00  0.00           C
ATOM    578  CG  LEU X  39       5.335  12.031  17.229  0.00  0.00           C
ATOM    579  CD1 LEU X  39       5.583  11.401  18.617  0.00  0.00           C
ATOM    580  CD2 LEU X  39       6.032  11.243  16.099  0.00  0.00           C
ATOM    581  H   LEU X  39       4.082  14.563  16.985  1.00  0.00           H
ATOM    582  HA  LEU X  39       4.009  12.634  14.930  1.00  0.00           H
ATOM    583  HB3 LEU X  39       3.371  11.236  16.860  1.00  0.00           H
ATOM    584  HB2 LEU X  39       3.354  12.648  17.859  1.00  0.00           H
ATOM    585  HG  LEU X  39       5.801  13.016  17.262  1.00  0.00           H
ATOM    586 HD11 LEU X  39       6.290  12.001  19.190  1.00  0.00           H
ATOM    587 HD12 LEU X  39       4.670  11.336  19.212  1.00  0.00           H
ATOM    588 HD13 LEU X  39       5.989  10.392  18.559  1.00  0.00           H
ATOM    589 HD21 LEU X  39       6.716  10.481  16.473  1.00  0.00           H
ATOM    590 HD22 LEU X  39       5.319  10.736  15.449  1.00  0.00           H
ATOM    591 HD23 LEU X  39       6.622  11.912  15.472  1.00  0.00           H
ATOM    592  N   GLY X  40       1.224  14.160  15.474  0.00  0.00           N
ATOM    593  CA  GLY X  40      -0.213  13.948  15.039  0.00  0.00           C
ATOM    594  C   GLY X  40      -1.098  14.324  16.166  0.00  0.00           C
ATOM    595  O   GLY X  40      -2.100  14.983  15.904  0.00  0.00           O
ATOM    596  H   GLY X  40       1.662  15.037  15.720  1.00  0.00           H
ATOM    597  HA3 GLY X  40      -0.366  12.897  14.792  1.00  0.00           H
ATOM    598  HA2 GLY X  40      -0.430  14.583  14.180  1.00  0.00           H
ATOM    599  N   GLN X  41      -0.784  13.974  17.408  0.00  0.00           N
ATOM    600  CA  GLN X  41      -1.698  14.182  18.530  0.00  0.00           C
ATOM    601  C   GLN X  41      -1.897  15.412  19.372  0.00  0.00           C
ATOM    602  O   GLN X  41      -1.037  15.462  20.256  0.00  0.00           O
ATOM    603  CB  GLN X  41      -1.387  12.971  19.469  0.00  0.00           C
ATOM    604  CG  GLN X  41      -1.750  11.590  18.873  0.00  0.00           C
ATOM    605  CD  GLN X  41      -1.399  10.447  19.824  0.00  0.00           C
ATOM    606  OE1 GLN X  41      -0.231  10.205  20.111  0.00  0.00           O
ATOM    607  NE2 GLN X  41      -2.396   9.720  20.312  0.00  0.00           N
ATOM    608  H   GLN X  41       0.111  13.549  17.602  1.00  0.00           H
ATOM    609  HA  GLN X  41      -2.684  13.846  18.210  1.00  0.00           H
ATOM    610  HB3 GLN X  41      -1.927  13.068  20.415  1.00  0.00           H
ATOM    611  HB2 GLN X  41      -0.328  12.978  19.736  1.00  0.00           H
ATOM    612  HG3 GLN X  41      -1.210  11.418  17.941  1.00  0.00           H
ATOM    613  HG2 GLN X  41      -2.811  11.553  18.622  1.00  0.00           H
ATOM    614 HE22 GLN X  41      -2.213   8.949  20.938  1.00  0.00           H
ATOM    615 HE21 GLN X  41      -3.357   9.918  20.068  1.00  0.00           H
ATOM    616  N   ASN X  42      -2.812  16.359  19.199  0.00  0.00           N
ATOM    617  CA  ASN X  42      -2.794  17.469  20.140  0.00  0.00           C
ATOM    618  C   ASN X  42      -3.427  17.259  21.530  0.00  0.00           C
ATOM    619  O   ASN X  42      -4.641  17.387  21.701  0.00  0.00           O
ATOM    620  CB  ASN X  42      -3.503  18.646  19.409  0.00  0.00           C
ATOM    621  CG  ASN X  42      -3.400  20.008  20.110  0.00  0.00           C
ATOM    622  OD1 ASN X  42      -2.446  20.280  20.831  0.00  0.00           O
ATOM    623  ND2 ASN X  42      -4.361  20.894  19.880  0.00  0.00           N
ATOM    624  H   ASN X  42      -3.477  16.287  18.442  1.00  0.00           H
ATOM    625  HA  ASN X  42      -1.766  17.808  20.267  1.00  0.00           H
ATOM    626  HB3 ASN X  42      -4.554  18.405  19.238  1.00  0.00           H
ATOM    627  HB2 ASN X  42      -3.058  18.780  18.422  1.00  0.00           H
ATOM    628 HD22 ASN X  42      -4.332  21.808  20.312  1.00  0.00           H
ATOM    629 HD21 ASN X  42      -5.143  20.678  19.277  1.00  0.00           H
ATOM    630  N   PRO X  43      -2.602  16.930  22.517  0.00  0.00           N
ATOM    631  CA  PRO X  43      -3.157  16.760  23.850  0.00  0.00           C
ATOM    632  C   PRO X  43      -3.382  18.162  24.448  0.00  0.00           C
ATOM    633  O   PRO X  43      -2.871  19.194  23.977  0.00  0.00           O
ATOM    634  CB  PRO X  43      -2.066  15.950  24.590  0.00  0.00           C
ATOM    635  CG  PRO X  43      -0.829  15.951  23.687  0.00  0.00           C
ATOM    636  CD  PRO X  43      -1.138  17.039  22.673  0.00  0.00           C
ATOM    637  HA  PRO X  43      -4.097  16.210  23.804  1.00  0.00           H
ATOM    638  HB3 PRO X  43      -2.399  14.931  24.789  1.00  0.00           H
ATOM    639  HB2 PRO X  43      -1.846  16.392  25.560  1.00  0.00           H
ATOM    640  HG3 PRO X  43      -0.745  14.991  23.173  1.00  0.00           H
ATOM    641  HG2 PRO X  43       0.104  16.125  24.221  1.00  0.00           H
ATOM    642  HD2 PRO X  43      -0.896  18.007  23.110  1.00  0.00           H
ATOM    643  HD3 PRO X  43      -0.494  17.003  21.805  1.00  0.00           H
ATOM    644  N   THR X  44      -4.222  18.161  25.477  0.00  0.00           N
ATOM    645  CA  THR X  44      -4.570  19.340  26.195  0.00  0.00           C
ATOM    646  C   THR X  44      -3.536  19.505  27.286  0.00  0.00           C
ATOM    647  O   THR X  44      -2.703  18.595  27.454  0.00  0.00           O
ATOM    648  CB  THR X  44      -5.995  19.222  26.816  0.00  0.00           C
ATOM    649  OG1 THR X  44      -6.087  18.326  27.916  0.00  0.00           O
ATOM    650  CG2 THR X  44      -7.088  18.887  25.790  0.00  0.00           C
ATOM    651  H   THR X  44      -4.646  17.296  25.782  1.00  0.00           H
ATOM    652  HA  THR X  44      -4.539  20.200  25.526  1.00  0.00           H
ATOM    653  HB  THR X  44      -6.249  20.205  27.217  1.00  0.00           H
ATOM    654  HG1 THR X  44      -7.018  18.096  28.030  1.00  0.00           H
ATOM    655 HG21 THR X  44      -8.082  18.922  26.236  1.00  0.00           H
ATOM    656 HG22 THR X  44      -7.078  19.602  24.966  1.00  0.00           H
ATOM    657 HG23 THR X  44      -6.952  17.893  25.361  1.00  0.00           H
ATOM    658  N   GLU X  45      -3.553  20.624  27.981  0.00  0.00           N
ATOM    659  CA  GLU X  45      -2.600  20.860  29.042  0.00  0.00           C
ATOM    660  C   GLU X  45      -2.832  19.806  30.184  0.00  0.00           C
ATOM    661  O   GLU X  45      -1.917  19.284  30.819  0.00  0.00           O
ATOM    662  CB  GLU X  45      -2.775  22.291  29.600  0.00  0.00           C
ATOM    663  CG  GLU X  45      -2.599  23.434  28.573  0.00  0.00           C
ATOM    664  CD  GLU X  45      -1.202  23.534  27.962  0.00  0.00           C
ATOM    665  OE1 GLU X  45      -0.216  23.220  28.658  0.00  0.00           O
ATOM    666  OE2 GLU X  45      -1.113  23.977  26.800  0.00  0.00           O
ATOM    667  H   GLU X  45      -4.240  21.335  27.776  1.00  0.00           H
ATOM    668  HA  GLU X  45      -1.590  20.743  28.648  1.00  0.00           H
ATOM    669  HB3 GLU X  45      -2.067  22.438  30.418  1.00  0.00           H
ATOM    670  HB2 GLU X  45      -3.759  22.388  30.059  1.00  0.00           H
ATOM    671  HG3 GLU X  45      -2.813  24.386  29.062  1.00  0.00           H
ATOM    672  HG2 GLU X  45      -3.334  23.339  27.773  1.00  0.00           H
ATOM    673  N   ALA X  46      -4.116  19.533  30.409  0.00  0.00           N
ATOM    674  CA  ALA X  46      -4.442  18.551  31.494  0.00  0.00           C
ATOM    675  C   ALA X  46      -3.827  17.155  31.151  0.00  0.00           C
ATOM    676  O   ALA X  46      -3.232  16.475  31.981  0.00  0.00           O
ATOM    677  CB  ALA X  46      -5.957  18.481  31.727  0.00  0.00           C
ATOM    678  H   ALA X  46      -4.832  19.983  29.857  1.00  0.00           H
ATOM    679  HA  ALA X  46      -3.930  18.901  32.391  1.00  0.00           H
ATOM    680  HB1 ALA X  46      -6.194  17.773  32.521  1.00  0.00           H
ATOM    681  HB2 ALA X  46      -6.355  19.452  32.023  1.00  0.00           H
ATOM    682  HB3 ALA X  46      -6.485  18.159  30.829  1.00  0.00           H
ATOM    683  N   GLU X  47      -3.995  16.749  29.894  0.00  0.00           N
ATOM    684  CA  GLU X  47      -3.462  15.471  29.524  0.00  0.00           C
ATOM    685  C   GLU X  47      -1.899  15.463  29.606  0.00  0.00           C
ATOM    686  O   GLU X  47      -1.290  14.511  30.083  0.00  0.00           O
ATOM    687  CB  GLU X  47      -3.931  15.122  28.099  0.00  0.00           C
ATOM    688  CG  GLU X  47      -5.451  14.880  28.003  0.00  0.00           C
ATOM    689  CD  GLU X  47      -5.918  14.667  26.569  0.00  0.00           C
ATOM    690  OE1 GLU X  47      -5.613  15.524  25.718  0.00  0.00           O
ATOM    691  OE2 GLU X  47      -6.599  13.651  26.318  0.00  0.00           O
ATOM    692  H   GLU X  47      -4.485  17.336  29.235  1.00  0.00           H
ATOM    693  HA  GLU X  47      -3.856  14.714  30.202  1.00  0.00           H
ATOM    694  HB3 GLU X  47      -3.408  14.231  27.749  1.00  0.00           H
ATOM    695  HB2 GLU X  47      -3.637  15.922  27.417  1.00  0.00           H
ATOM    696  HG3 GLU X  47      -6.006  15.722  28.415  1.00  0.00           H
ATOM    697  HG2 GLU X  47      -5.723  14.013  28.607  1.00  0.00           H
ATOM    698  N   LEU X  48      -1.273  16.555  29.172  0.00  0.00           N
ATOM    699  CA  LEU X  48       0.150  16.650  29.263  0.00  0.00           C
ATOM    700  C   LEU X  48       0.639  16.592  30.721  0.00  0.00           C
ATOM    701  O   LEU X  48       1.651  15.993  31.082  0.00  0.00           O
ATOM    702  CB  LEU X  48       0.636  17.934  28.568  0.00  0.00           C
ATOM    703  CG  LEU X  48       0.619  17.797  27.039  0.00  0.00           C
ATOM    704  CD1 LEU X  48       0.733  19.165  26.346  0.00  0.00           C
ATOM    705  CD2 LEU X  48       1.672  16.775  26.563  0.00  0.00           C
ATOM    706  H   LEU X  48      -1.804  17.318  28.778  1.00  0.00           H
ATOM    707  HA  LEU X  48       0.557  15.773  28.760  1.00  0.00           H
ATOM    708  HB3 LEU X  48       1.653  18.178  28.884  1.00  0.00           H
ATOM    709  HB2 LEU X  48       0.018  18.772  28.892  1.00  0.00           H
ATOM    710  HG  LEU X  48      -0.361  17.413  26.766  1.00  0.00           H
ATOM    711 HD11 LEU X  48       0.100  19.206  25.459  1.00  0.00           H
ATOM    712 HD12 LEU X  48       0.424  19.983  26.997  1.00  0.00           H
ATOM    713 HD13 LEU X  48       1.753  19.377  26.043  1.00  0.00           H
ATOM    714 HD21 LEU X  48       2.284  17.156  25.755  1.00  0.00           H
ATOM    715 HD22 LEU X  48       2.355  16.482  27.360  1.00  0.00           H
ATOM    716 HD23 LEU X  48       1.197  15.860  26.207  1.00  0.00           H
ATOM    717  N   GLN X  49      -0.143  17.263  31.565  0.00  0.00           N
ATOM    718  CA  GLN X  49       0.275  17.278  33.014  0.00  0.00           C
ATOM    719  C   GLN X  49       0.227  15.891  33.629  0.00  0.00           C
ATOM    720  O   GLN X  49       1.126  15.510  34.372  0.00  0.00           O
ATOM    721  CB  GLN X  49      -0.617  18.260  33.801  0.00  0.00           C
ATOM    722  CG  GLN X  49      -0.257  19.740  33.559  0.00  0.00           C
ATOM    723  CD  GLN X  49      -1.329  20.711  34.057  0.00  0.00           C
ATOM    724  OE1 GLN X  49      -2.159  20.376  34.900  0.00  0.00           O
ATOM    725  NE2 GLN X  49      -1.310  21.942  33.565  0.00  0.00           N
ATOM    726  H   GLN X  49      -0.971  17.730  31.224  1.00  0.00           H
ATOM    727  HA  GLN X  49       1.297  17.651  33.077  1.00  0.00           H
ATOM    728  HB3 GLN X  49      -0.540  18.061  34.872  1.00  0.00           H
ATOM    729  HB2 GLN X  49      -1.660  18.078  33.541  1.00  0.00           H
ATOM    730  HG3 GLN X  49      -0.098  19.915  32.495  1.00  0.00           H
ATOM    731  HG2 GLN X  49       0.686  19.974  34.054  1.00  0.00           H
ATOM    732 HE22 GLN X  49      -1.984  22.630  33.869  1.00  0.00           H
ATOM    733 HE21 GLN X  49      -0.619  22.218  32.882  1.00  0.00           H
ATOM    734  N   ASP X  50      -0.786  15.099  33.281  0.00  0.00           N
ATOM    735  CA  ASP X  50      -0.869  13.770  33.759  0.00  0.00           C
ATOM    736  C   ASP X  50       0.297  12.916  33.310  0.00  0.00           C
ATOM    737  O   ASP X  50       0.824  12.160  34.123  0.00  0.00           O
ATOM    738  CB  ASP X  50      -2.183  13.034  33.375  0.00  0.00           C
ATOM    739  CG  ASP X  50      -3.484  13.603  33.939  0.00  0.00           C
ATOM    740  OD1 ASP X  50      -3.465  14.228  35.019  0.00  0.00           O
ATOM    741  OD2 ASP X  50      -4.547  13.266  33.377  0.00  0.00           O
ATOM    742  H   ASP X  50      -1.510  15.445  32.667  1.00  0.00           H
ATOM    743  HA  ASP X  50      -0.860  13.804  34.848  1.00  0.00           H
ATOM    744  HB3 ASP X  50      -2.121  11.990  33.690  1.00  0.00           H
ATOM    745  HB2 ASP X  50      -2.263  13.033  32.286  1.00  0.00           H
ATOM    746  N   MET X  51       0.765  13.094  32.082  0.00  0.00           N
ATOM    747  CA  MET X  51       1.873  12.430  31.490  0.00  0.00           C
ATOM    748  C   MET X  51       3.148  12.755  32.292  0.00  0.00           C
ATOM    749  O   MET X  51       3.878  11.859  32.720  0.00  0.00           O
ATOM    750  CB  MET X  51       2.017  12.773  29.990  0.00  0.00           C
ATOM    751  CG  MET X  51       0.903  12.184  29.107  0.00  0.00           C
ATOM    752  SD  MET X  51       0.761  12.919  27.450  0.00  0.00           S
ATOM    753  CE  MET X  51       2.346  12.421  26.724  0.00  0.00           C
ATOM    754  H   MET X  51       0.322  13.760  31.464  1.00  0.00           H
ATOM    755  HA  MET X  51       1.696  11.358  31.579  1.00  0.00           H
ATOM    756  HB3 MET X  51       2.971  12.376  29.640  1.00  0.00           H
ATOM    757  HB2 MET X  51       2.081  13.849  29.839  1.00  0.00           H
ATOM    758  HG3 MET X  51      -0.064  12.298  29.596  1.00  0.00           H
ATOM    759  HG2 MET X  51       1.051  11.109  28.999  1.00  0.00           H
ATOM    760  HE1 MET X  51       2.417  12.769  25.693  1.00  0.00           H
ATOM    761  HE2 MET X  51       3.175  12.851  27.282  1.00  0.00           H
ATOM    762  HE3 MET X  51       2.449  11.336  26.727  1.00  0.00           H
ATOM    763  N   ILE X  52       3.390  14.054  32.507  0.00  0.00           N
ATOM    764  CA  ILE X  52       4.617  14.489  33.277  0.00  0.00           C
ATOM    765  C   ILE X  52       4.539  14.043  34.662  0.00  0.00           C
ATOM    766  O   ILE X  52       5.592  13.581  35.116  0.00  0.00           O
ATOM    767  CB  ILE X  52       4.750  16.056  33.256  0.00  0.00           C
ATOM    768  CG1 ILE X  52       4.997  16.623  31.835  0.00  0.00           C
ATOM    769  CG2 ILE X  52       5.749  16.686  34.260  0.00  0.00           C
ATOM    770  CD1 ILE X  52       6.428  16.517  31.295  0.00  0.00           C
ATOM    771  H   ILE X  52       2.751  14.752  32.154  1.00  0.00           H
ATOM    772  HA  ILE X  52       5.510  14.075  32.808  1.00  0.00           H
ATOM    773  HB  ILE X  52       3.771  16.443  33.548  1.00  0.00           H
ATOM    774 HG13 ILE X  52       4.753  17.680  31.844  1.00  0.00           H
ATOM    775 HG12 ILE X  52       4.309  16.173  31.120  1.00  0.00           H
ATOM    776 HG21 ILE X  52       5.831  17.764  34.112  1.00  0.00           H
ATOM    777 HG22 ILE X  52       5.441  16.539  35.296  1.00  0.00           H
ATOM    778 HG23 ILE X  52       6.746  16.259  34.154  1.00  0.00           H
ATOM    779 HD11 ILE X  52       6.510  17.007  30.324  1.00  0.00           H
ATOM    780 HD12 ILE X  52       7.159  16.992  31.949  1.00  0.00           H
ATOM    781 HD13 ILE X  52       6.712  15.480  31.155  1.00  0.00           H
ATOM    782  N   ASN X  53       3.417  14.127  35.377  0.00  0.00           N
ATOM    783  CA  ASN X  53       3.189  13.643  36.691  0.00  0.00           C
ATOM    784  C   ASN X  53       3.620  12.190  36.878  0.00  0.00           C
ATOM    785  O   ASN X  53       4.218  11.805  37.880  0.00  0.00           O
ATOM    786  CB  ASN X  53       1.733  13.872  37.172  0.00  0.00           C
ATOM    787  CG  ASN X  53       1.389  15.302  37.617  0.00  0.00           C
ATOM    788  OD1 ASN X  53       0.259  15.749  37.439  0.00  0.00           O
ATOM    789  ND2 ASN X  53       2.309  16.030  38.246  0.00  0.00           N
ATOM    790  H   ASN X  53       2.602  14.578  34.987  1.00  0.00           H
ATOM    791  HA  ASN X  53       3.836  14.231  37.341  1.00  0.00           H
ATOM    792  HB3 ASN X  53       1.553  13.258  38.056  1.00  0.00           H
ATOM    793  HB2 ASN X  53       1.019  13.523  36.427  1.00  0.00           H
ATOM    794 HD22 ASN X  53       2.093  16.964  38.563  1.00  0.00           H
ATOM    795 HD21 ASN X  53       3.248  15.680  38.413  1.00  0.00           H
ATOM    796  N   GLU X  54       3.315  11.383  35.863  0.00  0.00           N
ATOM    797  CA  GLU X  54       3.672   9.942  35.950  0.00  0.00           C
ATOM    798  C   GLU X  54       5.306   9.923  36.138  0.00  0.00           C
ATOM    799  O   GLU X  54       5.901   9.273  36.996  0.00  0.00           O
ATOM    800  CB  GLU X  54       3.242   9.143  34.699  0.00  0.00           C
ATOM    801  CG  GLU X  54       1.731   8.827  34.609  0.00  0.00           C
ATOM    802  CD  GLU X  54       1.203   7.891  35.698  0.00  0.00           C
ATOM    803  OE1 GLU X  54       1.977   7.058  36.210  0.00  0.00           O
ATOM    804  OE2 GLU X  54       0.001   7.982  36.015  0.00  0.00           O
ATOM    805  H   GLU X  54       2.847  11.752  35.048  1.00  0.00           H
ATOM    806  HA  GLU X  54       3.180   9.474  36.803  1.00  0.00           H
ATOM    807  HB3 GLU X  54       3.799   8.205  34.672  1.00  0.00           H
ATOM    808  HB2 GLU X  54       3.547   9.665  33.797  1.00  0.00           H
ATOM    809  HG3 GLU X  54       1.516   8.372  33.642  1.00  0.00           H
ATOM    810  HG2 GLU X  54       1.159   9.752  34.643  1.00  0.00           H
ATOM    811  N   VAL X  55       5.937  10.653  35.216  0.00  0.00           N
ATOM    812  CA  VAL X  55       7.394  10.561  35.279  0.00  0.00           C
ATOM    813  C   VAL X  55       8.187  11.721  35.928  0.00  0.00           C
ATOM    814  O   VAL X  55       9.191  12.070  35.545  0.00  0.00           O
ATOM    815  CB  VAL X  55       7.827  10.601  33.749  0.00  0.00           C
ATOM    816  CG1 VAL X  55       9.299  10.196  33.460  0.00  0.00           C
ATOM    817  CG2 VAL X  55       6.903   9.806  32.799  0.00  0.00           C
ATOM    818  H   VAL X  55       5.405  11.203  34.556  1.00  0.00           H
ATOM    819  HA  VAL X  55       7.756   9.573  35.563  1.00  0.00           H
ATOM    820  HB  VAL X  55       7.728  11.630  33.400  1.00  0.00           H
ATOM    821 HG11 VAL X  55       9.440   9.811  32.454  1.00  0.00           H
ATOM    822 HG12 VAL X  55       9.983  11.041  33.528  1.00  0.00           H
ATOM    823 HG13 VAL X  55       9.647   9.446  34.165  1.00  0.00           H
ATOM    824 HG21 VAL X  55       7.284   9.816  31.779  1.00  0.00           H
ATOM    825 HG22 VAL X  55       6.797   8.775  33.124  1.00  0.00           H
ATOM    826 HG23 VAL X  55       5.904  10.233  32.732  1.00  0.00           H
ATOM    827  N   ASP X  56       7.635  12.387  36.944  0.00  0.00           N
ATOM    828  CA  ASP X  56       8.345  13.487  37.543  0.00  0.00           C
ATOM    829  C   ASP X  56       8.433  12.834  39.006  0.00  0.00           C
ATOM    830  O   ASP X  56       7.306  12.745  39.642  0.00  0.00           O
ATOM    831  CB  ASP X  56       7.728  14.920  37.390  0.00  0.00           C
ATOM    832  CG  ASP X  56       6.744  15.546  38.386  0.00  0.00           C
ATOM    833  OD1 ASP X  56       5.675  14.984  38.693  0.00  0.00           O
ATOM    834  OD2 ASP X  56       6.984  16.728  38.714  0.00  0.00           O
ATOM    835  H   ASP X  56       6.724  12.119  37.288  1.00  0.00           H
ATOM    836  HA  ASP X  56       9.326  13.645  37.095  1.00  0.00           H
ATOM    837  HB3 ASP X  56       7.297  15.025  36.396  1.00  0.00           H
ATOM    838  HB2 ASP X  56       8.582  15.598  37.372  1.00  0.00           H
ATOM    839  N   ALA X  57       9.595  12.393  39.403  0.00  0.00           N
ATOM    840  CA  ALA X  57       9.749  11.834  40.621  0.00  0.00           C
ATOM    841  C   ALA X  57       9.808  12.873  41.800  0.00  0.00           C
ATOM    842  O   ALA X  57       9.356  12.740  42.932  0.00  0.00           O
ATOM    843  CB  ALA X  57      11.010  10.953  40.619  0.00  0.00           C
ATOM    844  H   ALA X  57      10.398  12.467  38.795  1.00  0.00           H
ATOM    845  HA  ALA X  57       8.909  11.162  40.798  1.00  0.00           H
ATOM    846  HB1 ALA X  57      11.139  10.458  41.582  1.00  0.00           H
ATOM    847  HB2 ALA X  57      10.953  10.174  39.858  1.00  0.00           H
ATOM    848  HB3 ALA X  57      11.911  11.540  40.432  1.00  0.00           H
ATOM    849  N   ASP X  58      10.481  13.959  41.419  0.00  0.00           N
ATOM    850  CA  ASP X  58      10.689  14.968  42.620  0.00  0.00           C
ATOM    851  C   ASP X  58       9.520  15.927  42.743  0.00  0.00           C
ATOM    852  O   ASP X  58       9.380  16.636  43.737  0.00  0.00           O
ATOM    853  CB  ASP X  58      11.987  15.810  42.471  0.00  0.00           C
ATOM    854  CG  ASP X  58      13.304  15.039  42.565  0.00  0.00           C
ATOM    855  OD1 ASP X  58      13.344  13.959  43.190  0.00  0.00           O
ATOM    856  OD2 ASP X  58      14.334  15.607  42.148  0.00  0.00           O
ATOM    857  H   ASP X  58      10.787  14.053  40.461  1.00  0.00           H
ATOM    858  HA  ASP X  58      10.852  14.432  43.555  1.00  0.00           H
ATOM    859  HB3 ASP X  58      12.013  16.592  43.233  1.00  0.00           H
ATOM    860  HB2 ASP X  58      11.956  16.306  41.499  1.00  0.00           H
ATOM    861  N   GLY X  59       8.674  15.942  41.724  0.00  0.00           N
ATOM    862  CA  GLY X  59       7.452  16.849  41.816  0.00  0.00           C
ATOM    863  C   GLY X  59       7.666  18.397  41.500  0.00  0.00           C
ATOM    864  O   GLY X  59       6.765  19.217  41.628  0.00  0.00           O
ATOM    865  H   GLY X  59       8.847  15.363  40.915  1.00  0.00           H
ATOM    866  HA3 GLY X  59       7.002  16.744  42.803  1.00  0.00           H
ATOM    867  HA2 GLY X  59       6.666  16.457  41.171  1.00  0.00           H
ATOM    868  N   ASN X  60       8.869  18.723  41.008  0.00  0.00           N
ATOM    869  CA  ASN X  60       9.216  19.977  40.481  0.00  0.00           C
ATOM    870  C   ASN X  60       8.549  20.380  39.101  0.00  0.00           C
ATOM    871  O   ASN X  60       8.851  21.456  38.591  0.00  0.00           O
ATOM    872  CB  ASN X  60      10.759  19.991  40.277  0.00  0.00           C
ATOM    873  CG  ASN X  60      11.589  19.972  41.567  0.00  0.00           C
ATOM    874  OD1 ASN X  60      11.257  20.630  42.551  0.00  0.00           O
ATOM    875  ND2 ASN X  60      12.699  19.244  41.575  0.00  0.00           N
ATOM    876  H   ASN X  60       9.613  18.039  40.998  1.00  0.00           H
ATOM    877  HA  ASN X  60       9.031  20.754  41.223  1.00  0.00           H
ATOM    878  HB3 ASN X  60      11.056  20.910  39.770  1.00  0.00           H
ATOM    879  HB2 ASN X  60      11.060  19.180  39.613  1.00  0.00           H
ATOM    880 HD22 ASN X  60      13.284  19.206  42.397  1.00  0.00           H
ATOM    881 HD21 ASN X  60      12.988  18.713  40.765  1.00  0.00           H
ATOM    882  N   GLY X  61       7.606  19.580  38.610  0.00  0.00           N
ATOM    883  CA  GLY X  61       6.928  19.969  37.432  0.00  0.00           C
ATOM    884  C   GLY X  61       7.651  19.815  36.111  0.00  0.00           C
ATOM    885  O   GLY X  61       7.288  20.448  35.119  0.00  0.00           O
ATOM    886  H   GLY X  61       7.386  18.712  39.078  1.00  0.00           H
ATOM    887  HA3 GLY X  61       6.593  21.001  37.537  1.00  0.00           H
ATOM    888  HA2 GLY X  61       5.974  19.445  37.380  1.00  0.00           H
ATOM    889  N   THR X  62       8.757  19.073  36.126  0.00  0.00           N
ATOM    890  CA  THR X  62       9.444  18.863  34.796  0.00  0.00           C
ATOM    891  C   THR X  62      10.243  17.556  35.027  0.00  0.00           C
ATOM    892  O   THR X  62      10.500  17.070  36.127  0.00  0.00           O
ATOM    893  CB  THR X  62      10.498  19.984  34.517  0.00  0.00           C
ATOM    894  OG1 THR X  62      11.405  20.189  35.593  0.00  0.00           O
ATOM    895  CG2 THR X  62       9.929  21.352  34.148  0.00  0.00           C
ATOM    896  H   THR X  62       9.093  18.685  36.996  1.00  0.00           H
ATOM    897  HA  THR X  62       8.728  18.762  33.980  1.00  0.00           H
ATOM    898  HB  THR X  62      11.078  19.646  33.661  1.00  0.00           H
ATOM    899  HG1 THR X  62      11.799  21.065  35.500  1.00  0.00           H
ATOM    900 HG21 THR X  62      10.691  22.006  33.724  1.00  0.00           H
ATOM    901 HG22 THR X  62       9.147  21.221  33.403  1.00  0.00           H
ATOM    902 HG23 THR X  62       9.489  21.863  35.005  1.00  0.00           H
ATOM    903  N   ILE X  63      10.612  17.002  33.879  0.00  0.00           N
ATOM    904  CA  ILE X  63      11.308  15.715  33.746  0.00  0.00           C
ATOM    905  C   ILE X  63      12.652  16.027  33.497  0.00  0.00           C
ATOM    906  O   ILE X  63      12.933  16.961  32.750  0.00  0.00           O
ATOM    907  CB  ILE X  63      10.745  14.862  32.563  0.00  0.00           C
ATOM    908  CG1 ILE X  63       9.273  14.461  32.809  0.00  0.00           C
ATOM    909  CG2 ILE X  63      11.586  13.611  32.228  0.00  0.00           C
ATOM    910  CD1 ILE X  63       8.631  13.655  31.666  0.00  0.00           C
ATOM    911  H   ILE X  63      10.417  17.471  33.006  1.00  0.00           H
ATOM    912  HA  ILE X  63      11.205  15.117  34.651  1.00  0.00           H
ATOM    913  HB  ILE X  63      10.771  15.486  31.677  1.00  0.00           H
ATOM    914 HG13 ILE X  63       8.671  15.351  32.988  1.00  0.00           H
ATOM    915 HG12 ILE X  63       9.208  13.878  33.727  1.00  0.00           H
ATOM    916 HG21 ILE X  63      11.192  13.109  31.351  1.00  0.00           H
ATOM    917 HG22 ILE X  63      12.611  13.861  31.963  1.00  0.00           H
ATOM    918 HG23 ILE X  63      11.609  12.899  33.054  1.00  0.00           H
ATOM    919 HD11 ILE X  63       7.561  13.535  31.829  1.00  0.00           H
ATOM    920 HD12 ILE X  63       8.773  14.146  30.703  1.00  0.00           H
ATOM    921 HD13 ILE X  63       9.040  12.648  31.597  1.00  0.00           H
ATOM    922  N   ASP X  64      13.577  15.300  34.097  0.00  0.00           N
ATOM    923  CA  ASP X  64      15.110  15.694  34.019  0.00  0.00           C
ATOM    924  C   ASP X  64      15.621  14.333  33.391  0.00  0.00           C
ATOM    925  O   ASP X  64      14.913  13.326  33.280  0.00  0.00           O
ATOM    926  CB  ASP X  64      15.717  16.090  35.386  0.00  0.00           C
ATOM    927  CG  ASP X  64      17.143  16.656  35.367  0.00  0.00           C
ATOM    928  OD1 ASP X  64      17.545  17.208  36.412  0.00  0.00           O
ATOM    929  OD2 ASP X  64      17.881  16.480  34.377  0.00  0.00           O
ATOM    930  H   ASP X  64      13.313  14.476  34.618  1.00  0.00           H
ATOM    931  HA  ASP X  64      15.185  16.434  33.222  1.00  0.00           H
ATOM    932  HB3 ASP X  64      15.693  15.222  36.047  1.00  0.00           H
ATOM    933  HB2 ASP X  64      15.063  16.846  35.822  1.00  0.00           H
ATOM    934  N   PHE X  65      16.899  14.383  33.030  0.00  0.00           N
ATOM    935  CA  PHE X  65      17.540  13.247  32.438  0.00  0.00           C
ATOM    936  C   PHE X  65      17.450  11.995  33.258  0.00  0.00           C
ATOM    937  O   PHE X  65      17.064  10.942  32.740  0.00  0.00           O
ATOM    938  CB  PHE X  65      18.952  13.691  31.953  0.00  0.00           C
ATOM    939  CG  PHE X  65      20.076  12.671  31.843  0.00  0.00           C
ATOM    940  CD1 PHE X  65      21.069  12.601  32.844  0.00  0.00           C
ATOM    941  CD2 PHE X  65      20.104  11.741  30.782  0.00  0.00           C
ATOM    942  CE1 PHE X  65      22.090  11.667  32.748  0.00  0.00           C
ATOM    943  CE2 PHE X  65      21.135  10.813  30.706  0.00  0.00           C
ATOM    944  CZ  PHE X  65      22.126  10.781  31.680  0.00  0.00           C
ATOM    945  H   PHE X  65      17.431  15.230  33.172  1.00  0.00           H
ATOM    946  HA  PHE X  65      17.025  13.047  31.498  1.00  0.00           H
ATOM    947  HB3 PHE X  65      19.325  14.509  32.571  1.00  0.00           H
ATOM    948  HB2 PHE X  65      18.838  14.139  30.965  1.00  0.00           H
ATOM    949  HD1 PHE X  65      21.059  13.285  33.680  1.00  0.00           H
ATOM    950  HD2 PHE X  65      19.336  11.757  30.022  1.00  0.00           H
ATOM    951  HE1 PHE X  65      22.855  11.623  33.510  1.00  0.00           H
ATOM    952  HE2 PHE X  65      21.167  10.103  29.892  1.00  0.00           H
ATOM    953  HZ  PHE X  65      22.917  10.048  31.624  1.00  0.00           H
ATOM    954  N   PRO X  66      17.815  12.082  34.538  0.00  0.00           N
ATOM    955  CA  PRO X  66      17.762  10.916  35.460  0.00  0.00           C
ATOM    956  C   PRO X  66      16.328  10.315  35.499  0.00  0.00           C
ATOM    957  O   PRO X  66      16.141   9.099  35.444  0.00  0.00           O
ATOM    958  CB  PRO X  66      18.232  11.448  36.822  0.00  0.00           C
ATOM    959  CG  PRO X  66      19.129  12.613  36.458  0.00  0.00           C
ATOM    960  CD  PRO X  66      18.402  13.217  35.265  0.00  0.00           C
ATOM    961  HA  PRO X  66      18.462  10.154  35.117  1.00  0.00           H
ATOM    962  HB3 PRO X  66      18.753  10.690  37.409  1.00  0.00           H
ATOM    963  HB2 PRO X  66      17.389  11.804  37.418  1.00  0.00           H
ATOM    964  HG3 PRO X  66      20.107  12.244  36.144  1.00  0.00           H
ATOM    965  HG2 PRO X  66      19.279  13.320  37.275  1.00  0.00           H
ATOM    966  HD2 PRO X  66      17.592  13.848  35.624  1.00  0.00           H
ATOM    967  HD3 PRO X  66      19.076  13.836  34.679  1.00  0.00           H
ATOM    968  N   GLU X  67      15.338  11.199  35.582  0.00  0.00           N
ATOM    969  CA  GLU X  67      13.961  10.746  35.634  0.00  0.00           C
ATOM    970  C   GLU X  67      13.591  10.064  34.347  0.00  0.00           C
ATOM    971  O   GLU X  67      12.953   9.015  34.380  0.00  0.00           O
ATOM    972  CB  GLU X  67      13.048  11.930  35.989  0.00  0.00           C
ATOM    973  CG  GLU X  67      13.366  12.498  37.392  0.00  0.00           C
ATOM    974  CD  GLU X  67      12.608  13.778  37.703  0.00  0.00           C
ATOM    975  OE1 GLU X  67      12.866  14.775  37.008  0.00  0.00           O
ATOM    976  OE2 GLU X  67      11.807  13.769  38.657  0.00  0.00           O
ATOM    977  H   GLU X  67      15.544  12.187  35.609  1.00  0.00           H
ATOM    978  HA  GLU X  67      13.864  10.027  36.447  1.00  0.00           H
ATOM    979  HB3 GLU X  67      12.004  11.614  35.962  1.00  0.00           H
ATOM    980  HB2 GLU X  67      13.138  12.708  35.232  1.00  0.00           H
ATOM    981  HG3 GLU X  67      14.428  12.723  37.493  1.00  0.00           H
ATOM    982  HG2 GLU X  67      13.142  11.748  38.153  1.00  0.00           H
ATOM    983  N   PHE X  68      14.051  10.594  33.221  0.00  0.00           N
ATOM    984  CA  PHE X  68      13.798  10.066  31.886  0.00  0.00           C
ATOM    985  C   PHE X  68      14.462   8.693  31.795  0.00  0.00           C
ATOM    986  O   PHE X  68      13.801   7.751  31.342  0.00  0.00           O
ATOM    987  CB  PHE X  68      13.996  11.146  30.788  0.00  0.00           C
ATOM    988  CG  PHE X  68      13.000  11.039  29.619  0.00  0.00           C
ATOM    989  CD1 PHE X  68      11.605  10.941  29.853  0.00  0.00           C
ATOM    990  CD2 PHE X  68      13.445  11.053  28.280  0.00  0.00           C
ATOM    991  CE1 PHE X  68      10.722  10.743  28.806  0.00  0.00           C
ATOM    992  CE2 PHE X  68      12.553  10.819  27.247  0.00  0.00           C
ATOM    993  CZ  PHE X  68      11.198  10.653  27.511  0.00  0.00           C
ATOM    994  H   PHE X  68      14.623  11.426  33.251  1.00  0.00           H
ATOM    995  HA  PHE X  68      12.722   9.931  31.773  1.00  0.00           H
ATOM    996  HB3 PHE X  68      15.024  11.169  30.442  1.00  0.00           H
ATOM    997  HB2 PHE X  68      13.837  12.132  31.216  1.00  0.00           H
ATOM    998  HD1 PHE X  68      11.193  10.983  30.850  1.00  0.00           H
ATOM    999  HD2 PHE X  68      14.491  11.178  28.043  1.00  0.00           H
ATOM   1000  HE1 PHE X  68       9.664  10.642  29.004  1.00  0.00           H
ATOM   1001  HE2 PHE X  68      12.929  10.770  26.236  1.00  0.00           H
ATOM   1002  HZ  PHE X  68      10.495  10.473  26.712  1.00  0.00           H
ATOM   1003  N   LEU X  69      15.739   8.571  32.161  0.00  0.00           N
ATOM   1004  CA  LEU X  69      16.470   7.313  32.140  0.00  0.00           C
ATOM   1005  C   LEU X  69      15.748   6.229  32.887  0.00  0.00           C
ATOM   1006  O   LEU X  69      15.695   5.101  32.412  0.00  0.00           O
ATOM   1007  CB  LEU X  69      17.846   7.448  32.863  0.00  0.00           C
ATOM   1008  CG  LEU X  69      19.021   8.129  32.148  0.00  0.00           C
ATOM   1009  CD1 LEU X  69      20.050   8.639  33.177  0.00  0.00           C
ATOM   1010  CD2 LEU X  69      19.692   7.169  31.149  0.00  0.00           C
ATOM   1011  H   LEU X  69      16.254   9.381  32.475  1.00  0.00           H
ATOM   1012  HA  LEU X  69      16.520   6.996  31.098  1.00  0.00           H
ATOM   1013  HB3 LEU X  69      18.209   6.465  33.176  1.00  0.00           H
ATOM   1014  HB2 LEU X  69      17.666   7.977  33.798  1.00  0.00           H
ATOM   1015  HG  LEU X  69      18.637   8.995  31.610  1.00  0.00           H
ATOM   1016 HD11 LEU X  69      21.075   8.405  32.888  1.00  0.00           H
ATOM   1017 HD12 LEU X  69      19.983   9.722  33.274  1.00  0.00           H
ATOM   1018 HD13 LEU X  69      19.898   8.217  34.171  1.00  0.00           H
ATOM   1019 HD21 LEU X  69      20.197   7.719  30.357  1.00  0.00           H
ATOM   1020 HD22 LEU X  69      20.444   6.548  31.634  1.00  0.00           H
ATOM   1021 HD23 LEU X  69      18.970   6.498  30.682  1.00  0.00           H
ATOM   1022  N   SER X  70      15.263   6.545  34.082  0.00  0.00           N
ATOM   1023  CA  SER X  70      14.556   5.622  34.923  0.00  0.00           C
ATOM   1024  C   SER X  70      13.257   5.073  34.222  0.00  0.00           C
ATOM   1025  O   SER X  70      13.038   3.867  34.081  0.00  0.00           O
ATOM   1026  CB  SER X  70      14.256   6.272  36.288  0.00  0.00           C
ATOM   1027  OG  SER X  70      15.436   6.347  37.076  0.00  0.00           O
ATOM   1028  H   SER X  70      15.384   7.480  34.445  1.00  0.00           H
ATOM   1029  HA  SER X  70      15.215   4.772  35.100  1.00  0.00           H
ATOM   1030  HB3 SER X  70      13.526   5.672  36.834  1.00  0.00           H
ATOM   1031  HB2 SER X  70      13.817   7.264  36.173  1.00  0.00           H
ATOM   1032  HG  SER X  70      15.256   6.927  37.829  1.00  0.00           H
ATOM   1033  N   LEU X  71      12.445   6.008  33.750  0.00  0.00           N
ATOM   1034  CA  LEU X  71      11.159   5.615  33.099  0.00  0.00           C
ATOM   1035  C   LEU X  71      11.425   4.820  31.795  0.00  0.00           C
ATOM   1036  O   LEU X  71      10.848   3.747  31.601  0.00  0.00           O
ATOM   1037  CB  LEU X  71      10.253   6.824  32.803  0.00  0.00           C
ATOM   1038  CG  LEU X  71       8.870   6.424  32.202  0.00  0.00           C
ATOM   1039  CD1 LEU X  71       7.790   6.255  33.290  0.00  0.00           C
ATOM   1040  CD2 LEU X  71       8.444   7.338  31.035  0.00  0.00           C
ATOM   1041  H   LEU X  71      12.696   6.983  33.831  1.00  0.00           H
ATOM   1042  HA  LEU X  71      10.622   4.961  33.786  1.00  0.00           H
ATOM   1043  HB3 LEU X  71      10.788   7.482  32.116  1.00  0.00           H
ATOM   1044  HB2 LEU X  71      10.123   7.398  33.716  1.00  0.00           H
ATOM   1045  HG  LEU X  71       8.922   5.442  31.739  1.00  0.00           H
ATOM   1046 HD11 LEU X  71       7.980   6.873  34.167  1.00  0.00           H
ATOM   1047 HD12 LEU X  71       6.792   6.499  32.928  1.00  0.00           H
ATOM   1048 HD13 LEU X  71       7.748   5.219  33.629  1.00  0.00           H
ATOM   1049 HD21 LEU X  71       9.020   8.259  30.983  1.00  0.00           H
ATOM   1050 HD22 LEU X  71       8.606   6.835  30.082  1.00  0.00           H
ATOM   1051 HD23 LEU X  71       7.391   7.609  31.074  1.00  0.00           H
ATOM   1052  N   MET X  72      12.312   5.319  30.945  0.00  0.00           N
ATOM   1053  CA  MET X  72      12.674   4.637  29.729  0.00  0.00           C
ATOM   1054  C   MET X  72      13.196   3.341  29.844  0.00  0.00           C
ATOM   1055  O   MET X  72      12.730   2.437  29.141  0.00  0.00           O
ATOM   1056  CB  MET X  72      13.585   5.516  28.857  0.00  0.00           C
ATOM   1057  CG  MET X  72      13.647   5.083  27.369  0.00  0.00           C
ATOM   1058  SD  MET X  72      12.138   5.406  26.405  0.00  0.00           S
ATOM   1059  CE  MET X  72      12.157   7.223  26.337  0.00  0.00           C
ATOM   1060  H   MET X  72      12.757   6.204  31.141  1.00  0.00           H
ATOM   1061  HA  MET X  72      11.766   4.558  29.131  1.00  0.00           H
ATOM   1062  HB3 MET X  72      14.593   5.544  29.276  1.00  0.00           H
ATOM   1063  HB2 MET X  72      13.219   6.540  28.913  1.00  0.00           H
ATOM   1064  HG3 MET X  72      13.873   4.020  27.285  1.00  0.00           H
ATOM   1065  HG2 MET X  72      14.476   5.570  26.859  1.00  0.00           H
ATOM   1066  HE1 MET X  72      11.346   7.585  25.705  1.00  0.00           H
ATOM   1067  HE2 MET X  72      12.025   7.658  27.328  1.00  0.00           H
ATOM   1068  HE3 MET X  72      13.097   7.587  25.922  1.00  0.00           H
ATOM   1069  N   ALA X  73      14.166   3.138  30.735  0.00  0.00           N
ATOM   1070  CA  ALA X  73      14.784   1.819  30.965  0.00  0.00           C
ATOM   1071  C   ALA X  73      13.842   0.768  31.580  0.00  0.00           C
ATOM   1072  O   ALA X  73      14.152  -0.420  31.662  0.00  0.00           O
ATOM   1073  CB  ALA X  73      16.010   2.000  31.873  0.00  0.00           C
ATOM   1074  H   ALA X  73      14.511   3.908  31.291  1.00  0.00           H
ATOM   1075  HA  ALA X  73      15.157   1.439  30.014  1.00  0.00           H
ATOM   1076  HB1 ALA X  73      16.528   1.053  32.029  1.00  0.00           H
ATOM   1077  HB2 ALA X  73      16.729   2.691  31.433  1.00  0.00           H
ATOM   1078  HB3 ALA X  73      15.728   2.386  32.853  1.00  0.00           H
ATOM   1079  N   ARG X  74      12.672   1.238  32.004  0.00  0.00           N
ATOM   1080  CA  ARG X  74      11.656   0.432  32.631  0.00  0.00           C
ATOM   1081  C   ARG X  74      10.706   0.175  31.496  0.00  0.00           C
ATOM   1082  O   ARG X  74      10.319  -0.993  31.380  0.00  0.00           O
ATOM   1083  CB  ARG X  74      11.087   0.983  33.966  0.00  0.00           C
ATOM   1084  CG  ARG X  74       9.630   1.501  33.956  0.00  0.00           C
ATOM   1085  CD  ARG X  74       9.045   1.802  35.346  0.00  0.00           C
ATOM   1086  NE  ARG X  74       9.846   2.759  36.128  0.00  0.00           N
ATOM   1087  CZ  ARG X  74      10.773   2.474  37.054  0.00  0.00           C
ATOM   1088  NH1 ARG X  74      11.063   1.210  37.369  0.00  0.00           N
ATOM   1089  NH2 ARG X  74      11.402   3.470  37.676  0.00  0.00           N
ATOM   1090  H   ARG X  74      12.451   2.217  31.894  1.00  0.00           H
ATOM   1091  HA  ARG X  74      12.159  -0.530  32.727  1.00  0.00           H
ATOM   1092  HB3 ARG X  74      11.752   1.743  34.371  1.00  0.00           H
ATOM   1093  HB2 ARG X  74      11.130   0.163  34.683  1.00  0.00           H
ATOM   1094  HG3 ARG X  74       9.025   0.677  33.575  1.00  0.00           H
ATOM   1095  HG2 ARG X  74       9.464   2.331  33.269  1.00  0.00           H
ATOM   1096  HD3 ARG X  74       8.706   0.922  35.893  1.00  0.00           H
ATOM   1097  HD2 ARG X  74       8.135   2.372  35.153  1.00  0.00           H
ATOM   1098  HE  ARG X  74       9.653   3.729  35.911  1.00  0.00           H
ATOM   1099 HH12 ARG X  74      11.752   0.972  38.067  1.00  0.00           H
ATOM   1100 HH11 ARG X  74      10.571   0.438  36.950  1.00  0.00           H
ATOM   1101 HH22 ARG X  74      12.095   3.301  38.391  1.00  0.00           H
ATOM   1102 HH21 ARG X  74      11.165   4.437  37.520  1.00  0.00           H
ATOM   1103  N   LYS X  75      10.339   1.146  30.659  0.00  0.00           N
ATOM   1104  CA  LYS X  75       9.450   1.003  29.426  0.00  0.00           C
ATOM   1105  C   LYS X  75      10.076  -0.094  28.529  0.00  0.00           C
ATOM   1106  O   LYS X  75       9.304  -0.915  28.046  0.00  0.00           O
ATOM   1107  CB  LYS X  75       9.169   2.332  28.705  0.00  0.00           C
ATOM   1108  CG  LYS X  75       8.073   3.156  29.402  0.00  0.00           C
ATOM   1109  CD  LYS X  75       7.592   4.348  28.559  0.00  0.00           C
ATOM   1110  CE  LYS X  75       6.339   5.020  29.155  0.00  0.00           C
ATOM   1111  NZ  LYS X  75       5.863   6.148  28.335  0.00  0.00           N
ATOM   1112  H   LYS X  75      10.656   2.092  30.813  1.00  0.00           H
ATOM   1113  HA  LYS X  75       8.535   0.549  29.806  1.00  0.00           H
ATOM   1114  HB3 LYS X  75       8.813   2.096  27.701  1.00  0.00           H
ATOM   1115  HB2 LYS X  75      10.083   2.909  28.570  1.00  0.00           H
ATOM   1116  HG3 LYS X  75       8.436   3.505  30.369  1.00  0.00           H
ATOM   1117  HG2 LYS X  75       7.224   2.506  29.618  1.00  0.00           H
ATOM   1118  HD3 LYS X  75       7.378   4.010  27.544  1.00  0.00           H
ATOM   1119  HD2 LYS X  75       8.403   5.072  28.473  1.00  0.00           H
ATOM   1120  HE3 LYS X  75       6.543   5.371  30.167  1.00  0.00           H
ATOM   1121  HE2 LYS X  75       5.531   4.291  29.240  1.00  0.00           H
ATOM   1122  HZ1 LYS X  75       5.047   6.557  28.758  1.00  0.00           H
ATOM   1123  HZ2 LYS X  75       6.565   6.862  28.249  1.00  0.00           H
ATOM   1124  HZ3 LYS X  75       5.606   5.835  27.415  1.00  0.00           H
ATOM   1125  N   MET X  76      11.388  -0.139  28.302  0.00  0.00           N
ATOM   1126  CA  MET X  76      12.008  -1.123  27.583  0.00  0.00           C
ATOM   1127  C   MET X  76      11.776  -2.491  28.100  0.00  0.00           C
ATOM   1128  O   MET X  76      11.444  -3.417  27.346  0.00  0.00           O
ATOM   1129  CB  MET X  76      13.524  -0.819  27.521  0.00  0.00           C
ATOM   1130  CG  MET X  76      13.880   0.420  26.678  0.00  0.00           C
ATOM   1131  SD  MET X  76      15.558   1.064  26.943  0.00  0.00           S
ATOM   1132  CE  MET X  76      16.551  -0.311  26.299  0.00  0.00           C
ATOM   1133  H   MET X  76      11.989   0.584  28.670  1.00  0.00           H
ATOM   1134  HA  MET X  76      11.637  -1.080  26.559  1.00  0.00           H
ATOM   1135  HB3 MET X  76      14.037  -1.678  27.084  1.00  0.00           H
ATOM   1136  HB2 MET X  76      13.932  -0.714  28.527  1.00  0.00           H
ATOM   1137  HG3 MET X  76      13.187   1.236  26.884  1.00  0.00           H
ATOM   1138  HG2 MET X  76      13.755   0.191  25.619  1.00  0.00           H
ATOM   1139  HE1 MET X  76      17.610  -0.055  26.321  1.00  0.00           H
ATOM   1140  HE2 MET X  76      16.408  -1.210  26.900  1.00  0.00           H
ATOM   1141  HE3 MET X  76      16.276  -0.536  25.268  1.00  0.00           H
ATOM   1142  N   LYS X  77      11.863  -2.630  29.422  0.00  0.00           N
ATOM   1143  CA  LYS X  77      11.574  -3.941  30.057  0.00  0.00           C
ATOM   1144  C   LYS X  77      10.128  -4.341  29.778  0.00  0.00           C
ATOM   1145  O   LYS X  77       9.848  -5.491  29.412  0.00  0.00           O
ATOM   1146  CB  LYS X  77      11.914  -3.930  31.561  0.00  0.00           C
ATOM   1147  CG  LYS X  77      13.421  -3.769  31.830  0.00  0.00           C
ATOM   1148  CD  LYS X  77      13.749  -3.581  33.319  0.00  0.00           C
ATOM   1149  CE  LYS X  77      15.255  -3.363  33.563  0.00  0.00           C
ATOM   1150  NZ  LYS X  77      15.572  -3.185  34.991  0.00  0.00           N
ATOM   1151  H   LYS X  77      12.126  -1.842  29.996  1.00  0.00           H
ATOM   1152  HA  LYS X  77      12.215  -4.683  29.581  1.00  0.00           H
ATOM   1153  HB3 LYS X  77      11.582  -4.868  32.010  1.00  0.00           H
ATOM   1154  HB2 LYS X  77      11.354  -3.149  32.070  1.00  0.00           H
ATOM   1155  HG3 LYS X  77      13.810  -2.924  31.264  1.00  0.00           H
ATOM   1156  HG2 LYS X  77      13.947  -4.646  31.449  1.00  0.00           H
ATOM   1157  HD3 LYS X  77      13.405  -4.454  33.875  1.00  0.00           H
ATOM   1158  HD2 LYS X  77      13.187  -2.728  33.705  1.00  0.00           H
ATOM   1159  HE3 LYS X  77      15.599  -2.483  33.016  1.00  0.00           H
ATOM   1160  HE2 LYS X  77      15.823  -4.212  33.181  1.00  0.00           H
ATOM   1161  HZ1 LYS X  77      16.561  -3.051  35.106  1.00  0.00           H
ATOM   1162  HZ2 LYS X  77      15.101  -2.382  35.368  1.00  0.00           H
ATOM   1163  HZ3 LYS X  77      15.306  -3.997  35.520  1.00  0.00           H
ATOM   1164  N   GLU X  78       9.217  -3.378  29.904  0.00  0.00           N
ATOM   1165  CA  GLU X  78       7.866  -3.602  29.594  0.00  0.00           C
ATOM   1166  C   GLU X  78       7.632  -4.045  28.180  0.00  0.00           C
ATOM   1167  O   GLU X  78       6.830  -4.939  27.942  0.00  0.00           O
ATOM   1168  CB  GLU X  78       6.991  -2.390  29.984  0.00  0.00           C
ATOM   1169  CG  GLU X  78       6.986  -2.098  31.503  0.00  0.00           C
ATOM   1170  CD  GLU X  78       6.126  -0.905  31.917  0.00  0.00           C
ATOM   1171  OE1 GLU X  78       5.555  -0.223  31.043  0.00  0.00           O
ATOM   1172  OE2 GLU X  78       6.016  -0.675  33.138  0.00  0.00           O
ATOM   1173  H   GLU X  78       9.492  -2.462  30.229  1.00  0.00           H
ATOM   1174  HA  GLU X  78       7.525  -4.412  30.239  1.00  0.00           H
ATOM   1175  HB3 GLU X  78       5.965  -2.573  29.660  1.00  0.00           H
ATOM   1176  HB2 GLU X  78       7.310  -1.502  29.442  1.00  0.00           H
ATOM   1177  HG3 GLU X  78       7.999  -1.919  31.860  1.00  0.00           H
ATOM   1178  HG2 GLU X  78       6.627  -2.978  32.038  1.00  0.00           H
ATOM   1179  N   GLN X  79       8.307  -3.395  27.238  0.00  0.00           N
ATOM   1180  CA  GLN X  79       8.247  -3.721  25.833  0.00  0.00           C
ATOM   1181  C   GLN X  79       8.704  -5.101  25.539  0.00  0.00           C
ATOM   1182  O   GLN X  79       7.997  -5.830  24.833  0.00  0.00           O
ATOM   1183  CB  GLN X  79       9.027  -2.672  25.010  0.00  0.00           C
ATOM   1184  CG  GLN X  79       8.315  -1.305  24.927  0.00  0.00           C
ATOM   1185  CD  GLN X  79       9.225  -0.172  24.447  0.00  0.00           C
ATOM   1186  OE1 GLN X  79      10.331  -0.393  23.958  0.00  0.00           O
ATOM   1187  NE2 GLN X  79       8.763   1.066  24.567  0.00  0.00           N
ATOM   1188  H   GLN X  79       8.906  -2.622  27.489  1.00  0.00           H
ATOM   1189  HA  GLN X  79       7.209  -3.635  25.512  1.00  0.00           H
ATOM   1190  HB3 GLN X  79       9.187  -3.036  23.993  1.00  0.00           H
ATOM   1191  HB2 GLN X  79      10.023  -2.551  25.434  1.00  0.00           H
ATOM   1192  HG3 GLN X  79       7.919  -1.028  25.903  1.00  0.00           H
ATOM   1193  HG2 GLN X  79       7.455  -1.378  24.261  1.00  0.00           H
ATOM   1194 HE22 GLN X  79       9.314   1.853  24.257  1.00  0.00           H
ATOM   1195 HE21 GLN X  79       7.847   1.243  24.953  1.00  0.00           H
ATOM   1196  N   ASP X  80       9.872  -5.496  26.045  0.00  0.00           N
ATOM   1197  CA  ASP X  80      10.423  -6.834  25.853  0.00  0.00           C
ATOM   1198  C   ASP X  80       9.393  -7.923  26.358  0.00  0.00           C
ATOM   1199  O   ASP X  80       9.145  -8.917  25.684  0.00  0.00           O
ATOM   1200  CB  ASP X  80      11.779  -7.079  26.566  0.00  0.00           C
ATOM   1201  CG  ASP X  80      12.963  -6.240  26.090  0.00  0.00           C
ATOM   1202  OD1 ASP X  80      12.980  -5.814  24.918  0.00  0.00           O
ATOM   1203  OD2 ASP X  80      13.947  -6.156  26.853  0.00  0.00           O
ATOM   1204  H   ASP X  80      10.427  -4.856  26.595  1.00  0.00           H
ATOM   1205  HA  ASP X  80      10.616  -6.991  24.792  1.00  0.00           H
ATOM   1206  HB3 ASP X  80      12.054  -8.130  26.464  1.00  0.00           H
ATOM   1207  HB2 ASP X  80      11.639  -6.886  27.631  1.00  0.00           H
ATOM   1208  N   SER X  81       8.805  -7.701  27.532  0.00  0.00           N
ATOM   1209  CA  SER X  81       7.835  -8.597  28.016  0.00  0.00           C
ATOM   1210  C   SER X  81       6.610  -8.712  27.056  0.00  0.00           C
ATOM   1211  O   SER X  81       6.115  -9.790  26.744  0.00  0.00           O
ATOM   1212  CB  SER X  81       7.396  -8.165  29.431  0.00  0.00           C
ATOM   1213  OG  SER X  81       8.436  -8.389  30.374  0.00  0.00           O
ATOM   1214  H   SER X  81       9.055  -6.888  28.077  1.00  0.00           H
ATOM   1215  HA  SER X  81       8.293  -9.582  28.107  1.00  0.00           H
ATOM   1216  HB3 SER X  81       6.525  -8.744  29.743  1.00  0.00           H
ATOM   1217  HB2 SER X  81       7.093  -7.117  29.452  1.00  0.00           H
ATOM   1218  HG  SER X  81       8.160  -8.006  31.218  1.00  0.00           H
ATOM   1219  N   GLU X  82       6.141  -7.558  26.588  0.00  0.00           N
ATOM   1220  CA  GLU X  82       5.033  -7.587  25.711  0.00  0.00           C
ATOM   1221  C   GLU X  82       5.341  -8.258  24.377  0.00  0.00           C
ATOM   1222  O   GLU X  82       4.537  -8.968  23.776  0.00  0.00           O
ATOM   1223  CB  GLU X  82       4.496  -6.156  25.486  0.00  0.00           C
ATOM   1224  CG  GLU X  82       3.743  -5.584  26.708  0.00  0.00           C
ATOM   1225  CD  GLU X  82       3.201  -4.169  26.506  0.00  0.00           C
ATOM   1226  OE1 GLU X  82       3.440  -3.560  25.443  0.00  0.00           O
ATOM   1227  OE2 GLU X  82       2.510  -3.682  27.422  0.00  0.00           O
ATOM   1228  H   GLU X  82       6.576  -6.688  26.861  1.00  0.00           H
ATOM   1229  HA  GLU X  82       4.217  -8.124  26.194  1.00  0.00           H
ATOM   1230  HB3 GLU X  82       3.820  -6.150  24.628  1.00  0.00           H
ATOM   1231  HB2 GLU X  82       5.318  -5.491  25.219  1.00  0.00           H
ATOM   1232  HG3 GLU X  82       4.387  -5.585  27.586  1.00  0.00           H
ATOM   1233  HG2 GLU X  82       2.902  -6.236  26.949  1.00  0.00           H
ATOM   1234  N   GLU X  83       6.583  -8.048  23.945  0.00  0.00           N
ATOM   1235  CA  GLU X  83       7.010  -8.699  22.626  0.00  0.00           C
ATOM   1236  C   GLU X  83       6.981 -10.240  22.754  0.00  0.00           C
ATOM   1237  O   GLU X  83       6.535 -10.907  21.826  0.00  0.00           O
ATOM   1238  CB  GLU X  83       8.437  -8.228  22.254  0.00  0.00           C
ATOM   1239  CG  GLU X  83       8.523  -6.791  21.686  0.00  0.00           C
ATOM   1240  CD  GLU X  83       7.932  -6.639  20.287  0.00  0.00           C
ATOM   1241  OE1 GLU X  83       8.430  -7.304  19.357  0.00  0.00           O
ATOM   1242  OE2 GLU X  83       7.002  -5.826  20.121  0.00  0.00           O
ATOM   1243  H   GLU X  83       7.215  -7.473  24.484  1.00  0.00           H
ATOM   1244  HA  GLU X  83       6.376  -8.365  21.804  1.00  0.00           H
ATOM   1245  HB3 GLU X  83       8.874  -8.917  21.528  1.00  0.00           H
ATOM   1246  HB2 GLU X  83       9.082  -8.294  23.128  1.00  0.00           H
ATOM   1247  HG3 GLU X  83       9.568  -6.481  21.648  1.00  0.00           H
ATOM   1248  HG2 GLU X  83       8.025  -6.091  22.354  1.00  0.00           H
ATOM   1249  N   GLU X  84       7.406 -10.798  23.885  0.00  0.00           N
ATOM   1250  CA  GLU X  84       7.354 -12.149  24.111  0.00  0.00           C
ATOM   1251  C   GLU X  84       5.844 -12.704  23.996  0.00  0.00           C
ATOM   1252  O   GLU X  84       5.542 -13.705  23.354  0.00  0.00           O
ATOM   1253  CB  GLU X  84       7.987 -12.522  25.468  0.00  0.00           C
ATOM   1254  CG  GLU X  84       9.525 -12.371  25.493  0.00  0.00           C
ATOM   1255  CD  GLU X  84      10.174 -12.762  26.820  0.00  0.00           C
ATOM   1256  OE1 GLU X  84       9.466 -13.198  27.750  0.00  0.00           O
ATOM   1257  OE2 GLU X  84      11.413 -12.654  26.910  0.00  0.00           O
ATOM   1258  H   GLU X  84       7.787 -10.221  24.621  1.00  0.00           H
ATOM   1259  HA  GLU X  84       7.951 -12.640  23.342  1.00  0.00           H
ATOM   1260  HB3 GLU X  84       7.729 -13.555  25.705  1.00  0.00           H
ATOM   1261  HB2 GLU X  84       7.548 -11.920  26.263  1.00  0.00           H
ATOM   1262  HG3 GLU X  84       9.807 -11.346  25.259  1.00  0.00           H
ATOM   1263  HG2 GLU X  84       9.960 -12.992  24.709  1.00  0.00           H
ATOM   1264  N   LEU X  85       4.936 -11.987  24.655  0.00  0.00           N
ATOM   1265  CA  LEU X  85       3.544 -12.427  24.575  0.00  0.00           C
ATOM   1266  C   LEU X  85       3.010 -12.343  23.165  0.00  0.00           C
ATOM   1267  O   LEU X  85       2.250 -13.169  22.663  0.00  0.00           O
ATOM   1268  CB  LEU X  85       2.669 -11.560  25.516  0.00  0.00           C
ATOM   1269  CG  LEU X  85       3.042 -11.621  27.013  0.00  0.00           C
ATOM   1270  CD1 LEU X  85       2.357 -10.490  27.812  0.00  0.00           C
ATOM   1271  CD2 LEU X  85       2.773 -13.011  27.613  0.00  0.00           C
ATOM   1272  H   LEU X  85       5.220 -11.174  25.183  1.00  0.00           H
ATOM   1273  HA  LEU X  85       3.528 -13.480  24.858  1.00  0.00           H
ATOM   1274  HB3 LEU X  85       1.620 -11.838  25.399  1.00  0.00           H
ATOM   1275  HB2 LEU X  85       2.731 -10.523  25.179  1.00  0.00           H
ATOM   1276  HG  LEU X  85       4.113 -11.438  27.100  1.00  0.00           H
ATOM   1277 HD11 LEU X  85       3.095  -9.909  28.366  1.00  0.00           H
ATOM   1278 HD12 LEU X  85       1.825  -9.790  27.167  1.00  0.00           H
ATOM   1279 HD13 LEU X  85       1.630 -10.861  28.536  1.00  0.00           H
ATOM   1280 HD21 LEU X  85       2.238 -12.962  28.561  1.00  0.00           H
ATOM   1281 HD22 LEU X  85       2.183 -13.638  26.943  1.00  0.00           H
ATOM   1282 HD23 LEU X  85       3.710 -13.535  27.805  1.00  0.00           H
ATOM   1283  N   ILE X  86       3.436 -11.263  22.513  0.00  0.00           N
ATOM   1284  CA  ILE X  86       2.906 -11.080  21.121  0.00  0.00           C
ATOM   1285  C   ILE X  86       3.396 -12.257  20.189  0.00  0.00           C
ATOM   1286  O   ILE X  86       2.662 -12.831  19.391  0.00  0.00           O
ATOM   1287  CB  ILE X  86       3.377  -9.710  20.524  0.00  0.00           C
ATOM   1288  CG1 ILE X  86       2.540  -8.532  21.075  0.00  0.00           C
ATOM   1289  CG2 ILE X  86       3.501  -9.605  18.984  0.00  0.00           C
ATOM   1290  CD1 ILE X  86       1.205  -8.300  20.347  0.00  0.00           C
ATOM   1291  H   ILE X  86       4.079 -10.624  22.959  1.00  0.00           H
ATOM   1292  HA  ILE X  86       1.816 -11.067  21.147  1.00  0.00           H
ATOM   1293  HB  ILE X  86       4.388  -9.545  20.899  1.00  0.00           H
ATOM   1294 HG13 ILE X  86       3.132  -7.619  21.004  1.00  0.00           H
ATOM   1295 HG12 ILE X  86       2.352  -8.670  22.141  1.00  0.00           H
ATOM   1296 HG21 ILE X  86       3.753  -8.588  18.682  1.00  0.00           H
ATOM   1297 HG22 ILE X  86       4.292 -10.245  18.591  1.00  0.00           H
ATOM   1298 HG23 ILE X  86       2.571  -9.880  18.484  1.00  0.00           H
ATOM   1299 HD11 ILE X  86       0.569  -7.623  20.917  1.00  0.00           H
ATOM   1300 HD12 ILE X  86       1.357  -7.846  19.368  1.00  0.00           H
ATOM   1301 HD13 ILE X  86       0.652  -9.229  20.204  1.00  0.00           H
ATOM   1302  N   GLU X  87       4.674 -12.599  20.344  0.00  0.00           N
ATOM   1303  CA  GLU X  87       5.182 -13.670  19.554  0.00  0.00           C
ATOM   1304  C   GLU X  87       4.489 -15.025  19.899  0.00  0.00           C
ATOM   1305  O   GLU X  87       4.128 -15.805  19.023  0.00  0.00           O
ATOM   1306  CB  GLU X  87       6.710 -13.798  19.721  0.00  0.00           C
ATOM   1307  CG  GLU X  87       7.509 -12.672  19.029  0.00  0.00           C
ATOM   1308  CD  GLU X  87       9.024 -12.863  19.097  0.00  0.00           C
ATOM   1309  OE1 GLU X  87       9.512 -13.610  19.968  0.00  0.00           O
ATOM   1310  OE2 GLU X  87       9.720 -12.274  18.246  0.00  0.00           O
ATOM   1311  H   GLU X  87       5.253 -12.103  21.007  1.00  0.00           H
ATOM   1312  HA  GLU X  87       5.000 -13.444  18.503  1.00  0.00           H
ATOM   1313  HB3 GLU X  87       7.039 -14.758  19.319  1.00  0.00           H
ATOM   1314  HB2 GLU X  87       6.960 -13.820  20.783  1.00  0.00           H
ATOM   1315  HG3 GLU X  87       7.261 -11.705  19.466  1.00  0.00           H
ATOM   1316  HG2 GLU X  87       7.218 -12.615  17.979  1.00  0.00           H
ATOM   1317  N   ALA X  88       4.277 -15.267  21.191  0.00  0.00           N
ATOM   1318  CA  ALA X  88       3.603 -16.464  21.584  0.00  0.00           C
ATOM   1319  C   ALA X  88       2.185 -16.535  21.006  0.00  0.00           C
ATOM   1320  O   ALA X  88       1.746 -17.594  20.575  0.00  0.00           O
ATOM   1321  CB  ALA X  88       3.584 -16.560  23.118  0.00  0.00           C
ATOM   1322  H   ALA X  88       4.592 -14.606  21.887  1.00  0.00           H
ATOM   1323  HA  ALA X  88       4.169 -17.315  21.206  1.00  0.00           H
ATOM   1324  HB1 ALA X  88       3.117 -17.492  23.440  1.00  0.00           H
ATOM   1325  HB2 ALA X  88       4.594 -16.543  23.528  1.00  0.00           H
ATOM   1326  HB3 ALA X  88       3.028 -15.737  23.567  1.00  0.00           H
ATOM   1327  N   PHE X  89       1.468 -15.420  21.081  0.00  0.00           N
ATOM   1328  CA  PHE X  89       0.127 -15.314  20.581  0.00  0.00           C
ATOM   1329  C   PHE X  89       0.008 -15.595  19.034  0.00  0.00           C
ATOM   1330  O   PHE X  89      -0.905 -16.194  18.467  0.00  0.00           O
ATOM   1331  CB  PHE X  89      -0.392 -13.925  21.027  0.00  0.00           C
ATOM   1332  CG  PHE X  89      -1.524 -13.298  20.252  0.00  0.00           C
ATOM   1333  CD1 PHE X  89      -2.849 -13.706  20.489  0.00  0.00           C
ATOM   1334  CD2 PHE X  89      -1.243 -12.398  19.202  0.00  0.00           C
ATOM   1335  CE1 PHE X  89      -3.870 -13.173  19.722  0.00  0.00           C
ATOM   1336  CE2 PHE X  89      -2.281 -11.871  18.451  0.00  0.00           C
ATOM   1337  CZ  PHE X  89      -3.588 -12.254  18.717  0.00  0.00           C
ATOM   1338  H   PHE X  89       1.863 -14.593  21.506  1.00  0.00           H
ATOM   1339  HA  PHE X  89      -0.475 -16.062  21.097  1.00  0.00           H
ATOM   1340  HB3 PHE X  89       0.417 -13.197  20.990  1.00  0.00           H
ATOM   1341  HB2 PHE X  89      -0.690 -13.978  22.073  1.00  0.00           H
ATOM   1342  HD1 PHE X  89      -3.072 -14.424  21.265  1.00  0.00           H
ATOM   1343  HD2 PHE X  89      -0.223 -12.113  18.982  1.00  0.00           H
ATOM   1344  HE1 PHE X  89      -4.887 -13.481  19.913  1.00  0.00           H
ATOM   1345  HE2 PHE X  89      -2.073 -11.170  17.656  1.00  0.00           H
ATOM   1346  HZ  PHE X  89      -4.390 -11.832  18.132  1.00  0.00           H
ATOM   1347  N   LYS X  90       0.997 -14.995  18.373  0.00  0.00           N
ATOM   1348  CA  LYS X  90       0.822 -15.051  16.806  0.00  0.00           C
ATOM   1349  C   LYS X  90       0.966 -16.437  16.388  0.00  0.00           C
ATOM   1350  O   LYS X  90       0.273 -16.831  15.458  0.00  0.00           O
ATOM   1351  CB  LYS X  90       1.844 -14.087  16.160  0.00  0.00           C
ATOM   1352  CG  LYS X  90       1.757 -13.977  14.626  0.00  0.00           C
ATOM   1353  CD  LYS X  90       2.726 -12.928  14.055  0.00  0.00           C
ATOM   1354  CE  LYS X  90       2.640 -12.813  12.520  0.00  0.00           C
ATOM   1355  NZ  LYS X  90       3.569 -11.804  11.982  0.00  0.00           N
ATOM   1356  H   LYS X  90       1.756 -14.565  18.882  1.00  0.00           H
ATOM   1357  HA  LYS X  90      -0.193 -14.733  16.570  1.00  0.00           H
ATOM   1358  HB3 LYS X  90       2.855 -14.384  16.445  1.00  0.00           H
ATOM   1359  HB2 LYS X  90       1.691 -13.096  16.588  1.00  0.00           H
ATOM   1360  HG3 LYS X  90       0.734 -13.727  14.341  1.00  0.00           H
ATOM   1361  HG2 LYS X  90       1.971 -14.946  14.173  1.00  0.00           H
ATOM   1362  HD3 LYS X  90       3.744 -13.186  14.349  1.00  0.00           H
ATOM   1363  HD2 LYS X  90       2.512 -11.960  14.509  1.00  0.00           H
ATOM   1364  HE3 LYS X  90       1.625 -12.549  12.221  1.00  0.00           H
ATOM   1365  HE2 LYS X  90       2.863 -13.776  12.059  1.00  0.00           H
ATOM   1366  HZ1 LYS X  90       3.482 -11.760  10.982  1.00  0.00           H
ATOM   1367  HZ2 LYS X  90       3.365 -10.893  12.351  1.00  0.00           H
ATOM   1368  HZ3 LYS X  90       4.521 -12.038  12.200  1.00  0.00           H
ATOM   1369  N   VAL X  91       1.860 -17.196  17.010  0.00  0.00           N
ATOM   1370  CA  VAL X  91       2.106 -18.597  16.739  0.00  0.00           C
ATOM   1371  C   VAL X  91       0.968 -19.499  17.092  0.00  0.00           C
ATOM   1372  O   VAL X  91       0.713 -20.413  16.321  0.00  0.00           O
ATOM   1373  CB  VAL X  91       3.388 -19.053  17.515  0.00  0.00           C
ATOM   1374  CG1 VAL X  91       3.645 -20.577  17.595  0.00  0.00           C
ATOM   1375  CG2 VAL X  91       4.644 -18.374  16.932  0.00  0.00           C
ATOM   1376  H   VAL X  91       2.437 -16.802  17.739  1.00  0.00           H
ATOM   1377  HA  VAL X  91       2.345 -18.720  15.683  1.00  0.00           H
ATOM   1378  HB  VAL X  91       3.293 -18.706  18.545  1.00  0.00           H
ATOM   1379 HG11 VAL X  91       4.606 -20.790  18.065  1.00  0.00           H
ATOM   1380 HG12 VAL X  91       2.891 -21.092  18.191  1.00  0.00           H
ATOM   1381 HG13 VAL X  91       3.656 -21.030  16.603  1.00  0.00           H
ATOM   1382 HG21 VAL X  91       5.529 -18.603  17.525  1.00  0.00           H
ATOM   1383 HG22 VAL X  91       4.835 -18.706  15.911  1.00  0.00           H
ATOM   1384 HG23 VAL X  91       4.549 -17.289  16.907  1.00  0.00           H
ATOM   1385  N   PHE X  92       0.212 -19.248  18.158  0.00  0.00           N
ATOM   1386  CA  PHE X  92      -1.015 -19.962  18.473  0.00  0.00           C
ATOM   1387  C   PHE X  92      -2.199 -19.508  17.668  0.00  0.00           C
ATOM   1388  O   PHE X  92      -3.225 -20.189  17.635  0.00  0.00           O
ATOM   1389  CB  PHE X  92      -1.333 -19.722  19.978  0.00  0.00           C
ATOM   1390  CG  PHE X  92      -0.588 -20.556  21.016  0.00  0.00           C
ATOM   1391  CD1 PHE X  92      -1.303 -21.095  22.110  0.00  0.00           C
ATOM   1392  CD2 PHE X  92       0.816 -20.715  20.983  0.00  0.00           C
ATOM   1393  CE1 PHE X  92      -0.641 -21.818  23.093  0.00  0.00           C
ATOM   1394  CE2 PHE X  92       1.460 -21.440  21.977  0.00  0.00           C
ATOM   1395  CZ  PHE X  92       0.734 -21.994  23.024  0.00  0.00           C
ATOM   1396  H   PHE X  92       0.480 -18.523  18.808  1.00  0.00           H
ATOM   1397  HA  PHE X  92      -0.864 -21.033  18.337  1.00  0.00           H
ATOM   1398  HB3 PHE X  92      -2.395 -19.908  20.147  1.00  0.00           H
ATOM   1399  HB2 PHE X  92      -1.195 -18.669  20.230  1.00  0.00           H
ATOM   1400  HD1 PHE X  92      -2.373 -20.960  22.186  1.00  0.00           H
ATOM   1401  HD2 PHE X  92       1.408 -20.280  20.193  1.00  0.00           H
ATOM   1402  HE1 PHE X  92      -1.198 -22.241  23.917  1.00  0.00           H
ATOM   1403  HE2 PHE X  92       2.533 -21.570  21.939  1.00  0.00           H
ATOM   1404  HZ  PHE X  92       1.244 -22.557  23.794  1.00  0.00           H
ATOM   1405  N   ASP X  93      -2.049 -18.418  16.930  0.00  0.00           N
ATOM   1406  CA  ASP X  93      -3.086 -17.906  16.071  0.00  0.00           C
ATOM   1407  C   ASP X  93      -2.473 -18.197  14.683  0.00  0.00           C
ATOM   1408  O   ASP X  93      -1.942 -17.335  13.980  0.00  0.00           O
ATOM   1409  CB  ASP X  93      -3.215 -16.365  16.277  0.00  0.00           C
ATOM   1410  CG  ASP X  93      -4.113 -15.611  15.286  0.00  0.00           C
ATOM   1411  OD1 ASP X  93      -5.057 -16.198  14.723  0.00  0.00           O
ATOM   1412  OD2 ASP X  93      -3.899 -14.393  15.127  0.00  0.00           O
ATOM   1413  H   ASP X  93      -1.178 -17.907  16.955  1.00  0.00           H
ATOM   1414  HA  ASP X  93      -4.108 -18.236  16.255  1.00  0.00           H
ATOM   1415  HB3 ASP X  93      -2.223 -15.920  16.206  1.00  0.00           H
ATOM   1416  HB2 ASP X  93      -3.579 -16.162  17.284  1.00  0.00           H
ATOM   1417  N   ARG X  94      -2.627 -19.458  14.293  0.00  0.00           N
ATOM   1418  CA  ARG X  94      -2.187 -20.029  13.047  0.00  0.00           C
ATOM   1419  C   ARG X  94      -2.563 -19.168  11.793  0.00  0.00           C
ATOM   1420  O   ARG X  94      -1.731 -18.698  11.012  0.00  0.00           O
ATOM   1421  CB  ARG X  94      -2.600 -21.507  12.918  0.00  0.00           C
ATOM   1422  CG  ARG X  94      -1.848 -22.418  13.904  0.00  0.00           C
ATOM   1423  CD  ARG X  94      -2.214 -23.897  13.741  0.00  0.00           C
ATOM   1424  NE  ARG X  94      -1.246 -24.772  14.417  0.00  0.00           N
ATOM   1425  CZ  ARG X  94      -0.200 -25.383  13.840  0.00  0.00           C
ATOM   1426  NH1 ARG X  94       0.042 -25.238  12.537  0.00  0.00           N
ATOM   1427  NH2 ARG X  94       0.604 -26.150  14.576  0.00  0.00           N
ATOM   1428  H   ARG X  94      -3.093 -20.120  14.897  1.00  0.00           H
ATOM   1429  HA  ARG X  94      -1.098 -20.056  13.088  1.00  0.00           H
ATOM   1430  HB3 ARG X  94      -2.359 -21.841  11.907  1.00  0.00           H
ATOM   1431  HB2 ARG X  94      -3.677 -21.621  13.019  1.00  0.00           H
ATOM   1432  HG3 ARG X  94      -2.143 -22.107  14.907  1.00  0.00           H
ATOM   1433  HG2 ARG X  94      -0.767 -22.280  13.849  1.00  0.00           H
ATOM   1434  HD3 ARG X  94      -2.480 -24.197  12.726  1.00  0.00           H
ATOM   1435  HD2 ARG X  94      -3.120 -24.048  14.325  1.00  0.00           H
ATOM   1436  HE  ARG X  94      -1.361 -24.821  15.420  1.00  0.00           H
ATOM   1437 HH12 ARG X  94       0.820 -25.686  12.076  1.00  0.00           H
ATOM   1438 HH11 ARG X  94      -0.547 -24.668  11.951  1.00  0.00           H
ATOM   1439 HH22 ARG X  94       1.399 -26.620  14.171  1.00  0.00           H
ATOM   1440 HH21 ARG X  94       0.467 -26.306  15.559  1.00  0.00           H
ATOM   1441  N   ASP X  95      -3.865 -18.950  11.668  0.00  0.00           N
ATOM   1442  CA  ASP X  95      -4.347 -18.186  10.496  0.00  0.00           C
ATOM   1443  C   ASP X  95      -4.139 -16.672  10.522  0.00  0.00           C
ATOM   1444  O   ASP X  95      -4.248 -15.993   9.503  0.00  0.00           O
ATOM   1445  CB  ASP X  95      -5.830 -18.484  10.129  0.00  0.00           C
ATOM   1446  CG  ASP X  95      -6.141 -19.903   9.647  0.00  0.00           C
ATOM   1447  OD1 ASP X  95      -5.230 -20.605   9.162  0.00  0.00           O
ATOM   1448  OD2 ASP X  95      -7.340 -20.246   9.604  0.00  0.00           O
ATOM   1449  H   ASP X  95      -4.505 -19.303  12.365  1.00  0.00           H
ATOM   1450  HA  ASP X  95      -3.774 -18.552   9.644  1.00  0.00           H
ATOM   1451  HB3 ASP X  95      -6.165 -17.801   9.345  1.00  0.00           H
ATOM   1452  HB2 ASP X  95      -6.438 -18.284  11.013  1.00  0.00           H
ATOM   1453  N   GLY X  96      -3.801 -16.159  11.695  0.00  0.00           N
ATOM   1454  CA  GLY X  96      -3.526 -14.654  11.747  0.00  0.00           C
ATOM   1455  C   GLY X  96      -4.631 -13.606  11.753  0.00  0.00           C
ATOM   1456  O   GLY X  96      -4.453 -12.395  11.737  0.00  0.00           O
ATOM   1457  H   GLY X  96      -3.734 -16.756  12.507  1.00  0.00           H
ATOM   1458  HA3 GLY X  96      -2.813 -14.403  10.961  1.00  0.00           H
ATOM   1459  HA2 GLY X  96      -2.851 -14.452  12.579  1.00  0.00           H
ATOM   1460  N   ASN X  97      -5.839 -14.171  12.039  0.00  0.00           N
ATOM   1461  CA  ASN X  97      -7.124 -13.536  12.276  0.00  0.00           C
ATOM   1462  C   ASN X  97      -7.287 -12.794  13.577  0.00  0.00           C
ATOM   1463  O   ASN X  97      -8.238 -12.067  13.792  0.00  0.00           O
ATOM   1464  CB  ASN X  97      -8.229 -14.619  12.138  0.00  0.00           C
ATOM   1465  CG  ASN X  97      -9.621 -14.074  11.789  0.00  0.00           C
ATOM   1466  OD1 ASN X  97      -9.766 -13.173  10.965  0.00  0.00           O
ATOM   1467  ND2 ASN X  97     -10.670 -14.639  12.376  0.00  0.00           N
ATOM   1468  H   ASN X  97      -5.923 -15.175  12.111  1.00  0.00           H
ATOM   1469  HA  ASN X  97      -7.256 -12.800  11.483  1.00  0.00           H
ATOM   1470  HB3 ASN X  97      -8.265 -15.248  13.030  1.00  0.00           H
ATOM   1471  HB2 ASN X  97      -7.977 -15.286  11.312  1.00  0.00           H
ATOM   1472 HD22 ASN X  97     -11.607 -14.324  12.169  1.00  0.00           H
ATOM   1473 HD21 ASN X  97     -10.558 -15.400  13.031  1.00  0.00           H
ATOM   1474  N   GLY X  98      -6.405 -13.072  14.519  0.00  0.00           N
ATOM   1475  CA  GLY X  98      -6.460 -12.339  15.840  0.00  0.00           C
ATOM   1476  C   GLY X  98      -6.979 -13.274  16.957  0.00  0.00           C
ATOM   1477  O   GLY X  98      -6.532 -13.150  18.103  0.00  0.00           O
ATOM   1478  H   GLY X  98      -5.696 -13.773  14.356  1.00  0.00           H
ATOM   1479  HA3 GLY X  98      -7.123 -11.478  15.750  1.00  0.00           H
ATOM   1480  HA2 GLY X  98      -5.463 -11.983  16.099  1.00  0.00           H
ATOM   1481  N   LEU X  99      -7.981 -14.095  16.641  0.00  0.00           N
ATOM   1482  CA  LEU X  99      -8.453 -15.176  17.466  0.00  0.00           C
ATOM   1483  C   LEU X  99      -7.985 -16.658  17.374  0.00  0.00           C
ATOM   1484  O   LEU X  99      -8.215 -17.398  16.414  0.00  0.00           O
ATOM   1485  CB  LEU X  99     -10.001 -15.175  17.250  0.00  0.00           C
ATOM   1486  CG  LEU X  99     -10.796 -14.055  17.979  0.00  0.00           C
ATOM   1487  CD1 LEU X  99     -10.489 -12.628  17.479  0.00  0.00           C
ATOM   1488  CD2 LEU X  99     -12.315 -14.328  17.926  0.00  0.00           C
ATOM   1489  H   LEU X  99      -8.470 -13.981  15.765  1.00  0.00           H
ATOM   1490  HA  LEU X  99      -8.385 -14.863  18.508  1.00  0.00           H
ATOM   1491  HB3 LEU X  99     -10.404 -16.118  17.616  1.00  0.00           H
ATOM   1492  HB2 LEU X  99     -10.237 -15.176  16.185  1.00  0.00           H
ATOM   1493  HG  LEU X  99     -10.515 -14.096  19.033  1.00  0.00           H
ATOM   1494 HD11 LEU X  99     -11.328 -11.946  17.625  1.00  0.00           H
ATOM   1495 HD12 LEU X  99      -9.646 -12.201  18.023  1.00  0.00           H
ATOM   1496 HD13 LEU X  99     -10.243 -12.612  16.417  1.00  0.00           H
ATOM   1497 HD21 LEU X  99     -12.734 -14.394  18.931  1.00  0.00           H
ATOM   1498 HD22 LEU X  99     -12.867 -13.548  17.402  1.00  0.00           H
ATOM   1499 HD23 LEU X  99     -12.553 -15.261  17.416  1.00  0.00           H
ATOM   1500  N   ILE X 100      -7.346 -17.066  18.464  0.00  0.00           N
ATOM   1501  CA  ILE X 100      -6.986 -18.446  18.692  0.00  0.00           C
ATOM   1502  C   ILE X 100      -8.095 -19.488  18.947  0.00  0.00           C
ATOM   1503  O   ILE X 100      -8.514 -19.768  20.078  0.00  0.00           O
ATOM   1504  CB  ILE X 100      -5.949 -18.540  19.871  0.00  0.00           C
ATOM   1505  CG1 ILE X 100      -4.748 -17.565  19.734  0.00  0.00           C
ATOM   1506  CG2 ILE X 100      -5.437 -19.971  20.184  0.00  0.00           C
ATOM   1507  CD1 ILE X 100      -4.082 -17.197  21.072  0.00  0.00           C
ATOM   1508  H   ILE X 100      -7.090 -16.400  19.179  1.00  0.00           H
ATOM   1509  HA  ILE X 100      -6.479 -18.772  17.784  1.00  0.00           H
ATOM   1510  HB  ILE X 100      -6.487 -18.218  20.754  1.00  0.00           H
ATOM   1511 HG13 ILE X 100      -5.046 -16.623  19.275  1.00  0.00           H
ATOM   1512 HG12 ILE X 100      -4.010 -17.980  19.055  1.00  0.00           H
ATOM   1513 HG21 ILE X 100      -4.624 -19.975  20.907  1.00  0.00           H
ATOM   1514 HG22 ILE X 100      -6.212 -20.602  20.616  1.00  0.00           H
ATOM   1515 HG23 ILE X 100      -5.083 -20.473  19.286  1.00  0.00           H
ATOM   1516 HD11 ILE X 100      -3.048 -16.889  20.914  1.00  0.00           H
ATOM   1517 HD12 ILE X 100      -4.604 -16.366  21.548  1.00  0.00           H
ATOM   1518 HD13 ILE X 100      -4.071 -18.021  21.784  1.00  0.00           H
ATOM   1519  N   SER X 101      -8.584 -20.093  17.833  0.00  0.00           N
ATOM   1520  CA  SER X 101      -9.571 -21.134  17.886  0.00  0.00           C
ATOM   1521  C   SER X 101      -9.169 -22.417  18.547  0.00  0.00           C
ATOM   1522  O   SER X 101      -7.987 -22.680  18.763  0.00  0.00           O
ATOM   1523  CB  SER X 101     -10.065 -21.354  16.429  0.00  0.00           C
ATOM   1524  OG  SER X 101     -11.127 -22.288  16.280  0.00  0.00           O
ATOM   1525  H   SER X 101      -8.253 -19.814  16.920  1.00  0.00           H
ATOM   1526  HA  SER X 101     -10.397 -20.737  18.476  1.00  0.00           H
ATOM   1527  HB3 SER X 101      -9.238 -21.702  15.808  1.00  0.00           H
ATOM   1528  HB2 SER X 101     -10.393 -20.404  16.003  1.00  0.00           H
ATOM   1529  HG  SER X 101     -11.510 -22.153  15.403  1.00  0.00           H
ATOM   1530  N   ALA X 102     -10.170 -23.213  18.918  0.00  0.00           N
ATOM   1531  CA  ALA X 102      -9.959 -24.475  19.559  0.00  0.00           C
ATOM   1532  C   ALA X 102      -9.059 -25.411  18.647  0.00  0.00           C
ATOM   1533  O   ALA X 102      -8.129 -26.047  19.131  0.00  0.00           O
ATOM   1534  CB  ALA X 102     -11.291 -25.134  19.934  0.00  0.00           C
ATOM   1535  H   ALA X 102     -11.126 -22.934  18.750  1.00  0.00           H
ATOM   1536  HA  ALA X 102      -9.359 -24.260  20.443  1.00  0.00           H
ATOM   1537  HB1 ALA X 102     -11.128 -26.107  20.398  1.00  0.00           H
ATOM   1538  HB2 ALA X 102     -11.845 -24.525  20.649  1.00  0.00           H
ATOM   1539  HB3 ALA X 102     -11.926 -25.288  19.061  1.00  0.00           H
ATOM   1540  N   ALA X 103      -9.333 -25.442  17.344  0.00  0.00           N
ATOM   1541  CA  ALA X 103      -8.546 -26.166  16.457  0.00  0.00           C
ATOM   1542  C   ALA X 103      -7.098 -25.757  16.429  0.00  0.00           C
ATOM   1543  O   ALA X 103      -6.196 -26.591  16.468  0.00  0.00           O
ATOM   1544  CB  ALA X 103      -9.155 -26.073  15.049  0.00  0.00           C
ATOM   1545  H   ALA X 103     -10.127 -24.932  16.983  1.00  0.00           H
ATOM   1546  HA  ALA X 103      -8.589 -27.214  16.755  1.00  0.00           H
ATOM   1547  HB1 ALA X 103      -8.564 -26.640  14.328  1.00  0.00           H
ATOM   1548  HB2 ALA X 103     -10.165 -26.483  15.025  1.00  0.00           H
ATOM   1549  HB3 ALA X 103      -9.204 -25.043  14.694  1.00  0.00           H
ATOM   1550  N   GLU X 104      -6.873 -24.450  16.437  0.00  0.00           N
ATOM   1551  CA  GLU X 104      -5.511 -23.879  16.434  0.00  0.00           C
ATOM   1552  C   GLU X 104      -4.748 -24.267  17.750  0.00  0.00           C
ATOM   1553  O   GLU X 104      -3.601 -24.686  17.781  0.00  0.00           O
ATOM   1554  CB  GLU X 104      -5.605 -22.368  16.180  0.00  0.00           C
ATOM   1555  CG  GLU X 104      -6.206 -22.083  14.784  0.00  0.00           C
ATOM   1556  CD  GLU X 104      -6.412 -20.603  14.515  0.00  0.00           C
ATOM   1557  OE1 GLU X 104      -7.338 -20.049  15.139  0.00  0.00           O
ATOM   1558  OE2 GLU X 104      -5.694 -20.060  13.651  0.00  0.00           O
ATOM   1559  H   GLU X 104      -7.649 -23.804  16.446  1.00  0.00           H
ATOM   1560  HA  GLU X 104      -4.959 -24.235  15.564  1.00  0.00           H
ATOM   1561  HB3 GLU X 104      -4.610 -21.927  16.236  1.00  0.00           H
ATOM   1562  HB2 GLU X 104      -6.195 -21.880  16.957  1.00  0.00           H
ATOM   1563  HG3 GLU X 104      -7.175 -22.569  14.669  1.00  0.00           H
ATOM   1564  HG2 GLU X 104      -5.569 -22.507  14.008  1.00  0.00           H
ATOM   1565  N   LEU X 105      -5.457 -24.010  18.850  0.00  0.00           N
ATOM   1566  CA  LEU X 105      -4.867 -24.322  20.123  0.00  0.00           C
ATOM   1567  C   LEU X 105      -4.482 -25.841  20.238  0.00  0.00           C
ATOM   1568  O   LEU X 105      -3.401 -26.217  20.678  0.00  0.00           O
ATOM   1569  CB  LEU X 105      -5.872 -23.872  21.216  0.00  0.00           C
ATOM   1570  CG  LEU X 105      -5.308 -23.664  22.644  0.00  0.00           C
ATOM   1571  CD1 LEU X 105      -6.081 -22.565  23.404  0.00  0.00           C
ATOM   1572  CD2 LEU X 105      -5.247 -24.964  23.469  0.00  0.00           C
ATOM   1573  H   LEU X 105      -6.380 -23.608  18.773  1.00  0.00           H
ATOM   1574  HA  LEU X 105      -3.969 -23.718  20.255  1.00  0.00           H
ATOM   1575  HB3 LEU X 105      -6.745 -24.523  21.239  1.00  0.00           H
ATOM   1576  HB2 LEU X 105      -6.257 -22.906  20.890  1.00  0.00           H
ATOM   1577  HG  LEU X 105      -4.284 -23.303  22.537  1.00  0.00           H
ATOM   1578 HD11 LEU X 105      -5.476 -21.661  23.481  1.00  0.00           H
ATOM   1579 HD12 LEU X 105      -7.011 -22.287  22.905  1.00  0.00           H
ATOM   1580 HD13 LEU X 105      -6.345 -22.853  24.422  1.00  0.00           H
ATOM   1581 HD21 LEU X 105      -6.035 -25.025  24.220  1.00  0.00           H
ATOM   1582 HD22 LEU X 105      -5.341 -25.858  22.856  1.00  0.00           H
ATOM   1583 HD23 LEU X 105      -4.301 -25.024  24.005  1.00  0.00           H
ATOM   1584  N   ARG X 106      -5.402 -26.697  19.799  0.00  0.00           N
ATOM   1585  CA  ARG X 106      -5.105 -28.097  19.835  0.00  0.00           C
ATOM   1586  C   ARG X 106      -3.972 -28.484  18.964  0.00  0.00           C
ATOM   1587  O   ARG X 106      -3.183 -29.333  19.361  0.00  0.00           O
ATOM   1588  CB  ARG X 106      -6.308 -28.940  19.296  0.00  0.00           C
ATOM   1589  CG  ARG X 106      -7.449 -29.276  20.258  0.00  0.00           C
ATOM   1590  CD  ARG X 106      -8.623 -30.001  19.585  0.00  0.00           C
ATOM   1591  NE  ARG X 106      -9.428 -29.092  18.755  0.00  0.00           N
ATOM   1592  CZ  ARG X 106     -10.369 -29.455  17.869  0.00  0.00           C
ATOM   1593  NH1 ARG X 106     -10.611 -30.743  17.619  0.00  0.00           N
ATOM   1594  NH2 ARG X 106     -11.074 -28.521  17.233  0.00  0.00           N
ATOM   1595  H   ARG X 106      -6.286 -26.354  19.451  1.00  0.00           H
ATOM   1596  HA  ARG X 106      -4.794 -28.317  20.856  1.00  0.00           H
ATOM   1597  HB3 ARG X 106      -5.950 -29.916  18.957  1.00  0.00           H
ATOM   1598  HB2 ARG X 106      -6.709 -28.464  18.400  1.00  0.00           H
ATOM   1599  HG3 ARG X 106      -7.829 -28.326  20.616  1.00  0.00           H
ATOM   1600  HG2 ARG X 106      -7.107 -29.846  21.121  1.00  0.00           H
ATOM   1601  HD3 ARG X 106      -9.207 -30.595  20.287  1.00  0.00           H
ATOM   1602  HD2 ARG X 106      -8.198 -30.709  18.872  1.00  0.00           H
ATOM   1603  HE  ARG X 106      -9.252 -28.111  18.935  1.00  0.00           H
ATOM   1604 HH12 ARG X 106     -11.313 -31.041  16.957  1.00  0.00           H
ATOM   1605 HH11 ARG X 106     -10.093 -31.479  18.071  1.00  0.00           H
ATOM   1606 HH22 ARG X 106     -11.790 -28.761  16.563  1.00  0.00           H
ATOM   1607 HH21 ARG X 106     -10.968 -27.537  17.416  1.00  0.00           H
ATOM   1608  N   HID X 107      -3.884 -27.901  17.774  0.00  0.00           N
ATOM   1609  CA  HID X 107      -2.815 -28.102  16.832  0.00  0.00           C
ATOM   1610  C   HID X 107      -1.437 -27.766  17.426  0.00  0.00           C
ATOM   1611  O   HID X 107      -0.490 -28.554  17.425  0.00  0.00           O
ATOM   1612  CB  HID X 107      -3.043 -27.379  15.486  0.00  0.00           C
ATOM   1613  CG  HID X 107      -3.863 -28.155  14.481  0.00  0.00           C
ATOM   1614  ND1 HID X 107      -5.238 -28.249  14.546  0.00  0.00           N
ATOM   1615  CD2 HID X 107      -3.504 -28.873  13.361  0.00  0.00           C
ATOM   1616  CE1 HID X 107      -5.654 -28.990  13.520  0.00  0.00           C
ATOM   1617  NE2 HID X 107      -4.648 -29.408  12.757  0.00  0.00           N
ATOM   1618  H   HID X 107      -4.604 -27.261  17.471  1.00  0.00           H
ATOM   1619  HA  HID X 107      -2.809 -29.157  16.559  1.00  0.00           H
ATOM   1620  HB3 HID X 107      -2.083 -27.209  15.000  1.00  0.00           H
ATOM   1621  HB2 HID X 107      -3.484 -26.394  15.636  1.00  0.00           H
ATOM   1622  HD1 HID X 107      -5.821 -27.784  15.251  1.00  0.00           H
ATOM   1623  HD2 HID X 107      -2.518 -29.044  12.951  1.00  0.00           H
ATOM   1624  HE1 HID X 107      -6.694 -29.219  13.327  1.00  0.00           H
ATOM   1625  N   VAL X 108      -1.362 -26.541  17.961  0.00  0.00           N
ATOM   1626  CA  VAL X 108      -0.072 -26.093  18.538  0.00  0.00           C
ATOM   1627  C   VAL X 108       0.298 -26.875  19.750  0.00  0.00           C
ATOM   1628  O   VAL X 108       1.477 -27.235  19.835  0.00  0.00           O
ATOM   1629  CB  VAL X 108       0.088 -24.571  18.762  0.00  0.00           C
ATOM   1630  CG1 VAL X 108      -0.023 -23.790  17.445  0.00  0.00           C
ATOM   1631  CG2 VAL X 108      -0.844 -23.993  19.835  0.00  0.00           C
ATOM   1632  H   VAL X 108      -2.175 -25.942  17.966  1.00  0.00           H
ATOM   1633  HA  VAL X 108       0.639 -26.475  17.806  1.00  0.00           H
ATOM   1634  HB  VAL X 108       1.108 -24.408  19.117  1.00  0.00           H
ATOM   1635 HG11 VAL X 108       0.303 -22.761  17.580  1.00  0.00           H
ATOM   1636 HG12 VAL X 108       0.618 -24.216  16.673  1.00  0.00           H
ATOM   1637 HG13 VAL X 108      -1.048 -23.768  17.075  1.00  0.00           H
ATOM   1638 HG21 VAL X 108      -0.772 -22.910  19.862  1.00  0.00           H
ATOM   1639 HG22 VAL X 108      -1.880 -24.243  19.632  1.00  0.00           H
ATOM   1640 HG23 VAL X 108      -0.600 -24.355  20.834  1.00  0.00           H
ATOM   1641  N   MET X 109      -0.619 -27.172  20.672  0.00  0.00           N
ATOM   1642  CA  MET X 109      -0.415 -27.994  21.860  0.00  0.00           C
ATOM   1643  C   MET X 109       0.160 -29.377  21.509  0.00  0.00           C
ATOM   1644  O   MET X 109       1.083 -29.799  22.198  0.00  0.00           O
ATOM   1645  CB  MET X 109      -1.713 -28.159  22.672  0.00  0.00           C
ATOM   1646  CG  MET X 109      -2.041 -26.960  23.571  0.00  0.00           C
ATOM   1647  SD  MET X 109      -1.588 -27.142  25.326  0.00  0.00           S
ATOM   1648  CE  MET X 109       0.223 -27.174  25.282  0.00  0.00           C
ATOM   1649  H   MET X 109      -1.560 -26.816  20.582  1.00  0.00           H
ATOM   1650  HA  MET X 109       0.323 -27.486  22.481  1.00  0.00           H
ATOM   1651  HB3 MET X 109      -1.638 -29.041  23.311  1.00  0.00           H
ATOM   1652  HB2 MET X 109      -2.549 -28.373  22.006  1.00  0.00           H
ATOM   1653  HG3 MET X 109      -3.121 -26.829  23.546  1.00  0.00           H
ATOM   1654  HG2 MET X 109      -1.617 -26.037  23.172  1.00  0.00           H
ATOM   1655  HE1 MET X 109       0.616 -27.285  26.292  1.00  0.00           H
ATOM   1656  HE2 MET X 109       0.590 -28.010  24.688  1.00  0.00           H
ATOM   1657  HE3 MET X 109       0.608 -26.242  24.874  1.00  0.00           H
ATOM   1658  N   THR X 110      -0.292 -30.043  20.448  0.00  0.00           N
ATOM   1659  CA  THR X 110       0.248 -31.276  19.997  0.00  0.00           C
ATOM   1660  C   THR X 110       1.730 -31.113  19.690  0.00  0.00           C
ATOM   1661  O   THR X 110       2.555 -31.936  20.114  0.00  0.00           O
ATOM   1662  CB  THR X 110      -0.499 -31.775  18.724  0.00  0.00           C
ATOM   1663  OG1 THR X 110      -1.891 -31.909  18.986  0.00  0.00           O
ATOM   1664  CG2 THR X 110      -0.012 -33.125  18.171  0.00  0.00           C
ATOM   1665  H   THR X 110      -1.064 -29.674  19.912  1.00  0.00           H
ATOM   1666  HA  THR X 110       0.118 -32.034  20.769  1.00  0.00           H
ATOM   1667  HB  THR X 110      -0.391 -31.039  17.927  1.00  0.00           H
ATOM   1668  HG1 THR X 110      -2.268 -31.031  19.170  1.00  0.00           H
ATOM   1669 HG21 THR X 110      -0.620 -33.448  17.325  1.00  0.00           H
ATOM   1670 HG22 THR X 110       1.018 -33.069  17.815  1.00  0.00           H
ATOM   1671 HG23 THR X 110      -0.057 -33.906  18.929  1.00  0.00           H
ATOM   1672  N   ASN X 111       2.078 -30.035  18.990  0.00  0.00           N
ATOM   1673  CA  ASN X 111       3.478 -29.763  18.673  0.00  0.00           C
ATOM   1674  C   ASN X 111       4.318 -29.486  19.926  0.00  0.00           C
ATOM   1675  O   ASN X 111       5.517 -29.749  19.931  0.00  0.00           O
ATOM   1676  CB  ASN X 111       3.611 -28.605  17.649  0.00  0.00           C
ATOM   1677  CG  ASN X 111       3.212 -28.957  16.211  0.00  0.00           C
ATOM   1678  OD1 ASN X 111       2.723 -30.047  15.919  0.00  0.00           O
ATOM   1679  ND2 ASN X 111       3.441 -28.043  15.275  0.00  0.00           N
ATOM   1680  H   ASN X 111       1.369 -29.391  18.670  1.00  0.00           H
ATOM   1681  HA  ASN X 111       3.887 -30.649  18.188  1.00  0.00           H
ATOM   1682  HB3 ASN X 111       4.661 -28.310  17.598  1.00  0.00           H
ATOM   1683  HB2 ASN X 111       3.073 -27.718  17.976  1.00  0.00           H
ATOM   1684 HD22 ASN X 111       3.266 -28.257  14.304  1.00  0.00           H
ATOM   1685 HD21 ASN X 111       3.870 -27.156  15.503  1.00  0.00           H
ATOM   1686  N   LEU X 112       3.688 -28.926  20.957  0.00  0.00           N
ATOM   1687  CA  LEU X 112       4.336 -28.657  22.194  0.00  0.00           C
ATOM   1688  C   LEU X 112       4.523 -29.914  23.033  0.00  0.00           C
ATOM   1689  O   LEU X 112       4.999 -29.901  24.171  0.00  0.00           O
ATOM   1690  CB  LEU X 112       3.526 -27.563  22.941  0.00  0.00           C
ATOM   1691  CG  LEU X 112       3.655 -26.157  22.291  0.00  0.00           C
ATOM   1692  CD1 LEU X 112       2.532 -25.198  22.723  0.00  0.00           C
ATOM   1693  CD2 LEU X 112       5.047 -25.526  22.510  0.00  0.00           C
ATOM   1694  H   LEU X 112       2.713 -28.675  20.877  1.00  0.00           H
ATOM   1695  HA  LEU X 112       5.284 -28.141  22.039  1.00  0.00           H
ATOM   1696  HB3 LEU X 112       3.849 -27.493  23.981  1.00  0.00           H
ATOM   1697  HB2 LEU X 112       2.484 -27.865  22.993  1.00  0.00           H
ATOM   1698  HG  LEU X 112       3.527 -26.283  21.216  1.00  0.00           H
ATOM   1699 HD11 LEU X 112       2.808 -24.599  23.592  1.00  0.00           H
ATOM   1700 HD12 LEU X 112       2.283 -24.510  21.914  1.00  0.00           H
ATOM   1701 HD13 LEU X 112       1.614 -25.724  22.969  1.00  0.00           H
ATOM   1702 HD21 LEU X 112       4.987 -24.505  22.889  1.00  0.00           H
ATOM   1703 HD22 LEU X 112       5.652 -26.093  23.218  1.00  0.00           H
ATOM   1704 HD23 LEU X 112       5.601 -25.482  21.572  1.00  0.00           H
ATOM   1705  N   GLY X 113       4.035 -31.012  22.442  0.00  0.00           N
ATOM   1706  CA  GLY X 113       4.074 -32.347  23.118  0.00  0.00           C
ATOM   1707  C   GLY X 113       2.738 -32.851  23.519  0.00  0.00           C
ATOM   1708  O   GLY X 113       2.446 -34.058  23.584  0.00  0.00           O
ATOM   1709  H   GLY X 113       3.629 -30.951  21.519  1.00  0.00           H
ATOM   1710  HA3 GLY X 113       4.717 -32.289  23.996  1.00  0.00           H
ATOM   1711  HA2 GLY X 113       4.551 -33.072  22.459  1.00  0.00           H
ATOM   1712  N   GLU X 114       1.852 -31.909  23.859  0.00  0.00           N
ATOM   1713  CA  GLU X 114       0.549 -32.381  24.520  0.00  0.00           C
ATOM   1714  C   GLU X 114      -0.466 -32.695  23.470  0.00  0.00           C
ATOM   1715  O   GLU X 114      -0.733 -31.952  22.526  0.00  0.00           O
ATOM   1716  CB  GLU X 114       0.024 -31.215  25.396  0.00  0.00           C
ATOM   1717  CG  GLU X 114       1.001 -30.710  26.487  0.00  0.00           C
ATOM   1718  CD  GLU X 114       1.412 -31.761  27.518  0.00  0.00           C
ATOM   1719  OE1 GLU X 114       0.598 -32.651  27.836  0.00  0.00           O
ATOM   1720  OE2 GLU X 114       2.548 -31.671  28.024  0.00  0.00           O
ATOM   1721  H   GLU X 114       2.055 -30.936  23.678  1.00  0.00           H
ATOM   1722  HA  GLU X 114       0.698 -33.195  25.230  1.00  0.00           H
ATOM   1723  HB3 GLU X 114      -0.908 -31.518  25.877  1.00  0.00           H
ATOM   1724  HB2 GLU X 114      -0.244 -30.369  24.762  1.00  0.00           H
ATOM   1725  HG3 GLU X 114       0.535 -29.882  27.023  1.00  0.00           H
ATOM   1726  HG2 GLU X 114       1.897 -30.296  26.022  1.00  0.00           H
ATOM   1727  N   LYS X 115      -0.993 -33.903  23.617  0.00  0.00           N
ATOM   1728  CA  LYS X 115      -2.009 -34.508  22.727  0.00  0.00           C
ATOM   1729  C   LYS X 115      -3.509 -34.570  23.401  0.00  0.00           C
ATOM   1730  O   LYS X 115      -4.144 -35.629  23.475  0.00  0.00           O
ATOM   1731  CB  LYS X 115      -1.531 -35.940  22.379  0.00  0.00           C
ATOM   1732  CG  LYS X 115      -0.180 -35.976  21.633  0.00  0.00           C
ATOM   1733  CD  LYS X 115       0.217 -37.343  21.038  0.00  0.00           C
ATOM   1734  CE  LYS X 115       0.675 -38.413  22.054  0.00  0.00           C
ATOM   1735  NZ  LYS X 115      -0.432 -39.004  22.826  0.00  0.00           N
ATOM   1736  H   LYS X 115      -0.704 -34.490  24.387  1.00  0.00           H
ATOM   1737  HA  LYS X 115      -2.036 -33.998  21.764  1.00  0.00           H
ATOM   1738  HB3 LYS X 115      -2.285 -36.408  21.744  1.00  0.00           H
ATOM   1739  HB2 LYS X 115      -1.480 -36.536  23.290  1.00  0.00           H
ATOM   1740  HG3 LYS X 115       0.619 -35.628  22.288  1.00  0.00           H
ATOM   1741  HG2 LYS X 115      -0.217 -35.252  20.819  1.00  0.00           H
ATOM   1742  HD3 LYS X 115       1.033 -37.179  20.332  1.00  0.00           H
ATOM   1743  HD2 LYS X 115      -0.602 -37.732  20.431  1.00  0.00           H
ATOM   1744  HE3 LYS X 115       1.420 -37.997  22.734  1.00  0.00           H
ATOM   1745  HE2 LYS X 115       1.170 -39.224  21.517  1.00  0.00           H
ATOM   1746  HZ1 LYS X 115      -0.069 -39.708  23.447  1.00  0.00           H
ATOM   1747  HZ2 LYS X 115      -0.900 -38.312  23.382  1.00  0.00           H
ATOM   1748  HZ3 LYS X 115      -1.098 -39.446  22.218  1.00  0.00           H
ATOM   1749  N   LEU X 116      -3.978 -33.404  23.875  0.00  0.00           N
ATOM   1750  CA  LEU X 116      -5.293 -33.092  24.085  0.00  0.00           C
ATOM   1751  C   LEU X 116      -6.453 -33.340  23.320  0.00  0.00           C
ATOM   1752  O   LEU X 116      -6.340 -33.438  22.096  0.00  0.00           O
ATOM   1753  CB  LEU X 116      -5.294 -31.551  24.350  0.00  0.00           C
ATOM   1754  CG  LEU X 116      -4.233 -30.984  25.330  0.00  0.00           C
ATOM   1755  CD1 LEU X 116      -4.394 -29.464  25.447  0.00  0.00           C
ATOM   1756  CD2 LEU X 116      -4.271 -31.638  26.724  0.00  0.00           C
ATOM   1757  H   LEU X 116      -3.337 -32.660  24.112  1.00  0.00           H
ATOM   1758  HA  LEU X 116      -5.519 -33.517  25.063  1.00  0.00           H
ATOM   1759  HB3 LEU X 116      -6.273 -31.247  24.730  1.00  0.00           H
ATOM   1760  HB2 LEU X 116      -5.181 -31.030  23.395  1.00  0.00           H
ATOM   1761  HG  LEU X 116      -3.237 -31.142  24.914  1.00  0.00           H
ATOM   1762 HD11 LEU X 116      -3.688 -29.044  26.164  1.00  0.00           H
ATOM   1763 HD12 LEU X 116      -4.217 -28.971  24.491  1.00  0.00           H
ATOM   1764 HD13 LEU X 116      -5.397 -29.196  25.781  1.00  0.00           H
ATOM   1765 HD21 LEU X 116      -4.248 -30.901  27.527  1.00  0.00           H
ATOM   1766 HD22 LEU X 116      -5.169 -32.234  26.877  1.00  0.00           H
ATOM   1767 HD23 LEU X 116      -3.413 -32.296  26.870  1.00  0.00           H
ATOM   1768  N   THR X 117      -7.617 -33.517  23.957  0.00  0.00           N
ATOM   1769  CA  THR X 117      -8.919 -33.874  23.363  0.00  0.00           C
ATOM   1770  C   THR X 117      -9.675 -32.567  23.257  0.00  0.00           C
ATOM   1771  O   THR X 117      -9.310 -31.563  23.867  0.00  0.00           O
ATOM   1772  CB  THR X 117      -9.693 -34.888  24.248  0.00  0.00           C
ATOM   1773  OG1 THR X 117      -9.876 -34.420  25.574  0.00  0.00           O
ATOM   1774  CG2 THR X 117      -8.997 -36.255  24.318  0.00  0.00           C
ATOM   1775  H   THR X 117      -7.666 -33.406  24.960  1.00  0.00           H
ATOM   1776  HA  THR X 117      -8.753 -34.268  22.360  1.00  0.00           H
ATOM   1777  HB  THR X 117     -10.686 -35.041  23.820  1.00  0.00           H
ATOM   1778  HG1 THR X 117      -8.986 -34.400  26.003  1.00  0.00           H
ATOM   1779 HG21 THR X 117      -9.572 -36.962  24.918  1.00  0.00           H
ATOM   1780 HG22 THR X 117      -8.889 -36.686  23.322  1.00  0.00           H
ATOM   1781 HG23 THR X 117      -8.000 -36.182  24.753  1.00  0.00           H
ATOM   1782  N   ASP X 118     -10.720 -32.578  22.433  0.00  0.00           N
ATOM   1783  CA  ASP X 118     -11.550 -31.418  22.190  0.00  0.00           C
ATOM   1784  C   ASP X 118     -12.167 -30.938  23.559  0.00  0.00           C
ATOM   1785  O   ASP X 118     -12.180 -29.737  23.805  0.00  0.00           O
ATOM   1786  CB  ASP X 118     -12.630 -31.557  21.077  0.00  0.00           C
ATOM   1787  CG  ASP X 118     -13.282 -32.929  20.861  0.00  0.00           C
ATOM   1788  OD1 ASP X 118     -12.649 -33.971  21.136  0.00  0.00           O
ATOM   1789  OD2 ASP X 118     -14.391 -32.953  20.291  0.00  0.00           O
ATOM   1790  H   ASP X 118     -10.967 -33.425  21.941  1.00  0.00           H
ATOM   1791  HA  ASP X 118     -10.853 -30.630  21.905  1.00  0.00           H
ATOM   1792  HB3 ASP X 118     -12.188 -31.248  20.129  1.00  0.00           H
ATOM   1793  HB2 ASP X 118     -13.428 -30.841  21.285  1.00  0.00           H
ATOM   1794  N   ASP X 119     -12.607 -31.843  24.432  0.00  0.00           N
ATOM   1795  CA  ASP X 119     -13.067 -31.533  25.696  0.00  0.00           C
ATOM   1796  C   ASP X 119     -12.043 -30.757  26.536  0.00  0.00           C
ATOM   1797  O   ASP X 119     -12.365 -29.747  27.155  0.00  0.00           O
ATOM   1798  CB  ASP X 119     -13.551 -32.755  26.526  0.00  0.00           C
ATOM   1799  CG  ASP X 119     -14.665 -33.609  25.922  0.00  0.00           C
ATOM   1800  OD1 ASP X 119     -15.493 -33.085  25.152  0.00  0.00           O
ATOM   1801  OD2 ASP X 119     -14.776 -34.784  26.328  0.00  0.00           O
ATOM   1802  H   ASP X 119     -12.617 -32.822  24.183  1.00  0.00           H
ATOM   1803  HA  ASP X 119     -13.929 -30.879  25.566  1.00  0.00           H
ATOM   1804  HB3 ASP X 119     -13.891 -32.414  27.506  1.00  0.00           H
ATOM   1805  HB2 ASP X 119     -12.692 -33.407  26.700  1.00  0.00           H
ATOM   1806  N   GLU X 120     -10.800 -31.217  26.502  0.00  0.00           N
ATOM   1807  CA  GLU X 120      -9.700 -30.581  27.240  0.00  0.00           C
ATOM   1808  C   GLU X 120      -9.465 -29.115  26.724  0.00  0.00           C
ATOM   1809  O   GLU X 120      -9.344 -28.122  27.426  0.00  0.00           O
ATOM   1810  CB  GLU X 120      -8.438 -31.458  27.177  0.00  0.00           C
ATOM   1811  CG  GLU X 120      -8.561 -32.685  28.107  0.00  0.00           C
ATOM   1812  CD  GLU X 120      -7.497 -33.734  27.838  0.00  0.00           C
ATOM   1813  OE1 GLU X 120      -7.473 -34.216  26.688  0.00  0.00           O
ATOM   1814  OE2 GLU X 120      -6.753 -34.089  28.772  0.00  0.00           O
ATOM   1815  H   GLU X 120     -10.579 -32.036  25.953  1.00  0.00           H
ATOM   1816  HA  GLU X 120      -9.935 -30.562  28.304  1.00  0.00           H
ATOM   1817  HB3 GLU X 120      -7.562 -30.877  27.470  1.00  0.00           H
ATOM   1818  HB2 GLU X 120      -8.250 -31.770  26.152  1.00  0.00           H
ATOM   1819  HG3 GLU X 120      -9.535 -33.161  27.987  1.00  0.00           H
ATOM   1820  HG2 GLU X 120      -8.507 -32.367  29.149  1.00  0.00           H
ATOM   1821  N   VAL X 121      -9.305 -29.093  25.401  0.00  0.00           N
ATOM   1822  CA  VAL X 121      -9.029 -27.774  24.809  0.00  0.00           C
ATOM   1823  C   VAL X 121     -10.153 -26.791  25.032  0.00  0.00           C
ATOM   1824  O   VAL X 121      -9.978 -25.598  25.270  0.00  0.00           O
ATOM   1825  CB  VAL X 121      -8.518 -27.804  23.342  0.00  0.00           C
ATOM   1826  CG1 VAL X 121      -8.588 -26.445  22.604  0.00  0.00           C
ATOM   1827  CG2 VAL X 121      -7.052 -28.297  23.350  0.00  0.00           C
ATOM   1828  H   VAL X 121      -9.376 -29.949  24.869  1.00  0.00           H
ATOM   1829  HA  VAL X 121      -8.136 -27.374  25.289  1.00  0.00           H
ATOM   1830  HB  VAL X 121      -9.116 -28.516  22.771  1.00  0.00           H
ATOM   1831 HG11 VAL X 121      -8.051 -26.459  21.660  1.00  0.00           H
ATOM   1832 HG12 VAL X 121      -9.616 -26.160  22.381  1.00  0.00           H
ATOM   1833 HG13 VAL X 121      -8.145 -25.647  23.199  1.00  0.00           H
ATOM   1834 HG21 VAL X 121      -7.005 -29.362  23.568  1.00  0.00           H
ATOM   1835 HG22 VAL X 121      -6.538 -28.115  22.412  1.00  0.00           H
ATOM   1836 HG23 VAL X 121      -6.443 -27.781  24.093  1.00  0.00           H
ATOM   1837  N   ASP X 122     -11.362 -27.348  24.983  0.00  0.00           N
ATOM   1838  CA  ASP X 122     -12.558 -26.455  25.183  0.00  0.00           C
ATOM   1839  C   ASP X 122     -12.515 -25.861  26.638  0.00  0.00           C
ATOM   1840  O   ASP X 122     -12.777 -24.678  26.834  0.00  0.00           O
ATOM   1841  CB  ASP X 122     -13.944 -27.127  24.984  0.00  0.00           C
ATOM   1842  CG  ASP X 122     -14.371 -27.427  23.546  0.00  0.00           C
ATOM   1843  OD1 ASP X 122     -13.868 -26.783  22.605  0.00  0.00           O
ATOM   1844  OD2 ASP X 122     -15.350 -28.187  23.393  0.00  0.00           O
ATOM   1845  H   ASP X 122     -11.455 -28.340  24.816  1.00  0.00           H
ATOM   1846  HA  ASP X 122     -12.518 -25.638  24.463  1.00  0.00           H
ATOM   1847  HB3 ASP X 122     -14.718 -26.493  25.421  1.00  0.00           H
ATOM   1848  HB2 ASP X 122     -13.945 -28.066  25.538  1.00  0.00           H
ATOM   1849  N   GLU X 123     -12.157 -26.678  27.626  0.00  0.00           N
ATOM   1850  CA  GLU X 123     -12.063 -26.224  28.953  0.00  0.00           C
ATOM   1851  C   GLU X 123     -10.932 -25.144  29.102  0.00  0.00           C
ATOM   1852  O   GLU X 123     -11.140 -24.148  29.787  0.00  0.00           O
ATOM   1853  CB  GLU X 123     -11.828 -27.404  29.919  0.00  0.00           C
ATOM   1854  CG  GLU X 123     -13.089 -28.268  30.145  0.00  0.00           C
ATOM   1855  CD  GLU X 123     -12.885 -29.441  31.103  0.00  0.00           C
ATOM   1856  OE1 GLU X 123     -11.782 -29.594  31.666  0.00  0.00           O
ATOM   1857  OE2 GLU X 123     -13.858 -30.193  31.311  0.00  0.00           O
ATOM   1858  H   GLU X 123     -11.946 -27.646  27.430  1.00  0.00           H
ATOM   1859  HA  GLU X 123     -13.016 -25.783  29.245  1.00  0.00           H
ATOM   1860  HB3 GLU X 123     -11.488 -27.018  30.882  1.00  0.00           H
ATOM   1861  HB2 GLU X 123     -11.017 -28.032  29.548  1.00  0.00           H
ATOM   1862  HG3 GLU X 123     -13.456 -28.656  29.195  1.00  0.00           H
ATOM   1863  HG2 GLU X 123     -13.888 -27.643  30.545  1.00  0.00           H
ATOM   1864  N   MET X 124      -9.795 -25.315  28.430  0.00  0.00           N
ATOM   1865  CA  MET X 124      -8.761 -24.314  28.418  0.00  0.00           C
ATOM   1866  C   MET X 124      -9.260 -22.982  27.947  0.00  0.00           C
ATOM   1867  O   MET X 124      -9.011 -21.944  28.555  0.00  0.00           O
ATOM   1868  CB  MET X 124      -7.546 -24.759  27.577  0.00  0.00           C
ATOM   1869  CG  MET X 124      -6.731 -25.893  28.209  0.00  0.00           C
ATOM   1870  SD  MET X 124      -5.347 -26.473  27.189  0.00  0.00           S
ATOM   1871  CE  MET X 124      -4.311 -24.982  27.130  0.00  0.00           C
ATOM   1872  H   MET X 124      -9.639 -26.166  27.909  1.00  0.00           H
ATOM   1873  HA  MET X 124      -8.410 -24.191  29.443  1.00  0.00           H
ATOM   1874  HB3 MET X 124      -6.887 -23.901  27.443  1.00  0.00           H
ATOM   1875  HB2 MET X 124      -7.855 -25.045  26.572  1.00  0.00           H
ATOM   1876  HG3 MET X 124      -7.373 -26.748  28.415  1.00  0.00           H
ATOM   1877  HG2 MET X 124      -6.336 -25.573  29.174  1.00  0.00           H
ATOM   1878  HE1 MET X 124      -3.358 -25.204  26.652  1.00  0.00           H
ATOM   1879  HE2 MET X 124      -4.793 -24.193  26.553  1.00  0.00           H
ATOM   1880  HE3 MET X 124      -4.111 -24.610  28.134  1.00  0.00           H
ATOM   1881  N   ILE X 125     -10.003 -23.014  26.849  0.00  0.00           N
ATOM   1882  CA  ILE X 125     -10.509 -21.820  26.252  0.00  0.00           C
ATOM   1883  C   ILE X 125     -11.549 -21.178  27.099  0.00  0.00           C
ATOM   1884  O   ILE X 125     -11.481 -19.956  27.273  0.00  0.00           O
ATOM   1885  CB  ILE X 125     -11.052 -22.216  24.826  0.00  0.00           C
ATOM   1886  CG1 ILE X 125     -10.207 -21.552  23.716  0.00  0.00           C
ATOM   1887  CG2 ILE X 125     -12.572 -22.106  24.559  0.00  0.00           C
ATOM   1888  CD1 ILE X 125     -10.248 -22.283  22.366  0.00  0.00           C
ATOM   1889  H   ILE X 125     -10.224 -23.899  26.414  1.00  0.00           H
ATOM   1890  HA  ILE X 125      -9.686 -21.119  26.112  1.00  0.00           H
ATOM   1891  HB  ILE X 125     -10.870 -23.282  24.695  1.00  0.00           H
ATOM   1892 HG13 ILE X 125      -9.161 -21.527  24.018  1.00  0.00           H
ATOM   1893 HG12 ILE X 125     -10.507 -20.511  23.594  1.00  0.00           H
ATOM   1894 HG21 ILE X 125     -12.819 -22.421  23.546  1.00  0.00           H
ATOM   1895 HG22 ILE X 125     -13.149 -22.753  25.216  1.00  0.00           H
ATOM   1896 HG23 ILE X 125     -12.938 -21.090  24.699  1.00  0.00           H
ATOM   1897 HD11 ILE X 125     -10.122 -23.358  22.495  1.00  0.00           H
ATOM   1898 HD12 ILE X 125     -11.188 -22.115  21.842  1.00  0.00           H
ATOM   1899 HD13 ILE X 125      -9.445 -21.933  21.716  1.00  0.00           H
ATOM   1900  N   ARG X 126     -12.490 -21.938  27.660  0.00  0.00           N
ATOM   1901  CA  ARG X 126     -13.521 -21.463  28.576  0.00  0.00           C
ATOM   1902  C   ARG X 126     -12.894 -20.696  29.769  0.00  0.00           C
ATOM   1903  O   ARG X 126     -13.387 -19.662  30.218  0.00  0.00           O
ATOM   1904  CB  ARG X 126     -14.357 -22.679  29.040  0.00  0.00           C
ATOM   1905  CG  ARG X 126     -15.539 -22.346  29.969  0.00  0.00           C
ATOM   1906  CD  ARG X 126     -16.308 -23.601  30.411  0.00  0.00           C
ATOM   1907  NE  ARG X 126     -17.558 -23.264  31.109  0.00  0.00           N
ATOM   1908  CZ  ARG X 126     -18.743 -22.994  30.544  0.00  0.00           C
ATOM   1909  NH1 ARG X 126     -18.894 -23.036  29.219  0.00  0.00           N
ATOM   1910  NH2 ARG X 126     -19.781 -22.680  31.317  0.00  0.00           N
ATOM   1911  H   ARG X 126     -12.526 -22.927  27.460  1.00  0.00           H
ATOM   1912  HA  ARG X 126     -14.213 -20.811  28.043  1.00  0.00           H
ATOM   1913  HB3 ARG X 126     -13.711 -23.401  29.539  1.00  0.00           H
ATOM   1914  HB2 ARG X 126     -14.750 -23.184  28.157  1.00  0.00           H
ATOM   1915  HG3 ARG X 126     -16.209 -21.598  29.544  1.00  0.00           H
ATOM   1916  HG2 ARG X 126     -15.117 -21.899  30.869  1.00  0.00           H
ATOM   1917  HD3 ARG X 126     -15.708 -24.068  31.194  1.00  0.00           H
ATOM   1918  HD2 ARG X 126     -16.413 -24.361  29.635  1.00  0.00           H
ATOM   1919  HE  ARG X 126     -17.468 -23.204  32.118  1.00  0.00           H
ATOM   1920 HH12 ARG X 126     -19.776 -22.837  28.768  1.00  0.00           H
ATOM   1921 HH11 ARG X 126     -18.132 -23.283  28.607  1.00  0.00           H
ATOM   1922 HH22 ARG X 126     -20.694 -22.468  30.939  1.00  0.00           H
ATOM   1923 HH21 ARG X 126     -19.712 -22.639  32.325  1.00  0.00           H
ATOM   1924  N   GLU X 127     -11.790 -21.247  30.270  0.00  0.00           N
ATOM   1925  CA  GLU X 127     -11.129 -20.596  31.427  0.00  0.00           C
ATOM   1926  C   GLU X 127     -10.666 -19.169  31.063  0.00  0.00           C
ATOM   1927  O   GLU X 127     -10.524 -18.293  31.919  0.00  0.00           O
ATOM   1928  CB  GLU X 127      -9.929 -21.452  31.901  0.00  0.00           C
ATOM   1929  CG  GLU X 127     -10.314 -22.708  32.719  0.00  0.00           C
ATOM   1930  CD  GLU X 127     -10.876 -22.388  34.102  0.00  0.00           C
ATOM   1931  OE1 GLU X 127     -10.117 -21.867  34.943  0.00  0.00           O
ATOM   1932  OE2 GLU X 127     -12.068 -22.667  34.339  0.00  0.00           O
ATOM   1933  H   GLU X 127     -11.418 -22.093  29.862  1.00  0.00           H
ATOM   1934  HA  GLU X 127     -11.802 -20.570  32.284  1.00  0.00           H
ATOM   1935  HB3 GLU X 127      -9.254 -20.840  32.502  1.00  0.00           H
ATOM   1936  HB2 GLU X 127      -9.335 -21.764  31.045  1.00  0.00           H
ATOM   1937  HG3 GLU X 127      -9.436 -23.342  32.846  1.00  0.00           H
ATOM   1938  HG2 GLU X 127     -11.041 -23.306  32.171  1.00  0.00           H
ATOM   1939  N   ALA X 128     -10.280 -19.004  29.800  0.00  0.00           N
ATOM   1940  CA  ALA X 128      -9.616 -17.731  29.430  0.00  0.00           C
ATOM   1941  C   ALA X 128     -10.569 -16.853  28.683  0.00  0.00           C
ATOM   1942  O   ALA X 128     -10.319 -15.662  28.639  0.00  0.00           O
ATOM   1943  CB  ALA X 128      -8.603 -18.166  28.378  0.00  0.00           C
ATOM   1944  H   ALA X 128     -10.442 -19.736  29.123  1.00  0.00           H
ATOM   1945  HA  ALA X 128      -9.197 -17.225  30.300  1.00  0.00           H
ATOM   1946  HB1 ALA X 128      -8.142 -17.292  27.922  1.00  0.00           H
ATOM   1947  HB2 ALA X 128      -7.855 -18.832  28.803  1.00  0.00           H
ATOM   1948  HB3 ALA X 128      -9.065 -18.717  27.557  1.00  0.00           H
ATOM   1949  N   ASP X 129     -11.598 -17.387  28.052  0.00  0.00           N
ATOM   1950  CA  ASP X 129     -12.640 -16.647  27.384  0.00  0.00           C
ATOM   1951  C   ASP X 129     -13.363 -15.583  28.206  0.00  0.00           C
ATOM   1952  O   ASP X 129     -13.979 -15.987  29.182  0.00  0.00           O
ATOM   1953  CB  ASP X 129     -13.622 -17.688  26.768  0.00  0.00           C
ATOM   1954  CG  ASP X 129     -14.596 -17.187  25.717  0.00  0.00           C
ATOM   1955  OD1 ASP X 129     -14.387 -16.082  25.192  0.00  0.00           O
ATOM   1956  OD2 ASP X 129     -15.507 -17.965  25.364  0.00  0.00           O
ATOM   1957  H   ASP X 129     -11.700 -18.391  28.011  1.00  0.00           H
ATOM   1958  HA  ASP X 129     -12.154 -16.116  26.565  1.00  0.00           H
ATOM   1959  HB3 ASP X 129     -14.186 -18.164  27.572  1.00  0.00           H
ATOM   1960  HB2 ASP X 129     -13.051 -18.456  26.253  1.00  0.00           H
ATOM   1961  N   ILE X 130     -13.353 -14.308  27.826  0.00  0.00           N
ATOM   1962  CA  ILE X 130     -14.090 -13.336  28.531  0.00  0.00           C
ATOM   1963  C   ILE X 130     -15.412 -13.070  27.675  0.00  0.00           C
ATOM   1964  O   ILE X 130     -16.588 -13.172  28.025  0.00  0.00           O
ATOM   1965  CB  ILE X 130     -13.290 -12.018  28.781  0.00  0.00           C
ATOM   1966  CG1 ILE X 130     -12.028 -12.282  29.639  0.00  0.00           C
ATOM   1967  CG2 ILE X 130     -14.141 -10.903  29.430  0.00  0.00           C
ATOM   1968  CD1 ILE X 130     -11.036 -11.107  29.674  0.00  0.00           C
ATOM   1969  H   ILE X 130     -12.940 -14.020  27.165  1.00  0.00           H
ATOM   1970  HA  ILE X 130     -14.375 -13.746  29.500  1.00  0.00           H
ATOM   1971  HB  ILE X 130     -12.953 -11.642  27.814  1.00  0.00           H
ATOM   1972 HG13 ILE X 130     -11.494 -13.157  29.266  1.00  0.00           H
ATOM   1973 HG12 ILE X 130     -12.327 -12.538  30.656  1.00  0.00           H
ATOM   1974 HG21 ILE X 130     -13.552 -10.004  29.610  1.00  0.00           H
ATOM   1975 HG22 ILE X 130     -14.974 -10.602  28.794  1.00  0.00           H
ATOM   1976 HG23 ILE X 130     -14.552 -11.226  30.386  1.00  0.00           H
ATOM   1977 HD11 ILE X 130     -10.009 -11.466  29.601  1.00  0.00           H
ATOM   1978 HD12 ILE X 130     -11.192 -10.414  28.847  1.00  0.00           H
ATOM   1979 HD13 ILE X 130     -11.127 -10.543  30.603  1.00  0.00           H
ATOM   1980  N   ASP X 131     -15.064 -12.674  26.455  0.00  0.00           N
ATOM   1981  CA  ASP X 131     -16.237 -12.199  25.581  0.00  0.00           C
ATOM   1982  C   ASP X 131     -17.021 -13.395  25.073  0.00  0.00           C
ATOM   1983  O   ASP X 131     -18.015 -13.184  24.382  0.00  0.00           O
ATOM   1984  CB  ASP X 131     -15.751 -11.377  24.350  0.00  0.00           C
ATOM   1985  CG  ASP X 131     -15.117 -10.017  24.649  0.00  0.00           C
ATOM   1986  OD1 ASP X 131     -15.416  -9.415  25.701  0.00  0.00           O
ATOM   1987  OD2 ASP X 131     -14.458  -9.476  23.737  0.00  0.00           O
ATOM   1988  H   ASP X 131     -14.095 -12.702  26.172  1.00  0.00           H
ATOM   1989  HA  ASP X 131     -16.867 -11.465  26.084  1.00  0.00           H
ATOM   1990  HB3 ASP X 131     -16.583 -11.194  23.668  1.00  0.00           H
ATOM   1991  HB2 ASP X 131     -15.018 -11.980  23.811  1.00  0.00           H
ATOM   1992  N   GLY X 132     -16.675 -14.612  25.492  0.00  0.00           N
ATOM   1993  CA  GLY X 132     -17.777 -15.678  25.201  0.00  0.00           C
ATOM   1994  C   GLY X 132     -18.035 -16.243  23.812  0.00  0.00           C
ATOM   1995  O   GLY X 132     -18.838 -17.128  23.546  0.00  0.00           O
ATOM   1996  H   GLY X 132     -15.782 -14.757  25.941  1.00  0.00           H
ATOM   1997  HA3 GLY X 132     -18.722 -15.324  25.614  1.00  0.00           H
ATOM   1998  HA2 GLY X 132     -17.651 -16.508  25.897  1.00  0.00           H
ATOM   1999  N   ASP X 133     -17.098 -15.804  22.922  0.00  0.00           N
ATOM   2000  CA  ASP X 133     -16.941 -16.189  21.510  0.00  0.00           C
ATOM   2001  C   ASP X 133     -16.358 -17.581  21.135  0.00  0.00           C
ATOM   2002  O   ASP X 133     -16.189 -17.915  19.956  0.00  0.00           O
ATOM   2003  CB  ASP X 133     -16.387 -15.039  20.629  0.00  0.00           C
ATOM   2004  CG  ASP X 133     -17.011 -14.945  19.232  0.00  0.00           C
ATOM   2005  OD1 ASP X 133     -18.171 -15.364  19.042  0.00  0.00           O
ATOM   2006  OD2 ASP X 133     -16.382 -14.310  18.361  0.00  0.00           O
ATOM   2007  H   ASP X 133     -16.402 -15.132  23.212  1.00  0.00           H
ATOM   2008  HA  ASP X 133     -17.988 -16.396  21.289  1.00  0.00           H
ATOM   2009  HB3 ASP X 133     -15.311 -15.180  20.517  1.00  0.00           H
ATOM   2010  HB2 ASP X 133     -16.535 -14.080  21.129  1.00  0.00           H
ATOM   2011  N   GLY X 134     -15.954 -18.313  22.175  0.00  0.00           N
ATOM   2012  CA  GLY X 134     -15.210 -19.557  22.125  0.00  0.00           C
ATOM   2013  C   GLY X 134     -13.621 -19.342  21.948  0.00  0.00           C
ATOM   2014  O   GLY X 134     -12.769 -20.083  22.434  0.00  0.00           O
ATOM   2015  H   GLY X 134     -16.163 -18.012  23.116  1.00  0.00           H
ATOM   2016  HA3 GLY X 134     -15.586 -20.171  21.306  1.00  0.00           H
ATOM   2017  HA2 GLY X 134     -15.399 -20.128  23.034  1.00  0.00           H
ATOM   2018  N   HID X 135     -13.303 -18.329  21.162  0.00  0.00           N
ATOM   2019  CA  HID X 135     -11.933 -18.151  20.923  0.00  0.00           C
ATOM   2020  C   HID X 135     -11.235 -17.215  21.652  0.00  0.00           C
ATOM   2021  O   HID X 135     -11.898 -16.300  22.161  0.00  0.00           O
ATOM   2022  CB  HID X 135     -11.783 -17.768  19.423  0.00  0.00           C
ATOM   2023  CG  HID X 135     -12.446 -18.637  18.367  0.00  0.00           C
ATOM   2024  ND1 HID X 135     -12.921 -19.924  18.583  0.00  0.00           N
ATOM   2025  CD2 HID X 135     -12.723 -18.373  17.043  0.00  0.00           C
ATOM   2026  CE1 HID X 135     -13.453 -20.360  17.441  0.00  0.00           C
ATOM   2027  NE2 HID X 135     -13.362 -19.470  16.459  0.00  0.00           N
ATOM   2028  H   HID X 135     -14.029 -17.742  20.776  1.00  0.00           H
ATOM   2029  HA  HID X 135     -11.416 -19.110  20.943  1.00  0.00           H
ATOM   2030  HB3 HID X 135     -10.722 -17.740  19.163  1.00  0.00           H
ATOM   2031  HB2 HID X 135     -12.155 -16.755  19.269  1.00  0.00           H
ATOM   2032  HD1 HID X 135     -12.913 -20.438  19.455  1.00  0.00           H
ATOM   2033  HD2 HID X 135     -12.513 -17.479  16.471  1.00  0.00           H
ATOM   2034  HE1 HID X 135     -13.905 -21.336  17.325  1.00  0.00           H
ATOM   2035  N   ILE X 136      -9.936 -17.365  21.868  0.00  0.00           N
ATOM   2036  CA  ILE X 136      -8.987 -16.445  22.690  0.00  0.00           C
ATOM   2037  C   ILE X 136      -8.461 -15.236  21.772  0.00  0.00           C
ATOM   2038  O   ILE X 136      -7.921 -15.463  20.693  0.00  0.00           O
ATOM   2039  CB  ILE X 136      -7.770 -17.191  23.314  0.00  0.00           C
ATOM   2040  CG1 ILE X 136      -8.175 -18.557  23.915  0.00  0.00           C
ATOM   2041  CG2 ILE X 136      -7.065 -16.324  24.378  0.00  0.00           C
ATOM   2042  CD1 ILE X 136      -7.036 -19.308  24.620  0.00  0.00           C
ATOM   2043  H   ILE X 136      -9.447 -18.157  21.475  1.00  0.00           H
ATOM   2044  HA  ILE X 136      -9.535 -16.035  23.538  1.00  0.00           H
ATOM   2045  HB  ILE X 136      -7.031 -17.364  22.539  1.00  0.00           H
ATOM   2046 HG13 ILE X 136      -8.560 -19.204  23.127  1.00  0.00           H
ATOM   2047 HG12 ILE X 136      -8.994 -18.416  24.622  1.00  0.00           H
ATOM   2048 HG21 ILE X 136      -6.140 -16.782  24.727  1.00  0.00           H
ATOM   2049 HG22 ILE X 136      -6.798 -15.343  23.990  1.00  0.00           H
ATOM   2050 HG23 ILE X 136      -7.702 -16.172  25.249  1.00  0.00           H
ATOM   2051 HD11 ILE X 136      -7.283 -20.360  24.750  1.00  0.00           H
ATOM   2052 HD12 ILE X 136      -6.107 -19.251  24.053  1.00  0.00           H
ATOM   2053 HD13 ILE X 136      -6.853 -18.902  25.614  1.00  0.00           H
ATOM   2054  N   ASN X 137      -8.664 -14.012  22.241  0.00  0.00           N
ATOM   2055  CA  ASN X 137      -8.132 -12.925  21.582  0.00  0.00           C
ATOM   2056  C   ASN X 137      -7.138 -12.411  22.629  0.00  0.00           C
ATOM   2057  O   ASN X 137      -7.146 -12.655  23.836  0.00  0.00           O
ATOM   2058  CB  ASN X 137      -9.253 -11.902  21.270  0.00  0.00           C
ATOM   2059  CG  ASN X 137      -8.801 -10.648  20.511  0.00  0.00           C
ATOM   2060  OD1 ASN X 137      -7.741 -10.612  19.891  0.00  0.00           O
ATOM   2061  ND2 ASN X 137      -9.608  -9.595  20.541  0.00  0.00           N
ATOM   2062  H   ASN X 137      -9.208 -13.877  23.081  1.00  0.00           H
ATOM   2063  HA  ASN X 137      -7.604 -13.247  20.684  1.00  0.00           H
ATOM   2064  HB3 ASN X 137      -9.745 -11.600  22.197  1.00  0.00           H
ATOM   2065  HB2 ASN X 137     -10.017 -12.383  20.661  1.00  0.00           H
ATOM   2066 HD22 ASN X 137      -9.364  -8.746  20.050  1.00  0.00           H
ATOM   2067 HD21 ASN X 137     -10.487  -9.622  21.040  1.00  0.00           H
ATOM   2068  N   TYR X 138      -6.112 -11.824  22.015  0.00  0.00           N
ATOM   2069  CA  TYR X 138      -4.839 -11.204  22.538  0.00  0.00           C
ATOM   2070  C   TYR X 138      -5.012 -10.814  23.967  0.00  0.00           C
ATOM   2071  O   TYR X 138      -4.260 -11.286  24.827  0.00  0.00           O
ATOM   2072  CB  TYR X 138      -4.312 -10.062  21.639  0.00  0.00           C
ATOM   2073  CG  TYR X 138      -3.085  -9.348  22.192  0.00  0.00           C
ATOM   2074  CD1 TYR X 138      -1.860 -10.040  22.308  0.00  0.00           C
ATOM   2075  CD2 TYR X 138      -3.177  -8.016  22.647  0.00  0.00           C
ATOM   2076  CE1 TYR X 138      -0.745  -9.414  22.896  0.00  0.00           C
ATOM   2077  CE2 TYR X 138      -2.059  -7.387  23.228  0.00  0.00           C
ATOM   2078  CZ  TYR X 138      -0.844  -8.088  23.360  0.00  0.00           C
ATOM   2079  OH  TYR X 138       0.237  -7.487  23.936  0.00  0.00           O
ATOM   2080  H   TYR X 138      -6.108 -11.737  21.009  1.00  0.00           H
ATOM   2081  HA  TYR X 138      -4.122 -12.025  22.561  1.00  0.00           H
ATOM   2082  HB3 TYR X 138      -5.104  -9.328  21.481  1.00  0.00           H
ATOM   2083  HB2 TYR X 138      -4.065 -10.444  20.651  1.00  0.00           H
ATOM   2084  HD1 TYR X 138      -1.778 -11.062  21.966  1.00  0.00           H
ATOM   2085  HD2 TYR X 138      -4.110  -7.474  22.574  1.00  0.00           H
ATOM   2086  HE1 TYR X 138       0.186  -9.955  22.993  1.00  0.00           H
ATOM   2087  HE2 TYR X 138      -2.150  -6.369  23.581  1.00  0.00           H
ATOM   2088  HH  TYR X 138       0.062  -6.578  24.213  1.00  0.00           H
ATOM   2089  N   GLU X 139      -5.970  -9.930  24.249  0.00  0.00           N
ATOM   2090  CA  GLU X 139      -6.230  -9.458  25.624  0.00  0.00           C
ATOM   2091  C   GLU X 139      -6.509 -10.640  26.561  0.00  0.00           C
ATOM   2092  O   GLU X 139      -5.953 -10.754  27.662  0.00  0.00           O
ATOM   2093  CB  GLU X 139      -7.420  -8.465  25.568  0.00  0.00           C
ATOM   2094  CG  GLU X 139      -7.879  -7.852  26.914  0.00  0.00           C
ATOM   2095  CD  GLU X 139      -6.834  -6.985  27.614  0.00  0.00           C
ATOM   2096  OE1 GLU X 139      -6.007  -6.360  26.922  0.00  0.00           O
ATOM   2097  OE2 GLU X 139      -6.890  -6.896  28.856  0.00  0.00           O
ATOM   2098  H   GLU X 139      -6.548  -9.559  23.509  1.00  0.00           H
ATOM   2099  HA  GLU X 139      -5.361  -8.908  25.986  1.00  0.00           H
ATOM   2100  HB3 GLU X 139      -8.280  -8.963  25.120  1.00  0.00           H
ATOM   2101  HB2 GLU X 139      -7.172  -7.651  24.886  1.00  0.00           H
ATOM   2102  HG3 GLU X 139      -8.206  -8.640  27.595  1.00  0.00           H
ATOM   2103  HG2 GLU X 139      -8.758  -7.231  26.738  1.00  0.00           H
ATOM   2104  N   GLU X 140      -7.355 -11.550  26.079  0.00  0.00           N
ATOM   2105  CA  GLU X 140      -7.674 -12.757  26.896  0.00  0.00           C
ATOM   2106  C   GLU X 140      -6.453 -13.599  27.124  0.00  0.00           C
ATOM   2107  O   GLU X 140      -6.254 -14.066  28.243  0.00  0.00           O
ATOM   2108  CB  GLU X 140      -8.859 -13.501  26.260  0.00  0.00           C
ATOM   2109  CG  GLU X 140     -10.108 -12.592  26.146  0.00  0.00           C
ATOM   2110  CD  GLU X 140     -11.164 -13.117  25.191  0.00  0.00           C
ATOM   2111  OE1 GLU X 140     -10.771 -13.580  24.103  0.00  0.00           O
ATOM   2112  OE2 GLU X 140     -12.358 -12.961  25.520  0.00  0.00           O
ATOM   2113  H   GLU X 140      -7.773 -11.419  25.169  1.00  0.00           H
ATOM   2114  HA  GLU X 140      -8.033 -12.418  27.868  1.00  0.00           H
ATOM   2115  HB3 GLU X 140      -9.108 -14.367  26.869  1.00  0.00           H
ATOM   2116  HB2 GLU X 140      -8.583 -13.920  25.296  1.00  0.00           H
ATOM   2117  HG3 GLU X 140      -9.854 -11.595  25.788  1.00  0.00           H
ATOM   2118  HG2 GLU X 140     -10.545 -12.454  27.135  1.00  0.00           H
ATOM   2119  N   PHE X 141      -5.595 -13.737  26.122  0.00  0.00           N
ATOM   2120  CA  PHE X 141      -4.363 -14.455  26.173  0.00  0.00           C
ATOM   2121  C   PHE X 141      -3.402 -13.845  27.207  0.00  0.00           C
ATOM   2122  O   PHE X 141      -2.905 -14.559  28.083  0.00  0.00           O
ATOM   2123  CB  PHE X 141      -3.755 -14.576  24.752  0.00  0.00           C
ATOM   2124  CG  PHE X 141      -2.427 -15.304  24.621  0.00  0.00           C
ATOM   2125  CD1 PHE X 141      -2.400 -16.708  24.482  0.00  0.00           C
ATOM   2126  CD2 PHE X 141      -1.207 -14.605  24.760  0.00  0.00           C
ATOM   2127  CE1 PHE X 141      -1.184 -17.373  24.400  0.00  0.00           C
ATOM   2128  CE2 PHE X 141      -0.002 -15.290  24.680  0.00  0.00           C
ATOM   2129  CZ  PHE X 141       0.008 -16.666  24.490  0.00  0.00           C
ATOM   2130  H   PHE X 141      -5.792 -13.313  25.227  1.00  0.00           H
ATOM   2131  HA  PHE X 141      -4.592 -15.468  26.503  1.00  0.00           H
ATOM   2132  HB3 PHE X 141      -3.621 -13.592  24.311  1.00  0.00           H
ATOM   2133  HB2 PHE X 141      -4.463 -15.086  24.100  1.00  0.00           H
ATOM   2134  HD1 PHE X 141      -3.323 -17.268  24.419  1.00  0.00           H
ATOM   2135  HD2 PHE X 141      -1.205 -13.534  24.911  1.00  0.00           H
ATOM   2136  HE1 PHE X 141      -1.165 -18.446  24.265  1.00  0.00           H
ATOM   2137  HE2 PHE X 141       0.930 -14.748  24.760  1.00  0.00           H
ATOM   2138  HZ  PHE X 141       0.948 -17.194  24.422  1.00  0.00           H
ATOM   2139  N   VAL X 142      -3.194 -12.538  27.146  0.00  0.00           N
ATOM   2140  CA  VAL X 142      -2.331 -11.847  28.055  0.00  0.00           C
ATOM   2141  C   VAL X 142      -2.786 -11.964  29.475  0.00  0.00           C
ATOM   2142  O   VAL X 142      -1.965 -12.276  30.345  0.00  0.00           O
ATOM   2143  CB  VAL X 142      -2.147 -10.352  27.647  0.00  0.00           C
ATOM   2144  CG1 VAL X 142      -1.489  -9.439  28.708  0.00  0.00           C
ATOM   2145  CG2 VAL X 142      -1.345 -10.248  26.336  0.00  0.00           C
ATOM   2146  H   VAL X 142      -3.654 -11.986  26.436  1.00  0.00           H
ATOM   2147  HA  VAL X 142      -1.355 -12.329  27.994  1.00  0.00           H
ATOM   2148  HB  VAL X 142      -3.136  -9.935  27.447  1.00  0.00           H
ATOM   2149 HG11 VAL X 142      -1.299  -8.443  28.308  1.00  0.00           H
ATOM   2150 HG12 VAL X 142      -2.123  -9.306  29.585  1.00  0.00           H
ATOM   2151 HG13 VAL X 142      -0.536  -9.847  29.045  1.00  0.00           H
ATOM   2152 HG21 VAL X 142      -1.246  -9.212  26.014  1.00  0.00           H
ATOM   2153 HG22 VAL X 142      -0.341 -10.656  26.453  1.00  0.00           H
ATOM   2154 HG23 VAL X 142      -1.821 -10.792  25.521  1.00  0.00           H
ATOM   2155  N   ARG X 143      -4.065 -11.705  29.747  0.00  0.00           N
ATOM   2156  CA  ARG X 143      -4.637 -11.842  31.094  0.00  0.00           C
ATOM   2157  C   ARG X 143      -4.375 -13.181  31.712  0.00  0.00           C
ATOM   2158  O   ARG X 143      -3.945 -13.301  32.856  0.00  0.00           O
ATOM   2159  CB  ARG X 143      -6.151 -11.527  31.010  0.00  0.00           C
ATOM   2160  CG  ARG X 143      -6.902 -11.549  32.356  0.00  0.00           C
ATOM   2161  CD  ARG X 143      -8.393 -11.214  32.202  0.00  0.00           C
ATOM   2162  NE  ARG X 143      -9.051 -11.023  33.503  0.00  0.00           N
ATOM   2163  CZ  ARG X 143      -9.091  -9.892  34.221  0.00  0.00           C
ATOM   2164  NH1 ARG X 143      -8.519  -8.774  33.769  0.00  0.00           N
ATOM   2165  NH2 ARG X 143      -9.708  -9.887  35.402  0.00  0.00           N
ATOM   2166  H   ARG X 143      -4.686 -11.400  29.011  1.00  0.00           H
ATOM   2167  HA  ARG X 143      -4.217 -11.068  31.736  1.00  0.00           H
ATOM   2168  HB3 ARG X 143      -6.637 -12.220  30.320  1.00  0.00           H
ATOM   2169  HB2 ARG X 143      -6.270 -10.536  30.569  1.00  0.00           H
ATOM   2170  HG3 ARG X 143      -6.431 -10.914  33.108  1.00  0.00           H
ATOM   2171  HG2 ARG X 143      -6.843 -12.568  32.739  1.00  0.00           H
ATOM   2172  HD3 ARG X 143      -8.873 -12.113  31.812  1.00  0.00           H
ATOM   2173  HD2 ARG X 143      -8.603 -10.431  31.471  1.00  0.00           H
ATOM   2174  HE  ARG X 143      -9.480 -11.861  33.881  1.00  0.00           H
ATOM   2175 HH12 ARG X 143      -8.536  -7.910  34.291  1.00  0.00           H
ATOM   2176 HH11 ARG X 143      -8.062  -8.739  32.872  1.00  0.00           H
ATOM   2177 HH22 ARG X 143      -9.765  -9.060  35.979  1.00  0.00           H
ATOM   2178 HH21 ARG X 143     -10.157 -10.709  35.781  1.00  0.00           H
ATOM   2179  N   MET X 144      -4.604 -14.216  30.915  0.00  0.00           N
ATOM   2180  CA  MET X 144      -4.404 -15.558  31.357  0.00  0.00           C
ATOM   2181  C   MET X 144      -2.944 -15.903  31.616  0.00  0.00           C
ATOM   2182  O   MET X 144      -2.613 -16.425  32.684  0.00  0.00           O
ATOM   2183  CB  MET X 144      -4.652 -16.653  30.275  0.00  0.00           C
ATOM   2184  CG  MET X 144      -5.964 -16.908  29.579  0.00  0.00           C
ATOM   2185  SD  MET X 144      -5.551 -17.602  27.928  0.00  0.00           S
ATOM   2186  CE  MET X 144      -4.896 -19.239  28.362  0.00  0.00           C
ATOM   2187  H   MET X 144      -4.928 -14.064  29.970  1.00  0.00           H
ATOM   2188  HA  MET X 144      -4.949 -15.687  32.292  1.00  0.00           H
ATOM   2189  HB3 MET X 144      -4.401 -17.624  30.713  1.00  0.00           H
ATOM   2190  HB2 MET X 144      -3.936 -16.518  29.463  1.00  0.00           H
ATOM   2191  HG3 MET X 144      -6.573 -16.015  29.502  1.00  0.00           H
ATOM   2192  HG2 MET X 144      -6.548 -17.620  30.161  1.00  0.00           H
ATOM   2193  HE1 MET X 144      -4.704 -19.814  27.456  1.00  0.00           H
ATOM   2194  HE2 MET X 144      -3.960 -19.152  28.912  1.00  0.00           H
ATOM   2195  HE3 MET X 144      -5.610 -19.793  28.972  1.00  0.00           H
ATOM   2196  N   MET X 145      -2.063 -15.524  30.702  0.00  0.00           N
ATOM   2197  CA  MET X 145      -0.670 -15.692  30.855  0.00  0.00           C
ATOM   2198  C   MET X 145      -0.134 -15.063  32.185  0.00  0.00           C
ATOM   2199  O   MET X 145       0.487 -15.641  33.078  0.00  0.00           O
ATOM   2200  CB  MET X 145       0.086 -15.222  29.593  0.00  0.00           C
ATOM   2201  CG  MET X 145       1.531 -15.751  29.507  0.00  0.00           C
ATOM   2202  SD  MET X 145       1.718 -17.557  29.396  0.00  0.00           S
ATOM   2203  CE  MET X 145       1.029 -17.854  27.742  0.00  0.00           C
ATOM   2204  H   MET X 145      -2.378 -15.091  29.846  1.00  0.00           H
ATOM   2205  HA  MET X 145      -0.496 -16.765  30.930  1.00  0.00           H
ATOM   2206  HB3 MET X 145       0.097 -14.132  29.544  1.00  0.00           H
ATOM   2207  HB2 MET X 145      -0.451 -15.540  28.700  1.00  0.00           H
ATOM   2208  HG3 MET X 145       2.109 -15.396  30.361  1.00  0.00           H
ATOM   2209  HG2 MET X 145       2.014 -15.337  28.626  1.00  0.00           H
ATOM   2210  HE1 MET X 145       1.129 -18.906  27.473  1.00  0.00           H
ATOM   2211  HE2 MET X 145      -0.030 -17.596  27.702  1.00  0.00           H
ATOM   2212  HE3 MET X 145       1.556 -17.261  26.994  1.00  0.00           H
ATOM   2213  N   VAL X 146      -0.418 -13.756  32.227  0.00  0.00           N
ATOM   2214  CA  VAL X 146       0.120 -13.046  33.414  0.00  0.00           C
ATOM   2215  C   VAL X 146      -0.592 -13.445  34.716  0.00  0.00           C
ATOM   2216  O   VAL X 146       0.073 -13.733  35.715  0.00  0.00           O
ATOM   2217  CB  VAL X 146       0.229 -11.504  33.255  0.00  0.00           C
ATOM   2218  CG1 VAL X 146       1.035 -11.126  31.999  0.00  0.00           C
ATOM   2219  CG2 VAL X 146      -1.109 -10.738  33.309  0.00  0.00           C
ATOM   2220  H   VAL X 146      -0.959 -13.333  31.486  1.00  0.00           H
ATOM   2221  HA  VAL X 146       1.091 -13.526  33.537  1.00  0.00           H
ATOM   2222  HB  VAL X 146       0.817 -11.148  34.103  1.00  0.00           H
ATOM   2223 HG11 VAL X 146       1.206 -10.050  31.947  1.00  0.00           H
ATOM   2224 HG12 VAL X 146       2.011 -11.612  31.996  1.00  0.00           H
ATOM   2225 HG13 VAL X 146       0.518 -11.418  31.084  1.00  0.00           H
ATOM   2226 HG21 VAL X 146      -0.965  -9.679  33.091  1.00  0.00           H
ATOM   2227 HG22 VAL X 146      -1.826 -11.125  32.589  1.00  0.00           H
ATOM   2228 HG23 VAL X 146      -1.570 -10.795  34.295  1.00  0.00           H
ATOM   2229  N   SER X 147      -1.912 -13.561  34.677  0.00  0.00           N
ATOM   2230  CA  SER X 147      -2.705 -14.002  35.816  0.00  0.00           C
ATOM   2231  C   SER X 147      -2.191 -15.391  36.333  0.00  0.00           C
ATOM   2232  O   SER X 147      -1.829 -15.649  37.482  0.00  0.00           O
ATOM   2233  CB  SER X 147      -4.248 -13.979  35.667  0.00  0.00           C
ATOM   2234  OG  SER X 147      -4.771 -14.961  34.789  0.00  0.00           O
ATOM   2235  H   SER X 147      -2.414 -13.339  33.829  1.00  0.00           H
ATOM   2236  HA  SER X 147      -2.512 -13.288  36.617  1.00  0.00           H
ATOM   2237  HB3 SER X 147      -4.576 -12.991  35.342  1.00  0.00           H
ATOM   2238  HB2 SER X 147      -4.711 -14.129  36.644  1.00  0.00           H
ATOM   2239  HG  SER X 147      -4.525 -14.640  33.905  1.00  0.00           H
ATOM   2240  HXT SER X 147      -2.157 -16.159  35.560  1.00  0.00           H
END
ATOM      1  N   GLU X   2      26.806  -3.969  37.004  0.00  0.00           N
ATOM      2  CA  GLU X   2      26.767  -2.758  36.255  0.00  0.00           C
ATOM      3  C   GLU X   2      25.514  -2.798  35.233  0.00  0.00           C
ATOM      4  O   GLU X   2      24.909  -3.710  34.662  0.00  0.00           O
ATOM      5  CB  GLU X   2      28.115  -2.436  35.551  0.00  0.00           C
ATOM      6  CG  GLU X   2      29.360  -2.346  36.470  0.00  0.00           C
ATOM      7  CD  GLU X   2      29.246  -1.320  37.596  0.00  0.00           C
ATOM      8  OE1 GLU X   2      28.482  -0.347  37.446  0.00  0.00           O
ATOM      9  OE2 GLU X   2      29.908  -1.520  38.631  0.00  0.00           O
ATOM     10  H1  GLU X   2      25.881  -4.183  37.349  1.00  0.00           H
ATOM     11  H2  GLU X   2      27.127  -4.722  36.411  1.00  0.00           H
ATOM     12  H3  GLU X   2      27.440  -3.863  37.784  1.00  0.00           H
ATOM     13  HA  GLU X   2      26.480  -2.007  36.989  1.00  0.00           H
ATOM     14  HB3 GLU X   2      28.020  -1.492  35.010  1.00  0.00           H
ATOM     15  HB2 GLU X   2      28.315  -3.183  34.782  1.00  0.00           H
ATOM     16  HG3 GLU X   2      30.230  -2.087  35.867  1.00  0.00           H
ATOM     17  HG2 GLU X   2      29.578  -3.325  36.901  1.00  0.00           H
ATOM     18  N   GLN X   3      25.048  -1.544  35.338  0.00  0.00           N
ATOM     19  CA  GLN X   3      23.843  -0.914  34.787  0.00  0.00           C
ATOM     20  C   GLN X   3      24.331   0.054  33.795  0.00  0.00           C
ATOM     21  O   GLN X   3      24.780   0.987  34.478  0.00  0.00           O
ATOM     22  CB  GLN X   3      22.914  -0.402  35.926  0.00  0.00           C
ATOM     23  CG  GLN X   3      21.612   0.309  35.492  0.00  0.00           C
ATOM     24  CD  GLN X   3      20.688  -0.543  34.616  0.00  0.00           C
ATOM     25  OE1 GLN X   3      20.707  -1.771  34.672  0.00  0.00           O
ATOM     26  NE2 GLN X   3      19.841   0.094  33.818  0.00  0.00           N
ATOM     27  H   GLN X   3      25.561  -0.858  35.872  1.00  0.00           H
ATOM     28  HA  GLN X   3      23.348  -1.694  34.208  1.00  0.00           H
ATOM     29  HB3 GLN X   3      23.468   0.272  36.581  1.00  0.00           H
ATOM     30  HB2 GLN X   3      22.645  -1.251  36.555  1.00  0.00           H
ATOM     31  HG3 GLN X   3      21.858   1.236  34.975  1.00  0.00           H
ATOM     32  HG2 GLN X   3      21.051   0.601  36.380  1.00  0.00           H
ATOM     33 HE22 GLN X   3      19.208  -0.422  33.224  1.00  0.00           H
ATOM     34 HE21 GLN X   3      19.811   1.102  33.786  1.00  0.00           H
ATOM     35  N   LEU X   4      24.245   0.091  32.471  0.00  0.00           N
ATOM     36  CA  LEU X   4      24.406   0.954  31.431  0.00  0.00           C
ATOM     37  C   LEU X   4      26.014   1.204  31.068  0.00  0.00           C
ATOM     38  O   LEU X   4      27.038   1.097  31.750  0.00  0.00           O
ATOM     39  CB  LEU X   4      23.682   2.304  31.658  0.00  0.00           C
ATOM     40  CG  LEU X   4      22.151   2.226  31.849  0.00  0.00           C
ATOM     41  CD1 LEU X   4      21.569   3.608  32.218  0.00  0.00           C
ATOM     42  CD2 LEU X   4      21.430   1.595  30.640  0.00  0.00           C
ATOM     43  H   LEU X   4      23.980  -0.738  31.959  1.00  0.00           H
ATOM     44  HA  LEU X   4      23.987   0.445  30.564  1.00  0.00           H
ATOM     45  HB3 LEU X   4      23.891   2.948  30.803  1.00  0.00           H
ATOM     46  HB2 LEU X   4      24.134   2.806  32.516  1.00  0.00           H
ATOM     47  HG  LEU X   4      21.966   1.578  32.702  1.00  0.00           H
ATOM     48 HD11 LEU X   4      21.034   3.565  33.167  1.00  0.00           H
ATOM     49 HD12 LEU X   4      22.347   4.366  32.325  1.00  0.00           H
ATOM     50 HD13 LEU X   4      20.870   3.983  31.472  1.00  0.00           H
ATOM     51 HD21 LEU X   4      20.529   2.135  30.348  1.00  0.00           H
ATOM     52 HD22 LEU X   4      22.072   1.555  29.763  1.00  0.00           H
ATOM     53 HD23 LEU X   4      21.124   0.572  30.865  1.00  0.00           H
ATOM     54  N   THR X   5      26.009   1.232  29.727  0.00  0.00           N
ATOM     55  CA  THR X   5      27.068   1.338  28.772  0.00  0.00           C
ATOM     56  C   THR X   5      27.040   2.787  28.345  0.00  0.00           C
ATOM     57  O   THR X   5      25.985   3.417  28.424  0.00  0.00           O
ATOM     58  CB  THR X   5      26.956   0.356  27.575  0.00  0.00           C
ATOM     59  OG1 THR X   5      25.995   0.721  26.601  0.00  0.00           O
ATOM     60  CG2 THR X   5      26.733  -1.102  28.001  0.00  0.00           C
ATOM     61  H   THR X   5      25.136   1.172  29.223  1.00  0.00           H
ATOM     62  HA  THR X   5      27.993   1.210  29.335  1.00  0.00           H
ATOM     63  HB  THR X   5      27.919   0.384  27.060  1.00  0.00           H
ATOM     64  HG1 THR X   5      25.929  -0.011  25.973  1.00  0.00           H
ATOM     65 HG21 THR X   5      26.758  -1.779  27.147  1.00  0.00           H
ATOM     66 HG22 THR X   5      27.509  -1.426  28.694  1.00  0.00           H
ATOM     67 HG23 THR X   5      25.772  -1.235  28.502  1.00  0.00           H
ATOM     68  N   GLU X   6      28.170   3.348  27.925  0.00  0.00           N
ATOM     69  CA  GLU X   6      28.230   4.748  27.482  0.00  0.00           C
ATOM     70  C   GLU X   6      27.350   4.917  26.262  0.00  0.00           C
ATOM     71  O   GLU X   6      26.665   5.935  26.214  0.00  0.00           O
ATOM     72  CB  GLU X   6      29.705   5.132  27.229  0.00  0.00           C
ATOM     73  CG  GLU X   6      29.934   6.605  26.819  0.00  0.00           C
ATOM     74  CD  GLU X   6      31.406   6.981  26.644  0.00  0.00           C
ATOM     75  OE1 GLU X   6      32.269   6.081  26.602  0.00  0.00           O
ATOM     76  OE2 GLU X   6      31.686   8.192  26.544  0.00  0.00           O
ATOM     77  H   GLU X   6      29.024   2.809  27.903  1.00  0.00           H
ATOM     78  HA  GLU X   6      27.843   5.382  28.281  1.00  0.00           H
ATOM     79  HB3 GLU X   6      30.118   4.482  26.456  1.00  0.00           H
ATOM     80  HB2 GLU X   6      30.281   4.928  28.134  1.00  0.00           H
ATOM     81  HG3 GLU X   6      29.496   7.262  27.571  1.00  0.00           H
ATOM     82  HG2 GLU X   6      29.422   6.822  25.882  1.00  0.00           H
ATOM     83  N   GLU X   7      27.274   3.953  25.354  0.00  0.00           N
ATOM     84  CA  GLU X   7      26.450   3.892  24.198  0.00  0.00           C
ATOM     85  C   GLU X   7      24.938   4.009  24.581  0.00  0.00           C
ATOM     86  O   GLU X   7      24.165   4.770  24.019  0.00  0.00           O
ATOM     87  CB  GLU X   7      26.736   2.586  23.425  0.00  0.00           C
ATOM     88  CG  GLU X   7      28.207   2.441  22.974  0.00  0.00           C
ATOM     89  CD  GLU X   7      28.444   1.167  22.170  0.00  0.00           C
ATOM     90  OE1 GLU X   7      28.413   0.074  22.768  0.00  0.00           O
ATOM     91  OE2 GLU X   7      28.672   1.274  20.949  0.00  0.00           O
ATOM     92  H   GLU X   7      27.853   3.130  25.441  1.00  0.00           H
ATOM     93  HA  GLU X   7      26.713   4.710  23.528  1.00  0.00           H
ATOM     94  HB3 GLU X   7      26.090   2.549  22.546  1.00  0.00           H
ATOM     95  HB2 GLU X   7      26.456   1.722  24.029  1.00  0.00           H
ATOM     96  HG3 GLU X   7      28.879   2.429  23.833  1.00  0.00           H
ATOM     97  HG2 GLU X   7      28.495   3.304  22.372  1.00  0.00           H
ATOM     98  N   GLN X   8      24.551   3.144  25.518  0.00  0.00           N
ATOM     99  CA  GLN X   8      23.167   3.143  25.953  0.00  0.00           C
ATOM    100  C   GLN X   8      22.771   4.576  26.498  0.00  0.00           C
ATOM    101  O   GLN X   8      21.720   5.120  26.179  0.00  0.00           O
ATOM    102  CB  GLN X   8      22.891   2.027  26.975  0.00  0.00           C
ATOM    103  CG  GLN X   8      22.704   0.649  26.308  0.00  0.00           C
ATOM    104  CD  GLN X   8      22.544  -0.491  27.314  0.00  0.00           C
ATOM    105  OE1 GLN X   8      23.170  -0.503  28.370  0.00  0.00           O
ATOM    106  NE2 GLN X   8      21.725  -1.483  26.992  0.00  0.00           N
ATOM    107  H   GLN X   8      25.219   2.500  25.917  1.00  0.00           H
ATOM    108  HA  GLN X   8      22.550   2.944  25.077  1.00  0.00           H
ATOM    109  HB3 GLN X   8      21.978   2.261  27.526  1.00  0.00           H
ATOM    110  HB2 GLN X   8      23.691   1.999  27.715  1.00  0.00           H
ATOM    111  HG3 GLN X   8      23.556   0.418  25.669  1.00  0.00           H
ATOM    112  HG2 GLN X   8      21.833   0.682  25.650  1.00  0.00           H
ATOM    113 HE22 GLN X   8      21.594  -2.264  27.618  1.00  0.00           H
ATOM    114 HE21 GLN X   8      21.221  -1.481  26.116  1.00  0.00           H
ATOM    115  N   ILE X   9      23.650   5.157  27.312  0.00  0.00           N
ATOM    116  CA  ILE X   9      23.366   6.459  27.827  0.00  0.00           C
ATOM    117  C   ILE X   9      23.322   7.497  26.723  0.00  0.00           C
ATOM    118  O   ILE X   9      22.440   8.349  26.733  0.00  0.00           O
ATOM    119  CB  ILE X   9      24.430   6.864  28.898  0.00  0.00           C
ATOM    120  CG1 ILE X   9      24.283   5.977  30.157  0.00  0.00           C
ATOM    121  CG2 ILE X   9      24.424   8.354  29.307  0.00  0.00           C
ATOM    122  CD1 ILE X   9      25.505   5.994  31.087  0.00  0.00           C
ATOM    123  H   ILE X   9      24.504   4.677  27.559  1.00  0.00           H
ATOM    124  HA  ILE X   9      22.403   6.438  28.336  1.00  0.00           H
ATOM    125  HB  ILE X   9      25.414   6.660  28.472  1.00  0.00           H
ATOM    126 HG13 ILE X   9      24.106   4.944  29.863  1.00  0.00           H
ATOM    127 HG12 ILE X   9      23.394   6.276  30.715  1.00  0.00           H
ATOM    128 HG21 ILE X   9      25.111   8.553  30.128  1.00  0.00           H
ATOM    129 HG22 ILE X   9      24.729   9.004  28.486  1.00  0.00           H
ATOM    130 HG23 ILE X   9      23.428   8.660  29.620  1.00  0.00           H
ATOM    131 HD11 ILE X   9      25.564   5.068  31.662  1.00  0.00           H
ATOM    132 HD12 ILE X   9      26.438   6.089  30.530  1.00  0.00           H
ATOM    133 HD13 ILE X   9      25.450   6.818  31.798  1.00  0.00           H
ATOM    134  N   ALA X  10      24.206   7.407  25.732  0.00  0.00           N
ATOM    135  CA  ALA X  10      24.192   8.315  24.615  0.00  0.00           C
ATOM    136  C   ALA X  10      22.811   8.131  23.852  0.00  0.00           C
ATOM    137  O   ALA X  10      22.189   9.116  23.471  0.00  0.00           O
ATOM    138  CB  ALA X  10      25.387   8.038  23.692  0.00  0.00           C
ATOM    139  H   ALA X  10      24.913   6.685  25.750  1.00  0.00           H
ATOM    140  HA  ALA X  10      24.270   9.338  24.980  1.00  0.00           H
ATOM    141  HB1 ALA X  10      25.404   8.745  22.863  1.00  0.00           H
ATOM    142  HB2 ALA X  10      26.331   8.135  24.227  1.00  0.00           H
ATOM    143  HB3 ALA X  10      25.346   7.035  23.265  1.00  0.00           H
ATOM    144  N   GLU X  11      22.362   6.892  23.654  0.00  0.00           N
ATOM    145  CA  GLU X  11      21.141   6.653  23.060  0.00  0.00           C
ATOM    146  C   GLU X  11      19.968   7.318  23.849  0.00  0.00           C
ATOM    147  O   GLU X  11      19.085   7.970  23.303  0.00  0.00           O
ATOM    148  CB  GLU X  11      20.902   5.145  22.835  0.00  0.00           C
ATOM    149  CG  GLU X  11      21.752   4.554  21.687  0.00  0.00           C
ATOM    150  CD  GLU X  11      21.548   3.057  21.458  0.00  0.00           C
ATOM    151  OE1 GLU X  11      20.691   2.443  22.123  0.00  0.00           O
ATOM    152  OE2 GLU X  11      22.240   2.510  20.577  0.00  0.00           O
ATOM    153  H   GLU X  11      22.921   6.101  23.941  1.00  0.00           H
ATOM    154  HA  GLU X  11      21.165   7.099  22.066  1.00  0.00           H
ATOM    155  HB3 GLU X  11      19.847   4.978  22.611  1.00  0.00           H
ATOM    156  HB2 GLU X  11      21.098   4.592  23.752  1.00  0.00           H
ATOM    157  HG3 GLU X  11      22.811   4.733  21.868  1.00  0.00           H
ATOM    158  HG2 GLU X  11      21.514   5.072  20.758  1.00  0.00           H
ATOM    159  N   PHE X  12      19.995   7.130  25.167  0.00  0.00           N
ATOM    160  CA  PHE X  12      18.948   7.698  25.945  0.00  0.00           C
ATOM    161  C   PHE X  12      18.983   9.245  25.887  0.00  0.00           C
ATOM    162  O   PHE X  12      17.981   9.958  25.846  0.00  0.00           O
ATOM    163  CB  PHE X  12      19.108   7.112  27.353  0.00  0.00           C
ATOM    164  CG  PHE X  12      17.914   7.532  28.132  0.00  0.00           C
ATOM    165  CD1 PHE X  12      17.961   8.739  28.852  0.00  0.00           C
ATOM    166  CD2 PHE X  12      16.684   6.967  27.754  0.00  0.00           C
ATOM    167  CE1 PHE X  12      16.787   9.370  29.189  0.00  0.00           C
ATOM    168  CE2 PHE X  12      15.531   7.659  28.030  0.00  0.00           C
ATOM    169  CZ  PHE X  12      15.590   8.820  28.760  0.00  0.00           C
ATOM    170  H   PHE X  12      20.745   6.598  25.586  1.00  0.00           H
ATOM    171  HA  PHE X  12      17.991   7.352  25.553  1.00  0.00           H
ATOM    172  HB3 PHE X  12      20.031   7.439  27.835  1.00  0.00           H
ATOM    173  HB2 PHE X  12      19.132   6.022  27.312  1.00  0.00           H
ATOM    174  HD1 PHE X  12      18.905   9.210  29.078  1.00  0.00           H
ATOM    175  HD2 PHE X  12      16.643   6.085  27.129  1.00  0.00           H
ATOM    176  HE1 PHE X  12      16.821  10.290  29.752  1.00  0.00           H
ATOM    177  HE2 PHE X  12      14.578   7.337  27.656  1.00  0.00           H
ATOM    178  HZ  PHE X  12      14.655   9.251  29.013  1.00  0.00           H
ATOM    179  N   LYS X  13      20.220   9.736  25.875  0.00  0.00           N
ATOM    180  CA  LYS X  13      20.365  11.250  25.848  0.00  0.00           C
ATOM    181  C   LYS X  13      19.801  11.808  24.524  0.00  0.00           C
ATOM    182  O   LYS X  13      19.118  12.826  24.529  0.00  0.00           O
ATOM    183  CB  LYS X  13      21.827  11.689  26.066  0.00  0.00           C
ATOM    184  CG  LYS X  13      22.274  11.638  27.535  0.00  0.00           C
ATOM    185  CD  LYS X  13      23.697  12.183  27.741  0.00  0.00           C
ATOM    186  CE  LYS X  13      24.102  12.237  29.226  0.00  0.00           C
ATOM    187  NZ  LYS X  13      25.442  12.819  29.420  0.00  0.00           N
ATOM    188  H   LYS X  13      21.012   9.109  25.885  1.00  0.00           H
ATOM    189  HA  LYS X  13      19.739  11.643  26.649  1.00  0.00           H
ATOM    190  HB3 LYS X  13      21.929  12.725  25.736  1.00  0.00           H
ATOM    191  HB2 LYS X  13      22.496  11.108  25.431  1.00  0.00           H
ATOM    192  HG3 LYS X  13      22.215  10.615  27.903  1.00  0.00           H
ATOM    193  HG2 LYS X  13      21.575  12.219  28.139  1.00  0.00           H
ATOM    194  HD3 LYS X  13      23.768  13.180  27.302  1.00  0.00           H
ATOM    195  HD2 LYS X  13      24.399  11.555  27.191  1.00  0.00           H
ATOM    196  HE3 LYS X  13      24.090  11.235  29.652  1.00  0.00           H
ATOM    197  HE2 LYS X  13      23.379  12.828  29.791  1.00  0.00           H
ATOM    198  HZ1 LYS X  13      25.670  12.837  30.400  1.00  0.00           H
ATOM    199  HZ2 LYS X  13      26.146  12.279  28.947  1.00  0.00           H
ATOM    200  HZ3 LYS X  13      25.477  13.763  29.079  1.00  0.00           H
ATOM    201  N   GLU X  14      20.045  11.127  23.406  0.00  0.00           N
ATOM    202  CA  GLU X  14      19.520  11.549  22.154  0.00  0.00           C
ATOM    203  C   GLU X  14      17.933  11.546  22.215  0.00  0.00           C
ATOM    204  O   GLU X  14      17.278  12.479  21.763  0.00  0.00           O
ATOM    205  CB  GLU X  14      20.046  10.671  21.003  0.00  0.00           C
ATOM    206  CG  GLU X  14      21.525  10.945  20.654  0.00  0.00           C
ATOM    207  CD  GLU X  14      22.067  10.100  19.502  0.00  0.00           C
ATOM    208  OE1 GLU X  14      21.301   9.332  18.887  0.00  0.00           O
ATOM    209  OE2 GLU X  14      23.269  10.242  19.198  0.00  0.00           O
ATOM    210  H   GLU X  14      20.613  10.292  23.437  1.00  0.00           H
ATOM    211  HA  GLU X  14      19.857  12.568  21.965  1.00  0.00           H
ATOM    212  HB3 GLU X  14      19.434  10.842  20.115  1.00  0.00           H
ATOM    213  HB2 GLU X  14      19.918   9.617  21.253  1.00  0.00           H
ATOM    214  HG3 GLU X  14      22.155  10.784  21.529  1.00  0.00           H
ATOM    215  HG2 GLU X  14      21.644  11.995  20.385  1.00  0.00           H
ATOM    216  N   ALA X  15      17.358  10.490  22.786  0.00  0.00           N
ATOM    217  CA  ALA X  15      15.947  10.424  22.892  0.00  0.00           C
ATOM    218  C   ALA X  15      15.402  11.577  23.800  0.00  0.00           C
ATOM    219  O   ALA X  15      14.404  12.213  23.476  0.00  0.00           O
ATOM    220  CB  ALA X  15      15.538   9.053  23.454  0.00  0.00           C
ATOM    221  H   ALA X  15      17.927   9.737  23.143  1.00  0.00           H
ATOM    222  HA  ALA X  15      15.510  10.516  21.898  1.00  0.00           H
ATOM    223  HB1 ALA X  15      14.452   8.970  23.515  1.00  0.00           H
ATOM    224  HB2 ALA X  15      15.893   8.241  22.819  1.00  0.00           H
ATOM    225  HB3 ALA X  15      15.933   8.891  24.457  1.00  0.00           H
ATOM    226  N   PHE X  16      16.085  11.852  24.910  0.00  0.00           N
ATOM    227  CA  PHE X  16      15.671  12.923  25.770  0.00  0.00           C
ATOM    228  C   PHE X  16      15.754  14.290  25.100  0.00  0.00           C
ATOM    229  O   PHE X  16      14.923  15.172  25.311  0.00  0.00           O
ATOM    230  CB  PHE X  16      16.546  12.829  27.045  0.00  0.00           C
ATOM    231  CG  PHE X  16      16.387  13.924  28.084  0.00  0.00           C
ATOM    232  CD1 PHE X  16      17.232  15.055  28.073  0.00  0.00           C
ATOM    233  CD2 PHE X  16      15.297  13.892  28.975  0.00  0.00           C
ATOM    234  CE1 PHE X  16      17.012  16.089  28.973  0.00  0.00           C
ATOM    235  CE2 PHE X  16      15.106  14.927  29.875  0.00  0.00           C
ATOM    236  CZ  PHE X  16      15.959  16.020  29.874  0.00  0.00           C
ATOM    237  H   PHE X  16      16.900  11.305  25.151  1.00  0.00           H
ATOM    238  HA  PHE X  16      14.639  12.747  26.073  1.00  0.00           H
ATOM    239  HB3 PHE X  16      17.599  12.791  26.767  1.00  0.00           H
ATOM    240  HB2 PHE X  16      16.346  11.879  27.541  1.00  0.00           H
ATOM    241  HD1 PHE X  16      18.041  15.127  27.360  1.00  0.00           H
ATOM    242  HD2 PHE X  16      14.601  13.069  28.960  1.00  0.00           H
ATOM    243  HE1 PHE X  16      17.651  16.961  28.954  1.00  0.00           H
ATOM    244  HE2 PHE X  16      14.280  14.889  30.572  1.00  0.00           H
ATOM    245  HZ  PHE X  16      15.780  16.828  30.566  1.00  0.00           H
ATOM    246  N   ALA X  17      16.766  14.440  24.249  0.00  0.00           N
ATOM    247  CA  ALA X  17      16.919  15.725  23.514  0.00  0.00           C
ATOM    248  C   ALA X  17      15.771  16.071  22.619  0.00  0.00           C
ATOM    249  O   ALA X  17      15.394  17.241  22.431  0.00  0.00           O
ATOM    250  CB  ALA X  17      18.250  15.726  22.747  0.00  0.00           C
ATOM    251  H   ALA X  17      17.422  13.686  24.108  1.00  0.00           H
ATOM    252  HA  ALA X  17      16.955  16.505  24.274  1.00  0.00           H
ATOM    253  HB1 ALA X  17      18.415  16.684  22.253  1.00  0.00           H
ATOM    254  HB2 ALA X  17      19.091  15.554  23.418  1.00  0.00           H
ATOM    255  HB3 ALA X  17      18.272  14.952  21.979  1.00  0.00           H
ATOM    256  N   LEU X  18      15.169  15.010  22.086  0.00  0.00           N
ATOM    257  CA  LEU X  18      14.022  15.216  21.105  0.00  0.00           C
ATOM    258  C   LEU X  18      12.789  15.869  21.812  0.00  0.00           C
ATOM    259  O   LEU X  18      11.829  16.342  21.205  0.00  0.00           O
ATOM    260  CB  LEU X  18      13.653  13.899  20.390  0.00  0.00           C
ATOM    261  CG  LEU X  18      14.739  13.367  19.432  0.00  0.00           C
ATOM    262  CD1 LEU X  18      14.448  11.909  19.012  0.00  0.00           C
ATOM    263  CD2 LEU X  18      14.959  14.303  18.223  0.00  0.00           C
ATOM    264  H   LEU X  18      15.473  14.079  22.333  1.00  0.00           H
ATOM    265  HA  LEU X  18      14.384  15.989  20.427  1.00  0.00           H
ATOM    266  HB3 LEU X  18      12.724  14.032  19.831  1.00  0.00           H
ATOM    267  HB2 LEU X  18      13.427  13.153  21.152  1.00  0.00           H
ATOM    268  HG  LEU X  18      15.676  13.342  19.986  1.00  0.00           H
ATOM    269 HD11 LEU X  18      15.287  11.261  19.273  1.00  0.00           H
ATOM    270 HD12 LEU X  18      13.568  11.505  19.513  1.00  0.00           H
ATOM    271 HD13 LEU X  18      14.277  11.797  17.942  1.00  0.00           H
ATOM    272 HD21 LEU X  18      14.935  13.779  17.267  1.00  0.00           H
ATOM    273 HD22 LEU X  18      14.209  15.092  18.170  1.00  0.00           H
ATOM    274 HD23 LEU X  18      15.933  14.789  18.288  1.00  0.00           H
ATOM    275  N   PHE X  19      12.805  15.725  23.134  0.00  0.00           N
ATOM    276  CA  PHE X  19      11.697  16.240  23.895  0.00  0.00           C
ATOM    277  C   PHE X  19      12.138  17.566  24.562  0.00  0.00           C
ATOM    278  O   PHE X  19      11.346  18.413  24.938  0.00  0.00           O
ATOM    279  CB  PHE X  19      11.147  15.108  24.797  0.00  0.00           C
ATOM    280  CG  PHE X  19      10.886  13.753  24.105  0.00  0.00           C
ATOM    281  CD1 PHE X  19      10.544  13.644  22.734  0.00  0.00           C
ATOM    282  CD2 PHE X  19      10.864  12.567  24.864  0.00  0.00           C
ATOM    283  CE1 PHE X  19      10.323  12.415  22.133  0.00  0.00           C
ATOM    284  CE2 PHE X  19      10.625  11.340  24.248  0.00  0.00           C
ATOM    285  CZ  PHE X  19      10.369  11.259  22.890  0.00  0.00           C
ATOM    286  H   PHE X  19      13.584  15.262  23.582  1.00  0.00           H
ATOM    287  HA  PHE X  19      10.919  16.496  23.176  1.00  0.00           H
ATOM    288  HB3 PHE X  19      10.220  15.442  25.264  1.00  0.00           H
ATOM    289  HB2 PHE X  19      11.853  14.943  25.612  1.00  0.00           H
ATOM    290  HD1 PHE X  19      10.482  14.510  22.104  1.00  0.00           H
ATOM    291  HD2 PHE X  19      11.059  12.616  25.923  1.00  0.00           H
ATOM    292  HE1 PHE X  19      10.101  12.362  21.077  1.00  0.00           H
ATOM    293  HE2 PHE X  19      10.644  10.421  24.809  1.00  0.00           H
ATOM    294  HZ  PHE X  19      10.192  10.299  22.426  1.00  0.00           H
ATOM    295  N   ASP X  20      13.454  17.670  24.751  0.00  0.00           N
ATOM    296  CA  ASP X  20      13.946  18.859  25.536  0.00  0.00           C
ATOM    297  C   ASP X  20      14.418  19.696  24.191  0.00  0.00           C
ATOM    298  O   ASP X  20      15.538  19.622  23.664  0.00  0.00           O
ATOM    299  CB  ASP X  20      15.164  18.473  26.408  0.00  0.00           C
ATOM    300  CG  ASP X  20      15.870  19.658  27.068  0.00  0.00           C
ATOM    301  OD1 ASP X  20      15.341  20.786  27.066  0.00  0.00           O
ATOM    302  OD2 ASP X  20      16.981  19.444  27.595  0.00  0.00           O
ATOM    303  H   ASP X  20      14.075  16.969  24.375  1.00  0.00           H
ATOM    304  HA  ASP X  20      13.216  19.350  26.179  1.00  0.00           H
ATOM    305  HB3 ASP X  20      15.889  17.944  25.791  1.00  0.00           H
ATOM    306  HB2 ASP X  20      14.833  17.790  27.193  1.00  0.00           H
ATOM    307  N   LYS X  21      13.447  20.488  23.742  0.00  0.00           N
ATOM    308  CA  LYS X  21      13.485  21.396  22.709  0.00  0.00           C
ATOM    309  C   LYS X  21      14.542  22.488  23.013  0.00  0.00           C
ATOM    310  O   LYS X  21      15.523  22.693  22.292  0.00  0.00           O
ATOM    311  CB  LYS X  21      12.064  22.008  22.587  0.00  0.00           C
ATOM    312  CG  LYS X  21      11.876  23.054  21.466  0.00  0.00           C
ATOM    313  CD  LYS X  21      10.578  23.874  21.600  0.00  0.00           C
ATOM    314  CE  LYS X  21       9.303  23.014  21.653  0.00  0.00           C
ATOM    315  NZ  LYS X  21       8.066  23.816  21.635  0.00  0.00           N
ATOM    316  H   LYS X  21      12.535  20.466  24.176  1.00  0.00           H
ATOM    317  HA  LYS X  21      13.641  20.922  21.739  1.00  0.00           H
ATOM    318  HB3 LYS X  21      11.792  22.476  23.534  1.00  0.00           H
ATOM    319  HB2 LYS X  21      11.346  21.201  22.439  1.00  0.00           H
ATOM    320  HG3 LYS X  21      11.896  22.550  20.498  1.00  0.00           H
ATOM    321  HG2 LYS X  21      12.710  23.755  21.449  1.00  0.00           H
ATOM    322  HD3 LYS X  21      10.520  24.566  20.759  1.00  0.00           H
ATOM    323  HD2 LYS X  21      10.642  24.496  22.494  1.00  0.00           H
ATOM    324  HE3 LYS X  21       9.292  22.395  22.551  1.00  0.00           H
ATOM    325  HE2 LYS X  21       9.307  22.327  20.810  1.00  0.00           H
ATOM    326  HZ1 LYS X  21       7.265  23.189  21.690  1.00  0.00           H
ATOM    327  HZ2 LYS X  21       8.028  24.442  22.420  1.00  0.00           H
ATOM    328  HZ3 LYS X  21       7.990  24.352  20.788  1.00  0.00           H
ATOM    329  N   ASP X  22      14.318  23.170  24.126  0.00  0.00           N
ATOM    330  CA  ASP X  22      15.212  24.231  24.484  0.00  0.00           C
ATOM    331  C   ASP X  22      16.567  23.885  25.040  0.00  0.00           C
ATOM    332  O   ASP X  22      17.480  24.705  25.118  0.00  0.00           O
ATOM    333  CB  ASP X  22      14.538  25.301  25.397  0.00  0.00           C
ATOM    334  CG  ASP X  22      13.409  26.118  24.760  0.00  0.00           C
ATOM    335  OD1 ASP X  22      13.402  26.296  23.525  0.00  0.00           O
ATOM    336  OD2 ASP X  22      12.620  26.718  25.519  0.00  0.00           O
ATOM    337  H   ASP X  22      13.525  22.939  24.709  1.00  0.00           H
ATOM    338  HA  ASP X  22      15.402  24.781  23.563  1.00  0.00           H
ATOM    339  HB3 ASP X  22      15.281  26.012  25.765  1.00  0.00           H
ATOM    340  HB2 ASP X  22      14.138  24.786  26.273  1.00  0.00           H
ATOM    341  N   GLY X  23      16.702  22.620  25.406  0.00  0.00           N
ATOM    342  CA  GLY X  23      18.095  22.190  25.911  0.00  0.00           C
ATOM    343  C   GLY X  23      18.358  22.657  27.271  0.00  0.00           C
ATOM    344  O   GLY X  23      19.492  22.980  27.631  0.00  0.00           O
ATOM    345  H   GLY X  23      15.914  21.991  25.347  1.00  0.00           H
ATOM    346  HA3 GLY X  23      18.860  22.580  25.240  1.00  0.00           H
ATOM    347  HA2 GLY X  23      18.172  21.103  25.879  1.00  0.00           H
ATOM    348  N   ASP X  24      17.309  22.671  28.088  0.00  0.00           N
ATOM    349  CA  ASP X  24      17.495  23.201  29.529  0.00  0.00           C
ATOM    350  C   ASP X  24      17.677  22.081  30.491  0.00  0.00           C
ATOM    351  O   ASP X  24      17.855  22.259  31.681  0.00  0.00           O
ATOM    352  CB  ASP X  24      16.243  24.002  30.003  0.00  0.00           C
ATOM    353  CG  ASP X  24      15.991  25.346  29.317  0.00  0.00           C
ATOM    354  OD1 ASP X  24      16.944  25.967  28.806  0.00  0.00           O
ATOM    355  OD2 ASP X  24      14.862  25.857  29.461  0.00  0.00           O
ATOM    356  H   ASP X  24      16.412  22.339  27.763  1.00  0.00           H
ATOM    357  HA  ASP X  24      18.257  23.976  29.613  1.00  0.00           H
ATOM    358  HB3 ASP X  24      16.310  24.211  31.073  1.00  0.00           H
ATOM    359  HB2 ASP X  24      15.361  23.375  29.854  1.00  0.00           H
ATOM    360  N   GLY X  25      17.538  20.868  29.988  0.00  0.00           N
ATOM    361  CA  GLY X  25      17.769  19.676  30.925  0.00  0.00           C
ATOM    362  C   GLY X  25      16.489  19.253  31.620  0.00  0.00           C
ATOM    363  O   GLY X  25      16.512  18.615  32.672  0.00  0.00           O
ATOM    364  H   GLY X  25      17.288  20.749  29.017  1.00  0.00           H
ATOM    365  HA3 GLY X  25      18.517  19.941  31.672  1.00  0.00           H
ATOM    366  HA2 GLY X  25      18.165  18.836  30.354  1.00  0.00           H
ATOM    367  N   THR X  26      15.355  19.656  31.048  0.00  0.00           N
ATOM    368  CA  THR X  26      14.060  19.294  31.598  0.00  0.00           C
ATOM    369  C   THR X  26      13.079  18.970  30.415  0.00  0.00           C
ATOM    370  O   THR X  26      13.349  19.379  29.265  0.00  0.00           O
ATOM    371  CB  THR X  26      13.563  20.472  32.500  0.00  0.00           C
ATOM    372  OG1 THR X  26      12.641  21.372  31.905  0.00  0.00           O
ATOM    373  CG2 THR X  26      14.610  21.312  33.256  0.00  0.00           C
ATOM    374  H   THR X  26      15.385  20.226  30.214  1.00  0.00           H
ATOM    375  HA  THR X  26      14.180  18.396  32.204  1.00  0.00           H
ATOM    376  HB  THR X  26      13.063  19.953  33.303  1.00  0.00           H
ATOM    377  HG1 THR X  26      12.568  22.146  32.477  1.00  0.00           H
ATOM    378 HG21 THR X  26      14.137  22.011  33.946  1.00  0.00           H
ATOM    379 HG22 THR X  26      15.260  20.676  33.857  1.00  0.00           H
ATOM    380 HG23 THR X  26      15.237  21.892  32.579  1.00  0.00           H
ATOM    381  N   ILE X  27      11.961  18.320  30.721  0.00  0.00           N
ATOM    382  CA  ILE X  27      10.953  18.219  29.692  0.00  0.00           C
ATOM    383  C   ILE X  27       9.719  18.911  30.108  0.00  0.00           C
ATOM    384  O   ILE X  27       9.192  18.396  31.093  0.00  0.00           O
ATOM    385  CB  ILE X  27      10.589  16.775  29.198  0.00  0.00           C
ATOM    386  CG1 ILE X  27      11.843  15.931  28.877  0.00  0.00           C
ATOM    387  CG2 ILE X  27       9.641  16.780  27.973  0.00  0.00           C
ATOM    388  CD1 ILE X  27      11.574  14.423  28.728  0.00  0.00           C
ATOM    389  H   ILE X  27      11.844  17.923  31.642  1.00  0.00           H
ATOM    390  HA  ILE X  27      11.334  18.742  28.815  1.00  0.00           H
ATOM    391  HB  ILE X  27      10.024  16.275  29.981  1.00  0.00           H
ATOM    392 HG13 ILE X  27      12.572  16.054  29.674  1.00  0.00           H
ATOM    393 HG12 ILE X  27      12.327  16.315  27.978  1.00  0.00           H
ATOM    394 HG21 ILE X  27       9.409  15.769  27.639  1.00  0.00           H
ATOM    395 HG22 ILE X  27       8.686  17.255  28.193  1.00  0.00           H
ATOM    396 HG23 ILE X  27      10.087  17.310  27.132  1.00  0.00           H
ATOM    397 HD11 ILE X  27      11.804  14.074  27.723  1.00  0.00           H
ATOM    398 HD12 ILE X  27      12.203  13.850  29.411  1.00  0.00           H
ATOM    399 HD13 ILE X  27      10.542  14.154  28.946  1.00  0.00           H
ATOM    400  N   THR X  28       9.210  19.996  29.516  0.00  0.00           N
ATOM    401  CA  THR X  28       7.911  20.422  30.378  0.00  0.00           C
ATOM    402  C   THR X  28       6.764  19.940  29.636  0.00  0.00           C
ATOM    403  O   THR X  28       6.903  19.323  28.580  0.00  0.00           O
ATOM    404  CB  THR X  28       7.868  21.992  30.301  0.00  0.00           C
ATOM    405  OG1 THR X  28       8.022  22.453  28.959  0.00  0.00           O
ATOM    406  CG2 THR X  28       8.945  22.718  31.115  0.00  0.00           C
ATOM    407  H   THR X  28       9.652  20.376  28.692  1.00  0.00           H
ATOM    408  HA  THR X  28       7.942  20.006  31.385  1.00  0.00           H
ATOM    409  HB  THR X  28       6.904  22.369  30.651  1.00  0.00           H
ATOM    410  HG1 THR X  28       8.942  22.247  28.669  1.00  0.00           H
ATOM    411 HG21 THR X  28       9.119  23.729  30.747  1.00  0.00           H
ATOM    412 HG22 THR X  28       8.625  22.834  32.148  1.00  0.00           H
ATOM    413 HG23 THR X  28       9.900  22.191  31.097  1.00  0.00           H
ATOM    414  N   THR X  29       5.579  20.163  30.197  0.00  0.00           N
ATOM    415  CA  THR X  29       4.252  19.752  29.650  0.00  0.00           C
ATOM    416  C   THR X  29       4.117  20.343  28.261  0.00  0.00           C
ATOM    417  O   THR X  29       3.677  19.592  27.396  0.00  0.00           O
ATOM    418  CB  THR X  29       3.104  20.300  30.546  0.00  0.00           C
ATOM    419  OG1 THR X  29       3.211  21.702  30.767  0.00  0.00           O
ATOM    420  CG2 THR X  29       3.066  19.655  31.932  0.00  0.00           C
ATOM    421  H   THR X  29       5.521  20.655  31.077  1.00  0.00           H
ATOM    422  HA  THR X  29       4.242  18.666  29.562  1.00  0.00           H
ATOM    423  HB  THR X  29       2.144  20.115  30.056  1.00  0.00           H
ATOM    424  HG1 THR X  29       2.727  22.156  30.060  1.00  0.00           H
ATOM    425 HG21 THR X  29       2.303  20.114  32.556  1.00  0.00           H
ATOM    426 HG22 THR X  29       2.824  18.598  31.845  1.00  0.00           H
ATOM    427 HG23 THR X  29       4.016  19.748  32.460  1.00  0.00           H
ATOM    428  N   LYS X  30       4.560  21.567  27.996  0.00  0.00           N
ATOM    429  CA  LYS X  30       4.629  22.251  26.774  0.00  0.00           C
ATOM    430  C   LYS X  30       5.458  21.464  25.759  0.00  0.00           C
ATOM    431  O   LYS X  30       4.997  21.183  24.650  0.00  0.00           O
ATOM    432  CB  LYS X  30       5.163  23.686  26.974  0.00  0.00           C
ATOM    433  CG  LYS X  30       4.270  24.559  27.883  0.00  0.00           C
ATOM    434  CD  LYS X  30       4.818  25.976  28.141  0.00  0.00           C
ATOM    435  CE  LYS X  30       4.808  26.898  26.904  0.00  0.00           C
ATOM    436  NZ  LYS X  30       5.269  28.261  27.223  0.00  0.00           N
ATOM    437  H   LYS X  30       4.915  22.147  28.742  1.00  0.00           H
ATOM    438  HA  LYS X  30       3.613  22.292  26.382  1.00  0.00           H
ATOM    439  HB3 LYS X  30       5.251  24.160  25.995  1.00  0.00           H
ATOM    440  HB2 LYS X  30       6.174  23.653  27.381  1.00  0.00           H
ATOM    441  HG3 LYS X  30       4.144  24.070  28.849  1.00  0.00           H
ATOM    442  HG2 LYS X  30       3.268  24.626  27.456  1.00  0.00           H
ATOM    443  HD3 LYS X  30       5.835  25.895  28.530  1.00  0.00           H
ATOM    444  HD2 LYS X  30       4.230  26.431  28.939  1.00  0.00           H
ATOM    445  HE3 LYS X  30       3.799  26.958  26.492  1.00  0.00           H
ATOM    446  HE2 LYS X  30       5.446  26.493  26.118  1.00  0.00           H
ATOM    447  HZ1 LYS X  30       5.246  28.832  26.397  1.00  0.00           H
ATOM    448  HZ2 LYS X  30       4.676  28.688  27.911  1.00  0.00           H
ATOM    449  HZ3 LYS X  30       6.211  28.252  27.568  1.00  0.00           H
ATOM    450  N   GLU X  31       6.683  21.099  26.150  0.00  0.00           N
ATOM    451  CA  GLU X  31       7.549  20.322  25.263  0.00  0.00           C
ATOM    452  C   GLU X  31       6.998  18.970  24.895  0.00  0.00           C
ATOM    453  O   GLU X  31       7.021  18.545  23.742  0.00  0.00           O
ATOM    454  CB  GLU X  31       8.983  20.400  25.755  0.00  0.00           C
ATOM    455  CG  GLU X  31       9.485  21.861  25.828  0.00  0.00           C
ATOM    456  CD  GLU X  31      10.714  22.006  26.698  0.00  0.00           C
ATOM    457  OE1 GLU X  31      10.523  21.887  27.926  0.00  0.00           O
ATOM    458  OE2 GLU X  31      11.792  22.296  26.141  0.00  0.00           O
ATOM    459  H   GLU X  31       7.020  21.361  27.066  1.00  0.00           H
ATOM    460  HA  GLU X  31       7.502  20.873  24.325  1.00  0.00           H
ATOM    461  HB3 GLU X  31       9.588  19.887  25.022  1.00  0.00           H
ATOM    462  HB2 GLU X  31       9.095  19.871  26.703  1.00  0.00           H
ATOM    463  HG3 GLU X  31       8.736  22.538  26.237  1.00  0.00           H
ATOM    464  HG2 GLU X  31       9.700  22.231  24.826  1.00  0.00           H
ATOM    465  N   LEU X  32       6.457  18.282  25.904  0.00  0.00           N
ATOM    466  CA  LEU X  32       5.896  16.956  25.637  0.00  0.00           C
ATOM    467  C   LEU X  32       4.616  17.058  24.693  0.00  0.00           C
ATOM    468  O   LEU X  32       4.092  16.093  24.132  0.00  0.00           O
ATOM    469  CB  LEU X  32       5.495  16.318  26.997  0.00  0.00           C
ATOM    470  CG  LEU X  32       5.821  14.808  27.141  0.00  0.00           C
ATOM    471  CD1 LEU X  32       5.442  14.285  28.540  0.00  0.00           C
ATOM    472  CD2 LEU X  32       5.189  13.926  26.049  0.00  0.00           C
ATOM    473  H   LEU X  32       6.439  18.678  26.833  1.00  0.00           H
ATOM    474  HA  LEU X  32       6.643  16.270  25.238  1.00  0.00           H
ATOM    475  HB3 LEU X  32       4.440  16.499  27.205  1.00  0.00           H
ATOM    476  HB2 LEU X  32       6.026  16.826  27.803  1.00  0.00           H
ATOM    477  HG  LEU X  32       6.903  14.701  27.046  1.00  0.00           H
ATOM    478 HD11 LEU X  32       6.329  13.970  29.090  1.00  0.00           H
ATOM    479 HD12 LEU X  32       4.936  15.043  29.136  1.00  0.00           H
ATOM    480 HD13 LEU X  32       4.771  13.427  28.499  1.00  0.00           H
ATOM    481 HD21 LEU X  32       5.251  12.868  26.301  1.00  0.00           H
ATOM    482 HD22 LEU X  32       4.135  14.168  25.903  1.00  0.00           H
ATOM    483 HD23 LEU X  32       5.699  14.048  25.093  1.00  0.00           H
ATOM    484  N   GLY X  33       4.112  18.288  24.655  0.00  0.00           N
ATOM    485  CA  GLY X  33       2.898  18.532  23.866  0.00  0.00           C
ATOM    486  C   GLY X  33       3.377  18.778  22.453  0.00  0.00           C
ATOM    487  O   GLY X  33       2.779  18.379  21.456  0.00  0.00           O
ATOM    488  H   GLY X  33       4.563  19.035  25.164  1.00  0.00           H
ATOM    489  HA3 GLY X  33       2.398  19.426  24.240  1.00  0.00           H
ATOM    490  HA2 GLY X  33       2.268  17.642  23.885  1.00  0.00           H
ATOM    491  N   THR X  34       4.525  19.450  22.387  0.00  0.00           N
ATOM    492  CA  THR X  34       5.077  19.759  21.002  0.00  0.00           C
ATOM    493  C   THR X  34       5.402  18.463  20.244  0.00  0.00           C
ATOM    494  O   THR X  34       5.096  18.319  19.063  0.00  0.00           O
ATOM    495  CB  THR X  34       6.351  20.643  21.041  0.00  0.00           C
ATOM    496  OG1 THR X  34       6.153  21.772  21.892  0.00  0.00           O
ATOM    497  CG2 THR X  34       6.723  21.168  19.639  0.00  0.00           C
ATOM    498  H   THR X  34       4.994  19.733  23.236  1.00  0.00           H
ATOM    499  HA  THR X  34       4.333  20.323  20.439  1.00  0.00           H
ATOM    500  HB  THR X  34       7.193  20.071  21.439  1.00  0.00           H
ATOM    501  HG1 THR X  34       5.840  21.455  22.756  1.00  0.00           H
ATOM    502 HG21 THR X  34       7.557  21.863  19.652  1.00  0.00           H
ATOM    503 HG22 THR X  34       7.010  20.359  18.967  1.00  0.00           H
ATOM    504 HG23 THR X  34       5.882  21.688  19.178  1.00  0.00           H
ATOM    505  N   VAL X  35       5.986  17.511  20.960  0.00  0.00           N
ATOM    506  CA  VAL X  35       6.328  16.233  20.413  0.00  0.00           C
ATOM    507  C   VAL X  35       5.086  15.426  19.905  0.00  0.00           C
ATOM    508  O   VAL X  35       4.971  14.873  18.821  0.00  0.00           O
ATOM    509  CB  VAL X  35       7.072  15.414  21.504  0.00  0.00           C
ATOM    510  CG1 VAL X  35       7.315  13.926  21.181  0.00  0.00           C
ATOM    511  CG2 VAL X  35       8.391  16.102  21.884  0.00  0.00           C
ATOM    512  H   VAL X  35       6.208  17.674  21.931  1.00  0.00           H
ATOM    513  HA  VAL X  35       6.951  16.426  19.539  1.00  0.00           H
ATOM    514  HB  VAL X  35       6.452  15.430  22.403  1.00  0.00           H
ATOM    515 HG11 VAL X  35       7.830  13.439  22.006  1.00  0.00           H
ATOM    516 HG12 VAL X  35       6.389  13.369  21.046  1.00  0.00           H
ATOM    517 HG13 VAL X  35       7.919  13.802  20.282  1.00  0.00           H
ATOM    518 HG21 VAL X  35       8.769  15.690  22.818  1.00  0.00           H
ATOM    519 HG22 VAL X  35       9.140  15.974  21.103  1.00  0.00           H
ATOM    520 HG23 VAL X  35       8.290  17.172  22.046  1.00  0.00           H
ATOM    521  N   MET X  36       4.162  15.344  20.862  0.00  0.00           N
ATOM    522  CA  MET X  36       2.940  14.578  20.510  0.00  0.00           C
ATOM    523  C   MET X  36       2.146  15.210  19.393  0.00  0.00           C
ATOM    524  O   MET X  36       1.661  14.487  18.529  0.00  0.00           O
ATOM    525  CB  MET X  36       2.046  14.481  21.767  0.00  0.00           C
ATOM    526  CG  MET X  36       2.593  13.548  22.860  0.00  0.00           C
ATOM    527  SD  MET X  36       2.326  11.777  22.553  0.00  0.00           S
ATOM    528  CE  MET X  36       0.561  11.647  22.965  0.00  0.00           C
ATOM    529  H   MET X  36       4.319  15.788  21.755  1.00  0.00           H
ATOM    530  HA  MET X  36       3.226  13.568  20.215  1.00  0.00           H
ATOM    531  HB3 MET X  36       1.052  14.134  21.481  1.00  0.00           H
ATOM    532  HB2 MET X  36       1.886  15.475  22.188  1.00  0.00           H
ATOM    533  HG3 MET X  36       2.136  13.804  23.817  1.00  0.00           H
ATOM    534  HG2 MET X  36       3.663  13.710  22.992  1.00  0.00           H
ATOM    535  HE1 MET X  36       0.225  10.615  22.861  1.00  0.00           H
ATOM    536  HE2 MET X  36       0.382  11.963  23.992  1.00  0.00           H
ATOM    537  HE3 MET X  36      -0.044  12.266  22.304  1.00  0.00           H
ATOM    538  N   ARG X  37       2.085  16.538  19.318  0.00  0.00           N
ATOM    539  CA  ARG X  37       1.474  17.228  18.248  0.00  0.00           C
ATOM    540  C   ARG X  37       2.175  16.935  16.926  0.00  0.00           C
ATOM    541  O   ARG X  37       1.460  16.734  15.950  0.00  0.00           O
ATOM    542  CB  ARG X  37       1.415  18.745  18.513  0.00  0.00           C
ATOM    543  CG  ARG X  37       0.304  19.154  19.496  0.00  0.00           C
ATOM    544  CD  ARG X  37       0.346  20.649  19.846  0.00  0.00           C
ATOM    545  NE  ARG X  37       1.496  20.985  20.699  0.00  0.00           N
ATOM    546  CZ  ARG X  37       1.876  22.226  21.039  0.00  0.00           C
ATOM    547  NH1 ARG X  37       1.225  23.291  20.567  0.00  0.00           N
ATOM    548  NH2 ARG X  37       2.911  22.409  21.859  0.00  0.00           N
ATOM    549  H   ARG X  37       2.489  17.105  20.051  1.00  0.00           H
ATOM    550  HA  ARG X  37       0.460  16.838  18.161  1.00  0.00           H
ATOM    551  HB3 ARG X  37       1.217  19.265  17.574  1.00  0.00           H
ATOM    552  HB2 ARG X  37       2.390  19.103  18.846  1.00  0.00           H
ATOM    553  HG3 ARG X  37       0.446  18.584  20.414  1.00  0.00           H
ATOM    554  HG2 ARG X  37      -0.685  18.878  19.133  1.00  0.00           H
ATOM    555  HD3 ARG X  37      -0.599  21.015  20.244  1.00  0.00           H
ATOM    556  HD2 ARG X  37       0.518  21.199  18.920  1.00  0.00           H
ATOM    557  HE  ARG X  37       1.988  20.167  21.051  1.00  0.00           H
ATOM    558 HH12 ARG X  37       1.485  24.237  20.806  1.00  0.00           H
ATOM    559 HH11 ARG X  37       0.432  23.194  19.952  1.00  0.00           H
ATOM    560 HH22 ARG X  37       3.224  23.334  22.116  1.00  0.00           H
ATOM    561 HH21 ARG X  37       3.422  21.651  22.279  1.00  0.00           H
ATOM    562  N   SER X  38       3.499  16.809  16.868  0.00  0.00           N
ATOM    563  CA  SER X  38       4.225  16.421  15.743  0.00  0.00           C
ATOM    564  C   SER X  38       3.750  15.044  15.251  0.00  0.00           C
ATOM    565  O   SER X  38       3.562  14.888  14.048  0.00  0.00           O
ATOM    566  CB  SER X  38       5.746  16.462  16.000  0.00  0.00           C
ATOM    567  OG  SER X  38       6.207  17.804  16.072  0.00  0.00           O
ATOM    568  H   SER X  38       4.061  17.001  17.685  1.00  0.00           H
ATOM    569  HA  SER X  38       4.042  17.148  14.952  1.00  0.00           H
ATOM    570  HB3 SER X  38       6.271  15.976  15.175  1.00  0.00           H
ATOM    571  HB2 SER X  38       6.036  15.920  16.898  1.00  0.00           H
ATOM    572  HG  SER X  38       7.144  17.786  16.313  1.00  0.00           H
ATOM    573  N   LEU X  39       3.510  14.095  16.148  0.00  0.00           N
ATOM    574  CA  LEU X  39       3.036  12.816  15.898  0.00  0.00           C
ATOM    575  C   LEU X  39       1.498  12.740  15.695  0.00  0.00           C
ATOM    576  O   LEU X  39       1.004  11.646  15.448  0.00  0.00           O
ATOM    577  CB  LEU X  39       3.414  11.937  17.123  0.00  0.00           C
ATOM    578  CG  LEU X  39       4.933  11.744  17.362  0.00  0.00           C
ATOM    579  CD1 LEU X  39       5.200  11.122  18.750  0.00  0.00           C
ATOM    580  CD2 LEU X  39       5.614  10.951  16.226  0.00  0.00           C
ATOM    581  H   LEU X  39       3.673  14.274  17.129  1.00  0.00           H
ATOM    582  HA  LEU X  39       3.574  12.340  15.079  1.00  0.00           H
ATOM    583  HB3 LEU X  39       2.964  10.948  17.025  1.00  0.00           H
ATOM    584  HB2 LEU X  39       2.960  12.363  18.017  1.00  0.00           H
ATOM    585  HG  LEU X  39       5.399  12.729  17.384  1.00  0.00           H
ATOM    586 HD11 LEU X  39       5.917  11.723  19.309  1.00  0.00           H
ATOM    587 HD12 LEU X  39       4.298  11.063  19.360  1.00  0.00           H
ATOM    588 HD13 LEU X  39       5.603  10.111  18.692  1.00  0.00           H
ATOM    589 HD21 LEU X  39       6.301  10.189  16.595  1.00  0.00           H
ATOM    590 HD22 LEU X  39       4.892  10.443  15.587  1.00  0.00           H
ATOM    591 HD23 LEU X  39       6.197  11.617  15.590  1.00  0.00           H
ATOM    592  N   GLY X  40       0.794  13.864  15.659  0.00  0.00           N
ATOM    593  CA  GLY X  40      -0.646  13.648  15.244  0.00  0.00           C
ATOM    594  C   GLY X  40      -1.586  13.403  16.382  0.00  0.00           C
ATOM    595  O   GLY X  40      -2.574  12.691  16.293  0.00  0.00           O
ATOM    596  H   GLY X  40       1.233  14.742  15.895  1.00  0.00           H
ATOM    597  HA3 GLY X  40      -0.700  12.813  14.545  1.00  0.00           H
ATOM    598  HA2 GLY X  40      -0.990  14.509  14.670  1.00  0.00           H
ATOM    599  N   GLN X  41      -1.224  13.975  17.519  0.00  0.00           N
ATOM    600  CA  GLN X  41      -2.086  13.897  18.753  0.00  0.00           C
ATOM    601  C   GLN X  41      -2.240  15.145  19.594  0.00  0.00           C
ATOM    602  O   GLN X  41      -1.354  15.217  20.451  0.00  0.00           O
ATOM    603  CB  GLN X  41      -1.458  12.750  19.628  0.00  0.00           C
ATOM    604  CG  GLN X  41      -1.564  11.297  19.105  0.00  0.00           C
ATOM    605  CD  GLN X  41      -2.991  10.741  19.048  0.00  0.00           C
ATOM    606  OE1 GLN X  41      -3.893  11.216  19.735  0.00  0.00           O
ATOM    607  NE2 GLN X  41      -3.209   9.700  18.255  0.00  0.00           N
ATOM    608  H   GLN X  41      -0.351  14.479  17.574  1.00  0.00           H
ATOM    609  HA  GLN X  41      -3.053  13.445  18.534  1.00  0.00           H
ATOM    610  HB3 GLN X  41      -1.902  12.762  20.627  1.00  0.00           H
ATOM    611  HB2 GLN X  41      -0.398  12.959  19.784  1.00  0.00           H
ATOM    612  HG3 GLN X  41      -0.992  10.647  19.769  1.00  0.00           H
ATOM    613  HG2 GLN X  41      -1.091  11.210  18.128  1.00  0.00           H
ATOM    614 HE22 GLN X  41      -4.126   9.286  18.185  1.00  0.00           H
ATOM    615 HE21 GLN X  41      -2.465   9.310  17.693  1.00  0.00           H
ATOM    616  N   ASN X  42      -3.170  16.079  19.436  0.00  0.00           N
ATOM    617  CA  ASN X  42      -3.146  17.197  20.358  0.00  0.00           C
ATOM    618  C   ASN X  42      -3.727  17.007  21.770  0.00  0.00           C
ATOM    619  O   ASN X  42      -4.936  17.127  21.984  0.00  0.00           O
ATOM    620  CB  ASN X  42      -3.897  18.351  19.629  0.00  0.00           C
ATOM    621  CG  ASN X  42      -3.795  19.727  20.301  0.00  0.00           C
ATOM    622  OD1 ASN X  42      -2.822  20.029  20.984  0.00  0.00           O
ATOM    623  ND2 ASN X  42      -4.780  20.592  20.088  0.00  0.00           N
ATOM    624  H   ASN X  42      -3.854  15.991  18.698  1.00  0.00           H
ATOM    625  HA  ASN X  42      -2.120  17.554  20.447  1.00  0.00           H
ATOM    626  HB3 ASN X  42      -4.948  18.090  19.495  1.00  0.00           H
ATOM    627  HB2 ASN X  42      -3.485  18.474  18.626  1.00  0.00           H
ATOM    628 HD22 ASN X  42      -4.752  21.513  20.502  1.00  0.00           H
ATOM    629 HD21 ASN X  42      -5.577  20.351  19.516  1.00  0.00           H
ATOM    630  N   PRO X  43      -2.863  16.701  22.731  0.00  0.00           N
ATOM    631  CA  PRO X  43      -3.362  16.547  24.091  0.00  0.00           C
ATOM    632  C   PRO X  43      -3.583  17.957  24.672  0.00  0.00           C
ATOM    633  O   PRO X  43      -3.099  18.985  24.166  0.00  0.00           O
ATOM    634  CB  PRO X  43      -2.235  15.754  24.794  0.00  0.00           C
ATOM    635  CG  PRO X  43      -1.032  15.765  23.846  0.00  0.00           C
ATOM    636  CD  PRO X  43      -1.396  16.835  22.830  0.00  0.00           C
ATOM    637  HA  PRO X  43      -4.296  15.985  24.091  1.00  0.00           H
ATOM    638  HB3 PRO X  43      -2.550  14.732  25.006  1.00  0.00           H
ATOM    639  HB2 PRO X  43      -1.993  16.201  25.755  1.00  0.00           H
ATOM    640  HG3 PRO X  43      -0.950  14.801  23.342  1.00  0.00           H
ATOM    641  HG2 PRO X  43      -0.083  15.964  24.341  1.00  0.00           H
ATOM    642  HD2 PRO X  43      -1.152  17.812  23.246  1.00  0.00           H
ATOM    643  HD3 PRO X  43      -0.781  16.799  21.942  1.00  0.00           H
ATOM    644  N   THR X  44      -4.386  17.967  25.730  0.00  0.00           N
ATOM    645  CA  THR X  44      -4.720  19.159  26.436  0.00  0.00           C
ATOM    646  C   THR X  44      -3.650  19.349  27.490  0.00  0.00           C
ATOM    647  O   THR X  44      -2.808  18.446  27.649  0.00  0.00           O
ATOM    648  CB  THR X  44      -6.123  19.045  27.105  0.00  0.00           C
ATOM    649  OG1 THR X  44      -6.173  18.170  28.224  0.00  0.00           O
ATOM    650  CG2 THR X  44      -7.247  18.684  26.122  0.00  0.00           C
ATOM    651  H   THR X  44      -4.789  17.104  26.065  1.00  0.00           H
ATOM    652  HA  THR X  44      -4.715  20.006  25.751  1.00  0.00           H
ATOM    653  HB  THR X  44      -6.369  20.034  27.496  1.00  0.00           H
ATOM    654  HG1 THR X  44      -7.099  17.941  28.376  1.00  0.00           H
ATOM    655 HG21 THR X  44      -8.226  18.721  26.600  1.00  0.00           H
ATOM    656 HG22 THR X  44      -7.267  19.383  25.286  1.00  0.00           H
ATOM    657 HG23 THR X  44      -7.118  17.684  25.708  1.00  0.00           H
ATOM    658  N   GLU X  45      -3.650  20.479  28.166  0.00  0.00           N
ATOM    659  CA  GLU X  45      -2.665  20.735  29.192  0.00  0.00           C
ATOM    660  C   GLU X  45      -2.858  19.701  30.359  0.00  0.00           C
ATOM    661  O   GLU X  45      -1.923  19.190  30.973  0.00  0.00           O
ATOM    662  CB  GLU X  45      -2.823  22.175  29.729  0.00  0.00           C
ATOM    663  CG  GLU X  45      -2.633  23.299  28.684  0.00  0.00           C
ATOM    664  CD  GLU X  45      -1.230  23.382  28.083  0.00  0.00           C
ATOM    665  OE1 GLU X  45      -0.254  23.042  28.781  0.00  0.00           O
ATOM    666  OE2 GLU X  45      -1.127  23.836  26.927  0.00  0.00           O
ATOM    667  H   GLU X  45      -4.346  21.184  27.971  1.00  0.00           H
ATOM    668  HA  GLU X  45      -1.668  20.613  28.768  1.00  0.00           H
ATOM    669  HB3 GLU X  45      -2.113  22.327  30.545  1.00  0.00           H
ATOM    670  HB2 GLU X  45      -3.806  22.291  30.187  1.00  0.00           H
ATOM    671  HG3 GLU X  45      -2.847  24.260  29.153  1.00  0.00           H
ATOM    672  HG2 GLU X  45      -3.361  23.191  27.878  1.00  0.00           H
ATOM    673  N   ALA X  46      -4.133  19.430  30.630  0.00  0.00           N
ATOM    674  CA  ALA X  46      -4.423  18.468  31.741  0.00  0.00           C
ATOM    675  C   ALA X  46      -3.820  17.066  31.405  0.00  0.00           C
ATOM    676  O   ALA X  46      -3.199  16.401  32.228  0.00  0.00           O
ATOM    677  CB  ALA X  46      -5.929  18.404  32.024  0.00  0.00           C
ATOM    678  H   ALA X  46      -4.867  19.868  30.092  1.00  0.00           H
ATOM    679  HA  ALA X  46      -3.883  18.835  32.614  1.00  0.00           H
ATOM    680  HB1 ALA X  46      -6.140  17.710  32.839  1.00  0.00           H
ATOM    681  HB2 ALA X  46      -6.318  19.379  32.316  1.00  0.00           H
ATOM    682  HB3 ALA X  46      -6.487  18.066  31.151  1.00  0.00           H
ATOM    683  N   GLU X  47      -4.025  16.636  30.162  0.00  0.00           N
ATOM    684  CA  GLU X  47      -3.503  15.351  29.796  0.00  0.00           C
ATOM    685  C   GLU X  47      -1.938  15.346  29.831  0.00  0.00           C
ATOM    686  O   GLU X  47      -1.316  14.402  30.306  0.00  0.00           O
ATOM    687  CB  GLU X  47      -4.015  14.979  28.393  0.00  0.00           C
ATOM    688  CG  GLU X  47      -5.537  14.730  28.349  0.00  0.00           C
ATOM    689  CD  GLU X  47      -6.050  14.492  26.936  0.00  0.00           C
ATOM    690  OE1 GLU X  47      -5.756  15.323  26.056  0.00  0.00           O
ATOM    691  OE2 GLU X  47      -6.755  13.483  26.729  0.00  0.00           O
ATOM    692  H   GLU X  47      -4.536  17.211  29.507  1.00  0.00           H
ATOM    693  HA  GLU X  47      -3.875  14.606  30.499  1.00  0.00           H
ATOM    694  HB3 GLU X  47      -3.500  14.083  28.041  1.00  0.00           H
ATOM    695  HB2 GLU X  47      -3.745  15.768  27.689  1.00  0.00           H
ATOM    696  HG3 GLU X  47      -6.081  15.577  28.765  1.00  0.00           H
ATOM    697  HG2 GLU X  47      -5.786  13.873  28.977  1.00  0.00           H
ATOM    698  N   LEU X  48      -1.326  16.431  29.360  0.00  0.00           N
ATOM    699  CA  LEU X  48       0.098  16.528  29.406  0.00  0.00           C
ATOM    700  C   LEU X  48       0.629  16.493  30.851  0.00  0.00           C
ATOM    701  O   LEU X  48       1.651  15.900  31.193  0.00  0.00           O
ATOM    702  CB  LEU X  48       0.555  17.790  28.661  0.00  0.00           C
ATOM    703  CG  LEU X  48       0.431  17.592  27.146  0.00  0.00           C
ATOM    704  CD1 LEU X  48       0.497  18.922  26.384  0.00  0.00           C
ATOM    705  CD2 LEU X  48       1.434  16.531  26.652  0.00  0.00           C
ATOM    706  H   LEU X  48      -1.869  17.188  28.969  1.00  0.00           H
ATOM    707  HA  LEU X  48       0.490  15.642  28.906  1.00  0.00           H
ATOM    708  HB3 LEU X  48       1.592  18.024  28.904  1.00  0.00           H
ATOM    709  HB2 LEU X  48      -0.032  18.647  28.996  1.00  0.00           H
ATOM    710  HG  LEU X  48      -0.567  17.210  26.957  1.00  0.00           H
ATOM    711 HD11 LEU X  48       0.004  18.841  25.415  1.00  0.00           H
ATOM    712 HD12 LEU X  48       0.000  19.724  26.931  1.00  0.00           H
ATOM    713 HD13 LEU X  48       1.523  19.236  26.221  1.00  0.00           H
ATOM    714 HD21 LEU X  48       2.020  16.877  25.817  1.00  0.00           H
ATOM    715 HD22 LEU X  48       2.146  16.237  27.423  1.00  0.00           H
ATOM    716 HD23 LEU X  48       0.921  15.621  26.339  1.00  0.00           H
ATOM    717  N   GLN X  49      -0.129  17.178  31.706  0.00  0.00           N
ATOM    718  CA  GLN X  49       0.332  17.218  33.141  0.00  0.00           C
ATOM    719  C   GLN X  49       0.301  15.841  33.781  0.00  0.00           C
ATOM    720  O   GLN X  49       1.221  15.473  34.503  0.00  0.00           O
ATOM    721  CB  GLN X  49      -0.557  18.194  33.944  0.00  0.00           C
ATOM    722  CG  GLN X  49      -0.249  19.681  33.685  0.00  0.00           C
ATOM    723  CD  GLN X  49      -1.354  20.620  34.174  0.00  0.00           C
ATOM    724  OE1 GLN X  49      -2.160  20.273  35.033  0.00  0.00           O
ATOM    725  NE2 GLN X  49      -1.389  21.841  33.653  0.00  0.00           N
ATOM    726  H   GLN X  49      -0.966  17.639  31.381  1.00  0.00           H
ATOM    727  HA  GLN X  49       1.355  17.592  33.168  1.00  0.00           H
ATOM    728  HB3 GLN X  49      -0.448  18.008  35.015  1.00  0.00           H
ATOM    729  HB2 GLN X  49      -1.604  17.983  33.716  1.00  0.00           H
ATOM    730  HG3 GLN X  49      -0.096  19.850  32.619  1.00  0.00           H
ATOM    731  HG2 GLN X  49       0.682  19.953  34.181  1.00  0.00           H
ATOM    732 HE22 GLN X  49      -2.084  22.508  33.952  1.00  0.00           H
ATOM    733 HE21 GLN X  49      -0.715  22.128  32.957  1.00  0.00           H
ATOM    734  N   ASP X  50      -0.721  15.044  33.474  0.00  0.00           N
ATOM    735  CA  ASP X  50      -0.791  13.722  33.976  0.00  0.00           C
ATOM    736  C   ASP X  50       0.359  12.860  33.508  0.00  0.00           C
ATOM    737  O   ASP X  50       0.907  12.118  34.318  0.00  0.00           O
ATOM    738  CB  ASP X  50      -2.120  12.986  33.649  0.00  0.00           C
ATOM    739  CG  ASP X  50      -3.395  13.570  34.258  0.00  0.00           C
ATOM    740  OD1 ASP X  50      -3.326  14.229  35.315  0.00  0.00           O
ATOM    741  OD2 ASP X  50      -4.482  13.220  33.754  0.00  0.00           O
ATOM    742  H   ASP X  50      -1.461  15.379  32.875  1.00  0.00           H
ATOM    743  HA  ASP X  50      -0.751  13.772  35.065  1.00  0.00           H
ATOM    744  HB3 ASP X  50      -2.051  11.947  33.977  1.00  0.00           H
ATOM    745  HB2 ASP X  50      -2.242  12.973  32.564  1.00  0.00           H
ATOM    746  N   MET X  51       0.795  13.019  32.264  0.00  0.00           N
ATOM    747  CA  MET X  51       1.887  12.348  31.652  0.00  0.00           C
ATOM    748  C   MET X  51       3.236  12.687  32.532  0.00  0.00           C
ATOM    749  O   MET X  51       4.039  11.868  32.956  0.00  0.00           O
ATOM    750  CB  MET X  51       2.033  12.678  30.151  0.00  0.00           C
ATOM    751  CG  MET X  51       0.908  12.093  29.282  0.00  0.00           C
ATOM    752  SD  MET X  51       0.836  12.737  27.584  0.00  0.00           S
ATOM    753  CE  MET X  51       2.244  11.868  26.840  0.00  0.00           C
ATOM    754  H   MET X  51       0.337  13.675  31.648  1.00  0.00           H
ATOM    755  HA  MET X  51       1.701  11.279  31.753  1.00  0.00           H
ATOM    756  HB3 MET X  51       2.982  12.265  29.807  1.00  0.00           H
ATOM    757  HB2 MET X  51       2.112  13.751  29.991  1.00  0.00           H
ATOM    758  HG3 MET X  51      -0.059  12.285  29.744  1.00  0.00           H
ATOM    759  HG2 MET X  51       1.000  11.008  29.240  1.00  0.00           H
ATOM    760  HE1 MET X  51       2.375  12.175  25.803  1.00  0.00           H
ATOM    761  HE2 MET X  51       3.163  12.089  27.379  1.00  0.00           H
ATOM    762  HE3 MET X  51       2.084  10.789  26.860  1.00  0.00           H
ATOM    763  N   ILE X  52       3.427  14.003  32.619  0.00  0.00           N
ATOM    764  CA  ILE X  52       4.674  14.429  33.336  0.00  0.00           C
ATOM    765  C   ILE X  52       4.657  14.031  34.765  0.00  0.00           C
ATOM    766  O   ILE X  52       5.679  13.676  35.350  0.00  0.00           O
ATOM    767  CB  ILE X  52       4.817  15.996  33.273  0.00  0.00           C
ATOM    768  CG1 ILE X  52       4.983  16.540  31.832  0.00  0.00           C
ATOM    769  CG2 ILE X  52       5.881  16.639  34.199  0.00  0.00           C
ATOM    770  CD1 ILE X  52       6.364  16.365  31.194  0.00  0.00           C
ATOM    771  H   ILE X  52       2.754  14.639  32.216  1.00  0.00           H
ATOM    772  HA  ILE X  52       5.551  14.009  32.842  1.00  0.00           H
ATOM    773  HB  ILE X  52       3.861  16.399  33.615  1.00  0.00           H
ATOM    774 HG13 ILE X  52       4.787  17.606  31.843  1.00  0.00           H
ATOM    775 HG12 ILE X  52       4.231  16.111  31.171  1.00  0.00           H
ATOM    776 HG21 ILE X  52       5.972  17.710  34.014  1.00  0.00           H
ATOM    777 HG22 ILE X  52       5.630  16.529  35.255  1.00  0.00           H
ATOM    778 HG23 ILE X  52       6.863  16.191  34.051  1.00  0.00           H
ATOM    779 HD11 ILE X  52       6.403  16.852  30.219  1.00  0.00           H
ATOM    780 HD12 ILE X  52       7.156  16.804  31.797  1.00  0.00           H
ATOM    781 HD13 ILE X  52       6.587  15.316  31.037  1.00  0.00           H
ATOM    782  N   ASN X  53       3.459  14.041  35.345  0.00  0.00           N
ATOM    783  CA  ASN X  53       3.339  13.634  36.798  0.00  0.00           C
ATOM    784  C   ASN X  53       3.773  12.184  36.999  0.00  0.00           C
ATOM    785  O   ASN X  53       4.395  11.816  37.993  0.00  0.00           O
ATOM    786  CB  ASN X  53       1.887  13.859  37.283  0.00  0.00           C
ATOM    787  CG  ASN X  53       1.667  13.634  38.786  0.00  0.00           C
ATOM    788  OD1 ASN X  53       0.696  12.992  39.180  0.00  0.00           O
ATOM    789  ND2 ASN X  53       2.526  14.167  39.650  0.00  0.00           N
ATOM    790  H   ASN X  53       2.644  14.318  34.816  1.00  0.00           H
ATOM    791  HA  ASN X  53       3.937  14.296  37.425  1.00  0.00           H
ATOM    792  HB3 ASN X  53       1.200  13.220  36.727  1.00  0.00           H
ATOM    793  HB2 ASN X  53       1.588  14.886  37.072  1.00  0.00           H
ATOM    794 HD22 ASN X  53       2.398  14.043  40.644  1.00  0.00           H
ATOM    795 HD21 ASN X  53       3.369  14.640  39.339  1.00  0.00           H
ATOM    796  N   GLU X  54       3.445  11.360  36.005  0.00  0.00           N
ATOM    797  CA  GLU X  54       3.805   9.922  36.104  0.00  0.00           C
ATOM    798  C   GLU X  54       5.442   9.905  36.258  0.00  0.00           C
ATOM    799  O   GLU X  54       6.058   9.271  37.113  0.00  0.00           O
ATOM    800  CB  GLU X  54       3.351   9.110  34.869  0.00  0.00           C
ATOM    801  CG  GLU X  54       1.839   8.792  34.811  0.00  0.00           C
ATOM    802  CD  GLU X  54       1.332   7.864  35.916  0.00  0.00           C
ATOM    803  OE1 GLU X  54       2.125   7.066  36.452  0.00  0.00           O
ATOM    804  OE2 GLU X  54       0.124   7.924  36.220  0.00  0.00           O
ATOM    805  H   GLU X  54       2.956  11.715  35.195  1.00  0.00           H
ATOM    806  HA  GLU X  54       3.333   9.466  36.974  1.00  0.00           H
ATOM    807  HB3 GLU X  54       3.909   8.173  34.838  1.00  0.00           H
ATOM    808  HB2 GLU X  54       3.636   9.626  33.956  1.00  0.00           H
ATOM    809  HG3 GLU X  54       1.606   8.330  33.851  1.00  0.00           H
ATOM    810  HG2 GLU X  54       1.267   9.716  34.849  1.00  0.00           H
ATOM    811  N   VAL X  55       6.051  10.620  35.309  0.00  0.00           N
ATOM    812  CA  VAL X  55       7.511  10.525  35.341  0.00  0.00           C
ATOM    813  C   VAL X  55       8.315  11.700  35.946  0.00  0.00           C
ATOM    814  O   VAL X  55       9.307  12.045  35.534  0.00  0.00           O
ATOM    815  CB  VAL X  55       7.929  10.645  33.795  0.00  0.00           C
ATOM    816  CG1 VAL X  55       9.311  10.028  33.474  0.00  0.00           C
ATOM    817  CG2 VAL X  55       6.872  10.316  32.708  0.00  0.00           C
ATOM    818  H   VAL X  55       5.503  11.159  34.654  1.00  0.00           H
ATOM    819  HA  VAL X  55       7.879   9.544  35.640  1.00  0.00           H
ATOM    820  HB  VAL X  55       8.066  11.699  33.538  1.00  0.00           H
ATOM    821 HG11 VAL X  55       9.388   9.648  32.455  1.00  0.00           H
ATOM    822 HG12 VAL X  55      10.116  10.754  33.580  1.00  0.00           H
ATOM    823 HG13 VAL X  55       9.530   9.224  34.170  1.00  0.00           H
ATOM    824 HG21 VAL X  55       7.326  10.069  31.749  1.00  0.00           H
ATOM    825 HG22 VAL X  55       6.181   9.517  32.973  1.00  0.00           H
ATOM    826 HG23 VAL X  55       6.276  11.200  32.507  1.00  0.00           H
ATOM    827  N   ASP X  56       7.786  12.383  36.963  0.00  0.00           N
ATOM    828  CA  ASP X  56       8.504  13.497  37.527  0.00  0.00           C
ATOM    829  C   ASP X  56       8.646  12.867  38.992  0.00  0.00           C
ATOM    830  O   ASP X  56       7.537  12.798  39.662  0.00  0.00           O
ATOM    831  CB  ASP X  56       7.902  14.939  37.397  0.00  0.00           C
ATOM    832  CG  ASP X  56       6.892  15.559  38.375  0.00  0.00           C
ATOM    833  OD1 ASP X  56       5.859  14.960  38.733  0.00  0.00           O
ATOM    834  OD2 ASP X  56       7.080  16.764  38.652  0.00  0.00           O
ATOM    835  H   ASP X  56       6.886  12.117  37.336  1.00  0.00           H
ATOM    836  HA  ASP X  56       9.470  13.653  37.047  1.00  0.00           H
ATOM    837  HB3 ASP X  56       7.511  15.075  36.391  1.00  0.00           H
ATOM    838  HB2 ASP X  56       8.766  15.606  37.433  1.00  0.00           H
ATOM    839  N   ALA X  57       9.817  12.428  39.368  0.00  0.00           N
ATOM    840  CA  ALA X  57       9.988  11.890  40.595  0.00  0.00           C
ATOM    841  C   ALA X  57      10.097  12.954  41.746  0.00  0.00           C
ATOM    842  O   ALA X  57       9.679  12.849  42.895  0.00  0.00           O
ATOM    843  CB  ALA X  57      11.231  10.983  40.584  0.00  0.00           C
ATOM    844  H   ALA X  57      10.604  12.489  38.738  1.00  0.00           H
ATOM    845  HA  ALA X  57       9.143  11.234  40.807  1.00  0.00           H
ATOM    846  HB1 ALA X  57      11.367  10.501  41.552  1.00  0.00           H
ATOM    847  HB2 ALA X  57      11.143  10.194  39.836  1.00  0.00           H
ATOM    848  HB3 ALA X  57      12.140  11.548  40.372  1.00  0.00           H
ATOM    849  N   ASP X  58      10.768  14.024  41.320  0.00  0.00           N
ATOM    850  CA  ASP X  58      11.026  15.056  42.492  0.00  0.00           C
ATOM    851  C   ASP X  58       9.868  16.030  42.631  0.00  0.00           C
ATOM    852  O   ASP X  58       9.768  16.763  43.613  0.00  0.00           O
ATOM    853  CB  ASP X  58      12.329  15.878  42.290  0.00  0.00           C
ATOM    854  CG  ASP X  58      13.641  15.098  42.401  0.00  0.00           C
ATOM    855  OD1 ASP X  58      13.673  14.033  43.051  0.00  0.00           O
ATOM    856  OD2 ASP X  58      14.676  15.647  41.972  0.00  0.00           O
ATOM    857  H   ASP X  58      11.045  14.094  40.351  1.00  0.00           H
ATOM    858  HA  ASP X  58      11.215  14.539  43.433  1.00  0.00           H
ATOM    859  HB3 ASP X  58      12.374  16.691  43.017  1.00  0.00           H
ATOM    860  HB2 ASP X  58      12.290  16.333  41.299  1.00  0.00           H
ATOM    861  N   GLY X  59       8.990  16.030  41.640  0.00  0.00           N
ATOM    862  CA  GLY X  59       7.782  16.950  41.749  0.00  0.00           C
ATOM    863  C   GLY X  59       7.996  18.490  41.390  0.00  0.00           C
ATOM    864  O   GLY X  59       7.105  19.319  41.528  0.00  0.00           O
ATOM    865  H   GLY X  59       9.132  15.431  40.839  1.00  0.00           H
ATOM    866  HA3 GLY X  59       7.362  16.871  42.752  1.00  0.00           H
ATOM    867  HA2 GLY X  59       6.971  16.550  41.141  1.00  0.00           H
ATOM    868  N   ASN X  60       9.185  18.795  40.855  0.00  0.00           N
ATOM    869  CA  ASN X  60       9.523  20.035  40.291  0.00  0.00           C
ATOM    870  C   ASN X  60       8.818  20.418  38.925  0.00  0.00           C
ATOM    871  O   ASN X  60       9.111  21.482  38.385  0.00  0.00           O
ATOM    872  CB  ASN X  60      11.059  20.036  40.043  0.00  0.00           C
ATOM    873  CG  ASN X  60      11.926  20.034  41.309  0.00  0.00           C
ATOM    874  OD1 ASN X  60      11.622  20.706  42.292  0.00  0.00           O
ATOM    875  ND2 ASN X  60      13.037  19.308  41.295  0.00  0.00           N
ATOM    876  H   ASN X  60       9.923  18.106  40.837  1.00  0.00           H
ATOM    877  HA  ASN X  60       9.367  20.828  41.022  1.00  0.00           H
ATOM    878  HB3 ASN X  60      11.347  20.943  39.509  1.00  0.00           H
ATOM    879  HB2 ASN X  60      11.337  19.209  39.386  1.00  0.00           H
ATOM    880 HD22 ASN X  60      13.646  19.281  42.100  1.00  0.00           H
ATOM    881 HD21 ASN X  60      13.305  18.769  40.482  1.00  0.00           H
ATOM    882  N   GLY X  61       7.857  19.615  38.478  0.00  0.00           N
ATOM    883  CA  GLY X  61       7.146  19.986  37.309  0.00  0.00           C
ATOM    884  C   GLY X  61       7.831  19.802  35.971  0.00  0.00           C
ATOM    885  O   GLY X  61       7.445  20.419  34.978  0.00  0.00           O
ATOM    886  H   GLY X  61       7.646  18.758  38.970  1.00  0.00           H
ATOM    887  HA3 GLY X  61       6.819  21.021  37.404  1.00  0.00           H
ATOM    888  HA2 GLY X  61       6.188  19.466  37.294  1.00  0.00           H
ATOM    889  N   THR X  62       8.931  19.051  35.970  0.00  0.00           N
ATOM    890  CA  THR X  62       9.581  18.812  34.625  0.00  0.00           C
ATOM    891  C   THR X  62      10.374  17.500  34.860  0.00  0.00           C
ATOM    892  O   THR X  62      10.654  17.029  35.961  0.00  0.00           O
ATOM    893  CB  THR X  62      10.623  19.932  34.329  0.00  0.00           C
ATOM    894  OG1 THR X  62      11.633  20.056  35.330  0.00  0.00           O
ATOM    895  CG2 THR X  62      10.066  21.343  34.141  0.00  0.00           C
ATOM    896  H   THR X  62       9.288  18.677  36.837  1.00  0.00           H
ATOM    897  HA  THR X  62       8.842  18.704  33.831  1.00  0.00           H
ATOM    898  HB  THR X  62      11.056  19.650  33.373  1.00  0.00           H
ATOM    899  HG1 THR X  62      12.166  19.246  35.351  1.00  0.00           H
ATOM    900 HG21 THR X  62      10.811  22.027  33.740  1.00  0.00           H
ATOM    901 HG22 THR X  62       9.238  21.298  33.442  1.00  0.00           H
ATOM    902 HG23 THR X  62       9.702  21.773  35.074  1.00  0.00           H
ATOM    903  N   ILE X  63      10.710  16.924  33.712  0.00  0.00           N
ATOM    904  CA  ILE X  63      11.388  15.627  33.581  0.00  0.00           C
ATOM    905  C   ILE X  63      12.728  15.919  33.296  0.00  0.00           C
ATOM    906  O   ILE X  63      13.001  16.837  32.527  0.00  0.00           O
ATOM    907  CB  ILE X  63      10.789  14.727  32.458  0.00  0.00           C
ATOM    908  CG1 ILE X  63       9.285  14.452  32.685  0.00  0.00           C
ATOM    909  CG2 ILE X  63      11.542  13.394  32.287  0.00  0.00           C
ATOM    910  CD1 ILE X  63       8.611  13.611  31.585  0.00  0.00           C
ATOM    911  H   ILE X  63      10.499  17.382  32.837  1.00  0.00           H
ATOM    912  HA  ILE X  63      11.301  15.044  34.498  1.00  0.00           H
ATOM    913  HB  ILE X  63      10.909  15.254  31.521  1.00  0.00           H
ATOM    914 HG13 ILE X  63       8.748  15.394  32.770  1.00  0.00           H
ATOM    915 HG12 ILE X  63       9.150  13.952  33.645  1.00  0.00           H
ATOM    916 HG21 ILE X  63      11.166  12.856  31.427  1.00  0.00           H
ATOM    917 HG22 ILE X  63      12.596  13.547  32.081  1.00  0.00           H
ATOM    918 HG23 ILE X  63      11.453  12.758  33.168  1.00  0.00           H
ATOM    919 HD11 ILE X  63       7.551  13.485  31.794  1.00  0.00           H
ATOM    920 HD12 ILE X  63       8.711  14.081  30.606  1.00  0.00           H
ATOM    921 HD13 ILE X  63       9.018  12.603  31.521  1.00  0.00           H
ATOM    922  N   ASP X  64      13.660  15.192  33.887  0.00  0.00           N
ATOM    923  CA  ASP X  64      15.196  15.571  33.765  0.00  0.00           C
ATOM    924  C   ASP X  64      15.674  14.188  33.148  0.00  0.00           C
ATOM    925  O   ASP X  64      14.951  13.188  33.066  0.00  0.00           O
ATOM    926  CB  ASP X  64      15.947  15.992  35.053  0.00  0.00           C
ATOM    927  CG  ASP X  64      15.454  17.231  35.811  0.00  0.00           C
ATOM    928  OD1 ASP X  64      14.552  17.963  35.354  0.00  0.00           O
ATOM    929  OD2 ASP X  64      16.066  17.508  36.866  0.00  0.00           O
ATOM    930  H   ASP X  64      13.399  14.380  34.428  1.00  0.00           H
ATOM    931  HA  ASP X  64      15.245  16.279  32.937  1.00  0.00           H
ATOM    932  HB3 ASP X  64      16.992  16.164  34.791  1.00  0.00           H
ATOM    933  HB2 ASP X  64      15.907  15.151  35.747  1.00  0.00           H
ATOM    934  N   PHE X  65      16.944  14.217  32.758  0.00  0.00           N
ATOM    935  CA  PHE X  65      17.558  13.064  32.169  0.00  0.00           C
ATOM    936  C   PHE X  65      17.465  11.824  33.009  0.00  0.00           C
ATOM    937  O   PHE X  65      17.050  10.769  32.515  0.00  0.00           O
ATOM    938  CB  PHE X  65      18.969  13.475  31.649  0.00  0.00           C
ATOM    939  CG  PHE X  65      20.081  12.439  31.586  0.00  0.00           C
ATOM    940  CD1 PHE X  65      21.094  12.423  32.571  0.00  0.00           C
ATOM    941  CD2 PHE X  65      20.072  11.436  30.595  0.00  0.00           C
ATOM    942  CE1 PHE X  65      22.090  11.460  32.529  0.00  0.00           C
ATOM    943  CE2 PHE X  65      21.080  10.480  30.573  0.00  0.00           C
ATOM    944  CZ  PHE X  65      22.084  10.495  31.532  0.00  0.00           C
ATOM    945  H   PHE X  65      17.490  15.059  32.877  1.00  0.00           H
ATOM    946  HA  PHE X  65      17.021  12.859  31.243  1.00  0.00           H
ATOM    947  HB3 PHE X  65      19.355  14.321  32.219  1.00  0.00           H
ATOM    948  HB2 PHE X  65      18.850  13.870  30.638  1.00  0.00           H
ATOM    949  HD1 PHE X  65      21.117  13.168  33.353  1.00  0.00           H
ATOM    950  HD2 PHE X  65      19.289  11.413  29.850  1.00  0.00           H
ATOM    951  HE1 PHE X  65      22.867  11.455  33.281  1.00  0.00           H
ATOM    952  HE2 PHE X  65      21.078   9.711  29.813  1.00  0.00           H
ATOM    953  HZ  PHE X  65      22.856   9.739  31.522  1.00  0.00           H
ATOM    954  N   PRO X  66      17.862  11.925  34.277  0.00  0.00           N
ATOM    955  CA  PRO X  66      17.814  10.768  35.216  0.00  0.00           C
ATOM    956  C   PRO X  66      16.372  10.194  35.300  0.00  0.00           C
ATOM    957  O   PRO X  66      16.164   8.980  35.269  0.00  0.00           O
ATOM    958  CB  PRO X  66      18.328  11.313  36.557  0.00  0.00           C
ATOM    959  CG  PRO X  66      19.226  12.466  36.156  0.00  0.00           C
ATOM    960  CD  PRO X  66      18.479  13.065  34.973  0.00  0.00           C
ATOM    961  HA  PRO X  66      18.492   9.990  34.864  1.00  0.00           H
ATOM    962  HB3 PRO X  66      18.858  10.558  37.139  1.00  0.00           H
ATOM    963  HB2 PRO X  66      17.507  11.685  37.172  1.00  0.00           H
ATOM    964  HG3 PRO X  66      20.192  12.082  35.824  1.00  0.00           H
ATOM    965  HG2 PRO X  66      19.406  13.179  36.962  1.00  0.00           H
ATOM    966  HD2 PRO X  66      17.690  13.719  35.341  1.00  0.00           H
ATOM    967  HD3 PRO X  66      19.150  13.664  34.362  1.00  0.00           H
ATOM    968  N   GLU X  67      15.399  11.096  35.395  0.00  0.00           N
ATOM    969  CA  GLU X  67      14.015  10.669  35.488  0.00  0.00           C
ATOM    970  C   GLU X  67      13.604   9.973  34.221  0.00  0.00           C
ATOM    971  O   GLU X  67      12.949   8.936  34.287  0.00  0.00           O
ATOM    972  CB  GLU X  67      13.123  11.861  35.849  0.00  0.00           C
ATOM    973  CG  GLU X  67      13.458  12.419  37.251  0.00  0.00           C
ATOM    974  CD  GLU X  67      12.683  13.685  37.571  0.00  0.00           C
ATOM    975  OE1 GLU X  67      12.698  14.586  36.720  0.00  0.00           O
ATOM    976  OE2 GLU X  67      12.094  13.756  38.667  0.00  0.00           O
ATOM    977  H   GLU X  67      15.623  12.081  35.402  1.00  0.00           H
ATOM    978  HA  GLU X  67      13.925   9.964  36.316  1.00  0.00           H
ATOM    979  HB3 GLU X  67      12.075  11.558  35.827  1.00  0.00           H
ATOM    980  HB2 GLU X  67      13.223  12.634  35.090  1.00  0.00           H
ATOM    981  HG3 GLU X  67      14.519  12.658  37.334  1.00  0.00           H
ATOM    982  HG2 GLU X  67      13.251  11.664  38.010  1.00  0.00           H
ATOM    983  N   PHE X  68      14.045  10.475  33.075  0.00  0.00           N
ATOM    984  CA  PHE X  68      13.752   9.931  31.754  0.00  0.00           C
ATOM    985  C   PHE X  68      14.401   8.483  31.643  0.00  0.00           C
ATOM    986  O   PHE X  68      13.794   7.528  31.182  0.00  0.00           O
ATOM    987  CB  PHE X  68      13.859  11.000  30.630  0.00  0.00           C
ATOM    988  CG  PHE X  68      12.784  10.873  29.526  0.00  0.00           C
ATOM    989  CD1 PHE X  68      11.407  10.748  29.850  0.00  0.00           C
ATOM    990  CD2 PHE X  68      13.134  10.883  28.159  0.00  0.00           C
ATOM    991  CE1 PHE X  68      10.462  10.502  28.871  0.00  0.00           C
ATOM    992  CE2 PHE X  68      12.183  10.594  27.193  0.00  0.00           C
ATOM    993  CZ  PHE X  68      10.855  10.390  27.551  0.00  0.00           C
ATOM    994  H   PHE X  68      14.631  11.298  33.077  1.00  0.00           H
ATOM    995  HA  PHE X  68      12.671   9.822  31.669  1.00  0.00           H
ATOM    996  HB3 PHE X  68      14.862  11.046  30.220  1.00  0.00           H
ATOM    997  HB2 PHE X  68      13.715  11.988  31.059  1.00  0.00           H
ATOM    998  HD1 PHE X  68      11.053  10.794  30.869  1.00  0.00           H
ATOM    999  HD2 PHE X  68      14.157  11.035  27.851  1.00  0.00           H
ATOM   1000  HE1 PHE X  68       9.423  10.376  29.142  1.00  0.00           H
ATOM   1001  HE2 PHE X  68      12.490  10.534  26.160  1.00  0.00           H
ATOM   1002  HZ  PHE X  68      10.105  10.164  26.810  1.00  0.00           H
ATOM   1003  N   LEU X  69      15.677   8.416  32.023  0.00  0.00           N
ATOM   1004  CA  LEU X  69      16.379   7.135  31.994  0.00  0.00           C
ATOM   1005  C   LEU X  69      15.654   6.080  32.776  0.00  0.00           C
ATOM   1006  O   LEU X  69      15.570   4.946  32.321  0.00  0.00           O
ATOM   1007  CB  LEU X  69      17.764   7.244  32.713  0.00  0.00           C
ATOM   1008  CG  LEU X  69      18.960   7.890  31.999  0.00  0.00           C
ATOM   1009  CD1 LEU X  69      20.004   8.369  33.029  0.00  0.00           C
ATOM   1010  CD2 LEU X  69      19.605   6.912  31.000  0.00  0.00           C
ATOM   1011  H   LEU X  69      16.157   9.250  32.331  1.00  0.00           H
ATOM   1012  HA  LEU X  69      16.447   6.806  30.957  1.00  0.00           H
ATOM   1013  HB3 LEU X  69      18.108   6.255  33.029  1.00  0.00           H
ATOM   1014  HB2 LEU X  69      17.602   7.782  33.644  1.00  0.00           H
ATOM   1015  HG  LEU X  69      18.600   8.768  31.465  1.00  0.00           H
ATOM   1016 HD11 LEU X  69      19.977   9.455  33.118  1.00  0.00           H
ATOM   1017 HD12 LEU X  69      19.834   7.960  34.025  1.00  0.00           H
ATOM   1018 HD13 LEU X  69      21.022   8.098  32.745  1.00  0.00           H
ATOM   1019 HD21 LEU X  69      20.088   7.448  30.186  1.00  0.00           H
ATOM   1020 HD22 LEU X  69      20.372   6.300  31.473  1.00  0.00           H
ATOM   1021 HD23 LEU X  69      18.873   6.232  30.564  1.00  0.00           H
ATOM   1022  N   SER X  70      15.198   6.424  33.975  0.00  0.00           N
ATOM   1023  CA  SER X  70      14.492   5.530  34.848  0.00  0.00           C
ATOM   1024  C   SER X  70      13.171   4.997  34.176  0.00  0.00           C
ATOM   1025  O   SER X  70      12.926   3.792  34.057  0.00  0.00           O
ATOM   1026  CB  SER X  70      14.226   6.212  36.205  0.00  0.00           C
ATOM   1027  OG  SER X  70      15.417   6.265  36.978  0.00  0.00           O
ATOM   1028  H   SER X  70      15.341   7.363  34.319  1.00  0.00           H
ATOM   1029  HA  SER X  70      15.138   4.671  35.026  1.00  0.00           H
ATOM   1030  HB3 SER X  70      13.486   5.642  36.769  1.00  0.00           H
ATOM   1031  HB2 SER X  70      13.815   7.213  36.079  1.00  0.00           H
ATOM   1032  HG  SER X  70      15.263   6.860  37.724  1.00  0.00           H
ATOM   1033  N   LEU X  71      12.369   5.939  33.703  0.00  0.00           N
ATOM   1034  CA  LEU X  71      11.065   5.562  33.083  0.00  0.00           C
ATOM   1035  C   LEU X  71      11.297   4.746  31.787  0.00  0.00           C
ATOM   1036  O   LEU X  71      10.695   3.680  31.619  0.00  0.00           O
ATOM   1037  CB  LEU X  71      10.006   6.658  32.897  0.00  0.00           C
ATOM   1038  CG  LEU X  71       8.648   6.321  33.616  0.00  0.00           C
ATOM   1039  CD1 LEU X  71       7.532   7.282  33.210  0.00  0.00           C
ATOM   1040  CD2 LEU X  71       8.122   4.871  33.449  0.00  0.00           C
ATOM   1041  H   LEU X  71      12.641   6.911  33.763  1.00  0.00           H
ATOM   1042  HA  LEU X  71      10.528   4.928  33.789  1.00  0.00           H
ATOM   1043  HB3 LEU X  71       9.825   6.823  31.833  1.00  0.00           H
ATOM   1044  HB2 LEU X  71      10.428   7.588  33.260  1.00  0.00           H
ATOM   1045  HG  LEU X  71       8.819   6.463  34.685  1.00  0.00           H
ATOM   1046 HD11 LEU X  71       7.855   7.920  32.392  1.00  0.00           H
ATOM   1047 HD12 LEU X  71       6.621   6.796  32.866  1.00  0.00           H
ATOM   1048 HD13 LEU X  71       7.251   7.898  34.062  1.00  0.00           H
ATOM   1049 HD21 LEU X  71       7.035   4.794  33.464  1.00  0.00           H
ATOM   1050 HD22 LEU X  71       8.453   4.428  32.516  1.00  0.00           H
ATOM   1051 HD23 LEU X  71       8.471   4.226  34.255  1.00  0.00           H
ATOM   1052  N   MET X  72      12.179   5.215  30.916  0.00  0.00           N
ATOM   1053  CA  MET X  72      12.509   4.511  29.704  0.00  0.00           C
ATOM   1054  C   MET X  72      13.008   3.205  29.835  0.00  0.00           C
ATOM   1055  O   MET X  72      12.516   2.300  29.151  0.00  0.00           O
ATOM   1056  CB  MET X  72      13.415   5.359  28.799  0.00  0.00           C
ATOM   1057  CG  MET X  72      13.452   4.895  27.320  0.00  0.00           C
ATOM   1058  SD  MET X  72      11.918   5.167  26.381  0.00  0.00           S
ATOM   1059  CE  MET X  72      11.894   6.982  26.279  0.00  0.00           C
ATOM   1060  H   MET X  72      12.645   6.094  31.093  1.00  0.00           H
ATOM   1061  HA  MET X  72      11.591   4.441  29.120  1.00  0.00           H
ATOM   1062  HB3 MET X  72      14.427   5.386  29.205  1.00  0.00           H
ATOM   1063  HB2 MET X  72      13.052   6.385  28.838  1.00  0.00           H
ATOM   1064  HG3 MET X  72      13.698   3.835  27.257  1.00  0.00           H
ATOM   1065  HG2 MET X  72      14.259   5.388  26.784  1.00  0.00           H
ATOM   1066  HE1 MET X  72      11.062   7.315  25.661  1.00  0.00           H
ATOM   1067  HE2 MET X  72      11.777   7.432  27.266  1.00  0.00           H
ATOM   1068  HE3 MET X  72      12.818   7.358  25.837  1.00  0.00           H
ATOM   1069  N   ALA X  73      13.987   2.996  30.715  0.00  0.00           N
ATOM   1070  CA  ALA X  73      14.582   1.672  30.959  0.00  0.00           C
ATOM   1071  C   ALA X  73      13.611   0.642  31.582  0.00  0.00           C
ATOM   1072  O   ALA X  73      13.881  -0.554  31.666  0.00  0.00           O
ATOM   1073  CB  ALA X  73      15.812   1.835  31.864  0.00  0.00           C
ATOM   1074  H   ALA X  73      14.356   3.768  31.253  1.00  0.00           H
ATOM   1075  HA  ALA X  73      14.941   1.276  30.010  1.00  0.00           H
ATOM   1076  HB1 ALA X  73      16.305   0.876  32.035  1.00  0.00           H
ATOM   1077  HB2 ALA X  73      16.549   2.501  31.416  1.00  0.00           H
ATOM   1078  HB3 ALA X  73      15.540   2.241  32.839  1.00  0.00           H
ATOM   1079  N   ARG X  74      12.472   1.158  32.037  0.00  0.00           N
ATOM   1080  CA  ARG X  74      11.454   0.362  32.687  0.00  0.00           C
ATOM   1081  C   ARG X  74      10.421   0.118  31.548  0.00  0.00           C
ATOM   1082  O   ARG X  74       9.927  -0.988  31.389  0.00  0.00           O
ATOM   1083  CB  ARG X  74      10.924   0.974  33.998  0.00  0.00           C
ATOM   1084  CG  ARG X  74       9.746   0.188  34.606  0.00  0.00           C
ATOM   1085  CD  ARG X  74       9.400   0.571  36.054  0.00  0.00           C
ATOM   1086  NE  ARG X  74       9.153   2.011  36.237  0.00  0.00           N
ATOM   1087  CZ  ARG X  74       9.996   2.915  36.758  0.00  0.00           C
ATOM   1088  NH1 ARG X  74      11.211   2.555  37.177  0.00  0.00           N
ATOM   1089  NH2 ARG X  74       9.609   4.185  36.871  0.00  0.00           N
ATOM   1090  H   ARG X  74      12.288   2.145  31.935  1.00  0.00           H
ATOM   1091  HA  ARG X  74      11.942  -0.610  32.757  1.00  0.00           H
ATOM   1092  HB3 ARG X  74      10.606   2.003  33.823  1.00  0.00           H
ATOM   1093  HB2 ARG X  74      11.742   1.025  34.714  1.00  0.00           H
ATOM   1094  HG3 ARG X  74      10.095  -0.844  34.653  1.00  0.00           H
ATOM   1095  HG2 ARG X  74       8.858   0.168  33.971  1.00  0.00           H
ATOM   1096  HD3 ARG X  74      10.031   0.103  36.810  1.00  0.00           H
ATOM   1097  HD2 ARG X  74       8.409   0.151  36.227  1.00  0.00           H
ATOM   1098  HE  ARG X  74       8.240   2.312  35.917  1.00  0.00           H
ATOM   1099 HH12 ARG X  74      11.853   3.205  37.601  1.00  0.00           H
ATOM   1100 HH11 ARG X  74      11.522   1.599  37.118  1.00  0.00           H
ATOM   1101 HH22 ARG X  74      10.194   4.892  37.289  1.00  0.00           H
ATOM   1102 HH21 ARG X  74       8.681   4.487  36.617  1.00  0.00           H
ATOM   1103  N   LYS X  75      10.123   1.163  30.776  0.00  0.00           N
ATOM   1104  CA  LYS X  75       9.162   1.052  29.572  0.00  0.00           C
ATOM   1105  C   LYS X  75       9.769  -0.028  28.636  0.00  0.00           C
ATOM   1106  O   LYS X  75       8.978  -0.831  28.151  0.00  0.00           O
ATOM   1107  CB  LYS X  75       9.012   2.391  28.824  0.00  0.00           C
ATOM   1108  CG  LYS X  75       8.087   3.388  29.533  0.00  0.00           C
ATOM   1109  CD  LYS X  75       8.104   4.779  28.872  0.00  0.00           C
ATOM   1110  CE  LYS X  75       7.223   5.827  29.580  0.00  0.00           C
ATOM   1111  NZ  LYS X  75       5.788   5.484  29.559  0.00  0.00           N
ATOM   1112  H   LYS X  75      10.531   2.067  30.972  1.00  0.00           H
ATOM   1113  HA  LYS X  75       8.185   0.717  29.921  1.00  0.00           H
ATOM   1114  HB3 LYS X  75       8.589   2.200  27.836  1.00  0.00           H
ATOM   1115  HB2 LYS X  75       9.994   2.826  28.642  1.00  0.00           H
ATOM   1116  HG3 LYS X  75       8.380   3.468  30.576  1.00  0.00           H
ATOM   1117  HG2 LYS X  75       7.076   2.981  29.537  1.00  0.00           H
ATOM   1118  HD3 LYS X  75       7.810   4.694  27.824  1.00  0.00           H
ATOM   1119  HD2 LYS X  75       9.130   5.149  28.854  1.00  0.00           H
ATOM   1120  HE3 LYS X  75       7.355   6.798  29.099  1.00  0.00           H
ATOM   1121  HE2 LYS X  75       7.550   5.949  30.614  1.00  0.00           H
ATOM   1122  HZ1 LYS X  75       5.256   6.208  30.009  1.00  0.00           H
ATOM   1123  HZ2 LYS X  75       5.456   5.398  28.614  1.00  0.00           H
ATOM   1124  HZ3 LYS X  75       5.611   4.621  30.044  1.00  0.00           H
ATOM   1125  N   MET X  76      11.075  -0.079  28.378  0.00  0.00           N
ATOM   1126  CA  MET X  76      11.678  -1.041  27.634  0.00  0.00           C
ATOM   1127  C   MET X  76      11.388  -2.428  28.135  0.00  0.00           C
ATOM   1128  O   MET X  76      10.992  -3.342  27.398  0.00  0.00           O
ATOM   1129  CB  MET X  76      13.201  -0.777  27.576  0.00  0.00           C
ATOM   1130  CG  MET X  76      13.590   0.416  26.686  0.00  0.00           C
ATOM   1131  SD  MET X  76      15.269   1.057  26.960  0.00  0.00           S
ATOM   1132  CE  MET X  76      16.264  -0.374  26.456  0.00  0.00           C
ATOM   1133  H   MET X  76      11.690   0.632  28.746  1.00  0.00           H
ATOM   1134  HA  MET X  76      11.295  -0.966  26.616  1.00  0.00           H
ATOM   1135  HB3 MET X  76      13.695  -1.665  27.176  1.00  0.00           H
ATOM   1136  HB2 MET X  76      13.606  -0.645  28.580  1.00  0.00           H
ATOM   1137  HG3 MET X  76      12.898   1.244  26.833  1.00  0.00           H
ATOM   1138  HG2 MET X  76      13.490   0.137  25.636  1.00  0.00           H
ATOM   1139  HE1 MET X  76      17.326  -0.128  26.494  1.00  0.00           H
ATOM   1140  HE2 MET X  76      16.089  -1.223  27.118  1.00  0.00           H
ATOM   1141  HE3 MET X  76      16.019  -0.674  25.437  1.00  0.00           H
ATOM   1142  N   LYS X  77      11.545  -2.573  29.449  0.00  0.00           N
ATOM   1143  CA  LYS X  77      11.262  -3.911  30.052  0.00  0.00           C
ATOM   1144  C   LYS X  77       9.791  -4.228  29.875  0.00  0.00           C
ATOM   1145  O   LYS X  77       9.423  -5.349  29.496  0.00  0.00           O
ATOM   1146  CB  LYS X  77      11.705  -3.950  31.527  0.00  0.00           C
ATOM   1147  CG  LYS X  77      13.233  -3.883  31.691  0.00  0.00           C
ATOM   1148  CD  LYS X  77      13.676  -3.745  33.156  0.00  0.00           C
ATOM   1149  CE  LYS X  77      15.206  -3.616  33.295  0.00  0.00           C
ATOM   1150  NZ  LYS X  77      15.633  -3.502  34.700  0.00  0.00           N
ATOM   1151  H   LYS X  77      11.849  -1.790  30.011  1.00  0.00           H
ATOM   1152  HA  LYS X  77      11.834  -4.655  29.498  1.00  0.00           H
ATOM   1153  HB3 LYS X  77      11.351  -4.876  31.986  1.00  0.00           H
ATOM   1154  HB2 LYS X  77      11.228  -3.141  32.081  1.00  0.00           H
ATOM   1155  HG3 LYS X  77      13.631  -3.049  31.111  1.00  0.00           H
ATOM   1156  HG2 LYS X  77      13.678  -4.780  31.258  1.00  0.00           H
ATOM   1157  HD3 LYS X  77      13.323  -4.610  33.719  1.00  0.00           H
ATOM   1158  HD2 LYS X  77      13.193  -2.871  33.595  1.00  0.00           H
ATOM   1159  HE3 LYS X  77      15.557  -2.739  32.749  1.00  0.00           H
ATOM   1160  HE2 LYS X  77      15.696  -4.483  32.848  1.00  0.00           H
ATOM   1161  HZ1 LYS X  77      16.634  -3.425  34.746  1.00  0.00           H
ATOM   1162  HZ2 LYS X  77      15.236  -2.688  35.133  1.00  0.00           H
ATOM   1163  HZ3 LYS X  77      15.362  -4.316  35.223  1.00  0.00           H
ATOM   1164  N   GLU X  78       8.943  -3.224  30.097  0.00  0.00           N
ATOM   1165  CA  GLU X  78       7.549  -3.377  29.890  0.00  0.00           C
ATOM   1166  C   GLU X  78       7.191  -3.742  28.467  0.00  0.00           C
ATOM   1167  O   GLU X  78       6.378  -4.634  28.243  0.00  0.00           O
ATOM   1168  CB  GLU X  78       6.757  -2.152  30.391  0.00  0.00           C
ATOM   1169  CG  GLU X  78       6.761  -2.004  31.931  0.00  0.00           C
ATOM   1170  CD  GLU X  78       5.980  -0.799  32.451  0.00  0.00           C
ATOM   1171  OE1 GLU X  78       5.545   0.049  31.646  0.00  0.00           O
ATOM   1172  OE2 GLU X  78       5.791  -0.729  33.682  0.00  0.00           O
ATOM   1173  H   GLU X  78       9.289  -2.332  30.418  1.00  0.00           H
ATOM   1174  HA  GLU X  78       7.218  -4.198  30.526  1.00  0.00           H
ATOM   1175  HB3 GLU X  78       5.721  -2.227  30.052  1.00  0.00           H
ATOM   1176  HB2 GLU X  78       7.147  -1.248  29.932  1.00  0.00           H
ATOM   1177  HG3 GLU X  78       7.781  -1.938  32.307  1.00  0.00           H
ATOM   1178  HG2 GLU X  78       6.334  -2.903  32.377  1.00  0.00           H
ATOM   1179  N   GLN X  79       7.861  -3.118  27.506  0.00  0.00           N
ATOM   1180  CA  GLN X  79       7.703  -3.367  26.111  0.00  0.00           C
ATOM   1181  C   GLN X  79       8.088  -4.820  25.723  0.00  0.00           C
ATOM   1182  O   GLN X  79       7.393  -5.526  25.008  0.00  0.00           O
ATOM   1183  CB  GLN X  79       8.473  -2.324  25.273  0.00  0.00           C
ATOM   1184  CG  GLN X  79       7.768  -0.952  25.204  0.00  0.00           C
ATOM   1185  CD  GLN X  79       8.681   0.184  24.736  0.00  0.00           C
ATOM   1186  OE1 GLN X  79       9.804  -0.029  24.282  0.00  0.00           O
ATOM   1187  NE2 GLN X  79       8.203   1.418  24.829  0.00  0.00           N
ATOM   1188  H   GLN X  79       8.540  -2.410  27.743  1.00  0.00           H
ATOM   1189  HA  GLN X  79       6.651  -3.226  25.865  1.00  0.00           H
ATOM   1190  HB3 GLN X  79       8.606  -2.689  24.252  1.00  0.00           H
ATOM   1191  HB2 GLN X  79       9.479  -2.215  25.674  1.00  0.00           H
ATOM   1192  HG3 GLN X  79       7.374  -0.686  26.184  1.00  0.00           H
ATOM   1193  HG2 GLN X  79       6.907  -1.017  24.539  1.00  0.00           H
ATOM   1194 HE22 GLN X  79       8.756   2.207  24.527  1.00  0.00           H
ATOM   1195 HE21 GLN X  79       7.275   1.591  25.186  1.00  0.00           H
ATOM   1196  N   ASP X  80       9.268  -5.212  26.204  0.00  0.00           N
ATOM   1197  CA  ASP X  80       9.746  -6.567  25.937  0.00  0.00           C
ATOM   1198  C   ASP X  80       8.669  -7.618  26.472  0.00  0.00           C
ATOM   1199  O   ASP X  80       8.314  -8.579  25.797  0.00  0.00           O
ATOM   1200  CB  ASP X  80      11.121  -6.924  26.562  0.00  0.00           C
ATOM   1201  CG  ASP X  80      12.333  -6.127  26.086  0.00  0.00           C
ATOM   1202  OD1 ASP X  80      12.350  -5.669  24.926  0.00  0.00           O
ATOM   1203  OD2 ASP X  80      13.338  -6.123  26.826  0.00  0.00           O
ATOM   1204  H   ASP X  80       9.829  -4.573  26.752  1.00  0.00           H
ATOM   1205  HA  ASP X  80       9.830  -6.688  24.857  1.00  0.00           H
ATOM   1206  HB3 ASP X  80      11.329  -7.981  26.389  1.00  0.00           H
ATOM   1207  HB2 ASP X  80      11.041  -6.788  27.642  1.00  0.00           H
ATOM   1208  N   SER X  81       8.184  -7.395  27.692  0.00  0.00           N
ATOM   1209  CA  SER X  81       7.207  -8.264  28.209  0.00  0.00           C
ATOM   1210  C   SER X  81       5.972  -8.300  27.325  0.00  0.00           C
ATOM   1211  O   SER X  81       5.415  -9.328  26.914  0.00  0.00           O
ATOM   1212  CB  SER X  81       6.871  -7.873  29.664  0.00  0.00           C
ATOM   1213  OG  SER X  81       7.939  -8.215  30.538  0.00  0.00           O
ATOM   1214  H   SER X  81       8.518  -6.611  28.233  1.00  0.00           H
ATOM   1215  HA  SER X  81       7.631  -9.268  28.234  1.00  0.00           H
ATOM   1216  HB3 SER X  81       5.978  -8.406  29.997  1.00  0.00           H
ATOM   1217  HB2 SER X  81       6.645  -6.809  29.752  1.00  0.00           H
ATOM   1218  HG  SER X  81       7.737  -7.853  31.411  1.00  0.00           H
ATOM   1219  N   GLU X  82       5.551  -7.075  27.013  0.00  0.00           N
ATOM   1220  CA  GLU X  82       4.292  -6.998  26.186  0.00  0.00           C
ATOM   1221  C   GLU X  82       4.644  -7.542  24.753  0.00  0.00           C
ATOM   1222  O   GLU X  82       3.847  -8.269  24.170  0.00  0.00           O
ATOM   1223  CB  GLU X  82       3.758  -5.556  26.125  0.00  0.00           C
ATOM   1224  CG  GLU X  82       3.123  -5.088  27.454  0.00  0.00           C
ATOM   1225  CD  GLU X  82       2.577  -3.661  27.420  0.00  0.00           C
ATOM   1226  OE1 GLU X  82       2.726  -2.966  26.394  0.00  0.00           O
ATOM   1227  OE2 GLU X  82       1.974  -3.252  28.432  0.00  0.00           O
ATOM   1228  H   GLU X  82       6.070  -6.267  27.329  1.00  0.00           H
ATOM   1229  HA  GLU X  82       3.523  -7.629  26.634  1.00  0.00           H
ATOM   1230  HB3 GLU X  82       3.015  -5.481  25.330  1.00  0.00           H
ATOM   1231  HB2 GLU X  82       4.568  -4.880  25.847  1.00  0.00           H
ATOM   1232  HG3 GLU X  82       3.849  -5.160  28.264  1.00  0.00           H
ATOM   1233  HG2 GLU X  82       2.306  -5.760  27.718  1.00  0.00           H
ATOM   1234  N   GLU X  83       5.831  -7.234  24.234  0.00  0.00           N
ATOM   1235  CA  GLU X  83       6.267  -7.752  22.992  0.00  0.00           C
ATOM   1236  C   GLU X  83       6.306  -9.282  23.020  0.00  0.00           C
ATOM   1237  O   GLU X  83       5.951  -9.980  22.071  0.00  0.00           O
ATOM   1238  CB  GLU X  83       7.590  -7.152  22.466  0.00  0.00           C
ATOM   1239  CG  GLU X  83       7.412  -5.746  21.843  0.00  0.00           C
ATOM   1240  CD  GLU X  83       8.696  -5.136  21.280  0.00  0.00           C
ATOM   1241  OE1 GLU X  83       9.666  -5.876  21.025  0.00  0.00           O
ATOM   1242  OE2 GLU X  83       8.695  -3.913  21.040  0.00  0.00           O
ATOM   1243  H   GLU X  83       6.452  -6.612  24.730  1.00  0.00           H
ATOM   1244  HA  GLU X  83       5.544  -7.450  22.234  1.00  0.00           H
ATOM   1245  HB3 GLU X  83       8.004  -7.814  21.704  1.00  0.00           H
ATOM   1246  HB2 GLU X  83       8.338  -7.128  23.256  1.00  0.00           H
ATOM   1247  HG3 GLU X  83       6.984  -5.056  22.570  1.00  0.00           H
ATOM   1248  HG2 GLU X  83       6.693  -5.802  21.025  1.00  0.00           H
ATOM   1249  N   GLU X  84       6.778  -9.793  24.156  0.00  0.00           N
ATOM   1250  CA  GLU X  84       6.914 -11.251  24.249  0.00  0.00           C
ATOM   1251  C   GLU X  84       5.449 -11.922  24.129  0.00  0.00           C
ATOM   1252  O   GLU X  84       5.209 -12.903  23.432  0.00  0.00           O
ATOM   1253  CB  GLU X  84       7.566 -11.668  25.593  0.00  0.00           C
ATOM   1254  CG  GLU X  84       9.114 -11.672  25.604  0.00  0.00           C
ATOM   1255  CD  GLU X  84       9.760 -12.798  24.799  0.00  0.00           C
ATOM   1256  OE1 GLU X  84       9.157 -13.885  24.684  0.00  0.00           O
ATOM   1257  OE2 GLU X  84      10.898 -12.600  24.330  0.00  0.00           O
ATOM   1258  H   GLU X  84       7.029  -9.181  24.920  1.00  0.00           H
ATOM   1259  HA  GLU X  84       7.585 -11.632  23.478  1.00  0.00           H
ATOM   1260  HB3 GLU X  84       7.211 -12.658  25.885  1.00  0.00           H
ATOM   1261  HB2 GLU X  84       7.223 -11.014  26.390  1.00  0.00           H
ATOM   1262  HG3 GLU X  84       9.463 -11.758  26.634  1.00  0.00           H
ATOM   1263  HG2 GLU X  84       9.493 -10.721  25.232  1.00  0.00           H
ATOM   1264  N   LEU X  85       4.507 -11.324  24.854  0.00  0.00           N
ATOM   1265  CA  LEU X  85       3.154 -11.873  24.775  0.00  0.00           C
ATOM   1266  C   LEU X  85       2.566 -11.748  23.394  0.00  0.00           C
ATOM   1267  O   LEU X  85       1.860 -12.603  22.860  0.00  0.00           O
ATOM   1268  CB  LEU X  85       2.258 -11.158  25.810  0.00  0.00           C
ATOM   1269  CG  LEU X  85       2.716 -11.315  27.278  0.00  0.00           C
ATOM   1270  CD1 LEU X  85       2.078 -10.262  28.206  0.00  0.00           C
ATOM   1271  CD2 LEU X  85       2.505 -12.744  27.790  0.00  0.00           C
ATOM   1272  H   LEU X  85       4.742 -10.525  25.426  1.00  0.00           H
ATOM   1273  HA  LEU X  85       3.234 -12.939  24.989  1.00  0.00           H
ATOM   1274  HB3 LEU X  85       1.235 -11.523  25.708  1.00  0.00           H
ATOM   1275  HB2 LEU X  85       2.223 -10.097  25.557  1.00  0.00           H
ATOM   1276  HG  LEU X  85       3.787 -11.133  27.329  1.00  0.00           H
ATOM   1277 HD11 LEU X  85       2.843  -9.752  28.793  1.00  0.00           H
ATOM   1278 HD12 LEU X  85       1.541  -9.490  27.656  1.00  0.00           H
ATOM   1279 HD13 LEU X  85       1.373 -10.703  28.909  1.00  0.00           H
ATOM   1280 HD21 LEU X  85       2.196 -12.761  28.835  1.00  0.00           H
ATOM   1281 HD22 LEU X  85       1.753 -13.284  27.213  1.00  0.00           H
ATOM   1282 HD23 LEU X  85       3.437 -13.309  27.727  1.00  0.00           H
ATOM   1283  N   ILE X  86       2.882 -10.599  22.800  0.00  0.00           N
ATOM   1284  CA  ILE X  86       2.288 -10.375  21.433  0.00  0.00           C
ATOM   1285  C   ILE X  86       2.844 -11.449  20.416  0.00  0.00           C
ATOM   1286  O   ILE X  86       2.131 -12.032  19.606  0.00  0.00           O
ATOM   1287  CB  ILE X  86       2.698  -8.953  20.895  0.00  0.00           C
ATOM   1288  CG1 ILE X  86       1.804  -7.832  21.463  0.00  0.00           C
ATOM   1289  CG2 ILE X  86       2.861  -8.768  19.364  0.00  0.00           C
ATOM   1290  CD1 ILE X  86       0.484  -7.625  20.698  0.00  0.00           C
ATOM   1291  H   ILE X  86       3.487  -9.938  23.268  1.00  0.00           H
ATOM   1292  HA  ILE X  86       1.303 -10.411  21.485  1.00  0.00           H
ATOM   1293  HB  ILE X  86       3.690  -8.753  21.300  1.00  0.00           H
ATOM   1294 HG13 ILE X  86       2.361  -6.894  21.441  1.00  0.00           H
ATOM   1295 HG12 ILE X  86       1.602  -8.015  22.517  1.00  0.00           H
ATOM   1296 HG21 ILE X  86       3.049  -7.725  19.114  1.00  0.00           H
ATOM   1297 HG22 ILE X  86       3.705  -9.332  18.966  1.00  0.00           H
ATOM   1298 HG23 ILE X  86       1.965  -9.084  18.829  1.00  0.00           H
ATOM   1299 HD11 ILE X  86      -0.186  -6.967  21.250  1.00  0.00           H
ATOM   1300 HD12 ILE X  86       0.652  -7.158  19.728  1.00  0.00           H
ATOM   1301 HD13 ILE X  86      -0.038  -8.568  20.531  1.00  0.00           H
ATOM   1302  N   GLU X  87       4.149 -11.693  20.513  0.00  0.00           N
ATOM   1303  CA  GLU X  87       4.718 -12.669  19.645  0.00  0.00           C
ATOM   1304  C   GLU X  87       4.146 -14.095  19.923  0.00  0.00           C
ATOM   1305  O   GLU X  87       3.822 -14.846  19.010  0.00  0.00           O
ATOM   1306  CB  GLU X  87       6.257 -12.662  19.730  0.00  0.00           C
ATOM   1307  CG  GLU X  87       6.897 -11.424  19.062  0.00  0.00           C
ATOM   1308  CD  GLU X  87       8.423 -11.466  18.991  0.00  0.00           C
ATOM   1309  OE1 GLU X  87       9.032 -12.470  19.410  0.00  0.00           O
ATOM   1310  OE2 GLU X  87       9.003 -10.496  18.463  0.00  0.00           O
ATOM   1311  H   GLU X  87       4.707 -11.191  21.188  1.00  0.00           H
ATOM   1312  HA  GLU X  87       4.486 -12.396  18.615  1.00  0.00           H
ATOM   1313  HB3 GLU X  87       6.644 -13.565  19.254  1.00  0.00           H
ATOM   1314  HB2 GLU X  87       6.572 -12.715  20.774  1.00  0.00           H
ATOM   1315  HG3 GLU X  87       6.595 -10.517  19.585  1.00  0.00           H
ATOM   1316  HG2 GLU X  87       6.521 -11.327  18.042  1.00  0.00           H
ATOM   1317  N   ALA X  88       3.995 -14.431  21.203  0.00  0.00           N
ATOM   1318  CA  ALA X  88       3.432 -15.699  21.538  0.00  0.00           C
ATOM   1319  C   ALA X  88       2.010 -15.852  20.995  0.00  0.00           C
ATOM   1320  O   ALA X  88       1.645 -16.916  20.510  0.00  0.00           O
ATOM   1321  CB  ALA X  88       3.475 -15.895  23.061  0.00  0.00           C
ATOM   1322  H   ALA X  88       4.278 -13.790  21.930  1.00  0.00           H
ATOM   1323  HA  ALA X  88       4.053 -16.477  21.094  1.00  0.00           H
ATOM   1324  HB1 ALA X  88       3.052 -16.861  23.338  1.00  0.00           H
ATOM   1325  HB2 ALA X  88       4.499 -15.866  23.435  1.00  0.00           H
ATOM   1326  HB3 ALA X  88       2.910 -15.122  23.581  1.00  0.00           H
ATOM   1327  N   PHE X  89       1.206 -14.806  21.156  0.00  0.00           N
ATOM   1328  CA  PHE X  89      -0.156 -14.781  20.698  0.00  0.00           C
ATOM   1329  C   PHE X  89      -0.322 -14.917  19.213  0.00  0.00           C
ATOM   1330  O   PHE X  89      -1.141 -15.728  18.768  0.00  0.00           O
ATOM   1331  CB  PHE X  89      -0.758 -13.475  21.279  0.00  0.00           C
ATOM   1332  CG  PHE X  89      -1.903 -12.858  20.527  0.00  0.00           C
ATOM   1333  CD1 PHE X  89      -3.164 -13.462  20.606  0.00  0.00           C
ATOM   1334  CD2 PHE X  89      -1.663 -11.827  19.594  0.00  0.00           C
ATOM   1335  CE1 PHE X  89      -4.171 -13.024  19.775  0.00  0.00           C
ATOM   1336  CE2 PHE X  89      -2.691 -11.396  18.774  0.00  0.00           C
ATOM   1337  CZ  PHE X  89      -3.938 -11.996  18.867  0.00  0.00           C
ATOM   1338  H   PHE X  89       1.545 -13.976  21.619  1.00  0.00           H
ATOM   1339  HA  PHE X  89      -0.682 -15.611  21.170  1.00  0.00           H
ATOM   1340  HB3 PHE X  89      -0.006 -12.692  21.337  1.00  0.00           H
ATOM   1341  HB2 PHE X  89      -1.087 -13.657  22.300  1.00  0.00           H
ATOM   1342  HD1 PHE X  89      -3.341 -14.278  21.291  1.00  0.00           H
ATOM   1343  HD2 PHE X  89      -0.680 -11.388  19.498  1.00  0.00           H
ATOM   1344  HE1 PHE X  89      -5.127 -13.516  19.849  1.00  0.00           H
ATOM   1345  HE2 PHE X  89      -2.520 -10.607  18.056  1.00  0.00           H
ATOM   1346  HZ  PHE X  89      -4.729 -11.654  18.224  1.00  0.00           H
ATOM   1347  N   LYS X  90       0.439 -14.152  18.429  0.00  0.00           N
ATOM   1348  CA  LYS X  90       0.418 -14.241  16.933  0.00  0.00           C
ATOM   1349  C   LYS X  90       0.642 -15.684  16.446  0.00  0.00           C
ATOM   1350  O   LYS X  90       0.019 -16.214  15.527  0.00  0.00           O
ATOM   1351  CB  LYS X  90       1.354 -13.203  16.287  0.00  0.00           C
ATOM   1352  CG  LYS X  90       0.817 -11.764  16.393  0.00  0.00           C
ATOM   1353  CD  LYS X  90       1.753 -10.729  15.748  0.00  0.00           C
ATOM   1354  CE  LYS X  90       1.140  -9.315  15.711  0.00  0.00           C
ATOM   1355  NZ  LYS X  90       2.043  -8.329  15.094  0.00  0.00           N
ATOM   1356  H   LYS X  90       1.066 -13.475  18.840  1.00  0.00           H
ATOM   1357  HA  LYS X  90      -0.629 -14.058  16.690  1.00  0.00           H
ATOM   1358  HB3 LYS X  90       1.468 -13.443  15.228  1.00  0.00           H
ATOM   1359  HB2 LYS X  90       2.350 -13.277  16.726  1.00  0.00           H
ATOM   1360  HG3 LYS X  90       0.657 -11.505  17.440  1.00  0.00           H
ATOM   1361  HG2 LYS X  90      -0.165 -11.717  15.919  1.00  0.00           H
ATOM   1362  HD3 LYS X  90       2.004 -11.049  14.737  1.00  0.00           H
ATOM   1363  HD2 LYS X  90       2.691 -10.708  16.306  1.00  0.00           H
ATOM   1364  HE3 LYS X  90       0.890  -8.984  16.720  1.00  0.00           H
ATOM   1365  HE2 LYS X  90       0.205  -9.330  15.149  1.00  0.00           H
ATOM   1366  HZ1 LYS X  90       1.607  -7.423  15.086  1.00  0.00           H
ATOM   1367  HZ2 LYS X  90       2.905  -8.255  15.604  1.00  0.00           H
ATOM   1368  HZ3 LYS X  90       2.251  -8.579  14.143  1.00  0.00           H
ATOM   1369  N   VAL X  91       1.626 -16.300  17.099  0.00  0.00           N
ATOM   1370  CA  VAL X  91       1.964 -17.669  16.625  0.00  0.00           C
ATOM   1371  C   VAL X  91       0.808 -18.630  16.844  0.00  0.00           C
ATOM   1372  O   VAL X  91       0.419 -19.429  15.981  0.00  0.00           O
ATOM   1373  CB  VAL X  91       3.261 -18.200  17.311  0.00  0.00           C
ATOM   1374  CG1 VAL X  91       3.544 -19.711  17.141  0.00  0.00           C
ATOM   1375  CG2 VAL X  91       4.490 -17.408  16.827  0.00  0.00           C
ATOM   1376  H   VAL X  91       2.092 -15.834  17.865  1.00  0.00           H
ATOM   1377  HA  VAL X  91       2.150 -17.613  15.552  1.00  0.00           H
ATOM   1378  HB  VAL X  91       3.167 -18.018  18.384  1.00  0.00           H
ATOM   1379 HG11 VAL X  91       4.509 -19.981  17.568  1.00  0.00           H
ATOM   1380 HG12 VAL X  91       2.800 -20.328  17.644  1.00  0.00           H
ATOM   1381 HG13 VAL X  91       3.558 -19.994  16.088  1.00  0.00           H
ATOM   1382 HG21 VAL X  91       5.388 -17.697  17.374  1.00  0.00           H
ATOM   1383 HG22 VAL X  91       4.678 -17.578  15.766  1.00  0.00           H
ATOM   1384 HG23 VAL X  91       4.362 -16.335  16.965  1.00  0.00           H
ATOM   1385  N   PHE X  92       0.198 -18.480  18.018  0.00  0.00           N
ATOM   1386  CA  PHE X  92      -1.007 -19.362  18.334  0.00  0.00           C
ATOM   1387  C   PHE X  92      -2.252 -18.944  17.613  0.00  0.00           C
ATOM   1388  O   PHE X  92      -3.229 -19.694  17.580  0.00  0.00           O
ATOM   1389  CB  PHE X  92      -1.221 -19.340  19.866  0.00  0.00           C
ATOM   1390  CG  PHE X  92      -0.041 -19.737  20.758  0.00  0.00           C
ATOM   1391  CD1 PHE X  92       1.020 -20.554  20.297  0.00  0.00           C
ATOM   1392  CD2 PHE X  92      -0.076 -19.399  22.128  0.00  0.00           C
ATOM   1393  CE1 PHE X  92       2.024 -20.962  21.165  0.00  0.00           C
ATOM   1394  CE2 PHE X  92       0.940 -19.813  22.980  0.00  0.00           C
ATOM   1395  CZ  PHE X  92       1.987 -20.590  22.500  0.00  0.00           C
ATOM   1396  H   PHE X  92       0.534 -17.793  18.678  1.00  0.00           H
ATOM   1397  HA  PHE X  92      -0.774 -20.397  18.086  1.00  0.00           H
ATOM   1398  HB3 PHE X  92      -2.050 -20.004  20.114  1.00  0.00           H
ATOM   1399  HB2 PHE X  92      -1.542 -18.341  20.166  1.00  0.00           H
ATOM   1400  HD1 PHE X  92       1.073 -20.870  19.267  1.00  0.00           H
ATOM   1401  HD2 PHE X  92      -0.891 -18.805  22.516  1.00  0.00           H
ATOM   1402  HE1 PHE X  92       2.834 -21.579  20.799  1.00  0.00           H
ATOM   1403  HE2 PHE X  92       0.917 -19.539  24.024  1.00  0.00           H
ATOM   1404  HZ  PHE X  92       2.771 -20.912  23.171  1.00  0.00           H
ATOM   1405  N   ASP X  93      -2.205 -17.813  16.924  0.00  0.00           N
ATOM   1406  CA  ASP X  93      -3.293 -17.325  16.118  0.00  0.00           C
ATOM   1407  C   ASP X  93      -2.727 -17.524  14.691  0.00  0.00           C
ATOM   1408  O   ASP X  93      -2.278 -16.603  14.006  0.00  0.00           O
ATOM   1409  CB  ASP X  93      -3.497 -15.804  16.406  0.00  0.00           C
ATOM   1410  CG  ASP X  93      -4.440 -15.037  15.465  0.00  0.00           C
ATOM   1411  OD1 ASP X  93      -5.336 -15.633  14.837  0.00  0.00           O
ATOM   1412  OD2 ASP X  93      -4.301 -13.798  15.398  0.00  0.00           O
ATOM   1413  H   ASP X  93      -1.373 -17.241  16.949  1.00  0.00           H
ATOM   1414  HA  ASP X  93      -4.289 -17.716  16.325  1.00  0.00           H
ATOM   1415  HB3 ASP X  93      -2.527 -15.312  16.358  1.00  0.00           H
ATOM   1416  HB2 ASP X  93      -3.864 -15.676  17.424  1.00  0.00           H
ATOM   1417  N   ARG X  94      -2.827 -18.775  14.251  0.00  0.00           N
ATOM   1418  CA  ARG X  94      -2.411 -19.261  12.966  0.00  0.00           C
ATOM   1419  C   ARG X  94      -2.889 -18.377  11.768  0.00  0.00           C
ATOM   1420  O   ARG X  94      -2.120 -17.827  10.974  0.00  0.00           O
ATOM   1421  CB  ARG X  94      -2.741 -20.755  12.789  0.00  0.00           C
ATOM   1422  CG  ARG X  94      -1.901 -21.659  13.708  0.00  0.00           C
ATOM   1423  CD  ARG X  94      -2.192 -23.149  13.501  0.00  0.00           C
ATOM   1424  NE  ARG X  94      -1.150 -23.993  14.103  0.00  0.00           N
ATOM   1425  CZ  ARG X  94      -0.092 -24.514  13.464  0.00  0.00           C
ATOM   1426  NH1 ARG X  94       0.095 -24.294  12.162  0.00  0.00           N
ATOM   1427  NH2 ARG X  94       0.779 -25.266  14.134  0.00  0.00           N
ATOM   1428  H   ARG X  94      -3.228 -19.487  14.844  1.00  0.00           H
ATOM   1429  HA  ARG X  94      -1.322 -19.226  12.960  1.00  0.00           H
ATOM   1430  HB3 ARG X  94      -2.521 -21.034  11.757  1.00  0.00           H
ATOM   1431  HB2 ARG X  94      -3.806 -20.938  12.924  1.00  0.00           H
ATOM   1432  HG3 ARG X  94      -2.172 -21.403  14.734  1.00  0.00           H
ATOM   1433  HG2 ARG X  94      -0.832 -21.458  13.618  1.00  0.00           H
ATOM   1434  HD3 ARG X  94      -2.483 -23.425  12.487  1.00  0.00           H
ATOM   1435  HD2 ARG X  94      -3.064 -23.372  14.113  1.00  0.00           H
ATOM   1436  HE  ARG X  94      -1.228 -24.094  15.106  1.00  0.00           H
ATOM   1437 HH12 ARG X  94       0.881 -24.674  11.654  1.00  0.00           H
ATOM   1438 HH11 ARG X  94      -0.545 -23.732  11.624  1.00  0.00           H
ATOM   1439 HH22 ARG X  94       1.585 -25.670  13.682  1.00  0.00           H
ATOM   1440 HH21 ARG X  94       0.683 -25.480  15.111  1.00  0.00           H
ATOM   1441  N   ASP X  95      -4.205 -18.231  11.706  0.00  0.00           N
ATOM   1442  CA  ASP X  95      -4.782 -17.449  10.586  0.00  0.00           C
ATOM   1443  C   ASP X  95      -4.660 -15.925  10.675  0.00  0.00           C
ATOM   1444  O   ASP X  95      -4.853 -15.213   9.693  0.00  0.00           O
ATOM   1445  CB  ASP X  95      -6.258 -17.823  10.261  0.00  0.00           C
ATOM   1446  CG  ASP X  95      -6.498 -19.235   9.721  0.00  0.00           C
ATOM   1447  OD1 ASP X  95      -5.563 -19.859   9.178  0.00  0.00           O
ATOM   1448  OD2 ASP X  95      -7.676 -19.649   9.695  0.00  0.00           O
ATOM   1449  H   ASP X  95      -4.793 -18.648  12.413  1.00  0.00           H
ATOM   1450  HA  ASP X  95      -4.225 -17.743   9.697  1.00  0.00           H
ATOM   1451  HB3 ASP X  95      -6.665 -17.127   9.526  1.00  0.00           H
ATOM   1452  HB2 ASP X  95      -6.840 -17.703  11.177  1.00  0.00           H
ATOM   1453  N   GLY X  96      -4.299 -15.443  11.855  0.00  0.00           N
ATOM   1454  CA  GLY X  96      -4.108 -13.933  11.960  0.00  0.00           C
ATOM   1455  C   GLY X  96      -5.327 -13.223  12.045  0.00  0.00           C
ATOM   1456  O   GLY X  96      -5.427 -12.091  11.566  0.00  0.00           O
ATOM   1457  H   GLY X  96      -4.162 -16.068  12.635  1.00  0.00           H
ATOM   1458  HA3 GLY X  96      -3.542 -13.579  11.099  1.00  0.00           H
ATOM   1459  HA2 GLY X  96      -3.495 -13.705  12.832  1.00  0.00           H
ATOM   1460  N   ASN X  97      -6.324 -13.830  12.682  0.00  0.00           N
ATOM   1461  CA  ASN X  97      -7.732 -13.039  12.696  0.00  0.00           C
ATOM   1462  C   ASN X  97      -7.877 -12.363  14.034  0.00  0.00           C
ATOM   1463  O   ASN X  97      -8.856 -11.700  14.322  0.00  0.00           O
ATOM   1464  CB  ASN X  97      -8.946 -13.851  12.178  0.00  0.00           C
ATOM   1465  CG  ASN X  97      -9.629 -14.795  13.171  0.00  0.00           C
ATOM   1466  OD1 ASN X  97      -9.357 -15.989  13.184  0.00  0.00           O
ATOM   1467  ND2 ASN X  97     -10.578 -14.296  13.959  0.00  0.00           N
ATOM   1468  H   ASN X  97      -6.172 -14.728  13.117  1.00  0.00           H
ATOM   1469  HA  ASN X  97      -7.547 -12.203  12.021  1.00  0.00           H
ATOM   1470  HB3 ASN X  97      -8.663 -14.405  11.282  1.00  0.00           H
ATOM   1471  HB2 ASN X  97      -9.706 -13.142  11.847  1.00  0.00           H
ATOM   1472 HD22 ASN X  97     -11.100 -14.901  14.575  1.00  0.00           H
ATOM   1473 HD21 ASN X  97     -10.808 -13.311  13.938  1.00  0.00           H
ATOM   1474  N   GLY X  98      -6.938 -12.629  14.923  0.00  0.00           N
ATOM   1475  CA  GLY X  98      -6.976 -11.951  16.277  0.00  0.00           C
ATOM   1476  C   GLY X  98      -7.388 -12.962  17.374  0.00  0.00           C
ATOM   1477  O   GLY X  98      -6.897 -12.862  18.503  0.00  0.00           O
ATOM   1478  H   GLY X  98      -6.200 -13.281  14.699  1.00  0.00           H
ATOM   1479  HA3 GLY X  98      -7.692 -11.130  16.253  1.00  0.00           H
ATOM   1480  HA2 GLY X  98      -5.990 -11.547  16.508  1.00  0.00           H
ATOM   1481  N   LEU X  99      -8.357 -13.826  17.066  0.00  0.00           N
ATOM   1482  CA  LEU X  99      -8.726 -14.965  17.863  0.00  0.00           C
ATOM   1483  C   LEU X  99      -8.188 -16.411  17.686  0.00  0.00           C
ATOM   1484  O   LEU X  99      -8.425 -17.123  16.706  0.00  0.00           O
ATOM   1485  CB  LEU X  99     -10.275 -15.047  17.683  0.00  0.00           C
ATOM   1486  CG  LEU X  99     -11.126 -14.001  18.453  0.00  0.00           C
ATOM   1487  CD1 LEU X  99     -10.944 -12.551  17.958  0.00  0.00           C
ATOM   1488  CD2 LEU X  99     -12.621 -14.390  18.446  0.00  0.00           C
ATOM   1489  H   LEU X  99      -8.893 -13.703  16.219  1.00  0.00           H
ATOM   1490  HA  LEU X  99      -8.626 -14.692  18.913  1.00  0.00           H
ATOM   1491  HB3 LEU X  99     -10.611 -16.021  18.026  1.00  0.00           H
ATOM   1492  HB2 LEU X  99     -10.535 -15.040  16.625  1.00  0.00           H
ATOM   1493  HG  LEU X  99     -10.808 -14.039  19.495  1.00  0.00           H
ATOM   1494 HD11 LEU X  99     -11.824 -11.934  18.139  1.00  0.00           H
ATOM   1495 HD12 LEU X  99     -10.116 -12.065  18.475  1.00  0.00           H
ATOM   1496 HD13 LEU X  99     -10.736 -12.509  16.888  1.00  0.00           H
ATOM   1497 HD21 LEU X  99     -12.986 -14.547  19.462  1.00  0.00           H
ATOM   1498 HD22 LEU X  99     -13.256 -13.628  17.995  1.00  0.00           H
ATOM   1499 HD23 LEU X  99     -12.811 -15.309  17.891  1.00  0.00           H
ATOM   1500  N   ILE X 100      -7.477 -16.828  18.728  0.00  0.00           N
ATOM   1501  CA  ILE X 100      -7.033 -18.196  18.879  0.00  0.00           C
ATOM   1502  C   ILE X 100      -8.072 -19.305  19.139  0.00  0.00           C
ATOM   1503  O   ILE X 100      -8.420 -19.654  20.275  0.00  0.00           O
ATOM   1504  CB  ILE X 100      -5.925 -18.317  19.982  0.00  0.00           C
ATOM   1505  CG1 ILE X 100      -4.799 -17.255  19.887  0.00  0.00           C
ATOM   1506  CG2 ILE X 100      -5.317 -19.736  20.137  0.00  0.00           C
ATOM   1507  CD1 ILE X 100      -4.090 -16.986  21.227  0.00  0.00           C
ATOM   1508  H   ILE X 100      -7.224 -16.179  19.459  1.00  0.00           H
ATOM   1509  HA  ILE X 100      -6.552 -18.456  17.936  1.00  0.00           H
ATOM   1510  HB  ILE X 100      -6.436 -18.123  20.912  1.00  0.00           H
ATOM   1511 HG13 ILE X 100      -5.183 -16.295  19.545  1.00  0.00           H
ATOM   1512 HG12 ILE X 100      -4.073 -17.549  19.135  1.00  0.00           H
ATOM   1513 HG21 ILE X 100      -4.412 -19.745  20.741  1.00  0.00           H
ATOM   1514 HG22 ILE X 100      -6.011 -20.418  20.627  1.00  0.00           H
ATOM   1515 HG23 ILE X 100      -5.076 -20.172  19.171  1.00  0.00           H
ATOM   1516 HD11 ILE X 100      -3.072 -16.634  21.062  1.00  0.00           H
ATOM   1517 HD12 ILE X 100      -4.618 -16.217  21.793  1.00  0.00           H
ATOM   1518 HD13 ILE X 100      -4.031 -17.868  21.864  1.00  0.00           H
ATOM   1519  N   SER X 101      -8.580 -19.891  18.023  0.00  0.00           N
ATOM   1520  CA  SER X 101      -9.508 -20.985  18.073  0.00  0.00           C
ATOM   1521  C   SER X 101      -9.007 -22.270  18.663  0.00  0.00           C
ATOM   1522  O   SER X 101      -7.803 -22.475  18.814  0.00  0.00           O
ATOM   1523  CB  SER X 101     -10.046 -21.176  16.627  0.00  0.00           C
ATOM   1524  OG  SER X 101     -11.048 -22.173  16.475  0.00  0.00           O
ATOM   1525  H   SER X 101      -8.306 -19.559  17.109  1.00  0.00           H
ATOM   1526  HA  SER X 101     -10.325 -20.658  18.716  1.00  0.00           H
ATOM   1527  HB3 SER X 101      -9.224 -21.442  15.962  1.00  0.00           H
ATOM   1528  HB2 SER X 101     -10.451 -20.233  16.255  1.00  0.00           H
ATOM   1529  HG  SER X 101     -11.483 -22.018  15.625  1.00  0.00           H
ATOM   1530  N   ALA X 102      -9.945 -23.133  19.042  0.00  0.00           N
ATOM   1531  CA  ALA X 102      -9.637 -24.406  19.621  0.00  0.00           C
ATOM   1532  C   ALA X 102      -8.728 -25.252  18.630  0.00  0.00           C
ATOM   1533  O   ALA X 102      -7.744 -25.853  19.045  0.00  0.00           O
ATOM   1534  CB  ALA X 102     -10.915 -25.154  20.019  0.00  0.00           C
ATOM   1535  H   ALA X 102     -10.921 -22.902  18.927  1.00  0.00           H
ATOM   1536  HA  ALA X 102      -9.010 -24.192  20.487  1.00  0.00           H
ATOM   1537  HB1 ALA X 102     -10.681 -26.134  20.435  1.00  0.00           H
ATOM   1538  HB2 ALA X 102     -11.473 -24.606  20.779  1.00  0.00           H
ATOM   1539  HB3 ALA X 102     -11.575 -25.309  19.164  1.00  0.00           H
ATOM   1540  N   ALA X 103      -9.061 -25.247  17.340  0.00  0.00           N
ATOM   1541  CA  ALA X 103      -8.278 -25.889  16.390  0.00  0.00           C
ATOM   1542  C   ALA X 103      -6.859 -25.400  16.311  0.00  0.00           C
ATOM   1543  O   ALA X 103      -5.915 -26.183  16.274  0.00  0.00           O
ATOM   1544  CB  ALA X 103      -8.959 -25.778  15.016  0.00  0.00           C
ATOM   1545  H   ALA X 103      -9.897 -24.769  17.037  1.00  0.00           H
ATOM   1546  HA  ALA X 103      -8.249 -26.949  16.646  1.00  0.00           H
ATOM   1547  HB1 ALA X 103      -8.373 -26.283  14.246  1.00  0.00           H
ATOM   1548  HB2 ALA X 103      -9.945 -26.242  15.023  1.00  0.00           H
ATOM   1549  HB3 ALA X 103      -9.081 -24.738  14.707  1.00  0.00           H
ATOM   1550  N   GLU X 104      -6.705 -24.084  16.366  0.00  0.00           N
ATOM   1551  CA  GLU X 104      -5.376 -23.436  16.324  0.00  0.00           C
ATOM   1552  C   GLU X 104      -4.532 -23.835  17.586  0.00  0.00           C
ATOM   1553  O   GLU X 104      -3.365 -24.191  17.544  0.00  0.00           O
ATOM   1554  CB  GLU X 104      -5.560 -21.925  16.141  0.00  0.00           C
ATOM   1555  CG  GLU X 104      -6.227 -21.620  14.781  0.00  0.00           C
ATOM   1556  CD  GLU X 104      -6.520 -20.143  14.588  0.00  0.00           C
ATOM   1557  OE1 GLU X 104      -7.428 -19.665  15.294  0.00  0.00           O
ATOM   1558  OE2 GLU X 104      -5.881 -19.532  13.709  0.00  0.00           O
ATOM   1559  H   GLU X 104      -7.514 -23.483  16.440  1.00  0.00           H
ATOM   1560  HA  GLU X 104      -4.849 -23.725  15.416  1.00  0.00           H
ATOM   1561  HB3 GLU X 104      -4.590 -21.432  16.180  1.00  0.00           H
ATOM   1562  HB2 GLU X 104      -6.146 -21.504  16.959  1.00  0.00           H
ATOM   1563  HG3 GLU X 104      -7.171 -22.154  14.679  1.00  0.00           H
ATOM   1564  HG2 GLU X 104      -5.596 -21.974  13.966  1.00  0.00           H
ATOM   1565  N   LEU X 105      -5.200 -23.667  18.728  0.00  0.00           N
ATOM   1566  CA  LEU X 105      -4.534 -23.999  19.959  0.00  0.00           C
ATOM   1567  C   LEU X 105      -4.065 -25.497  19.985  0.00  0.00           C
ATOM   1568  O   LEU X 105      -2.945 -25.829  20.359  0.00  0.00           O
ATOM   1569  CB  LEU X 105      -5.507 -23.653  21.116  0.00  0.00           C
ATOM   1570  CG  LEU X 105      -4.889 -23.503  22.529  0.00  0.00           C
ATOM   1571  CD1 LEU X 105      -5.657 -22.467  23.377  0.00  0.00           C
ATOM   1572  CD2 LEU X 105      -4.756 -24.840  23.283  0.00  0.00           C
ATOM   1573  H   LEU X 105      -6.146 -23.315  18.713  1.00  0.00           H
ATOM   1574  HA  LEU X 105      -3.665 -23.353  20.078  1.00  0.00           H
ATOM   1575  HB3 LEU X 105      -6.353 -24.340  21.137  1.00  0.00           H
ATOM   1576  HB2 LEU X 105      -5.945 -22.689  20.858  1.00  0.00           H
ATOM   1577  HG  LEU X 105      -3.881 -23.105  22.398  1.00  0.00           H
ATOM   1578 HD11 LEU X 105      -5.893 -22.823  24.381  1.00  0.00           H
ATOM   1579 HD12 LEU X 105      -5.062 -21.561  23.497  1.00  0.00           H
ATOM   1580 HD13 LEU X 105      -6.601 -22.170  22.920  1.00  0.00           H
ATOM   1581 HD21 LEU X 105      -5.491 -24.955  24.079  1.00  0.00           H
ATOM   1582 HD22 LEU X 105      -4.876 -25.702  22.628  1.00  0.00           H
ATOM   1583 HD23 LEU X 105      -3.775 -24.912  23.753  1.00  0.00           H
ATOM   1584  N   ARG X 106      -4.955 -26.384  19.545  0.00  0.00           N
ATOM   1585  CA  ARG X 106      -4.583 -27.765  19.502  0.00  0.00           C
ATOM   1586  C   ARG X 106      -3.471 -28.046  18.565  0.00  0.00           C
ATOM   1587  O   ARG X 106      -2.622 -28.867  18.887  0.00  0.00           O
ATOM   1588  CB  ARG X 106      -5.762 -28.647  18.968  0.00  0.00           C
ATOM   1589  CG  ARG X 106      -6.833 -29.114  19.954  0.00  0.00           C
ATOM   1590  CD  ARG X 106      -7.989 -29.874  19.290  0.00  0.00           C
ATOM   1591  NE  ARG X 106      -8.891 -28.975  18.555  0.00  0.00           N
ATOM   1592  CZ  ARG X 106      -9.841 -29.347  17.683  0.00  0.00           C
ATOM   1593  NH1 ARG X 106     -10.002 -30.629  17.353  0.00  0.00           N
ATOM   1594  NH2 ARG X 106     -10.637 -28.426  17.140  0.00  0.00           N
ATOM   1595  H   ARG X 106      -5.871 -26.078  19.251  1.00  0.00           H
ATOM   1596  HA  ARG X 106      -4.215 -28.014  20.496  1.00  0.00           H
ATOM   1597  HB3 ARG X 106      -5.365 -29.576  18.550  1.00  0.00           H
ATOM   1598  HB2 ARG X 106      -6.235 -28.144  18.123  1.00  0.00           H
ATOM   1599  HG3 ARG X 106      -7.254 -28.214  20.386  1.00  0.00           H
ATOM   1600  HG2 ARG X 106      -6.416 -29.710  20.766  1.00  0.00           H
ATOM   1601  HD3 ARG X 106      -8.499 -30.549  19.978  1.00  0.00           H
ATOM   1602  HD2 ARG X 106      -7.554 -30.508  18.516  1.00  0.00           H
ATOM   1603  HE  ARG X 106      -8.781 -27.997  18.798  1.00  0.00           H
ATOM   1604 HH12 ARG X 106     -10.709 -30.933  16.699  1.00  0.00           H
ATOM   1605 HH11 ARG X 106      -9.414 -31.353  17.732  1.00  0.00           H
ATOM   1606 HH22 ARG X 106     -11.363 -28.673  16.484  1.00  0.00           H
ATOM   1607 HH21 ARG X 106     -10.594 -27.452  17.390  1.00  0.00           H
ATOM   1608  N   HID X 107      -3.468 -27.405  17.402  0.00  0.00           N
ATOM   1609  CA  HID X 107      -2.432 -27.500  16.407  0.00  0.00           C
ATOM   1610  C   HID X 107      -1.050 -27.115  16.957  0.00  0.00           C
ATOM   1611  O   HID X 107      -0.064 -27.849  16.873  0.00  0.00           O
ATOM   1612  CB  HID X 107      -2.761 -26.732  15.108  0.00  0.00           C
ATOM   1613  CG  HID X 107      -3.586 -27.505  14.104  0.00  0.00           C
ATOM   1614  ND1 HID X 107      -4.950 -27.681  14.231  0.00  0.00           N
ATOM   1615  CD2 HID X 107      -3.245 -28.147  12.935  0.00  0.00           C
ATOM   1616  CE1 HID X 107      -5.374 -28.396  13.189  0.00  0.00           C
ATOM   1617  NE2 HID X 107      -4.386 -28.717  12.359  0.00  0.00           N
ATOM   1618  H   HID X 107      -4.234 -26.792  17.161  1.00  0.00           H
ATOM   1619  HA  HID X 107      -2.381 -28.539  16.082  1.00  0.00           H
ATOM   1620  HB3 HID X 107      -1.834 -26.490  14.587  1.00  0.00           H
ATOM   1621  HB2 HID X 107      -3.245 -25.780  15.324  1.00  0.00           H
ATOM   1622  HD1 HID X 107      -5.521 -27.286  14.985  1.00  0.00           H
ATOM   1623  HD2 HID X 107      -2.272 -28.240  12.469  1.00  0.00           H
ATOM   1624  HE1 HID X 107      -6.408 -28.675  13.034  1.00  0.00           H
ATOM   1625  N   VAL X 108      -1.015 -25.916  17.550  0.00  0.00           N
ATOM   1626  CA  VAL X 108       0.272 -25.425  18.095  0.00  0.00           C
ATOM   1627  C   VAL X 108       0.741 -26.247  19.246  0.00  0.00           C
ATOM   1628  O   VAL X 108       1.940 -26.545  19.260  0.00  0.00           O
ATOM   1629  CB  VAL X 108       0.335 -23.908  18.398  0.00  0.00           C
ATOM   1630  CG1 VAL X 108       0.141 -23.076  17.120  0.00  0.00           C
ATOM   1631  CG2 VAL X 108      -0.624 -23.462  19.514  0.00  0.00           C
ATOM   1632  H   VAL X 108      -1.858 -25.363  17.621  1.00  0.00           H
ATOM   1633  HA  VAL X 108       0.968 -25.728  17.314  1.00  0.00           H
ATOM   1634  HB  VAL X 108       1.347 -23.689  18.744  1.00  0.00           H
ATOM   1635 HG11 VAL X 108       0.427 -22.039  17.281  1.00  0.00           H
ATOM   1636 HG12 VAL X 108       0.771 -23.440  16.309  1.00  0.00           H
ATOM   1637 HG13 VAL X 108      -0.896 -23.086  16.786  1.00  0.00           H
ATOM   1638 HG21 VAL X 108      -0.731 -22.382  19.557  1.00  0.00           H
ATOM   1639 HG22 VAL X 108      -1.617 -23.863  19.348  1.00  0.00           H
ATOM   1640 HG23 VAL X 108      -0.290 -23.799  20.497  1.00  0.00           H
ATOM   1641  N   MET X 109      -0.115 -26.640  20.190  0.00  0.00           N
ATOM   1642  CA  MET X 109       0.190 -27.507  21.322  0.00  0.00           C
ATOM   1643  C   MET X 109       0.822 -28.836  20.873  0.00  0.00           C
ATOM   1644  O   MET X 109       1.799 -29.242  21.495  0.00  0.00           O
ATOM   1645  CB  MET X 109      -1.065 -27.811  22.162  0.00  0.00           C
ATOM   1646  CG  MET X 109      -1.588 -26.635  22.994  0.00  0.00           C
ATOM   1647  SD  MET X 109      -1.130 -26.647  24.751  0.00  0.00           S
ATOM   1648  CE  MET X 109       0.626 -26.228  24.678  0.00  0.00           C
ATOM   1649  H   MET X 109      -1.077 -26.332  20.158  1.00  0.00           H
ATOM   1650  HA  MET X 109       0.929 -26.990  21.934  1.00  0.00           H
ATOM   1651  HB3 MET X 109      -0.852 -28.636  22.845  1.00  0.00           H
ATOM   1652  HB2 MET X 109      -1.860 -28.183  21.514  1.00  0.00           H
ATOM   1653  HG3 MET X 109      -2.675 -26.683  22.961  1.00  0.00           H
ATOM   1654  HG2 MET X 109      -1.314 -25.677  22.550  1.00  0.00           H
ATOM   1655  HE1 MET X 109       1.026 -26.107  25.686  1.00  0.00           H
ATOM   1656  HE2 MET X 109       1.198 -27.015  24.186  1.00  0.00           H
ATOM   1657  HE3 MET X 109       0.758 -25.290  24.141  1.00  0.00           H
ATOM   1658  N   THR X 110       0.352 -29.473  19.803  0.00  0.00           N
ATOM   1659  CA  THR X 110       0.933 -30.651  19.265  0.00  0.00           C
ATOM   1660  C   THR X 110       2.388 -30.393  18.893  0.00  0.00           C
ATOM   1661  O   THR X 110       3.275 -31.189  19.233  0.00  0.00           O
ATOM   1662  CB  THR X 110       0.149 -31.131  18.007  0.00  0.00           C
ATOM   1663  OG1 THR X 110      -1.220 -31.349  18.330  0.00  0.00           O
ATOM   1664  CG2 THR X 110       0.673 -32.431  17.372  0.00  0.00           C
ATOM   1665  H   THR X 110      -0.466 -29.122  19.324  1.00  0.00           H
ATOM   1666  HA  THR X 110       0.883 -31.451  20.003  1.00  0.00           H
ATOM   1667  HB  THR X 110       0.181 -30.357  17.240  1.00  0.00           H
ATOM   1668  HG1 THR X 110      -1.631 -30.499  18.568  1.00  0.00           H
ATOM   1669 HG21 THR X 110       0.043 -32.747  16.541  1.00  0.00           H
ATOM   1670 HG22 THR X 110       1.681 -32.310  16.976  1.00  0.00           H
ATOM   1671 HG23 THR X 110       0.698 -33.245  18.097  1.00  0.00           H
ATOM   1672  N   ASN X 111       2.641 -29.264  18.234  0.00  0.00           N
ATOM   1673  CA  ASN X 111       4.007 -28.900  17.863  0.00  0.00           C
ATOM   1674  C   ASN X 111       4.898 -28.642  19.087  0.00  0.00           C
ATOM   1675  O   ASN X 111       6.107 -28.840  19.021  0.00  0.00           O
ATOM   1676  CB  ASN X 111       4.025 -27.686  16.897  0.00  0.00           C
ATOM   1677  CG  ASN X 111       3.578 -27.988  15.462  0.00  0.00           C
ATOM   1678  OD1 ASN X 111       3.121 -29.083  15.138  0.00  0.00           O
ATOM   1679  ND2 ASN X 111       3.728 -27.023  14.562  0.00  0.00           N
ATOM   1680  H   ASN X 111       1.883 -28.645  17.982  1.00  0.00           H
ATOM   1681  HA  ASN X 111       4.435 -29.737  17.311  1.00  0.00           H
ATOM   1682  HB3 ASN X 111       5.054 -27.329  16.814  1.00  0.00           H
ATOM   1683  HB2 ASN X 111       3.455 -26.850  17.294  1.00  0.00           H
ATOM   1684 HD22 ASN X 111       3.522 -27.200  13.589  1.00  0.00           H
ATOM   1685 HD21 ASN X 111       4.132 -26.130  14.814  1.00  0.00           H
ATOM   1686  N   LEU X 112       4.292 -28.166  20.175  0.00  0.00           N
ATOM   1687  CA  LEU X 112       4.992 -27.922  21.389  0.00  0.00           C
ATOM   1688  C   LEU X 112       5.354 -29.202  22.088  0.00  0.00           C
ATOM   1689  O   LEU X 112       6.087 -29.319  23.067  0.00  0.00           O
ATOM   1690  CB  LEU X 112       4.173 -26.970  22.298  0.00  0.00           C
ATOM   1691  CG  LEU X 112       4.090 -25.515  21.764  0.00  0.00           C
ATOM   1692  CD1 LEU X 112       3.021 -24.704  22.515  0.00  0.00           C
ATOM   1693  CD2 LEU X 112       5.458 -24.794  21.794  0.00  0.00           C
ATOM   1694  H   LEU X 112       3.302 -27.965  20.154  1.00  0.00           H
ATOM   1695  HA  LEU X 112       5.885 -27.326  21.200  1.00  0.00           H
ATOM   1696  HB3 LEU X 112       4.612 -26.946  23.296  1.00  0.00           H
ATOM   1697  HB2 LEU X 112       3.172 -27.370  22.441  1.00  0.00           H
ATOM   1698  HG  LEU X 112       3.775 -25.546  20.722  1.00  0.00           H
ATOM   1699 HD11 LEU X 112       3.227 -23.634  22.516  1.00  0.00           H
ATOM   1700 HD12 LEU X 112       2.042 -24.830  22.051  1.00  0.00           H
ATOM   1701 HD13 LEU X 112       2.949 -25.018  23.556  1.00  0.00           H
ATOM   1702 HD21 LEU X 112       5.414 -23.821  22.285  1.00  0.00           H
ATOM   1703 HD22 LEU X 112       6.219 -25.369  22.322  1.00  0.00           H
ATOM   1704 HD23 LEU X 112       5.825 -24.622  20.781  1.00  0.00           H
ATOM   1705  N   GLY X 113       4.663 -30.223  21.604  0.00  0.00           N
ATOM   1706  CA  GLY X 113       4.962 -31.658  22.148  0.00  0.00           C
ATOM   1707  C   GLY X 113       3.876 -32.285  22.934  0.00  0.00           C
ATOM   1708  O   GLY X 113       3.908 -33.483  23.208  0.00  0.00           O
ATOM   1709  H   GLY X 113       3.958 -30.066  20.898  1.00  0.00           H
ATOM   1710  HA3 GLY X 113       5.872 -31.633  22.747  1.00  0.00           H
ATOM   1711  HA2 GLY X 113       5.227 -32.310  21.316  1.00  0.00           H
ATOM   1712  N   GLU X 114       2.813 -31.530  23.181  0.00  0.00           N
ATOM   1713  CA  GLU X 114       1.525 -31.941  23.731  0.00  0.00           C
ATOM   1714  C   GLU X 114       0.476 -32.267  22.717  0.00  0.00           C
ATOM   1715  O   GLU X 114       0.120 -31.497  21.826  0.00  0.00           O
ATOM   1716  CB  GLU X 114       1.052 -30.851  24.722  0.00  0.00           C
ATOM   1717  CG  GLU X 114       2.082 -30.600  25.853  0.00  0.00           C
ATOM   1718  CD  GLU X 114       1.587 -29.672  26.956  0.00  0.00           C
ATOM   1719  OE1 GLU X 114       0.669 -30.074  27.697  0.00  0.00           O
ATOM   1720  OE2 GLU X 114       2.182 -28.589  27.123  0.00  0.00           O
ATOM   1721  H   GLU X 114       2.840 -30.539  22.983  1.00  0.00           H
ATOM   1722  HA  GLU X 114       1.679 -32.813  24.368  1.00  0.00           H
ATOM   1723  HB3 GLU X 114       0.097 -31.146  25.160  1.00  0.00           H
ATOM   1724  HB2 GLU X 114       0.861 -29.915  24.194  1.00  0.00           H
ATOM   1725  HG3 GLU X 114       3.003 -30.185  25.440  1.00  0.00           H
ATOM   1726  HG2 GLU X 114       2.361 -31.549  26.315  1.00  0.00           H
ATOM   1727  N   LYS X 115       0.023 -33.509  22.831  0.00  0.00           N
ATOM   1728  CA  LYS X 115      -1.003 -34.126  21.962  0.00  0.00           C
ATOM   1729  C   LYS X 115      -2.457 -34.304  22.708  0.00  0.00           C
ATOM   1730  O   LYS X 115      -3.029 -35.399  22.760  0.00  0.00           O
ATOM   1731  CB  LYS X 115      -0.465 -35.507  21.517  0.00  0.00           C
ATOM   1732  CG  LYS X 115       0.867 -35.431  20.737  0.00  0.00           C
ATOM   1733  CD  LYS X 115       1.300 -36.731  20.027  0.00  0.00           C
ATOM   1734  CE  LYS X 115       1.769 -37.880  20.948  0.00  0.00           C
ATOM   1735  NZ  LYS X 115       0.664 -38.571  21.634  0.00  0.00           N
ATOM   1736  H   LYS X 115       0.383 -34.114  23.556  1.00  0.00           H
ATOM   1737  HA  LYS X 115      -1.109 -33.571  21.029  1.00  0.00           H
ATOM   1738  HB3 LYS X 115      -1.215 -35.976  20.876  1.00  0.00           H
ATOM   1739  HB2 LYS X 115      -0.355 -36.153  22.388  1.00  0.00           H
ATOM   1740  HG3 LYS X 115       1.670 -35.104  21.400  1.00  0.00           H
ATOM   1741  HG2 LYS X 115       0.782 -34.647  19.985  1.00  0.00           H
ATOM   1742  HD3 LYS X 115       2.120 -36.487  19.350  1.00  0.00           H
ATOM   1743  HD2 LYS X 115       0.496 -37.079  19.376  1.00  0.00           H
ATOM   1744  HE3 LYS X 115       2.488 -37.511  21.680  1.00  0.00           H
ATOM   1745  HE2 LYS X 115       2.297 -38.622  20.347  1.00  0.00           H
ATOM   1746  HZ1 LYS X 115       1.034 -39.320  22.194  1.00  0.00           H
ATOM   1747  HZ2 LYS X 115       0.162 -37.949  22.241  1.00  0.00           H
ATOM   1748  HZ3 LYS X 115       0.025 -38.972  20.970  1.00  0.00           H
ATOM   1749  N   LEU X 116      -2.963 -33.190  23.262  0.00  0.00           N
ATOM   1750  CA  LEU X 116      -4.277 -32.961  23.561  0.00  0.00           C
ATOM   1751  C   LEU X 116      -5.458 -33.241  22.818  0.00  0.00           C
ATOM   1752  O   LEU X 116      -5.398 -33.290  21.588  0.00  0.00           O
ATOM   1753  CB  LEU X 116      -4.353 -31.438  23.899  0.00  0.00           C
ATOM   1754  CG  LEU X 116      -3.284 -30.857  24.862  0.00  0.00           C
ATOM   1755  CD1 LEU X 116      -3.523 -29.356  25.058  0.00  0.00           C
ATOM   1756  CD2 LEU X 116      -3.227 -31.576  26.224  0.00  0.00           C
ATOM   1757  H   LEU X 116      -2.353 -32.420  23.497  1.00  0.00           H
ATOM   1758  HA  LEU X 116      -4.432 -33.453  24.522  1.00  0.00           H
ATOM   1759  HB3 LEU X 116      -5.330 -31.209  24.333  1.00  0.00           H
ATOM   1760  HB2 LEU X 116      -4.310 -30.869  22.968  1.00  0.00           H
ATOM   1761  HG  LEU X 116      -2.301 -30.941  24.400  1.00  0.00           H
ATOM   1762 HD11 LEU X 116      -2.786 -28.924  25.735  1.00  0.00           H
ATOM   1763 HD12 LEU X 116      -3.449 -28.817  24.114  1.00  0.00           H
ATOM   1764 HD13 LEU X 116      -4.510 -29.160  25.478  1.00  0.00           H
ATOM   1765 HD21 LEU X 116      -3.215 -30.875  27.059  1.00  0.00           H
ATOM   1766 HD22 LEU X 116      -4.082 -32.231  26.382  1.00  0.00           H
ATOM   1767 HD23 LEU X 116      -2.327 -32.186  26.305  1.00  0.00           H
ATOM   1768  N   THR X 117      -6.580 -33.506  23.501  0.00  0.00           N
ATOM   1769  CA  THR X 117      -7.887 -33.918  22.969  0.00  0.00           C
ATOM   1770  C   THR X 117      -8.715 -32.648  22.929  0.00  0.00           C
ATOM   1771  O   THR X 117      -8.377 -31.643  23.553  0.00  0.00           O
ATOM   1772  CB  THR X 117      -8.565 -34.991  23.863  0.00  0.00           C
ATOM   1773  OG1 THR X 117      -8.719 -34.560  25.204  0.00  0.00           O
ATOM   1774  CG2 THR X 117      -7.793 -36.318  23.874  0.00  0.00           C
ATOM   1775  H   THR X 117      -6.587 -33.431  24.509  1.00  0.00           H
ATOM   1776  HA  THR X 117      -7.752 -34.279  21.950  1.00  0.00           H
ATOM   1777  HB  THR X 117      -9.564 -35.191  23.472  1.00  0.00           H
ATOM   1778  HG1 THR X 117      -7.815 -34.497  25.596  1.00  0.00           H
ATOM   1779 HG21 THR X 117      -8.301 -37.068  24.481  1.00  0.00           H
ATOM   1780 HG22 THR X 117      -7.702 -36.722  22.865  1.00  0.00           H
ATOM   1781 HG23 THR X 117      -6.784 -36.198  24.269  1.00  0.00           H
ATOM   1782  N   ASP X 118      -9.791 -32.693  22.148  0.00  0.00           N
ATOM   1783  CA  ASP X 118     -10.688 -31.571  21.974  0.00  0.00           C
ATOM   1784  C   ASP X 118     -11.274 -31.163  23.378  0.00  0.00           C
ATOM   1785  O   ASP X 118     -11.341 -29.972  23.660  0.00  0.00           O
ATOM   1786  CB  ASP X 118     -11.803 -31.734  20.898  0.00  0.00           C
ATOM   1787  CG  ASP X 118     -12.396 -33.131  20.669  0.00  0.00           C
ATOM   1788  OD1 ASP X 118     -11.703 -34.147  20.892  0.00  0.00           O
ATOM   1789  OD2 ASP X 118     -13.522 -33.195  20.138  0.00  0.00           O
ATOM   1790  H   ASP X 118     -10.013 -33.538  21.641  1.00  0.00           H
ATOM   1791  HA  ASP X 118     -10.045 -30.740  21.686  1.00  0.00           H
ATOM   1792  HB3 ASP X 118     -11.413 -31.379  19.945  1.00  0.00           H
ATOM   1793  HB2 ASP X 118     -12.625 -31.064  21.157  1.00  0.00           H
ATOM   1794  N   ASP X 119     -11.632 -32.114  24.240  0.00  0.00           N
ATOM   1795  CA  ASP X 119     -12.056 -31.863  25.530  0.00  0.00           C
ATOM   1796  C   ASP X 119     -11.045 -31.059  26.354  0.00  0.00           C
ATOM   1797  O   ASP X 119     -11.397 -30.086  27.015  0.00  0.00           O
ATOM   1798  CB  ASP X 119     -12.442 -33.133  26.342  0.00  0.00           C
ATOM   1799  CG  ASP X 119     -13.533 -34.028  25.755  0.00  0.00           C
ATOM   1800  OD1 ASP X 119     -14.419 -33.527  25.037  0.00  0.00           O
ATOM   1801  OD2 ASP X 119     -13.563 -35.218  26.127  0.00  0.00           O
ATOM   1802  H   ASP X 119     -11.601 -33.085  23.963  1.00  0.00           H
ATOM   1803  HA  ASP X 119     -12.956 -31.253  25.453  1.00  0.00           H
ATOM   1804  HB3 ASP X 119     -12.760 -32.838  27.343  1.00  0.00           H
ATOM   1805  HB2 ASP X 119     -11.544 -33.742  26.462  1.00  0.00           H
ATOM   1806  N   GLU X 120      -9.780 -31.448  26.259  0.00  0.00           N
ATOM   1807  CA  GLU X 120      -8.687 -30.775  26.973  0.00  0.00           C
ATOM   1808  C   GLU X 120      -8.562 -29.279  26.491  0.00  0.00           C
ATOM   1809  O   GLU X 120      -8.474 -28.298  27.214  0.00  0.00           O
ATOM   1810  CB  GLU X 120      -7.382 -31.577  26.830  0.00  0.00           C
ATOM   1811  CG  GLU X 120      -7.396 -32.833  27.729  0.00  0.00           C
ATOM   1812  CD  GLU X 120      -6.294 -33.816  27.382  0.00  0.00           C
ATOM   1813  OE1 GLU X 120      -6.285 -34.250  26.212  0.00  0.00           O
ATOM   1814  OE2 GLU X 120      -5.505 -34.177  28.279  0.00  0.00           O
ATOM   1815  H   GLU X 120      -9.537 -32.238  25.679  1.00  0.00           H
ATOM   1816  HA  GLU X 120      -8.879 -30.800  28.046  1.00  0.00           H
ATOM   1817  HB3 GLU X 120      -6.528 -30.955  27.101  1.00  0.00           H
ATOM   1818  HB2 GLU X 120      -7.222 -31.850  25.789  1.00  0.00           H
ATOM   1819  HG3 GLU X 120      -8.348 -33.357  27.639  1.00  0.00           H
ATOM   1820  HG2 GLU X 120      -7.310 -32.540  28.776  1.00  0.00           H
ATOM   1821  N   VAL X 121      -8.453 -29.216  25.164  0.00  0.00           N
ATOM   1822  CA  VAL X 121      -8.273 -27.867  24.603  0.00  0.00           C
ATOM   1823  C   VAL X 121      -9.450 -26.963  24.893  0.00  0.00           C
ATOM   1824  O   VAL X 121      -9.343 -25.769  25.163  0.00  0.00           O
ATOM   1825  CB  VAL X 121      -7.809 -27.829  23.124  0.00  0.00           C
ATOM   1826  CG1 VAL X 121      -7.951 -26.447  22.446  0.00  0.00           C
ATOM   1827  CG2 VAL X 121      -6.329 -28.273  23.073  0.00  0.00           C
ATOM   1828  H   VAL X 121      -8.496 -30.062  24.613  1.00  0.00           H
ATOM   1829  HA  VAL X 121      -7.391 -27.426  25.068  1.00  0.00           H
ATOM   1830  HB  VAL X 121      -8.400 -28.541  22.547  1.00  0.00           H
ATOM   1831 HG11 VAL X 121      -7.411 -26.391  21.506  1.00  0.00           H
ATOM   1832 HG12 VAL X 121      -8.994 -26.210  22.234  1.00  0.00           H
ATOM   1833 HG13 VAL X 121      -7.554 -25.651  23.076  1.00  0.00           H
ATOM   1834 HG21 VAL X 121      -6.241 -29.344  23.250  1.00  0.00           H
ATOM   1835 HG22 VAL X 121      -5.850 -28.042  22.127  1.00  0.00           H
ATOM   1836 HG23 VAL X 121      -5.716 -27.767  23.818  1.00  0.00           H
ATOM   1837  N   ASP X 122     -10.621 -27.596  24.863  0.00  0.00           N
ATOM   1838  CA  ASP X 122     -11.865 -26.785  25.125  0.00  0.00           C
ATOM   1839  C   ASP X 122     -11.803 -26.231  26.597  0.00  0.00           C
ATOM   1840  O   ASP X 122     -12.121 -25.072  26.844  0.00  0.00           O
ATOM   1841  CB  ASP X 122     -13.215 -27.535  24.953  0.00  0.00           C
ATOM   1842  CG  ASP X 122     -13.678 -27.813  23.522  0.00  0.00           C
ATOM   1843  OD1 ASP X 122     -13.252 -27.109  22.587  0.00  0.00           O
ATOM   1844  OD2 ASP X 122     -14.615 -28.626  23.379  0.00  0.00           O
ATOM   1845  H   ASP X 122     -10.655 -28.587  24.670  1.00  0.00           H
ATOM   1846  HA  ASP X 122     -11.896 -25.947  24.429  1.00  0.00           H
ATOM   1847  HB3 ASP X 122     -14.008 -26.964  25.440  1.00  0.00           H
ATOM   1848  HB2 ASP X 122     -13.138 -28.489  25.475  1.00  0.00           H
ATOM   1849  N   GLU X 123     -11.370 -27.061  27.543  0.00  0.00           N
ATOM   1850  CA  GLU X 123     -11.267 -26.640  28.884  0.00  0.00           C
ATOM   1851  C   GLU X 123     -10.183 -25.512  29.029  0.00  0.00           C
ATOM   1852  O   GLU X 123     -10.414 -24.543  29.747  0.00  0.00           O
ATOM   1853  CB  GLU X 123     -10.947 -27.833  29.809  0.00  0.00           C
ATOM   1854  CG  GLU X 123     -12.160 -28.761  30.048  0.00  0.00           C
ATOM   1855  CD  GLU X 123     -11.871 -29.951  30.964  0.00  0.00           C
ATOM   1856  OE1 GLU X 123     -10.750 -30.060  31.499  0.00  0.00           O
ATOM   1857  OE2 GLU X 123     -12.799 -30.758  31.169  0.00  0.00           O
ATOM   1858  H   GLU X 123     -11.111 -28.008  27.304  1.00  0.00           H
ATOM   1859  HA  GLU X 123     -12.232 -26.253  29.212  1.00  0.00           H
ATOM   1860  HB3 GLU X 123     -10.595 -27.459  30.772  1.00  0.00           H
ATOM   1861  HB2 GLU X 123     -10.121 -28.412  29.395  1.00  0.00           H
ATOM   1862  HG3 GLU X 123     -12.540 -29.138  29.099  1.00  0.00           H
ATOM   1863  HG2 GLU X 123     -12.973 -28.185  30.491  1.00  0.00           H
ATOM   1864  N   MET X 124      -9.060 -25.613  28.320  0.00  0.00           N
ATOM   1865  CA  MET X 124      -8.075 -24.567  28.308  0.00  0.00           C
ATOM   1866  C   MET X 124      -8.643 -23.246  27.884  0.00  0.00           C
ATOM   1867  O   MET X 124      -8.421 -22.214  28.512  0.00  0.00           O
ATOM   1868  CB  MET X 124      -6.861 -24.939  27.431  0.00  0.00           C
ATOM   1869  CG  MET X 124      -5.961 -26.016  28.051  0.00  0.00           C
ATOM   1870  SD  MET X 124      -4.516 -26.453  27.047  0.00  0.00           S
ATOM   1871  CE  MET X 124      -3.609 -24.879  27.057  0.00  0.00           C
ATOM   1872  H   MET X 124      -8.883 -26.441  27.770  1.00  0.00           H
ATOM   1873  HA  MET X 124      -7.702 -24.454  29.326  1.00  0.00           H
ATOM   1874  HB3 MET X 124      -6.260 -24.043  27.271  1.00  0.00           H
ATOM   1875  HB2 MET X 124      -7.181 -25.253  26.439  1.00  0.00           H
ATOM   1876  HG3 MET X 124      -6.534 -26.925  28.230  1.00  0.00           H
ATOM   1877  HG2 MET X 124      -5.609 -25.687  29.029  1.00  0.00           H
ATOM   1878  HE1 MET X 124      -2.607 -25.016  26.654  1.00  0.00           H
ATOM   1879  HE2 MET X 124      -4.115 -24.133  26.444  1.00  0.00           H
ATOM   1880  HE3 MET X 124      -3.514 -24.494  28.073  1.00  0.00           H
ATOM   1881  N   ILE X 125      -9.417 -23.284  26.808  0.00  0.00           N
ATOM   1882  CA  ILE X 125      -9.994 -22.098  26.256  0.00  0.00           C
ATOM   1883  C   ILE X 125     -11.031 -21.521  27.153  0.00  0.00           C
ATOM   1884  O   ILE X 125     -11.009 -20.302  27.358  0.00  0.00           O
ATOM   1885  CB  ILE X 125     -10.558 -22.462  24.835  0.00  0.00           C
ATOM   1886  CG1 ILE X 125      -9.792 -21.689  23.740  0.00  0.00           C
ATOM   1887  CG2 ILE X 125     -12.089 -22.436  24.617  0.00  0.00           C
ATOM   1888  CD1 ILE X 125      -9.833 -22.357  22.363  0.00  0.00           C
ATOM   1889  H   ILE X 125      -9.612 -24.166  26.356  1.00  0.00           H
ATOM   1890  HA  ILE X 125      -9.207 -21.360  26.108  1.00  0.00           H
ATOM   1891  HB  ILE X 125     -10.313 -23.507  24.651  1.00  0.00           H
ATOM   1892 HG13 ILE X 125      -8.739 -21.615  24.010  1.00  0.00           H
ATOM   1893 HG12 ILE X 125     -10.156 -20.664  23.681  1.00  0.00           H
ATOM   1894 HG21 ILE X 125     -12.346 -22.724  23.598  1.00  0.00           H
ATOM   1895 HG22 ILE X 125     -12.604 -23.143  25.263  1.00  0.00           H
ATOM   1896 HG23 ILE X 125     -12.512 -21.450  24.808  1.00  0.00           H
ATOM   1897 HD11 ILE X 125      -9.754 -23.439  22.454  1.00  0.00           H
ATOM   1898 HD12 ILE X 125     -10.753 -22.130  21.828  1.00  0.00           H
ATOM   1899 HD13 ILE X 125      -9.001 -22.013  21.747  1.00  0.00           H
ATOM   1900  N   ARG X 126     -11.922 -22.334  27.721  0.00  0.00           N
ATOM   1901  CA  ARG X 126     -12.944 -21.925  28.679  0.00  0.00           C
ATOM   1902  C   ARG X 126     -12.311 -21.166  29.875  0.00  0.00           C
ATOM   1903  O   ARG X 126     -12.830 -20.166  30.367  0.00  0.00           O
ATOM   1904  CB  ARG X 126     -13.716 -23.186  29.133  0.00  0.00           C
ATOM   1905  CG  ARG X 126     -14.881 -22.927  30.107  0.00  0.00           C
ATOM   1906  CD  ARG X 126     -15.585 -24.223  30.536  0.00  0.00           C
ATOM   1907  NE  ARG X 126     -16.825 -23.956  31.281  0.00  0.00           N
ATOM   1908  CZ  ARG X 126     -18.037 -23.720  30.759  0.00  0.00           C
ATOM   1909  NH1 ARG X 126     -18.228 -23.733  29.438  0.00  0.00           N
ATOM   1910  NH2 ARG X 126     -19.062 -23.469  31.572  0.00  0.00           N
ATOM   1911  H   ARG X 126     -11.922 -23.319  27.496  1.00  0.00           H
ATOM   1912  HA  ARG X 126     -13.676 -21.286  28.185  1.00  0.00           H
ATOM   1913  HB3 ARG X 126     -13.026 -23.895  29.592  1.00  0.00           H
ATOM   1914  HB2 ARG X 126     -14.117 -23.683  28.247  1.00  0.00           H
ATOM   1915  HG3 ARG X 126     -15.593 -22.195  29.723  1.00  0.00           H
ATOM   1916  HG2 ARG X 126     -14.450 -22.488  31.006  1.00  0.00           H
ATOM   1917  HD3 ARG X 126     -14.944 -24.687  31.287  1.00  0.00           H
ATOM   1918  HD2 ARG X 126     -15.684 -24.965  29.742  1.00  0.00           H
ATOM   1919  HE  ARG X 126     -16.706 -23.920  32.287  1.00  0.00           H
ATOM   1920 HH12 ARG X 126     -19.131 -23.558  29.021  1.00  0.00           H
ATOM   1921 HH11 ARG X 126     -17.477 -23.931  28.797  1.00  0.00           H
ATOM   1922 HH22 ARG X 126     -19.994 -23.286  31.228  1.00  0.00           H
ATOM   1923 HH21 ARG X 126     -18.963 -23.454  32.578  1.00  0.00           H
ATOM   1924  N   GLU X 127     -11.170 -21.684  30.327  0.00  0.00           N
ATOM   1925  CA  GLU X 127     -10.500 -21.039  31.480  0.00  0.00           C
ATOM   1926  C   GLU X 127     -10.107 -19.584  31.145  0.00  0.00           C
ATOM   1927  O   GLU X 127      -9.974 -18.728  32.022  0.00  0.00           O
ATOM   1928  CB  GLU X 127      -9.252 -21.857  31.893  0.00  0.00           C
ATOM   1929  CG  GLU X 127      -9.560 -23.149  32.688  0.00  0.00           C
ATOM   1930  CD  GLU X 127     -10.087 -22.887  34.097  0.00  0.00           C
ATOM   1931  OE1 GLU X 127      -9.320 -22.365  34.929  0.00  0.00           O
ATOM   1932  OE2 GLU X 127     -11.261 -23.212  34.363  0.00  0.00           O
ATOM   1933  H   GLU X 127     -10.778 -22.502  29.885  1.00  0.00           H
ATOM   1934  HA  GLU X 127     -11.145 -21.065  32.357  1.00  0.00           H
ATOM   1935  HB3 GLU X 127      -8.582 -21.235  32.489  1.00  0.00           H
ATOM   1936  HB2 GLU X 127      -8.674 -22.123  31.011  1.00  0.00           H
ATOM   1937  HG3 GLU X 127      -8.654 -23.749  32.769  1.00  0.00           H
ATOM   1938  HG2 GLU X 127     -10.281 -23.761  32.149  1.00  0.00           H
ATOM   1939  N   ALA X 128      -9.768 -19.368  29.876  0.00  0.00           N
ATOM   1940  CA  ALA X 128      -9.167 -18.056  29.525  0.00  0.00           C
ATOM   1941  C   ALA X 128     -10.181 -17.202  28.836  0.00  0.00           C
ATOM   1942  O   ALA X 128      -9.983 -16.001  28.822  0.00  0.00           O
ATOM   1943  CB  ALA X 128      -8.162 -18.413  28.435  0.00  0.00           C
ATOM   1944  H   ALA X 128      -9.922 -20.086  29.183  1.00  0.00           H
ATOM   1945  HA  ALA X 128      -8.744 -17.557  30.397  1.00  0.00           H
ATOM   1946  HB1 ALA X 128      -7.746 -17.505  28.000  1.00  0.00           H
ATOM   1947  HB2 ALA X 128      -7.377 -19.060  28.822  1.00  0.00           H
ATOM   1948  HB3 ALA X 128      -8.622 -18.955  27.607  1.00  0.00           H
ATOM   1949  N   ASP X 129     -11.206 -17.760  28.222  0.00  0.00           N
ATOM   1950  CA  ASP X 129     -12.299 -17.050  27.605  0.00  0.00           C
ATOM   1951  C   ASP X 129     -13.036 -16.041  28.485  0.00  0.00           C
ATOM   1952  O   ASP X 129     -13.605 -16.504  29.463  0.00  0.00           O
ATOM   1953  CB  ASP X 129     -13.251 -18.122  26.998  0.00  0.00           C
ATOM   1954  CG  ASP X 129     -14.309 -17.648  26.018  0.00  0.00           C
ATOM   1955  OD1 ASP X 129     -14.162 -16.543  25.472  0.00  0.00           O
ATOM   1956  OD2 ASP X 129     -15.216 -18.455  25.723  0.00  0.00           O
ATOM   1957  H   ASP X 129     -11.270 -18.766  28.156  1.00  0.00           H
ATOM   1958  HA  ASP X 129     -11.862 -16.474  26.790  1.00  0.00           H
ATOM   1959  HB3 ASP X 129     -13.744 -18.659  27.810  1.00  0.00           H
ATOM   1960  HB2 ASP X 129     -12.666 -18.838  26.425  1.00  0.00           H
ATOM   1961  N   ILE X 130     -13.091 -14.755  28.148  0.00  0.00           N
ATOM   1962  CA  ILE X 130     -13.846 -13.842  28.909  0.00  0.00           C
ATOM   1963  C   ILE X 130     -15.203 -13.602  28.099  0.00  0.00           C
ATOM   1964  O   ILE X 130     -16.363 -13.764  28.481  0.00  0.00           O
ATOM   1965  CB  ILE X 130     -13.096 -12.498  29.179  0.00  0.00           C
ATOM   1966  CG1 ILE X 130     -11.791 -12.732  29.980  0.00  0.00           C
ATOM   1967  CG2 ILE X 130     -13.972 -11.448  29.897  0.00  0.00           C
ATOM   1968  CD1 ILE X 130     -10.855 -11.512  30.023  0.00  0.00           C
ATOM   1969  H   ILE X 130     -12.588 -14.422  27.338  1.00  0.00           H
ATOM   1970  HA  ILE X 130     -14.085 -14.298  29.870  1.00  0.00           H
ATOM   1971  HB  ILE X 130     -12.813 -12.074  28.214  1.00  0.00           H
ATOM   1972 HG13 ILE X 130     -11.232 -13.565  29.553  1.00  0.00           H
ATOM   1973 HG12 ILE X 130     -12.038 -13.039  30.997  1.00  0.00           H
ATOM   1974 HG21 ILE X 130     -13.418 -10.529  30.088  1.00  0.00           H
ATOM   1975 HG22 ILE X 130     -14.841 -11.164  29.303  1.00  0.00           H
ATOM   1976 HG23 ILE X 130     -14.331 -11.822  30.857  1.00  0.00           H
ATOM   1977 HD11 ILE X 130      -9.816 -11.819  29.901  1.00  0.00           H
ATOM   1978 HD12 ILE X 130     -11.075 -10.799  29.228  1.00  0.00           H
ATOM   1979 HD13 ILE X 130     -10.940 -10.986  30.974  1.00  0.00           H
ATOM   1980  N   ASP X 131     -14.909 -13.153  26.883  0.00  0.00           N
ATOM   1981  CA  ASP X 131     -16.123 -12.702  26.061  0.00  0.00           C
ATOM   1982  C   ASP X 131     -16.877 -13.911  25.534  0.00  0.00           C
ATOM   1983  O   ASP X 131     -17.899 -13.716  24.878  0.00  0.00           O
ATOM   1984  CB  ASP X 131     -15.704 -11.823  24.844  0.00  0.00           C
ATOM   1985  CG  ASP X 131     -15.101 -10.456  25.170  0.00  0.00           C
ATOM   1986  OD1 ASP X 131     -15.396  -9.893  26.245  0.00  0.00           O
ATOM   1987  OD2 ASP X 131     -14.474  -9.871  24.262  0.00  0.00           O
ATOM   1988  H   ASP X 131     -13.949 -13.132  26.572  1.00  0.00           H
ATOM   1989  HA  ASP X 131     -16.766 -12.010  26.605  1.00  0.00           H
ATOM   1990  HB3 ASP X 131     -16.564 -11.644  24.196  1.00  0.00           H
ATOM   1991  HB2 ASP X 131     -14.973 -12.384  24.260  1.00  0.00           H
ATOM   1992  N   GLY X 132     -16.473 -15.126  25.905  0.00  0.00           N
ATOM   1993  CA  GLY X 132     -17.545 -16.222  25.608  0.00  0.00           C
ATOM   1994  C   GLY X 132     -17.820 -16.756  24.212  0.00  0.00           C
ATOM   1995  O   GLY X 132     -18.596 -17.663  23.941  0.00  0.00           O
ATOM   1996  H   GLY X 132     -15.562 -15.248  26.325  1.00  0.00           H
ATOM   1997  HA3 GLY X 132     -18.491 -15.913  26.055  1.00  0.00           H
ATOM   1998  HA2 GLY X 132     -17.374 -17.066  26.276  1.00  0.00           H
ATOM   1999  N   ASP X 133     -16.926 -16.254  23.312  0.00  0.00           N
ATOM   2000  CA  ASP X 133     -16.799 -16.594  21.881  0.00  0.00           C
ATOM   2001  C   ASP X 133     -16.169 -17.949  21.451  0.00  0.00           C
ATOM   2002  O   ASP X 133     -16.020 -18.242  20.258  0.00  0.00           O
ATOM   2003  CB  ASP X 133     -16.326 -15.399  21.013  0.00  0.00           C
ATOM   2004  CG  ASP X 133     -17.036 -15.268  19.660  0.00  0.00           C
ATOM   2005  OD1 ASP X 133     -18.177 -15.752  19.507  0.00  0.00           O
ATOM   2006  OD2 ASP X 133     -16.500 -14.550  18.794  0.00  0.00           O
ATOM   2007  H   ASP X 133     -16.248 -15.565  23.604  1.00  0.00           H
ATOM   2008  HA  ASP X 133     -17.844 -16.838  21.686  1.00  0.00           H
ATOM   2009  HB3 ASP X 133     -15.255 -15.507  20.830  1.00  0.00           H
ATOM   2010  HB2 ASP X 133     -16.465 -14.464  21.558  1.00  0.00           H
ATOM   2011  N   GLY X 134     -15.706 -18.693  22.458  0.00  0.00           N
ATOM   2012  CA  GLY X 134     -14.917 -19.903  22.351  0.00  0.00           C
ATOM   2013  C   GLY X 134     -13.339 -19.615  22.139  0.00  0.00           C
ATOM   2014  O   GLY X 134     -12.443 -20.332  22.581  0.00  0.00           O
ATOM   2015  H   GLY X 134     -15.899 -18.427  23.413  1.00  0.00           H
ATOM   2016  HA3 GLY X 134     -15.289 -20.506  21.523  1.00  0.00           H
ATOM   2017  HA2 GLY X 134     -15.058 -20.507  23.246  1.00  0.00           H
ATOM   2018  N   HID X 135     -13.087 -18.570  21.373  0.00  0.00           N
ATOM   2019  CA  HID X 135     -11.730 -18.331  21.106  0.00  0.00           C
ATOM   2020  C   HID X 135     -11.051 -17.383  21.834  0.00  0.00           C
ATOM   2021  O   HID X 135     -11.737 -16.510  22.383  0.00  0.00           O
ATOM   2022  CB  HID X 135     -11.660 -17.893  19.616  0.00  0.00           C
ATOM   2023  CG  HID X 135     -12.384 -18.701  18.550  0.00  0.00           C
ATOM   2024  ND1 HID X 135     -12.882 -19.986  18.722  0.00  0.00           N
ATOM   2025  CD2 HID X 135     -12.712 -18.366  17.254  0.00  0.00           C
ATOM   2026  CE1 HID X 135     -13.474 -20.352  17.585  0.00  0.00           C
ATOM   2027  NE2 HID X 135     -13.401 -19.417  16.643  0.00  0.00           N
ATOM   2028  H   HID X 135     -13.847 -18.006  21.023  1.00  0.00           H
ATOM   2029  HA  HID X 135     -11.174 -19.268  21.090  1.00  0.00           H
ATOM   2030  HB3 HID X 135     -10.615 -17.847  19.304  1.00  0.00           H
ATOM   2031  HB2 HID X 135     -12.048 -16.879  19.531  1.00  0.00           H
ATOM   2032  HD1 HID X 135     -12.852 -20.543  19.566  1.00  0.00           H
ATOM   2033  HD2 HID X 135     -12.504 -17.450  16.717  1.00  0.00           H
ATOM   2034  HE1 HID X 135     -13.957 -21.310  17.443  1.00  0.00           H
ATOM   2035  N   ILE X 136      -9.742 -17.485  22.012  0.00  0.00           N
ATOM   2036  CA  ILE X 136      -8.806 -16.544  22.828  0.00  0.00           C
ATOM   2037  C   ILE X 136      -8.357 -15.292  21.928  0.00  0.00           C
ATOM   2038  O   ILE X 136      -7.842 -15.469  20.829  0.00  0.00           O
ATOM   2039  CB  ILE X 136      -7.553 -17.238  23.445  0.00  0.00           C
ATOM   2040  CG1 ILE X 136      -7.883 -18.652  23.979  0.00  0.00           C
ATOM   2041  CG2 ILE X 136      -6.923 -16.373  24.556  0.00  0.00           C
ATOM   2042  CD1 ILE X 136      -6.724 -19.350  24.705  0.00  0.00           C
ATOM   2043  H   ILE X 136      -9.233 -18.247  21.589  1.00  0.00           H
ATOM   2044  HA  ILE X 136      -9.344 -16.179  23.703  1.00  0.00           H
ATOM   2045  HB  ILE X 136      -6.778 -17.315  22.698  1.00  0.00           H
ATOM   2046 HG13 ILE X 136      -8.195 -19.290  23.154  1.00  0.00           H
ATOM   2047 HG12 ILE X 136      -8.736 -18.593  24.659  1.00  0.00           H
ATOM   2048 HG21 ILE X 136      -5.974 -16.784  24.900  1.00  0.00           H
ATOM   2049 HG22 ILE X 136      -6.712 -15.364  24.209  1.00  0.00           H
ATOM   2050 HG23 ILE X 136      -7.580 -16.300  25.424  1.00  0.00           H
ATOM   2051 HD11 ILE X 136      -6.915 -20.416  24.810  1.00  0.00           H
ATOM   2052 HD12 ILE X 136      -5.783 -19.228  24.168  1.00  0.00           H
ATOM   2053 HD13 ILE X 136      -6.596 -18.954  25.711  1.00  0.00           H
ATOM   2054  N   ASN X 137      -8.598 -14.090  22.435  0.00  0.00           N
ATOM   2055  CA  ASN X 137      -8.131 -12.965  21.789  0.00  0.00           C
ATOM   2056  C   ASN X 137      -7.128 -12.437  22.822  0.00  0.00           C
ATOM   2057  O   ASN X 137      -7.089 -12.713  24.021  0.00  0.00           O
ATOM   2058  CB  ASN X 137      -9.311 -11.985  21.559  0.00  0.00           C
ATOM   2059  CG  ASN X 137      -8.953 -10.634  20.925  0.00  0.00           C
ATOM   2060  OD1 ASN X 137      -7.923 -10.468  20.278  0.00  0.00           O
ATOM   2061  ND2 ASN X 137      -9.815  -9.638  21.091  0.00  0.00           N
ATOM   2062  H   ASN X 137      -9.123 -13.999  23.294  1.00  0.00           H
ATOM   2063  HA  ASN X 137      -7.617 -13.242  20.869  1.00  0.00           H
ATOM   2064  HB3 ASN X 137      -9.811 -11.793  22.510  1.00  0.00           H
ATOM   2065  HB2 ASN X 137     -10.054 -12.457  20.919  1.00  0.00           H
ATOM   2066 HD22 ASN X 137      -9.637  -8.730  20.686  1.00  0.00           H
ATOM   2067 HD21 ASN X 137     -10.673  -9.768  21.610  1.00  0.00           H
ATOM   2068  N   TYR X 138      -6.147 -11.792  22.195  0.00  0.00           N
ATOM   2069  CA  TYR X 138      -4.885 -11.132  22.695  0.00  0.00           C
ATOM   2070  C   TYR X 138      -5.031 -10.788  24.141  0.00  0.00           C
ATOM   2071  O   TYR X 138      -4.234 -11.250  24.964  0.00  0.00           O
ATOM   2072  CB  TYR X 138      -4.452  -9.927  21.825  0.00  0.00           C
ATOM   2073  CG  TYR X 138      -3.326  -9.089  22.419  0.00  0.00           C
ATOM   2074  CD1 TYR X 138      -2.066  -9.675  22.662  0.00  0.00           C
ATOM   2075  CD2 TYR X 138      -3.557  -7.751  22.801  0.00  0.00           C
ATOM   2076  CE1 TYR X 138      -1.055  -8.940  23.312  0.00  0.00           C
ATOM   2077  CE2 TYR X 138      -2.543  -7.013  23.443  0.00  0.00           C
ATOM   2078  CZ  TYR X 138      -1.296  -7.610  23.708  0.00  0.00           C
ATOM   2079  OH  TYR X 138      -0.327  -6.892  24.347  0.00  0.00           O
ATOM   2080  H   TYR X 138      -6.177 -11.679  21.192  1.00  0.00           H
ATOM   2081  HA  TYR X 138      -4.134 -11.922  22.674  1.00  0.00           H
ATOM   2082  HB3 TYR X 138      -5.313  -9.278  21.662  1.00  0.00           H
ATOM   2083  HB2 TYR X 138      -4.147 -10.261  20.838  1.00  0.00           H
ATOM   2084  HD1 TYR X 138      -1.878 -10.701  22.381  1.00  0.00           H
ATOM   2085  HD2 TYR X 138      -4.518  -7.288  22.630  1.00  0.00           H
ATOM   2086  HE1 TYR X 138      -0.105  -9.415  23.509  1.00  0.00           H
ATOM   2087  HE2 TYR X 138      -2.733  -5.992  23.743  1.00  0.00           H
ATOM   2088  HH  TYR X 138       0.494  -7.387  24.460  1.00  0.00           H
ATOM   2089  N   GLU X 139      -6.016  -9.954  24.476  0.00  0.00           N
ATOM   2090  CA  GLU X 139      -6.254  -9.531  25.869  0.00  0.00           C
ATOM   2091  C   GLU X 139      -6.474 -10.782  26.781  0.00  0.00           C
ATOM   2092  O   GLU X 139      -5.910 -10.889  27.865  0.00  0.00           O
ATOM   2093  CB  GLU X 139      -7.485  -8.589  25.874  0.00  0.00           C
ATOM   2094  CG  GLU X 139      -7.939  -8.045  27.251  0.00  0.00           C
ATOM   2095  CD  GLU X 139      -6.917  -7.154  27.957  0.00  0.00           C
ATOM   2096  OE1 GLU X 139      -6.149  -6.456  27.269  0.00  0.00           O
ATOM   2097  OE2 GLU X 139      -6.939  -7.122  29.203  0.00  0.00           O
ATOM   2098  H   GLU X 139      -6.632  -9.587  23.764  1.00  0.00           H
ATOM   2099  HA  GLU X 139      -5.397  -8.962  26.230  1.00  0.00           H
ATOM   2100  HB3 GLU X 139      -8.334  -9.111  25.430  1.00  0.00           H
ATOM   2101  HB2 GLU X 139      -7.289  -7.744  25.215  1.00  0.00           H
ATOM   2102  HG3 GLU X 139      -8.211  -8.871  27.911  1.00  0.00           H
ATOM   2103  HG2 GLU X 139      -8.849  -7.461  27.118  1.00  0.00           H
ATOM   2104  N   GLU X 140      -7.283 -11.729  26.309  0.00  0.00           N
ATOM   2105  CA  GLU X 140      -7.517 -12.921  27.096  0.00  0.00           C
ATOM   2106  C   GLU X 140      -6.257 -13.715  27.267  0.00  0.00           C
ATOM   2107  O   GLU X 140      -6.007 -14.201  28.366  0.00  0.00           O
ATOM   2108  CB  GLU X 140      -8.683 -13.705  26.476  0.00  0.00           C
ATOM   2109  CG  GLU X 140      -9.971 -12.851  26.406  0.00  0.00           C
ATOM   2110  CD  GLU X 140     -11.029 -13.439  25.493  0.00  0.00           C
ATOM   2111  OE1 GLU X 140     -10.667 -13.796  24.356  0.00  0.00           O
ATOM   2112  OE2 GLU X 140     -12.202 -13.450  25.916  0.00  0.00           O
ATOM   2113  H   GLU X 140      -7.726 -11.611  25.409  1.00  0.00           H
ATOM   2114  HA  GLU X 140      -7.877 -12.623  28.082  1.00  0.00           H
ATOM   2115  HB3 GLU X 140      -8.878 -14.593  27.073  1.00  0.00           H
ATOM   2116  HB2 GLU X 140      -8.415 -14.089  25.495  1.00  0.00           H
ATOM   2117  HG3 GLU X 140      -9.778 -11.848  26.031  1.00  0.00           H
ATOM   2118  HG2 GLU X 140     -10.379 -12.727  27.409  1.00  0.00           H
ATOM   2119  N   PHE X 141      -5.422 -13.790  26.237  0.00  0.00           N
ATOM   2120  CA  PHE X 141      -4.159 -14.454  26.233  0.00  0.00           C
ATOM   2121  C   PHE X 141      -3.197 -13.830  27.257  0.00  0.00           C
ATOM   2122  O   PHE X 141      -2.646 -14.545  28.097  0.00  0.00           O
ATOM   2123  CB  PHE X 141      -3.565 -14.547  24.809  0.00  0.00           C
ATOM   2124  CG  PHE X 141      -2.191 -15.191  24.747  0.00  0.00           C
ATOM   2125  CD1 PHE X 141      -2.074 -16.595  24.815  0.00  0.00           C
ATOM   2126  CD2 PHE X 141      -1.024 -14.402  24.837  0.00  0.00           C
ATOM   2127  CE1 PHE X 141      -0.821 -17.182  24.907  0.00  0.00           C
ATOM   2128  CE2 PHE X 141       0.221 -15.009  24.915  0.00  0.00           C
ATOM   2129  CZ  PHE X 141       0.322 -16.393  24.942  0.00  0.00           C
ATOM   2130  H   PHE X 141      -5.662 -13.352  25.359  1.00  0.00           H
ATOM   2131  HA  PHE X 141      -4.335 -15.485  26.541  1.00  0.00           H
ATOM   2132  HB3 PHE X 141      -3.503 -13.565  24.344  1.00  0.00           H
ATOM   2133  HB2 PHE X 141      -4.233 -15.134  24.178  1.00  0.00           H
ATOM   2134  HD1 PHE X 141      -2.959 -17.217  24.812  1.00  0.00           H
ATOM   2135  HD2 PHE X 141      -1.093 -13.322  24.848  1.00  0.00           H
ATOM   2136  HE1 PHE X 141      -0.739 -18.257  24.962  1.00  0.00           H
ATOM   2137  HE2 PHE X 141       1.111 -14.399  24.965  1.00  0.00           H
ATOM   2138  HZ  PHE X 141       1.294 -16.861  25.007  1.00  0.00           H
ATOM   2139  N   VAL X 142      -3.048 -12.513  27.230  0.00  0.00           N
ATOM   2140  CA  VAL X 142      -2.192 -11.809  28.134  0.00  0.00           C
ATOM   2141  C   VAL X 142      -2.602 -11.991  29.563  0.00  0.00           C
ATOM   2142  O   VAL X 142      -1.743 -12.292  30.401  0.00  0.00           O
ATOM   2143  CB  VAL X 142      -2.170 -10.283  27.792  0.00  0.00           C
ATOM   2144  CG1 VAL X 142      -1.617  -9.333  28.880  0.00  0.00           C
ATOM   2145  CG2 VAL X 142      -1.424 -10.027  26.478  0.00  0.00           C
ATOM   2146  H   VAL X 142      -3.551 -11.962  26.551  1.00  0.00           H
ATOM   2147  HA  VAL X 142      -1.198 -12.243  28.032  1.00  0.00           H
ATOM   2148  HB  VAL X 142      -3.202  -9.972  27.620  1.00  0.00           H
ATOM   2149 HG11 VAL X 142      -1.518  -8.314  28.503  1.00  0.00           H
ATOM   2150 HG12 VAL X 142      -2.273  -9.277  29.749  1.00  0.00           H
ATOM   2151 HG13 VAL X 142      -0.635  -9.651  29.230  1.00  0.00           H
ATOM   2152 HG21 VAL X 142      -1.509  -8.983  26.181  1.00  0.00           H
ATOM   2153 HG22 VAL X 142      -0.367 -10.257  26.580  1.00  0.00           H
ATOM   2154 HG23 VAL X 142      -1.812 -10.631  25.659  1.00  0.00           H
ATOM   2155  N   ARG X 143      -3.883 -11.798  29.877  0.00  0.00           N
ATOM   2156  CA  ARG X 143      -4.409 -11.998  31.233  0.00  0.00           C
ATOM   2157  C   ARG X 143      -4.089 -13.338  31.804  0.00  0.00           C
ATOM   2158  O   ARG X 143      -3.634 -13.463  32.938  0.00  0.00           O
ATOM   2159  CB  ARG X 143      -5.935 -11.734  31.196  0.00  0.00           C
ATOM   2160  CG  ARG X 143      -6.647 -11.805  32.561  0.00  0.00           C
ATOM   2161  CD  ARG X 143      -8.152 -11.519  32.454  0.00  0.00           C
ATOM   2162  NE  ARG X 143      -8.780 -11.372  33.776  0.00  0.00           N
ATOM   2163  CZ  ARG X 143      -8.839 -10.254  34.515  0.00  0.00           C
ATOM   2164  NH1 ARG X 143      -8.319  -9.111  34.064  0.00  0.00           N
ATOM   2165  NH2 ARG X 143      -9.423 -10.290  35.711  0.00  0.00           N
ATOM   2166  H   ARG X 143      -4.538 -11.500  29.168  1.00  0.00           H
ATOM   2167  HA  ARG X 143      -4.003 -11.227  31.888  1.00  0.00           H
ATOM   2168  HB3 ARG X 143      -6.417 -12.429  30.506  1.00  0.00           H
ATOM   2169  HB2 ARG X 143      -6.099 -10.739  30.780  1.00  0.00           H
ATOM   2170  HG3 ARG X 143      -6.177 -11.169  33.313  1.00  0.00           H
ATOM   2171  HG2 ARG X 143      -6.542 -12.829  32.923  1.00  0.00           H
ATOM   2172  HD3 ARG X 143      -8.611 -12.429  32.064  1.00  0.00           H
ATOM   2173  HD2 ARG X 143      -8.409 -10.733  31.744  1.00  0.00           H
ATOM   2174  HE  ARG X 143      -9.170 -12.230  34.151  1.00  0.00           H
ATOM   2175 HH12 ARG X 143      -8.350  -8.255  34.601  1.00  0.00           H
ATOM   2176 HH11 ARG X 143      -7.887  -9.046  33.156  1.00  0.00           H
ATOM   2177 HH22 ARG X 143      -9.493  -9.474  36.302  1.00  0.00           H
ATOM   2178 HH21 ARG X 143      -9.833 -11.132  36.088  1.00  0.00           H
ATOM   2179  N   MET X 144      -4.279 -14.364  30.986  0.00  0.00           N
ATOM   2180  CA  MET X 144      -4.009 -15.708  31.375  0.00  0.00           C
ATOM   2181  C   MET X 144      -2.533 -15.990  31.616  0.00  0.00           C
ATOM   2182  O   MET X 144      -2.173 -16.531  32.665  0.00  0.00           O
ATOM   2183  CB  MET X 144      -4.215 -16.770  30.251  0.00  0.00           C
ATOM   2184  CG  MET X 144      -5.532 -17.085  29.590  0.00  0.00           C
ATOM   2185  SD  MET X 144      -5.132 -17.730  27.918  0.00  0.00           S
ATOM   2186  CE  MET X 144      -4.404 -19.347  28.304  0.00  0.00           C
ATOM   2187  H   MET X 144      -4.627 -14.205  30.051  1.00  0.00           H
ATOM   2188  HA  MET X 144      -4.540 -15.898  32.308  1.00  0.00           H
ATOM   2189  HB3 MET X 144      -3.889 -17.740  30.638  1.00  0.00           H
ATOM   2190  HB2 MET X 144      -3.534 -16.551  29.428  1.00  0.00           H
ATOM   2191  HG3 MET X 144      -6.188 -16.223  29.542  1.00  0.00           H
ATOM   2192  HG2 MET X 144      -6.062 -17.834  30.177  1.00  0.00           H
ATOM   2193  HE1 MET X 144      -4.213 -19.898  27.384  1.00  0.00           H
ATOM   2194  HE2 MET X 144      -3.457 -19.233  28.833  1.00  0.00           H
ATOM   2195  HE3 MET X 144      -5.079 -19.940  28.922  1.00  0.00           H
ATOM   2196  N   MET X 145      -1.674 -15.539  30.713  0.00  0.00           N
ATOM   2197  CA  MET X 145      -0.275 -15.644  30.852  0.00  0.00           C
ATOM   2198  C   MET X 145       0.245 -15.033  32.192  0.00  0.00           C
ATOM   2199  O   MET X 145       0.910 -15.617  33.049  0.00  0.00           O
ATOM   2200  CB  MET X 145       0.457 -15.143  29.592  0.00  0.00           C
ATOM   2201  CG  MET X 145       1.942 -15.559  29.530  0.00  0.00           C
ATOM   2202  SD  MET X 145       2.309 -17.338  29.648  0.00  0.00           S
ATOM   2203  CE  MET X 145       1.546 -17.927  28.110  0.00  0.00           C
ATOM   2204  H   MET X 145      -2.013 -15.093  29.872  1.00  0.00           H
ATOM   2205  HA  MET X 145      -0.047 -16.709  30.891  1.00  0.00           H
ATOM   2206  HB3 MET X 145       0.379 -14.057  29.534  1.00  0.00           H
ATOM   2207  HB2 MET X 145      -0.047 -15.512  28.698  1.00  0.00           H
ATOM   2208  HG3 MET X 145       2.503 -15.043  30.311  1.00  0.00           H
ATOM   2209  HG2 MET X 145       2.367 -15.231  28.585  1.00  0.00           H
ATOM   2210  HE1 MET X 145       1.708 -18.998  27.992  1.00  0.00           H
ATOM   2211  HE2 MET X 145       0.472 -17.745  28.108  1.00  0.00           H
ATOM   2212  HE3 MET X 145       1.984 -17.421  27.250  1.00  0.00           H
ATOM   2213  N   VAL X 146      -0.107 -13.746  32.299  0.00  0.00           N
ATOM   2214  CA  VAL X 146       0.396 -13.052  33.504  0.00  0.00           C
ATOM   2215  C   VAL X 146      -0.257 -13.548  34.800  0.00  0.00           C
ATOM   2216  O   VAL X 146       0.450 -13.828  35.773  0.00  0.00           O
ATOM   2217  CB  VAL X 146       0.397 -11.502  33.405  0.00  0.00           C
ATOM   2218  CG1 VAL X 146       1.179 -11.021  32.169  0.00  0.00           C
ATOM   2219  CG2 VAL X 146      -0.994 -10.838  33.472  0.00  0.00           C
ATOM   2220  H   VAL X 146      -0.677 -13.317  31.584  1.00  0.00           H
ATOM   2221  HA  VAL X 146       1.400 -13.467  33.593  1.00  0.00           H
ATOM   2222  HB  VAL X 146       0.953 -11.136  34.270  1.00  0.00           H
ATOM   2223 HG11 VAL X 146       1.272  -9.935  32.156  1.00  0.00           H
ATOM   2224 HG12 VAL X 146       2.187 -11.436  32.154  1.00  0.00           H
ATOM   2225 HG13 VAL X 146       0.686 -11.317  31.242  1.00  0.00           H
ATOM   2226 HG21 VAL X 146      -0.924  -9.762  33.306  1.00  0.00           H
ATOM   2227 HG22 VAL X 146      -1.668 -11.243  32.721  1.00  0.00           H
ATOM   2228 HG23 VAL X 146      -1.465 -10.976  34.446  1.00  0.00           H
ATOM   2229  N   SER X 147      -1.567 -13.753  34.785  0.00  0.00           N
ATOM   2230  CA  SER X 147      -2.305 -14.288  35.924  0.00  0.00           C
ATOM   2231  C   SER X 147      -1.697 -15.660  36.372  0.00  0.00           C
ATOM   2232  O   SER X 147      -1.307 -15.929  37.511  0.00  0.00           O
ATOM   2233  CB  SER X 147      -3.849 -14.368  35.759  0.00  0.00           C
ATOM   2234  OG  SER X 147      -4.343 -15.476  35.013  0.00  0.00           O
ATOM   2235  H   SER X 147      -2.102 -13.536  33.956  1.00  0.00           H
ATOM   2236  HA  SER X 147      -2.140 -13.594  36.750  1.00  0.00           H
ATOM   2237  HB3 SER X 147      -4.238 -13.435  35.352  1.00  0.00           H
ATOM   2238  HB2 SER X 147      -4.296 -14.440  36.752  1.00  0.00           H
ATOM   2239  HG  SER X 147      -5.291 -15.338  34.883  1.00  0.00           H
ATOM   2240  HXT SER X 147      -1.620 -16.395  35.570  1.00  0.00           H
END
ATOM      1  N   GLU X   2      26.612  -4.936  36.129  0.00  0.00           N
ATOM      2  CA  GLU X   2      26.593  -3.355  35.961  0.00  0.00           C
ATOM      3  C   GLU X   2      25.246  -3.254  35.045  0.00  0.00           C
ATOM      4  O   GLU X   2      24.507  -4.090  34.519  0.00  0.00           O
ATOM      5  CB  GLU X   2      27.875  -2.827  35.243  0.00  0.00           C
ATOM      6  CG  GLU X   2      29.217  -3.537  35.565  0.00  0.00           C
ATOM      7  CD  GLU X   2      29.452  -3.791  37.050  0.00  0.00           C
ATOM      8  OE1 GLU X   2      30.173  -3.004  37.691  0.00  0.00           O
ATOM      9  OE2 GLU X   2      28.874  -4.782  37.547  0.00  0.00           O
ATOM     10  H1  GLU X   2      25.782  -5.233  36.622  1.00  0.00           H
ATOM     11  H2  GLU X   2      26.635  -5.372  35.217  1.00  0.00           H
ATOM     12  H3  GLU X   2      27.431  -5.210  36.653  1.00  0.00           H
ATOM     13  HA  GLU X   2      26.473  -2.846  36.917  1.00  0.00           H
ATOM     14  HB3 GLU X   2      27.980  -1.762  35.451  1.00  0.00           H
ATOM     15  HB2 GLU X   2      27.745  -2.892  34.162  1.00  0.00           H
ATOM     16  HG3 GLU X   2      30.045  -2.952  35.164  1.00  0.00           H
ATOM     17  HG2 GLU X   2      29.261  -4.496  35.046  1.00  0.00           H
ATOM     18  N   GLN X   3      24.923  -1.962  35.202  0.00  0.00           N
ATOM     19  CA  GLN X   3      23.751  -1.206  34.763  0.00  0.00           C
ATOM     20  C   GLN X   3      24.231  -0.282  33.755  0.00  0.00           C
ATOM     21  O   GLN X   3      24.774   0.592  34.445  0.00  0.00           O
ATOM     22  CB  GLN X   3      22.955  -0.648  35.982  0.00  0.00           C
ATOM     23  CG  GLN X   3      21.698   0.194  35.656  0.00  0.00           C
ATOM     24  CD  GLN X   3      20.612  -0.559  34.882  0.00  0.00           C
ATOM     25  OE1 GLN X   3      20.569  -1.786  34.866  0.00  0.00           O
ATOM     26  NE2 GLN X   3      19.699   0.168  34.251  0.00  0.00           N
ATOM     27  H   GLN X   3      25.547  -1.341  35.698  1.00  0.00           H
ATOM     28  HA  GLN X   3      23.132  -1.923  34.223  1.00  0.00           H
ATOM     29  HB3 GLN X   3      23.612  -0.052  36.615  1.00  0.00           H
ATOM     30  HB2 GLN X   3      22.650  -1.489  36.606  1.00  0.00           H
ATOM     31  HG3 GLN X   3      21.988   1.088  35.104  1.00  0.00           H
ATOM     32  HG2 GLN X   3      21.257   0.546  36.589  1.00  0.00           H
ATOM     33 HE22 GLN X   3      18.955  -0.279  33.735  1.00  0.00           H
ATOM     34 HE21 GLN X   3      19.723   1.176  34.279  1.00  0.00           H
ATOM     35  N   LEU X   4      24.080  -0.188  32.439  0.00  0.00           N
ATOM     36  CA  LEU X   4      24.205   0.657  31.389  0.00  0.00           C
ATOM     37  C   LEU X   4      25.817   0.901  30.987  0.00  0.00           C
ATOM     38  O   LEU X   4      26.857   0.796  31.644  0.00  0.00           O
ATOM     39  CB  LEU X   4      23.502   2.013  31.641  0.00  0.00           C
ATOM     40  CG  LEU X   4      21.975   1.948  31.877  0.00  0.00           C
ATOM     41  CD1 LEU X   4      21.422   3.330  32.289  0.00  0.00           C
ATOM     42  CD2 LEU X   4      21.216   1.348  30.676  0.00  0.00           C
ATOM     43  H   LEU X   4      23.755  -0.984  31.909  1.00  0.00           H
ATOM     44  HA  LEU X   4      23.765   0.136  30.538  1.00  0.00           H
ATOM     45  HB3 LEU X   4      23.695   2.661  30.788  1.00  0.00           H
ATOM     46  HB2 LEU X   4      23.981   2.500  32.492  1.00  0.00           H
ATOM     47  HG  LEU X   4      21.807   1.284  32.723  1.00  0.00           H
ATOM     48 HD11 LEU X   4      20.951   3.282  33.271  1.00  0.00           H
ATOM     49 HD12 LEU X   4      22.207   4.085  32.351  1.00  0.00           H
ATOM     50 HD13 LEU X   4      20.676   3.713  31.594  1.00  0.00           H
ATOM     51 HD21 LEU X   4      20.326   1.916  30.404  1.00  0.00           H
ATOM     52 HD22 LEU X   4      21.840   1.296  29.787  1.00  0.00           H
ATOM     53 HD23 LEU X   4      20.884   0.333  30.898  1.00  0.00           H
ATOM     54  N   THR X   5      25.778   0.926  29.647  0.00  0.00           N
ATOM     55  CA  THR X   5      26.811   1.030  28.671  0.00  0.00           C
ATOM     56  C   THR X   5      26.778   2.477  28.237  0.00  0.00           C
ATOM     57  O   THR X   5      25.725   3.108  28.332  0.00  0.00           O
ATOM     58  CB  THR X   5      26.674   0.042  27.480  0.00  0.00           C
ATOM     59  OG1 THR X   5      25.704   0.408  26.516  0.00  0.00           O
ATOM     60  CG2 THR X   5      26.446  -1.413  27.917  0.00  0.00           C
ATOM     61  H   THR X   5      24.893   0.864  29.166  1.00  0.00           H
ATOM     62  HA  THR X   5      27.748   0.903  29.214  1.00  0.00           H
ATOM     63  HB  THR X   5      27.630   0.061  26.953  1.00  0.00           H
ATOM     64  HG1 THR X   5      25.630  -0.324  25.889  1.00  0.00           H
ATOM     65 HG21 THR X   5      26.457  -2.093  27.064  1.00  0.00           H
ATOM     66 HG22 THR X   5      27.229  -1.739  28.601  1.00  0.00           H
ATOM     67 HG23 THR X   5      25.491  -1.538  28.428  1.00  0.00           H
ATOM     68  N   GLU X   6      27.900   3.036  27.793  0.00  0.00           N
ATOM     69  CA  GLU X   6      27.949   4.430  27.341  0.00  0.00           C
ATOM     70  C   GLU X   6      27.053   4.598  26.136  0.00  0.00           C
ATOM     71  O   GLU X   6      26.369   5.617  26.095  0.00  0.00           O
ATOM     72  CB  GLU X   6      29.419   4.816  27.065  0.00  0.00           C
ATOM     73  CG  GLU X   6      29.642   6.287  26.643  0.00  0.00           C
ATOM     74  CD  GLU X   6      31.111   6.663  26.447  0.00  0.00           C
ATOM     75  OE1 GLU X   6      31.973   5.762  26.391  0.00  0.00           O
ATOM     76  OE2 GLU X   6      31.390   7.872  26.345  0.00  0.00           O
ATOM     77  H   GLU X   6      28.754   2.497  27.758  1.00  0.00           H
ATOM     78  HA  GLU X   6      27.576   5.069  28.143  1.00  0.00           H
ATOM     79  HB3 GLU X   6      29.822   4.162  26.288  1.00  0.00           H
ATOM     80  HB2 GLU X   6      30.009   4.617  27.961  1.00  0.00           H
ATOM     81  HG3 GLU X   6      29.213   6.948  27.398  1.00  0.00           H
ATOM     82  HG2 GLU X   6      29.117   6.498  25.712  1.00  0.00           H
ATOM     83  N   GLU X   7      26.960   3.630  25.233  0.00  0.00           N
ATOM     84  CA  GLU X   7      26.116   3.568  24.088  0.00  0.00           C
ATOM     85  C   GLU X   7      24.612   3.688  24.499  0.00  0.00           C
ATOM     86  O   GLU X   7      23.832   4.449  23.948  0.00  0.00           O
ATOM     87  CB  GLU X   7      26.386   2.261  23.314  0.00  0.00           C
ATOM     88  CG  GLU X   7      27.849   2.110  22.838  0.00  0.00           C
ATOM     89  CD  GLU X   7      28.070   0.833  22.034  0.00  0.00           C
ATOM     90  OE1 GLU X   7      28.038  -0.258  22.634  0.00  0.00           O
ATOM     91  OE2 GLU X   7      28.287   0.937  20.811  0.00  0.00           O
ATOM     92  H   GLU X   7      27.536   2.804  25.316  1.00  0.00           H
ATOM     93  HA  GLU X   7      26.369   4.385  23.411  1.00  0.00           H
ATOM     94  HB3 GLU X   7      25.725   2.223  22.446  1.00  0.00           H
ATOM     95  HB2 GLU X   7      26.115   1.399  23.924  1.00  0.00           H
ATOM     96  HG3 GLU X   7      28.535   2.100  23.687  1.00  0.00           H
ATOM     97  HG2 GLU X   7      28.129   2.971  22.229  1.00  0.00           H
ATOM     98  N   GLN X   8      24.240   2.828  25.447  0.00  0.00           N
ATOM     99  CA  GLN X   8      22.865   2.831  25.908  0.00  0.00           C
ATOM    100  C   GLN X   8      22.485   4.267  26.452  0.00  0.00           C
ATOM    101  O   GLN X   8      21.428   4.813  26.150  0.00  0.00           O
ATOM    102  CB  GLN X   8      22.608   1.721  26.943  0.00  0.00           C
ATOM    103  CG  GLN X   8      22.411   0.339  26.288  0.00  0.00           C
ATOM    104  CD  GLN X   8      22.270  -0.795  27.304  0.00  0.00           C
ATOM    105  OE1 GLN X   8      22.888  -0.781  28.365  0.00  0.00           O
ATOM    106  NE2 GLN X   8      21.481  -1.811  26.982  0.00  0.00           N
ATOM    107  H   GLN X   8      24.912   2.184  25.838  1.00  0.00           H
ATOM    108  HA  GLN X   8      22.231   2.629  25.045  1.00  0.00           H
ATOM    109  HB3 GLN X   8      21.708   1.959  27.511  1.00  0.00           H
ATOM    110  HB2 GLN X   8      23.423   1.699  27.668  1.00  0.00           H
ATOM    111  HG3 GLN X   8      23.249   0.106  25.633  1.00  0.00           H
ATOM    112  HG2 GLN X   8      21.526   0.368  25.649  1.00  0.00           H
ATOM    113 HE22 GLN X   8      21.366  -2.590  27.614  1.00  0.00           H
ATOM    114 HE21 GLN X   8      20.985  -1.829  26.103  1.00  0.00           H
ATOM    115  N   ILE X   9      23.379   4.852  27.245  0.00  0.00           N
ATOM    116  CA  ILE X   9      23.109   6.156  27.759  0.00  0.00           C
ATOM    117  C   ILE X   9      23.047   7.187  26.646  0.00  0.00           C
ATOM    118  O   ILE X   9      22.168   8.042  26.666  0.00  0.00           O
ATOM    119  CB  ILE X   9      24.198   6.552  28.808  0.00  0.00           C
ATOM    120  CG1 ILE X   9      24.013   5.723  30.100  0.00  0.00           C
ATOM    121  CG2 ILE X   9      24.279   8.056  29.151  0.00  0.00           C
ATOM    122  CD1 ILE X   9      25.250   5.686  31.008  0.00  0.00           C
ATOM    123  H   ILE X   9      24.237   4.373  27.477  1.00  0.00           H
ATOM    124  HA  ILE X   9      22.155   6.141  28.285  1.00  0.00           H
ATOM    125  HB  ILE X   9      25.168   6.280  28.388  1.00  0.00           H
ATOM    126 HG13 ILE X   9      23.757   4.696  29.845  1.00  0.00           H
ATOM    127 HG12 ILE X   9      23.158   6.103  30.661  1.00  0.00           H
ATOM    128 HG21 ILE X   9      24.962   8.250  29.976  1.00  0.00           H
ATOM    129 HG22 ILE X   9      24.637   8.647  28.308  1.00  0.00           H
ATOM    130 HG23 ILE X   9      23.297   8.436  29.426  1.00  0.00           H
ATOM    131 HD11 ILE X   9      25.230   4.805  31.651  1.00  0.00           H
ATOM    132 HD12 ILE X   9      26.174   5.646  30.431  1.00  0.00           H
ATOM    133 HD13 ILE X   9      25.294   6.562  31.655  1.00  0.00           H
ATOM    134  N   ALA X  10      23.913   7.088  25.640  0.00  0.00           N
ATOM    135  CA  ALA X  10      23.881   7.987  24.519  0.00  0.00           C
ATOM    136  C   ALA X  10      22.487   7.804  23.780  0.00  0.00           C
ATOM    137  O   ALA X  10      21.862   8.790  23.402  0.00  0.00           O
ATOM    138  CB  ALA X  10      25.059   7.701  23.577  0.00  0.00           C
ATOM    139  H   ALA X  10      24.618   6.366  25.649  1.00  0.00           H
ATOM    140  HA  ALA X  10      23.969   9.014  24.874  1.00  0.00           H
ATOM    141  HB1 ALA X  10      25.064   8.404  22.744  1.00  0.00           H
ATOM    142  HB2 ALA X  10      26.013   7.798  24.096  1.00  0.00           H
ATOM    143  HB3 ALA X  10      25.009   6.697  23.156  1.00  0.00           H
ATOM    144  N   GLU X  11      22.030   6.567  23.598  0.00  0.00           N
ATOM    145  CA  GLU X  11      20.796   6.329  23.025  0.00  0.00           C
ATOM    146  C   GLU X  11      19.640   7.005  23.828  0.00  0.00           C
ATOM    147  O   GLU X  11      18.751   7.658  23.293  0.00  0.00           O
ATOM    148  CB  GLU X  11      20.546   4.820  22.817  0.00  0.00           C
ATOM    149  CG  GLU X  11      21.375   4.214  21.661  0.00  0.00           C
ATOM    150  CD  GLU X  11      21.160   2.716  21.450  0.00  0.00           C
ATOM    151  OE1 GLU X  11      20.315   2.111  22.139  0.00  0.00           O
ATOM    152  OE2 GLU X  11      21.831   2.159  20.558  0.00  0.00           O
ATOM    153  H   GLU X  11      22.589   5.775  23.882  1.00  0.00           H
ATOM    154  HA  GLU X  11      20.806   6.768  22.027  1.00  0.00           H
ATOM    155  HB3 GLU X  11      19.487   4.656  22.611  1.00  0.00           H
ATOM    156  HB2 GLU X  11      20.753   4.274  23.736  1.00  0.00           H
ATOM    157  HG3 GLU X  11      22.438   4.390  21.824  1.00  0.00           H
ATOM    158  HG2 GLU X  11      21.125   4.725  20.732  1.00  0.00           H
ATOM    159  N   PHE X  12      19.689   6.826  25.147  0.00  0.00           N
ATOM    160  CA  PHE X  12      18.656   7.404  25.938  0.00  0.00           C
ATOM    161  C   PHE X  12      18.698   8.951  25.868  0.00  0.00           C
ATOM    162  O   PHE X  12      17.700   9.669  25.837  0.00  0.00           O
ATOM    163  CB  PHE X  12      18.895   6.852  27.364  0.00  0.00           C
ATOM    164  CG  PHE X  12      17.566   6.883  28.029  0.00  0.00           C
ATOM    165  CD1 PHE X  12      17.159   8.088  28.619  0.00  0.00           C
ATOM    166  CD2 PHE X  12      16.620   6.002  27.474  0.00  0.00           C
ATOM    167  CE1 PHE X  12      15.844   8.471  28.491  0.00  0.00           C
ATOM    168  CE2 PHE X  12      15.359   6.489  27.223  0.00  0.00           C
ATOM    169  CZ  PHE X  12      14.959   7.710  27.748  0.00  0.00           C
ATOM    170  H   PHE X  12      20.443   6.293  25.557  1.00  0.00           H
ATOM    171  HA  PHE X  12      17.691   7.060  25.564  1.00  0.00           H
ATOM    172  HB3 PHE X  12      19.643   7.433  27.902  1.00  0.00           H
ATOM    173  HB2 PHE X  12      19.239   5.818  27.341  1.00  0.00           H
ATOM    174  HD1 PHE X  12      17.880   8.789  29.014  1.00  0.00           H
ATOM    175  HD2 PHE X  12      16.934   5.098  26.971  1.00  0.00           H
ATOM    176  HE1 PHE X  12      15.556   9.417  28.889  1.00  0.00           H
ATOM    177  HE2 PHE X  12      14.706   5.906  26.595  1.00  0.00           H
ATOM    178  HZ  PHE X  12      13.954   8.061  27.581  1.00  0.00           H
ATOM    179  N   LYS X  13      19.938   9.435  25.833  0.00  0.00           N
ATOM    180  CA  LYS X  13      20.089  10.949  25.794  0.00  0.00           C
ATOM    181  C   LYS X  13      19.506  11.499  24.473  0.00  0.00           C
ATOM    182  O   LYS X  13      18.827  12.522  24.480  0.00  0.00           O
ATOM    183  CB  LYS X  13      21.561  11.384  25.955  0.00  0.00           C
ATOM    184  CG  LYS X  13      22.075  11.351  27.401  0.00  0.00           C
ATOM    185  CD  LYS X  13      23.510  11.889  27.528  0.00  0.00           C
ATOM    186  CE  LYS X  13      23.993  11.957  28.989  0.00  0.00           C
ATOM    187  NZ  LYS X  13      25.342  12.536  29.107  0.00  0.00           N
ATOM    188  H   LYS X  13      20.726   8.804  25.834  1.00  0.00           H
ATOM    189  HA  LYS X  13      19.477  11.350  26.602  1.00  0.00           H
ATOM    190  HB3 LYS X  13      21.654  12.416  25.612  1.00  0.00           H
ATOM    191  HB2 LYS X  13      22.203  10.796  25.299  1.00  0.00           H
ATOM    192  HG3 LYS X  13      22.028  10.333  27.783  1.00  0.00           H
ATOM    193  HG2 LYS X  13      21.409  11.947  28.027  1.00  0.00           H
ATOM    194  HD3 LYS X  13      23.564  12.880  27.075  1.00  0.00           H
ATOM    195  HD2 LYS X  13      24.180  11.250  26.949  1.00  0.00           H
ATOM    196  HE3 LYS X  13      24.002  10.957  29.425  1.00  0.00           H
ATOM    197  HE2 LYS X  13      23.301  12.555  29.585  1.00  0.00           H
ATOM    198  HZ1 LYS X  13      25.620  12.562  30.073  1.00  0.00           H
ATOM    199  HZ2 LYS X  13      26.018  11.990  28.603  1.00  0.00           H
ATOM    200  HZ3 LYS X  13      25.360  13.478  28.756  1.00  0.00           H
ATOM    201  N   GLU X  14      19.731  10.808  23.358  0.00  0.00           N
ATOM    202  CA  GLU X  14      19.190  11.224  22.111  0.00  0.00           C
ATOM    203  C   GLU X  14      17.604  11.231  22.195  0.00  0.00           C
ATOM    204  O   GLU X  14      16.946  12.163  21.747  0.00  0.00           O
ATOM    205  CB  GLU X  14      19.694  10.335  20.958  0.00  0.00           C
ATOM    206  CG  GLU X  14      21.169  10.602  20.585  0.00  0.00           C
ATOM    207  CD  GLU X  14      21.690   9.745  19.431  0.00  0.00           C
ATOM    208  OE1 GLU X  14      20.913   8.977  18.832  0.00  0.00           O
ATOM    209  OE2 GLU X  14      22.888   9.879  19.109  0.00  0.00           O
ATOM    210  H   GLU X  14      20.296   9.971  23.387  1.00  0.00           H
ATOM    211  HA  GLU X  14      19.529  12.241  21.909  1.00  0.00           H
ATOM    212  HB3 GLU X  14      19.068  10.502  20.079  1.00  0.00           H
ATOM    213  HB2 GLU X  14      19.567   9.284  21.219  1.00  0.00           H
ATOM    214  HG3 GLU X  14      21.812  10.444  21.450  1.00  0.00           H
ATOM    215  HG2 GLU X  14      21.287  11.649  20.305  1.00  0.00           H
ATOM    216  N   ALA X  15      17.033  10.180  22.780  0.00  0.00           N
ATOM    217  CA  ALA X  15      15.623  10.121  22.904  0.00  0.00           C
ATOM    218  C   ALA X  15      15.096  11.281  23.815  0.00  0.00           C
ATOM    219  O   ALA X  15      14.097  11.920  23.502  0.00  0.00           O
ATOM    220  CB  ALA X  15      15.214   8.755  23.479  0.00  0.00           C
ATOM    221  H   ALA X  15      17.605   9.426  23.134  1.00  0.00           H
ATOM    222  HA  ALA X  15      15.172  10.211  21.915  1.00  0.00           H
ATOM    223  HB1 ALA X  15      14.129   8.679  23.558  1.00  0.00           H
ATOM    224  HB2 ALA X  15      15.555   7.938  22.843  1.00  0.00           H
ATOM    225  HB3 ALA X  15      15.624   8.596  24.478  1.00  0.00           H
ATOM    226  N   PHE X  16      15.796  11.557  24.914  0.00  0.00           N
ATOM    227  CA  PHE X  16      15.398  12.635  25.776  0.00  0.00           C
ATOM    228  C   PHE X  16      15.476  13.998  25.096  0.00  0.00           C
ATOM    229  O   PHE X  16      14.651  14.884  25.311  0.00  0.00           O
ATOM    230  CB  PHE X  16      16.324  12.565  27.017  0.00  0.00           C
ATOM    231  CG  PHE X  16      16.201  13.691  28.023  0.00  0.00           C
ATOM    232  CD1 PHE X  16      17.098  14.780  27.996  0.00  0.00           C
ATOM    233  CD2 PHE X  16      15.091  13.734  28.887  0.00  0.00           C
ATOM    234  CE1 PHE X  16      16.901  15.856  28.850  0.00  0.00           C
ATOM    235  CE2 PHE X  16      14.923  14.808  29.744  0.00  0.00           C
ATOM    236  CZ  PHE X  16      15.820  15.863  29.720  0.00  0.00           C
ATOM    237  H   PHE X  16      16.611  11.007  25.145  1.00  0.00           H
ATOM    238  HA  PHE X  16      14.369  12.464  26.095  1.00  0.00           H
ATOM    239  HB3 PHE X  16      17.366  12.525  26.699  1.00  0.00           H
ATOM    240  HB2 PHE X  16      16.159  11.629  27.549  1.00  0.00           H
ATOM    241  HD1 PHE X  16      17.926  14.793  27.301  1.00  0.00           H
ATOM    242  HD2 PHE X  16      14.357  12.945  28.873  1.00  0.00           H
ATOM    243  HE1 PHE X  16      17.575  16.700  28.817  1.00  0.00           H
ATOM    244  HE2 PHE X  16      14.082  14.828  30.421  1.00  0.00           H
ATOM    245  HZ  PHE X  16      15.651  16.704  30.371  1.00  0.00           H
ATOM    246  N   ALA X  17      16.480  14.138  24.232  0.00  0.00           N
ATOM    247  CA  ALA X  17      16.629  15.420  23.491  0.00  0.00           C
ATOM    248  C   ALA X  17      15.472  15.765  22.606  0.00  0.00           C
ATOM    249  O   ALA X  17      15.094  16.934  22.415  0.00  0.00           O
ATOM    250  CB  ALA X  17      17.952  15.413  22.710  0.00  0.00           C
ATOM    251  H   ALA X  17      17.131  13.380  24.087  1.00  0.00           H
ATOM    252  HA  ALA X  17      16.675  16.203  24.248  1.00  0.00           H
ATOM    253  HB1 ALA X  17      18.114  16.368  22.208  1.00  0.00           H
ATOM    254  HB2 ALA X  17      18.800  15.244  23.373  1.00  0.00           H
ATOM    255  HB3 ALA X  17      17.964  14.634  21.947  1.00  0.00           H
ATOM    256  N   LEU X  18      14.862  14.701  22.084  0.00  0.00           N
ATOM    257  CA  LEU X  18      13.705  14.906  21.113  0.00  0.00           C
ATOM    258  C   LEU X  18      12.481  15.565  21.830  0.00  0.00           C
ATOM    259  O   LEU X  18      11.516  16.036  21.231  0.00  0.00           O
ATOM    260  CB  LEU X  18      13.326  13.587  20.408  0.00  0.00           C
ATOM    261  CG  LEU X  18      14.398  13.053  19.433  0.00  0.00           C
ATOM    262  CD1 LEU X  18      14.106  11.593  19.027  0.00  0.00           C
ATOM    263  CD2 LEU X  18      14.594  13.984  18.217  0.00  0.00           C
ATOM    264  H   LEU X  18      15.167  13.771  22.334  1.00  0.00           H
ATOM    265  HA  LEU X  18      14.062  15.674  20.428  1.00  0.00           H
ATOM    266  HB3 LEU X  18      12.388  13.715  19.864  1.00  0.00           H
ATOM    267  HB2 LEU X  18      13.115  12.842  21.176  1.00  0.00           H
ATOM    268  HG  LEU X  18      15.345  13.036  19.972  1.00  0.00           H
ATOM    269 HD11 LEU X  18      14.950  10.949  19.280  1.00  0.00           H
ATOM    270 HD12 LEU X  18      13.234  11.189  19.543  1.00  0.00           H
ATOM    271 HD13 LEU X  18      13.921  11.474  17.959  1.00  0.00           H
ATOM    272 HD21 LEU X  18      14.549  13.457  17.264  1.00  0.00           H
ATOM    273 HD22 LEU X  18      13.842  14.773  18.176  1.00  0.00           H
ATOM    274 HD23 LEU X  18      15.569  14.473  18.261  1.00  0.00           H
ATOM    275  N   PHE X  19      12.511  15.426  23.153  0.00  0.00           N
ATOM    276  CA  PHE X  19      11.410  15.948  23.923  0.00  0.00           C
ATOM    277  C   PHE X  19      11.833  17.163  24.635  0.00  0.00           C
ATOM    278  O   PHE X  19      11.026  18.011  24.970  0.00  0.00           O
ATOM    279  CB  PHE X  19      10.856  14.780  24.778  0.00  0.00           C
ATOM    280  CG  PHE X  19      10.677  13.434  24.041  0.00  0.00           C
ATOM    281  CD1 PHE X  19      10.245  13.346  22.696  0.00  0.00           C
ATOM    282  CD2 PHE X  19      10.857  12.224  24.735  0.00  0.00           C
ATOM    283  CE1 PHE X  19      10.097  12.126  22.056  0.00  0.00           C
ATOM    284  CE2 PHE X  19      10.704  11.003  24.081  0.00  0.00           C
ATOM    285  CZ  PHE X  19      10.330  10.951  22.748  0.00  0.00           C
ATOM    286  H   PHE X  19      13.294  14.965  23.595  1.00  0.00           H
ATOM    287  HA  PHE X  19      10.627  16.235  23.222  1.00  0.00           H
ATOM    288  HB3 PHE X  19       9.901  15.069  25.218  1.00  0.00           H
ATOM    289  HB2 PHE X  19      11.535  14.617  25.616  1.00  0.00           H
ATOM    290  HD1 PHE X  19      10.075  14.230  22.115  1.00  0.00           H
ATOM    291  HD2 PHE X  19      11.152  12.261  25.771  1.00  0.00           H
ATOM    292  HE1 PHE X  19       9.800  12.092  21.018  1.00  0.00           H
ATOM    293  HE2 PHE X  19      10.884  10.071  24.592  1.00  0.00           H
ATOM    294  HZ  PHE X  19      10.220   9.998  22.252  1.00  0.00           H
ATOM    295  N   ASP X  20      13.144  17.319  24.802  0.00  0.00           N
ATOM    296  CA  ASP X  20      13.683  18.569  25.526  0.00  0.00           C
ATOM    297  C   ASP X  20      14.149  19.395  24.171  0.00  0.00           C
ATOM    298  O   ASP X  20      15.265  19.312  23.637  0.00  0.00           O
ATOM    299  CB  ASP X  20      14.888  18.208  26.423  0.00  0.00           C
ATOM    300  CG  ASP X  20      15.609  19.408  27.034  0.00  0.00           C
ATOM    301  OD1 ASP X  20      15.079  20.536  27.014  0.00  0.00           O
ATOM    302  OD2 ASP X  20      16.729  19.206  27.548  0.00  0.00           O
ATOM    303  H   ASP X  20      13.784  16.619  24.456  1.00  0.00           H
ATOM    304  HA  ASP X  20      12.924  19.091  26.108  1.00  0.00           H
ATOM    305  HB3 ASP X  20      15.608  17.643  25.830  1.00  0.00           H
ATOM    306  HB2 ASP X  20      14.546  17.563  27.233  1.00  0.00           H
ATOM    307  N   LYS X  21      13.178  20.187  23.722  0.00  0.00           N
ATOM    308  CA  LYS X  21      13.213  21.086  22.682  0.00  0.00           C
ATOM    309  C   LYS X  21      14.274  22.177  22.967  0.00  0.00           C
ATOM    310  O   LYS X  21      15.248  22.373  22.235  0.00  0.00           O
ATOM    311  CB  LYS X  21      11.792  21.699  22.566  0.00  0.00           C
ATOM    312  CG  LYS X  21      11.595  22.737  21.439  0.00  0.00           C
ATOM    313  CD  LYS X  21      10.299  23.559  21.578  0.00  0.00           C
ATOM    314  CE  LYS X  21       9.023  22.701  21.651  0.00  0.00           C
ATOM    315  NZ  LYS X  21       7.786  23.505  21.647  0.00  0.00           N
ATOM    316  H   LYS X  21      12.270  20.172  24.162  1.00  0.00           H
ATOM    317  HA  LYS X  21      13.362  20.602  21.717  1.00  0.00           H
ATOM    318  HB3 LYS X  21      11.528  22.175  23.511  1.00  0.00           H
ATOM    319  HB2 LYS X  21      11.071  20.892  22.429  1.00  0.00           H
ATOM    320  HG3 LYS X  21      11.605  22.226  20.474  1.00  0.00           H
ATOM    321  HG2 LYS X  21      12.430  23.437  21.409  1.00  0.00           H
ATOM    322  HD3 LYS X  21      10.234  24.245  20.733  1.00  0.00           H
ATOM    323  HD2 LYS X  21      10.373  24.188  22.467  1.00  0.00           H
ATOM    324  HE3 LYS X  21       9.022  22.087  22.550  1.00  0.00           H
ATOM    325  HE2 LYS X  21       9.016  22.011  20.809  1.00  0.00           H
ATOM    326  HZ1 LYS X  21       6.985  22.883  21.714  1.00  0.00           H
ATOM    327  HZ2 LYS X  21       7.761  24.135  22.429  1.00  0.00           H
ATOM    328  HZ3 LYS X  21       7.702  24.039  20.798  1.00  0.00           H
ATOM    329  N   ASP X  22      14.063  22.868  24.078  0.00  0.00           N
ATOM    330  CA  ASP X  22      14.963  23.932  24.421  0.00  0.00           C
ATOM    331  C   ASP X  22      16.325  23.583  24.964  0.00  0.00           C
ATOM    332  O   ASP X  22      17.240  24.399  25.026  0.00  0.00           O
ATOM    333  CB  ASP X  22      14.303  25.009  25.333  0.00  0.00           C
ATOM    334  CG  ASP X  22      13.168  25.825  24.705  0.00  0.00           C
ATOM    335  OD1 ASP X  22      13.146  25.993  23.468  0.00  0.00           O
ATOM    336  OD2 ASP X  22      12.391  26.434  25.468  0.00  0.00           O
ATOM    337  H   ASP X  22      13.276  22.644  24.671  1.00  0.00           H
ATOM    338  HA  ASP X  22      15.145  24.475  23.492  1.00  0.00           H
ATOM    339  HB3 ASP X  22      15.050  25.720  25.689  1.00  0.00           H
ATOM    340  HB2 ASP X  22      13.910  24.500  26.217  1.00  0.00           H
ATOM    341  N   GLY X  23      16.460  22.320  25.338  0.00  0.00           N
ATOM    342  CA  GLY X  23      17.853  21.887  25.830  0.00  0.00           C
ATOM    343  C   GLY X  23      18.134  22.361  27.184  0.00  0.00           C
ATOM    344  O   GLY X  23      19.275  22.680  27.528  0.00  0.00           O
ATOM    345  H   GLY X  23      15.671  21.691  25.292  1.00  0.00           H
ATOM    346  HA3 GLY X  23      18.613  22.269  25.148  1.00  0.00           H
ATOM    347  HA2 GLY X  23      17.925  20.800  25.805  1.00  0.00           H
ATOM    348  N   ASP X  24      17.094  22.387  28.012  0.00  0.00           N
ATOM    349  CA  ASP X  24      17.302  22.926  29.449  0.00  0.00           C
ATOM    350  C   ASP X  24      17.487  21.809  30.416  0.00  0.00           C
ATOM    351  O   ASP X  24      17.680  21.994  31.603  0.00  0.00           O
ATOM    352  CB  ASP X  24      16.062  23.740  29.933  0.00  0.00           C
ATOM    353  CG  ASP X  24      15.810  25.080  29.239  0.00  0.00           C
ATOM    354  OD1 ASP X  24      16.762  25.691  28.713  0.00  0.00           O
ATOM    355  OD2 ASP X  24      14.687  25.600  29.392  0.00  0.00           O
ATOM    356  H   ASP X  24      16.191  22.058  27.701  1.00  0.00           H
ATOM    357  HA  ASP X  24      18.071  23.696  29.520  1.00  0.00           H
ATOM    358  HB3 ASP X  24      16.143  23.956  30.999  1.00  0.00           H
ATOM    359  HB2 ASP X  24      15.174  23.119  29.799  1.00  0.00           H
ATOM    360  N   GLY X  25      17.337  20.594  29.923  0.00  0.00           N
ATOM    361  CA  GLY X  25      17.571  19.408  30.863  0.00  0.00           C
ATOM    362  C   GLY X  25      16.299  18.995  31.577  0.00  0.00           C
ATOM    363  O   GLY X  25      16.332  18.364  32.633  0.00  0.00           O
ATOM    364  H   GLY X  25      17.076  20.470  28.955  1.00  0.00           H
ATOM    365  HA3 GLY X  25      18.330  19.672  31.598  1.00  0.00           H
ATOM    366  HA2 GLY X  25      17.956  18.563  30.292  1.00  0.00           H
ATOM    367  N   THR X  26      15.161  19.399  31.015  0.00  0.00           N
ATOM    368  CA  THR X  26      13.869  19.046  31.585  0.00  0.00           C
ATOM    369  C   THR X  26      12.874  18.716  30.412  0.00  0.00           C
ATOM    370  O   THR X  26      13.133  19.116  29.255  0.00  0.00           O
ATOM    371  CB  THR X  26      13.471  20.312  32.412  0.00  0.00           C
ATOM    372  OG1 THR X  26      12.509  21.163  31.809  0.00  0.00           O
ATOM    373  CG2 THR X  26      14.553  21.238  33.010  0.00  0.00           C
ATOM    374  H   THR X  26      15.184  19.962  30.176  1.00  0.00           H
ATOM    375  HA  THR X  26      13.994  18.152  32.195  1.00  0.00           H
ATOM    376  HB  THR X  26      13.110  19.855  33.312  1.00  0.00           H
ATOM    377  HG1 THR X  26      12.520  22.007  32.277  1.00  0.00           H
ATOM    378 HG21 THR X  26      14.113  21.974  33.685  1.00  0.00           H
ATOM    379 HG22 THR X  26      15.276  20.677  33.601  1.00  0.00           H
ATOM    380 HG23 THR X  26      15.093  21.788  32.239  1.00  0.00           H
ATOM    381  N   ILE X  27      11.757  18.074  30.736  0.00  0.00           N
ATOM    382  CA  ILE X  27      10.738  17.971  29.717  0.00  0.00           C
ATOM    383  C   ILE X  27       9.511  18.669  30.139  0.00  0.00           C
ATOM    384  O   ILE X  27       8.993  18.159  31.131  0.00  0.00           O
ATOM    385  CB  ILE X  27      10.371  16.539  29.192  0.00  0.00           C
ATOM    386  CG1 ILE X  27      11.624  15.756  28.731  0.00  0.00           C
ATOM    387  CG2 ILE X  27       9.332  16.552  28.041  0.00  0.00           C
ATOM    388  CD1 ILE X  27      11.436  14.231  28.634  0.00  0.00           C
ATOM    389  H   ILE X  27      11.649  17.683  31.661  1.00  0.00           H
ATOM    390  HA  ILE X  27      11.113  18.487  28.833  1.00  0.00           H
ATOM    391  HB  ILE X  27       9.881  15.999  29.995  1.00  0.00           H
ATOM    392 HG13 ILE X  27      12.434  15.939  29.431  1.00  0.00           H
ATOM    393 HG12 ILE X  27      11.980  16.151  27.778  1.00  0.00           H
ATOM    394 HG21 ILE X  27       9.127  15.550  27.666  1.00  0.00           H
ATOM    395 HG22 ILE X  27       8.372  16.958  28.356  1.00  0.00           H
ATOM    396 HG23 ILE X  27       9.683  17.149  27.200  1.00  0.00           H
ATOM    397 HD11 ILE X  27      11.902  13.831  27.734  1.00  0.00           H
ATOM    398 HD12 ILE X  27      11.910  13.729  29.476  1.00  0.00           H
ATOM    399 HD13 ILE X  27      10.389  13.929  28.629  1.00  0.00           H
ATOM    400  N   THR X  28       8.999  19.751  29.546  0.00  0.00           N
ATOM    401  CA  THR X  28       7.710  20.185  30.420  0.00  0.00           C
ATOM    402  C   THR X  28       6.554  19.702  29.689  0.00  0.00           C
ATOM    403  O   THR X  28       6.681  19.077  28.635  0.00  0.00           O
ATOM    404  CB  THR X  28       7.650  21.755  30.310  0.00  0.00           C
ATOM    405  OG1 THR X  28       7.797  22.192  28.958  0.00  0.00           O
ATOM    406  CG2 THR X  28       8.711  22.522  31.103  0.00  0.00           C
ATOM    407  H   THR X  28       9.435  20.125  28.715  1.00  0.00           H
ATOM    408  HA  THR X  28       7.750  19.772  31.428  1.00  0.00           H
ATOM    409  HB  THR X  28       6.683  22.131  30.652  1.00  0.00           H
ATOM    410  HG1 THR X  28       8.717  21.986  28.670  1.00  0.00           H
ATOM    411 HG21 THR X  28       8.865  23.528  30.708  1.00  0.00           H
ATOM    412 HG22 THR X  28       8.378  22.660  32.129  1.00  0.00           H
ATOM    413 HG23 THR X  28       9.677  22.014  31.095  1.00  0.00           H
ATOM    414  N   THR X  29       5.374  19.932  30.258  0.00  0.00           N
ATOM    415  CA  THR X  29       4.043  19.521  29.726  0.00  0.00           C
ATOM    416  C   THR X  29       3.895  20.104  28.336  0.00  0.00           C
ATOM    417  O   THR X  29       3.443  19.347  27.481  0.00  0.00           O
ATOM    418  CB  THR X  29       2.930  20.085  30.656  0.00  0.00           C
ATOM    419  OG1 THR X  29       2.966  21.502  30.779  0.00  0.00           O
ATOM    420  CG2 THR X  29       3.044  19.537  32.077  0.00  0.00           C
ATOM    421  H   THR X  29       5.325  20.429  31.136  1.00  0.00           H
ATOM    422  HA  THR X  29       4.028  18.435  29.644  1.00  0.00           H
ATOM    423  HB  THR X  29       1.952  19.818  30.254  1.00  0.00           H
ATOM    424  HG1 THR X  29       2.421  21.882  30.073  1.00  0.00           H
ATOM    425 HG21 THR X  29       2.273  19.949  32.721  1.00  0.00           H
ATOM    426 HG22 THR X  29       2.927  18.457  32.060  1.00  0.00           H
ATOM    427 HG23 THR X  29       4.002  19.762  32.543  1.00  0.00           H
ATOM    428  N   LYS X  30       4.340  21.323  28.058  0.00  0.00           N
ATOM    429  CA  LYS X  30       4.399  22.001  26.830  0.00  0.00           C
ATOM    430  C   LYS X  30       5.215  21.199  25.813  0.00  0.00           C
ATOM    431  O   LYS X  30       4.745  20.910  24.712  0.00  0.00           O
ATOM    432  CB  LYS X  30       4.940  23.435  27.014  0.00  0.00           C
ATOM    433  CG  LYS X  30       4.064  24.316  27.931  0.00  0.00           C
ATOM    434  CD  LYS X  30       4.620  25.733  28.170  0.00  0.00           C
ATOM    435  CE  LYS X  30       4.589  26.647  26.929  0.00  0.00           C
ATOM    436  NZ  LYS X  30       5.057  28.011  27.230  0.00  0.00           N
ATOM    437  H   LYS X  30       4.706  21.908  28.795  1.00  0.00           H
ATOM    438  HA  LYS X  30       3.379  22.043  26.447  1.00  0.00           H
ATOM    439  HB3 LYS X  30       5.016  23.902  26.030  1.00  0.00           H
ATOM    440  HB2 LYS X  30       5.957  23.402  27.406  1.00  0.00           H
ATOM    441  HG3 LYS X  30       3.954  23.832  28.902  1.00  0.00           H
ATOM    442  HG2 LYS X  30       3.056  24.381  27.520  1.00  0.00           H
ATOM    443  HD3 LYS X  30       5.643  25.653  28.542  1.00  0.00           H
ATOM    444  HD2 LYS X  30       4.048  26.193  28.977  1.00  0.00           H
ATOM    445  HE3 LYS X  30       3.573  26.708  26.535  1.00  0.00           H
ATOM    446  HE2 LYS X  30       5.212  26.235  26.134  1.00  0.00           H
ATOM    447  HZ1 LYS X  30       5.021  28.577  26.401  1.00  0.00           H
ATOM    448  HZ2 LYS X  30       4.478  28.444  27.927  1.00  0.00           H
ATOM    449  HZ3 LYS X  30       6.008  28.002  27.559  1.00  0.00           H
ATOM    450  N   GLU X  31       6.444  20.833  26.195  0.00  0.00           N
ATOM    451  CA  GLU X  31       7.298  20.046  25.307  0.00  0.00           C
ATOM    452  C   GLU X  31       6.738  18.691  24.956  0.00  0.00           C
ATOM    453  O   GLU X  31       6.746  18.256  23.807  0.00  0.00           O
ATOM    454  CB  GLU X  31       8.737  20.122  25.786  0.00  0.00           C
ATOM    455  CG  GLU X  31       9.245  21.582  25.832  0.00  0.00           C
ATOM    456  CD  GLU X  31      10.480  21.735  26.693  0.00  0.00           C
ATOM    457  OE1 GLU X  31      10.297  21.631  27.923  0.00  0.00           O
ATOM    458  OE2 GLU X  31      11.553  22.015  26.125  0.00  0.00           O
ATOM    459  H   GLU X  31       6.790  21.100  27.106  1.00  0.00           H
ATOM    460  HA  GLU X  31       7.243  20.590  24.364  1.00  0.00           H
ATOM    461  HB3 GLU X  31       9.341  19.592  25.063  1.00  0.00           H
ATOM    462  HB2 GLU X  31       8.850  19.611  26.743  1.00  0.00           H
ATOM    463  HG3 GLU X  31       8.501  22.268  26.236  1.00  0.00           H
ATOM    464  HG2 GLU X  31       9.455  21.935  24.824  1.00  0.00           H
ATOM    465  N   LEU X  32       6.207  18.015  25.977  0.00  0.00           N
ATOM    466  CA  LEU X  32       5.639  16.685  25.727  0.00  0.00           C
ATOM    467  C   LEU X  32       4.350  16.781  24.798  0.00  0.00           C
ATOM    468  O   LEU X  32       3.817  15.812  24.250  0.00  0.00           O
ATOM    469  CB  LEU X  32       5.257  16.048  27.091  0.00  0.00           C
ATOM    470  CG  LEU X  32       5.586  14.538  27.228  0.00  0.00           C
ATOM    471  CD1 LEU X  32       5.211  14.004  28.622  0.00  0.00           C
ATOM    472  CD2 LEU X  32       4.956  13.657  26.135  0.00  0.00           C
ATOM    473  H   LEU X  32       6.201  18.420  26.902  1.00  0.00           H
ATOM    474  HA  LEU X  32       6.381  15.995  25.325  1.00  0.00           H
ATOM    475  HB3 LEU X  32       4.205  16.228  27.314  1.00  0.00           H
ATOM    476  HB2 LEU X  32       5.798  16.558  27.888  1.00  0.00           H
ATOM    477  HG  LEU X  32       6.669  14.435  27.131  1.00  0.00           H
ATOM    478 HD11 LEU X  32       6.097  13.667  29.160  1.00  0.00           H
ATOM    479 HD12 LEU X  32       4.718  14.762  29.233  1.00  0.00           H
ATOM    480 HD13 LEU X  32       4.530  13.158  28.572  1.00  0.00           H
ATOM    481 HD21 LEU X  32       5.035  12.597  26.378  1.00  0.00           H
ATOM    482 HD22 LEU X  32       3.897  13.883  26.002  1.00  0.00           H
ATOM    483 HD23 LEU X  32       5.454  13.791  25.174  1.00  0.00           H
ATOM    484  N   GLY X  33       3.847  18.012  24.757  0.00  0.00           N
ATOM    485  CA  GLY X  33       2.622  18.249  23.981  0.00  0.00           C
ATOM    486  C   GLY X  33       3.084  18.486  22.560  0.00  0.00           C
ATOM    487  O   GLY X  33       2.473  18.082  21.573  0.00  0.00           O
ATOM    488  H   GLY X  33       4.306  18.762  25.254  1.00  0.00           H
ATOM    489  HA3 GLY X  33       2.125  19.145  24.354  1.00  0.00           H
ATOM    490  HA2 GLY X  33       1.994  17.359  24.014  1.00  0.00           H
ATOM    491  N   THR X  34       4.232  19.157  22.476  0.00  0.00           N
ATOM    492  CA  THR X  34       4.768  19.457  21.082  0.00  0.00           C
ATOM    493  C   THR X  34       5.081  18.154  20.328  0.00  0.00           C
ATOM    494  O   THR X  34       4.759  18.003  19.152  0.00  0.00           O
ATOM    495  CB  THR X  34       6.043  20.339  21.102  0.00  0.00           C
ATOM    496  OG1 THR X  34       5.853  21.479  21.939  0.00  0.00           O
ATOM    497  CG2 THR X  34       6.409  20.845  19.692  0.00  0.00           C
ATOM    498  H   THR X  34       4.711  19.446  23.317  1.00  0.00           H
ATOM    499  HA  THR X  34       4.019  20.019  20.526  1.00  0.00           H
ATOM    500  HB  THR X  34       6.886  19.770  21.502  1.00  0.00           H
ATOM    501  HG1 THR X  34       5.543  21.174  22.809  1.00  0.00           H
ATOM    502 HG21 THR X  34       7.239  21.542  19.691  1.00  0.00           H
ATOM    503 HG22 THR X  34       6.696  20.027  19.030  1.00  0.00           H
ATOM    504 HG23 THR X  34       5.565  21.356  19.226  1.00  0.00           H
ATOM    505  N   VAL X  35       5.673  17.206  21.042  0.00  0.00           N
ATOM    506  CA  VAL X  35       6.007  15.924  20.496  0.00  0.00           C
ATOM    507  C   VAL X  35       4.755  15.115  20.010  0.00  0.00           C
ATOM    508  O   VAL X  35       4.626  14.555  18.932  0.00  0.00           O
ATOM    509  CB  VAL X  35       6.765  15.116  21.582  0.00  0.00           C
ATOM    510  CG1 VAL X  35       7.026  13.633  21.253  0.00  0.00           C
ATOM    511  CG2 VAL X  35       8.075  15.828  21.952  0.00  0.00           C
ATOM    512  H   VAL X  35       5.907  17.375  22.010  1.00  0.00           H
ATOM    513  HA  VAL X  35       6.617  16.112  19.612  1.00  0.00           H
ATOM    514  HB  VAL X  35       6.151  15.123  22.485  1.00  0.00           H
ATOM    515 HG11 VAL X  35       7.552  13.148  22.074  1.00  0.00           H
ATOM    516 HG12 VAL X  35       6.105  13.065  21.120  1.00  0.00           H
ATOM    517 HG13 VAL X  35       7.627  13.519  20.351  1.00  0.00           H
ATOM    518 HG21 VAL X  35       8.465  15.429  22.886  1.00  0.00           H
ATOM    519 HG22 VAL X  35       8.817  15.715  21.162  1.00  0.00           H
ATOM    520 HG23 VAL X  35       7.962  16.897  22.111  1.00  0.00           H
ATOM    521  N   MET X  36       3.844  15.042  20.981  0.00  0.00           N
ATOM    522  CA  MET X  36       2.616  14.275  20.651  0.00  0.00           C
ATOM    523  C   MET X  36       1.808  14.902  19.540  0.00  0.00           C
ATOM    524  O   MET X  36       1.312  14.175  18.686  0.00  0.00           O
ATOM    525  CB  MET X  36       1.748  14.190  21.928  0.00  0.00           C
ATOM    526  CG  MET X  36       2.313  13.255  23.010  0.00  0.00           C
ATOM    527  SD  MET X  36       2.054  11.485  22.699  0.00  0.00           S
ATOM    528  CE  MET X  36       0.303  11.332  23.155  0.00  0.00           C
ATOM    529  H   MET X  36       4.015  15.493  21.869  1.00  0.00           H
ATOM    530  HA  MET X  36       2.896  13.262  20.360  1.00  0.00           H
ATOM    531  HB3 MET X  36       0.744  13.854  21.669  1.00  0.00           H
ATOM    532  HB2 MET X  36       1.610  15.187  22.349  1.00  0.00           H
ATOM    533  HG3 MET X  36       1.867  13.505  23.974  1.00  0.00           H
ATOM    534  HG2 MET X  36       3.384  13.423  23.130  1.00  0.00           H
ATOM    535  HE1 MET X  36      -0.028  10.300  23.041  1.00  0.00           H
ATOM    536  HE2 MET X  36       0.149  11.626  24.195  1.00  0.00           H
ATOM    537  HE3 MET X  36      -0.324  11.961  22.525  1.00  0.00           H
ATOM    538  N   ARG X  37       1.749  16.229  19.458  0.00  0.00           N
ATOM    539  CA  ARG X  37       1.123  16.912  18.392  0.00  0.00           C
ATOM    540  C   ARG X  37       1.805  16.612  17.063  0.00  0.00           C
ATOM    541  O   ARG X  37       1.076  16.406  16.097  0.00  0.00           O
ATOM    542  CB  ARG X  37       1.057  18.427  18.659  0.00  0.00           C
ATOM    543  CG  ARG X  37      -0.045  18.799  19.663  0.00  0.00           C
ATOM    544  CD  ARG X  37      -0.054  20.285  20.043  0.00  0.00           C
ATOM    545  NE  ARG X  37       1.108  20.643  20.868  0.00  0.00           N
ATOM    546  CZ  ARG X  37       1.456  21.888  21.229  0.00  0.00           C
ATOM    547  NH1 ARG X  37       0.746  22.939  20.816  0.00  0.00           N
ATOM    548  NH2 ARG X  37       2.521  22.086  22.008  0.00  0.00           N
ATOM    549  H   ARG X  37       2.164  16.799  20.182  1.00  0.00           H
ATOM    550  HA  ARG X  37       0.107  16.523  18.321  1.00  0.00           H
ATOM    551  HB3 ARG X  37       0.834  18.950  17.727  1.00  0.00           H
ATOM    552  HB2 ARG X  37       2.032  18.797  18.979  1.00  0.00           H
ATOM    553  HG3 ARG X  37       0.122  18.216  20.568  1.00  0.00           H
ATOM    554  HG2 ARG X  37      -1.025  18.501  19.301  1.00  0.00           H
ATOM    555  HD3 ARG X  37      -1.005  20.586  20.486  1.00  0.00           H
ATOM    556  HD2 ARG X  37       0.057  20.863  19.125  1.00  0.00           H
ATOM    557  HE  ARG X  37       1.644  19.835  21.177  1.00  0.00           H
ATOM    558 HH12 ARG X  37       0.981  23.886  21.072  1.00  0.00           H
ATOM    559 HH11 ARG X  37      -0.066  22.831  20.231  1.00  0.00           H
ATOM    560 HH22 ARG X  37       2.808  23.015  22.280  1.00  0.00           H
ATOM    561 HH21 ARG X  37       3.083  21.338  22.374  1.00  0.00           H
ATOM    562  N   SER X  38       3.128  16.487  16.987  0.00  0.00           N
ATOM    563  CA  SER X  38       3.838  16.095  15.852  0.00  0.00           C
ATOM    564  C   SER X  38       3.360  14.714  15.375  0.00  0.00           C
ATOM    565  O   SER X  38       3.157  14.552  14.175  0.00  0.00           O
ATOM    566  CB  SER X  38       5.363  16.140  16.089  0.00  0.00           C
ATOM    567  OG  SER X  38       5.823  17.483  16.143  0.00  0.00           O
ATOM    568  H   SER X  38       3.701  16.682  17.796  1.00  0.00           H
ATOM    569  HA  SER X  38       3.642  16.817  15.060  1.00  0.00           H
ATOM    570  HB3 SER X  38       5.878  15.647  15.262  1.00  0.00           H
ATOM    571  HB2 SER X  38       5.663  15.606  16.987  1.00  0.00           H
ATOM    572  HG  SER X  38       6.761  17.467  16.375  1.00  0.00           H
ATOM    573  N   LEU X  39       3.132  13.770  16.278  0.00  0.00           N
ATOM    574  CA  LEU X  39       2.654  12.487  16.043  0.00  0.00           C
ATOM    575  C   LEU X  39       1.114  12.412  15.860  0.00  0.00           C
ATOM    576  O   LEU X  39       0.618  11.315  15.626  0.00  0.00           O
ATOM    577  CB  LEU X  39       3.049  11.617  17.270  0.00  0.00           C
ATOM    578  CG  LEU X  39       4.571  11.423  17.488  0.00  0.00           C
ATOM    579  CD1 LEU X  39       4.857  10.810  18.876  0.00  0.00           C
ATOM    580  CD2 LEU X  39       5.234  10.620  16.348  0.00  0.00           C
ATOM    581  H   LEU X  39       3.308  13.953  17.256  1.00  0.00           H
ATOM    582  HA  LEU X  39       3.182  12.006  15.221  1.00  0.00           H
[truncated: 4,909,015 more chars]
