# Supplementary material for: Structural Transition States Explored With Minimalist Coarse Grained Models: Applications to Calmodulin
Source: Front Mol Biosci. 2019 Oct 15;6:104. doi: 10.3389/fmolb.2019.00104 (PMC6843051; doi:10.3389/fmolb.2019.00104)
Supplement: Supplementary file 2 [file Data_Sheet_2.ZIP › SI/Map_Prompt/Energy_Atomistic/bbfrozen_map_cam.dat]

-4449.788241
-4418.375239
-4349.237333
-4162.94718
-3809.430449
-3110.689771
-2304.684273
-1194.436902
426.45674
2674.650335
4622.461042
6807.170411
11660.61472
15323.13384
18825.20841
23681.61998
25579.32553
26642.66587
25503.0717
18532.35158
12977.56429
16788.98972
5113.549713
2062.105402
-122.6625239
-1693.602533
-2903.984465
-3630.087476
-4201.541587
-4248.090822
