# Supplementary material for: Structural Transition States Explored With Minimalist Coarse Grained Models: Applications to Calmodulin
Source: Front Mol Biosci. 2019 Oct 15;6:104. doi: 10.3389/fmolb.2019.00104 (PMC6843051; doi:10.3389/fmolb.2019.00104)
Supplement: Supplementary file 2 [file Data_Sheet_2.ZIP › SI/Map_Prompt/Energy_Atomistic/bbfrozen_prompt_cam.dat]

-4449.788241
-4394.771272
-4364.382887
-4297.238289
-4196.073375
-4024.414914
-3887.210803
-3566.689054
-3259.351099
-2868.187859
1442.022228
-2627.536329
-2580.795172
-2481.43738
-2925.092256
-2608.311663
-2850.179254
-3116.519837
-3212.922801
-3298.624044
-3451.322419
-3752.030115
-3899.354924
-4032.63217
-4117.725621
-4220.122849
-4263.800191
-4242.84608
-4198.38695
-4244.11783
