# Supplementary material for: Structural Transition States Explored With Minimalist Coarse Grained Models: Applications to Calmodulin
Source: Front Mol Biosci. 2019 Oct 15;6:104. doi: 10.3389/fmolb.2019.00104 (PMC6843051; doi:10.3389/fmolb.2019.00104)
Supplement: Supplementary file 2 [file Data_Sheet_2.ZIP › SI/Map_Prompt/Energy_CG_FIELD/energy_map_closed.dat]

0 -35.9455 10.0 -38.79715 -22.65498 0.0 -144.4873 91.52749 36.81761 0.0
1 -34.1503 10.0 -37.00195 -21.1007 0.0 -144.5246 93.51084 35.11254 0.0
2 -29.656 10.0 -32.50766 -19.27973 0.0 -144.6013 97.3202 34.05322 0.0
3 -22.49657 10.0 -25.34822 -17.12023 0.0 -144.6413 102.7876 33.62567 0.0
4 -13.05437 10.0 -15.90602 -14.57261 0.0 -144.5025 109.3759 33.79314 0.0
5 -1.000799 10.0 -3.852454 -11.45417 0.0 -143.9905 117.0551 34.53705 0.0
6 13.73238 10.0 10.88072 -7.503018 0.0 -142.908 125.5069 35.78481 0.0
7 31.56199 10.0 28.71034 -2.282936 0.0 -141.0941 134.5507 37.53672 0.0
8 53.25639 10.0 50.40474 5.085249 0.0 -138.4297 144.0091 39.74004 0.0
9 79.40735 10.0 76.55569 15.15659 0.0 -134.8736 153.8566 42.4161 0.0
10 109.6417 10.0 106.79 27.65512 0.0 -130.4449 164.1095 45.47026 0.0
11 140.4863 10.0 137.6346 39.24801 0.0 -125.1719 174.647 48.91145 0.0
12 167.4908 10.0 164.6391 45.48098 0.0 -119.1927 185.6958 52.65503 0.0
13 189.1535 10.0 186.3019 44.99628 0.0 -112.5967 197.2852 56.6171 0.0
14 208.6198 10.0 205.7682 40.92658 0.0 -105.5217 209.8358 60.52751 0.0
15 227.9045 10.0 225.0528 36.42187 0.0 -98.08314 222.789 63.92506 0.0
16 242.5339 10.0 239.6822 29.80071 0.0 -90.96691 235.1796 65.66883 0.0
17 240.4259 10.0 237.5743 15.96079 0.0 -86.60566 244.9544 63.26476 0.0
18 217.8569 10.0 215.0052 -6.113766 0.0 -91.70367 256.9359 55.88679 0.0
19 199.8438 10.0 196.9922 -18.66551 0.0 -102.7938 265.1314 53.32015 0.0
20 158.2643 10.0 155.4126 -25.18819 0.0 -113.4996 245.6362 48.46422 0.0
21 101.6077 10.0 98.75603 -29.8571 0.0 -123.8915 210.5697 41.93493 0.0
22 41.32169 10.0 38.47004 -33.29131 0.0 -133.7294 170.7838 34.70694 0.0
23 -17.3257 10.0 -20.17736 -35.76911 0.0 -142.8064 131.1255 27.27265 0.0
24 -71.1578 10.0 -74.00945 -37.49604 0.0 -150.861 94.28582 20.06175 0.0
25 -118.1166 10.0 -120.9683 -38.6468 0.0 -157.6502 61.80823 13.52048 0.0
26 -156.2908 10.0 -159.1424 -39.36388 0.0 -162.9758 35.25292 7.944319 0.0
27 -184.1999 10.0 -187.0515 -39.76113 0.0 -166.6616 15.70591 3.665319 0.0
28 -200.9448 10.0 -203.7964 -39.925 0.0 -168.7096 3.892834 0.9453566 0.0
29 -206.3846 10.0 -209.2363 -39.89346 0.0 -169.343 0.0001394191 2.483484e-05 0.0
