# Supplementary material for: Structural Transition States Explored With Minimalist Coarse Grained Models: Applications to Calmodulin
Source: Front Mol Biosci. 2019 Oct 15;6:104. doi: 10.3389/fmolb.2019.00104 (PMC6843051; doi:10.3389/fmolb.2019.00104)
Supplement: Supplementary file 2 [file Data_Sheet_2.ZIP › SI/Map_Prompt/Energy_CG_FIELD/energy_map_open.dat]

0 -205.5267 10.0 -208.3784 -36.99339 0.0 -171.385 5.038936e-11 3.705924e-12 0.0
1 -204.1616 10.0 -207.0133 -37.36552 0.0 -171.1301 1.109044 0.3732943 0.0
2 -199.3358 10.0 -202.1875 -37.64938 0.0 -170.3607 4.345771 1.476817 0.0
3 -191.0855 10.0 -193.9371 -37.8107 0.0 -169.0073 9.595748 3.285079 0.0
4 -179.4047 10.0 -182.2564 -37.78013 0.0 -166.9424 16.72148 5.744664 0.0
5 -164.1106 10.0 -166.9622 -37.41829 0.0 -164.0201 25.65925 8.816942 0.0
6 -145.0026 10.0 -147.8542 -36.44848 0.0 -160.1006 36.23495 12.45989 0.0
7 -121.5436 10.0 -124.3953 -34.33513 0.0 -155.1193 48.43297 16.62614 0.0
8 -93.10864 10.0 -95.96029 -30.20245 0.0 -149.0501 62.0035 21.28871 0.0
9 -58.93371 10.0 -61.78536 -23.18253 0.0 -142.0214 76.96342 26.45512 0.0
10 -19.7216 10.0 -22.57325 -13.59807 0.0 -134.1588 93.11858 32.06504 0.0
11 21.40693 10.0 18.55527 -4.277334 0.0 -125.7072 110.4074 38.13239 0.0
12 59.79505 10.0 56.94339 0.5270118 0.0 -116.916 128.6897 44.64265 0.0
13 94.24224 10.0 91.39059 -0.01651465 0.0 -108.0833 147.9051 51.58535 0.0
14 127.8461 10.0 124.9944 -2.242304 0.0 -99.43898 167.8059 58.86983 0.0
15 162.964 10.0 160.1123 -2.513051 0.0 -91.1423 187.4777 66.28995 0.0
16 195.9653 10.0 193.1137 -1.59511 0.0 -83.73171 205.1702 73.27029 0.0
17 216.4512 10.0 213.5995 -4.055865 0.0 -78.56619 217.9897 78.23194 0.0
18 225.3677 10.0 222.5161 -11.32085 0.0 -77.68907 229.5537 81.97228 0.0
19 244.4462 10.0 241.5945 -14.55913 0.0 -79.13778 243.6897 91.60173 0.0
20 238.413 10.0 235.5613 -16.72148 0.0 -84.09176 239.927 96.44753 0.0
21 213.7096 10.0 210.8579 -18.58621 0.0 -91.49108 223.5985 97.33672 0.0
22 180.8308 10.0 177.9791 -19.7405 0.0 -100.087 202.0527 95.75395 0.0
23 145.7342 10.0 142.8826 -19.90744 0.0 -108.9956 178.9777 92.8079 0.0
24 112.6579 10.0 109.8062 -18.84486 0.0 -117.4988 156.8217 89.32821 0.0
25 85.10179 10.0 82.25014 -16.22459 0.0 -125.154 137.4784 86.15024 0.0
26 65.64017 10.0 62.78852 -11.8639 0.0 -131.6582 122.4514 83.85921 0.0
27 55.95022 10.0 53.09857 -5.972883 0.0 -136.8849 112.9634 82.9929 0.0
28 56.03974 10.0 53.18809 0.4427727 0.0 -140.8634 109.6862 83.92247 0.0
29 65.16 10.0 62.30835 6.001854 0.0 -143.6252 112.9117 87.02005 0.0
