# Supplementary material for: Structural Transition States Explored With Minimalist Coarse Grained Models: Applications to Calmodulin
Source: Front Mol Biosci. 2019 Oct 15;6:104. doi: 10.3389/fmolb.2019.00104 (PMC6843051; doi:10.3389/fmolb.2019.00104)
Supplement: Supplementary file 2 [file Data_Sheet_2.ZIP › SI/Map_Prompt/Energy_CG_FIELD/energy_prompt_closed.dat]

0 -109.5103 10.0 -112.362 -28.05865 0.0 -151.437 36.89836 30.23526 0.0
1 -106.8776 10.0 -109.7292 -26.8333 0.0 -149.6741 38.10782 28.67041 0.0
2 -97.434 10.0 -100.2857 -24.45542 0.0 -143.9415 39.89456 28.21673 0.0
3 -77.96634 10.0 -80.81799 -20.08035 0.0 -133.9357 44.68735 28.51073 0.0
4 -47.74887 10.0 -50.60053 -12.96767 0.0 -121.3088 54.96875 28.70723 0.0
5 -10.36814 10.0 -13.21979 -2.699619 0.0 -106.7372 67.88671 28.33036 0.0
6 30.3348 10.0 27.48315 10.94462 0.0 -88.66364 77.71694 27.48523 0.0
7 72.66996 10.0 69.81831 25.0661 0.0 -66.35521 83.78218 27.32525 0.0
8 113.905 10.0 111.0533 38.91867 0.0 -41.18975 86.2976 27.0268 0.0
9 149.7076 10.0 146.8559 49.77351 0.0 -17.07738 87.03736 27.12246 0.0
10 178.3163 10.0 175.4647 57.65853 0.0 3.413319 86.89541 27.49741 0.0
11 199.3555 10.0 196.5039 63.51025 0.0 21.97786 83.84661 27.16915 0.0
12 212.9859 10.0 210.1343 67.00572 0.0 35.96995 80.35169 26.8069 0.0
13 219.1632 10.0 216.3115 67.63138 0.0 44.74524 77.31766 26.61722 0.0
14 218.5577 10.0 215.7061 65.84128 0.0 53.28281 71.45173 25.13025 0.0
15 212.7028 10.0 209.8511 61.32825 0.0 57.50243 67.031 23.98945 0.0
16 197.9517 10.0 195.1 53.68285 0.0 57.44381 61.66747 22.30588 0.0
17 173.8922 10.0 171.0406 43.54614 0.0 51.88155 55.42271 20.19015 0.0
18 139.1746 10.0 136.3229 31.50647 0.0 36.86911 49.70336 18.244 0.0
19 93.9305 10.0 91.07885 18.31327 0.0 15.87547 41.49021 15.3999 0.0
20 40.9698 10.0 38.11814 5.147003 0.0 -14.7242 34.58561 13.10973 0.0
21 -13.01351 10.0 -15.86517 -6.821368 0.0 -47.71793 27.82286 10.85126 0.0
22 -62.31832 10.0 -65.16997 -16.87276 0.0 -78.36181 21.43125 8.633351 0.0
23 -104.1174 10.0 -106.9691 -24.7482 0.0 -105.3658 16.34653 6.798401 0.0
24 -137.7395 10.0 -140.5911 -30.59511 0.0 -126.1862 11.32731 4.862883 0.0
25 -163.0401 10.0 -165.8917 -34.55138 0.0 -141.9978 7.40699 3.250476 0.0
26 -180.8616 10.0 -183.7133 -37.05175 0.0 -153.0647 4.440723 1.962485 0.0
27 -192.84 10.0 -195.6917 -38.5723 0.0 -160.4915 2.343805 1.028299 0.0
28 -200.9655 10.0 -203.8172 -39.50355 0.0 -165.9028 1.116363 0.4728294 0.0
29 -206.3847 10.0 -209.2364 -39.89358 0.0 -169.343 0.000135476 3.10938e-05 0.0
