# Supplementary material for: Structural Transition States Explored With Minimalist Coarse Grained Models: Applications to Calmodulin
Source: Front Mol Biosci. 2019 Oct 15;6:104. doi: 10.3389/fmolb.2019.00104 (PMC6843051; doi:10.3389/fmolb.2019.00104)
Supplement: Supplementary file 2 [file Data_Sheet_2.ZIP › SI/Map_Prompt/Energy_CG_FIELD/energy_prompt_open.dat]

0 -205.5272 10.0 -208.3788 -36.99447 0.0 -171.3849 0.0004335526 0.0001246792 0.0
1 -202.1027 10.0 -204.9544 -37.08114 0.0 -169.561 1.032535 0.6552804 0.0
2 -194.0255 10.0 -196.8771 -36.14862 0.0 -164.5887 2.226529 1.63367 0.0
3 -178.9054 10.0 -181.7571 -33.99388 0.0 -155.4006 4.412081 3.22532 0.0
4 -155.9568 10.0 -158.8085 -30.27028 0.0 -141.5803 7.537799 5.50431 0.0
5 -125.135 10.0 -127.9866 -24.6322 0.0 -123.319 11.46543 8.499188 0.0
6 -86.97002 10.0 -89.82168 -16.90606 0.0 -101.5048 16.36044 12.22877 0.0
7 -43.117 10.0 -45.96865 -7.217219 0.0 -77.10967 21.81392 16.54432 0.0
8 4.271643 10.0 1.419988 4.11265 0.0 -51.80538 27.76116 21.35155 0.0
9 52.01202 10.0 49.16036 16.24868 0.0 -26.36624 33.04833 26.2296 0.0
10 98.05151 10.0 95.19986 28.31368 0.0 -3.582273 39.10959 31.35886 0.0
11 140.8092 10.0 137.9575 39.64466 0.0 18.55326 43.63934 36.12026 0.0
12 178.1669 10.0 175.3153 49.05222 0.0 37.03864 48.38899 40.83542 0.0
13 207.9195 10.0 205.0678 55.56756 0.0 52.7181 51.69658 45.08557 0.0
14 229.59 10.0 226.7383 58.48321 0.0 63.14265 55.78217 49.33028 0.0
15 243.4935 10.0 240.6419 58.60493 0.0 72.53041 56.87012 52.63641 0.0
16 245.3034 10.0 242.4518 54.72833 0.0 73.16894 58.68662 55.86789 0.0
17 234.7699 10.0 231.9183 47.74563 0.0 66.39756 59.24644 58.52864 0.0
18 211.3398 10.0 208.4882 38.13405 0.0 48.79777 60.47432 61.08204 0.0
19 176.7024 10.0 173.8507 26.9689 0.0 23.38805 60.42889 63.06488 0.0
20 133.5351 10.0 130.6834 14.94737 0.0 -10.67702 61.45829 64.9548 0.0
21 88.89775 10.0 86.0461 3.528101 0.0 -46.11816 62.19157 66.44459 0.0
22 48.28716 10.0 45.4355 -6.573319 0.0 -78.93995 63.24289 67.70588 0.0
23 14.14557 10.0 11.29391 -15.10336 0.0 -106.88 64.63677 68.64047 0.0
24 -13.12807 10.0 -15.97972 -21.98568 0.0 -128.128 65.05463 69.07929 0.0
25 -34.38296 10.0 -37.23461 -27.26109 0.0 -142.1811 63.43018 68.7774 0.0
26 -49.87904 10.0 -52.73069 -30.96665 0.0 -150.7493 61.09608 67.88921 0.0
27 -56.48721 10.0 -59.33886 -32.33385 0.0 -156.6051 61.64883 67.95127 0.0
28 -50.1615 10.0 -53.01316 -29.97107 0.0 -159.3306 66.26267 70.02585 0.0
29 -28.88818 10.0 -31.73983 -27.00419 0.0 -158.8433 79.08604 75.02161 0.0
