# Supplementary material for: Structural Transition States Explored With Minimalist Coarse Grained Models: Applications to Calmodulin
Source: Front Mol Biosci. 2019 Oct 15;6:104. doi: 10.3389/fmolb.2019.00104 (PMC6843051; doi:10.3389/fmolb.2019.00104)
Supplement: Supplementary file 2 [file Data_Sheet_2.ZIP › SI/Map_Prompt/map_cam.pdb]

ATOM      1  CA  GLU A   2      23.253   0.295  10.591  1.00 54.51              
ATOM      2  CA  GLN A   3      20.301   1.816   8.842  1.00 43.98              
ATOM      3  CA  LEU A   4      20.979   3.679   5.502  1.00 29.51              
ATOM      4  CA  THR A   5      23.700   4.063   2.906  1.00 23.38              
ATOM      5  CA  GLU A   6      24.890   7.477   1.646  1.00 23.41              
ATOM      6  CA  GLU A   7      23.167   6.618  -1.668  1.00 18.74              
ATOM      7  CA  GLN A   8      19.851   5.867   0.020  1.00 15.79              
ATOM      8  CA AILE A   9      20.007   9.179   1.906  0.60 16.16              
ATOM      9  CA  ALA A  10      20.892  11.048  -1.279  1.00 15.86              
ATOM     10  CA AGLU A  11      17.876   9.383  -2.896  0.44 14.66              
ATOM     11  CA APHE A  12      15.628  10.408  -0.050  0.74 12.86              
ATOM     12  CA ALYS A  13      17.032  13.968  -0.108  0.60 10.51              
ATOM     13  CA  GLU A  14      16.249  14.277  -3.813  1.00 11.86              
ATOM     14  CA  ALA A  15      12.668  13.139  -3.135  1.00 11.89              
ATOM     15  CA  PHE A  16      12.341  15.633  -0.257  1.00  8.45              
ATOM     16  CA  ALA A  17      13.609  18.441  -2.492  1.00  9.18              
ATOM     17  CA  LEU A  18      10.741  17.934  -4.936  1.00 11.42              
ATOM     18  CA  PHE A  19       8.386  18.951  -2.171  1.00  8.68              
ATOM     19  CA  ASP A  20      10.610  21.571  -0.497  1.00  7.43              
ATOM     20  CA  LYS A  21      10.166  24.119  -3.317  1.00 12.02              
ATOM     21  CA  ASP A  22      11.869  26.948  -1.512  1.00  9.95              
ATOM     22  CA  GLY A  23      14.740  24.910  -0.057  1.00  9.50              
ATOM     23  CA  ASP A  24      14.088  25.907   3.556  1.00  8.33              
ATOM     24  CA  GLY A  25      14.360  22.379   4.945  1.00  7.50              
ATOM     25  CA  THR A  26      10.645  21.984   5.565  1.00  7.23              
ATOM     26  CA  ILE A  27       7.563  20.906   3.622  1.00  7.78              
ATOM     27  CA  THR A  28       4.509  23.103   4.276  1.00  9.03              
ATOM     28  CA  THR A  29       0.860  22.428   3.511  1.00 11.81              
ATOM     29  CA  LYS A  30       1.263  24.939   0.648  1.00 14.05              
ATOM     30  CA  GLU A  31       4.206  23.027  -0.840  1.00  9.87              
ATOM     31  CA  LEU A  32       2.552  19.658  -0.502  1.00  9.76              
ATOM     32  CA  GLY A  33      -0.420  21.245  -2.305  1.00  9.58              
ATOM     33  CA  THR A  34       1.797  22.480  -5.138  1.00  9.32              
ATOM     34  CA  VAL A  35       3.056  18.955  -5.715  1.00  9.59              
ATOM     35  CA AMET A  36      -0.332  17.299  -5.675  0.61  9.67              
ATOM     36  CA  ARG A  37      -1.763  19.957  -7.950  1.00  8.72              
ATOM     37  CA  SER A  38       1.025  19.150 -10.413  1.00 12.32              
ATOM     38  CA ALEU A  39      -0.175  15.547 -10.283  0.53 15.72              
ATOM     39  CA  GLY A  40      -3.847  16.386 -10.986  1.00 12.21              
ATOM     40  CA  GLN A  41      -5.332  16.620  -7.495  1.00 10.24              
ATOM     41  CA  ASN A  42      -6.428  19.907  -5.885  1.00  7.42              
ATOM     42  CA APRO A  43      -6.791  19.198  -2.175  0.63  8.37              
ATOM     43  CA  THR A  44      -8.204  21.778   0.170  1.00  9.95              
ATOM     44  CA  GLU A  45      -6.234  23.298   3.017  1.00 10.91              
ATOM     45  CA  ALA A  46      -8.076  20.989   5.469  1.00 11.63              
ATOM     46  CA  GLU A  47      -7.096  17.909   3.499  1.00  9.34              
ATOM     47  CA  LEU A  48      -3.484  19.088   3.238  1.00  8.88              
ATOM     48  CA  GLN A  49      -3.359  19.716   6.989  1.00  9.62              
ATOM     49  CA  ASP A  50      -4.503  16.208   7.734  1.00 10.37              
ATOM     50  CA  MET A  51      -1.761  14.868   5.465  1.00 10.93              
ATOM     51  CA AILE A  52       0.983  16.927   7.252  0.52  9.63              
ATOM     52  CA  ASN A  53      -0.445  16.081  10.666  1.00 10.19              
ATOM     53  CA  GLU A  54       0.038  12.380   9.925  1.00 17.10              
ATOM     54  CA AVAL A  55       3.760  12.999   9.254  0.44 15.60              
ATOM     55  CA  ASP A  56       4.711  15.925  11.518  1.00 15.46              
ATOM     56  CA  ALA A  57       6.115  14.272  14.596  1.00 13.59              
ATOM     57  CA  ASP A  58       7.055  17.406  16.595  1.00 12.17              
ATOM     58  CA  GLY A  59       3.818  19.287  15.791  1.00 16.07              
ATOM     59  CA  ASN A  60       5.582  22.415  14.456  1.00 15.63              
ATOM     60  CA  GLY A  61       3.294  22.407  11.407  1.00 11.82              
ATOM     61  CA  THR A  62       5.810  21.301   8.771  1.00  8.43              
ATOM     62  CA  ILE A  63       7.674  18.153   7.721  1.00  7.21              
ATOM     63  CA  ASP A  64      11.476  18.132   7.994  1.00  7.73              
ATOM     64  CA  PHE A  65      13.906  15.685   6.413  1.00  9.05              
ATOM     65  CA  PRO A  66      14.128  13.354   9.435  1.00 11.62              
ATOM     66  CA  GLU A  67      10.327  13.184   9.609  1.00  9.06              
ATOM     67  CA APHE A  68      10.164  12.504   5.861  0.59  9.62              
ATOM     68  CA  LEU A  69      12.836   9.751   6.115  1.00 13.94              
ATOM     69  CA ASER A  70      10.922   8.060   8.898  0.78 14.51              
ATOM     70  CA ALEU A  71       7.525   8.053   7.074  0.53 12.64              
ATOM     71  CA AMET A  72       9.040   7.075   3.704  0.67 14.57              
ATOM     72  CA AALA A  73      11.150   4.257   4.940  0.54 17.68              
ATOM     73  CA AARG A  74       8.022   2.870   6.606  0.51 16.59              
ATOM     74  CA  LYS A  75       5.816   3.441   3.401  1.00 22.03              
ATOM     75  CA AMET A  76       8.374   1.315   1.558  0.60 22.35              
ATOM     76  CA  LYS A  77       7.940  -1.503   4.032  1.00 25.50              
ATOM     77  CA AGLU A  78       4.232  -1.164   3.569  0.58 19.93              
ATOM     78  CA  GLN A  79       4.613  -1.283  -0.192  1.00 18.67              
ATOM     79  CA AASP A  80       6.789  -4.396  -0.172  0.31 19.26              
ATOM     80  CA ASER A  81       4.201  -6.159   1.991  0.46 21.04              
ATOM     81  CA AGLU A  82       1.399  -5.149  -0.314  0.56 18.44              
ATOM     82  CA  GLU A  83       3.376  -6.261  -3.399  1.00 17.69              
ATOM     83  CA  GLU A  84       3.720  -9.711  -1.914  1.00 21.94              
ATOM     84  CA ALEU A  85      -0.090  -9.989  -1.450  0.51 14.30              
ATOM     85  CA  ILE A  86      -0.728  -8.642  -4.904  1.00 13.46              
ATOM     86  CA AGLU A  87       1.548 -11.232  -6.471  0.58 16.18              
ATOM     87  CA  ALA A  88      -0.031 -14.026  -4.441  1.00 16.77              
ATOM     88  CA  PHE A  89      -3.507 -12.876  -5.444  1.00 12.77              
ATOM     89  CA ALYS A  90      -2.812 -12.613  -9.219  0.51 11.05              
ATOM     90  CA AVAL A  91      -1.528 -16.159  -9.286  0.54 12.30              
ATOM     91  CA APHE A  92      -4.649 -17.524  -7.552  0.61 11.45              
ATOM     92  CA  ASP A  93      -6.720 -15.468  -9.954  1.00 12.43              
ATOM     93  CA  ARG A  94      -5.821 -17.591 -12.978  1.00 15.05              
ATOM     94  CA  ASP A  95      -7.981 -15.748 -15.529  1.00 17.81              
ATOM     95  CA  GLY A  96      -7.160 -12.216 -14.278  1.00 21.74              
ATOM     96  CA  ASN A  97     -10.758 -11.098 -13.749  1.00 21.86              
ATOM     97  CA  GLY A  98     -10.094  -9.901 -10.185  1.00 18.47              
ATOM     98  CA  LEU A  99     -12.087 -12.738  -8.559  1.00 13.28              
ATOM     99  CA AILE A 100     -10.620 -16.008  -7.333  0.90  9.81              
ATOM    100  CA  SER A 101     -13.205 -18.696  -8.139  1.00 10.27              
ATOM    101  CA  ALA A 102     -13.593 -22.037  -6.466  1.00 10.69              
ATOM    102  CA  ALA A 103     -12.180 -23.728  -9.568  1.00 11.64              
ATOM    103  CA  GLU A 104      -9.145 -21.441  -9.591  1.00  9.38              
ATOM    104  CA  LEU A 105      -8.501 -21.884  -5.902  1.00  9.41              
ATOM    105  CA  ARG A 106      -8.739 -25.659  -6.190  1.00  9.65              
ATOM    106  CA AHIS A 107      -6.449 -25.664  -9.193  0.34 10.82              
ATOM    107  CA  VAL A 108      -3.706 -23.655  -7.487  1.00 11.53              
ATOM    108  CA  MET A 109      -4.049 -25.556  -4.165  1.00 10.52              
ATOM    109  CA  THR A 110      -3.386 -28.838  -6.028  1.00 11.80              
ATOM    110  CA AASN A 111      -0.156 -27.325  -7.352  0.72 10.91              
ATOM    111  CA  LEU A 112       0.702 -26.219  -3.831  1.00 12.32              
ATOM    112  CA  GLY A 113       0.440 -29.909  -2.907  1.00 11.96              
ATOM    113  CA  GLU A 114      -3.085 -29.943  -1.505  1.00 10.90              
ATOM    114  CA ALYS A 115      -5.643 -32.070  -3.298  0.67 10.41              
ATOM    115  CA ALEU A 116      -8.927 -30.654  -1.940  0.58  8.35              
ATOM    116  CA  THR A 117     -12.553 -31.436  -2.662  1.00  8.53              
ATOM    117  CA  ASP A 118     -15.184 -28.980  -3.835  1.00  8.68              
ATOM    118  CA AASP A 119     -16.701 -29.095  -0.329  0.34  8.53              
ATOM    119  CA  GLU A 120     -13.334 -28.143   1.215  1.00  9.37              
ATOM    120  CA  VAL A 121     -12.663 -25.336  -1.216  1.00  9.39              
ATOM    121  CA  ASP A 122     -16.192 -24.017  -0.842  1.00  9.65              
ATOM    122  CA  GLU A 123     -15.697 -23.786   2.928  1.00 10.75              
ATOM    123  CA  MET A 124     -12.395 -21.876   2.393  1.00 10.60              
ATOM    124  CA AILE A 125     -14.143 -19.382   0.227  0.61 11.16              
ATOM    125  CA  ARG A 126     -17.155 -19.025   2.551  1.00 11.30              
ATOM    126  CA  GLU A 127     -14.763 -18.158   5.402  1.00 13.24              
ATOM    127  CA  ALA A 128     -13.250 -15.293   3.405  1.00 13.38              
ATOM    128  CA  ASP A 129     -16.274 -14.209   1.359  1.00 11.01              
ATOM    129  CA  ILE A 130     -17.724 -10.898   2.506  1.00 12.45              
ATOM    130  CA  ASP A 131     -19.871  -9.761  -0.444  1.00 14.06              
ATOM    131  CA  GLY A 132     -21.411 -13.240  -0.824  1.00 14.95              
ATOM    132  CA  ASP A 133     -20.575 -13.751  -4.515  1.00 14.21              
ATOM    133  CA  GLY A 134     -18.844 -17.119  -3.900  1.00 12.69              
ATOM    134  CA  HIS A 135     -15.567 -15.713  -5.102  1.00 10.74              
ATOM    135  CA AILE A 136     -12.621 -14.007  -3.335  0.71  9.61              
ATOM    136  CA  ASN A 137     -11.766 -10.487  -4.443  1.00 10.65              
ATOM    137  CA ATYR A 138      -8.473  -8.766  -3.487  0.62 11.57              
ATOM    138  CA  GLU A 139      -9.864  -7.020  -0.401  1.00 12.62              
ATOM    139  CA  GLU A 140     -11.308 -10.319   0.871  1.00 10.88              
ATOM    140  CA APHE A 141      -7.997 -12.017   0.148  0.53 10.57              
ATOM    141  CA  VAL A 142      -5.965  -9.409   2.030  1.00 13.02              
ATOM    142  CA AARG A 143      -8.271  -9.404   5.069  0.48 16.92              
ATOM    143  CA AMET A 144      -8.038 -13.120   5.332  0.73 17.91              
ATOM    144  CA  MET A 145      -4.304 -13.254   4.830  1.00 23.30              
ATOM    145  CA  VAL A 146      -3.514 -10.608   7.389  1.00 30.36              
ATOM    146  CA  SER A 147      -6.339 -11.564   9.791  1.00 49.83              
ENDMDL                                                                          
ATOM      1  CA  GLU A   2      23.112   0.181  10.936  1.00 54.51              
ATOM      2  CA  GLN A   3      20.179   1.597   9.130  1.00 43.98              
ATOM      3  CA  LEU A   4      20.794   3.414   5.759  1.00 29.51              
ATOM      4  CA  THR A   5      23.505   3.665   3.109  1.00 23.38              
ATOM      5  CA  GLU A   6      24.713   7.038   1.750  1.00 23.41              
ATOM      6  CA  GLU A   7      22.948   6.083  -1.532  1.00 18.74              
ATOM      7  CA  GLN A   8      19.632   5.421   0.223  1.00 15.79              
ATOM      8  CA AILE A   9      19.868   8.795   1.987  0.60 16.16              
ATOM      9  CA  ALA A  10      20.741  10.560  -1.234  1.00 15.86              
ATOM     10  CA AGLU A  11      17.683   8.848  -2.797  0.44 14.66              
ATOM     11  CA APHE A  12      15.491  10.013  -0.001  0.74 12.86              
ATOM     12  CA ALYS A  13      16.934  13.558  -0.177  0.60 10.51              
ATOM     13  CA  GLU A  14      16.134  13.743  -3.880  1.00 11.86              
ATOM     14  CA  ALA A  15      12.543  12.643  -3.168  1.00 11.89              
ATOM     15  CA  PHE A  16      12.237  15.225  -0.362  1.00  8.45              
ATOM     16  CA  ALA A  17      13.498  17.932  -2.697  1.00  9.18              
ATOM     17  CA  LEU A  18      10.612  17.367  -5.091  1.00 11.42              
ATOM     18  CA  PHE A  19       8.310  18.497  -2.319  1.00  8.68              
ATOM     19  CA  ASP A  20      10.575  21.164  -0.759  1.00  7.43              
ATOM     20  CA  LYS A  21      10.152  23.614  -3.657  1.00 12.02              
ATOM     21  CA  ASP A  22      11.910  26.475  -1.938  1.00  9.95              
ATOM     22  CA  GLY A  23      14.774  24.434  -0.455  1.00  9.50              
ATOM     23  CA  ASP A  24      14.185  25.552   3.134  1.00  8.33              
ATOM     24  CA  GLY A  25      14.416  22.072   4.618  1.00  7.50              
ATOM     25  CA  THR A  26      10.689  21.775   5.293  1.00  7.23              
ATOM     26  CA  ILE A  27       7.572  20.667   3.410  1.00  7.78              
ATOM     27  CA  THR A  28       4.557  22.923   4.018  1.00  9.03              
ATOM     28  CA  THR A  29       0.901  22.278   3.303  1.00 11.81              
ATOM     29  CA  LYS A  30       1.309  24.683   0.345  1.00 14.05              
ATOM     30  CA  GLU A  31       4.200  22.672  -1.098  1.00  9.87              
ATOM     31  CA  LEU A  32       2.505  19.346  -0.628  1.00  9.76              
ATOM     32  CA  GLY A  33      -0.456  20.909  -2.467  1.00  9.58              
ATOM     33  CA  THR A  34       1.766  21.976  -5.360  1.00  9.32              
ATOM     34  CA  VAL A  35       2.945  18.377  -5.770  1.00  9.59              
ATOM     35  CA AMET A  36      -0.474  16.801  -5.669  0.61  9.67              
ATOM     36  CA  ARG A  37      -1.843  19.410  -8.052  1.00  8.72              
ATOM     37  CA  SER A  38       0.956  18.399 -10.464  1.00 12.32              
ATOM     38  CA ALEU A  39      -0.381  14.865 -10.209  0.53 15.72              
ATOM     39  CA  GLY A  40      -4.025  15.824 -10.960  1.00 12.21              
ATOM     40  CA  GLN A  41      -5.503  16.199  -7.469  1.00 10.24              
ATOM     41  CA  ASN A  42      -6.505  19.560  -5.958  1.00  7.42              
ATOM     42  CA APRO A  43      -6.864  18.980  -2.218  0.63  8.37              
ATOM     43  CA  THR A  44      -8.204  21.660   0.060  1.00  9.95              
ATOM     44  CA  GLU A  45      -6.179  23.234   2.838  1.00 10.91              
ATOM     45  CA  ALA A  46      -8.023  21.038   5.387  1.00 11.63              
ATOM     46  CA  GLU A  47      -7.121  17.875   3.502  1.00  9.34              
ATOM     47  CA  LEU A  48      -3.501  18.989   3.175  1.00  8.88              
ATOM     48  CA  GLN A  49      -3.324  19.723   6.901  1.00  9.62              
ATOM     49  CA  ASP A  50      -4.500  16.247   7.743  1.00 10.37              
ATOM     50  CA  MET A  51      -1.800  14.808   5.497  1.00 10.93              
ATOM     51  CA AILE A  52       0.986  16.881   7.209  0.52  9.63              
ATOM     52  CA  ASN A  53      -0.411  16.164  10.660  1.00 10.19              
ATOM     53  CA  GLU A  54       0.005  12.436  10.019  1.00 17.10              
ATOM     54  CA AVAL A  55       3.728  12.995   9.311  0.44 15.60              
ATOM     55  CA  ASP A  56       4.741  15.968  11.480  1.00 15.46              
ATOM     56  CA  ALA A  57       6.151  14.384  14.595  1.00 13.59              
ATOM     57  CA  ASP A  58       7.203  17.565  16.477  1.00 12.17              
ATOM     58  CA  GLY A  59       3.989  19.460  15.651  1.00 16.07              
ATOM     59  CA  ASN A  60       5.765  22.532  14.198  1.00 15.63              
ATOM     60  CA  GLY A  61       3.408  22.456  11.188  1.00 11.82              
ATOM     61  CA  THR A  62       5.883  21.242   8.551  1.00  8.43              
ATOM     62  CA  ILE A  63       7.699  18.040   7.585  1.00  7.21              
ATOM     63  CA  ASP A  64      11.509  17.987   7.827  1.00  7.73              
ATOM     64  CA  PHE A  65      13.912  15.491   6.317  1.00  9.05              
ATOM     65  CA  PRO A  66      14.134  13.240   9.424  1.00 11.62              
ATOM     66  CA  GLU A  67      10.330  13.120   9.621  1.00  9.06              
ATOM     67  CA APHE A  68      10.134  12.360   5.893  0.59  9.62              
ATOM     68  CA  LEU A  69      12.788   9.572   6.221  1.00 13.94              
ATOM     69  CA ASER A  70      10.833   7.990   9.045  0.78 14.51              
ATOM     70  CA ALEU A  71       7.415   8.041   7.190  0.53 12.64              
ATOM     71  CA AMET A  72       8.903   6.964   3.875  0.67 14.57              
ATOM     72  CA AALA A  73      10.983   4.127   5.209  0.54 17.68              
ATOM     73  CA AARG A  74       7.774   2.877   6.901  0.51 16.59              
ATOM     74  CA  LYS A  75       5.561   3.539   3.633  1.00 22.03              
ATOM     75  CA AMET A  76       8.114   1.316   1.805  0.60 22.35              
ATOM     76  CA  LYS A  77       7.663  -1.470   4.376  1.00 25.50              
ATOM     77  CA AGLU A  78       3.908  -1.060   4.053  0.58 19.93              
ATOM     78  CA  GLN A  79       4.154  -1.076   0.234  1.00 18.67              
ATOM     79  CA AASP A  80       6.411  -4.253   0.229  0.31 19.26              
ATOM     80  CA ASER A  81       3.749  -6.000   2.423  0.46 21.04              
ATOM     81  CA AGLU A  82       0.963  -4.912   0.165  0.56 18.44              
ATOM     82  CA  GLU A  83       2.875  -5.808  -3.031  1.00 17.69              
ATOM     83  CA  GLU A  84       3.370  -9.388  -1.595  1.00 21.94              
ATOM     84  CA ALEU A  85      -0.343  -9.754  -1.287  0.51 14.30              
ATOM     85  CA  ILE A  86      -1.040  -8.211  -4.664  1.00 13.46              
ATOM     86  CA AGLU A  87       1.328 -10.685  -6.273  0.58 16.18              
ATOM     87  CA  ALA A  88      -0.171 -13.646  -4.392  1.00 16.77              
ATOM     88  CA  PHE A  89      -3.678 -12.507  -5.370  1.00 12.77              
ATOM     89  CA ALYS A  90      -3.024 -11.995  -9.155  0.51 11.05              
ATOM     90  CA AVAL A  91      -1.601 -15.481  -9.377  0.54 12.30              
ATOM     91  CA APHE A  92      -4.688 -16.979  -7.672  0.61 11.45              
ATOM     92  CA  ASP A  93      -6.829 -14.938  -9.999  1.00 12.43              
ATOM     93  CA  ARG A  94      -5.853 -16.950 -13.085  1.00 15.05              
ATOM     94  CA  ASP A  95      -8.112 -15.160 -15.558  1.00 17.81              
ATOM     95  CA  GLY A  96      -7.463 -11.635 -14.202  1.00 21.74              
ATOM     96  CA  ASN A  97     -11.137 -10.722 -13.628  1.00 21.86              
ATOM     97  CA  GLY A  98     -10.406  -9.516 -10.014  1.00 18.47              
ATOM     98  CA  LEU A  99     -12.264 -12.453  -8.411  1.00 13.28              
ATOM     99  CA AILE A 100     -10.687 -15.712  -7.338  0.90  9.81              
ATOM    100  CA  SER A 101     -13.199 -18.472  -8.224  1.00 10.27              
ATOM    101  CA  ALA A 102     -13.439 -21.862  -6.616  1.00 10.69              
ATOM    102  CA  ALA A 103     -12.014 -23.415  -9.809  1.00 11.64              
ATOM    103  CA  GLU A 104      -9.069 -21.019  -9.838  1.00  9.38              
ATOM    104  CA  LEU A 105      -8.388 -21.506  -6.171  1.00  9.41              
ATOM    105  CA  ARG A 106      -8.469 -25.283  -6.517  1.00  9.65              
ATOM    106  CA AHIS A 107      -6.152 -25.123  -9.458  0.34 10.82              
ATOM    107  CA  VAL A 108      -3.581 -22.933  -7.687  1.00 11.53              
ATOM    108  CA  MET A 109      -3.823 -24.790  -4.314  1.00 10.52              
ATOM    109  CA  THR A 110      -2.856 -28.006  -6.196  1.00 11.80              
ATOM    110  CA AASN A 111       0.260 -26.121  -7.452  0.72 10.91              
ATOM    111  CA  LEU A 112       0.929 -24.950  -3.889  1.00 12.32              
ATOM    112  CA  GLY A 113       0.992 -28.721  -3.045  1.00 11.96              
ATOM    113  CA  GLU A 114      -2.581 -29.008  -1.627  1.00 10.90              
ATOM    114  CA ALYS A 115      -4.882 -31.438  -3.551  0.67 10.41              
ATOM    115  CA ALEU A 116      -8.325 -30.294  -2.231  0.58  8.35              
ATOM    116  CA  THR A 117     -11.920 -31.207  -3.142  1.00  8.53              
ATOM    117  CA  ASP A 118     -14.738 -28.862  -4.103  1.00  8.68              
ATOM    118  CA AASP A 119     -16.180 -29.092  -0.604  0.34  8.53              
ATOM    119  CA  GLU A 120     -12.815 -28.144   0.939  1.00  9.37              
ATOM    120  CA  VAL A 121     -12.312 -25.213  -1.465  1.00  9.39              
ATOM    121  CA  ASP A 122     -15.805 -24.027  -0.904  1.00  9.65              
ATOM    122  CA  GLU A 123     -15.110 -23.931   2.882  1.00 10.75              
ATOM    123  CA  MET A 124     -11.881 -21.893   2.254  1.00 10.60              
ATOM    124  CA AILE A 125     -13.863 -19.428   0.217  0.61 11.16              
ATOM    125  CA  ARG A 126     -16.804 -19.213   2.670  1.00 11.30              
ATOM    126  CA  GLU A 127     -14.341 -18.375   5.493  1.00 13.24              
ATOM    127  CA  ALA A 128     -13.103 -15.411   3.514  1.00 13.38              
ATOM    128  CA  ASP A 129     -16.184 -14.393   1.519  1.00 11.01              
ATOM    129  CA  ILE A 130     -17.743 -11.162   2.744  1.00 12.45              
ATOM    130  CA  ASP A 131     -20.005 -10.083  -0.153  1.00 14.06              
ATOM    131  CA  GLY A 132     -21.405 -13.610  -0.611  1.00 14.95              
ATOM    132  CA  ASP A 133     -20.635 -14.029  -4.301  1.00 14.21              
ATOM    133  CA  GLY A 134     -18.747 -17.292  -3.766  1.00 12.69              
ATOM    134  CA  HIS A 135     -15.553 -15.670  -5.000  1.00 10.74              
ATOM    135  CA AILE A 136     -12.647 -13.912  -3.218  0.71  9.61              
ATOM    136  CA  ASN A 137     -11.914 -10.351  -4.227  1.00 10.65              
ATOM    137  CA ATYR A 138      -8.713  -8.577  -3.217  0.62 11.57              
ATOM    138  CA  GLU A 139      -9.976  -6.975  -0.066  1.00 12.62              
ATOM    139  CA  GLU A 140     -11.349 -10.332   1.113  1.00 10.88              
ATOM    140  CA APHE A 141      -8.052 -11.938   0.344  0.53 10.57              
ATOM    141  CA  VAL A 142      -6.101  -9.334   2.302  1.00 13.02              
ATOM    142  CA AARG A 143      -8.279  -9.491   5.359  0.48 16.92              
ATOM    143  CA AMET A 144      -7.873 -13.193   5.466  0.73 17.91              
ATOM    144  CA  MET A 145      -4.183 -13.182   4.974  1.00 23.30              
ATOM    145  CA  VAL A 146      -3.409 -10.564   7.577  1.00 30.36              
ATOM    146  CA  SER A 147      -6.073 -11.717   9.996  1.00 49.83              
ENDMDL                                                                          
ATOM      1  CA  GLU A   2      22.971   0.066  11.281  1.00 54.51              
ATOM      2  CA  GLN A   3      20.058   1.377   9.417  1.00 43.98              
ATOM      3  CA  LEU A   4      20.608   3.148   6.016  1.00 29.51              
ATOM      4  CA  THR A   5      23.310   3.267   3.311  1.00 23.38              
ATOM      5  CA  GLU A   6      24.536   6.598   1.854  1.00 23.41              
ATOM      6  CA  GLU A   7      22.729   5.548  -1.396  1.00 18.74              
ATOM      7  CA  GLN A   8      19.413   4.976   0.425  1.00 15.79              
ATOM      8  CA AILE A   9      19.728   8.410   2.069  0.60 16.16              
ATOM      9  CA  ALA A  10      20.589  10.072  -1.190  1.00 15.86              
ATOM     10  CA AGLU A  11      17.489   8.313  -2.698  0.44 14.66              
ATOM     11  CA APHE A  12      15.353   9.618   0.048  0.74 12.86              
ATOM     12  CA ALYS A  13      16.835  13.148  -0.246  0.60 10.51              
ATOM     13  CA  GLU A  14      16.018  13.209  -3.947  1.00 11.86              
ATOM     14  CA  ALA A  15      12.417  12.147  -3.201  1.00 11.89              
ATOM     15  CA  PHE A  16      12.132  14.817  -0.466  1.00  8.45              
ATOM     16  CA  ALA A  17      13.386  17.423  -2.902  1.00  9.18              
ATOM     17  CA  LEU A  18      10.484  16.799  -5.246  1.00 11.42              
ATOM     18  CA  PHE A  19       8.234  18.042  -2.468  1.00  8.68              
ATOM     19  CA  ASP A  20      10.540  20.757  -1.021  1.00  7.43              
ATOM     20  CA  LYS A  21      10.138  23.109  -3.998  1.00 12.02              
ATOM     21  CA  ASP A  22      11.951  26.002  -2.363  1.00  9.95              
ATOM     22  CA  GLY A  23      14.808  23.958  -0.854  1.00  9.50              
ATOM     23  CA  ASP A  24      14.282  25.196   2.712  1.00  8.33              
ATOM     24  CA  GLY A  25      14.472  21.764   4.291  1.00  7.50              
ATOM     25  CA  THR A  26      10.732  21.566   5.021  1.00  7.23              
ATOM     26  CA  ILE A  27       7.581  20.427   3.197  1.00  7.78              
ATOM     27  CA  THR A  28       4.605  22.742   3.760  1.00  9.03              
ATOM     28  CA  THR A  29       0.942  22.129   3.095  1.00 11.81              
ATOM     29  CA  LYS A  30       1.354  24.427   0.041  1.00 14.05              
ATOM     30  CA  GLU A  31       4.194  22.317  -1.357  1.00  9.87              
ATOM     31  CA  LEU A  32       2.458  19.033  -0.755  1.00  9.76              
ATOM     32  CA  GLY A  33      -0.492  20.573  -2.629  1.00  9.58              
ATOM     33  CA  THR A  34       1.735  21.473  -5.583  1.00  9.32              
ATOM     34  CA  VAL A  35       2.835  17.798  -5.826  1.00  9.59              
ATOM     35  CA AMET A  36      -0.615  16.302  -5.662  0.61  9.67              
ATOM     36  CA  ARG A  37      -1.922  18.864  -8.155  1.00  8.72              
ATOM     37  CA  SER A  38       0.887  17.648 -10.514  1.00 12.32              
ATOM     38  CA ALEU A  39      -0.588  14.183 -10.135  0.53 15.72              
ATOM     39  CA  GLY A  40      -4.202  15.262 -10.934  1.00 12.21              
ATOM     40  CA  GLN A  41      -5.674  15.778  -7.444  1.00 10.24              
ATOM     41  CA  ASN A  42      -6.582  19.213  -6.031  1.00  7.42              
ATOM     42  CA APRO A  43      -6.938  18.762  -2.261  0.63  8.37              
ATOM     43  CA  THR A  44      -8.203  21.541  -0.051  1.00  9.95              
ATOM     44  CA  GLU A  45      -6.124  23.169   2.659  1.00 10.91              
ATOM     45  CA  ALA A  46      -7.970  21.087   5.304  1.00 11.63              
ATOM     46  CA  GLU A  47      -7.145  17.840   3.505  1.00  9.34              
ATOM     47  CA  LEU A  48      -3.518  18.890   3.112  1.00  8.88              
ATOM     48  CA  GLN A  49      -3.288  19.729   6.813  1.00  9.62              
ATOM     49  CA  ASP A  50      -4.497  16.287   7.751  1.00 10.37              
ATOM     50  CA  MET A  51      -1.838  14.747   5.528  1.00 10.93              
ATOM     51  CA AILE A  52       0.990  16.835   7.165  0.52  9.63              
ATOM     52  CA  ASN A  53      -0.377  16.246  10.652  1.00 10.19              
ATOM     53  CA  GLU A  54      -0.027  12.491  10.111  1.00 17.10              
ATOM     54  CA AVAL A  55       3.697  12.992   9.368  0.44 15.60              
ATOM     55  CA  ASP A  56       4.771  16.010  11.441  1.00 15.46              
ATOM     56  CA  ALA A  57       6.187  14.495  14.594  1.00 13.59              
ATOM     57  CA  ASP A  58       7.353  17.724  16.359  1.00 12.17              
ATOM     58  CA  GLY A  59       4.160  19.633  15.511  1.00 16.07              
ATOM     59  CA  ASN A  60       5.948  22.649  13.938  1.00 15.63              
ATOM     60  CA  GLY A  61       3.522  22.504  10.968  1.00 11.82              
ATOM     61  CA  THR A  62       5.956  21.183   8.330  1.00  8.43              
ATOM     62  CA  ILE A  63       7.725  17.927   7.449  1.00  7.21              
ATOM     63  CA  ASP A  64      11.542  17.842   7.660  1.00  7.73              
ATOM     64  CA  PHE A  65      13.918  15.298   6.221  1.00  9.05              
ATOM     65  CA  PRO A  66      14.141  13.125   9.413  1.00 11.62              
ATOM     66  CA  GLU A  67      10.334  13.056   9.633  1.00  9.06              
ATOM     67  CA APHE A  68      10.104  12.216   5.924  0.59  9.62              
ATOM     68  CA  LEU A  69      12.739   9.392   6.328  1.00 13.94              
ATOM     69  CA ASER A  70      10.744   7.920   9.191  0.78 14.51              
ATOM     70  CA ALEU A  71       7.306   8.028   7.305  0.53 12.64              
ATOM     71  CA AMET A  72       8.765   6.852   4.046  0.67 14.57              
ATOM     72  CA AALA A  73      10.816   3.996   5.477  0.54 17.68              
ATOM     73  CA AARG A  74       7.526   2.883   7.195  0.51 16.59              
ATOM     74  CA  LYS A  75       5.306   3.636   3.864  1.00 22.03              
ATOM     75  CA AMET A  76       7.853   1.317   2.052  0.60 22.35              
ATOM     76  CA  LYS A  77       7.387  -1.437   4.719  1.00 25.50              
ATOM     77  CA AGLU A  78       3.584  -0.957   4.538  0.58 19.93              
ATOM     78  CA  GLN A  79       3.695  -0.869   0.660  1.00 18.67              
ATOM     79  CA AASP A  80       6.032  -4.110   0.630  0.31 19.26              
ATOM     80  CA ASER A  81       3.298  -5.842   2.855  0.46 21.04              
ATOM     81  CA AGLU A  82       0.527  -4.676   0.644  0.56 18.44              
ATOM     82  CA  GLU A  83       2.374  -5.355  -2.662  1.00 17.69              
ATOM     83  CA  GLU A  84       3.020  -9.065  -1.276  1.00 21.94              
ATOM     84  CA ALEU A  85      -0.596  -9.520  -1.123  0.51 14.30              
ATOM     85  CA  ILE A  86      -1.353  -7.780  -4.424  1.00 13.46              
ATOM     86  CA AGLU A  87       1.108 -10.139  -6.075  0.58 16.18              
ATOM     87  CA  ALA A  88      -0.311 -13.268  -4.341  1.00 16.77              
ATOM     88  CA  PHE A  89      -3.848 -12.139  -5.295  1.00 12.77              
ATOM     89  CA ALYS A  90      -3.236 -11.378  -9.090  0.51 11.05              
ATOM     90  CA AVAL A  91      -1.674 -14.803  -9.467  0.54 12.30              
ATOM     91  CA APHE A  92      -4.728 -16.434  -7.791  0.61 11.45              
ATOM     92  CA  ASP A  93      -6.939 -14.409 -10.045  1.00 12.43              
ATOM     93  CA  ARG A  94      -5.884 -16.309 -13.192  1.00 15.05              
ATOM     94  CA  ASP A  95      -8.244 -14.574 -15.588  1.00 17.81              
ATOM     95  CA  GLY A  96      -7.767 -11.057 -14.126  1.00 21.74              
ATOM     96  CA  ASN A  97     -11.517 -10.347 -13.507  1.00 21.86              
ATOM     97  CA  GLY A  98     -10.718  -9.132  -9.844  1.00 18.47              
ATOM     98  CA  LEU A  99     -12.440 -12.169  -8.263  1.00 13.28              
ATOM     99  CA AILE A 100     -10.754 -15.417  -7.343  0.90  9.81              
ATOM    100  CA  SER A 101     -13.194 -18.248  -8.311  1.00 10.27              
ATOM    101  CA  ALA A 102     -13.284 -21.687  -6.767  1.00 10.69              
ATOM    102  CA  ALA A 103     -11.847 -23.102 -10.051  1.00 11.64              
ATOM    103  CA  GLU A 104      -8.994 -20.597 -10.085  1.00  9.38              
ATOM    104  CA  LEU A 105      -8.275 -21.128  -6.440  1.00  9.41              
ATOM    105  CA  ARG A 106      -8.200 -24.906  -6.844  1.00  9.65              
ATOM    106  CA AHIS A 107      -5.855 -24.582  -9.723  0.34 10.82              
ATOM    107  CA  VAL A 108      -3.456 -22.211  -7.885  1.00 11.53              
ATOM    108  CA  MET A 109      -3.597 -24.022  -4.463  1.00 10.52              
ATOM    109  CA  THR A 110      -2.328 -27.173  -6.364  1.00 11.80              
ATOM    110  CA AASN A 111       0.675 -24.916  -7.553  0.72 10.91              
ATOM    111  CA  LEU A 112       1.156 -23.681  -3.948  1.00 12.32              
ATOM    112  CA  GLY A 113       1.544 -27.532  -3.184  1.00 11.96              
ATOM    113  CA  GLU A 114      -2.078 -28.072  -1.748  1.00 10.90              
ATOM    114  CA ALYS A 115      -4.121 -30.806  -3.804  0.67 10.41              
ATOM    115  CA ALEU A 116      -7.722 -29.933  -2.521  0.58  8.35              
ATOM    116  CA  THR A 117     -11.287 -30.976  -3.623  1.00  8.53              
ATOM    117  CA  ASP A 118     -14.290 -28.744  -4.371  1.00  8.68              
ATOM    118  CA AASP A 119     -15.658 -29.088  -0.881  0.34  8.53              
ATOM    119  CA  GLU A 120     -12.295 -28.144   0.663  1.00  9.37              
ATOM    120  CA  VAL A 121     -11.961 -25.089  -1.715  1.00  9.39              
ATOM    121  CA  ASP A 122     -15.418 -24.036  -0.967  1.00  9.65              
ATOM    122  CA  GLU A 123     -14.523 -24.076   2.836  1.00 10.75              
ATOM    123  CA  MET A 124     -11.366 -21.911   2.116  1.00 10.60              
ATOM    124  CA AILE A 125     -13.581 -19.475   0.206  0.61 11.16              
ATOM    125  CA  ARG A 126     -16.452 -19.400   2.788  1.00 11.30              
ATOM    126  CA  GLU A 127     -13.917 -18.593   5.584  1.00 13.24              
ATOM    127  CA  ALA A 128     -12.954 -15.531   3.621  1.00 13.38              
ATOM    128  CA  ASP A 129     -16.094 -14.578   1.677  1.00 11.01              
ATOM    129  CA  ILE A 130     -17.762 -11.426   2.980  1.00 12.45              
ATOM    130  CA  ASP A 131     -20.138 -10.407   0.136  1.00 14.06              
ATOM    131  CA  GLY A 132     -21.398 -13.981  -0.401  1.00 14.95              
ATOM    132  CA  ASP A 133     -20.695 -14.309  -4.089  1.00 14.21              
ATOM    133  CA  GLY A 134     -18.650 -17.466  -3.634  1.00 12.69              
ATOM    134  CA  HIS A 135     -15.538 -15.627  -4.900  1.00 10.74              
ATOM    135  CA AILE A 136     -12.672 -13.818  -3.103  0.71  9.61              
ATOM    136  CA  ASN A 137     -12.062 -10.217  -4.011  1.00 10.65              
ATOM    137  CA ATYR A 138      -8.952  -8.389  -2.947  0.62 11.57              
ATOM    138  CA  GLU A 139     -10.087  -6.930   0.267  1.00 12.62              
ATOM    139  CA  GLU A 140     -11.389 -10.347   1.354  1.00 10.88              
ATOM    140  CA APHE A 141      -8.106 -11.859   0.541  0.53 10.57              
ATOM    141  CA  VAL A 142      -6.237  -9.259   2.573  1.00 13.02              
ATOM    142  CA AARG A 143      -8.286  -9.579   5.648  0.48 16.92              
ATOM    143  CA AMET A 144      -7.708 -13.267   5.599  0.73 17.91              
ATOM    144  CA  MET A 145      -4.061 -13.111   5.117  1.00 23.30              
ATOM    145  CA  VAL A 146      -3.302 -10.520   7.765  1.00 30.36              
ATOM    146  CA  SER A 147      -5.807 -11.870  10.200  1.00 49.83              
ENDMDL                                                                          
ATOM      1  CA  GLU A   2      22.829  -0.048  11.625  1.00 54.51              
ATOM      2  CA  GLN A   3      19.938   1.158   9.704  1.00 43.98              
ATOM      3  CA  LEU A   4      20.422   2.884   6.272  1.00 29.51              
ATOM      4  CA  THR A   5      23.115   2.869   3.513  1.00 23.38              
ATOM      5  CA  GLU A   6      24.359   6.159   1.958  1.00 23.41              
ATOM      6  CA  GLU A   7      22.509   5.014  -1.260  1.00 18.74              
ATOM      7  CA  GLN A   8      19.192   4.530   0.628  1.00 15.79              
ATOM      8  CA AILE A   9      19.588   8.026   2.151  0.60 16.16              
ATOM      9  CA  ALA A  10      20.437   9.585  -1.144  1.00 15.86              
ATOM     10  CA AGLU A  11      17.294   7.779  -2.597  0.44 14.66              
ATOM     11  CA APHE A  12      15.215   9.223   0.097  0.74 12.86              
ATOM     12  CA ALYS A  13      16.736  12.738  -0.314  0.60 10.51              
ATOM     13  CA  GLU A  14      15.902  12.675  -4.012  1.00 11.86              
ATOM     14  CA  ALA A  15      12.291  11.651  -3.234  1.00 11.89              
ATOM     15  CA  PHE A  16      12.027  14.408  -0.571  1.00  8.45              
ATOM     16  CA  ALA A  17      13.273  16.912  -3.107  1.00  9.18              
ATOM     17  CA  LEU A  18      10.354  16.230  -5.400  1.00 11.42              
ATOM     18  CA  PHE A  19       8.157  17.586  -2.616  1.00  8.68              
ATOM     19  CA  ASP A  20      10.504  20.350  -1.282  1.00  7.43              
ATOM     20  CA  LYS A  21      10.124  22.603  -4.338  1.00 12.02              
ATOM     21  CA  ASP A  22      11.992  25.528  -2.788  1.00  9.95              
ATOM     22  CA  GLY A  23      14.841  23.481  -1.251  1.00  9.50              
ATOM     23  CA  ASP A  24      14.378  24.839   2.291  1.00  8.33              
ATOM     24  CA  GLY A  25      14.529  21.456   3.964  1.00  7.50              
ATOM     25  CA  THR A  26      10.775  21.356   4.750  1.00  7.23              
ATOM     26  CA  ILE A  27       7.590  20.186   2.984  1.00  7.78              
ATOM     27  CA  THR A  28       4.654  22.561   3.502  1.00  9.03              
ATOM     28  CA  THR A  29       0.983  21.979   2.886  1.00 11.81              
ATOM     29  CA  LYS A  30       1.400  24.171  -0.262  1.00 14.05              
ATOM     30  CA  GLU A  31       4.189  21.961  -1.615  1.00  9.87              
ATOM     31  CA  LEU A  32       2.411  18.719  -0.882  1.00  9.76              
ATOM     32  CA  GLY A  33      -0.528  20.236  -2.791  1.00  9.58              
ATOM     33  CA  THR A  34       1.705  20.969  -5.805  1.00  9.32              
ATOM     34  CA  VAL A  35       2.724  17.220  -5.881  1.00  9.59              
ATOM     35  CA AMET A  36      -0.757  15.803  -5.656  0.61  9.67              
ATOM     36  CA  ARG A  37      -2.002  18.317  -8.257  1.00  8.72              
ATOM     37  CA  SER A  38       0.819  16.896 -10.564  1.00 12.32              
ATOM     38  CA ALEU A  39      -0.794  13.502 -10.062  0.53 15.72              
ATOM     39  CA  GLY A  40      -4.380  14.700 -10.908  1.00 12.21              
ATOM     40  CA  GLN A  41      -5.844  15.357  -7.418  1.00 10.24              
ATOM     41  CA  ASN A  42      -6.659  18.866  -6.104  1.00  7.42              
ATOM     42  CA APRO A  43      -7.012  18.544  -2.304  0.63  8.37              
ATOM     43  CA  THR A  44      -8.203  21.423  -0.162  1.00  9.95              
ATOM     44  CA  GLU A  45      -6.069  23.105   2.480  1.00 10.91              
ATOM     45  CA  ALA A  46      -7.917  21.136   5.220  1.00 11.63              
ATOM     46  CA  GLU A  47      -7.170  17.805   3.508  1.00  9.34              
ATOM     47  CA  LEU A  48      -3.535  18.791   3.048  1.00  8.88              
ATOM     48  CA  GLN A  49      -3.252  19.735   6.724  1.00  9.62              
ATOM     49  CA  ASP A  50      -4.493  16.326   7.759  1.00 10.37              
ATOM     50  CA  MET A  51      -1.876  14.687   5.558  1.00 10.93              
ATOM     51  CA AILE A  52       0.994  16.789   7.120  0.52  9.63              
ATOM     52  CA  ASN A  53      -0.343  16.328  10.645  1.00 10.19              
ATOM     53  CA  GLU A  54      -0.059  12.547  10.203  1.00 17.10              
ATOM     54  CA AVAL A  55       3.666  12.988   9.424  0.44 15.60              
ATOM     55  CA  ASP A  56       4.801  16.053  11.401  1.00 15.46              
ATOM     56  CA  ALA A  57       6.224  14.607  14.592  1.00 13.59              
ATOM     57  CA  ASP A  58       7.503  17.883  16.240  1.00 12.17              
ATOM     58  CA  GLY A  59       4.332  19.806  15.370  1.00 16.07              
ATOM     59  CA  ASN A  60       6.131  22.766  13.678  1.00 15.63              
ATOM     60  CA  GLY A  61       3.636  22.553  10.748  1.00 11.82              
ATOM     61  CA  THR A  62       6.030  21.124   8.109  1.00  8.43              
ATOM     62  CA  ILE A  63       7.751  17.813   7.312  1.00  7.21              
ATOM     63  CA  ASP A  64      11.575  17.696   7.492  1.00  7.73              
ATOM     64  CA  PHE A  65      13.925  15.104   6.126  1.00  9.05              
ATOM     65  CA  PRO A  66      14.148  13.009   9.401  1.00 11.62              
ATOM     66  CA  GLU A  67      10.337  12.992   9.643  1.00  9.06              
ATOM     67  CA APHE A  68      10.074  12.072   5.955  0.59  9.62              
ATOM     68  CA  LEU A  69      12.690   9.213   6.434  1.00 13.94              
ATOM     69  CA ASER A  70      10.654   7.851   9.337  0.78 14.51              
ATOM     70  CA ALEU A  71       7.196   8.016   7.419  0.53 12.64              
ATOM     71  CA AMET A  72       8.626   6.740   4.216  0.67 14.57              
ATOM     72  CA AALA A  73      10.648   3.865   5.746  0.54 17.68              
ATOM     73  CA AARG A  74       7.277   2.890   7.488  0.51 16.59              
ATOM     74  CA  LYS A  75       5.051   3.734   4.094  1.00 22.03              
ATOM     75  CA AMET A  76       7.593   1.317   2.297  0.60 22.35              
ATOM     76  CA  LYS A  77       7.112  -1.404   5.062  1.00 25.50              
ATOM     77  CA AGLU A  78       3.261  -0.853   5.021  0.58 19.93              
ATOM     78  CA  GLN A  79       3.237  -0.662   1.085  1.00 18.67              
ATOM     79  CA AASP A  80       5.653  -3.967   1.031  0.31 19.26              
ATOM     80  CA ASER A  81       2.846  -5.683   3.288  0.46 21.04              
ATOM     81  CA AGLU A  82       0.090  -4.438   1.125  0.56 18.44              
ATOM     82  CA  GLU A  83       1.870  -4.902  -2.292  1.00 17.69              
ATOM     83  CA  GLU A  84       2.669  -8.741  -0.956  1.00 21.94              
ATOM     84  CA ALEU A  85      -0.849  -9.284  -0.959  0.51 14.30              
ATOM     85  CA  ILE A  86      -1.668  -7.349  -4.183  1.00 13.46              
ATOM     86  CA AGLU A  87       0.886  -9.592  -5.874  0.58 16.18              
ATOM     87  CA  ALA A  88      -0.450 -12.890  -4.289  1.00 16.77              
ATOM     88  CA  PHE A  89      -4.019 -11.772  -5.219  1.00 12.77              
ATOM     89  CA ALYS A  90      -3.449 -10.762  -9.023  0.51 11.05              
ATOM     90  CA AVAL A  91      -1.748 -14.125  -9.554  0.54 12.30              
ATOM     91  CA APHE A  92      -4.768 -15.888  -7.908  0.61 11.45              
ATOM     92  CA  ASP A  93      -7.048 -13.880 -10.089  1.00 12.43              
ATOM     93  CA  ARG A  94      -5.915 -15.669 -13.297  1.00 15.05              
ATOM     94  CA  ASP A  95      -8.378 -13.990 -15.615  1.00 17.81              
ATOM     95  CA  GLY A  96      -8.073 -10.480 -14.048  1.00 21.74              
ATOM     96  CA  ASN A  97     -11.900  -9.976 -13.386  1.00 21.86              
ATOM     97  CA  GLY A  98     -11.032  -8.750  -9.674  1.00 18.47              
ATOM     98  CA  LEU A  99     -12.618 -11.886  -8.115  1.00 13.28              
ATOM     99  CA AILE A 100     -10.821 -15.123  -7.347  0.90  9.81              
ATOM    100  CA  SER A 101     -13.189 -18.026  -8.399  1.00 10.27              
ATOM    101  CA  ALA A 102     -13.130 -21.513  -6.920  1.00 10.69              
ATOM    102  CA  ALA A 103     -11.681 -22.790 -10.295  1.00 11.64              
ATOM    103  CA  GLU A 104      -8.918 -20.175 -10.333  1.00  9.38              
ATOM    104  CA  LEU A 105      -8.162 -20.748  -6.709  1.00  9.41              
ATOM    105  CA  ARG A 106      -7.931 -24.527  -7.172  1.00  9.65              
ATOM    106  CA AHIS A 107      -5.558 -24.039  -9.989  0.34 10.82              
ATOM    107  CA  VAL A 108      -3.333 -21.486  -8.082  1.00 11.53              
ATOM    108  CA  MET A 109      -3.373 -23.252  -4.610  1.00 10.52              
ATOM    109  CA  THR A 110      -1.803 -26.339  -6.533  1.00 11.80              
ATOM    110  CA AASN A 111       1.085 -23.709  -7.656  0.72 10.91              
ATOM    111  CA  LEU A 112       1.381 -22.410  -4.009  1.00 12.32              
ATOM    112  CA  GLY A 113       2.092 -26.341  -3.325  1.00 11.96              
ATOM    113  CA  GLU A 114      -1.576 -27.135  -1.870  1.00 10.90              
ATOM    114  CA ALYS A 115      -3.362 -30.173  -4.059  0.67 10.41              
ATOM    115  CA ALEU A 116      -7.120 -29.569  -2.809  0.58  8.35              
ATOM    116  CA  THR A 117     -10.654 -30.742  -4.106  1.00  8.53              
ATOM    117  CA  ASP A 118     -13.842 -28.622  -4.641  1.00  8.68              
ATOM    118  CA AASP A 119     -15.134 -29.081  -1.160  0.34  8.53              
ATOM    119  CA  GLU A 120     -11.772 -28.141   0.389  1.00  9.37              
ATOM    120  CA  VAL A 121     -11.607 -24.962  -1.963  1.00  9.39              
ATOM    121  CA  ASP A 122     -15.030 -24.043  -1.029  1.00  9.65              
ATOM    122  CA  GLU A 123     -13.936 -24.220   2.789  1.00 10.75              
ATOM    123  CA  MET A 124     -10.848 -21.927   1.978  1.00 10.60              
ATOM    124  CA AILE A 125     -13.299 -19.522   0.195  0.61 11.16              
ATOM    125  CA  ARG A 126     -16.099 -19.587   2.906  1.00 11.30              
ATOM    126  CA  GLU A 127     -13.491 -18.810   5.676  1.00 13.24              
ATOM    127  CA  ALA A 128     -12.803 -15.651   3.727  1.00 13.38              
ATOM    128  CA  ASP A 129     -16.001 -14.764   1.833  1.00 11.01              
ATOM    129  CA  ILE A 130     -17.779 -11.693   3.215  1.00 12.45              
ATOM    130  CA  ASP A 131     -20.270 -10.733   0.424  1.00 14.06              
ATOM    131  CA  GLY A 132     -21.389 -14.353  -0.195  1.00 14.95              
ATOM    132  CA  ASP A 133     -20.753 -14.591  -3.880  1.00 14.21              
ATOM    133  CA  GLY A 134     -18.553 -17.643  -3.503  1.00 12.69              
ATOM    134  CA  HIS A 135     -15.523 -15.586  -4.800  1.00 10.74              
ATOM    135  CA AILE A 136     -12.697 -13.725  -2.987  0.71  9.61              
ATOM    136  CA  ASN A 137     -12.208 -10.084  -3.796  1.00 10.65              
ATOM    137  CA ATYR A 138      -9.192  -8.203  -2.676  0.62 11.57              
ATOM    138  CA  GLU A 139     -10.197  -6.886   0.600  1.00 12.62              
ATOM    139  CA  GLU A 140     -11.427 -10.363   1.595  1.00 10.88              
ATOM    140  CA APHE A 141      -8.158 -11.782   0.738  0.53 10.57              
ATOM    141  CA  VAL A 142      -6.372  -9.184   2.845  1.00 13.02              
ATOM    142  CA AARG A 143      -8.291  -9.667   5.937  0.48 16.92              
ATOM    143  CA AMET A 144      -7.540 -13.340   5.732  0.73 17.91              
ATOM    144  CA  MET A 145      -3.936 -13.038   5.262  1.00 23.30              
ATOM    145  CA  VAL A 146      -3.195 -10.476   7.954  1.00 30.36              
ATOM    146  CA  SER A 147      -5.539 -12.023  10.405  1.00 49.83              
ENDMDL                                                                          
ATOM      1  CA  GLU A   2      22.686  -0.161  11.969  1.00 54.51              
ATOM      2  CA  GLN A   3      19.819   0.939   9.989  1.00 43.98              
ATOM      3  CA  LEU A   4      20.236   2.619   6.528  1.00 29.51              
ATOM      4  CA  THR A   5      22.920   2.472   3.714  1.00 23.38              
ATOM      5  CA  GLU A   6      24.180   5.721   2.062  1.00 23.41              
ATOM      6  CA  GLU A   7      22.288   4.481  -1.124  1.00 18.74              
ATOM      7  CA  GLN A   8      18.971   4.085   0.831  1.00 15.79              
ATOM      8  CA AILE A   9      19.448   7.642   2.234  0.60 16.16              
ATOM      9  CA  ALA A  10      20.283   9.098  -1.098  1.00 15.86              
ATOM     10  CA AGLU A  11      17.098   7.244  -2.496  0.44 14.66              
ATOM     11  CA APHE A  12      15.077   8.829   0.148  0.74 12.86              
ATOM     12  CA ALYS A  13      16.638  12.329  -0.381  0.60 10.51              
ATOM     13  CA  GLU A  14      15.786  12.142  -4.075  1.00 11.86              
ATOM     14  CA  ALA A  15      12.165  11.154  -3.267  1.00 11.89              
ATOM     15  CA  PHE A  16      11.920  13.998  -0.675  1.00  8.45              
ATOM     16  CA  ALA A  17      13.159  16.401  -3.311  1.00  9.18              
ATOM     17  CA  LEU A  18      10.224  15.660  -5.554  1.00 11.42              
ATOM     18  CA  PHE A  19       8.079  17.129  -2.763  1.00  8.68              
ATOM     19  CA  ASP A  20      10.468  19.942  -1.544  1.00  7.43              
ATOM     20  CA  LYS A  21      10.111  22.096  -4.678  1.00 12.02              
ATOM     21  CA  ASP A  22      12.031  25.053  -3.211  1.00  9.95              
ATOM     22  CA  GLY A  23      14.873  23.003  -1.646  1.00  9.50              
ATOM     23  CA  ASP A  24      14.474  24.481   1.872  1.00  8.33              
ATOM     24  CA  GLY A  25      14.585  21.146   3.638  1.00  7.50              
ATOM     25  CA  THR A  26      10.819  21.146   4.479  1.00  7.23              
ATOM     26  CA  ILE A  27       7.598  19.945   2.772  1.00  7.78              
ATOM     27  CA  THR A  28       4.702  22.381   3.244  1.00  9.03              
ATOM     28  CA  THR A  29       1.024  21.829   2.677  1.00 11.81              
ATOM     29  CA  LYS A  30       1.446  23.915  -0.566  1.00 14.05              
ATOM     30  CA  GLU A  31       4.183  21.604  -1.874  1.00  9.87              
ATOM     31  CA  LEU A  32       2.364  18.406  -1.009  1.00  9.76              
ATOM     32  CA  GLY A  33      -0.565  19.900  -2.953  1.00  9.58              
ATOM     33  CA  THR A  34       1.674  20.464  -6.027  1.00  9.32              
ATOM     34  CA  VAL A  35       2.613  16.640  -5.935  1.00  9.59              
ATOM     35  CA AMET A  36      -0.899  15.304  -5.649  0.61  9.67              
ATOM     36  CA  ARG A  37      -2.081  17.770  -8.359  1.00  8.72              
ATOM     37  CA  SER A  38       0.752  16.145 -10.613  1.00 12.32              
ATOM     38  CA ALEU A  39      -0.999  12.821  -9.989  0.53 15.72              
ATOM     39  CA  GLY A  40      -4.557  14.139 -10.881  1.00 12.21              
ATOM     40  CA  GLN A  41      -6.015  14.936  -7.392  1.00 10.24              
ATOM     41  CA  ASN A  42      -6.737  18.518  -6.177  1.00  7.42              
ATOM     42  CA APRO A  43      -7.086  18.325  -2.347  0.63  8.37              
ATOM     43  CA  THR A  44      -8.203  21.304  -0.273  1.00  9.95              
ATOM     44  CA  GLU A  45      -6.013  23.041   2.300  1.00 10.91              
ATOM     45  CA  ALA A  46      -7.863  21.185   5.137  1.00 11.63              
ATOM     46  CA  GLU A  47      -7.194  17.771   3.511  1.00  9.34              
ATOM     47  CA  LEU A  48      -3.551  18.691   2.984  1.00  8.88              
ATOM     48  CA  GLN A  49      -3.216  19.742   6.635  1.00  9.62              
ATOM     49  CA  ASP A  50      -4.488  16.366   7.766  1.00 10.37              
ATOM     50  CA  MET A  51      -1.913  14.626   5.587  1.00 10.93              
ATOM     51  CA AILE A  52       0.998  16.742   7.075  0.52  9.63              
ATOM     52  CA  ASN A  53      -0.307  16.409  10.635  1.00 10.19              
ATOM     53  CA  GLU A  54      -0.089  12.603  10.293  1.00 17.10              
ATOM     54  CA AVAL A  55       3.635  12.985   9.479  0.44 15.60              
ATOM     55  CA  ASP A  56       4.832  16.095  11.361  1.00 15.46              
ATOM     56  CA  ALA A  57       6.262  14.718  14.590  1.00 13.59              
ATOM     57  CA  ASP A  58       7.656  18.043  16.119  1.00 12.17              
ATOM     58  CA  GLY A  59       4.506  19.979  15.228  1.00 16.07              
ATOM     59  CA  ASN A  60       6.316  22.884  13.415  1.00 15.63              
ATOM     60  CA  GLY A  61       3.750  22.601  10.527  1.00 11.82              
ATOM     61  CA  THR A  62       6.103  21.064   7.887  1.00  8.43              
ATOM     62  CA  ILE A  63       7.777  17.699   7.175  1.00  7.21              
ATOM     63  CA  ASP A  64      11.609  17.550   7.324  1.00  7.73              
ATOM     64  CA  PHE A  65      13.932  14.910   6.031  1.00  9.05              
ATOM     65  CA  PRO A  66      14.156  12.893   9.388  1.00 11.62              
ATOM     66  CA  GLU A  67      10.341  12.927   9.652  1.00  9.06              
ATOM     67  CA APHE A  68      10.044  11.928   5.986  0.59  9.62              
ATOM     68  CA  LEU A  69      12.641   9.033   6.540  1.00 13.94              
ATOM     69  CA ASER A  70      10.564   7.781   9.482  0.78 14.51              
ATOM     70  CA ALEU A  71       7.085   8.005   7.530  0.53 12.64              
ATOM     71  CA AMET A  72       8.487   6.629   4.385  0.67 14.57              
ATOM     72  CA AALA A  73      10.480   3.735   6.015  0.54 17.68              
ATOM     73  CA AARG A  74       7.028   2.898   7.782  0.51 16.59              
ATOM     74  CA  LYS A  75       4.797   3.831   4.322  1.00 22.03              
ATOM     75  CA AMET A  76       7.334   1.319   2.542  0.60 22.35              
ATOM     76  CA  LYS A  77       6.838  -1.371   5.403  1.00 25.50              
ATOM     77  CA AGLU A  78       2.938  -0.749   5.505  0.58 19.93              
ATOM     78  CA  GLN A  79       2.779  -0.455   1.511  1.00 18.67              
ATOM     79  CA AASP A  80       5.273  -3.825   1.432  0.31 19.26              
ATOM     80  CA ASER A  81       2.395  -5.525   3.722  0.46 21.04              
ATOM     81  CA AGLU A  82      -0.349  -4.200   1.608  0.56 18.44              
ATOM     82  CA  GLU A  83       1.362  -4.449  -1.920  1.00 17.69              
ATOM     83  CA  GLU A  84       2.316  -8.416  -0.637  1.00 21.94              
ATOM     84  CA ALEU A  85      -1.104  -9.048  -0.793  0.51 14.30              
ATOM     85  CA  ILE A  86      -1.984  -6.917  -3.940  1.00 13.46              
ATOM     86  CA AGLU A  87       0.661  -9.045  -5.670  0.58 16.18              
ATOM     87  CA  ALA A  88      -0.589 -12.514  -4.231  1.00 16.77              
ATOM     88  CA  PHE A  89      -4.191 -11.407  -5.140  1.00 12.77              
ATOM     89  CA ALYS A  90      -3.664 -10.149  -8.953  0.51 11.05              
ATOM     90  CA AVAL A  91      -1.822 -13.448  -9.637  0.54 12.30              
ATOM     91  CA APHE A  92      -4.809 -15.342  -8.021  0.61 11.45              
ATOM     92  CA  ASP A  93      -7.157 -13.352 -10.132  1.00 12.43              
ATOM     93  CA  ARG A  94      -5.944 -15.028 -13.401  1.00 15.05              
ATOM     94  CA  ASP A  95      -8.513 -13.411 -15.641  1.00 17.81              
ATOM     95  CA  GLY A  96      -8.383  -9.908 -13.968  1.00 21.74              
ATOM     96  CA  ASN A  97     -12.287  -9.608 -13.263  1.00 21.86              
ATOM     97  CA  GLY A  98     -11.348  -8.369  -9.503  1.00 18.47              
ATOM     98  CA  LEU A  99     -12.796 -11.605  -7.966  1.00 13.28              
ATOM     99  CA AILE A 100     -10.889 -14.831  -7.350  0.90  9.81              
ATOM    100  CA  SER A 101     -13.187 -17.806  -8.490  1.00 10.27              
ATOM    101  CA  ALA A 102     -12.975 -21.338  -7.075  1.00 10.69              
ATOM    102  CA  ALA A 103     -11.514 -22.479 -10.541  1.00 11.64              
ATOM    103  CA  GLU A 104      -8.843 -19.753 -10.581  1.00  9.38              
ATOM    104  CA  LEU A 105      -8.048 -20.366  -6.977  1.00  9.41              
ATOM    105  CA  ARG A 106      -7.663 -24.145  -7.499  1.00  9.65              
ATOM    106  CA AHIS A 107      -5.263 -23.494 -10.256  0.34 10.82              
ATOM    107  CA  VAL A 108      -3.212 -20.757  -8.275  1.00 11.53              
ATOM    108  CA  MET A 109      -3.149 -22.477  -4.753  1.00 10.52              
ATOM    109  CA  THR A 110      -1.284 -25.501  -6.702  1.00 11.80              
ATOM    110  CA AASN A 111       1.490 -22.498  -7.761  0.72 10.91              
ATOM    111  CA  LEU A 112       1.603 -21.138  -4.070  1.00 12.32              
ATOM    112  CA  GLY A 113       2.635 -25.149  -3.469  1.00 11.96              
ATOM    113  CA  GLU A 114      -1.077 -26.195  -1.992  1.00 10.90              
ATOM    114  CA ALYS A 115      -2.607 -29.537  -4.315  0.67 10.41              
ATOM    115  CA ALEU A 116      -6.518 -29.201  -3.093  0.58  8.35              
ATOM    116  CA  THR A 117     -10.021 -30.503  -4.590  1.00  8.53              
ATOM    117  CA  ASP A 118     -13.390 -28.498  -4.911  1.00  8.68              
ATOM    118  CA AASP A 119     -14.609 -29.069  -1.444  0.34  8.53              
ATOM    119  CA  GLU A 120     -11.247 -28.135   0.115  1.00  9.37              
ATOM    120  CA  VAL A 121     -11.252 -24.831  -2.211  1.00  9.39              
ATOM    121  CA  ASP A 122     -14.642 -24.048  -1.092  1.00  9.65              
ATOM    122  CA  GLU A 123     -13.348 -24.361   2.740  1.00 10.75              
ATOM    123  CA  MET A 124     -10.326 -21.943   1.841  1.00 10.60              
ATOM    124  CA AILE A 125     -13.014 -19.569   0.183  0.61 11.16              
ATOM    125  CA  ARG A 126     -15.743 -19.773   3.023  1.00 11.30              
ATOM    126  CA  GLU A 127     -13.061 -19.026   5.768  1.00 13.24              
ATOM    127  CA  ALA A 128     -12.648 -15.774   3.831  1.00 13.38              
ATOM    128  CA  ASP A 129     -15.906 -14.953   1.986  1.00 11.01              
ATOM    129  CA  ILE A 130     -17.795 -11.963   3.449  1.00 12.45              
ATOM    130  CA  ASP A 131     -20.398 -11.064   0.711  1.00 14.06              
ATOM    131  CA  GLY A 132     -21.377 -14.727   0.004  1.00 14.95              
ATOM    132  CA  ASP A 133     -20.811 -14.875  -3.676  1.00 14.21              
ATOM    133  CA  GLY A 134     -18.455 -17.823  -3.375  1.00 12.69              
ATOM    134  CA  HIS A 135     -15.508 -15.547  -4.703  1.00 10.74              
ATOM    135  CA AILE A 136     -12.721 -13.633  -2.872  0.71  9.61              
ATOM    136  CA  ASN A 137     -12.353  -9.954  -3.580  1.00 10.65              
ATOM    137  CA ATYR A 138      -9.433  -8.018  -2.406  0.62 11.57              
ATOM    138  CA  GLU A 139     -10.307  -6.845   0.931  1.00 12.62              
ATOM    139  CA  GLU A 140     -11.463 -10.381   1.835  1.00 10.88              
ATOM    140  CA APHE A 141      -8.210 -11.708   0.935  0.53 10.57              
ATOM    141  CA  VAL A 142      -6.507  -9.109   3.118  1.00 13.02              
ATOM    142  CA AARG A 143      -8.293  -9.755   6.225  0.48 16.92              
ATOM    143  CA AMET A 144      -7.369 -13.414   5.866  0.73 17.91              
ATOM    144  CA  MET A 145      -3.808 -12.965   5.407  1.00 23.30              
ATOM    145  CA  VAL A 146      -3.086 -10.433   8.145  1.00 30.36              
ATOM    146  CA  SER A 147      -5.269 -12.175  10.610  1.00 49.83              
ENDMDL                                                                          
ATOM      1  CA  GLU A   2      22.541  -0.274  12.312  1.00 54.51              
ATOM      2  CA  GLN A   3      19.702   0.721  10.273  1.00 43.98              
ATOM      3  CA  LEU A   4      20.048   2.356   6.784  1.00 29.51              
ATOM      4  CA  THR A   5      22.725   2.076   3.915  1.00 23.38              
ATOM      5  CA  GLU A   6      24.001   5.283   2.166  1.00 23.41              
ATOM      6  CA  GLU A   7      22.065   3.949  -0.988  1.00 18.74              
ATOM      7  CA  GLN A   8      18.747   3.641   1.034  1.00 15.79              
ATOM      8  CA AILE A   9      19.306   7.259   2.319  0.60 16.16              
ATOM      9  CA  ALA A  10      20.128   8.612  -1.050  1.00 15.86              
ATOM     10  CA AGLU A  11      16.899   6.710  -2.392  0.44 14.66              
ATOM     11  CA APHE A  12      14.937   8.434   0.200  0.74 12.86              
ATOM     12  CA ALYS A  13      16.538  11.921  -0.447  0.60 10.51              
ATOM     13  CA  GLU A  14      15.669  11.609  -4.136  1.00 11.86              
ATOM     14  CA  ALA A  15      12.037  10.656  -3.298  1.00 11.89              
ATOM     15  CA  PHE A  16      11.812  13.588  -0.778  1.00  8.45              
ATOM     16  CA  ALA A  17      13.043  15.889  -3.514  1.00  9.18              
ATOM     17  CA  LEU A  18      10.092  15.087  -5.707  1.00 11.42              
ATOM     18  CA  PHE A  19       8.001  16.670  -2.909  1.00  8.68              
ATOM     19  CA  ASP A  20      10.431  19.533  -1.804  1.00  7.43              
ATOM     20  CA  LYS A  21      10.098  21.587  -5.017  1.00 12.02              
ATOM     21  CA  ASP A  22      12.069  24.576  -3.632  1.00  9.95              
ATOM     22  CA  GLY A  23      14.904  22.523  -2.039  1.00  9.50              
ATOM     23  CA  ASP A  24      14.569  24.121   1.455  1.00  8.33              
ATOM     24  CA  GLY A  25      14.642  20.835   3.313  1.00  7.50              
ATOM     25  CA  THR A  26      10.861  20.935   4.209  1.00  7.23              
ATOM     26  CA  ILE A  27       7.606  19.703   2.559  1.00  7.78              
ATOM     27  CA  THR A  28       4.751  22.199   2.985  1.00  9.03              
ATOM     28  CA  THR A  29       1.066  21.680   2.467  1.00 11.81              
ATOM     29  CA  LYS A  30       1.492  23.658  -0.871  1.00 14.05              
ATOM     30  CA  GLU A  31       4.176  21.247  -2.132  1.00  9.87              
ATOM     31  CA  LEU A  32       2.317  18.091  -1.136  1.00  9.76              
ATOM     32  CA  GLY A  33      -0.601  19.563  -3.115  1.00  9.58              
ATOM     33  CA  THR A  34       1.643  19.960  -6.248  1.00  9.32              
ATOM     34  CA  VAL A  35       2.503  16.061  -5.990  1.00  9.59              
ATOM     35  CA AMET A  36      -1.041  14.803  -5.642  0.61  9.67              
ATOM     36  CA  ARG A  37      -2.161  17.223  -8.459  1.00  8.72              
ATOM     37  CA  SER A  38       0.686  15.393 -10.660  1.00 12.32              
ATOM     38  CA ALEU A  39      -1.204  12.141  -9.916  0.53 15.72              
ATOM     39  CA  GLY A  40      -4.733  13.578 -10.853  1.00 12.21              
ATOM     40  CA  GLN A  41      -6.185  14.515  -7.365  1.00 10.24              
ATOM     41  CA  ASN A  42      -6.814  18.171  -6.250  1.00  7.42              
ATOM     42  CA APRO A  43      -7.161  18.106  -2.390  0.63  8.37              
ATOM     43  CA  THR A  44      -8.204  21.187  -0.384  1.00  9.95              
ATOM     44  CA  GLU A  45      -5.957  22.977   2.119  1.00 10.91              
ATOM     45  CA  ALA A  46      -7.807  21.235   5.052  1.00 11.63              
ATOM     46  CA  GLU A  47      -7.218  17.736   3.514  1.00  9.34              
ATOM     47  CA  LEU A  48      -3.568  18.591   2.919  1.00  8.88              
ATOM     48  CA  GLN A  49      -3.180  19.748   6.546  1.00  9.62              
ATOM     49  CA  ASP A  50      -4.482  16.407   7.773  1.00 10.37              
ATOM     50  CA  MET A  51      -1.948  14.565   5.614  1.00 10.93              
ATOM     51  CA AILE A  52       1.004  16.695   7.028  0.52  9.63              
ATOM     52  CA  ASN A  53      -0.269  16.490  10.625  1.00 10.19              
ATOM     53  CA  GLU A  54      -0.119  12.658  10.381  1.00 17.10              
ATOM     54  CA AVAL A  55       3.605  12.981   9.533  0.44 15.60              
ATOM     55  CA  ASP A  56       4.864  16.137  11.321  1.00 15.46              
ATOM     56  CA  ALA A  57       6.301  14.830  14.586  1.00 13.59              
ATOM     57  CA  ASP A  58       7.811  18.203  15.997  1.00 12.17              
ATOM     58  CA  GLY A  59       4.683  20.153  15.084  1.00 16.07              
ATOM     59  CA  ASN A  60       6.501  23.002  13.150  1.00 15.63              
ATOM     60  CA  GLY A  61       3.863  22.650  10.306  1.00 11.82              
ATOM     61  CA  THR A  62       6.178  21.005   7.665  1.00  8.43              
ATOM     62  CA  ILE A  63       7.804  17.585   7.037  1.00  7.21              
ATOM     63  CA  ASP A  64      11.644  17.403   7.156  1.00  7.73              
ATOM     64  CA  PHE A  65      13.940  14.716   5.938  1.00  9.05              
ATOM     65  CA  PRO A  66      14.164  12.775   9.375  1.00 11.62              
ATOM     66  CA  GLU A  67      10.345  12.862   9.659  1.00  9.06              
ATOM     67  CA APHE A  68      10.013  11.783   6.015  0.59  9.62              
ATOM     68  CA  LEU A  69      12.592   8.852   6.647  1.00 13.94              
ATOM     69  CA ASER A  70      10.474   7.712   9.625  0.78 14.51              
ATOM     70  CA ALEU A  71       6.974   7.994   7.639  0.53 12.64              
ATOM     71  CA AMET A  72       8.346   6.518   4.552  0.67 14.57              
ATOM     72  CA AALA A  73      10.311   3.606   6.285  0.54 17.68              
ATOM     73  CA AARG A  74       6.778   2.906   8.074  0.51 16.59              
ATOM     74  CA  LYS A  75       4.543   3.929   4.549  1.00 22.03              
ATOM     75  CA AMET A  76       7.075   1.320   2.784  0.60 22.35              
ATOM     76  CA  LYS A  77       6.566  -1.336   5.742  1.00 25.50              
ATOM     77  CA AGLU A  78       2.617  -0.644   5.988  0.58 19.93              
ATOM     78  CA  GLN A  79       2.322  -0.249   1.937  1.00 18.67              
ATOM     79  CA AASP A  80       4.892  -3.683   1.833  0.31 19.26              
ATOM     80  CA ASER A  81       1.943  -5.368   4.158  0.46 21.04              
ATOM     81  CA AGLU A  82      -0.789  -3.961   2.094  0.56 18.44              
ATOM     82  CA  GLU A  83       0.850  -3.994  -1.546  1.00 17.69              
ATOM     83  CA  GLU A  84       1.961  -8.090  -0.317  1.00 21.94              
ATOM     84  CA ALEU A  85      -1.360  -8.810  -0.625  0.51 14.30              
ATOM     85  CA  ILE A  86      -2.304  -6.486  -3.694  1.00 13.46              
ATOM     86  CA AGLU A  87       0.433  -8.498  -5.462  0.58 16.18              
ATOM     87  CA  ALA A  88      -0.726 -12.140  -4.169  1.00 16.77              
ATOM     88  CA  PHE A  89      -4.362 -11.044  -5.058  1.00 12.77              
ATOM     89  CA ALYS A  90      -3.882  -9.538  -8.879  0.51 11.05              
ATOM     90  CA AVAL A  91      -1.896 -12.771  -9.714  0.54 12.30              
ATOM     91  CA APHE A  92      -4.852 -14.794  -8.127  0.61 11.45              
ATOM     92  CA  ASP A  93      -7.266 -12.826 -10.173  1.00 12.43              
ATOM     93  CA  ARG A  94      -5.973 -14.387 -13.503  1.00 15.05              
ATOM     94  CA  ASP A  95      -8.652 -12.837 -15.663  1.00 17.81              
ATOM     95  CA  GLY A  96      -8.698  -9.342 -13.884  1.00 21.74              
ATOM     96  CA  ASN A  97     -12.678  -9.245 -13.138  1.00 21.86              
ATOM     97  CA  GLY A  98     -11.668  -7.992  -9.332  1.00 18.47              
ATOM     98  CA  LEU A  99     -12.975 -11.326  -7.816  1.00 13.28              
ATOM     99  CA AILE A 100     -10.958 -14.540  -7.351  0.90  9.81              
ATOM    100  CA  SER A 101     -13.188 -17.588  -8.584  1.00 10.27              
ATOM    101  CA  ALA A 102     -12.821 -21.164  -7.233  1.00 10.69              
ATOM    102  CA  ALA A 103     -11.346 -22.168 -10.790  1.00 11.64              
ATOM    103  CA  GLU A 104      -8.768 -19.333 -10.829  1.00  9.38              
ATOM    104  CA  LEU A 105      -7.934 -19.982  -7.244  1.00  9.41              
ATOM    105  CA  ARG A 106      -7.396 -23.759  -7.825  1.00  9.65              
ATOM    106  CA AHIS A 107      -4.970 -22.945 -10.523  0.34 10.82              
ATOM    107  CA  VAL A 108      -3.094 -20.023  -8.462  1.00 11.53              
ATOM    108  CA  MET A 109      -2.928 -21.696  -4.892  1.00 10.52              
ATOM    109  CA  THR A 110      -0.774 -24.658  -6.871  1.00 11.80              
ATOM    110  CA AASN A 111       1.885 -21.283  -7.870  0.72 10.91              
ATOM    111  CA  LEU A 112       1.821 -19.863  -4.134  1.00 12.32              
ATOM    112  CA  GLY A 113       3.172 -23.953  -3.617  1.00 11.96              
ATOM    113  CA  GLU A 114      -0.580 -25.251  -2.114  1.00 10.90              
ATOM    114  CA ALYS A 115      -1.856 -28.898  -4.574  0.67 10.41              
ATOM    115  CA ALEU A 116      -5.916 -28.827  -3.374  0.58  8.35              
ATOM    116  CA  THR A 117      -9.387 -30.256  -5.077  1.00  8.53              
ATOM    117  CA  ASP A 118     -12.935 -28.368  -5.184  1.00  8.68              
ATOM    118  CA AASP A 119     -14.080 -29.049  -1.733  0.34  8.53              
ATOM    119  CA  GLU A 120     -10.718 -28.123  -0.157  1.00  9.37              
ATOM    120  CA  VAL A 121     -10.892 -24.695  -2.458  1.00  9.39              
ATOM    121  CA  ASP A 122     -14.252 -24.050  -1.154  1.00  9.65              
ATOM    122  CA  GLU A 123     -12.760 -24.499   2.689  1.00 10.75              
ATOM    123  CA  MET A 124      -9.798 -21.957   1.705  1.00 10.60              
ATOM    124  CA AILE A 125     -12.725 -19.616   0.170  0.61 11.16              
ATOM    125  CA  ARG A 126     -15.385 -19.957   3.139  1.00 11.30              
ATOM    126  CA  GLU A 127     -12.625 -19.242   5.861  1.00 13.24              
ATOM    127  CA  ALA A 128     -12.487 -15.899   3.932  1.00 13.38              
ATOM    128  CA  ASP A 129     -15.807 -15.143   2.134  1.00 11.01              
ATOM    129  CA  ILE A 130     -17.808 -12.238   3.679  1.00 12.45              
ATOM    130  CA  ASP A 131     -20.524 -11.401   0.995  1.00 14.06              
ATOM    131  CA  GLY A 132     -21.360 -15.105   0.194  1.00 14.95              
ATOM    132  CA  ASP A 133     -20.867 -15.164  -3.478  1.00 14.21              
ATOM    133  CA  GLY A 134     -18.357 -18.009  -3.250  1.00 12.69              
ATOM    134  CA  HIS A 135     -15.492 -15.510  -4.608  1.00 10.74              
ATOM    135  CA AILE A 136     -12.743 -13.544  -2.758  0.71  9.61              
ATOM    136  CA  ASN A 137     -12.496  -9.828  -3.365  1.00 10.65              
ATOM    137  CA ATYR A 138      -9.675  -7.837  -2.135  0.62 11.57              
ATOM    138  CA  GLU A 139     -10.415  -6.806   1.260  1.00 12.62              
ATOM    139  CA  GLU A 140     -11.494 -10.402   2.074  1.00 10.88              
ATOM    140  CA APHE A 141      -8.259 -11.637   1.134  0.53 10.57              
ATOM    141  CA  VAL A 142      -6.642  -9.034   3.392  1.00 13.02              
ATOM    142  CA AARG A 143      -8.292  -9.843   6.512  0.48 16.92              
ATOM    143  CA AMET A 144      -7.195 -13.488   6.000  0.73 17.91              
ATOM    144  CA  MET A 145      -3.674 -12.890   5.552  1.00 23.30              
ATOM    145  CA  VAL A 146      -2.975 -10.391   8.338  1.00 30.36              
ATOM    146  CA  SER A 147      -4.998 -12.327  10.816  1.00 49.83              
ENDMDL                                                                          
ATOM      1  CA  GLU A   2      22.395  -0.387  12.654  1.00 54.51              
ATOM      2  CA  GLN A   3      19.588   0.502  10.555  1.00 43.98              
ATOM      3  CA  LEU A   4      19.859   2.093   7.039  1.00 29.51              
ATOM      4  CA  THR A   5      22.528   1.682   4.115  1.00 23.38              
ATOM      5  CA  GLU A   6      23.819   4.847   2.270  1.00 23.41              
ATOM      6  CA  GLU A   7      21.839   3.419  -0.851  1.00 18.74              
ATOM      7  CA  GLN A   8      18.521   3.198   1.238  1.00 15.79              
ATOM      8  CA AILE A   9      19.164   6.877   2.407  0.60 16.16              
ATOM      9  CA  ALA A  10      19.971   8.126  -0.999  1.00 15.86              
ATOM     10  CA AGLU A  11      16.698   6.177  -2.286  0.44 14.66              
ATOM     11  CA APHE A  12      14.795   8.039   0.253  0.74 12.86              
ATOM     12  CA ALYS A  13      16.439  11.514  -0.511  0.60 10.51              
ATOM     13  CA  GLU A  14      15.552  11.078  -4.192  1.00 11.86              
ATOM     14  CA  ALA A  15      11.907  10.158  -3.329  1.00 11.89              
ATOM     15  CA  PHE A  16      11.702  13.176  -0.881  1.00  8.45              
ATOM     16  CA  ALA A  17      12.925  15.375  -3.716  1.00  9.18              
ATOM     17  CA  LEU A  18       9.958  14.511  -5.858  1.00 11.42              
ATOM     18  CA  PHE A  19       7.921  16.209  -3.054  1.00  8.68              
ATOM     19  CA  ASP A  20      10.392  19.123  -2.064  1.00  7.43              
ATOM     20  CA  LYS A  21      10.085  21.075  -5.356  1.00 12.02              
ATOM     21  CA  ASP A  22      12.106  24.097  -4.050  1.00  9.95              
ATOM     22  CA  GLY A  23      14.933  22.041  -2.429  1.00  9.50              
ATOM     23  CA  ASP A  24      14.662  23.758   1.041  1.00  8.33              
ATOM     24  CA  GLY A  25      14.700  20.521   2.989  1.00  7.50              
ATOM     25  CA  THR A  26      10.904  20.723   3.940  1.00  7.23              
ATOM     26  CA  ILE A  27       7.612  19.459   2.347  1.00  7.78              
ATOM     27  CA  THR A  28       4.799  22.018   2.727  1.00  9.03              
ATOM     28  CA  THR A  29       1.108  21.531   2.257  1.00 11.81              
ATOM     29  CA  LYS A  30       1.538  23.401  -1.176  1.00 14.05              
ATOM     30  CA  GLU A  31       4.170  20.889  -2.390  1.00  9.87              
ATOM     31  CA  LEU A  32       2.269  17.775  -1.264  1.00  9.76              
ATOM     32  CA  GLY A  33      -0.638  19.226  -3.276  1.00  9.58              
ATOM     33  CA  THR A  34       1.613  19.455  -6.469  1.00  9.32              
ATOM     34  CA  VAL A  35       2.392  15.480  -6.043  1.00  9.59              
ATOM     35  CA AMET A  36      -1.183  14.302  -5.634  0.61  9.67              
ATOM     36  CA  ARG A  37      -2.241  16.676  -8.559  1.00  8.72              
ATOM     37  CA  SER A  38       0.623  14.641 -10.704  1.00 12.32              
ATOM     38  CA ALEU A  39      -1.409  11.463  -9.844  0.53 15.72              
ATOM     39  CA  GLY A  40      -4.909  13.018 -10.824  1.00 12.21              
ATOM     40  CA  GLN A  41      -6.356  14.095  -7.337  1.00 10.24              
ATOM     41  CA  ASN A  42      -6.892  17.823  -6.322  1.00  7.42              
ATOM     42  CA APRO A  43      -7.237  17.887  -2.432  0.63  8.37              
ATOM     43  CA  THR A  44      -8.205  21.069  -0.496  1.00  9.95              
ATOM     44  CA  GLU A  45      -5.901  22.914   1.938  1.00 10.91              
ATOM     45  CA  ALA A  46      -7.750  21.286   4.966  1.00 11.63              
ATOM     46  CA  GLU A  47      -7.241  17.701   3.516  1.00  9.34              
ATOM     47  CA  LEU A  48      -3.585  18.490   2.853  1.00  8.88              
ATOM     48  CA  GLN A  49      -3.143  19.755   6.456  1.00  9.62              
ATOM     49  CA  ASP A  50      -4.473  16.449   7.778  1.00 10.37              
ATOM     50  CA  MET A  51      -1.983  14.505   5.638  1.00 10.93              
ATOM     51  CA AILE A  52       1.011  16.646   6.979  0.52  9.63              
ATOM     52  CA  ASN A  53      -0.229  16.570  10.612  1.00 10.19              
ATOM     53  CA  GLU A  54      -0.146  12.714  10.466  1.00 17.10              
ATOM     54  CA AVAL A  55       3.576  12.978   9.586  0.44 15.60              
ATOM     55  CA  ASP A  56       4.898  16.179  11.279  1.00 15.46              
ATOM     56  CA  ALA A  57       6.343  14.943  14.581  1.00 13.59              
ATOM     57  CA  ASP A  58       7.970  18.362  15.872  1.00 12.17              
ATOM     58  CA  GLY A  59       4.862  20.326  14.937  1.00 16.07              
ATOM     59  CA  ASN A  60       6.687  23.121  12.881  1.00 15.63              
ATOM     60  CA  GLY A  61       3.977  22.698  10.082  1.00 11.82              
ATOM     61  CA  THR A  62       6.252  20.946   7.441  1.00  8.43              
ATOM     62  CA  ILE A  63       7.832  17.471   6.899  1.00  7.21              
ATOM     63  CA  ASP A  64      11.680  17.255   6.988  1.00  7.73              
ATOM     64  CA  PHE A  65      13.949  14.523   5.846  1.00  9.05              
ATOM     65  CA  PRO A  66      14.173  12.657   9.360  1.00 11.62              
ATOM     66  CA  GLU A  67      10.349  12.797   9.663  1.00  9.06              
ATOM     67  CA APHE A  68       9.981  11.639   6.044  0.59  9.62              
ATOM     68  CA  LEU A  69      12.541   8.671   6.755  1.00 13.94              
ATOM     69  CA ASER A  70      10.382   7.643   9.767  0.78 14.51              
ATOM     70  CA ALEU A  71       6.861   7.985   7.744  0.53 12.64              
ATOM     71  CA AMET A  72       8.203   6.407   4.718  0.67 14.57              
ATOM     72  CA AALA A  73      10.141   3.477   6.557  0.54 17.68              
ATOM     73  CA AARG A  74       6.527   2.915   8.366  0.51 16.59              
ATOM     74  CA  LYS A  75       4.289   4.027   4.774  1.00 22.03              
ATOM     75  CA AMET A  76       6.817   1.322   3.025  0.60 22.35              
ATOM     76  CA  LYS A  77       6.296  -1.302   6.080  1.00 25.50              
ATOM     77  CA AGLU A  78       2.297  -0.538   6.470  0.58 19.93              
ATOM     78  CA  GLN A  79       1.865  -0.043   2.364  1.00 18.67              
ATOM     79  CA AASP A  80       4.509  -3.543   2.234  0.31 19.26              
ATOM     80  CA ASER A  81       1.492  -5.210   4.596  0.46 21.04              
ATOM     81  CA AGLU A  82      -1.233  -3.720   2.585  0.56 18.44              
ATOM     82  CA  GLU A  83       0.332  -3.539  -1.167  1.00 17.69              
ATOM     83  CA  GLU A  84       1.604  -7.761   0.003  1.00 21.94              
ATOM     84  CA ALEU A  85      -1.618  -8.571  -0.454  0.51 14.30              
ATOM     85  CA  ILE A  86      -2.627  -6.054  -3.446  1.00 13.46              
ATOM     86  CA AGLU A  87       0.200  -7.951  -5.247  0.58 16.18              
ATOM     87  CA  ALA A  88      -0.862 -11.769  -4.099  1.00 16.77              
ATOM     88  CA  PHE A  89      -4.534 -10.685  -4.970  1.00 12.77              
ATOM     89  CA ALYS A  90      -4.103  -8.932  -8.798  0.51 11.05              
ATOM     90  CA AVAL A  91      -1.972 -12.095  -9.784  0.54 12.30              
ATOM     91  CA APHE A  92      -4.896 -14.244  -8.226  0.61 11.45              
ATOM     92  CA  ASP A  93      -7.375 -12.302 -10.211  1.00 12.43              
ATOM     93  CA  ARG A  94      -6.000 -13.747 -13.602  1.00 15.05              
ATOM     94  CA  ASP A  95      -8.795 -12.270 -15.682  1.00 17.81              
ATOM     95  CA  GLY A  96      -9.019  -8.784 -13.796  1.00 21.74              
ATOM     96  CA  ASN A  97     -13.076  -8.890 -13.011  1.00 21.86              
ATOM     97  CA  GLY A  98     -11.993  -7.618  -9.160  1.00 18.47              
ATOM     98  CA  LEU A  99     -13.155 -11.050  -7.664  1.00 13.28              
ATOM     99  CA AILE A 100     -11.028 -14.253  -7.351  0.90  9.81              
ATOM    100  CA  SER A 101     -13.191 -17.374  -8.682  1.00 10.27              
ATOM    101  CA  ALA A 102     -12.667 -20.991  -7.396  1.00 10.69              
ATOM    102  CA  ALA A 103     -11.177 -21.858 -11.043  1.00 11.64              
ATOM    103  CA  GLU A 104      -8.693 -18.912 -11.078  1.00  9.38              
ATOM    104  CA  LEU A 105      -7.820 -19.593  -7.509  1.00  9.41              
ATOM    105  CA  ARG A 106      -7.131 -23.366  -8.151  1.00  9.65              
ATOM    106  CA AHIS A 107      -4.678 -22.392 -10.791  0.34 10.82              
ATOM    107  CA  VAL A 108      -2.979 -19.283  -8.644  1.00 11.53              
ATOM    108  CA  MET A 109      -2.709 -20.908  -5.026  1.00 10.52              
ATOM    109  CA  THR A 110      -0.275 -23.809  -7.041  1.00 11.80              
ATOM    110  CA AASN A 111       2.270 -20.062  -7.982  0.72 10.91              
ATOM    111  CA  LEU A 112       2.034 -18.584  -4.200  1.00 12.32              
ATOM    112  CA  GLY A 113       3.701 -22.753  -3.769  1.00 11.96              
ATOM    113  CA  GLU A 114      -0.088 -24.303  -2.237  1.00 10.90              
ATOM    114  CA ALYS A 115      -1.111 -28.255  -4.836  0.67 10.41              
ATOM    115  CA ALEU A 116      -5.314 -28.446  -3.649  0.58  8.35              
ATOM    116  CA  THR A 117      -8.752 -30.001  -5.567  1.00  8.53              
ATOM    117  CA  ASP A 118     -12.476 -28.231  -5.461  1.00  8.68              
ATOM    118  CA AASP A 119     -13.548 -29.020  -2.029  0.34  8.53              
ATOM    119  CA  GLU A 120     -10.183 -28.104  -0.426  1.00  9.37              
ATOM    120  CA  VAL A 121     -10.528 -24.552  -2.702  1.00  9.39              
ATOM    121  CA  ASP A 122     -13.860 -24.047  -1.217  1.00  9.65              
ATOM    122  CA  GLU A 123     -12.170 -24.632   2.635  1.00 10.75              
ATOM    123  CA  MET A 124      -9.262 -21.968   1.571  1.00 10.60              
ATOM    124  CA AILE A 125     -12.432 -19.664   0.155  0.61 11.16              
ATOM    125  CA  ARG A 126     -15.023 -20.140   3.253  1.00 11.30              
ATOM    126  CA  GLU A 127     -12.183 -19.457   5.955  1.00 13.24              
ATOM    127  CA  ALA A 128     -12.319 -16.028   4.029  1.00 13.38              
ATOM    128  CA  ASP A 129     -15.704 -15.338   2.277  1.00 11.01              
ATOM    129  CA  ILE A 130     -17.818 -12.519   3.907  1.00 12.45              
ATOM    130  CA  ASP A 131     -20.644 -11.746   1.275  1.00 14.06              
ATOM    131  CA  GLY A 132     -21.337 -15.486   0.372  1.00 14.95              
ATOM    132  CA  ASP A 133     -20.920 -15.458  -3.290  1.00 14.21              
ATOM    133  CA  GLY A 134     -18.258 -18.200  -3.130  1.00 12.69              
ATOM    134  CA  HIS A 135     -15.474 -15.477  -4.517  1.00 10.74              
ATOM    135  CA AILE A 136     -12.763 -13.458  -2.645  0.71  9.61              
ATOM    136  CA  ASN A 137     -12.636  -9.706  -3.150  1.00 10.65              
ATOM    137  CA ATYR A 138      -9.919  -7.659  -1.864  0.62 11.57              
ATOM    138  CA  GLU A 139     -10.522  -6.770   1.586  1.00 12.62              
ATOM    139  CA  GLU A 140     -11.520 -10.427   2.312  1.00 10.88              
ATOM    140  CA APHE A 141      -8.305 -11.570   1.334  0.53 10.57              
ATOM    141  CA  VAL A 142      -6.775  -8.959   3.668  1.00 13.02              
ATOM    142  CA AARG A 143      -8.286  -9.931   6.797  0.48 16.92              
ATOM    143  CA AMET A 144      -7.016 -13.561   6.134  0.73 17.91              
ATOM    144  CA  MET A 145      -3.534 -12.813   5.699  1.00 23.30              
ATOM    145  CA  VAL A 146      -2.862 -10.350   8.534  1.00 30.36              
ATOM    146  CA  SER A 147      -4.723 -12.478  11.021  1.00 49.83              
ENDMDL                                                                          
ATOM      1  CA  GLU A   2      22.246  -0.498  12.995  1.00 54.51              
ATOM      2  CA  GLN A   3      19.476   0.285  10.834  1.00 43.98              
ATOM      3  CA  LEU A   4      19.669   1.832   7.294  1.00 29.51              
ATOM      4  CA  THR A   5      22.332   1.289   4.314  1.00 23.38              
ATOM      5  CA  GLU A   6      23.636   4.411   2.373  1.00 23.41              
ATOM      6  CA  GLU A   7      21.610   2.892  -0.715  1.00 18.74              
ATOM      7  CA  GLN A   8      18.293   2.755   1.443  1.00 15.79              
ATOM      8  CA AILE A   9      19.019   6.495   2.498  0.60 16.16              
ATOM      9  CA  ALA A  10      19.811   7.642  -0.947  1.00 15.86              
ATOM     10  CA AGLU A  11      16.493   5.646  -2.176  0.44 14.66              
ATOM     11  CA APHE A  12      14.652   7.645   0.310  0.74 12.86              
ATOM     12  CA ALYS A  13      16.338  11.109  -0.572  0.60 10.51              
ATOM     13  CA  GLU A  14      15.433  10.548  -4.243  1.00 11.86              
ATOM     14  CA  ALA A  15      11.775   9.658  -3.358  1.00 11.89              
ATOM     15  CA  PHE A  16      11.590  12.763  -0.982  1.00  8.45              
ATOM     16  CA  ALA A  17      12.803  14.858  -3.915  1.00  9.18              
ATOM     17  CA  LEU A  18       9.822  13.932  -6.008  1.00 11.42              
ATOM     18  CA  PHE A  19       7.840  15.745  -3.198  1.00  8.68              
ATOM     19  CA  ASP A  20      10.352  18.711  -2.322  1.00  7.43              
ATOM     20  CA  LYS A  21      10.073  20.561  -5.693  1.00 12.02              
ATOM     21  CA  ASP A  22      12.141  23.616  -4.466  1.00  9.95              
ATOM     22  CA  GLY A  23      14.959  21.556  -2.816  1.00  9.50              
ATOM     23  CA  ASP A  24      14.754  23.393   0.631  1.00  8.33              
ATOM     24  CA  GLY A  25      14.758  20.204   2.667  1.00  7.50              
ATOM     25  CA  THR A  26      10.945  20.510   3.672  1.00  7.23              
ATOM     26  CA  ILE A  27       7.618  19.213   2.135  1.00  7.78              
ATOM     27  CA  THR A  28       4.848  21.836   2.468  1.00  9.03              
ATOM     28  CA  THR A  29       1.151  21.383   2.045  1.00 11.81              
ATOM     29  CA  LYS A  30       1.584  23.144  -1.482  1.00 14.05              
ATOM     30  CA  GLU A  31       4.163  20.530  -2.647  1.00  9.87              
ATOM     31  CA  LEU A  32       2.220  17.458  -1.392  1.00  9.76              
ATOM     32  CA  GLY A  33      -0.674  18.889  -3.437  1.00  9.58              
ATOM     33  CA  THR A  34       1.582  18.949  -6.688  1.00  9.32              
ATOM     34  CA  VAL A  35       2.282  14.899  -6.096  1.00  9.59              
ATOM     35  CA AMET A  36      -1.325  13.801  -5.625  0.61  9.67              
ATOM     36  CA  ARG A  37      -2.321  16.128  -8.656  1.00  8.72              
ATOM     37  CA  SER A  38       0.562  13.889 -10.746  1.00 12.32              
ATOM     38  CA ALEU A  39      -1.613  10.786  -9.771  0.53 15.72              
ATOM     39  CA  GLY A  40      -5.084  12.459 -10.793  1.00 12.21              
ATOM     40  CA  GLN A  41      -6.526  13.675  -7.309  1.00 10.24              
ATOM     41  CA  ASN A  42      -6.970  17.475  -6.395  1.00  7.42              
ATOM     42  CA APRO A  43      -7.314  17.667  -2.475  0.63  8.37              
ATOM     43  CA  THR A  44      -8.206  20.952  -0.607  1.00  9.95              
ATOM     44  CA  GLU A  45      -5.843  22.852   1.754  1.00 10.91              
ATOM     45  CA  ALA A  46      -7.692  21.338   4.878  1.00 11.63              
ATOM     46  CA  GLU A  47      -7.263  17.666   3.518  1.00  9.34              
ATOM     47  CA  LEU A  48      -3.601  18.389   2.787  1.00  8.88              
ATOM     48  CA  GLN A  49      -3.105  19.761   6.365  1.00  9.62              
ATOM     49  CA  ASP A  50      -4.462  16.492   7.782  1.00 10.37              
ATOM     50  CA  MET A  51      -2.015  14.444   5.661  1.00 10.93              
ATOM     51  CA AILE A  52       1.019  16.597   6.927  0.52  9.63              
ATOM     52  CA  ASN A  53      -0.187  16.649  10.596  1.00 10.19              
ATOM     53  CA  GLU A  54      -0.171  12.770  10.548  1.00 17.10              
ATOM     54  CA AVAL A  55       3.547  12.975   9.637  0.44 15.60              
ATOM     55  CA  ASP A  56       4.933  16.220  11.235  1.00 15.46              
ATOM     56  CA  ALA A  57       6.387  15.056  14.574  1.00 13.59              
ATOM     57  CA  ASP A  58       8.133  18.522  15.744  1.00 12.17              
ATOM     58  CA  GLY A  59       5.046  20.500  14.788  1.00 16.07              
ATOM     59  CA  ASN A  60       6.875  23.240  12.608  1.00 15.63              
ATOM     60  CA  GLY A  61       4.091  22.747   9.858  1.00 11.82              
ATOM     61  CA  THR A  62       6.328  20.887   7.215  1.00  8.43              
ATOM     62  CA  ILE A  63       7.861  17.356   6.759  1.00  7.21              
ATOM     63  CA  ASP A  64      11.717  17.105   6.819  1.00  7.73              
ATOM     64  CA  PHE A  65      13.959  14.330   5.756  1.00  9.05              
ATOM     65  CA  PRO A  66      14.183  12.536   9.344  1.00 11.62              
ATOM     66  CA  GLU A  67      10.354  12.731   9.664  1.00  9.06              
ATOM     67  CA APHE A  68       9.947  11.495   6.071  0.59  9.62              
ATOM     68  CA  LEU A  69      12.490   8.490   6.862  1.00 13.94              
ATOM     69  CA ASER A  70      10.290   7.575   9.907  0.78 14.51              
ATOM     70  CA ALEU A  71       6.748   7.978   7.844  0.53 12.64              
ATOM     71  CA AMET A  72       8.058   6.297   4.882  0.67 14.57              
ATOM     72  CA AALA A  73       9.970   3.349   6.831  0.54 17.68              
ATOM     73  CA AARG A  74       6.274   2.926   8.657  0.51 16.59              
ATOM     74  CA  LYS A  75       4.036   4.125   4.996  1.00 22.03              
ATOM     75  CA AMET A  76       6.560   1.324   3.263  0.60 22.35              
ATOM     76  CA  LYS A  77       6.028  -1.265   6.415  1.00 25.50              
ATOM     77  CA AGLU A  78       1.980  -0.432   6.952  0.58 19.93              
ATOM     78  CA  GLN A  79       1.410   0.162   2.791  1.00 18.67              
ATOM     79  CA AASP A  80       4.123  -3.403   2.636  0.31 19.26              
ATOM     80  CA ASER A  81       1.040  -5.054   5.038  0.46 21.04              
ATOM     81  CA AGLU A  82      -1.679  -3.478   3.079  0.56 18.44              
ATOM     82  CA  GLU A  83      -0.194  -3.084  -0.784  1.00 17.69              
ATOM     83  CA  GLU A  84       1.242  -7.431   0.323  1.00 21.94              
ATOM     84  CA ALEU A  85      -1.879  -8.329  -0.280  0.51 14.30              
ATOM     85  CA  ILE A  86      -2.956  -5.623  -3.193  1.00 13.46              
ATOM     86  CA AGLU A  87      -0.039  -7.404  -5.026  0.58 16.18              
ATOM     87  CA  ALA A  88      -0.996 -11.401  -4.021  1.00 16.77              
ATOM     88  CA  PHE A  89      -4.707 -10.329  -4.878  1.00 12.77              
ATOM     89  CA ALYS A  90      -4.327  -8.331  -8.710  0.51 11.05              
ATOM     90  CA AVAL A  91      -2.049 -11.421  -9.844  0.54 12.30              
ATOM     91  CA APHE A  92      -4.943 -13.692  -8.316  0.61 11.45              
ATOM     92  CA  ASP A  93      -7.484 -11.781 -10.246  1.00 12.43              
ATOM     93  CA  ARG A  94      -6.026 -13.107 -13.697  1.00 15.05              
ATOM     94  CA  ASP A  95      -8.943 -11.711 -15.695  1.00 17.81              
ATOM     95  CA  GLY A  96      -9.348  -8.234 -13.701  1.00 21.74              
ATOM     96  CA  ASN A  97     -13.481  -8.543 -12.879  1.00 21.86              
ATOM     97  CA  GLY A  98     -12.324  -7.249  -8.986  1.00 18.47              
ATOM     98  CA  LEU A  99     -13.337 -10.779  -7.510  1.00 13.28              
ATOM     99  CA AILE A 100     -11.100 -13.969  -7.346  0.90  9.81              
ATOM    100  CA  SER A 101     -13.199 -17.165  -8.785  1.00 10.27              
ATOM    101  CA  ALA A 102     -12.512 -20.818  -7.565  1.00 10.69              
ATOM    102  CA  ALA A 103     -11.007 -21.550 -11.301  1.00 11.64              
ATOM    103  CA  GLU A 104      -8.618 -18.493 -11.327  1.00  9.38              
ATOM    104  CA  LEU A 105      -7.704 -19.199  -7.771  1.00  9.41              
ATOM    105  CA  ARG A 106      -6.868 -22.966  -8.476  1.00  9.65              
ATOM    106  CA AHIS A 107      -4.389 -21.833 -11.061  0.34 10.82              
ATOM    107  CA  VAL A 108      -2.869 -18.535  -8.819  1.00 11.53              
ATOM    108  CA  MET A 109      -2.493 -20.111  -5.153  1.00 10.52              
ATOM    109  CA  THR A 110       0.211 -22.953  -7.212  1.00 11.80              
ATOM    110  CA AASN A 111       2.640 -18.834  -8.099  0.72 10.91              
ATOM    111  CA  LEU A 112       2.241 -17.302  -4.269  1.00 12.32              
ATOM    112  CA  GLY A 113       4.218 -21.548  -3.927  1.00 11.96              
ATOM    113  CA  GLU A 114       0.398 -23.350  -2.359  1.00 10.90              
ATOM    114  CA ALYS A 115      -0.373 -27.607  -5.100  0.67 10.41              
ATOM    115  CA ALEU A 116      -4.712 -28.054  -3.919  0.58  8.35              
ATOM    116  CA  THR A 117      -8.116 -29.733  -6.061  1.00  8.53              
ATOM    117  CA  ASP A 118     -12.009 -28.085  -5.741  1.00  8.68              
ATOM    118  CA AASP A 119     -13.009 -28.979  -2.335  0.34  8.53              
ATOM    119  CA  GLU A 120      -9.641 -28.076  -0.692  1.00  9.37              
ATOM    120  CA  VAL A 121     -10.157 -24.400  -2.944  1.00  9.39              
ATOM    121  CA  ASP A 122     -13.467 -24.039  -1.280  1.00  9.65              
ATOM    122  CA  GLU A 123     -11.580 -24.760   2.576  1.00 10.75              
ATOM    123  CA  MET A 124      -8.718 -21.977   1.439  1.00 10.60              
ATOM    124  CA AILE A 125     -12.134 -19.712   0.139  0.61 11.16              
ATOM    125  CA  ARG A 126     -14.655 -20.320   3.365  1.00 11.30              
ATOM    126  CA  GLU A 127     -11.733 -19.670   6.050  1.00 13.24              
ATOM    127  CA  ALA A 128     -12.141 -16.162   4.121  1.00 13.38              
ATOM    128  CA  ASP A 129     -15.594 -15.536   2.411  1.00 11.01              
ATOM    129  CA  ILE A 130     -17.824 -12.808   4.131  1.00 12.45              
ATOM    130  CA  ASP A 131     -20.758 -12.101   1.552  1.00 14.06              
ATOM    131  CA  GLY A 132     -21.306 -15.873   0.536  1.00 14.95              
ATOM    132  CA  ASP A 133     -20.969 -15.758  -3.112  1.00 14.21              
ATOM    133  CA  GLY A 134     -18.158 -18.400  -3.017  1.00 12.69              
ATOM    134  CA  HIS A 135     -15.455 -15.449  -4.431  1.00 10.74              
ATOM    135  CA AILE A 136     -12.780 -13.376  -2.534  0.71  9.61              
ATOM    136  CA  ASN A 137     -12.773  -9.590  -2.935  1.00 10.65              
ATOM    137  CA ATYR A 138     -10.165  -7.487  -1.592  0.62 11.57              
ATOM    138  CA  GLU A 139     -10.628  -6.737   1.908  1.00 12.62              
ATOM    139  CA  GLU A 140     -11.539 -10.457   2.548  1.00 10.88              
ATOM    140  CA APHE A 141      -8.347 -11.509   1.535  0.53 10.57              
ATOM    141  CA  VAL A 142      -6.908  -8.884   3.945  1.00 13.02              
ATOM    142  CA AARG A 143      -8.274 -10.020   7.080  0.48 16.92              
ATOM    143  CA AMET A 144      -6.830 -13.635   6.269  0.73 17.91              
ATOM    144  CA  MET A 145      -3.386 -12.734   5.848  1.00 23.30              
ATOM    145  CA  VAL A 146      -2.746 -10.310   8.734  1.00 30.36              
ATOM    146  CA  SER A 147      -4.444 -12.628  11.227  1.00 49.83              
ENDMDL                                                                          
ATOM      1  CA  GLU A   2      22.095  -0.607  13.335  1.00 54.51              
ATOM      2  CA  GLN A   3      19.369   0.068  11.111  1.00 43.98              
ATOM      3  CA  LEU A   4      19.478   1.573   7.548  1.00 29.51              
ATOM      4  CA  THR A   5      22.134   0.898   4.512  1.00 23.38              
ATOM      5  CA  GLU A   6      23.450   3.976   2.477  1.00 23.41              
ATOM      6  CA  GLU A   7      21.378   2.366  -0.578  1.00 18.74              
ATOM      7  CA  GLN A   8      18.061   2.314   1.649  1.00 15.79              
ATOM      8  CA AILE A   9      18.873   6.115   2.592  0.60 16.16              
ATOM      9  CA  ALA A  10      19.649   7.158  -0.892  1.00 15.86              
ATOM     10  CA AGLU A  11      16.284   5.115  -2.063  0.44 14.66              
ATOM     11  CA APHE A  12      14.506   7.251   0.369  0.74 12.86              
ATOM     12  CA ALYS A  13      16.238  10.705  -0.631  0.60 10.51              
ATOM     13  CA  GLU A  14      15.313  10.019  -4.287  1.00 11.86              
ATOM     14  CA  ALA A  15      11.641   9.157  -3.384  1.00 11.89              
ATOM     15  CA  PHE A  16      11.476  12.349  -1.082  1.00  8.45              
ATOM     16  CA  ALA A  17      12.677  14.339  -4.113  1.00  9.18              
ATOM     17  CA  LEU A  18       9.683  13.348  -6.155  1.00 11.42              
ATOM     18  CA  PHE A  19       7.756  15.278  -3.339  1.00  8.68              
ATOM     19  CA  ASP A  20      10.310  18.298  -2.579  1.00  7.43              
ATOM     20  CA  LYS A  21      10.061  20.043  -6.029  1.00 12.02              
ATOM     21  CA  ASP A  22      12.173  23.131  -4.877  1.00  9.95              
ATOM     22  CA  GLY A  23      14.983  21.068  -3.197  1.00  9.50              
ATOM     23  CA  ASP A  24      14.843  23.023   0.225  1.00  8.33              
ATOM     24  CA  GLY A  25      14.817  19.883   2.346  1.00  7.50              
ATOM     25  CA  THR A  26      10.986  20.295   3.407  1.00  7.23              
ATOM     26  CA  ILE A  27       7.622  18.964   1.924  1.00  7.78              
ATOM     27  CA  THR A  28       4.897  21.653   2.210  1.00  9.03              
ATOM     28  CA  THR A  29       1.194  21.235   1.832  1.00 11.81              
ATOM     29  CA  LYS A  30       1.629  22.886  -1.789  1.00 14.05              
ATOM     30  CA  GLU A  31       4.156  20.170  -2.904  1.00  9.87              
ATOM     31  CA  LEU A  32       2.172  17.139  -1.521  1.00  9.76              
ATOM     32  CA  GLY A  33      -0.711  18.551  -3.598  1.00  9.58              
ATOM     33  CA  THR A  34       1.552  18.442  -6.906  1.00  9.32              
ATOM     34  CA  VAL A  35       2.173  14.316  -6.149  1.00  9.59              
ATOM     35  CA AMET A  36      -1.466  13.298  -5.615  0.61  9.67              
ATOM     36  CA  ARG A  37      -2.401  15.581  -8.750  1.00  8.72              
ATOM     37  CA  SER A  38       0.505  13.136 -10.783  1.00 12.32              
ATOM     38  CA ALEU A  39      -1.816  10.112  -9.699  0.53 15.72              
ATOM     39  CA  GLY A  40      -5.258  11.902 -10.759  1.00 12.21              
ATOM     40  CA  GLN A  41      -6.696  13.256  -7.279  1.00 10.24              
ATOM     41  CA  ASN A  42      -7.048  17.126  -6.467  1.00  7.42              
ATOM     42  CA APRO A  43      -7.392  17.447  -2.517  0.63  8.37              
ATOM     43  CA  THR A  44      -8.208  20.836  -0.719  1.00  9.95              
ATOM     44  CA  GLU A  45      -5.785  22.790   1.570  1.00 10.91              
ATOM     45  CA  ALA A  46      -7.631  21.390   4.789  1.00 11.63              
ATOM     46  CA  GLU A  47      -7.284  17.631   3.520  1.00  9.34              
ATOM     47  CA  LEU A  48      -3.618  18.286   2.719  1.00  8.88              
ATOM     48  CA  GLN A  49      -3.066  19.768   6.273  1.00  9.62              
ATOM     49  CA  ASP A  50      -4.448  16.537   7.785  1.00 10.37              
ATOM     50  CA  MET A  51      -2.045  14.384   5.679  1.00 10.93              
ATOM     51  CA AILE A  52       1.030  16.546   6.873  0.52  9.63              
ATOM     52  CA  ASN A  53      -0.141  16.727  10.577  1.00 10.19              
ATOM     53  CA  GLU A  54      -0.193  12.826  10.626  1.00 17.10              
ATOM     54  CA AVAL A  55       3.520  12.973   9.685  0.44 15.60              
ATOM     55  CA  ASP A  56       4.970  16.262  11.190  1.00 15.46              
ATOM     56  CA  ALA A  57       6.434  15.169  14.565  1.00 13.59              
ATOM     57  CA  ASP A  58       8.301  18.682  15.611  1.00 12.17              
ATOM     58  CA  GLY A  59       5.233  20.674  14.635  1.00 16.07              
ATOM     59  CA  ASN A  60       7.064  23.360  12.330  1.00 15.63              
ATOM     60  CA  GLY A  61       4.206  22.795   9.630  1.00 11.82              
ATOM     61  CA  THR A  62       6.404  20.828   6.987  1.00  8.43              
ATOM     62  CA  ILE A  63       7.891  17.241   6.618  1.00  7.21              
ATOM     63  CA  ASP A  64      11.757  16.954   6.649  1.00  7.73              
ATOM     64  CA  PHE A  65      13.971  14.136   5.668  1.00  9.05              
ATOM     65  CA  PRO A  66      14.195  12.414   9.325  1.00 11.62              
ATOM     66  CA  GLU A  67      10.358  12.664   9.660  1.00  9.06              
ATOM     67  CA APHE A  68       9.912  11.351   6.096  0.59  9.62              
ATOM     68  CA  LEU A  69      12.438   8.308   6.971  1.00 13.94              
ATOM     69  CA ASER A  70      10.196   7.509  10.045  0.78 14.51              
ATOM     70  CA ALEU A  71       6.632   7.973   7.940  0.53 12.64              
ATOM     71  CA AMET A  72       7.909   6.187   5.044  0.67 14.57              
ATOM     72  CA AALA A  73       9.798   3.223   7.106  0.54 17.68              
ATOM     73  CA AARG A  74       6.020   2.939   8.946  0.51 16.59              
ATOM     74  CA  LYS A  75       3.784   4.223   5.216  1.00 22.03              
ATOM     75  CA AMET A  76       6.304   1.328   3.498  0.60 22.35              
ATOM     76  CA  LYS A  77       5.763  -1.228   6.747  1.00 25.50              
ATOM     77  CA AGLU A  78       1.665  -0.324   7.431  0.58 19.93              
ATOM     78  CA  GLN A  79       0.956   0.365   3.219  1.00 18.67              
ATOM     79  CA AASP A  80       3.734  -3.265   3.039  0.31 19.26              
ATOM     80  CA ASER A  81       0.589  -4.898   5.482  0.46 21.04              
ATOM     81  CA AGLU A  82      -2.129  -3.234   3.580  0.56 18.44              
ATOM     82  CA  GLU A  83      -0.728  -2.629  -0.395  1.00 17.69              
ATOM     83  CA  GLU A  84       0.877  -7.097   0.642  1.00 21.94              
ATOM     84  CA ALEU A  85      -2.143  -8.085  -0.101  0.51 14.30              
ATOM     85  CA  ILE A  86      -3.291  -5.191  -2.936  1.00 13.46              
ATOM     86  CA AGLU A  87      -0.286  -6.856  -4.795  0.58 16.18              
ATOM     87  CA  ALA A  88      -1.128 -11.038  -3.933  1.00 16.77              
ATOM     88  CA  PHE A  89      -4.880  -9.977  -4.779  1.00 12.77              
ATOM     89  CA ALYS A  90      -4.556  -7.737  -8.613  0.51 11.05              
ATOM     90  CA AVAL A  91      -2.128 -10.747  -9.892  0.54 12.30              
ATOM     91  CA APHE A  92      -4.991 -13.138  -8.393  0.61 11.45              
ATOM     92  CA  ASP A  93      -7.593 -11.264 -10.276  1.00 12.43              
ATOM     93  CA  ARG A  94      -6.051 -12.468 -13.788  1.00 15.05              
ATOM     94  CA  ASP A  95      -9.099 -11.164 -15.701  1.00 17.81              
ATOM     95  CA  GLY A  96      -9.686  -7.696 -13.598  1.00 21.74              
ATOM     96  CA  ASN A  97     -13.895  -8.206 -12.742  1.00 21.86              
ATOM     97  CA  GLY A  98     -12.663  -6.887  -8.810  1.00 18.47              
ATOM     98  CA  LEU A  99     -13.522 -10.514  -7.354  1.00 13.28              
ATOM     99  CA AILE A 100     -11.172 -13.690  -7.337  0.90  9.81              
ATOM    100  CA  SER A 101     -13.212 -16.961  -8.895  1.00 10.27              
ATOM    101  CA  ALA A 102     -12.357 -20.645  -7.741  1.00 10.69              
ATOM    102  CA  ALA A 103     -10.837 -21.243 -11.564  1.00 11.64              
ATOM    103  CA  GLU A 104      -8.545 -18.075 -11.575  1.00  9.38              
ATOM    104  CA  LEU A 105      -7.586 -18.799  -8.028  1.00  9.41              
ATOM    105  CA  ARG A 106      -6.607 -22.555  -8.800  1.00  9.65              
ATOM    106  CA AHIS A 107      -4.103 -21.265 -11.333  0.34 10.82              
ATOM    107  CA  VAL A 108      -2.764 -17.777  -8.984  1.00 11.53              
ATOM    108  CA  MET A 109      -2.280 -19.302  -5.273  1.00 10.52              
ATOM    109  CA  THR A 110       0.678 -22.087  -7.384  1.00 11.80              
ATOM    110  CA AASN A 111       2.992 -17.597  -8.222  0.72 10.91              
ATOM    111  CA  LEU A 112       2.439 -16.015  -4.341  1.00 12.32              
ATOM    112  CA  GLY A 113       4.721 -20.336  -4.091  1.00 11.96              
ATOM    113  CA  GLU A 114       0.879 -22.392  -2.482  1.00 10.90              
ATOM    114  CA ALYS A 115       0.354 -26.951  -5.368  0.67 10.41              
ATOM    115  CA ALEU A 116      -4.111 -27.650  -4.181  0.58  8.35              
ATOM    116  CA  THR A 117      -7.477 -29.450  -6.558  1.00  8.53              
ATOM    117  CA  ASP A 118     -11.534 -27.929  -6.028  1.00  8.68              
ATOM    118  CA AASP A 119     -12.462 -28.925  -2.652  0.34  8.53              
ATOM    119  CA  GLU A 120      -9.089 -28.035  -0.956  1.00  9.37              
ATOM    120  CA  VAL A 121      -9.777 -24.235  -3.182  1.00  9.39              
ATOM    121  CA  ASP A 122     -13.071 -24.025  -1.345  1.00  9.65              
ATOM    122  CA  GLU A 123     -10.987 -24.881   2.511  1.00 10.75              
ATOM    123  CA  MET A 124      -8.164 -21.982   1.310  1.00 10.60              
ATOM    124  CA AILE A 125     -11.827 -19.760   0.120  0.61 11.16              
ATOM    125  CA  ARG A 126     -14.282 -20.498   3.472  1.00 11.30              
ATOM    126  CA  GLU A 127     -11.273 -19.881   6.145  1.00 13.24              
ATOM    127  CA  ALA A 128     -11.952 -16.302   4.206  1.00 13.38              
ATOM    128  CA  ASP A 129     -15.476 -15.740   2.536  1.00 11.01              
ATOM    129  CA  ILE A 130     -17.825 -13.107   4.352  1.00 12.45              
ATOM    130  CA  ASP A 131     -20.862 -12.468   1.823  1.00 14.06              
ATOM    131  CA  GLY A 132     -21.264 -16.266   0.683  1.00 14.95              
ATOM    132  CA  ASP A 133     -21.014 -16.065  -2.948  1.00 14.21              
ATOM    133  CA  GLY A 134     -18.057 -18.610  -2.912  1.00 12.69              
ATOM    134  CA  HIS A 135     -15.434 -15.426  -4.349  1.00 10.74              
ATOM    135  CA AILE A 136     -12.794 -13.299  -2.424  0.71  9.61              
ATOM    136  CA  ASN A 137     -12.905  -9.482  -2.720  1.00 10.65              
ATOM    137  CA ATYR A 138     -10.414  -7.322  -1.319  0.62 11.57              
ATOM    138  CA  GLU A 139     -10.734  -6.710   2.226  1.00 12.62              
ATOM    139  CA  GLU A 140     -11.550 -10.492   2.781  1.00 10.88              
ATOM    140  CA APHE A 141      -8.385 -11.454   1.738  0.53 10.57              
ATOM    141  CA  VAL A 142      -7.040  -8.810   4.224  1.00 13.02              
ATOM    142  CA AARG A 143      -8.255 -10.108   7.359  0.48 16.92              
ATOM    143  CA AMET A 144      -6.638 -13.708   6.406  0.73 17.91              
ATOM    144  CA  MET A 145      -3.228 -12.653   5.997  1.00 23.30              
ATOM    145  CA  VAL A 146      -2.627 -10.272   8.938  1.00 30.36              
ATOM    146  CA  SER A 147      -4.161 -12.777  11.432  1.00 49.83              
ENDMDL                                                                          
ATOM      1  CA  GLU A   2      21.940  -0.716  13.673  1.00 54.51              
ATOM      2  CA  GLN A   3      19.266  -0.148  11.383  1.00 43.98              
ATOM      3  CA  LEU A   4      19.284   1.315   7.802  1.00 29.51              
ATOM      4  CA  THR A   5      21.935   0.510   4.709  1.00 23.38              
ATOM      5  CA  GLU A   6      23.262   3.543   2.581  1.00 23.41              
ATOM      6  CA  GLU A   7      21.142   1.844  -0.440  1.00 18.74              
ATOM      7  CA  GLN A   8      17.826   1.875   1.857  1.00 15.79              
ATOM      8  CA AILE A   9      18.725   5.736   2.690  0.60 16.16              
ATOM      9  CA  ALA A  10      19.482   6.675  -0.835  1.00 15.86              
ATOM     10  CA AGLU A  11      16.071   4.587  -1.945  0.44 14.66              
ATOM     11  CA APHE A  12      14.357   6.857   0.431  0.74 12.86              
ATOM     12  CA ALYS A  13      16.136  10.303  -0.686  0.60 10.51              
ATOM     13  CA  GLU A  14      15.191   9.491  -4.324  1.00 11.86              
ATOM     14  CA  ALA A  15      11.504   8.655  -3.408  1.00 11.89              
ATOM     15  CA  PHE A  16      11.358  11.933  -1.179  1.00  8.45              
ATOM     16  CA  ALA A  17      12.547  13.817  -4.308  1.00  9.18              
ATOM     17  CA  LEU A  18       9.542  12.758  -6.300  1.00 11.42              
ATOM     18  CA  PHE A  19       7.671  14.807  -3.479  1.00  8.68              
ATOM     19  CA  ASP A  20      10.265  17.882  -2.834  1.00  7.43              
ATOM     20  CA  LYS A  21      10.049  19.520  -6.363  1.00 12.02              
ATOM     21  CA  ASP A  22      12.201  22.641  -5.284  1.00  9.95              
ATOM     22  CA  GLY A  23      15.003  20.576  -3.573  1.00  9.50              
ATOM     23  CA  ASP A  24      14.930  22.649  -0.176  1.00  8.33              
ATOM     24  CA  GLY A  25      14.876  19.558   2.029  1.00  7.50              
ATOM     25  CA  THR A  26      11.026  20.078   3.143  1.00  7.23              
ATOM     26  CA  ILE A  27       7.625  18.712   1.712  1.00  7.78              
ATOM     27  CA  THR A  28       4.945  21.469   1.951  1.00  9.03              
ATOM     28  CA  THR A  29       1.238  21.086   1.617  1.00 11.81              
ATOM     29  CA  LYS A  30       1.675  22.628  -2.096  1.00 14.05              
ATOM     30  CA  GLU A  31       4.148  19.807  -3.160  1.00  9.87              
ATOM     31  CA  LEU A  32       2.123  16.817  -1.650  1.00  9.76              
ATOM     32  CA  GLY A  33      -0.748  18.212  -3.758  1.00  9.58              
ATOM     33  CA  THR A  34       1.522  17.934  -7.121  1.00  9.32              
ATOM     34  CA  VAL A  35       2.064  13.733  -6.201  1.00  9.59              
ATOM     35  CA AMET A  36      -1.607  12.795  -5.605  0.61  9.67              
ATOM     36  CA  ARG A  37      -2.481  15.032  -8.841  1.00  8.72              
ATOM     37  CA  SER A  38       0.452  12.384 -10.816  1.00 12.32              
ATOM     38  CA ALEU A  39      -2.017   9.440  -9.628  0.53 15.72              
ATOM     39  CA  GLY A  40      -5.431  11.346 -10.720  1.00 12.21              
ATOM     40  CA  GLN A  41      -6.866  12.839  -7.248  1.00 10.24              
ATOM     41  CA  ASN A  42      -7.127  16.777  -6.538  1.00  7.42              
ATOM     42  CA APRO A  43      -7.471  17.225  -2.559  0.63  8.37              
ATOM     43  CA  THR A  44      -8.212  20.721  -0.831  1.00  9.95              
ATOM     44  CA  GLU A  45      -5.726  22.729   1.383  1.00 10.91              
ATOM     45  CA  ALA A  46      -7.567  21.444   4.697  1.00 11.63              
ATOM     46  CA  GLU A  47      -7.304  17.596   3.521  1.00  9.34              
ATOM     47  CA  LEU A  48      -3.634  18.182   2.649  1.00  8.88              
ATOM     48  CA  GLN A  49      -3.025  19.776   6.180  1.00  9.62              
ATOM     49  CA  ASP A  50      -4.431  16.583   7.786  1.00 10.37              
ATOM     50  CA  MET A  51      -2.072  14.323   5.695  1.00 10.93              
ATOM     51  CA AILE A  52       1.042  16.494   6.815  0.52  9.63              
ATOM     52  CA  ASN A  53      -0.091  16.803  10.553  1.00 10.19              
ATOM     53  CA  GLU A  54      -0.212  12.883  10.700  1.00 17.10              
ATOM     54  CA AVAL A  55       3.495  12.972   9.730  0.44 15.60              
ATOM     55  CA  ASP A  56       5.009  16.304  11.142  1.00 15.46              
ATOM     56  CA  ALA A  57       6.487  15.284  14.553  1.00 13.59              
ATOM     57  CA  ASP A  58       8.474  18.842  15.474  1.00 12.17              
ATOM     58  CA  GLY A  59       5.425  20.848  14.478  1.00 16.07              
ATOM     59  CA  ASN A  60       7.255  23.479  12.045  1.00 15.63              
ATOM     60  CA  GLY A  61       4.320  22.844   9.400  1.00 11.82              
ATOM     61  CA  THR A  62       6.482  20.769   6.757  1.00  8.43              
ATOM     62  CA  ILE A  63       7.922  17.125   6.475  1.00  7.21              
ATOM     63  CA  ASP A  64      11.798  16.802   6.478  1.00  7.73              
ATOM     64  CA  PHE A  65      13.985  13.943   5.583  1.00  9.05              
ATOM     65  CA  PRO A  66      14.209  12.290   9.304  1.00 11.62              
ATOM     66  CA  GLU A  67      10.364  12.598   9.651  1.00  9.06              
ATOM     67  CA APHE A  68       9.874  11.207   6.118  0.59  9.62              
ATOM     68  CA  LEU A  69      12.385   8.125   7.080  1.00 13.94              
ATOM     69  CA ASER A  70      10.102   7.445  10.180  0.78 14.51              
ATOM     70  CA ALEU A  71       6.516   7.970   8.029  0.53 12.64              
ATOM     71  CA AMET A  72       7.758   6.079   5.202  0.67 14.57              
ATOM     72  CA AALA A  73       9.623   3.100   7.385  0.54 17.68              
ATOM     73  CA AARG A  74       5.765   2.954   9.235  0.51 16.59              
ATOM     74  CA  LYS A  75       3.533   4.322   5.432  1.00 22.03              
ATOM     75  CA AMET A  76       6.049   1.332   3.730  0.60 22.35              
ATOM     76  CA  LYS A  77       5.502  -1.188   7.075  1.00 25.50              
ATOM     77  CA AGLU A  78       1.354  -0.214   7.908  0.58 19.93              
ATOM     78  CA  GLN A  79       0.504   0.568   3.649  1.00 18.67              
ATOM     79  CA AASP A  80       3.340  -3.129   3.441  0.31 19.26              
ATOM     80  CA ASER A  81       0.138  -4.744   5.930  0.46 21.04              
ATOM     81  CA AGLU A  82      -2.583  -2.987   4.086  0.56 18.44              
ATOM     82  CA  GLU A  83      -1.273  -2.175   0.000  1.00 17.69              
ATOM     83  CA  GLU A  84       0.506  -6.760   0.960  1.00 21.94              
ATOM     84  CA ALEU A  85      -2.411  -7.838   0.082  0.51 14.30              
ATOM     85  CA  ILE A  86      -3.635  -4.760  -2.673  1.00 13.46              
ATOM     86  CA AGLU A  87      -0.542  -6.310  -4.554  0.58 16.18              
ATOM     87  CA  ALA A  88      -1.256 -10.679  -3.833  1.00 16.77              
ATOM     88  CA  PHE A  89      -5.055  -9.630  -4.672  1.00 12.77              
ATOM     89  CA ALYS A  90      -4.791  -7.152  -8.505  0.51 11.05              
ATOM     90  CA AVAL A  91      -2.211 -10.075  -9.924  0.54 12.30              
ATOM     91  CA APHE A  92      -5.042 -12.580  -8.454  0.61 11.45              
ATOM     92  CA  ASP A  93      -7.703 -10.752 -10.299  1.00 12.43              
ATOM     93  CA  ARG A  94      -6.077 -11.830 -13.872  1.00 15.05              
ATOM     94  CA  ASP A  95      -9.264 -10.628 -15.698  1.00 17.81              
ATOM     95  CA  GLY A  96     -10.035  -7.172 -13.485  1.00 21.74              
ATOM     96  CA  ASN A  97     -14.319  -7.882 -12.597  1.00 21.86              
ATOM     97  CA  GLY A  98     -13.014  -6.535  -8.630  1.00 18.47              
ATOM     98  CA  LEU A  99     -13.709 -10.257  -7.193  1.00 13.28              
ATOM     99  CA AILE A 100     -11.246 -13.417  -7.322  0.90  9.81              
ATOM    100  CA  SER A 101     -13.231 -16.764  -9.011  1.00 10.27              
ATOM    101  CA  ALA A 102     -12.200 -20.474  -7.926  1.00 10.69              
ATOM    102  CA  ALA A 103     -10.665 -20.939 -11.834  1.00 11.64              
ATOM    103  CA  GLU A 104      -8.472 -17.659 -11.823  1.00  9.38              
ATOM    104  CA  LEU A 105      -7.464 -18.390  -8.278  1.00  9.41              
ATOM    105  CA  ARG A 106      -6.348 -22.130  -9.121  1.00  9.65              
ATOM    106  CA AHIS A 107      -3.821 -20.686 -11.607  0.34 10.82              
ATOM    107  CA  VAL A 108      -2.666 -17.007  -9.140  1.00 11.53              
ATOM    108  CA  MET A 109      -2.072 -18.480  -5.385  1.00 10.52              
ATOM    109  CA  THR A 110       1.122 -21.210  -7.558  1.00 11.80              
ATOM    110  CA AASN A 111       3.319 -16.350  -8.350  0.72 10.91              
ATOM    111  CA  LEU A 112       2.627 -14.722  -4.418  1.00 12.32              
ATOM    112  CA  GLY A 113       5.206 -19.117  -4.262  1.00 11.96              
ATOM    113  CA  GLU A 114       1.351 -21.426  -2.605  1.00 10.90              
ATOM    114  CA ALYS A 115       1.069 -26.285  -5.640  0.67 10.41              
ATOM    115  CA ALEU A 116      -3.510 -27.230  -4.436  0.58  8.35              
ATOM    116  CA  THR A 117      -6.836 -29.149  -7.059  1.00  8.53              
ATOM    117  CA  ASP A 118     -11.047 -27.760  -6.323  1.00  8.68              
ATOM    118  CA AASP A 119     -11.905 -28.854  -2.984  0.34  8.53              
ATOM    119  CA  GLU A 120      -8.525 -27.978  -1.216  1.00  9.37              
ATOM    120  CA  VAL A 121      -9.386 -24.057  -3.415  1.00  9.39              
ATOM    121  CA  ASP A 122     -12.673 -24.003  -1.410  1.00  9.65              
ATOM    122  CA  GLU A 123     -10.392 -24.992   2.437  1.00 10.75              
ATOM    123  CA  MET A 124      -7.598 -21.981   1.184  1.00 10.60              
ATOM    124  CA AILE A 125     -11.511 -19.809   0.097  0.61 11.16              
ATOM    125  CA  ARG A 126     -13.901 -20.672   3.573  1.00 11.30              
ATOM    126  CA  GLU A 127     -10.801 -20.090   6.239  1.00 13.24              
ATOM    127  CA  ALA A 128     -11.747 -16.449   4.284  1.00 13.38              
ATOM    128  CA  ASP A 129     -15.348 -15.950   2.649  1.00 11.01              
ATOM    129  CA  ILE A 130     -17.819 -13.419   4.568  1.00 12.45              
ATOM    130  CA  ASP A 131     -20.955 -12.851   2.089  1.00 14.06              
ATOM    131  CA  GLY A 132     -21.209 -16.667   0.809  1.00 14.95              
ATOM    132  CA  ASP A 133     -21.053 -16.380  -2.800  1.00 14.21              
ATOM    133  CA  GLY A 134     -17.954 -18.831  -2.818  1.00 12.69              
ATOM    134  CA  HIS A 135     -15.410 -15.412  -4.274  1.00 10.74              
ATOM    135  CA AILE A 136     -12.803 -13.228  -2.316  0.71  9.61              
ATOM    136  CA  ASN A 137     -13.032  -9.383  -2.505  1.00 10.65              
ATOM    137  CA ATYR A 138     -10.667  -7.167  -1.044  0.62 11.57              
ATOM    138  CA  GLU A 139     -10.840  -6.687   2.538  1.00 12.62              
ATOM    139  CA  GLU A 140     -11.552 -10.533   3.011  1.00 10.88              
ATOM    140  CA APHE A 141      -8.417 -11.409   1.943  0.53 10.57              
ATOM    141  CA  VAL A 142      -7.171  -8.736   4.504  1.00 13.02              
ATOM    142  CA AARG A 143      -8.228 -10.197   7.634  0.48 16.92              
ATOM    143  CA AMET A 144      -6.438 -13.781   6.543  0.73 17.91              
ATOM    144  CA  MET A 145      -3.059 -12.568   6.148  1.00 23.30              
ATOM    145  CA  VAL A 146      -2.505 -10.237   9.146  1.00 30.36              
ATOM    146  CA  SER A 147      -3.872 -12.925  11.636  1.00 49.83              
ENDMDL                                                                          
ATOM      1  CA  GLU A   2      21.781  -0.822  14.009  1.00 54.51              
ATOM      2  CA  GLN A   3      19.169  -0.362  11.650  1.00 43.98              
ATOM      3  CA  LEU A   4      19.090   1.060   8.055  1.00 29.51              
ATOM      4  CA  THR A   5      21.735   0.124   4.905  1.00 23.38              
ATOM      5  CA  GLU A   6      23.069   3.110   2.684  1.00 23.41              
ATOM      6  CA  GLU A   7      20.900   1.326  -0.301  1.00 18.74              
ATOM      7  CA  GLN A   8      17.586   1.438   2.065  1.00 15.79              
ATOM      8  CA AILE A   9      18.573   5.358   2.794  0.60 16.16              
ATOM      9  CA  ALA A  10      19.311   6.194  -0.774  1.00 15.86              
ATOM     10  CA AGLU A  11      15.852   4.062  -1.822  0.44 14.66              
ATOM     11  CA APHE A  12      14.205   6.462   0.498  0.74 12.86              
ATOM     12  CA ALYS A  13      16.032   9.902  -0.736  0.60 10.51              
ATOM     13  CA  GLU A  14      15.066   8.966  -4.351  1.00 11.86              
ATOM     14  CA  ALA A  15      11.363   8.153  -3.426  1.00 11.89              
ATOM     15  CA  PHE A  16      11.238  11.514  -1.274  1.00  8.45              
ATOM     16  CA  ALA A  17      12.412  13.291  -4.500  1.00  9.18              
ATOM     17  CA  LEU A  18       9.396  12.161  -6.442  1.00 11.42              
ATOM     18  CA  PHE A  19       7.582  14.331  -3.617  1.00  8.68              
ATOM     19  CA  ASP A  20      10.216  17.464  -3.086  1.00  7.43              
ATOM     20  CA  LYS A  21      10.038  18.992  -6.695  1.00 12.02              
ATOM     21  CA  ASP A  22      12.226  22.147  -5.685  1.00  9.95              
ATOM     22  CA  GLY A  23      15.018  20.079  -3.942  1.00  9.50              
ATOM     23  CA  ASP A  24      15.014  22.268  -0.570  1.00  8.33              
ATOM     24  CA  GLY A  25      14.936  19.228   1.715  1.00  7.50              
ATOM     25  CA  THR A  26      11.064  19.858   2.882  1.00  7.23              
ATOM     26  CA  ILE A  27       7.625  18.457   1.501  1.00  7.78              
ATOM     27  CA  THR A  28       4.994  21.283   1.692  1.00  9.03              
ATOM     28  CA  THR A  29       1.283  20.938   1.400  1.00 11.81              
ATOM     29  CA  LYS A  30       1.720  22.368  -2.404  1.00 14.05              
ATOM     30  CA  GLU A  31       4.140  19.443  -3.415  1.00  9.87              
ATOM     31  CA  LEU A  32       2.073  16.492  -1.780  1.00  9.76              
ATOM     32  CA  GLY A  33      -0.786  17.873  -3.918  1.00  9.58              
ATOM     33  CA  THR A  34       1.492  17.423  -7.333  1.00  9.32              
ATOM     34  CA  VAL A  35       1.958  13.149  -6.253  1.00  9.59              
ATOM     35  CA AMET A  36      -1.747  12.292  -5.593  0.61  9.67              
ATOM     36  CA  ARG A  37      -2.561  14.483  -8.927  1.00  8.72              
ATOM     37  CA  SER A  38       0.404  11.631 -10.844  1.00 12.32              
ATOM     38  CA ALEU A  39      -2.218   8.771  -9.556  0.53 15.72              
ATOM     39  CA  GLY A  40      -5.603  10.793 -10.677  1.00 12.21              
ATOM     40  CA  GLN A  41      -7.036  12.424  -7.214  1.00 10.24              
ATOM     41  CA  ASN A  42      -7.207  16.427  -6.609  1.00  7.42              
ATOM     42  CA APRO A  43      -7.552  17.003  -2.600  0.63  8.37              
ATOM     43  CA  THR A  44      -8.217  20.606  -0.944  1.00  9.95              
ATOM     44  CA  GLU A  45      -5.665  22.669   1.193  1.00 10.91              
ATOM     45  CA  ALA A  46      -7.499  21.498   4.600  1.00 11.63              
ATOM     46  CA  GLU A  47      -7.322  17.560   3.521  1.00  9.34              
ATOM     47  CA  LEU A  48      -3.649  18.076   2.577  1.00  8.88              
ATOM     48  CA  GLN A  49      -2.984  19.784   6.085  1.00  9.62              
ATOM     49  CA  ASP A  50      -4.408  16.633   7.784  1.00 10.37              
ATOM     50  CA  MET A  51      -2.094  14.264   5.706  1.00 10.93              
ATOM     51  CA AILE A  52       1.058  16.441   6.753  0.52  9.63              
ATOM     52  CA  ASN A  53      -0.037  16.878  10.524  1.00 10.19              
ATOM     53  CA  GLU A  54      -0.225  12.941  10.768  1.00 17.10              
ATOM     54  CA AVAL A  55       3.471  12.971   9.772  0.44 15.60              
ATOM     55  CA  ASP A  56       5.052  16.346  11.090  1.00 15.46              
ATOM     56  CA  ALA A  57       6.544  15.400  14.538  1.00 13.59              
ATOM     57  CA  ASP A  58       8.655  19.000  15.331  1.00 12.17              
ATOM     58  CA  GLY A  59       5.623  21.022  14.315  1.00 16.07              
ATOM     59  CA  ASN A  60       7.447  23.598  11.752  1.00 15.63              
ATOM     60  CA  GLY A  61       4.435  22.893   9.165  1.00 11.82              
ATOM     61  CA  THR A  62       6.561  20.709   6.523  1.00  8.43              
ATOM     62  CA  ILE A  63       7.954  17.008   6.329  1.00  7.21              
ATOM     63  CA  ASP A  64      11.843  16.647   6.305  1.00  7.73              
ATOM     64  CA  PHE A  65      14.002  13.751   5.501  1.00  9.05              
ATOM     65  CA  PRO A  66      14.224  12.164   9.279  1.00 11.62              
ATOM     66  CA  GLU A  67      10.369  12.531   9.634  1.00  9.06              
ATOM     67  CA APHE A  68       9.833  11.064   6.137  0.59  9.62              
ATOM     68  CA  LEU A  69      12.330   7.943   7.190  1.00 13.94              
ATOM     69  CA ASER A  70      10.006   7.383  10.311  0.78 14.51              
ATOM     70  CA ALEU A  71       6.397   7.970   8.112  0.53 12.64              
ATOM     71  CA AMET A  72       7.602   5.972   5.357  0.67 14.57              
ATOM     72  CA AALA A  73       9.446   2.980   7.667  0.54 17.68              
ATOM     73  CA AARG A  74       5.509   2.974   9.522  0.51 16.59              
ATOM     74  CA  LYS A  75       3.284   4.421   5.645  1.00 22.03              
ATOM     75  CA AMET A  76       5.795   1.338   3.958  0.60 22.35              
ATOM     76  CA  LYS A  77       5.243  -1.146   7.399  1.00 25.50              
ATOM     77  CA AGLU A  78       1.048  -0.103   8.381  0.58 19.93              
ATOM     78  CA  GLN A  79       0.053   0.768   4.080  1.00 18.67              
ATOM     79  CA AASP A  80       2.941  -2.995   3.844  0.31 19.26              
ATOM     80  CA ASER A  81      -0.313  -4.593   6.382  0.46 21.04              
ATOM     81  CA AGLU A  82      -3.042  -2.738   4.598  0.56 18.44              
ATOM     82  CA  GLU A  83      -1.829  -1.723   0.405  1.00 17.69              
ATOM     83  CA  GLU A  84       0.127  -6.420   1.274  1.00 21.94              
ATOM     84  CA ALEU A  85      -2.686  -7.586   0.272  0.51 14.30              
ATOM     85  CA  ILE A  86      -3.990  -4.331  -2.402  1.00 13.46              
ATOM     86  CA AGLU A  87      -0.810  -5.765  -4.301  0.58 16.18              
ATOM     87  CA  ALA A  88      -1.381 -10.327  -3.720  1.00 16.77              
ATOM     88  CA  PHE A  89      -5.230  -9.287  -4.558  1.00 12.77              
ATOM     89  CA ALYS A  90      -5.034  -6.578  -8.383  0.51 11.05              
ATOM     90  CA AVAL A  91      -2.299  -9.406  -9.937  0.54 12.30              
ATOM     91  CA APHE A  92      -5.096 -12.019  -8.496  0.61 11.45              
ATOM     92  CA  ASP A  93      -7.813 -10.249 -10.314  1.00 12.43              
ATOM     93  CA  ARG A  94      -6.107 -11.193 -13.950  1.00 15.05              
ATOM     94  CA  ASP A  95      -9.441 -10.105 -15.685  1.00 17.81              
ATOM     95  CA  GLY A  96     -10.397  -6.664 -13.358  1.00 21.74              
ATOM     96  CA  ASN A  97     -14.753  -7.573 -12.440  1.00 21.86              
ATOM     97  CA  GLY A  98     -13.378  -6.194  -8.444  1.00 18.47              
ATOM     98  CA  LEU A  99     -13.900 -10.011  -7.028  1.00 13.28              
ATOM     99  CA AILE A 100     -11.321 -13.153  -7.298  0.90  9.81              
ATOM    100  CA  SER A 101     -13.257 -16.577  -9.133  1.00 10.27              
ATOM    101  CA  ALA A 102     -12.041 -20.303  -8.121  1.00 10.69              
ATOM    102  CA  ALA A 103     -10.493 -20.636 -12.111  1.00 11.64              
ATOM    103  CA  GLU A 104      -8.400 -17.245 -12.068  1.00  9.38              
ATOM    104  CA  LEU A 105      -7.336 -17.969  -8.517  1.00  9.41              
ATOM    105  CA  ARG A 106      -6.092 -21.688  -9.438  1.00  9.65              
ATOM    106  CA AHIS A 107      -3.543 -20.091 -11.884  0.34 10.82              
ATOM    107  CA  VAL A 108      -2.575 -16.222  -9.284  1.00 11.53              
ATOM    108  CA  MET A 109      -1.869 -17.643  -5.488  1.00 10.52              
ATOM    109  CA  THR A 110       1.537 -20.317  -7.734  1.00 11.80              
ATOM    110  CA AASN A 111       3.616 -15.089  -8.484  0.72 10.91              
ATOM    111  CA  LEU A 112       2.802 -13.423  -4.500  1.00 12.32              
ATOM    112  CA  GLY A 113       5.668 -17.888  -4.442  1.00 11.96              
ATOM    113  CA  GLU A 114       1.815 -20.454  -2.730  1.00 10.90              
ATOM    114  CA ALYS A 115       1.767 -25.607  -5.914  0.67 10.41              
ATOM    115  CA ALEU A 116      -2.911 -26.791  -4.683  0.58  8.35              
ATOM    116  CA  THR A 117      -6.190 -28.825  -7.563  1.00  8.53              
ATOM    117  CA  ASP A 118     -10.546 -27.575  -6.630  1.00  8.68              
ATOM    118  CA AASP A 119     -11.334 -28.762  -3.333  0.34  8.53              
ATOM    119  CA  GLU A 120      -7.945 -27.901  -1.474  1.00  9.37              
ATOM    120  CA  VAL A 121      -8.980 -23.860  -3.642  1.00  9.39              
ATOM    121  CA  ASP A 122     -12.270 -23.972  -1.479  1.00  9.65              
ATOM    122  CA  GLU A 123      -9.793 -25.090   2.350  1.00 10.75              
ATOM    123  CA  MET A 124      -7.020 -21.973   1.062  1.00 10.60              
ATOM    124  CA AILE A 125     -11.183 -19.857   0.070  0.61 11.16              
ATOM    125  CA  ARG A 126     -13.510 -20.843   3.665  1.00 11.30              
ATOM    126  CA  GLU A 127     -10.316 -20.295   6.331  1.00 13.24              
ATOM    127  CA  ALA A 128     -11.523 -16.606   4.353  1.00 13.38              
ATOM    128  CA  ASP A 129     -15.208 -16.167   2.748  1.00 11.01              
ATOM    129  CA  ILE A 130     -17.805 -13.748   4.780  1.00 12.45              
ATOM    130  CA  ASP A 131     -21.032 -13.252   2.348  1.00 14.06              
ATOM    131  CA  GLY A 132     -21.136 -17.078   0.913  1.00 14.95              
ATOM    132  CA  ASP A 133     -21.083 -16.705  -2.673  1.00 14.21              
ATOM    133  CA  GLY A 134     -17.849 -19.067  -2.737  1.00 12.69              
ATOM    134  CA  HIS A 135     -15.383 -15.407  -4.206  1.00 10.74              
ATOM    135  CA AILE A 136     -12.806 -13.165  -2.211  0.71  9.61              
ATOM    136  CA  ASN A 137     -13.153  -9.295  -2.291  1.00 10.65              
ATOM    137  CA ATYR A 138     -10.925  -7.026  -0.768  0.62 11.57              
ATOM    138  CA  GLU A 139     -10.948  -6.671   2.843  1.00 12.62              
ATOM    139  CA  GLU A 140     -11.541 -10.582   3.238  1.00 10.88              
ATOM    140  CA APHE A 141      -8.441 -11.374   2.150  0.53 10.57              
ATOM    141  CA  VAL A 142      -7.300  -8.666   4.786  1.00 13.02              
ATOM    142  CA AARG A 143      -8.191 -10.286   7.902  0.48 16.92              
ATOM    143  CA AMET A 144      -6.230 -13.852   6.681  0.73 17.91              
ATOM    144  CA  MET A 145      -2.877 -12.479   6.299  1.00 23.30              
ATOM    145  CA  VAL A 146      -2.380 -10.204   9.360  1.00 30.36              
ATOM    146  CA  SER A 147      -3.578 -13.072  11.838  1.00 49.83              
ENDMDL                                                                          
ATOM      1  CA  GLU A   2      21.618  -0.925  14.342  1.00 54.51              
ATOM      2  CA  GLN A   3      19.079  -0.575  11.911  1.00 43.98              
ATOM      3  CA  LEU A   4      18.893   0.806   8.306  1.00 29.51              
ATOM      4  CA  THR A   5      21.532  -0.257   5.099  1.00 23.38              
ATOM      5  CA  GLU A   6      22.873   2.678   2.788  1.00 23.41              
ATOM      6  CA  GLU A   7      20.653   0.812  -0.161  1.00 18.74              
ATOM      7  CA  GLN A   8      17.341   1.004   2.276  1.00 15.79              
ATOM      8  CA AILE A   9      18.419   4.982   2.903  0.60 16.16              
ATOM      9  CA  ALA A  10      19.135   5.713  -0.710  1.00 15.86              
ATOM     10  CA AGLU A  11      15.626   3.542  -1.692  0.44 14.66              
ATOM     11  CA APHE A  12      14.048   6.068   0.569  0.74 12.86              
ATOM     12  CA ALYS A  13      15.927   9.503  -0.782  0.60 10.51              
ATOM     13  CA  GLU A  14      14.938   8.442  -4.365  1.00 11.86              
ATOM     14  CA  ALA A  15      11.216   7.651  -3.438  1.00 11.89              
ATOM     15  CA  PHE A  16      11.115  11.094  -1.366  1.00  8.45              
ATOM     16  CA  ALA A  17      12.270  12.760  -4.687  1.00  9.18              
ATOM     17  CA  LEU A  18       9.247  11.556  -6.580  1.00 11.42              
ATOM     18  CA  PHE A  19       7.490  13.850  -3.753  1.00  8.68              
ATOM     19  CA  ASP A  20      10.164  17.043  -3.336  1.00  7.43              
ATOM     20  CA  LYS A  21      10.025  18.456  -7.025  1.00 12.02              
ATOM     21  CA  ASP A  22      12.246  21.645  -6.081  1.00  9.95              
ATOM     22  CA  GLY A  23      15.027  19.576  -4.302  1.00  9.50              
ATOM     23  CA  ASP A  24      15.095  21.878  -0.958  1.00  8.33              
ATOM     24  CA  GLY A  25      14.996  18.892   1.405  1.00  7.50              
ATOM     25  CA  THR A  26      11.101  19.634   2.623  1.00  7.23              
ATOM     26  CA  ILE A  27       7.623  18.196   1.289  1.00  7.78              
ATOM     27  CA  THR A  28       5.043  21.094   1.433  1.00  9.03              
ATOM     28  CA  THR A  29       1.330  20.790   1.178  1.00 11.81              
ATOM     29  CA  LYS A  30       1.764  22.106  -2.714  1.00 14.05              
ATOM     30  CA  GLU A  31       4.130  19.077  -3.668  1.00  9.87              
ATOM     31  CA  LEU A  32       2.023  16.163  -1.912  1.00  9.76              
ATOM     32  CA  GLY A  33      -0.823  17.532  -4.076  1.00  9.58              
ATOM     33  CA  THR A  34       1.462  16.909  -7.540  1.00  9.32              
ATOM     34  CA  VAL A  35       1.854  12.563  -6.306  1.00  9.59              
ATOM     35  CA AMET A  36      -1.885  11.790  -5.581  0.61  9.67              
ATOM     36  CA  ARG A  37      -2.641  13.933  -9.007  1.00  8.72              
ATOM     37  CA  SER A  38       0.361  10.877 -10.863  1.00 12.32              
ATOM     38  CA ALEU A  39      -2.416   8.107  -9.483  0.53 15.72              
ATOM     39  CA  GLY A  40      -5.774  10.243 -10.627  1.00 12.21              
ATOM     40  CA  GLN A  41      -7.205  12.012  -7.178  1.00 10.24              
ATOM     41  CA  ASN A  42      -7.289  16.075  -6.678  1.00  7.42              
ATOM     42  CA APRO A  43      -7.634  16.781  -2.640  0.63  8.37              
ATOM     43  CA  THR A  44      -8.223  20.492  -1.058  1.00  9.95              
ATOM     44  CA  GLU A  45      -5.604  22.609   0.999  1.00 10.91              
ATOM     45  CA  ALA A  46      -7.427  21.554   4.499  1.00 11.63              
ATOM     46  CA  GLU A  47      -7.337  17.526   3.520  1.00  9.34              
ATOM     47  CA  LEU A  48      -3.664  17.967   2.502  1.00  8.88              
ATOM     48  CA  GLN A  49      -2.940  19.792   5.988  1.00  9.62              
ATOM     49  CA  ASP A  50      -4.378  16.687   7.779  1.00 10.37              
ATOM     50  CA  MET A  51      -2.112  14.205   5.712  1.00 10.93              
ATOM     51  CA AILE A  52       1.077  16.386   6.686  0.52  9.63              
ATOM     52  CA  ASN A  53       0.023  16.952  10.489  1.00 10.19              
ATOM     53  CA  GLU A  54      -0.232  13.002  10.830  1.00 17.10              
ATOM     54  CA AVAL A  55       3.449  12.971   9.811  0.44 15.60              
ATOM     55  CA  ASP A  56       5.099  16.389  11.034  1.00 15.46              
ATOM     56  CA  ALA A  57       6.609  15.519  14.518  1.00 13.59              
ATOM     57  CA  ASP A  58       8.842  19.157  15.180  1.00 12.17              
ATOM     58  CA  GLY A  59       5.827  21.197  14.146  1.00 16.07              
ATOM     59  CA  ASN A  60       7.641  23.715  11.448  1.00 15.63              
ATOM     60  CA  GLY A  61       4.551  22.944   8.925  1.00 11.82              
ATOM     61  CA  THR A  62       6.643  20.650   6.285  1.00  8.43              
ATOM     62  CA  ILE A  63       7.988  16.890   6.179  1.00  7.21              
ATOM     63  CA  ASP A  64      11.891  16.489   6.131  1.00  7.73              
ATOM     64  CA  PHE A  65      14.020  13.558   5.424  1.00  9.05              
ATOM     65  CA  PRO A  66      14.242  12.036   9.249  1.00 11.62              
ATOM     66  CA  GLU A  67      10.375  12.464   9.609  1.00  9.06              
ATOM     67  CA APHE A  68       9.787  10.922   6.151  0.59  9.62              
ATOM     68  CA  LEU A  69      12.272   7.761   7.300  1.00 13.94              
ATOM     69  CA ASER A  70       9.908   7.327  10.439  0.78 14.51              
ATOM     70  CA ALEU A  71       6.275   7.973   8.188  0.53 12.64              
ATOM     71  CA AMET A  72       7.442   5.867   5.508  0.67 14.57              
ATOM     72  CA AALA A  73       9.266   2.866   7.953  0.54 17.68              
ATOM     73  CA AARG A  74       5.253   2.998   9.808  0.51 16.59              
ATOM     74  CA  LYS A  75       3.038   4.520   5.854  1.00 22.03              
ATOM     75  CA AMET A  76       5.542   1.346   4.183  0.60 22.35              
ATOM     76  CA  LYS A  77       4.988  -1.100   7.719  1.00 25.50              
ATOM     77  CA AGLU A  78       0.748   0.011   8.848  0.58 19.93              
ATOM     78  CA  GLN A  79      -0.395   0.965   4.516  1.00 18.67              
ATOM     79  CA AASP A  80       2.534  -2.864   4.248  0.31 19.26              
ATOM     80  CA ASER A  81      -0.763  -4.444   6.839  0.46 21.04              
ATOM     81  CA AGLU A  82      -3.506  -2.487   5.116  0.56 18.44              
ATOM     82  CA  GLU A  83      -2.400  -1.276   0.821  1.00 17.69              
ATOM     83  CA  GLU A  84      -0.261  -6.074   1.584  1.00 21.94              
ATOM     84  CA ALEU A  85      -2.968  -7.329   0.470  0.51 14.30              
ATOM     85  CA  ILE A  86      -4.358  -3.905  -2.122  1.00 13.46              
ATOM     86  CA AGLU A  87      -1.093  -5.222  -4.034  0.58 16.18              
ATOM     87  CA  ALA A  88      -1.501  -9.982  -3.593  1.00 16.77              
ATOM     88  CA  PHE A  89      -5.408  -8.948  -4.433  1.00 12.77              
ATOM     89  CA ALYS A  90      -5.284  -6.019  -8.246  0.51 11.05              
ATOM     90  CA AVAL A  91      -2.397  -8.739  -9.924  0.54 12.30              
ATOM     91  CA APHE A  92      -5.151 -11.455  -8.514  0.61 11.45              
ATOM     92  CA  ASP A  93      -7.925  -9.756 -10.318  1.00 12.43              
ATOM     93  CA  ARG A  94      -6.143 -10.558 -14.019  1.00 15.05              
ATOM     94  CA  ASP A  95      -9.634  -9.598 -15.658  1.00 17.81              
ATOM     95  CA  GLY A  96     -10.773  -6.177 -13.215  1.00 21.74              
ATOM     96  CA  ASN A  97     -15.199  -7.283 -12.269  1.00 21.86              
ATOM     97  CA  GLY A  98     -13.761  -5.871  -8.249  1.00 18.47              
ATOM     98  CA  LEU A  99     -14.095  -9.781  -6.857  1.00 13.28              
ATOM     99  CA AILE A 100     -11.396 -12.899  -7.261  0.90  9.81              
ATOM    100  CA  SER A 101     -13.291 -16.401  -9.263  1.00 10.27              
ATOM    101  CA  ALA A 102     -11.877 -20.134  -8.330  1.00 10.69              
ATOM    102  CA  ALA A 103     -10.321 -20.334 -12.395  1.00 11.64              
ATOM    103  CA  GLU A 104      -8.331 -16.833 -12.310  1.00  9.38              
ATOM    104  CA  LEU A 105      -7.200 -17.535  -8.741  1.00  9.41              
ATOM    105  CA  ARG A 106      -5.839 -21.223  -9.751  1.00  9.65              
ATOM    106  CA AHIS A 107      -3.271 -19.476 -12.164  0.34 10.82              
ATOM    107  CA  VAL A 108      -2.493 -15.419  -9.416  1.00 11.53              
ATOM    108  CA  MET A 109      -1.672 -16.789  -5.583  1.00 10.52              
ATOM    109  CA  THR A 110       1.915 -19.404  -7.912  1.00 11.80              
ATOM    110  CA AASN A 111       3.873 -13.813  -8.624  0.72 10.91              
ATOM    111  CA  LEU A 112       2.959 -12.116  -4.589  1.00 12.32              
ATOM    112  CA  GLY A 113       6.101 -16.648  -4.630  1.00 11.96              
ATOM    113  CA  GLU A 114       2.268 -19.475  -2.855  1.00 10.90              
ATOM    114  CA ALYS A 115       2.443 -24.910  -6.190  0.67 10.41              
ATOM    115  CA ALEU A 116      -2.312 -26.326  -4.924  0.58  8.35              
ATOM    116  CA  THR A 117      -5.539 -28.473  -8.070  1.00  8.53              
ATOM    117  CA  ASP A 118     -10.026 -27.370  -6.952  1.00  8.68              
ATOM    118  CA AASP A 119     -10.745 -28.647  -3.703  0.34  8.53              
ATOM    119  CA  GLU A 120      -7.346 -27.797  -1.730  1.00  9.37              
ATOM    120  CA  VAL A 121      -8.554 -23.642  -3.862  1.00  9.39              
ATOM    121  CA  ASP A 122     -11.862 -23.930  -1.551  1.00  9.65              
ATOM    122  CA  GLU A 123      -9.188 -25.173   2.244  1.00 10.75              
ATOM    123  CA  MET A 124      -6.430 -21.955   0.943  1.00 10.60              
ATOM    124  CA AILE A 125     -10.839 -19.906   0.037  0.61 11.16              
ATOM    125  CA  ARG A 126     -13.107 -21.010   3.742  1.00 11.30              
ATOM    126  CA  GLU A 127      -9.815 -20.495   6.418  1.00 13.24              
ATOM    127  CA  ALA A 128     -11.276 -16.774   4.410  1.00 13.38              
ATOM    128  CA  ASP A 129     -15.051 -16.392   2.828  1.00 11.01              
ATOM    129  CA  ILE A 130     -17.780 -14.099   4.989  1.00 12.45              
ATOM    130  CA  ASP A 131     -21.089 -13.677   2.600  1.00 14.06              
ATOM    131  CA  GLY A 132     -21.041 -17.501   0.991  1.00 14.95              
ATOM    132  CA  ASP A 133     -21.100 -17.042  -2.569  1.00 14.21              
ATOM    133  CA  GLY A 134     -17.739 -19.320  -2.676  1.00 12.69              
ATOM    134  CA  HIS A 135     -15.350 -15.414  -4.146  1.00 10.74              
ATOM    135  CA AILE A 136     -12.801 -13.111  -2.109  0.71  9.61              
ATOM    136  CA  ASN A 137     -13.266  -9.220  -2.076  1.00 10.65              
ATOM    137  CA ATYR A 138     -11.190  -6.902  -0.489  0.62 11.57              
ATOM    138  CA  GLU A 139     -11.062  -6.661   3.140  1.00 12.62              
ATOM    139  CA  GLU A 140     -11.516 -10.639   3.458  1.00 10.88              
ATOM    140  CA APHE A 141      -8.457 -11.353   2.358  0.53 10.57              
ATOM    141  CA  VAL A 142      -7.426  -8.600   5.068  1.00 13.02              
ATOM    142  CA AARG A 143      -8.143 -10.377   8.163  0.48 16.92              
ATOM    143  CA AMET A 144      -6.011 -13.921   6.821  0.73 17.91              
ATOM    144  CA  MET A 145      -2.681 -12.386   6.451  1.00 23.30              
ATOM    145  CA  VAL A 146      -2.254 -10.175   9.579  1.00 30.36              
ATOM    146  CA  SER A 147      -3.277 -13.217  12.035  1.00 49.83              
ENDMDL                                                                          
ATOM      1  CA  GLU A   2      21.449  -1.026  14.671  1.00 54.51              
ATOM      2  CA  GLN A   3      18.996  -0.785  12.165  1.00 43.98              
ATOM      3  CA  LEU A   4      18.696   0.556   8.557  1.00 29.51              
ATOM      4  CA  THR A   5      21.327  -0.634   5.293  1.00 23.38              
ATOM      5  CA  GLU A   6      22.671   2.246   2.891  1.00 23.41              
ATOM      6  CA  GLU A   7      20.399   0.303  -0.018  1.00 18.74              
ATOM      7  CA  GLN A   8      17.091   0.575   2.490  1.00 15.79              
ATOM      8  CA AILE A   9      18.260   4.607   3.019  0.60 16.16              
ATOM      9  CA  ALA A  10      18.953   5.233  -0.643  1.00 15.86              
ATOM     10  CA AGLU A  11      15.393   3.027  -1.556  0.44 14.66              
ATOM     11  CA APHE A  12      13.887   5.673   0.646  0.74 12.86              
ATOM     12  CA ALYS A  13      15.819   9.105  -0.823  0.60 10.51              
ATOM     13  CA  GLU A  14      14.805   7.921  -4.365  1.00 11.86              
ATOM     14  CA  ALA A  15      11.063   7.152  -3.439  1.00 11.89              
ATOM     15  CA  PHE A  16      10.989  10.673  -1.453  1.00  8.45              
ATOM     16  CA  ALA A  17      12.121  12.224  -4.870  1.00  9.18              
ATOM     17  CA  LEU A  18       9.094  10.941  -6.714  1.00 11.42              
ATOM     18  CA  PHE A  19       7.394  13.361  -3.888  1.00  8.68              
ATOM     19  CA  ASP A  20      10.107  16.618  -3.582  1.00  7.43              
ATOM     20  CA  LYS A  21      10.010  17.911  -7.349  1.00 12.02              
ATOM     21  CA  ASP A  22      12.259  21.134  -6.468  1.00  9.95              
ATOM     22  CA  GLY A  23      15.029  19.066  -4.652  1.00  9.50              
ATOM     23  CA  ASP A  24      15.170  21.478  -1.337  1.00  8.33              
ATOM     24  CA  GLY A  25      15.055  18.547   1.102  1.00  7.50              
ATOM     25  CA  THR A  26      11.136  19.404   2.368  1.00  7.23              
ATOM     26  CA  ILE A  27       7.617  17.929   1.077  1.00  7.78              
ATOM     27  CA  THR A  28       5.091  20.902   1.175  1.00  9.03              
ATOM     28  CA  THR A  29       1.380  20.640   0.952  1.00 11.81              
ATOM     29  CA  LYS A  30       1.805  21.841  -3.023  1.00 14.05              
ATOM     30  CA  GLU A  31       4.119  18.709  -3.918  1.00  9.87              
ATOM     31  CA  LEU A  32       1.972  15.830  -2.044  1.00  9.76              
ATOM     32  CA  GLY A  33      -0.859  17.190  -4.232  1.00  9.58              
ATOM     33  CA  THR A  34       1.431  16.389  -7.739  1.00  9.32              
ATOM     34  CA  VAL A  35       1.755  11.975  -6.360  1.00  9.59              
ATOM     35  CA AMET A  36      -2.020  11.290  -5.567  0.61  9.67              
ATOM     36  CA  ARG A  37      -2.721  13.381  -9.078  1.00  8.72              
ATOM     37  CA  SER A  38       0.325  10.123 -10.873  1.00 12.32              
ATOM     38  CA ALEU A  39      -2.612   7.448  -9.408  0.53 15.72              
ATOM     39  CA  GLY A  40      -5.942   9.697 -10.567  1.00 12.21              
ATOM     40  CA  GLN A  41      -7.372  11.605  -7.137  1.00 10.24              
ATOM     41  CA  ASN A  42      -7.374  15.722  -6.745  1.00  7.42              
ATOM     42  CA APRO A  43      -7.717  16.557  -2.678  0.63  8.37              
ATOM     43  CA  THR A  44      -8.232  20.379  -1.172  1.00  9.95              
ATOM     44  CA  GLU A  45      -5.541  22.551   0.802  1.00 10.91              
ATOM     45  CA  ALA A  46      -7.349  21.610   4.392  1.00 11.63              
ATOM     46  CA  GLU A  47      -7.348  17.492   3.518  1.00  9.34              
ATOM     47  CA  LEU A  48      -3.678  17.855   2.423  1.00  8.88              
ATOM     48  CA  GLN A  49      -2.893  19.802   5.888  1.00  9.62              
ATOM     49  CA  ASP A  50      -4.342  16.747   7.771  1.00 10.37              
ATOM     50  CA  MET A  51      -2.122  14.148   5.715  1.00 10.93              
ATOM     51  CA AILE A  52       1.101  16.330   6.613  0.52  9.63              
ATOM     52  CA  ASN A  53       0.089  17.024  10.445  1.00 10.19              
ATOM     53  CA  GLU A  54      -0.231  13.067  10.886  1.00 17.10              
ATOM     54  CA AVAL A  55       3.432  12.972   9.844  0.44 15.60              
ATOM     55  CA  ASP A  56       5.152  16.434  10.972  1.00 15.46              
ATOM     56  CA  ALA A  57       6.684  15.640  14.492  1.00 13.59              
ATOM     57  CA  ASP A  58       9.038  19.311  15.019  1.00 12.17              
ATOM     58  CA  GLY A  59       6.038  21.370  13.967  1.00 16.07              
ATOM     59  CA  ASN A  60       7.836  23.827  11.132  1.00 15.63              
ATOM     60  CA  GLY A  61       4.669  22.995   8.678  1.00 11.82              
ATOM     61  CA  THR A  62       6.726  20.591   6.042  1.00  8.43              
ATOM     62  CA  ILE A  63       8.023  16.769   6.023  1.00  7.21              
ATOM     63  CA  ASP A  64      11.944  16.327   5.954  1.00  7.73              
ATOM     64  CA  PHE A  65      14.042  13.366   5.351  1.00  9.05              
ATOM     65  CA  PRO A  66      14.261  11.906   9.213  1.00 11.62              
ATOM     66  CA  GLU A  67      10.381  12.398   9.571  1.00  9.06              
ATOM     67  CA APHE A  68       9.736  10.781   6.160  0.59  9.62              
ATOM     68  CA  LEU A  69      12.211   7.581   7.411  1.00 13.94              
ATOM     69  CA ASER A  70       9.809   7.277  10.563  0.78 14.51              
ATOM     70  CA ALEU A  71       6.152   7.981   8.256  0.53 12.64              
ATOM     71  CA AMET A  72       7.276   5.764   5.653  0.67 14.57              
ATOM     72  CA AALA A  73       9.082   2.759   8.246  0.54 17.68              
ATOM     73  CA AARG A  74       4.997   3.031  10.092  0.51 16.59              
ATOM     74  CA  LYS A  75       2.795   4.621   6.059  1.00 22.03              
ATOM     75  CA AMET A  76       5.289   1.356   4.402  0.60 22.35              
ATOM     76  CA  LYS A  77       4.736  -1.050   8.034  1.00 25.50              
ATOM     77  CA AGLU A  78       0.457   0.129   9.308  0.58 19.93              
ATOM     78  CA  GLN A  79      -0.840   1.159   4.956  1.00 18.67              
ATOM     79  CA AASP A  80       2.117  -2.737   4.652  0.31 19.26              
ATOM     80  CA ASER A  81      -1.213  -4.300   7.299  0.46 21.04              
ATOM     81  CA AGLU A  82      -3.976  -2.235   5.640  0.56 18.44              
ATOM     82  CA  GLU A  83      -2.987  -0.836   1.251  1.00 17.69              
ATOM     83  CA  GLU A  84      -0.661  -5.723   1.885  1.00 21.94              
ATOM     84  CA ALEU A  85      -3.259  -7.065   0.678  0.51 14.30              
ATOM     85  CA  ILE A  86      -4.743  -3.485  -1.830  1.00 13.46              
ATOM     86  CA AGLU A  87      -1.395  -4.683  -3.749  0.58 16.18              
ATOM     87  CA  ALA A  88      -1.617  -9.643  -3.451  1.00 16.77              
ATOM     88  CA  PHE A  89      -5.588  -8.611  -4.299  1.00 12.77              
ATOM     89  CA ALYS A  90      -5.545  -5.477  -8.089  0.51 11.05              
ATOM     90  CA AVAL A  91      -2.508  -8.074  -9.880  0.54 12.30              
ATOM     91  CA APHE A  92      -5.206 -10.887  -8.501  0.61 11.45              
ATOM     92  CA  ASP A  93      -8.041  -9.277 -10.306  1.00 12.43              
ATOM     93  CA  ARG A  94      -6.192  -9.925 -14.077  1.00 15.05              
ATOM     94  CA  ASP A  95      -9.846  -9.106 -15.614  1.00 17.81              
ATOM     95  CA  GLY A  96     -11.165  -5.713 -13.050  1.00 21.74              
ATOM     96  CA  ASN A  97     -15.655  -7.015 -12.078  1.00 21.86              
ATOM     97  CA  GLY A  98     -14.167  -5.571  -8.040  1.00 18.47              
ATOM     98  CA  LEU A  99     -14.296  -9.573  -6.678  1.00 13.28              
ATOM     99  CA AILE A 100     -11.470 -12.660  -7.207  0.90  9.81              
ATOM    100  CA  SER A 101     -13.334 -16.241  -9.399  1.00 10.27              
ATOM    101  CA  ALA A 102     -11.707 -19.967  -8.553  1.00 10.69              
ATOM    102  CA  ALA A 103     -10.150 -20.034 -12.686  1.00 11.64              
ATOM    103  CA  GLU A 104      -8.264 -16.423 -12.545  1.00  9.38              
ATOM    104  CA  LEU A 105      -7.052 -17.083  -8.945  1.00  9.41              
ATOM    105  CA  ARG A 106      -5.587 -20.727 -10.056  1.00  9.65              
ATOM    106  CA AHIS A 107      -3.006 -18.832 -12.448  0.34 10.82              
ATOM    107  CA  VAL A 108      -2.421 -14.594  -9.533  1.00 11.53              
ATOM    108  CA  MET A 109      -1.482 -15.918  -5.670  1.00 10.52              
ATOM    109  CA  THR A 110       2.249 -18.466  -8.094  1.00 11.80              
ATOM    110  CA AASN A 111       4.079 -12.518  -8.767  0.72 10.91              
ATOM    111  CA  LEU A 112       3.094 -10.802  -4.686  1.00 12.32              
ATOM    112  CA  GLY A 113       6.498 -15.394  -4.827  1.00 11.96              
ATOM    113  CA  GLU A 114       2.711 -18.490  -2.981  1.00 10.90              
ATOM    114  CA ALYS A 115       3.091 -24.188  -6.467  0.67 10.41              
ATOM    115  CA ALEU A 116      -1.714 -25.830  -5.158  0.58  8.35              
ATOM    116  CA  THR A 117      -4.879 -28.086  -8.577  1.00  8.53              
ATOM    117  CA  ASP A 118      -9.481 -27.140  -7.297  1.00  8.68              
ATOM    118  CA AASP A 119     -10.133 -28.503  -4.098  0.34  8.53              
ATOM    119  CA  GLU A 120      -6.722 -27.659  -1.987  1.00  9.37              
ATOM    120  CA  VAL A 121      -8.105 -23.398  -4.070  1.00  9.39              
ATOM    121  CA  ASP A 122     -11.446 -23.876  -1.630  1.00  9.65              
ATOM    122  CA  GLU A 123      -8.573 -25.234   2.113  1.00 10.75              
ATOM    123  CA  MET A 124      -5.829 -21.921   0.828  1.00 10.60              
ATOM    124  CA AILE A 125     -10.476 -19.954  -0.004  0.61 11.16              
ATOM    125  CA  ARG A 126     -12.688 -21.173   3.800  1.00 11.30              
ATOM    126  CA  GLU A 127      -9.296 -20.687   6.494  1.00 13.24              
ATOM    127  CA  ALA A 128     -10.999 -16.955   4.454  1.00 13.38              
ATOM    128  CA  ASP A 129     -14.876 -16.628   2.886  1.00 11.01              
ATOM    129  CA  ILE A 130     -17.740 -14.478   5.194  1.00 12.45              
ATOM    130  CA  ASP A 131     -21.119 -14.130   2.842  1.00 14.06              
ATOM    131  CA  GLY A 132     -20.915 -17.941   1.040  1.00 14.95              
ATOM    132  CA  ASP A 133     -21.101 -17.390  -2.492  1.00 14.21              
ATOM    133  CA  GLY A 134     -17.621 -19.594  -2.638  1.00 12.69              
ATOM    134  CA  HIS A 135     -15.310 -15.439  -4.094  1.00 10.74              
ATOM    135  CA AILE A 136     -12.784 -13.070  -2.011  0.71  9.61              
ATOM    136  CA  ASN A 137     -13.371  -9.161  -1.862  1.00 10.65              
ATOM    137  CA ATYR A 138     -11.464  -6.805  -0.205  0.62 11.57              
ATOM    138  CA  GLU A 139     -11.185  -6.661   3.427  1.00 12.62              
ATOM    139  CA  GLU A 140     -11.474 -10.705   3.672  1.00 10.88              
ATOM    140  CA APHE A 141      -8.462 -11.347   2.567  0.53 10.57              
ATOM    141  CA  VAL A 142      -7.548  -8.542   5.351  1.00 13.02              
ATOM    142  CA AARG A 143      -8.082 -10.469   8.413  0.48 16.92              
ATOM    143  CA AMET A 144      -5.782 -13.986   6.962  0.73 17.91              
ATOM    144  CA  MET A 145      -2.469 -12.287   6.603  1.00 23.30              
ATOM    145  CA  VAL A 146      -2.128 -10.151   9.802  1.00 30.36              
ATOM    146  CA  SER A 147      -2.967 -13.360  12.223  1.00 49.83              
ENDMDL                                                                          
ATOM      1  CA  GLU A   2      21.273  -1.122  14.995  1.00 54.51              
ATOM      2  CA  GLN A   3      18.923  -0.992  12.408  1.00 43.98              
ATOM      3  CA  LEU A   4      18.498   0.309   8.806  1.00 29.51              
ATOM      4  CA  THR A   5      21.118  -1.005   5.486  1.00 23.38              
ATOM      5  CA  GLU A   6      22.464   1.814   2.995  1.00 23.41              
ATOM      6  CA  GLU A   7      20.138  -0.199   0.129  1.00 18.74              
ATOM      7  CA  GLN A   8      16.836   0.151   2.706  1.00 15.79              
ATOM      8  CA AILE A   9      18.096   4.234   3.142  0.60 16.16              
ATOM      9  CA  ALA A  10      18.763   4.752  -0.573  1.00 15.86              
ATOM     10  CA AGLU A  11      15.151   2.520  -1.411  0.44 14.66              
ATOM     11  CA APHE A  12      13.719   5.278   0.729  0.74 12.86              
ATOM     12  CA ALYS A  13      15.708   8.705  -0.857  0.60 10.51              
ATOM     13  CA  GLU A  14      14.666   7.402  -4.345  1.00 11.86              
ATOM     14  CA  ALA A  15      10.902   6.658  -3.424  1.00 11.89              
ATOM     15  CA  PHE A  16      10.860  10.250  -1.534  1.00  8.45              
ATOM     16  CA  ALA A  17      11.962  11.680  -5.047  1.00  9.18              
ATOM     17  CA  LEU A  18       8.935  10.314  -6.841  1.00 11.42              
ATOM     18  CA  PHE A  19       7.292  12.865  -4.022  1.00  8.68              
ATOM     19  CA  ASP A  20      10.044  16.189  -3.823  1.00  7.43              
ATOM     20  CA  LYS A  21       9.991  17.351  -7.668  1.00 12.02              
ATOM     21  CA  ASP A  22      12.266  20.611  -6.848  1.00  9.95              
ATOM     22  CA  GLY A  23      15.022  18.547  -4.991  1.00  9.50              
ATOM     23  CA  ASP A  24      15.240  21.064  -1.708  1.00  8.33              
ATOM     24  CA  GLY A  25      15.111  18.193   0.806  1.00  7.50              
ATOM     25  CA  THR A  26      11.168  19.166   2.115  1.00  7.23              
ATOM     26  CA  ILE A  27       7.607  17.654   0.864  1.00  7.78              
ATOM     27  CA  THR A  28       5.139  20.703   0.917  1.00  9.03              
ATOM     28  CA  THR A  29       1.432  20.487   0.718  1.00 11.81              
ATOM     29  CA  LYS A  30       1.844  21.571  -3.333  1.00 14.05              
ATOM     30  CA  GLU A  31       4.107  18.338  -4.164  1.00  9.87              
ATOM     31  CA  LEU A  32       1.921  15.491  -2.179  1.00  9.76              
ATOM     32  CA  GLY A  33      -0.896  16.845  -4.385  1.00  9.58              
ATOM     33  CA  THR A  34       1.398  15.859  -7.927  1.00  9.32              
ATOM     34  CA  VAL A  35       1.663  11.385  -6.417  1.00  9.59              
ATOM     35  CA AMET A  36      -2.150  10.795  -5.554  0.61  9.67              
ATOM     36  CA  ARG A  37      -2.800  12.825  -9.137  1.00  8.72              
ATOM     37  CA  SER A  38       0.297   9.368 -10.869  1.00 12.32              
ATOM     38  CA ALEU A  39      -2.806   6.798  -9.331  0.53 15.72              
ATOM     39  CA  GLY A  40      -6.109   9.156 -10.494  1.00 12.21              
ATOM     40  CA  GLN A  41      -7.538  11.205  -7.092  1.00 10.24              
ATOM     41  CA  ASN A  42      -7.463  15.366  -6.809  1.00  7.42              
ATOM     42  CA APRO A  43      -7.799  16.333  -2.714  0.63  8.37              
ATOM     43  CA  THR A  44      -8.243  20.266  -1.289  1.00  9.95              
ATOM     44  CA  GLU A  45      -5.476  22.493   0.598  1.00 10.91              
ATOM     45  CA  ALA A  46      -7.264  21.667   4.275  1.00 11.63              
ATOM     46  CA  GLU A  47      -7.354  17.461   3.513  1.00  9.34              
ATOM     47  CA  LEU A  48      -3.690  17.740   2.341  1.00  8.88              
ATOM     48  CA  GLN A  49      -2.841  19.813   5.782  1.00  9.62              
ATOM     49  CA  ASP A  50      -4.295  16.813   7.758  1.00 10.37              
ATOM     50  CA  MET A  51      -2.123  14.094   5.713  1.00 10.93              
ATOM     51  CA AILE A  52       1.130  16.274   6.532  0.52  9.63              
ATOM     52  CA  ASN A  53       0.162  17.097  10.390  1.00 10.19              
ATOM     53  CA  GLU A  54      -0.219  13.138  10.933  1.00 17.10              
ATOM     54  CA AVAL A  55       3.419  12.975   9.874  0.44 15.60              
ATOM     55  CA  ASP A  56       5.211  16.483  10.901  1.00 15.46              
ATOM     56  CA  ALA A  57       6.771  15.765  14.460  1.00 13.59              
ATOM     57  CA  ASP A  58       9.242  19.460  14.845  1.00 12.17              
ATOM     58  CA  GLY A  59       6.256  21.541  13.779  1.00 16.07              
ATOM     59  CA  ASN A  60       8.032  23.932  10.801  1.00 15.63              
ATOM     60  CA  GLY A  61       4.788  23.048   8.420  1.00 11.82              
ATOM     61  CA  THR A  62       6.813  20.531   5.791  1.00  8.43              
ATOM     62  CA  ILE A  63       8.059  16.646   5.859  1.00  7.21              
ATOM     63  CA  ASP A  64      12.003  16.161   5.773  1.00  7.73              
ATOM     64  CA  PHE A  65      14.065  13.171   5.282  1.00  9.05              
ATOM     65  CA  PRO A  66      14.282  11.774   9.169  1.00 11.62              
ATOM     66  CA  GLU A  67      10.386  12.334   9.519  1.00  9.06              
ATOM     67  CA APHE A  68       9.676  10.642   6.161  0.59  9.62              
ATOM     68  CA  LEU A  69      12.145   7.403   7.522  1.00 13.94              
ATOM     69  CA ASER A  70       9.709   7.238  10.682  0.78 14.51              
ATOM     70  CA ALEU A  71       6.026   7.994   8.315  0.53 12.64              
ATOM     71  CA AMET A  72       7.106   5.664   5.793  0.67 14.57              
ATOM     72  CA AALA A  73       8.893   2.663   8.546  0.54 17.68              
ATOM     73  CA AARG A  74       4.742   3.076  10.375  0.51 16.59              
ATOM     74  CA  LYS A  75       2.557   4.722   6.262  1.00 22.03              
ATOM     75  CA AMET A  76       5.035   1.368   4.617  0.60 22.35              
ATOM     76  CA  LYS A  77       4.487  -0.994   8.341  1.00 25.50              
ATOM     77  CA AGLU A  78       0.178   0.251   9.757  0.58 19.93              
ATOM     78  CA  GLN A  79      -1.280   1.348   5.404  1.00 18.67              
ATOM     79  CA AASP A  80       1.685  -2.615   5.057  0.31 19.26              
ATOM     80  CA ASER A  81      -1.663  -4.163   7.763  0.46 21.04              
ATOM     81  CA AGLU A  82      -4.452  -1.983   6.169  0.56 18.44              
ATOM     82  CA  GLU A  83      -3.594  -0.409   1.698  1.00 17.69              
ATOM     83  CA  GLU A  84      -1.078  -5.363   2.175  1.00 21.94              
ATOM     84  CA ALEU A  85      -3.564  -6.791   0.901  0.51 14.30              
ATOM     85  CA  ILE A  86      -5.150  -3.076  -1.523  1.00 13.46              
ATOM     86  CA AGLU A  87      -1.723  -4.152  -3.446  0.58 16.18              
ATOM     87  CA  ALA A  88      -1.727  -9.308  -3.294  1.00 16.77              
ATOM     88  CA  PHE A  89      -5.771  -8.275  -4.155  1.00 12.77              
ATOM     89  CA ALYS A  90      -5.818  -4.958  -7.911  0.51 11.05              
ATOM     90  CA AVAL A  91      -2.641  -7.412  -9.793  0.54 12.30              
ATOM     91  CA APHE A  92      -5.259 -10.316  -8.450  0.61 11.45              
ATOM     92  CA  ASP A  93      -8.162  -8.817 -10.271  1.00 12.43              
ATOM     93  CA  ARG A  94      -6.263  -9.293 -14.118  1.00 15.05              
ATOM     94  CA  ASP A  95     -10.082  -8.629 -15.550  1.00 17.81              
ATOM     95  CA  GLY A  96     -11.573  -5.278 -12.860  1.00 21.74              
ATOM     96  CA  ASN A  97     -16.120  -6.777 -11.860  1.00 21.86              
ATOM     97  CA  GLY A  98     -14.602  -5.306  -7.809  1.00 18.47              
ATOM     98  CA  LEU A  99     -14.503  -9.398  -6.487  1.00 13.28              
ATOM     99  CA AILE A 100     -11.542 -12.441  -7.130  0.90  9.81              
ATOM    100  CA  SER A 101     -13.385 -16.100  -9.538  1.00 10.27              
ATOM    101  CA  ALA A 102     -11.526 -19.800  -8.793  1.00 10.69              
ATOM    102  CA  ALA A 103      -9.982 -19.732 -12.983  1.00 11.64              
ATOM    103  CA  GLU A 104      -8.201 -16.016 -12.768  1.00  9.38              
ATOM    104  CA  LEU A 105      -6.887 -16.611  -9.120  1.00  9.41              
ATOM    105  CA  ARG A 106      -5.338 -20.191 -10.349  1.00  9.65              
ATOM    106  CA AHIS A 107      -2.751 -18.146 -12.735  0.34 10.82              
ATOM    107  CA  VAL A 108      -2.362 -13.743  -9.637  1.00 11.53              
ATOM    108  CA  MET A 109      -1.303 -15.030  -5.754  1.00 10.52              
ATOM    109  CA  THR A 110       2.526 -17.493  -8.281  1.00 11.80              
ATOM    110  CA AASN A 111       4.215 -11.201  -8.909  0.72 10.91              
ATOM    111  CA  LEU A 112       3.201  -9.479  -4.793  1.00 12.32              
ATOM    112  CA  GLY A 113       6.848 -14.124  -5.035  1.00 11.96              
ATOM    113  CA  GLU A 114       3.143 -17.500  -3.108  1.00 10.90              
ATOM    114  CA ALYS A 115       3.701 -23.431  -6.743  0.67 10.41              
ATOM    115  CA ALEU A 116      -1.116 -25.292  -5.389  0.58  8.35              
ATOM    116  CA  THR A 117      -4.207 -27.654  -9.082  1.00  8.53              
ATOM    117  CA  ASP A 118      -8.904 -26.882  -7.670  1.00  8.68              
ATOM    118  CA AASP A 119      -9.490 -28.328  -4.522  0.34  8.53              
ATOM    119  CA  GLU A 120      -6.067 -27.474  -2.250  1.00  9.37              
ATOM    120  CA  VAL A 121      -7.623 -23.122  -4.266  1.00  9.39              
ATOM    121  CA  ASP A 122     -11.014 -23.808  -1.718  1.00  9.65              
ATOM    122  CA  GLU A 123      -7.943 -25.266   1.947  1.00 10.75              
ATOM    123  CA  MET A 124      -5.222 -21.864   0.717  1.00 10.60              
ATOM    124  CA AILE A 125     -10.090 -20.000  -0.057  0.61 11.16              
ATOM    125  CA  ARG A 126     -12.248 -21.333   3.827  1.00 11.30              
ATOM    126  CA  GLU A 127      -8.754 -20.869   6.552  1.00 13.24              
ATOM    127  CA  ALA A 128     -10.685 -17.152   4.482  1.00 13.38              
ATOM    128  CA  ASP A 129     -14.676 -16.876   2.918  1.00 11.01              
ATOM    129  CA  ILE A 130     -17.680 -14.893   5.396  1.00 12.45              
ATOM    130  CA  ASP A 131     -21.114 -14.619   3.072  1.00 14.06              
ATOM    131  CA  GLY A 132     -20.750 -18.399   1.057  1.00 14.95              
ATOM    132  CA  ASP A 133     -21.077 -17.754  -2.449  1.00 14.21              
ATOM    133  CA  GLY A 134     -17.490 -19.890  -2.633  1.00 12.69              
ATOM    134  CA  HIS A 135     -15.258 -15.486  -4.051  1.00 10.74              
ATOM    135  CA AILE A 136     -12.751 -13.046  -1.916  0.71  9.61              
ATOM    136  CA  ASN A 137     -13.467  -9.120  -1.648  1.00 10.65              
ATOM    137  CA ATYR A 138     -11.750  -6.744   0.086  0.62 11.57              
ATOM    138  CA  GLU A 139     -11.324  -6.673   3.703  1.00 12.62              
ATOM    139  CA  GLU A 140     -11.413 -10.781   3.875  1.00 10.88              
ATOM    140  CA APHE A 141      -8.453 -11.361   2.774  0.53 10.57              
ATOM    141  CA  VAL A 142      -7.665  -8.497   5.632  1.00 13.02              
ATOM    142  CA AARG A 143      -8.008 -10.565   8.649  0.48 16.92              
ATOM    143  CA AMET A 144      -5.541 -14.045   7.103  0.73 17.91              
ATOM    144  CA  MET A 145      -2.242 -12.178   6.755  1.00 23.30              
ATOM    145  CA  VAL A 146      -2.005 -10.134  10.031  1.00 30.36              
ATOM    146  CA  SER A 147      -2.648 -13.501  12.398  1.00 49.83              
ENDMDL                                                                          
ATOM      1  CA  GLU A   2      21.090  -1.215  15.314  1.00 54.51              
ATOM      2  CA  GLN A   3      18.861  -1.196  12.639  1.00 43.98              
ATOM      3  CA  LEU A   4      18.302   0.066   9.052  1.00 29.51              
ATOM      4  CA  THR A   5      20.903  -1.370   5.679  1.00 23.38              
ATOM      5  CA  GLU A   6      22.249   1.379   3.100  1.00 23.41              
ATOM      6  CA  GLU A   7      19.867  -0.695   0.281  1.00 18.74              
ATOM      7  CA  GLN A   8      16.576  -0.264   2.927  1.00 15.79              
ATOM      8  CA AILE A   9      17.927   3.862   3.273  0.60 16.16              
ATOM      9  CA  ALA A  10      18.565   4.270  -0.498  1.00 15.86              
ATOM     10  CA AGLU A  11      14.897   2.026  -1.256  0.44 14.66              
ATOM     11  CA APHE A  12      13.544   4.883   0.821  0.74 12.86              
ATOM     12  CA ALYS A  13      15.592   8.302  -0.886  0.60 10.51              
ATOM     13  CA  GLU A  14      14.518   6.885  -4.301  1.00 11.86              
ATOM     14  CA  ALA A  15      10.729   6.176  -3.384  1.00 11.89              
ATOM     15  CA  PHE A  16      10.730   9.826  -1.605  1.00  8.45              
ATOM     16  CA  ALA A  17      11.793  11.127  -5.215  1.00  9.18              
ATOM     17  CA  LEU A  18       8.772   9.673  -6.960  1.00 11.42              
ATOM     18  CA  PHE A  19       7.183  12.359  -4.157  1.00  8.68              
ATOM     19  CA  ASP A  20       9.974  15.752  -4.055  1.00  7.43              
ATOM     20  CA  LYS A  21       9.961  16.771  -7.977  1.00 12.02              
ATOM     21  CA  ASP A  22      12.263  20.074  -7.217  1.00  9.95              
ATOM     22  CA  GLY A  23      15.003  18.017  -5.314  1.00  9.50              
ATOM     23  CA  ASP A  24      15.302  20.634  -2.069  1.00  8.33              
ATOM     24  CA  GLY A  25      15.163  17.826   0.520  1.00  7.50              
ATOM     25  CA  THR A  26      11.197  18.916   1.864  1.00  7.23              
ATOM     26  CA  ILE A  27       7.592  17.371   0.650  1.00  7.78              
ATOM     27  CA  THR A  28       5.185  20.496   0.659  1.00  9.03              
ATOM     28  CA  THR A  29       1.488  20.329   0.472  1.00 11.81              
ATOM     29  CA  LYS A  30       1.877  21.294  -3.642  1.00 14.05              
ATOM     30  CA  GLU A  31       4.092  17.964  -4.403  1.00  9.87              
ATOM     31  CA  LEU A  32       1.869  15.148  -2.316  1.00  9.76              
ATOM     32  CA  GLY A  33      -0.932  16.497  -4.536  1.00  9.58              
ATOM     33  CA  THR A  34       1.360  15.314  -8.096  1.00  9.32              
ATOM     34  CA  VAL A  35       1.582  10.793  -6.480  1.00  9.59              
ATOM     35  CA AMET A  36      -2.271  10.310  -5.540  0.61  9.67              
ATOM     36  CA  ARG A  37      -2.877  12.263  -9.180  1.00  8.72              
ATOM     37  CA  SER A  38       0.278   8.610 -10.849  1.00 12.32              
ATOM     38  CA ALEU A  39      -2.995   6.160  -9.247  0.53 15.72              
ATOM     39  CA  GLY A  40      -6.273   8.623 -10.404  1.00 12.21              
ATOM     40  CA  GLN A  41      -7.700  10.816  -7.039  1.00 10.24              
ATOM     41  CA  ASN A  42      -7.560  15.006  -6.868  1.00  7.42              
ATOM     42  CA APRO A  43      -7.878  16.109  -2.748  0.63  8.37              
ATOM     43  CA  THR A  44      -8.256  20.154  -1.407  1.00  9.95              
ATOM     44  CA  GLU A  45      -5.409  22.434   0.387  1.00 10.91              
ATOM     45  CA  ALA A  46      -7.169  21.723   4.147  1.00 11.63              
ATOM     46  CA  GLU A  47      -7.352  17.435   3.505  1.00  9.34              
ATOM     47  CA  LEU A  48      -3.698  17.621   2.253  1.00  8.88              
ATOM     48  CA  GLN A  49      -2.783  19.825   5.668  1.00  9.62              
ATOM     49  CA  ASP A  50      -4.236  16.889   7.740  1.00 10.37              
ATOM     50  CA  MET A  51      -2.114  14.044   5.710  1.00 10.93              
ATOM     51  CA AILE A  52       1.166  16.218   6.444  0.52  9.63              
ATOM     52  CA  ASN A  53       0.244  17.170  10.320  1.00 10.19              
ATOM     53  CA  GLU A  54      -0.192  13.219  10.972  1.00 17.10              
ATOM     54  CA AVAL A  55       3.414  12.983   9.899  0.44 15.60              
ATOM     55  CA  ASP A  56       5.278  16.537  10.819  1.00 15.46              
ATOM     56  CA  ALA A  57       6.873  15.896  14.419  1.00 13.59              
ATOM     57  CA  ASP A  58       9.455  19.603  14.654  1.00 12.17              
ATOM     58  CA  GLY A  59       6.481  21.709  13.575  1.00 16.07              
ATOM     59  CA  ASN A  60       8.228  24.023  10.450  1.00 15.63              
ATOM     60  CA  GLY A  61       4.910  23.102   8.147  1.00 11.82              
ATOM     61  CA  THR A  62       6.903  20.470   5.529  1.00  8.43              
ATOM     62  CA  ILE A  63       8.096  16.518   5.682  1.00  7.21              
ATOM     63  CA  ASP A  64      12.068  15.989   5.587  1.00  7.73              
ATOM     64  CA  PHE A  65      14.088  12.973   5.217  1.00  9.05              
ATOM     65  CA  PRO A  66      14.303  11.638   9.115  1.00 11.62              
ATOM     66  CA  GLU A  67      10.389  12.272   9.449  1.00  9.06              
ATOM     67  CA APHE A  68       9.607  10.506   6.153  0.59  9.62              
ATOM     68  CA  LEU A  69      12.072   7.229   7.631  1.00 13.94              
ATOM     69  CA ASER A  70       9.606   7.213  10.795  0.78 14.51              
ATOM     70  CA ALEU A  71       5.899   8.013   8.366  0.53 12.64              
ATOM     71  CA AMET A  72       6.930   5.566   5.926  0.67 14.57              
ATOM     72  CA AALA A  73       8.695   2.583   8.857  0.54 17.68              
ATOM     73  CA AARG A  74       4.492   3.140  10.656  0.51 16.59              
ATOM     74  CA  LYS A  75       2.327   4.825   6.461  1.00 22.03              
ATOM     75  CA AMET A  76       4.778   1.382   4.827  0.60 22.35              
ATOM     76  CA  LYS A  77       4.239  -0.930   8.641  1.00 25.50              
ATOM     77  CA AGLU A  78      -0.084   0.380  10.191  0.58 19.93              
ATOM     78  CA  GLN A  79      -1.715   1.533   5.865  1.00 18.67              
ATOM     79  CA AASP A  80       1.234  -2.501   5.463  0.31 19.26              
ATOM     80  CA ASER A  81      -2.113  -4.034   8.228  0.46 21.04              
ATOM     81  CA AGLU A  82      -4.934  -1.737   6.700  0.56 18.44              
ATOM     82  CA  GLU A  83      -4.226  -0.004   2.167  1.00 17.69              
ATOM     83  CA  GLU A  84      -1.516  -4.993   2.449  1.00 21.94              
ATOM     84  CA ALEU A  85      -3.883  -6.499   1.147  0.51 14.30              
ATOM     85  CA  ILE A  86      -5.586  -2.686  -1.199  1.00 13.46              
ATOM     86  CA AGLU A  87      -2.085  -3.635  -3.120  0.58 16.18              
ATOM     87  CA  ALA A  88      -1.835  -8.973  -3.123  1.00 16.77              
ATOM     88  CA  PHE A  89      -5.957  -7.932  -4.000  1.00 12.77              
ATOM     89  CA ALYS A  90      -6.105  -4.467  -7.705  0.51 11.05              
ATOM     90  CA AVAL A  91      -2.810  -6.751  -9.651  0.54 12.30              
ATOM     91  CA APHE A  92      -5.307  -9.744  -8.352  0.61 11.45              
ATOM     92  CA  ASP A  93      -8.296  -8.382 -10.203  1.00 12.43              
ATOM     93  CA  ARG A  94      -6.375  -8.659 -14.134  1.00 15.05              
ATOM     94  CA  ASP A  95     -10.349  -8.165 -15.464  1.00 17.81              
ATOM     95  CA  GLY A  96     -11.999  -4.878 -12.638  1.00 21.74              
ATOM     96  CA  ASN A  97     -16.589  -6.577 -11.609  1.00 21.86              
ATOM     97  CA  GLY A  98     -15.073  -5.095  -7.543  1.00 18.47              
ATOM     98  CA  LEU A  99     -14.719  -9.271  -6.280  1.00 13.28              
ATOM     99  CA AILE A 100     -11.609 -12.250  -7.021  0.90  9.81              
ATOM    100  CA  SER A 101     -13.443 -15.986  -9.675  1.00 10.27              
ATOM    101  CA  ALA A 102     -11.328 -19.634  -9.047  1.00 10.69              
ATOM    102  CA  ALA A 103      -9.820 -19.426 -13.280  1.00 11.64              
ATOM    103  CA  GLU A 104      -8.143 -15.610 -12.971  1.00  9.38              
ATOM    104  CA  LEU A 105      -6.698 -16.115  -9.258  1.00  9.41              
ATOM    105  CA  ARG A 106      -5.088 -19.599 -10.627  1.00  9.65              
ATOM    106  CA AHIS A 107      -2.510 -17.399 -13.025  0.34 10.82              
ATOM    107  CA  VAL A 108      -2.318 -12.857  -9.728  1.00 11.53              
ATOM    108  CA  MET A 109      -1.134 -14.130  -5.838  1.00 10.52              
ATOM    109  CA  THR A 110       2.733 -16.472  -8.472  1.00 11.80              
ATOM    110  CA AASN A 111       4.258  -9.858  -9.041  0.72 10.91              
ATOM    111  CA  LEU A 112       3.267  -8.149  -4.914  1.00 12.32              
ATOM    112  CA  GLY A 113       7.140 -12.833  -5.253  1.00 11.96              
ATOM    113  CA  GLU A 114       3.566 -16.506  -3.234  1.00 10.90              
ATOM    114  CA ALYS A 115       4.261 -22.622  -7.015  0.67 10.41              
ATOM    115  CA ALEU A 116      -0.518 -24.697  -5.621  0.58  8.35              
ATOM    116  CA  THR A 117      -3.522 -27.165  -9.580  1.00  8.53              
ATOM    117  CA  ASP A 118      -8.285 -26.586  -8.082  1.00  8.68              
ATOM    118  CA AASP A 119      -8.809 -28.115  -4.980  0.34  8.53              
ATOM    119  CA  GLU A 120      -5.373 -27.226  -2.529  1.00  9.37              
ATOM    120  CA  VAL A 121      -7.100 -22.810  -4.446  1.00  9.39              
ATOM    121  CA  ASP A 122     -10.555 -23.723  -1.822  1.00  9.65              
ATOM    122  CA  GLU A 123      -7.292 -25.259   1.729  1.00 10.75              
ATOM    123  CA  MET A 124      -4.619 -21.770   0.607  1.00 10.60              
ATOM    124  CA AILE A 125      -9.679 -20.044  -0.128  0.61 11.16              
ATOM    125  CA  ARG A 126     -11.776 -21.491   3.810  1.00 11.30              
ATOM    126  CA  GLU A 127      -8.187 -21.036   6.577  1.00 13.24              
ATOM    127  CA  ALA A 128     -10.324 -17.366   4.490  1.00 13.38              
ATOM    128  CA  ASP A 129     -14.446 -17.140   2.917  1.00 11.01              
ATOM    129  CA  ILE A 130     -17.589 -15.359   5.594  1.00 12.45              
ATOM    130  CA  ASP A 131     -21.061 -15.153   3.289  1.00 14.06              
ATOM    131  CA  GLY A 132     -20.533 -18.882   1.043  1.00 14.95              
ATOM    132  CA  ASP A 133     -21.016 -18.136  -2.442  1.00 14.21              
ATOM    133  CA  GLY A 134     -17.336 -20.211  -2.672  1.00 12.69              
ATOM    134  CA  HIS A 135     -15.191 -15.564  -4.016  1.00 10.74              
ATOM    135  CA AILE A 136     -12.694 -13.044  -1.828  0.71  9.61              
ATOM    136  CA  ASN A 137     -13.555  -9.102  -1.434  1.00 10.65              
ATOM    137  CA ATYR A 138     -12.049  -6.736   0.385  0.62 11.57              
ATOM    138  CA  GLU A 139     -11.490  -6.703   3.968  1.00 12.62              
ATOM    139  CA  GLU A 140     -11.331 -10.868   4.066  1.00 10.88              
ATOM    140  CA APHE A 141      -8.425 -11.399   2.976  0.53 10.57              
ATOM    141  CA  VAL A 142      -7.772  -8.474   5.912  1.00 13.02              
ATOM    142  CA AARG A 143      -7.919 -10.669   8.867  0.48 16.92              
ATOM    143  CA AMET A 144      -5.290 -14.092   7.240  0.73 17.91              
ATOM    144  CA  MET A 145      -2.001 -12.058   6.904  1.00 23.30              
ATOM    145  CA  VAL A 146      -1.887 -10.125  10.261  1.00 30.36              
ATOM    146  CA  SER A 147      -2.317 -13.640  12.552  1.00 49.83              
ENDMDL                                                                          
ATOM      1  CA  GLU A   2      20.897  -1.301  15.625  1.00 54.51              
ATOM      2  CA  GLN A   3      18.812  -1.394  12.854  1.00 43.98              
ATOM      3  CA  LEU A   4      18.109  -0.173   9.296  1.00 29.51              
ATOM      4  CA  THR A   5      20.682  -1.726   5.874  1.00 23.38              
ATOM      5  CA  GLU A   6      22.024   0.941   3.205  1.00 23.41              
ATOM      6  CA  GLU A   7      19.584  -1.182   0.442  1.00 18.74              
ATOM      7  CA  GLN A   8      16.310  -0.665   3.152  1.00 15.79              
ATOM      8  CA AILE A   9      17.752   3.493   3.412  0.60 16.16              
ATOM      9  CA  ALA A  10      18.358   3.784  -0.421  1.00 15.86              
ATOM     10  CA AGLU A  11      14.630   1.550  -1.089  0.44 14.66              
ATOM     11  CA APHE A  12      13.358   4.491   0.922  0.74 12.86              
ATOM     12  CA ALYS A  13      15.470   7.888  -0.909  0.60 10.51              
ATOM     13  CA  GLU A  14      14.361   6.368  -4.227  1.00 11.86              
ATOM     14  CA  ALA A  15      10.544   5.715  -3.302  1.00 11.89              
ATOM     15  CA  PHE A  16      10.598   9.404  -1.663  1.00  8.45              
ATOM     16  CA  ALA A  17      11.609  10.562  -5.373  1.00  9.18              
ATOM     17  CA  LEU A  18       8.603   9.016  -7.068  1.00 11.42              
ATOM     18  CA  PHE A  19       7.062  11.842  -4.298  1.00  8.68              
ATOM     19  CA  ASP A  20       9.898  15.307  -4.275  1.00  7.43              
ATOM     20  CA  LYS A  21       9.913  16.159  -8.269  1.00 12.02              
ATOM     21  CA  ASP A  22      12.249  19.519  -7.573  1.00  9.95              
ATOM     22  CA  GLY A  23      14.970  17.473  -5.620  1.00  9.50              
ATOM     23  CA  ASP A  24      15.354  20.181  -2.422  1.00  8.33              
ATOM     24  CA  GLY A  25      15.204  17.442   0.246  1.00  7.50              
ATOM     25  CA  THR A  26      11.222  18.647   1.614  1.00  7.23              
ATOM     26  CA  ILE A  27       7.569  17.078   0.436  1.00  7.78              
ATOM     27  CA  THR A  28       5.230  20.275   0.401  1.00  9.03              
ATOM     28  CA  THR A  29       1.548  20.162   0.209  1.00 11.81              
ATOM     29  CA  LYS A  30       1.904  21.003  -3.948  1.00 14.05              
ATOM     30  CA  GLU A  31       4.072  17.585  -4.632  1.00  9.87              
ATOM     31  CA  LEU A  32       1.817  14.805  -2.456  1.00  9.76              
ATOM     32  CA  GLY A  33      -0.968  16.143  -4.680  1.00  9.58              
ATOM     33  CA  THR A  34       1.313  14.742  -8.238  1.00  9.32              
ATOM     34  CA  VAL A  35       1.517  10.196  -6.554  1.00  9.59              
ATOM     35  CA AMET A  36      -2.378   9.843  -5.529  0.61  9.67              
ATOM     36  CA  ARG A  37      -2.952  11.690  -9.202  1.00  8.72              
ATOM     37  CA  SER A  38       0.266   7.847 -10.806  1.00 12.32              
ATOM     38  CA ALEU A  39      -3.181   5.541  -9.153  0.53 15.72              
ATOM     39  CA  GLY A  40      -6.433   8.100 -10.289  1.00 12.21              
ATOM     40  CA  GLN A  41      -7.851  10.445  -6.978  1.00 10.24              
ATOM     41  CA  ASN A  42      -7.667  14.643  -6.918  1.00  7.42              
ATOM     42  CA APRO A  43      -7.947  15.888  -2.778  0.63  8.37              
ATOM     43  CA  THR A  44      -8.269  20.039  -1.529  1.00  9.95              
ATOM     44  CA  GLU A  45      -5.338  22.371   0.166  1.00 10.91              
ATOM     45  CA  ALA A  46      -7.062  21.776   4.004  1.00 11.63              
ATOM     46  CA  GLU A  47      -7.337  17.417   3.493  1.00  9.34              
ATOM     47  CA  LEU A  48      -3.702  17.499   2.158  1.00  8.88              
ATOM     48  CA  GLN A  49      -2.711  19.838   5.541  1.00  9.62              
ATOM     49  CA  ASP A  50      -4.162  16.978   7.713  1.00 10.37              
ATOM     50  CA  MET A  51      -2.090  14.002   5.706  1.00 10.93              
ATOM     51  CA AILE A  52       1.210  16.166   6.348  0.52  9.63              
ATOM     52  CA  ASN A  53       0.335  17.249  10.230  1.00 10.19              
ATOM     53  CA  GLU A  54      -0.147  13.315  11.001  1.00 17.10              
ATOM     54  CA AVAL A  55       3.424  12.997   9.922  0.44 15.60              
ATOM     55  CA  ASP A  56       5.356  16.603  10.720  1.00 15.46              
ATOM     56  CA  ALA A  57       6.998  16.038  14.364  1.00 13.59              
ATOM     57  CA  ASP A  58       9.676  19.735  14.442  1.00 12.17              
ATOM     58  CA  GLY A  59       6.713  21.870  13.352  1.00 16.07              
ATOM     59  CA  ASN A  60       8.423  24.091  10.076  1.00 15.63              
ATOM     60  CA  GLY A  61       5.036  23.155   7.854  1.00 11.82              
ATOM     61  CA  THR A  62       6.995  20.405   5.250  1.00  8.43              
ATOM     62  CA  ILE A  63       8.132  16.385   5.487  1.00  7.21              
ATOM     63  CA  ASP A  64      12.140  15.810   5.392  1.00  7.73              
ATOM     64  CA  PHE A  65      14.108  12.766   5.152  1.00  9.05              
ATOM     65  CA  PRO A  66      14.318  11.499   9.047  1.00 11.62              
ATOM     66  CA  GLU A  67      10.391  12.218   9.356  1.00  9.06              
ATOM     67  CA APHE A  68       9.527  10.373   6.132  0.59  9.62              
ATOM     68  CA  LEU A  69      11.986   7.063   7.736  1.00 13.94              
ATOM     69  CA ASER A  70       9.500   7.210  10.901  0.78 14.51              
ATOM     70  CA ALEU A  71       5.774   8.040   8.408  0.53 12.64              
ATOM     71  CA AMET A  72       6.748   5.469   6.052  0.67 14.57              
ATOM     72  CA AALA A  73       8.482   2.526   9.179  0.54 17.68              
ATOM     73  CA AARG A  74       4.251   3.233  10.936  0.51 16.59              
ATOM     74  CA  LYS A  75       2.108   4.932   6.658  1.00 22.03              
ATOM     75  CA AMET A  76       4.515   1.396   5.031  0.60 22.35              
ATOM     76  CA  LYS A  77       3.990  -0.857   8.931  1.00 25.50              
ATOM     77  CA AGLU A  78      -0.322   0.521  10.604  0.58 19.93              
ATOM     78  CA  GLN A  79      -2.139   1.714   6.344  1.00 18.67              
ATOM     79  CA AASP A  80       0.756  -2.396   5.870  0.31 19.26              
ATOM     80  CA ASER A  81      -2.566  -3.921   8.690  0.46 21.04              
ATOM     81  CA AGLU A  82      -5.423  -1.507   7.226  0.56 18.44              
ATOM     82  CA  GLU A  83      -4.891   0.365   2.665  1.00 17.69              
ATOM     83  CA  GLU A  84      -1.984  -4.604   2.701  1.00 21.94              
ATOM     84  CA ALEU A  85      -4.220  -6.179   1.425  0.51 14.30              
ATOM     85  CA  ILE A  86      -6.064  -2.333  -0.851  1.00 13.46              
ATOM     86  CA AGLU A  87      -2.495  -3.140  -2.770  0.58 16.18              
ATOM     87  CA  ALA A  88      -1.944  -8.625  -2.939  1.00 16.77              
ATOM     88  CA  PHE A  89      -6.148  -7.574  -3.836  1.00 12.77              
ATOM     89  CA ALYS A  90      -6.413  -4.010  -7.465  0.51 11.05              
ATOM     90  CA AVAL A  91      -3.032  -6.089  -9.435  0.54 12.30              
ATOM     91  CA APHE A  92      -5.344  -9.175  -8.196  0.61 11.45              
ATOM     92  CA  ASP A  93      -8.455  -7.980 -10.083  1.00 12.43              
ATOM     93  CA  ARG A  94      -6.554  -8.018 -14.108  1.00 15.05              
ATOM     94  CA  ASP A  95     -10.656  -7.707 -15.354  1.00 17.81              
ATOM     95  CA  GLY A  96     -12.442  -4.522 -12.380  1.00 21.74              
ATOM     96  CA  ASN A  97     -17.053  -6.430 -11.314  1.00 21.86              
ATOM     97  CA  GLY A  98     -15.583  -4.967  -7.220  1.00 18.47              
ATOM     98  CA  LEU A  99     -14.943  -9.221  -6.046  1.00 13.28              
ATOM     99  CA AILE A 100     -11.666 -12.101  -6.872  0.90  9.81              
ATOM    100  CA  SER A 101     -13.499 -15.909  -9.801  1.00 10.27              
ATOM    101  CA  ALA A 102     -11.105 -19.465  -9.308  1.00 10.69              
ATOM    102  CA  ALA A 103      -9.665 -19.104 -13.568  1.00 11.64              
ATOM    103  CA  GLU A 104      -8.092 -15.199 -13.143  1.00  9.38              
ATOM    104  CA  LEU A 105      -6.478 -15.598  -9.350  1.00  9.41              
ATOM    105  CA  ARG A 106      -4.838 -18.931 -10.881  1.00  9.65              
ATOM    106  CA AHIS A 107      -2.288 -16.564 -13.311  0.34 10.82              
ATOM    107  CA  VAL A 108      -2.295 -11.928  -9.805  1.00 11.53              
ATOM    108  CA  MET A 109      -0.979 -13.229  -5.933  1.00 10.52              
ATOM    109  CA  THR A 110       2.856 -15.382  -8.668  1.00 11.80              
ATOM    110  CA AASN A 111       4.170  -8.485  -9.146  0.72 10.91              
ATOM    111  CA  LEU A 112       3.275  -6.814  -5.056  1.00 12.32              
ATOM    112  CA  GLY A 113       7.353 -11.516  -5.484  1.00 11.96              
ATOM    113  CA  GLU A 114       3.986 -15.512  -3.358  1.00 10.90              
ATOM    114  CA ALYS A 115       4.754 -21.733  -7.279  0.67 10.41              
ATOM    115  CA ALEU A 116       0.082 -24.024  -5.864  0.58  8.35              
ATOM    116  CA  THR A 117      -2.820 -26.600 -10.063  1.00  8.53              
ATOM    117  CA  ASP A 118      -7.612 -26.242  -8.545  1.00  8.68              
ATOM    118  CA AASP A 119      -8.080 -27.862  -5.479  0.34  8.53              
ATOM    119  CA  GLU A 120      -4.630 -26.892  -2.841  1.00  9.37              
ATOM    120  CA  VAL A 121      -6.525 -22.456  -4.608  1.00  9.39              
ATOM    121  CA  ASP A 122     -10.047 -23.621  -1.955  1.00  9.65              
ATOM    122  CA  GLU A 123      -6.607 -25.196   1.438  1.00 10.75              
ATOM    123  CA  MET A 124      -4.036 -21.616   0.495  1.00 10.60              
ATOM    124  CA AILE A 125      -9.244 -20.079  -0.225  0.61 11.16              
ATOM    125  CA  ARG A 126     -11.258 -21.652   3.728  1.00 11.30              
ATOM    126  CA  GLU A 127      -7.588 -21.182   6.548  1.00 13.24              
ATOM    127  CA  ALA A 128      -9.903 -17.595   4.472  1.00 13.38              
ATOM    128  CA  ASP A 129     -14.177 -17.427   2.878  1.00 11.01              
ATOM    129  CA  ILE A 130     -17.450 -15.896   5.785  1.00 12.45              
ATOM    130  CA  ASP A 131     -20.944 -15.745   3.489  1.00 14.06              
ATOM    131  CA  GLY A 132     -20.247 -19.395   0.998  1.00 14.95              
ATOM    132  CA  ASP A 133     -20.898 -18.540  -2.475  1.00 14.21              
ATOM    133  CA  GLY A 134     -17.138 -20.557  -2.769  1.00 12.69              
ATOM    134  CA  HIS A 135     -15.099 -15.690  -3.988  1.00 10.74              
ATOM    135  CA AILE A 136     -12.603 -13.070  -1.746  0.71  9.61              
ATOM    136  CA  ASN A 137     -13.639  -9.113  -1.217  1.00 10.65              
ATOM    137  CA ATYR A 138     -12.360  -6.809   0.693  0.62 11.57              
ATOM    138  CA  GLU A 139     -11.696  -6.763   4.223  1.00 12.62              
ATOM    139  CA  GLU A 140     -11.228 -10.967   4.241  1.00 10.88              
ATOM    140  CA APHE A 141      -8.369 -11.463   3.165  0.53 10.57              
ATOM    141  CA  VAL A 142      -7.863  -8.485   6.190  1.00 13.02              
ATOM    142  CA AARG A 143      -7.815 -10.786   9.063  0.48 16.92              
ATOM    143  CA AMET A 144      -5.028 -14.120   7.365  0.73 17.91              
ATOM    144  CA  MET A 145      -1.752 -11.917   7.048  1.00 23.30              
ATOM    145  CA  VAL A 146      -1.781 -10.128  10.490  1.00 30.36              
ATOM    146  CA  SER A 147      -1.972 -13.776  12.673  1.00 49.83              
ENDMDL                                                                          
ATOM      1  CA  GLU A   2      20.695  -1.379  15.927  1.00 54.51              
ATOM      2  CA  GLN A   3      18.780  -1.585  13.049  1.00 43.98              
ATOM      3  CA  LEU A   4      17.926  -0.405   9.533  1.00 29.51              
ATOM      4  CA  THR A   5      20.450  -2.073   6.074  1.00 23.38              
ATOM      5  CA  GLU A   6      21.786   0.496   3.311  1.00 23.41              
ATOM      6  CA  GLU A   7      19.286  -1.657   0.616  1.00 18.74              
ATOM      7  CA  GLN A   8      16.040  -1.045   3.384  1.00 15.79              
ATOM      8  CA AILE A   9      17.568   3.126   3.554  0.60 16.16              
ATOM      9  CA  ALA A  10      18.139   3.290  -0.338  1.00 15.86              
ATOM     10  CA AGLU A  11      14.346   1.100  -0.907  0.44 14.66              
ATOM     11  CA APHE A  12      13.157   4.108   1.034  0.74 12.86              
ATOM     12  CA ALYS A  13      15.338   7.452  -0.929  0.60 10.51              
ATOM     13  CA  GLU A  14      14.192   5.846  -4.112  1.00 11.86              
ATOM     14  CA  ALA A  15      10.343   5.290  -3.153  1.00 11.89              
ATOM     15  CA  PHE A  16      10.466   8.990  -1.696  1.00  8.45              
ATOM     16  CA  ALA A  17      11.409   9.980  -5.514  1.00  9.18              
ATOM     17  CA  LEU A  18       8.429   8.342  -7.164  1.00 11.42              
ATOM     18  CA  PHE A  19       6.920  11.314  -4.451  1.00  8.68              
ATOM     19  CA  ASP A  20       9.818  14.848  -4.474  1.00  7.43              
ATOM     20  CA  LYS A  21       9.827  15.493  -8.530  1.00 12.02              
ATOM     21  CA  ASP A  22      12.224  18.942  -7.914  1.00  9.95              
ATOM     22  CA  GLY A  23      14.920  16.913  -5.903  1.00  9.50              
ATOM     23  CA  ASP A  24      15.394  19.701  -2.767  1.00  8.33              
ATOM     24  CA  GLY A  25      15.225  17.035  -0.014  1.00  7.50              
ATOM     25  CA  THR A  26      11.243  18.349   1.358  1.00  7.23              
ATOM     26  CA  ILE A  27       7.540  16.773   0.224  1.00  7.78              
ATOM     27  CA  THR A  28       5.271  20.032   0.140  1.00  9.03              
ATOM     28  CA  THR A  29       1.610  19.978  -0.082  1.00 11.81              
ATOM     29  CA  LYS A  30       1.921  20.688  -4.246  1.00 14.05              
ATOM     30  CA  GLU A  31       4.047  17.200  -4.843  1.00  9.87              
ATOM     31  CA  LEU A  32       1.763  14.470  -2.597  1.00  9.76              
ATOM     32  CA  GLY A  33      -1.008  15.780  -4.815  1.00  9.58              
ATOM     33  CA  THR A  34       1.245  14.124  -8.336  1.00  9.32              
ATOM     34  CA  VAL A  35       1.475   9.591  -6.646  1.00  9.59              
ATOM     35  CA AMET A  36      -2.462   9.405  -5.524  0.61  9.67              
ATOM     36  CA  ARG A  37      -3.020  11.100  -9.195  1.00  8.72              
ATOM     37  CA  SER A  38       0.259   7.074 -10.729  1.00 12.32              
ATOM     38  CA ALEU A  39      -3.362   4.952  -9.037  0.53 15.72              
ATOM     39  CA  GLY A  40      -6.586   7.592 -10.141  1.00 12.21              
ATOM     40  CA  GLN A  41      -7.983  10.101  -6.905  1.00 10.24              
ATOM     41  CA  ASN A  42      -7.790  14.275  -6.953  1.00  7.42              
ATOM     42  CA APRO A  43      -7.996  15.671  -2.804  0.63  8.37              
ATOM     43  CA  THR A  44      -8.279  19.922  -1.655  1.00  9.95              
ATOM     44  CA  GLU A  45      -5.262  22.295  -0.069  1.00 10.91              
ATOM     45  CA  ALA A  46      -6.938  21.825   3.838  1.00 11.63              
ATOM     46  CA  GLU A  47      -7.303  17.416   3.472  1.00  9.34              
ATOM     47  CA  LEU A  48      -3.695  17.379   2.055  1.00  8.88              
ATOM     48  CA  GLN A  49      -2.615  19.853   5.387  1.00  9.62              
ATOM     49  CA  ASP A  50      -4.069  17.086   7.675  1.00 10.37              
ATOM     50  CA  MET A  51      -2.051  13.974   5.708  1.00 10.93              
ATOM     51  CA AILE A  52       1.268  16.125   6.246  0.52  9.63              
ATOM     52  CA  ASN A  53       0.437  17.338  10.112  1.00 10.19              
ATOM     53  CA  GLU A  54      -0.078  13.436  11.021  1.00 17.10              
ATOM     54  CA AVAL A  55       3.461  13.030   9.949  0.44 15.60              
ATOM     55  CA  ASP A  56       5.448  16.689  10.599  1.00 15.46              
ATOM     56  CA  ALA A  57       7.150  16.195  14.291  1.00 13.59              
ATOM     57  CA  ASP A  58       9.904  19.853  14.198  1.00 12.17              
ATOM     58  CA  GLY A  59       6.952  22.016  13.099  1.00 16.07              
ATOM     59  CA  ASN A  60       8.615  24.123   9.674  1.00 15.63              
ATOM     60  CA  GLY A  61       5.167  23.199   7.530  1.00 11.82              
ATOM     61  CA  THR A  62       7.087  20.329   4.945  1.00  8.43              
ATOM     62  CA  ILE A  63       8.167  16.243   5.263  1.00  7.21              
ATOM     63  CA  ASP A  64      12.218  15.620   5.184  1.00  7.73              
ATOM     64  CA  PHE A  65      14.119  12.539   5.074  1.00  9.05              
ATOM     65  CA  PRO A  66      14.321  11.353   8.963  1.00 11.62              
ATOM     66  CA  GLU A  67      10.386  12.176   9.235  1.00  9.06              
ATOM     67  CA APHE A  68       9.438  10.242   6.093  0.59  9.62              
ATOM     68  CA  LEU A  69      11.879   6.912   7.832  1.00 13.94              
ATOM     69  CA ASER A  70       9.389   7.237  10.995  0.78 14.51              
ATOM     70  CA ALEU A  71       5.661   8.074   8.440  0.53 12.64              
ATOM     71  CA AMET A  72       6.562   5.365   6.173  0.67 14.57              
ATOM     72  CA AALA A  73       8.242   2.501   9.519  0.54 17.68              
ATOM     73  CA AARG A  74       4.026   3.377  11.215  0.51 16.59              
ATOM     74  CA  LYS A  75       1.907   5.044   6.855  1.00 22.03              
ATOM     75  CA AMET A  76       4.242   1.411   5.230  0.60 22.35              
ATOM     76  CA  LYS A  77       3.739  -0.768   9.208  1.00 25.50              
ATOM     77  CA AGLU A  78      -0.520   0.683  10.992  0.58 19.93              
ATOM     78  CA  GLN A  79      -2.544   1.899   6.855  1.00 18.67              
ATOM     79  CA AASP A  80       0.241  -2.306   6.281  0.31 19.26              
ATOM     80  CA ASER A  81      -3.025  -3.834   9.141  0.46 21.04              
ATOM     81  CA AGLU A  82      -5.925  -1.323   7.732  0.56 18.44              
ATOM     82  CA  GLU A  83      -5.604   0.669   3.197  1.00 17.69              
ATOM     83  CA  GLU A  84      -2.493  -4.187   2.925  1.00 21.94              
ATOM     84  CA ALEU A  85      -4.572  -5.810   1.757  0.51 14.30              
ATOM     85  CA  ILE A  86      -6.604  -2.046  -0.475  1.00 13.46              
ATOM     86  CA AGLU A  87      -2.974  -2.679  -2.391  0.58 16.18              
ATOM     87  CA  ALA A  88      -2.064  -8.231  -2.741  1.00 16.77              
ATOM     88  CA  PHE A  89      -6.343  -7.181  -3.665  1.00 12.77              
ATOM     89  CA ALYS A  90      -6.747  -3.591  -7.183  0.51 11.05              
ATOM     90  CA AVAL A  91      -3.338  -5.421  -9.121  0.54 12.30              
ATOM     91  CA APHE A  92      -5.375  -8.623  -7.972  0.61 11.45              
ATOM     92  CA  ASP A  93      -8.668  -7.617  -9.883  1.00 12.43              
ATOM     93  CA  ARG A  94      -6.851  -7.354 -14.005  1.00 15.05              
ATOM     94  CA  ASP A  95     -11.013  -7.242 -15.217  1.00 17.81              
ATOM     95  CA  GLY A  96     -12.901  -4.221 -12.080  1.00 21.74              
ATOM     96  CA  ASN A  97     -17.493  -6.356 -10.969  1.00 21.86              
ATOM     97  CA  GLY A  98     -16.134  -4.978  -6.807  1.00 18.47              
ATOM     98  CA  LEU A  99     -15.173  -9.298  -5.769  1.00 13.28              
ATOM     99  CA AILE A 100     -11.703 -12.016  -6.680  0.90  9.81              
ATOM    100  CA  SER A 101     -13.534 -15.884  -9.901  1.00 10.27              
ATOM    101  CA  ALA A 102     -10.848 -19.292  -9.550  1.00 10.69              
ATOM    102  CA  ALA A 103      -9.515 -18.745 -13.823  1.00 11.64              
ATOM    103  CA  GLU A 104      -8.049 -14.770 -13.262  1.00  9.38              
ATOM    104  CA  LEU A 105      -6.221 -15.069  -9.389  1.00  9.41              
ATOM    105  CA  ARG A 106      -4.587 -18.150 -11.098  1.00  9.65              
ATOM    106  CA AHIS A 107      -2.098 -15.593 -13.585  0.34 10.82              
ATOM    107  CA  VAL A 108      -2.303 -10.949  -9.874  1.00 11.53              
ATOM    108  CA  MET A 109      -0.836 -12.354  -6.054  1.00 10.52              
ATOM    109  CA  THR A 110       2.879 -14.192  -8.866  1.00 11.80              
ATOM    110  CA AASN A 111       3.895  -7.080  -9.191  0.72 10.91              
ATOM    111  CA  LEU A 112       3.193  -5.485  -5.230  1.00 12.32              
ATOM    112  CA  GLY A 113       7.461 -10.161  -5.730  1.00 11.96              
ATOM    113  CA  GLU A 114       4.418 -14.520  -3.482  1.00 10.90              
ATOM    114  CA ALYS A 115       5.164 -20.719  -7.534  0.67 10.41              
ATOM    115  CA ALEU A 116       0.687 -23.238  -6.131  0.58  8.35              
ATOM    116  CA  THR A 117      -2.106 -25.927 -10.517  1.00  8.53              
ATOM    117  CA  ASP A 118      -6.862 -25.833  -9.072  1.00  8.68              
ATOM    118  CA AASP A 119      -7.288 -27.565  -6.027  0.34  8.53              
ATOM    119  CA  GLU A 120      -3.824 -26.436  -3.221  1.00  9.37              
ATOM    120  CA  VAL A 121      -5.885 -22.062  -4.758  1.00  9.39              
ATOM    121  CA  ASP A 122      -9.443 -23.503  -2.140  1.00  9.65              
ATOM    122  CA  GLU A 123      -5.870 -25.051   1.041  1.00 10.75              
ATOM    123  CA  MET A 124      -3.507 -21.363   0.378  1.00 10.60              
ATOM    124  CA AILE A 125      -8.795 -20.092  -0.360  0.61 11.16              
ATOM    125  CA  ARG A 126     -10.667 -21.822   3.549  1.00 11.30              
ATOM    126  CA  GLU A 127      -6.950 -21.294   6.424  1.00 13.24              
ATOM    127  CA  ALA A 128      -9.407 -17.832   4.417  1.00 13.38              
ATOM    128  CA  ASP A 129     -13.857 -17.752   2.794  1.00 11.01              
ATOM    129  CA  ILE A 130     -17.230 -16.541   5.957  1.00 12.45              
ATOM    130  CA  ASP A 131     -20.742 -16.412   3.665  1.00 14.06              
ATOM    131  CA  GLY A 132     -19.870 -19.946   0.925  1.00 14.95              
ATOM    132  CA  ASP A 133     -20.689 -18.975  -2.549  1.00 14.21              
ATOM    133  CA  GLY A 134     -16.856 -20.920  -2.943  1.00 12.69              
ATOM    134  CA  HIS A 135     -14.969 -15.887  -3.961  1.00 10.74              
ATOM    135  CA AILE A 136     -12.467 -13.136  -1.672  0.71  9.61              
ATOM    136  CA  ASN A 137     -13.733  -9.165  -0.994  1.00 10.65              
ATOM    137  CA ATYR A 138     -12.675  -7.006   1.006  0.62 11.57              
ATOM    138  CA  GLU A 139     -11.965  -6.874   4.479  1.00 12.62              
ATOM    139  CA  GLU A 140     -11.112 -11.084   4.396  1.00 10.88              
ATOM    140  CA APHE A 141      -8.268 -11.554   3.323  0.53 10.57              
ATOM    141  CA  VAL A 142      -7.920  -8.553   6.468  1.00 13.02              
ATOM    142  CA AARG A 143      -7.694 -10.928   9.231  0.48 16.92              
ATOM    143  CA AMET A 144      -4.759 -14.113   7.463  0.73 17.91              
ATOM    144  CA  MET A 145      -1.506 -11.742   7.184  1.00 23.30              
ATOM    145  CA  VAL A 146      -1.695 -10.146  10.708  1.00 30.36              
ATOM    146  CA  SER A 147      -1.609 -13.906  12.742  1.00 49.83              
ENDMDL                                                                          
ATOM      1  CA  GLU A   2      20.480  -1.448  16.214  1.00 54.51              
ATOM      2  CA  GLN A   3      18.767  -1.768  13.219  1.00 43.98              
ATOM      3  CA  LEU A   4      17.763  -0.630   9.761  1.00 29.51              
ATOM      4  CA  THR A   5      20.205  -2.411   6.284  1.00 23.38              
ATOM      5  CA  GLU A   6      21.531   0.040   3.418  1.00 23.41              
ATOM      6  CA  GLU A   7      18.967  -2.115   0.812  1.00 18.74              
ATOM      7  CA  GLN A   8      15.768  -1.388   3.622  1.00 15.79              
ATOM      8  CA AILE A   9      17.372   2.767   3.692  0.60 16.16              
ATOM      9  CA  ALA A  10      17.907   2.780  -0.249  1.00 15.86              
ATOM     10  CA AGLU A  11      14.042   0.689  -0.707  0.44 14.66              
ATOM     11  CA APHE A  12      12.935   3.754   1.160  0.74 12.86              
ATOM     12  CA ALYS A  13      15.194   6.970  -0.949  0.60 10.51              
ATOM     13  CA  GLU A  14      14.018   5.307  -3.942  1.00 11.86              
ATOM     14  CA  ALA A  15      10.127   4.922  -2.890  1.00 11.89              
ATOM     15  CA  PHE A  16      10.331   8.605  -1.682  1.00  8.45              
ATOM     16  CA  ALA A  17      11.185   9.374  -5.628  1.00  9.18              
ATOM     17  CA  LEU A  18       8.248   7.653  -7.242  1.00 11.42              
ATOM     18  CA  PHE A  19       6.739  10.782  -4.625  1.00  8.68              
ATOM     19  CA  ASP A  20       9.740  14.365  -4.629  1.00  7.43              
ATOM     20  CA  LYS A  21       9.670  14.728  -8.735  1.00 12.02              
ATOM     21  CA  ASP A  22      12.188  18.341  -8.231  1.00  9.95              
ATOM     22  CA  GLY A  23      14.849  16.331  -6.157  1.00  9.50              
ATOM     23  CA  ASP A  24      15.416  19.183  -3.109  1.00  8.33              
ATOM     24  CA  GLY A  25      15.204  16.595  -0.266  1.00  7.50              
ATOM     25  CA  THR A  26      11.262  18.005   1.077  1.00  7.23              
ATOM     26  CA  ILE A  27       7.508  16.457   0.015  1.00  7.78              
ATOM     27  CA  THR A  28       5.307  19.754  -0.137  1.00  9.03              
ATOM     28  CA  THR A  29       1.658  19.760  -0.421  1.00 11.81              
ATOM     29  CA  LYS A  30       1.926  20.325  -4.528  1.00 14.05              
ATOM     30  CA  GLU A  31       4.016  16.805  -5.022  1.00  9.87              
ATOM     31  CA  LEU A  32       1.711  14.165  -2.732  1.00  9.76              
ATOM     32  CA  GLY A  33      -1.065  15.401  -4.931  1.00  9.58              
ATOM     33  CA  THR A  34       1.138  13.422  -8.368  1.00  9.32              
ATOM     34  CA  VAL A  35       1.460   8.975  -6.774  1.00  9.59              
ATOM     35  CA AMET A  36      -2.507   9.017  -5.533  0.61  9.67              
ATOM     36  CA  ARG A  37      -3.079  10.479  -9.150  1.00  8.72              
ATOM     37  CA  SER A  38       0.248   6.283 -10.601  1.00 12.32              
ATOM     38  CA ALEU A  39      -3.539   4.419  -8.881  0.53 15.72              
ATOM     39  CA  GLY A  40      -6.729   7.106  -9.945  1.00 12.21              
ATOM     40  CA  GLN A  41      -8.070   9.802  -6.817  1.00 10.24              
ATOM     41  CA  ASN A  42      -7.937  13.903  -6.958  1.00  7.42              
ATOM     42  CA APRO A  43      -8.002  15.466  -2.829  0.63  8.37              
ATOM     43  CA  THR A  44      -8.275  19.799  -1.783  1.00  9.95              
ATOM     44  CA  GLU A  45      -5.172  22.191  -0.323  1.00 10.91              
ATOM     45  CA  ALA A  46      -6.789  21.865   3.643  1.00 11.63              
ATOM     46  CA  GLU A  47      -7.237  17.446   3.439  1.00  9.34              
ATOM     47  CA  LEU A  48      -3.667  17.270   1.941  1.00  8.88              
ATOM     48  CA  GLN A  49      -2.473  19.872   5.184  1.00  9.62              
ATOM     49  CA  ASP A  50      -3.955  17.219   7.621  1.00 10.37              
ATOM     50  CA  MET A  51      -1.997  13.972   5.720  1.00 10.93              
ATOM     51  CA AILE A  52       1.352  16.108   6.148  0.52  9.63              
ATOM     52  CA  ASN A  53       0.556  17.451   9.951  1.00 10.19              
ATOM     53  CA  GLU A  54       0.020  13.594  11.033  1.00 17.10              
ATOM     54  CA AVAL A  55       3.550  13.104   9.997  0.44 15.60              
ATOM     55  CA  ASP A  56       5.559  16.816  10.451  1.00 15.46              
ATOM     56  CA  ALA A  57       7.337  16.384  14.185  1.00 13.59              
ATOM     57  CA  ASP A  58      10.133  19.950  13.903  1.00 12.17              
ATOM     58  CA  GLY A  59       7.197  22.135  12.795  1.00 16.07              
ATOM     59  CA  ASN A  60       8.801  24.094   9.236  1.00 15.63              
ATOM     60  CA  GLY A  61       5.308  23.214   7.162  1.00 11.82              
ATOM     61  CA  THR A  62       7.169  20.227   4.599  1.00  8.43              
ATOM     62  CA  ILE A  63       8.204  16.086   4.998  1.00  7.21              
ATOM     63  CA  ASP A  64      12.291  15.418   4.957  1.00  7.73              
ATOM     64  CA  PHE A  65      14.107  12.273   4.957  1.00  9.05              
ATOM     65  CA  PRO A  66      14.295  11.196   8.858  1.00 11.62              
ATOM     66  CA  GLU A  67      10.369  12.160   9.082  1.00  9.06              
ATOM     67  CA APHE A  68       9.347  10.111   6.022  0.59  9.62              
ATOM     68  CA  LEU A  69      11.738   6.787   7.909  1.00 13.94              
ATOM     69  CA ASER A  70       9.268   7.307  11.072  0.78 14.51              
ATOM     70  CA ALEU A  71       5.580   8.110   8.456  0.53 12.64              
ATOM     71  CA AMET A  72       6.364   5.230   6.291  0.67 14.57              
ATOM     72  CA AALA A  73       7.945   2.514   9.877  0.54 17.68              
ATOM     73  CA AARG A  74       3.832   3.606  11.490  0.51 16.59              
ATOM     74  CA  LYS A  75       1.736   5.166   7.056  1.00 22.03              
ATOM     75  CA AMET A  76       3.952   1.426   5.427  0.60 22.35              
ATOM     76  CA  LYS A  77       3.487  -0.651   9.472  1.00 25.50              
ATOM     77  CA AGLU A  78      -0.653   0.897  11.355  0.58 19.93              
ATOM     78  CA  GLN A  79      -2.913   2.108   7.420  1.00 18.67              
ATOM     79  CA AASP A  80      -0.318  -2.237   6.696  0.31 19.26              
ATOM     80  CA ASER A  81      -3.502  -3.802   9.565  0.46 21.04              
ATOM     81  CA AGLU A  82      -6.464  -1.254   8.183  0.56 18.44              
ATOM     82  CA  GLU A  83      -6.397   0.849   3.767  1.00 17.69              
ATOM     83  CA  GLU A  84      -3.064  -3.718   3.114  1.00 21.94              
ATOM     84  CA ALEU A  85      -4.929  -5.347   2.176  0.51 14.30              
ATOM     85  CA  ILE A  86      -7.243  -1.881  -0.063  1.00 13.46              
ATOM     86  CA AGLU A  87      -3.550  -2.269  -1.978  0.58 16.18              
ATOM     87  CA  ALA A  88      -2.212  -7.719  -2.518  1.00 16.77              
ATOM     88  CA  PHE A  89      -6.537  -6.713  -3.489  1.00 12.77              
ATOM     89  CA ALYS A  90      -7.125  -3.209  -6.843  0.51 11.05              
ATOM     90  CA AVAL A  91      -3.767  -4.734  -8.675  0.54 12.30              
ATOM     91  CA APHE A  92      -5.437  -8.118  -7.684  0.61 11.45              
ATOM     92  CA  ASP A  93      -9.011  -7.302  -9.554  1.00 12.43              
ATOM     93  CA  ARG A  94      -7.358  -6.638 -13.747  1.00 15.05              
ATOM     94  CA  ASP A  95     -11.441  -6.744 -15.048  1.00 17.81              
ATOM     95  CA  GLY A  96     -13.375  -3.991 -11.733  1.00 21.74              
ATOM     96  CA  ASN A  97     -17.875  -6.397 -10.567  1.00 21.86              
ATOM     97  CA  GLY A  98     -16.707  -5.231  -6.247  1.00 18.47              
ATOM     98  CA  LEU A  99     -15.393  -9.594  -5.420  1.00 13.28              
ATOM     99  CA AILE A 100     -11.688 -12.037  -6.464  0.90  9.81              
ATOM    100  CA  SER A 101     -13.487 -15.933  -9.957  1.00 10.27              
ATOM    101  CA  ALA A 102     -10.548 -19.115  -9.709  1.00 10.69              
ATOM    102  CA  ALA A 103      -9.344 -18.296 -13.997  1.00 11.64              
ATOM    103  CA  GLU A 104      -8.019 -14.284 -13.297  1.00  9.38              
ATOM    104  CA  LEU A 105      -5.926 -14.558  -9.381  1.00  9.41              
ATOM    105  CA  ARG A 106      -4.345 -17.194 -11.262  1.00  9.65              
ATOM    106  CA AHIS A 107      -1.957 -14.411 -13.820  0.34 10.82              
ATOM    107  CA  VAL A 108      -2.359  -9.918  -9.934  1.00 11.53              
ATOM    108  CA  MET A 109      -0.691 -11.566  -6.221  1.00 10.52              
ATOM    109  CA  THR A 110       2.791 -12.851  -9.057  1.00 11.80              
ATOM    110  CA AASN A 111       3.341  -5.643  -9.115  0.72 10.91              
ATOM    111  CA  LEU A 112       2.964  -4.184  -5.457  1.00 12.32              
ATOM    112  CA  GLY A 113       7.414  -8.750  -6.001  1.00 11.96              
ATOM    113  CA  GLU A 114       4.893 -13.528  -3.615  1.00 10.90              
ATOM    114  CA ALYS A 115       5.479 -19.495  -7.782  0.67 10.41              
ATOM    115  CA ALEU A 116       1.293 -22.277  -6.444  0.58  8.35              
ATOM    116  CA  THR A 117      -1.397 -25.096 -10.917  1.00  8.53              
ATOM    117  CA  ASP A 118      -6.003 -25.327  -9.671  1.00  8.68              
ATOM    118  CA AASP A 119      -6.412 -27.221  -6.637  0.34  8.53              
ATOM    119  CA  GLU A 120      -2.943 -25.807  -3.728  1.00  9.37              
ATOM    120  CA  VAL A 121      -5.164 -21.648  -4.915  1.00  9.39              
ATOM    121  CA  ASP A 122      -8.653 -23.385  -2.438  1.00  9.65              
ATOM    122  CA  GLU A 123      -5.054 -24.787   0.490  1.00 10.75              
ATOM    123  CA  MET A 124      -3.090 -20.938   0.248  1.00 10.60              
ATOM    124  CA AILE A 125      -8.369 -20.034  -0.553  0.61 11.16              
ATOM    125  CA  ARG A 126      -9.955 -22.008   3.223  1.00 11.30              
ATOM    126  CA  GLU A 127      -6.265 -21.351   6.144  1.00 13.24              
ATOM    127  CA  ALA A 128      -8.821 -18.051   4.292  1.00 13.38              
ATOM    128  CA  ASP A 129     -13.463 -18.146   2.658  1.00 11.01              
ATOM    129  CA  ILE A 130     -16.858 -17.367   6.076  1.00 12.45              
ATOM    130  CA  ASP A 131     -20.415 -17.182   3.808  1.00 14.06              
ATOM    131  CA  GLY A 132     -19.363 -20.545   0.833  1.00 14.95              
ATOM    132  CA  ASP A 133     -20.327 -19.450  -2.649  1.00 14.21              
ATOM    133  CA  GLY A 134     -16.410 -21.271  -3.212  1.00 12.69              
ATOM    134  CA  HIS A 135     -14.784 -16.196  -3.915  1.00 10.74              
ATOM    135  CA AILE A 136     -12.288 -13.261  -1.595  0.71  9.61              
ATOM    136  CA  ASN A 137     -13.884  -9.286  -0.748  1.00 10.65              
ATOM    137  CA ATYR A 138     -12.958  -7.398   1.301  0.62 11.57              
ATOM    138  CA  GLU A 139     -12.334  -7.082   4.760  1.00 12.62              
ATOM    139  CA  GLU A 140     -11.014 -11.237   4.534  1.00 10.88              
ATOM    140  CA APHE A 141      -8.083 -11.668   3.423  0.53 10.57              
ATOM    141  CA  VAL A 142      -7.909  -8.712   6.755  1.00 13.02              
ATOM    142  CA AARG A 143      -7.559 -11.117   9.369  0.48 16.92              
ATOM    143  CA AMET A 144      -4.489 -14.043   7.502  0.73 17.91              
ATOM    144  CA  MET A 145      -1.292 -11.507   7.301  1.00 23.30              
ATOM    145  CA  VAL A 146      -1.645 -10.185  10.902  1.00 30.36              
ATOM    146  CA  SER A 147      -1.222 -14.030  12.733  1.00 49.83              
ENDMDL                                                                          
ATOM      1  CA  GLU A   2      20.250  -1.505  16.484  1.00 54.51              
ATOM      2  CA  GLN A   3      18.778  -1.941  13.359  1.00 43.98              
ATOM      3  CA  LEU A   4      17.640  -0.845   9.973  1.00 29.51              
ATOM      4  CA  THR A   5      19.943  -2.741   6.513  1.00 23.38              
ATOM      5  CA  GLU A   6      21.253  -0.433   3.527  1.00 23.41              
ATOM      6  CA  GLU A   7      18.615  -2.548   1.043  1.00 18.74              
ATOM      7  CA  GLN A   8      15.493  -1.666   3.861  1.00 15.79              
ATOM      8  CA AILE A   9      17.149   2.432   3.807  0.60 16.16              
ATOM      9  CA  ALA A  10      17.657   2.242  -0.151  1.00 15.86              
ATOM     10  CA AGLU A  11      13.712   0.340  -0.481  0.44 14.66              
ATOM     11  CA APHE A  12      12.681   3.469   1.298  0.74 12.86              
ATOM     12  CA ALYS A  13      15.038   6.390  -0.970  0.60 10.51              
ATOM     13  CA  GLU A  14      13.861   4.711  -3.694  1.00 11.86              
ATOM     14  CA  ALA A  15       9.910   4.638  -2.432  1.00 11.89              
ATOM     15  CA  PHE A  16      10.178   8.309  -1.562  1.00  8.45              
ATOM     16  CA  ALA A  17      10.929   8.740  -5.683  1.00  9.18              
ATOM     17  CA  LEU A  18       8.055   6.958  -7.305  1.00 11.42              
ATOM     18  CA  PHE A  19       6.471  10.270  -4.827  1.00  8.68              
ATOM     19  CA  ASP A  20       9.681  13.847  -4.689  1.00  7.43              
ATOM     20  CA  LYS A  21       9.376  13.779  -8.819  1.00 12.02              
ATOM     21  CA  ASP A  22      12.146  17.715  -8.510  1.00  9.95              
ATOM     22  CA  GLY A  23      14.750  15.713  -6.366  1.00  9.50              
ATOM     23  CA  ASP A  24      15.410  18.614  -3.460  1.00  8.33              
ATOM     24  CA  GLY A  25      15.094  16.101  -0.533  1.00  7.50              
ATOM     25  CA  THR A  26      11.287  17.588   0.715  1.00  7.23              
ATOM     26  CA  ILE A  27       7.508  16.130  -0.193  1.00  7.78              
ATOM     27  CA  THR A  28       5.340  19.417  -0.464  1.00  9.03              
ATOM     28  CA  THR A  29       1.640  19.476  -0.839  1.00 11.81              
ATOM     29  CA  LYS A  30       1.920  19.869  -4.777  1.00 14.05              
ATOM     30  CA  GLU A  31       3.985  16.394  -5.137  1.00  9.87              
ATOM     31  CA  LEU A  32       1.667  13.931  -2.837  1.00  9.76              
ATOM     32  CA  GLY A  33      -1.176  14.993  -5.005  1.00  9.58              
ATOM     33  CA  THR A  34       0.949  12.570  -8.306  1.00  9.32              
ATOM     34  CA  VAL A  35       1.467   8.333  -6.976  1.00  9.59              
ATOM     35  CA AMET A  36      -2.495   8.713  -5.576  0.61  9.67              
ATOM     36  CA  ARG A  37      -3.121   9.799  -9.058  1.00  8.72              
ATOM     37  CA  SER A  38       0.215   5.457 -10.388  1.00 12.32              
ATOM     38  CA ALEU A  39      -3.714   3.988  -8.645  0.53 15.72              
ATOM     39  CA  GLY A  40      -6.849   6.652  -9.676  1.00 12.21              
ATOM     40  CA  GLN A  41      -8.060   9.584  -6.708  1.00 10.24              
ATOM     41  CA  ASN A  42      -8.109  13.528  -6.907  1.00  7.42              
ATOM     42  CA APRO A  43      -7.922  15.283  -2.858  0.63  8.37              
ATOM     43  CA  THR A  44      -8.229  19.662  -1.909  1.00  9.95              
ATOM     44  CA  GLU A  45      -5.050  22.021  -0.605  1.00 10.91              
ATOM     45  CA  ALA A  46      -6.600  21.886   3.405  1.00 11.63              
ATOM     46  CA  GLU A  47      -7.118  17.534   3.381  1.00  9.34              
ATOM     47  CA  LEU A  48      -3.599  17.201   1.802  1.00  8.88              
ATOM     48  CA  GLN A  49      -2.240  19.907   4.878  1.00  9.62              
ATOM     49  CA  ASP A  50      -3.822  17.392   7.540  1.00 10.37              
ATOM     50  CA  MET A  51      -1.942  14.021   5.745  1.00 10.93              
ATOM     51  CA AILE A  52       1.493  16.139   6.083  0.52  9.63              
ATOM     52  CA  ASN A  53       0.714  17.615   9.736  1.00 10.19              
ATOM     53  CA  GLU A  54       0.146  13.808  11.043  1.00 17.10              
ATOM     54  CA AVAL A  55       3.743  13.288  10.108  0.44 15.60              
ATOM     55  CA  ASP A  56       5.695  17.025  10.273  1.00 15.46              
ATOM     56  CA  ALA A  57       7.565  16.643  14.013  1.00 13.59              
ATOM     57  CA  ASP A  58      10.351  20.016  13.514  1.00 12.17              
ATOM     58  CA  GLY A  59       7.447  22.194  12.392  1.00 16.07              
ATOM     59  CA  ASN A  60       8.977  23.961   8.753  1.00 15.63              
ATOM     60  CA  GLY A  61       5.467  23.141   6.732  1.00 11.82              
ATOM     61  CA  THR A  62       7.217  20.054   4.197  1.00  8.43              
ATOM     62  CA  ILE A  63       8.246  15.899   4.675  1.00  7.21              
ATOM     63  CA  ASP A  64      12.324  15.198   4.703  1.00  7.73              
ATOM     64  CA  PHE A  65      14.053  11.931   4.730  1.00  9.05              
ATOM     65  CA  PRO A  66      14.213  11.016   8.730  1.00 11.62              
ATOM     66  CA  GLU A  67      10.324  12.202   8.901  1.00  9.06              
ATOM     67  CA APHE A  68       9.282   9.974   5.893  0.59  9.62              
ATOM     68  CA  LEU A  69      11.538   6.716   7.951  1.00 13.94              
ATOM     69  CA ASER A  70       9.124   7.436  11.120  0.78 14.51              
ATOM     70  CA ALEU A  71       5.574   8.122   8.436  0.53 12.64              
ATOM     71  CA AMET A  72       6.137   4.985   6.415  0.67 14.57              
ATOM     72  CA AALA A  73       7.512   2.560  10.252  0.54 17.68              
ATOM     73  CA AARG A  74       3.691   3.980  11.744  0.51 16.59              
ATOM     74  CA  LYS A  75       1.623   5.310   7.271  1.00 22.03              
ATOM     75  CA AMET A  76       3.645   1.463   5.633  0.60 22.35              
ATOM     76  CA  LYS A  77       3.254  -0.459   9.737  1.00 25.50              
ATOM     77  CA AGLU A  78      -0.661   1.242  11.718  0.58 19.93              
ATOM     78  CA  GLN A  79      -3.199   2.410   8.082  1.00 18.67              
ATOM     79  CA AASP A  80      -0.921  -2.206   7.120  0.31 19.26              
ATOM     80  CA ASER A  81      -4.021  -3.895   9.934  0.46 21.04              
ATOM     81  CA AGLU A  82      -7.123  -1.484   8.483  0.56 18.44              
ATOM     82  CA  GLU A  83      -7.346   0.769   4.354  1.00 17.69              
ATOM     83  CA  GLU A  84      -3.735  -3.160   3.260  1.00 21.94              
ATOM     84  CA ALEU A  85      -5.261  -4.707   2.733  0.51 14.30              
ATOM     85  CA  ILE A  86      -8.054  -1.946   0.399  1.00 13.46              
ATOM     86  CA AGLU A  87      -4.251  -1.908  -1.500  0.58 16.18              
ATOM     87  CA  ALA A  88      -2.403  -6.904  -2.214  1.00 16.77              
ATOM     88  CA  PHE A  89      -6.707  -6.081  -3.303  1.00 12.77              
ATOM     89  CA ALYS A  90      -7.598  -2.848  -6.427  0.51 11.05              
ATOM     90  CA AVAL A  91      -4.370  -4.010  -8.061  0.54 12.30              
ATOM     91  CA APHE A  92      -5.699  -7.759  -7.381  0.61 11.45              
ATOM     92  CA  ASP A  93      -9.675  -7.048  -9.028  1.00 12.43              
ATOM     93  CA  ARG A  94      -8.267  -5.804 -13.154  1.00 15.05              
ATOM     94  CA  ASP A  95     -11.971  -6.168 -14.801  1.00 17.81              
ATOM     95  CA  GLY A  96     -13.866  -3.862 -11.318  1.00 21.74              
ATOM     96  CA  ASN A  97     -18.131  -6.627 -10.101  1.00 21.86              
ATOM     97  CA  GLY A  98     -17.239  -5.929  -5.458  1.00 18.47              
ATOM     98  CA  LEU A  99     -15.539 -10.292  -4.964  1.00 13.28              
ATOM     99  CA AILE A 100     -11.509 -12.254  -6.339  0.90  9.81              
ATOM    100  CA  SER A 101     -13.177 -16.082  -9.975  1.00 10.27              
ATOM    101  CA  ALA A 102     -10.203 -18.960  -9.630  1.00 10.69              
ATOM    102  CA  ALA A 103      -9.067 -17.633 -13.984  1.00 11.64              
ATOM    103  CA  GLU A 104      -8.005 -13.626 -13.198  1.00  9.38              
ATOM    104  CA  LEU A 105      -5.609 -14.137  -9.367  1.00  9.41              
ATOM    105  CA  ARG A 106      -4.160 -15.930 -11.343  1.00  9.65              
ATOM    106  CA AHIS A 107      -1.898 -12.889 -13.963  0.34 10.82              
ATOM    107  CA  VAL A 108      -2.491  -8.866  -9.976  1.00 11.53              
ATOM    108  CA  MET A 109      -0.495 -11.000  -6.459  1.00 10.52              
ATOM    109  CA  THR A 110       2.602 -11.277  -9.214  1.00 11.80              
ATOM    110  CA AASN A 111       2.360  -4.190  -8.797  0.72 10.91              
ATOM    111  CA  LEU A 112       2.466  -2.962  -5.776  1.00 12.32              
ATOM    112  CA  GLY A 113       7.122  -7.240  -6.323  1.00 11.96              
ATOM    113  CA  GLU A 114       5.476 -12.516  -3.788  1.00 10.90              
ATOM    114  CA ALYS A 115       5.723 -17.900  -8.044  0.67 10.41              
ATOM    115  CA ALEU A 116       1.875 -21.033  -6.837  0.58  8.35              
ATOM    116  CA  THR A 117      -0.745 -24.003 -11.214  1.00  8.53              
ATOM    117  CA  ASP A 118      -4.973 -24.657 -10.334  1.00  8.68              
ATOM    118  CA AASP A 119      -5.413 -26.826  -7.337  0.34  8.53              
ATOM    119  CA  GLU A 120      -1.970 -24.932  -4.481  1.00  9.37              
ATOM    120  CA  VAL A 121      -4.339 -21.287  -5.149  1.00  9.39              
ATOM    121  CA  ASP A 122      -7.496 -23.337  -2.984  1.00  9.65              
ATOM    122  CA  GLU A 123      -4.119 -24.345  -0.290  1.00 10.75              
ATOM    123  CA  MET A 124      -2.879 -20.210   0.100  1.00 10.60              
ATOM    124  CA AILE A 125      -8.070 -19.733  -0.829  0.61 11.16              
ATOM    125  CA  ARG A 126      -9.044 -22.194   2.664  1.00 11.30              
ATOM    126  CA  GLU A 127      -5.519 -21.303   5.595  1.00 13.24              
ATOM    127  CA  ALA A 128      -8.154 -18.184   4.000  1.00 13.38              
ATOM    128  CA  ASP A 129     -12.939 -18.678   2.449  1.00 11.01              
ATOM    129  CA  ILE A 130     -16.181 -18.535   6.041  1.00 12.45              
ATOM    130  CA  ASP A 131     -19.889 -18.108   3.891  1.00 14.06              
ATOM    131  CA  GLY A 132     -18.650 -21.218   0.739  1.00 14.95              
ATOM    132  CA  ASP A 133     -19.688 -19.985  -2.732  1.00 14.21              
ATOM    133  CA  GLY A 134     -15.639 -21.527  -3.572  1.00 12.69              
ATOM    134  CA  HIS A 135     -14.537 -16.669  -3.775  1.00 10.74              
ATOM    135  CA AILE A 136     -12.144 -13.486  -1.442  0.71  9.61              
ATOM    136  CA  ASN A 137     -14.220  -9.542  -0.425  1.00 10.65              
ATOM    137  CA ATYR A 138     -13.111  -8.103   1.502  0.62 11.57              
ATOM    138  CA  GLU A 139     -12.861  -7.469   5.127  1.00 12.62              
ATOM    139  CA  GLU A 140     -11.030 -11.486   4.667  1.00 10.88              
ATOM    140  CA APHE A 141      -7.721 -11.789   3.422  0.53 10.57              
ATOM    141  CA  VAL A 142      -7.737  -9.016   7.073  1.00 13.02              
ATOM    142  CA AARG A 143      -7.411 -11.388   9.483  0.48 16.92              
ATOM    143  CA AMET A 144      -4.233 -13.858   7.418  0.73 17.91              
ATOM    144  CA  MET A 145      -1.160 -11.164   7.383  1.00 23.30              
ATOM    145  CA  VAL A 146      -1.652 -10.251  11.038  1.00 30.36              
ATOM    146  CA  SER A 147      -0.804 -14.141  12.601  1.00 49.83              
ENDMDL                                                                          
ATOM      1  CA  GLU A   2      20.015  -1.560  16.725  1.00 54.51              
ATOM      2  CA  GLN A   3      18.798  -2.106  13.488  1.00 43.98              
ATOM      3  CA  LEU A   4      17.542  -1.062  10.161  1.00 29.51              
ATOM      4  CA  THR A   5      19.670  -3.062   6.754  1.00 23.38              
ATOM      5  CA  GLU A   6      20.954  -0.908   3.653  1.00 23.41              
ATOM      6  CA  GLU A   7      18.245  -2.961   1.306  1.00 18.74              
ATOM      7  CA  GLN A   8      15.229  -1.908   4.107  1.00 15.79              
ATOM      8  CA AILE A   9      16.916   2.099   3.915  0.60 16.16              
ATOM      9  CA  ALA A  10      17.384   1.695  -0.034  1.00 15.86              
ATOM     10  CA AGLU A  11      13.383   0.013  -0.226  0.44 14.66              
ATOM     11  CA APHE A  12      12.440   3.212   1.454  0.74 12.86              
ATOM     12  CA ALYS A  13      14.860   5.793  -0.971  0.60 10.51              
ATOM     13  CA  GLU A  14      13.659   4.137  -3.458  1.00 11.86              
ATOM     14  CA  ALA A  15       9.659   4.390  -1.982  1.00 11.89              
ATOM     15  CA  PHE A  16      10.006   8.030  -1.411  1.00  8.45              
ATOM     16  CA  ALA A  17      10.713   8.173  -5.639  1.00  9.18              
ATOM     17  CA  LEU A  18       7.901   6.373  -7.263  1.00 11.42              
ATOM     18  CA  PHE A  19       6.262   9.843  -4.937  1.00  8.68              
ATOM     19  CA  ASP A  20       9.610  13.291  -4.711  1.00  7.43              
ATOM     20  CA  LYS A  21       9.109  12.860  -8.824  1.00 12.02              
ATOM     21  CA  ASP A  22      12.063  17.043  -8.736  1.00  9.95              
ATOM     22  CA  GLY A  23      14.610  15.054  -6.542  1.00  9.50              
ATOM     23  CA  ASP A  24      15.362  17.993  -3.815  1.00  8.33              
ATOM     24  CA  GLY A  25      14.944  15.572  -0.823  1.00  7.50              
ATOM     25  CA  THR A  26      11.301  17.137   0.322  1.00  7.23              
ATOM     26  CA  ILE A  27       7.521  15.779  -0.427  1.00  7.78              
ATOM     27  CA  THR A  28       5.359  19.032  -0.825  1.00  9.03              
ATOM     28  CA  THR A  29       1.585  19.151  -1.230  1.00 11.81              
ATOM     29  CA  LYS A  30       1.897  19.337  -5.016  1.00 14.05              
ATOM     30  CA  GLU A  31       3.948  15.945  -5.225  1.00  9.87              
ATOM     31  CA  LEU A  32       1.635  13.706  -2.911  1.00  9.76              
ATOM     32  CA  GLY A  33      -1.299  14.591  -5.045  1.00  9.58              
ATOM     33  CA  THR A  34       0.760  11.890  -8.220  1.00  9.32              
ATOM     34  CA  VAL A  35       1.395   7.881  -7.112  1.00  9.59              
ATOM     35  CA AMET A  36      -2.525   8.535  -5.556  0.61  9.67              
ATOM     36  CA  ARG A  37      -3.253   9.262  -8.920  1.00  8.72              
ATOM     37  CA  SER A  38      -0.061   4.920 -10.107  1.00 12.32              
ATOM     38  CA ALEU A  39      -3.952   3.738  -8.322  0.53 15.72              
ATOM     39  CA  GLY A  40      -7.014   6.306  -9.346  1.00 12.21              
ATOM     40  CA  GLN A  41      -8.017   9.399  -6.572  1.00 10.24              
ATOM     41  CA  ASN A  42      -8.248  13.190  -6.801  1.00  7.42              
ATOM     42  CA APRO A  43      -7.805  15.114  -2.892  0.63  8.37              
ATOM     43  CA  THR A  44      -8.148  19.504  -2.025  1.00  9.95              
ATOM     44  CA  GLU A  45      -4.916  21.791  -0.890  1.00 10.91              
ATOM     45  CA  ALA A  46      -6.384  21.877   3.131  1.00 11.63              
ATOM     46  CA  GLU A  47      -6.958  17.636   3.270  1.00  9.34              
ATOM     47  CA  LEU A  48      -3.491  17.151   1.645  1.00  8.88              
ATOM     48  CA  GLN A  49      -1.976  19.919   4.513  1.00  9.62              
ATOM     49  CA  ASP A  50      -3.662  17.571   7.398  1.00 10.37              
ATOM     50  CA  MET A  51      -1.862  14.122   5.740  1.00 10.93              
ATOM     51  CA AILE A  52       1.655  16.190   5.999  0.52  9.63              
ATOM     52  CA  ASN A  53       0.909  17.797   9.488  1.00 10.19              
ATOM     53  CA  GLU A  54       0.303  14.060  11.014  1.00 17.10              
ATOM     54  CA AVAL A  55       3.990  13.516  10.197  0.44 15.60              
ATOM     55  CA  ASP A  56       5.850  17.215  10.062  1.00 15.46              
ATOM     56  CA  ALA A  57       7.803  16.904  13.746  1.00 13.59              
ATOM     57  CA  ASP A  58      10.558  20.054  13.043  1.00 12.17              
ATOM     58  CA  GLY A  59       7.694  22.209  11.900  1.00 16.07              
ATOM     59  CA  ASN A  60       9.150  23.766   8.238  1.00 15.63              
ATOM     60  CA  GLY A  61       5.635  22.967   6.267  1.00 11.82              
ATOM     61  CA  THR A  62       7.246  19.820   3.813  1.00  8.43              
ATOM     62  CA  ILE A  63       8.269  15.718   4.389  1.00  7.21              
ATOM     63  CA  ASP A  64      12.305  14.976   4.466  1.00  7.73              
ATOM     64  CA  PHE A  65      13.963  11.561   4.475  1.00  9.05              
ATOM     65  CA  PRO A  66      14.082  10.845   8.585  1.00 11.62              
ATOM     66  CA  GLU A  67      10.255  12.237   8.720  1.00  9.06              
ATOM     67  CA APHE A  68       9.216   9.856   5.776  0.59  9.62              
ATOM     68  CA  LEU A  69      11.307   6.690   7.975  1.00 13.94              
ATOM     69  CA ASER A  70       8.976   7.585  11.112  0.78 14.51              
ATOM     70  CA ALEU A  71       5.586   8.116   8.401  0.53 12.64              
ATOM     71  CA AMET A  72       5.932   4.744   6.555  0.67 14.57              
ATOM     72  CA AALA A  73       7.077   2.668  10.561  0.54 17.68              
ATOM     73  CA AARG A  74       3.580   4.408  11.939  0.51 16.59              
ATOM     74  CA  LYS A  75       1.516   5.453   7.502  1.00 22.03              
ATOM     75  CA AMET A  76       3.321   1.545   5.881  0.60 22.35              
ATOM     76  CA  LYS A  77       2.990  -0.217  10.018  1.00 25.50              
ATOM     77  CA AGLU A  78      -0.666   1.640  12.089  0.58 19.93              
ATOM     78  CA  GLN A  79      -3.451   2.705   8.759  1.00 18.67              
ATOM     79  CA AASP A  80      -1.509  -2.136   7.581  0.31 19.26              
ATOM     80  CA ASER A  81      -4.545  -4.002  10.257  0.46 21.04              
ATOM     81  CA AGLU A  82      -7.825  -1.882   8.683  0.56 18.44              
ATOM     82  CA  GLU A  83      -8.311   0.509   4.888  1.00 17.69              
ATOM     83  CA  GLU A  84      -4.481  -2.594   3.483  1.00 21.94              
ATOM     84  CA ALEU A  85      -5.596  -4.143   3.244  0.51 14.30              
ATOM     85  CA  ILE A  86      -8.830  -2.181   0.862  1.00 13.46              
ATOM     86  CA AGLU A  87      -5.005  -1.600  -0.988  0.58 16.18              
ATOM     87  CA  ALA A  88      -2.719  -5.995  -1.807  1.00 16.77              
ATOM     88  CA  PHE A  89      -6.899  -5.608  -3.051  1.00 12.77              
ATOM     89  CA ALYS A  90      -8.143  -2.649  -5.953  0.51 11.05              
ATOM     90  CA AVAL A  91      -5.020  -3.469  -7.467  0.54 12.30              
ATOM     91  CA APHE A  92      -6.163  -7.575  -7.124  0.61 11.45              
ATOM     92  CA  ASP A  93     -10.355  -6.930  -8.473  1.00 12.43              
ATOM     93  CA  ARG A  94      -9.174  -5.188 -12.356  1.00 15.05              
ATOM     94  CA  ASP A  95     -12.480  -5.728 -14.356  1.00 17.81              
ATOM     95  CA  GLY A  96     -14.325  -3.901 -10.816  1.00 21.74              
ATOM     96  CA  ASN A  97     -18.235  -6.961  -9.610  1.00 21.86              
ATOM     97  CA  GLY A  98     -17.529  -6.717  -4.750  1.00 18.47              
ATOM     98  CA  LEU A  99     -15.544 -10.929  -4.611  1.00 13.28              
ATOM     99  CA AILE A 100     -11.348 -12.376  -6.274  0.90  9.81              
ATOM    100  CA  SER A 101     -12.722 -16.048  -9.890  1.00 10.27              
ATOM    101  CA  ALA A 102      -9.756 -18.692  -9.453  1.00 10.69              
ATOM    102  CA  ALA A 103      -8.678 -16.849 -13.772  1.00 11.64              
ATOM    103  CA  GLU A 104      -8.017 -12.905 -12.916  1.00  9.38              
ATOM    104  CA  LEU A 105      -5.433 -13.707  -9.345  1.00  9.41              
ATOM    105  CA  ARG A 106      -3.976 -14.725 -11.356  1.00  9.65              
ATOM    106  CA AHIS A 107      -2.035 -11.487 -13.880  0.34 10.82              
ATOM    107  CA  VAL A 108      -2.695  -8.011  -9.940  1.00 11.53              
ATOM    108  CA  MET A 109      -0.274 -10.472  -6.712  1.00 10.52              
ATOM    109  CA  THR A 110       2.419  -9.755  -9.340  1.00 11.80              
ATOM    110  CA AASN A 111       1.472  -3.231  -8.539  0.72 10.91              
ATOM    111  CA  LEU A 112       2.040  -2.140  -6.102  1.00 12.32              
ATOM    112  CA  GLY A 113       6.696  -5.944  -6.701  1.00 11.96              
ATOM    113  CA  GLU A 114       5.863 -11.494  -4.075  1.00 10.90              
ATOM    114  CA ALYS A 115       5.854 -16.182  -8.314  0.67 10.41              
ATOM    115  CA ALEU A 116       2.354 -19.648  -7.279  0.58  8.35              
ATOM    116  CA  THR A 117      -0.167 -22.725 -11.437  1.00  8.53              
ATOM    117  CA  ASP A 118      -3.951 -23.791 -10.915  1.00  8.68              
ATOM    118  CA AASP A 119      -4.376 -26.282  -8.032  0.34  8.53              
ATOM    119  CA  GLU A 120      -1.058 -23.938  -5.295  1.00  9.37              
ATOM    120  CA  VAL A 121      -3.602 -20.805  -5.529  1.00  9.39              
ATOM    121  CA  ASP A 122      -6.325 -23.176  -3.658  1.00  9.65              
ATOM    122  CA  GLU A 123      -3.221 -23.793  -1.070  1.00 10.75              
ATOM    123  CA  MET A 124      -2.738 -19.393  -0.158  1.00 10.60              
ATOM    124  CA AILE A 125      -7.744 -19.314  -1.133  0.61 11.16              
ATOM    125  CA  ARG A 126      -8.142 -22.285   2.014  1.00 11.30              
ATOM    126  CA  GLU A 127      -4.847 -21.151   4.912  1.00 13.24              
ATOM    127  CA  ALA A 128      -7.623 -18.230   3.657  1.00 13.38              
ATOM    128  CA  ASP A 129     -12.286 -19.170   2.216  1.00 11.01              
ATOM    129  CA  ILE A 130     -15.273 -19.562   5.823  1.00 12.45              
ATOM    130  CA  ASP A 131     -19.159 -18.988   3.862  1.00 14.06              
ATOM    131  CA  GLY A 132     -17.784 -21.870   0.617  1.00 14.95              
ATOM    132  CA  ASP A 133     -18.850 -20.503  -2.785  1.00 14.21              
ATOM    133  CA  GLY A 134     -14.706 -21.662  -3.858  1.00 12.69              
ATOM    134  CA  HIS A 135     -14.182 -17.071  -3.626  1.00 10.74              
ATOM    135  CA AILE A 136     -12.010 -13.796  -1.241  0.71  9.61              
ATOM    136  CA  ASN A 137     -14.455 -10.012  -0.115  1.00 10.65              
ATOM    137  CA ATYR A 138     -13.096  -8.770   1.657  0.62 11.57              
ATOM    138  CA  GLU A 139     -13.224  -8.022   5.493  1.00 12.62              
ATOM    139  CA  GLU A 140     -11.018 -11.883   4.770  1.00 10.88              
ATOM    140  CA APHE A 141      -7.392 -11.829   3.369  0.53 10.57              
ATOM    141  CA  VAL A 142      -7.552  -9.339   7.300  1.00 13.02              
ATOM    142  CA AARG A 143      -7.245 -11.726   9.515  0.48 16.92              
ATOM    143  CA AMET A 144      -4.049 -13.695   7.225  0.73 17.91              
ATOM    144  CA  MET A 145      -1.127 -10.830   7.427  1.00 23.30              
ATOM    145  CA  VAL A 146      -1.668 -10.345  11.123  1.00 30.36              
ATOM    146  CA  SER A 147      -0.420 -14.216  12.385  1.00 49.83              
ENDMDL                                                                          
ATOM      1  CA  GLU A   2      19.781  -1.625  16.938  1.00 54.51              
ATOM      2  CA  GLN A   3      18.814  -2.268  13.623  1.00 43.98              
ATOM      3  CA  LEU A   4      17.445  -1.284  10.335  1.00 29.51              
ATOM      4  CA  THR A   5      19.397  -3.374   6.994  1.00 23.38              
ATOM      5  CA  GLU A   6      20.648  -1.376   3.804  1.00 23.41              
ATOM      6  CA  GLU A   7      17.876  -3.368   1.585  1.00 18.74              
ATOM      7  CA  GLN A   8      14.978  -2.159   4.361  1.00 15.79              
ATOM      8  CA AILE A   9      16.697   1.743   4.035  0.60 16.16              
ATOM      9  CA  ALA A  10      17.089   1.167   0.101  1.00 15.86              
ATOM     10  CA AGLU A  11      13.066  -0.322   0.040  0.44 14.66              
ATOM     11  CA APHE A  12      12.230   2.933   1.627  0.74 12.86              
ATOM     12  CA ALYS A  13      14.656   5.258  -0.928  0.60 10.51              
ATOM     13  CA  GLU A  14      13.375   3.628  -3.279  1.00 11.86              
ATOM     14  CA  ALA A  15       9.374   4.122  -1.680  1.00 11.89              
ATOM     15  CA  PHE A  16       9.847   7.698  -1.300  1.00  8.45              
ATOM     16  CA  ALA A  17      10.568   7.689  -5.533  1.00  9.18              
ATOM     17  CA  LEU A  18       7.772   5.922  -7.121  1.00 11.42              
ATOM     18  CA  PHE A  19       6.151   9.481  -4.937  1.00  8.68              
ATOM     19  CA  ASP A  20       9.518  12.742  -4.765  1.00  7.43              
ATOM     20  CA  LYS A  21       8.954  12.129  -8.841  1.00 12.02              
ATOM     21  CA  ASP A  22      11.940  16.333  -8.938  1.00  9.95              
ATOM     22  CA  GLY A  23      14.458  14.377  -6.715  1.00  9.50              
ATOM     23  CA  ASP A  24      15.291  17.354  -4.156  1.00  8.33              
ATOM     24  CA  GLY A  25      14.827  15.051  -1.097  1.00  7.50              
ATOM     25  CA  THR A  26      11.295  16.700  -0.012  1.00  7.23              
ATOM     26  CA  ILE A  27       7.516  15.419  -0.661  1.00  7.78              
ATOM     27  CA  THR A  28       5.371  18.645  -1.161  1.00  9.03              
ATOM     28  CA  THR A  29       1.570  18.831  -1.535  1.00 11.81              
ATOM     29  CA  LYS A  30       1.864  18.818  -5.263  1.00 14.05              
ATOM     30  CA  GLU A  31       3.897  15.477  -5.334  1.00  9.87              
ATOM     31  CA  LEU A  32       1.606  13.440  -2.972  1.00  9.76              
ATOM     32  CA  GLY A  33      -1.378  14.242  -5.073  1.00  9.58              
ATOM     33  CA  THR A  34       0.610  11.475  -8.174  1.00  9.32              
ATOM     34  CA  VAL A  35       1.235   7.631  -7.113  1.00  9.59              
ATOM     35  CA AMET A  36      -2.623   8.412  -5.446  0.61  9.67              
ATOM     36  CA  ARG A  37      -3.474   8.936  -8.761  1.00  8.72              
ATOM     37  CA  SER A  38      -0.528   4.695  -9.840  1.00 12.32              
ATOM     38  CA ALEU A  39      -4.224   3.604  -7.983  0.53 15.72              
ATOM     39  CA  GLY A  40      -7.250   6.057  -9.000  1.00 12.21              
ATOM     40  CA  GLN A  41      -8.051   9.218  -6.398  1.00 10.24              
ATOM     41  CA  ASN A  42      -8.361  12.932  -6.662  1.00  7.42              
ATOM     42  CA APRO A  43      -7.723  14.960  -2.912  0.63  8.37              
ATOM     43  CA  THR A  44      -8.069  19.329  -2.138  1.00  9.95              
ATOM     44  CA  GLU A  45      -4.801  21.547  -1.160  1.00 10.91              
ATOM     45  CA  ALA A  46      -6.174  21.842   2.837  1.00 11.63              
ATOM     46  CA  GLU A  47      -6.796  17.704   3.118  1.00  9.34              
ATOM     47  CA  LEU A  48      -3.369  17.081   1.489  1.00  8.88              
ATOM     48  CA  GLN A  49      -1.751  19.884   4.168  1.00  9.62              
ATOM     49  CA  ASP A  50      -3.477  17.727   7.202  1.00 10.37              
ATOM     50  CA  MET A  51      -1.749  14.234   5.692  1.00 10.93              
ATOM     51  CA AILE A  52       1.794  16.218   5.854  0.52  9.63              
ATOM     52  CA  ASN A  53       1.107  17.954   9.229  1.00 10.19              
ATOM     53  CA  GLU A  54       0.481  14.317  10.929  1.00 17.10              
ATOM     54  CA AVAL A  55       4.204  13.695  10.189  0.44 15.60              
ATOM     55  CA  ASP A  56       6.013  17.318   9.820  1.00 15.46              
ATOM     56  CA  ALA A  57       8.035  17.096  13.423  1.00 13.59              
ATOM     57  CA  ASP A  58      10.770  20.079  12.553  1.00 12.17              
ATOM     58  CA  GLY A  59       7.933  22.221  11.384  1.00 16.07              
ATOM     59  CA  ASN A  60       9.325  23.575   7.710  1.00 15.63              
ATOM     60  CA  GLY A  61       5.803  22.764   5.796  1.00 11.82              
ATOM     61  CA  THR A  62       7.293  19.575   3.469  1.00  8.43              
ATOM     62  CA  ILE A  63       8.278  15.550   4.156  1.00  7.21              
ATOM     63  CA  ASP A  64      12.273  14.748   4.248  1.00  7.73              
ATOM     64  CA  PHE A  65      13.859  11.226   4.291  1.00  9.05              
ATOM     65  CA  PRO A  66      13.948  10.696   8.437  1.00 11.62              
ATOM     66  CA  GLU A  67      10.190  12.219   8.548  1.00  9.06              
ATOM     67  CA APHE A  68       9.122   9.752   5.707  0.59  9.62              
ATOM     68  CA  LEU A  69      11.086   6.662   7.994  1.00 13.94              
ATOM     69  CA ASER A  70       8.838   7.718  11.071  0.78 14.51              
ATOM     70  CA ALEU A  71       5.539   8.133   8.384  0.53 12.64              
ATOM     71  CA AMET A  72       5.766   4.625   6.720  0.67 14.57              
ATOM     72  CA AALA A  73       6.755   2.838  10.792  0.54 17.68              
ATOM     73  CA AARG A  74       3.454   4.781  12.085  0.51 16.59              
ATOM     74  CA  LYS A  75       1.361   5.575   7.743  1.00 22.03              
ATOM     75  CA AMET A  76       2.990   1.656   6.166  0.60 22.35              
ATOM     76  CA  LYS A  77       2.673   0.017  10.301  1.00 25.50              
ATOM     77  CA AGLU A  78      -0.772   1.967  12.440  0.58 19.93              
ATOM     78  CA  GLN A  79      -3.730   2.889   9.366  1.00 18.67              
ATOM     79  CA AASP A  80      -2.076  -1.996   8.062  0.31 19.26              
ATOM     80  CA ASER A  81      -5.035  -4.003  10.565  0.46 21.04              
ATOM     81  CA AGLU A  82      -8.433  -2.182   8.915  0.56 18.44              
ATOM     82  CA  GLU A  83      -9.143   0.263   5.369  1.00 17.69              
ATOM     83  CA  GLU A  84      -5.231  -2.124   3.817  1.00 21.94              
ATOM     84  CA ALEU A  85      -5.970  -3.810   3.634  0.51 14.30              
ATOM     85  CA  ILE A  86      -9.429  -2.410   1.296  1.00 13.46              
ATOM     86  CA AGLU A  87      -5.747  -1.371  -0.515  0.58 16.18              
ATOM     87  CA  ALA A  88      -3.174  -5.290  -1.384  1.00 16.77              
ATOM     88  CA  PHE A  89      -7.155  -5.419  -2.716  1.00 12.77              
ATOM     89  CA ALYS A  90      -8.671  -2.619  -5.446  0.51 11.05              
ATOM     90  CA AVAL A  91      -5.607  -3.157  -6.962  0.54 12.30              
ATOM     91  CA APHE A  92      -6.568  -7.404  -6.847  0.61 11.45              
ATOM     92  CA  ASP A  93     -10.764  -6.907  -7.985  1.00 12.43              
ATOM     93  CA  ARG A  94      -9.781  -4.890 -11.644  1.00 15.05              
ATOM     94  CA  ASP A  95     -12.911  -5.505 -13.793  1.00 17.81              
ATOM     95  CA  GLY A  96     -14.734  -4.059 -10.261  1.00 21.74              
ATOM     96  CA  ASN A  97     -18.283  -7.282  -9.130  1.00 21.86              
ATOM     97  CA  GLY A  98     -17.608  -7.297  -4.265  1.00 18.47              
ATOM     98  CA  LEU A  99     -15.445 -11.277  -4.404  1.00 13.28              
ATOM     99  CA AILE A 100     -11.286 -12.334  -6.149  0.90  9.81              
ATOM    100  CA  SER A 101     -12.328 -15.819  -9.697  1.00 10.27              
ATOM    101  CA  ALA A 102      -9.260 -18.270  -9.356  1.00 10.69              
ATOM    102  CA  ALA A 103      -8.308 -16.137 -13.517  1.00 11.64              
ATOM    103  CA  GLU A 104      -8.022 -12.294 -12.547  1.00  9.38              
ATOM    104  CA  LEU A 105      -5.371 -13.207  -9.262  1.00  9.41              
ATOM    105  CA  ARG A 106      -3.766 -13.818 -11.328  1.00  9.65              
ATOM    106  CA AHIS A 107      -2.295 -10.469 -13.641  0.34 10.82              
ATOM    107  CA  VAL A 108      -2.901  -7.361  -9.819  1.00 11.53              
ATOM    108  CA  MET A 109      -0.130  -9.843  -6.917  1.00 10.52              
ATOM    109  CA  THR A 110       2.242  -8.536  -9.479  1.00 11.80              
ATOM    110  CA AASN A 111       0.921  -2.697  -8.497  0.72 10.91              
ATOM    111  CA  LEU A 112       1.837  -1.640  -6.329  1.00 12.32              
ATOM    112  CA  GLY A 113       6.312  -4.953  -7.068  1.00 11.96              
ATOM    113  CA  GLU A 114       5.959 -10.510  -4.453  1.00 10.90              
ATOM    114  CA ALYS A 115       5.873 -14.665  -8.608  0.67 10.41              
ATOM    115  CA ALEU A 116       2.745 -18.330  -7.721  0.58  8.35              
ATOM    116  CA  THR A 117       0.389 -21.446 -11.656  1.00  8.53              
ATOM    117  CA  ASP A 118      -3.088 -22.822 -11.372  1.00  8.68              
ATOM    118  CA AASP A 119      -3.407 -25.559  -8.637  0.34  8.53              
ATOM    119  CA  GLU A 120      -0.297 -22.962  -5.958  1.00  9.37              
ATOM    120  CA  VAL A 121      -3.024 -20.131  -5.957  1.00  9.39              
ATOM    121  CA  ASP A 122      -5.440 -22.773  -4.262  1.00  9.65              
ATOM    122  CA  GLU A 123      -2.465 -23.211  -1.696  1.00 10.75              
ATOM    123  CA  MET A 124      -2.514 -18.725  -0.516  1.00 10.60              
ATOM    124  CA AILE A 125      -7.283 -18.988  -1.432  0.61 11.16              
ATOM    125  CA  ARG A 126      -7.382 -22.256   1.421  1.00 11.30              
ATOM    126  CA  GLU A 127      -4.288 -20.956   4.285  1.00 13.24              
ATOM    127  CA  ALA A 128      -7.207 -18.243   3.394  1.00 13.38              
ATOM    128  CA  ASP A 129     -11.592 -19.482   1.997  1.00 11.01              
ATOM    129  CA  ILE A 130     -14.358 -20.172   5.555  1.00 12.45              
ATOM    130  CA  ASP A 131     -18.330 -19.689   3.740  1.00 14.06              
ATOM    131  CA  GLY A 132     -16.887 -22.409   0.451  1.00 14.95              
ATOM    132  CA  ASP A 133     -18.005 -20.921  -2.861  1.00 14.21              
ATOM    133  CA  GLY A 134     -13.866 -21.715  -4.058  1.00 12.69              
ATOM    134  CA  HIS A 135     -13.724 -17.275  -3.595  1.00 10.74              
ATOM    135  CA AILE A 136     -11.794 -14.080  -1.133  0.71  9.61              
ATOM    136  CA  ASN A 137     -14.417 -10.561   0.086  1.00 10.65              
ATOM    137  CA ATYR A 138     -13.026  -9.210   1.841  0.62 11.57              
ATOM    138  CA  GLU A 139     -13.287  -8.624   5.747  1.00 12.62              
ATOM    139  CA  GLU A 140     -10.857 -12.323   4.819  1.00 10.88              
ATOM    140  CA APHE A 141      -7.239 -11.814   3.342  0.53 10.57              
ATOM    141  CA  VAL A 142      -7.471  -9.589   7.404  1.00 13.02              
ATOM    142  CA AARG A 143      -7.057 -12.056   9.463  0.48 16.92              
ATOM    143  CA AMET A 144      -3.912 -13.625   7.027  0.73 17.91              
ATOM    144  CA  MET A 145      -1.155 -10.611   7.452  1.00 23.30              
ATOM    145  CA  VAL A 146      -1.658 -10.457  11.173  1.00 30.36              
ATOM    146  CA  SER A 147      -0.115 -14.251  12.147  1.00 49.83              
ENDMDL                                                                          
ATOM      1  CA  GLU A   2      19.550  -1.697  17.131  1.00 54.51              
ATOM      2  CA  GLN A   3      18.825  -2.427  13.761  1.00 43.98              
ATOM      3  CA  LEU A   4      17.349  -1.511  10.502  1.00 29.51              
ATOM      4  CA  THR A   5      19.127  -3.681   7.236  1.00 23.38              
ATOM      5  CA  GLU A   6      20.341  -1.841   3.974  1.00 23.41              
ATOM      6  CA  GLU A   7      17.509  -3.774   1.876  1.00 18.74              
ATOM      7  CA  GLN A   8      14.732  -2.415   4.617  1.00 15.79              
ATOM      8  CA AILE A   9      16.484   1.373   4.156  0.60 16.16              
ATOM      9  CA  ALA A  10      16.775   0.653   0.246  1.00 15.86              
ATOM     10  CA AGLU A  11      12.754  -0.657   0.308  0.44 14.66              
ATOM     11  CA APHE A  12      12.031   2.649   1.810  0.74 12.86              
ATOM     12  CA ALYS A  13      14.436   4.761  -0.849  0.60 10.51              
ATOM     13  CA  GLU A  14      13.045   3.144  -3.122  1.00 11.86              
ATOM     14  CA  ALA A  15       9.086   3.834  -1.454  1.00 11.89              
ATOM     15  CA  PHE A  16       9.704   7.352  -1.203  1.00  8.45              
ATOM     16  CA  ALA A  17      10.458   7.242  -5.400  1.00  9.18              
ATOM     17  CA  LEU A  18       7.633   5.548  -6.936  1.00 11.42              
ATOM     18  CA  PHE A  19       6.062   9.153  -4.884  1.00  8.68              
ATOM     19  CA  ASP A  20       9.417  12.214  -4.829  1.00  7.43              
ATOM     20  CA  LYS A  21       8.838  11.504  -8.864  1.00 12.02              
ATOM     21  CA  ASP A  22      11.801  15.606  -9.129  1.00  9.95              
ATOM     22  CA  GLY A  23      14.309  13.695  -6.882  1.00  9.50              
ATOM     23  CA  ASP A  24      15.212  16.710  -4.481  1.00  8.33              
ATOM     24  CA  GLY A  25      14.735  14.546  -1.352  1.00  7.50              
ATOM     25  CA  THR A  26      11.285  16.272  -0.306  1.00  7.23              
ATOM     26  CA  ILE A  27       7.509  15.067  -0.883  1.00  7.78              
ATOM     27  CA  THR A  28       5.389  18.266  -1.477  1.00  9.03              
ATOM     28  CA  THR A  29       1.580  18.515  -1.799  1.00 11.81              
ATOM     29  CA  LYS A  30       1.833  18.328  -5.508  1.00 14.05              
ATOM     30  CA  GLU A  31       3.838  15.014  -5.452  1.00  9.87              
ATOM     31  CA  LEU A  32       1.578  13.164  -3.018  1.00  9.76              
ATOM     32  CA  GLY A  33      -1.440  13.935  -5.092  1.00  9.58              
ATOM     33  CA  THR A  34       0.462  11.173  -8.151  1.00  9.32              
ATOM     34  CA  VAL A  35       1.031   7.462  -7.042  1.00  9.59              
ATOM     35  CA AMET A  36      -2.751   8.304  -5.297  0.61  9.67              
ATOM     36  CA  ARG A  37      -3.727   8.725  -8.593  1.00  8.72              
ATOM     37  CA  SER A  38      -1.046   4.603  -9.608  1.00 12.32              
ATOM     38  CA ALEU A  39      -4.491   3.523  -7.652  0.53 15.72              
ATOM     39  CA  GLY A  40      -7.522   5.863  -8.649  1.00 12.21              
ATOM     40  CA  GLN A  41      -8.144   9.060  -6.188  1.00 10.24              
ATOM     41  CA  ASN A  42      -8.480  12.741  -6.499  1.00  7.42              
ATOM     42  CA APRO A  43      -7.666  14.825  -2.912  0.63  8.37              
ATOM     43  CA  THR A  44      -7.990  19.148  -2.251  1.00  9.95              
ATOM     44  CA  GLU A  45      -4.695  21.298  -1.427  1.00 10.91              
ATOM     45  CA  ALA A  46      -5.970  21.790   2.526  1.00 11.63              
ATOM     46  CA  GLU A  47      -6.634  17.750   2.949  1.00  9.34              
ATOM     47  CA  LEU A  48      -3.243  17.000   1.332  1.00  8.88              
ATOM     48  CA  GLN A  49      -1.550  19.822   3.836  1.00  9.62              
ATOM     49  CA  ASP A  50      -3.281  17.869   6.976  1.00 10.37              
ATOM     50  CA  MET A  51      -1.626  14.349   5.618  1.00 10.93              
ATOM     51  CA AILE A  52       1.926  16.230   5.679  0.52  9.63              
ATOM     52  CA  ASN A  53       1.306  18.094   8.958  1.00 10.19              
ATOM     53  CA  GLU A  54       0.668  14.571  10.808  1.00 17.10              
ATOM     54  CA AVAL A  55       4.391  13.846  10.122  0.44 15.60              
ATOM     55  CA  ASP A  56       6.182  17.376   9.556  1.00 15.46              
ATOM     56  CA  ALA A  57       8.268  17.243  13.068  1.00 13.59              
ATOM     57  CA  ASP A  58      10.983  20.091  12.050  1.00 12.17              
ATOM     58  CA  GLY A  59       8.165  22.225  10.851  1.00 16.07              
ATOM     59  CA  ASN A  60       9.498  23.385   7.172  1.00 15.63              
ATOM     60  CA  GLY A  61       5.970  22.552   5.322  1.00 11.82              
ATOM     61  CA  THR A  62       7.354  19.323   3.137  1.00  8.43              
ATOM     62  CA  ILE A  63       8.291  15.377   3.938  1.00  7.21              
ATOM     63  CA  ASP A  64      12.238  14.505   4.033  1.00  7.73              
ATOM     64  CA  PHE A  65      13.747  10.915   4.149  1.00  9.05              
ATOM     65  CA  PRO A  66      13.821  10.553   8.292  1.00 11.62              
ATOM     66  CA  GLU A  67      10.133  12.175   8.380  1.00  9.06              
ATOM     67  CA APHE A  68       9.017   9.647   5.653  0.59  9.62              
ATOM     68  CA  LEU A  69      10.872   6.627   8.003  1.00 13.94              
ATOM     69  CA ASER A  70       8.704   7.839  11.016  0.78 14.51              
ATOM     70  CA ALEU A  71       5.455   8.168   8.378  0.53 12.64              
ATOM     71  CA AMET A  72       5.607   4.574   6.903  0.67 14.57              
ATOM     72  CA AALA A  73       6.488   3.040  10.986  0.54 17.68              
ATOM     73  CA AARG A  74       3.309   5.115  12.201  0.51 16.59              
ATOM     74  CA  LYS A  75       1.174   5.684   7.993  1.00 22.03              
ATOM     75  CA AMET A  76       2.661   1.786   6.473  0.60 22.35              
ATOM     76  CA  LYS A  77       2.335   0.251  10.583  1.00 25.50              
ATOM     77  CA AGLU A  78      -0.934   2.251  12.773  0.58 19.93              
ATOM     78  CA  GLN A  79      -4.018   3.008   9.927  1.00 18.67              
ATOM     79  CA AASP A  80      -2.640  -1.816   8.536  0.31 19.26              
ATOM     80  CA ASER A  81      -5.505  -3.938  10.866  0.46 21.04              
ATOM     81  CA AGLU A  82      -8.973  -2.414   9.172  0.56 18.44              
ATOM     82  CA  GLU A  83      -9.887   0.026   5.820  1.00 17.69              
ATOM     83  CA  GLU A  84      -5.976  -1.741   4.202  1.00 21.94              
ATOM     84  CA ALEU A  85      -6.366  -3.605   3.991  0.51 14.30              
ATOM     85  CA  ILE A  86      -9.926  -2.620   1.721  1.00 13.46              
ATOM     86  CA AGLU A  87      -6.479  -1.209  -0.074  0.58 16.18              
ATOM     87  CA  ALA A  88      -3.714  -4.731  -0.962  1.00 16.77              
ATOM     88  CA  PHE A  89      -7.447  -5.353  -2.327  1.00 12.77              
ATOM     89  CA ALYS A  90      -9.176  -2.668  -4.925  0.51 11.05              
ATOM     90  CA AVAL A  91      -6.150  -2.957  -6.487  0.54 12.30              
ATOM     91  CA APHE A  92      -6.901  -7.222  -6.535  0.61 11.45              
ATOM     92  CA  ASP A  93     -11.034  -6.921  -7.522  1.00 12.43              
ATOM     93  CA  ARG A  94     -10.243  -4.739 -11.006  1.00 15.05              
ATOM     94  CA  ASP A  95     -13.307  -5.402 -13.187  1.00 17.81              
ATOM     95  CA  GLY A  96     -15.106  -4.280  -9.678  1.00 21.74              
ATOM     96  CA  ASN A  97     -18.303  -7.607  -8.655  1.00 21.86              
ATOM     97  CA  GLY A  98     -17.574  -7.796  -3.884  1.00 18.47              
ATOM     98  CA  LEU A  99     -15.278 -11.527  -4.255  1.00 13.28              
ATOM     99  CA AILE A 100     -11.216 -12.258  -5.998  0.90  9.81              
ATOM    100  CA  SER A 101     -11.949 -15.537  -9.466  1.00 10.27              
ATOM    101  CA  ALA A 102      -8.776 -17.781  -9.291  1.00 10.69              
ATOM    102  CA  ALA A 103      -7.982 -15.481 -13.266  1.00 11.64              
ATOM    103  CA  GLU A 104      -8.014 -11.760 -12.156  1.00  9.38              
ATOM    104  CA  LEU A 105      -5.330 -12.695  -9.121  1.00  9.41              
ATOM    105  CA  ARG A 106      -3.575 -13.059 -11.266  1.00  9.65              
ATOM    106  CA AHIS A 107      -2.585  -9.655 -13.343  0.34 10.82              
ATOM    107  CA  VAL A 108      -3.082  -6.821  -9.637  1.00 11.53              
ATOM    108  CA  MET A 109      -0.055  -9.194  -7.079  1.00 10.52              
ATOM    109  CA  THR A 110       2.038  -7.544  -9.635  1.00 11.80              
ATOM    110  CA AASN A 111       0.503  -2.292  -8.542  0.72 10.91              
ATOM    111  CA  LEU A 112       1.698  -1.271  -6.477  1.00 12.32              
ATOM    112  CA  GLY A 113       5.960  -4.118  -7.400  1.00 11.96              
ATOM    113  CA  GLU A 114       5.920  -9.569  -4.885  1.00 10.90              
ATOM    114  CA ALYS A 115       5.825 -13.300  -8.942  0.67 10.41              
ATOM    115  CA ALEU A 116       3.083 -17.070  -8.157  0.58  8.35              
ATOM    116  CA  THR A 117       0.929 -20.188 -11.874  1.00  8.53              
ATOM    117  CA  ASP A 118      -2.339 -21.795 -11.754  1.00  8.68              
ATOM    118  CA AASP A 119      -2.497 -24.706  -9.169  0.34  8.53              
ATOM    119  CA  GLU A 120       0.365 -21.993  -6.511  1.00  9.37              
ATOM    120  CA  VAL A 121      -2.522 -19.381  -6.376  1.00  9.39              
ATOM    121  CA  ASP A 122      -4.710 -22.230  -4.820  1.00  9.65              
ATOM    122  CA  GLU A 123      -1.800 -22.600  -2.246  1.00 10.75              
ATOM    123  CA  MET A 124      -2.237 -18.159  -0.907  1.00 10.60              
ATOM    124  CA AILE A 125      -6.775 -18.692  -1.738  0.61 11.16              
ATOM    125  CA  ARG A 126      -6.686 -22.135   0.854  1.00 11.30              
ATOM    126  CA  GLU A 127      -3.778 -20.729   3.699  1.00 13.24              
ATOM    127  CA  ALA A 128      -6.801 -18.216   3.157  1.00 13.38              
ATOM    128  CA  ASP A 129     -10.885 -19.679   1.772  1.00 11.01              
ATOM    129  CA  ILE A 130     -13.444 -20.578   5.262  1.00 12.45              
ATOM    130  CA  ASP A 131     -17.439 -20.277   3.559  1.00 14.06              
ATOM    131  CA  GLY A 132     -15.969 -22.848   0.249  1.00 14.95              
ATOM    132  CA  ASP A 133     -17.161 -21.253  -2.968  1.00 14.21              
ATOM    133  CA  GLY A 134     -13.093 -21.695  -4.237  1.00 12.69              
ATOM    134  CA  HIS A 135     -13.219 -17.373  -3.633  1.00 10.74              
ATOM    135  CA AILE A 136     -11.531 -14.312  -1.090  0.71  9.61              
ATOM    136  CA  ASN A 137     -14.256 -11.102   0.220  1.00 10.65              
ATOM    137  CA ATYR A 138     -12.935  -9.558   2.030  0.62 11.57              
ATOM    138  CA  GLU A 139     -13.193  -9.250   5.917  1.00 12.62              
ATOM    139  CA  GLU A 140     -10.620 -12.757   4.828  1.00 10.88              
ATOM    140  CA APHE A 141      -7.165 -11.797   3.343  0.53 10.57              
ATOM    141  CA  VAL A 142      -7.427  -9.805   7.453  1.00 13.02              
ATOM    142  CA AARG A 143      -6.852 -12.367   9.370  0.48 16.92              
ATOM    143  CA AMET A 144      -3.781 -13.591   6.846  0.73 17.91              
ATOM    144  CA  MET A 145      -1.222 -10.468   7.464  1.00 23.30              
ATOM    145  CA  VAL A 146      -1.639 -10.584  11.190  1.00 30.36              
ATOM    146  CA  SER A 147       0.133 -14.259  11.894  1.00 49.83              
ENDMDL                                                                          
ATOM      1  CA  GLU A   2      19.320  -1.774  17.308  1.00 54.51              
ATOM      2  CA  GLN A   3      18.832  -2.585  13.903  1.00 43.98              
ATOM      3  CA  LEU A   4      17.255  -1.739  10.667  1.00 29.51              
ATOM      4  CA  THR A   5      18.860  -3.986   7.480  1.00 23.38              
ATOM      5  CA  GLU A   6      20.034  -2.305   4.156  1.00 23.41              
ATOM      6  CA  GLU A   7      17.143  -4.178   2.173  1.00 18.74              
ATOM      7  CA  GLN A   8      14.489  -2.676   4.872  1.00 15.79              
ATOM      8  CA AILE A   9      16.274   0.994   4.276  0.60 16.16              
ATOM      9  CA  ALA A  10      16.448   0.149   0.401  1.00 15.86              
ATOM     10  CA AGLU A  11      12.445  -0.990   0.575  0.44 14.66              
ATOM     11  CA APHE A  12      11.835   2.367   1.998  0.74 12.86              
ATOM     12  CA ALYS A  13      14.205   4.289  -0.743  0.60 10.51              
ATOM     13  CA  GLU A  14      12.689   2.671  -2.974  1.00 11.86              
ATOM     14  CA  ALA A  15       8.804   3.532  -1.272  1.00 11.89              
ATOM     15  CA  PHE A  16       9.573   7.006  -1.112  1.00  8.45              
ATOM     16  CA  ALA A  17      10.365   6.816  -5.255  1.00  9.18              
ATOM     17  CA  LEU A  18       7.478   5.219  -6.730  1.00 11.42              
ATOM     18  CA  PHE A  19       5.974   8.845  -4.805  1.00  8.68              
ATOM     19  CA  ASP A  20       9.313  11.706  -4.896  1.00  7.43              
ATOM     20  CA  LYS A  21       8.730  10.944  -8.887  1.00 12.02              
ATOM     21  CA  ASP A  22      11.657  14.872  -9.313  1.00  9.95              
ATOM     22  CA  GLY A  23      14.168  13.013  -7.043  1.00  9.50              
ATOM     23  CA  ASP A  24      15.132  16.068  -4.794  1.00  8.33              
ATOM     24  CA  GLY A  25      14.663  14.054  -1.590  1.00  7.50              
ATOM     25  CA  THR A  26      11.278  15.850  -0.576  1.00  7.23              
ATOM     26  CA  ILE A  27       7.505  14.725  -1.094  1.00  7.78              
ATOM     27  CA  THR A  28       5.412  17.897  -1.776  1.00  9.03              
ATOM     28  CA  THR A  29       1.607  18.203  -2.042  1.00 11.81              
ATOM     29  CA  LYS A  30       1.808  17.869  -5.748  1.00 14.05              
ATOM     30  CA  GLU A  31       3.776  14.564  -5.574  1.00  9.87              
ATOM     31  CA  LEU A  32       1.548  12.888  -3.054  1.00  9.76              
ATOM     32  CA  GLY A  33      -1.496  13.657  -5.106  1.00  9.58              
ATOM     33  CA  THR A  34       0.305  10.929  -8.139  1.00  9.32              
ATOM     34  CA  VAL A  35       0.807   7.331  -6.928  1.00  9.59              
ATOM     35  CA AMET A  36      -2.897   8.203  -5.130  0.61  9.67              
ATOM     36  CA  ARG A  37      -3.992   8.583  -8.419  1.00  8.72              
ATOM     37  CA  SER A  38      -1.567   4.573  -9.409  1.00 12.32              
ATOM     38  CA ALEU A  39      -4.747   3.471  -7.331  0.53 15.72              
ATOM     39  CA  GLY A  40      -7.809   5.705  -8.297  1.00 12.21              
ATOM     40  CA  GLN A  41      -8.276   8.926  -5.951  1.00 10.24              
ATOM     41  CA  ASN A  42      -8.612  12.595  -6.317  1.00  7.42              
ATOM     42  CA APRO A  43      -7.630  14.706  -2.895  0.63  8.37              
ATOM     43  CA  THR A  44      -7.913  18.968  -2.366  1.00  9.95              
ATOM     44  CA  GLU A  45      -4.594  21.049  -1.694  1.00 10.91              
ATOM     45  CA  ALA A  46      -5.771  21.726   2.202  1.00 11.63              
ATOM     46  CA  GLU A  47      -6.473  17.783   2.773  1.00  9.34              
ATOM     47  CA  LEU A  48      -3.116  16.910   1.175  1.00  8.88              
ATOM     48  CA  GLN A  49      -1.362  19.746   3.513  1.00  9.62              
ATOM     49  CA  ASP A  50      -3.080  18.001   6.730  1.00 10.37              
ATOM     50  CA  MET A  51      -1.500  14.460   5.529  1.00 10.93              
ATOM     51  CA AILE A  52       2.055  16.230   5.487  0.52  9.63              
ATOM     52  CA  ASN A  53       1.506  18.220   8.677  1.00 10.19              
ATOM     53  CA  GLU A  54       0.860  14.822  10.662  1.00 17.10              
ATOM     54  CA AVAL A  55       4.560  13.979  10.014  0.44 15.60              
ATOM     55  CA  ASP A  56       6.355  17.409   9.273  1.00 15.46              
ATOM     56  CA  ALA A  57       8.502  17.360  12.693  1.00 13.59              
ATOM     57  CA  ASP A  58      11.196  20.091  11.537  1.00 12.17              
ATOM     58  CA  GLY A  59       8.391  22.223  10.307  1.00 16.07              
ATOM     59  CA  ASN A  60       9.670  23.193   6.625  1.00 15.63              
ATOM     60  CA  GLY A  61       6.137  22.337   4.846  1.00 11.82              
ATOM     61  CA  THR A  62       7.427  19.066   2.809  1.00  8.43              
ATOM     62  CA  ILE A  63       8.309  15.197   3.725  1.00  7.21              
ATOM     63  CA  ASP A  64      12.204  14.250   3.819  1.00  7.73              
ATOM     64  CA  PHE A  65      13.630  10.620   4.033  1.00  9.05              
ATOM     65  CA  PRO A  66      13.701  10.411   8.151  1.00 11.62              
ATOM     66  CA  GLU A  67      10.085  12.117   8.216  1.00  9.06              
ATOM     67  CA APHE A  68       8.906   9.535   5.604  0.59  9.62              
ATOM     68  CA  LEU A  69      10.660   6.584   8.005  1.00 13.94              
ATOM     69  CA ASER A  70       8.571   7.949  10.956  0.78 14.51              
ATOM     70  CA ALEU A  71       5.348   8.216   8.378  0.53 12.64              
ATOM     71  CA AMET A  72       5.443   4.562   7.100  0.67 14.57              
ATOM     72  CA AALA A  73       6.248   3.256  11.162  0.54 17.68              
ATOM     73  CA AARG A  74       3.148   5.422  12.300  0.51 16.59              
ATOM     74  CA  LYS A  75       0.967   5.787   8.248  1.00 22.03              
ATOM     75  CA AMET A  76       2.335   1.926   6.793  0.60 22.35              
ATOM     76  CA  LYS A  77       1.991   0.487  10.863  1.00 25.50              
ATOM     77  CA AGLU A  78      -1.130   2.506  13.092  0.58 19.93              
ATOM     78  CA  GLN A  79      -4.307   3.090  10.456  1.00 18.67              
ATOM     79  CA AASP A  80      -3.201  -1.609   8.992  0.31 19.26              
ATOM     80  CA ASER A  81      -5.961  -3.832  11.168  0.46 21.04              
ATOM     81  CA AGLU A  82      -9.465  -2.598   9.450  0.56 18.44              
ATOM     82  CA  GLU A  83     -10.571  -0.204   6.254  1.00 17.69              
ATOM     83  CA  GLU A  84      -6.711  -1.430   4.611  1.00 21.94              
ATOM     84  CA ALEU A  85      -6.772  -3.481   4.344  0.51 14.30              
ATOM     85  CA  ILE A  86     -10.365  -2.815   2.146  1.00 13.46              
ATOM     86  CA AGLU A  87      -7.204  -1.097   0.345  0.58 16.18              
ATOM     87  CA  ALA A  88      -4.302  -4.276  -0.544  1.00 16.77              
ATOM     88  CA  PHE A  89      -7.761  -5.345  -1.907  1.00 12.77              
ATOM     89  CA ALYS A  90      -9.659  -2.760  -4.404  0.51 11.05              
ATOM     90  CA AVAL A  91      -6.657  -2.816  -6.022  0.54 12.30              
ATOM     91  CA APHE A  92      -7.175  -7.034  -6.197  0.61 11.45              
ATOM     92  CA  ASP A  93     -11.225  -6.952  -7.072  1.00 12.43              
ATOM     93  CA  ARG A  94     -10.627  -4.666 -10.422  1.00 15.05              
ATOM     94  CA  ASP A  95     -13.678  -5.375 -12.568  1.00 17.81              
ATOM     95  CA  GLY A  96     -15.441  -4.540  -9.079  1.00 21.74              
ATOM     96  CA  ASN A  97     -18.305  -7.941  -8.184  1.00 21.86              
ATOM     97  CA  GLY A  98     -17.475  -8.264  -3.557  1.00 18.47              
ATOM     98  CA  LEU A  99     -15.070 -11.741  -4.134  1.00 13.28              
ATOM     99  CA AILE A 100     -11.118 -12.175  -5.835  0.90  9.81              
ATOM    100  CA  SER A 101     -11.576 -15.246  -9.230  1.00 10.27              
ATOM    101  CA  ALA A 102      -8.318 -17.268  -9.246  1.00 10.69              
ATOM    102  CA  ALA A 103      -7.700 -14.864 -13.034  1.00 11.64              
ATOM    103  CA  GLU A 104      -7.998 -11.280 -11.765  1.00  9.38              
ATOM    104  CA  LEU A 105      -5.282 -12.189  -8.935  1.00  9.41              
ATOM    105  CA  ARG A 106      -3.412 -12.377 -11.179  1.00  9.65              
ATOM    106  CA AHIS A 107      -2.876  -8.956 -13.025  0.34 10.82              
ATOM    107  CA  VAL A 108      -3.237  -6.346  -9.413  1.00 11.53              
ATOM    108  CA  MET A 109      -0.028  -8.549  -7.209  1.00 10.52              
ATOM    109  CA  THR A 110       1.804  -6.708  -9.802  1.00 11.80              
ATOM    110  CA AASN A 111       0.142  -1.929  -8.629  0.72 10.91              
ATOM    111  CA  LEU A 112       1.570  -0.965  -6.572  1.00 12.32              
ATOM    112  CA  GLY A 113       5.625  -3.377  -7.696  1.00 11.96              
ATOM    113  CA  GLU A 114       5.817  -8.662  -5.351  1.00 10.90              
ATOM    114  CA ALYS A 115       5.730 -12.042  -9.311  0.67 10.41              
ATOM    115  CA ALEU A 116       3.387 -15.855  -8.581  0.58  8.35              
ATOM    116  CA  THR A 117       1.455 -18.959 -12.093  1.00  8.53              
ATOM    117  CA  ASP A 118      -1.677 -20.738 -12.086  1.00  8.68              
ATOM    118  CA AASP A 119      -1.639 -23.760  -9.649  0.34  8.53              
ATOM    119  CA  GLU A 120       0.960 -21.023  -6.983  1.00  9.37              
ATOM    120  CA  VAL A 121      -2.063 -18.602  -6.768  1.00  9.39              
ATOM    121  CA  ASP A 122      -4.067 -21.608  -5.345  1.00  9.65              
ATOM    122  CA  GLU A 123      -1.194 -21.969  -2.756  1.00 10.75              
ATOM    123  CA  MET A 124      -1.920 -17.661  -1.301  1.00 10.60              
ATOM    124  CA AILE A 125      -6.254 -18.403  -2.049  0.61 11.16              
ATOM    125  CA  ARG A 126      -6.022 -21.945   0.303  1.00 11.30              
ATOM    126  CA  GLU A 127      -3.287 -20.479   3.146  1.00 13.24              
ATOM    127  CA  ALA A 128      -6.377 -18.150   2.924  1.00 13.38              
ATOM    128  CA  ASP A 129     -10.178 -19.797   1.537  1.00 11.01              
ATOM    129  CA  ILE A 130     -12.533 -20.874   4.953  1.00 12.45              
ATOM    130  CA  ASP A 131     -16.505 -20.788   3.337  1.00 14.06              
ATOM    131  CA  GLY A 132     -15.034 -23.203   0.015  1.00 14.95              
ATOM    132  CA  ASP A 133     -16.325 -21.518  -3.102  1.00 14.21              
ATOM    133  CA  GLY A 134     -12.367 -21.623  -4.422  1.00 12.69              
ATOM    134  CA  HIS A 135     -12.691 -17.416  -3.708  1.00 10.74              
ATOM    135  CA AILE A 136     -11.233 -14.499  -1.085  0.71  9.61              
ATOM    136  CA  ASN A 137     -14.033 -11.612   0.315  1.00 10.65              
ATOM    137  CA ATYR A 138     -12.836  -9.871   2.215  0.62 11.57              
ATOM    138  CA  GLU A 139     -13.014  -9.888   6.026  1.00 12.62              
ATOM    139  CA  GLU A 140     -10.342 -13.169   4.808  1.00 10.88              
ATOM    140  CA APHE A 141      -7.128 -11.791   3.365  0.53 10.57              
ATOM    141  CA  VAL A 142      -7.396 -10.005   7.478  1.00 13.02              
ATOM    142  CA AARG A 143      -6.637 -12.656   9.256  0.48 16.92              
ATOM    143  CA AMET A 144      -3.644 -13.568   6.680  0.73 17.91              
ATOM    144  CA  MET A 145      -1.316 -10.371   7.470  1.00 23.30              
ATOM    145  CA  VAL A 146      -1.616 -10.719  11.181  1.00 30.36              
ATOM    146  CA  SER A 147       0.346 -14.247  11.630  1.00 49.83              
ENDMDL                                                                          
ATOM      1  CA  GLU A   2      19.090  -1.854  17.474  1.00 54.51              
ATOM      2  CA  GLN A   3      18.837  -2.740  14.046  1.00 43.98              
ATOM      3  CA  LEU A   4      17.161  -1.968  10.831  1.00 29.51              
ATOM      4  CA  THR A   5      18.595  -4.290   7.725  1.00 23.38              
ATOM      5  CA  GLU A   6      19.728  -2.768   4.346  1.00 23.41              
ATOM      6  CA  GLU A   7      16.778  -4.581   2.475  1.00 18.74              
ATOM      7  CA  GLN A   8      14.247  -2.939   5.127  1.00 15.79              
ATOM      8  CA AILE A   9      16.067   0.607   4.394  0.60 16.16              
ATOM      9  CA  ALA A  10      16.113  -0.348   0.562  1.00 15.86              
ATOM     10  CA AGLU A  11      12.137  -1.320   0.842  0.44 14.66              
ATOM     11  CA APHE A  12      11.637   2.086   2.192  0.74 12.86              
ATOM     12  CA ALYS A  13      13.966   3.833  -0.617  0.60 10.51              
ATOM     13  CA  GLU A  14      12.316   2.203  -2.829  1.00 11.86              
ATOM     14  CA  ALA A  15       8.531   3.220  -1.116  1.00 11.89              
ATOM     15  CA  PHE A  16       9.452   6.662  -1.027  1.00  8.45              
ATOM     16  CA  ALA A  17      10.279   6.402  -5.105  1.00  9.18              
ATOM     17  CA  LEU A  18       7.308   4.919  -6.512  1.00 11.42              
ATOM     18  CA  PHE A  19       5.882   8.551  -4.714  1.00  8.68              
ATOM     19  CA  ASP A  20       9.207  11.215  -4.962  1.00  7.43              
ATOM     20  CA  LYS A  21       8.620  10.425  -8.908  1.00 12.02              
ATOM     21  CA  ASP A  22      11.515  14.135  -9.490  1.00  9.95              
ATOM     22  CA  GLY A  23      14.033  12.334  -7.196  1.00  9.50              
ATOM     23  CA  ASP A  24      15.053  15.429  -5.095  1.00  8.33              
ATOM     24  CA  GLY A  25      14.603  13.572  -1.817  1.00  7.50              
ATOM     25  CA  THR A  26      11.276  15.433  -0.832  1.00  7.23              
ATOM     26  CA  ILE A  27       7.506  14.391  -1.297  1.00  7.78              
ATOM     27  CA  THR A  28       5.440  17.539  -2.064  1.00  9.03              
ATOM     28  CA  THR A  29       1.642  17.896  -2.275  1.00 11.81              
ATOM     29  CA  LYS A  30       1.790  17.436  -5.980  1.00 14.05              
ATOM     30  CA  GLU A  31       3.711  14.131  -5.696  1.00  9.87              
ATOM     31  CA  LEU A  32       1.515  12.618  -3.084  1.00  9.76              
ATOM     32  CA  GLY A  33      -1.550  13.398  -5.115  1.00  9.58              
ATOM     33  CA  THR A  34       0.139  10.718  -8.130  1.00  9.32              
ATOM     34  CA  VAL A  35       0.570   7.220  -6.788  1.00  9.59              
ATOM     35  CA AMET A  36      -3.054   8.108  -4.954  0.61  9.67              
ATOM     36  CA  ARG A  37      -4.264   8.486  -8.241  1.00  8.72              
ATOM     37  CA  SER A  38      -2.077   4.576  -9.235  1.00 12.32              
ATOM     38  CA ALEU A  39      -4.996   3.435  -7.021  0.53 15.72              
ATOM     39  CA  GLY A  40      -8.101   5.572  -7.946  1.00 12.21              
ATOM     40  CA  GLN A  41      -8.432   8.813  -5.695  1.00 10.24              
ATOM     41  CA  ASN A  42      -8.758  12.480  -6.124  1.00  7.42              
ATOM     42  CA APRO A  43      -7.608  14.601  -2.861  0.63  8.37              
ATOM     43  CA  THR A  44      -7.838  18.791  -2.484  1.00  9.95              
ATOM     44  CA  GLU A  45      -4.496  20.803  -1.961  1.00 10.91              
ATOM     45  CA  ALA A  46      -5.577  21.653   1.866  1.00 11.63              
ATOM     46  CA  GLU A  47      -6.313  17.807   2.595  1.00  9.34              
ATOM     47  CA  LEU A  48      -2.991  16.816   1.020  1.00  8.88              
ATOM     48  CA  GLN A  49      -1.182  19.664   3.196  1.00  9.62              
ATOM     49  CA  ASP A  50      -2.877  18.126   6.473  1.00 10.37              
ATOM     50  CA  MET A  51      -1.376  14.566   5.429  1.00 10.93              
ATOM     51  CA AILE A  52       2.183  16.221   5.284  0.52  9.63              
ATOM     52  CA  ASN A  53       1.707  18.336   8.386  1.00 10.19              
ATOM     53  CA  GLU A  54       1.054  15.068  10.499  1.00 17.10              
ATOM     54  CA AVAL A  55       4.716  14.100   9.880  0.44 15.60              
ATOM     55  CA  ASP A  56       6.531  17.426   8.976  1.00 15.46              
ATOM     56  CA  ALA A  57       8.738  17.456  12.306  1.00 13.59              
ATOM     57  CA  ASP A  58      11.408  20.080  11.017  1.00 12.17              
ATOM     58  CA  GLY A  59       8.613  22.215   9.755  1.00 16.07              
ATOM     59  CA  ASN A  60       9.841  22.999   6.071  1.00 15.63              
ATOM     60  CA  GLY A  61       6.305  22.122   4.367  1.00 11.82              
ATOM     61  CA  THR A  62       7.508  18.805   2.480  1.00  8.43              
ATOM     62  CA  ILE A  63       8.334  15.011   3.513  1.00  7.21              
ATOM     63  CA  ASP A  64      12.174  13.985   3.606  1.00  7.73              
ATOM     64  CA  PHE A  65      13.512  10.337   3.934  1.00  9.05              
ATOM     65  CA  PRO A  66      13.586  10.265   8.017  1.00 11.62              
ATOM     66  CA  GLU A  67      10.042  12.048   8.055  1.00  9.06              
ATOM     67  CA APHE A  68       8.790   9.419   5.557  0.59  9.62              
ATOM     68  CA  LEU A  69      10.449   6.536   8.003  1.00 13.94              
ATOM     69  CA ASER A  70       8.438   8.052  10.894  0.78 14.51              
ATOM     70  CA ALEU A  71       5.228   8.272   8.381  0.53 12.64              
ATOM     71  CA AMET A  72       5.271   4.576   7.303  0.67 14.57              
ATOM     72  CA AALA A  73       6.021   3.480  11.331  0.54 17.68              
ATOM     73  CA AARG A  74       2.974   5.713  12.387  0.51 16.59              
ATOM     74  CA  LYS A  75       0.745   5.889   8.507  1.00 22.03              
ATOM     75  CA AMET A  76       2.013   2.071   7.121  0.60 22.35              
ATOM     76  CA  LYS A  77       1.646   0.724  11.142  1.00 25.50              
ATOM     77  CA AGLU A  78      -1.345   2.743  13.400  0.58 19.93              
ATOM     78  CA  GLN A  79      -4.593   3.149  10.962  1.00 18.67              
ATOM     79  CA AASP A  80      -3.759  -1.384   9.427  0.31 19.26              
ATOM     80  CA ASER A  81      -6.407  -3.698  11.474  0.46 21.04              
ATOM     81  CA AGLU A  82      -9.923  -2.746   9.748  0.56 18.44              
ATOM     82  CA  GLU A  83     -11.217  -0.429   6.680  1.00 17.69              
ATOM     83  CA  GLU A  84      -7.436  -1.175   5.029  1.00 21.94              
ATOM     84  CA ALEU A  85      -7.183  -3.412   4.705  0.51 14.30              
ATOM     85  CA  ILE A  86     -10.769  -3.002   2.572  1.00 13.46              
ATOM     86  CA AGLU A  87      -7.925  -1.024   0.751  0.58 16.18              
ATOM     87  CA  ALA A  88      -4.916  -3.895  -0.128  1.00 16.77              
ATOM     88  CA  PHE A  89      -8.088  -5.367  -1.471  1.00 12.77              
ATOM     89  CA ALYS A  90     -10.121  -2.878  -3.889  0.51 11.05              
ATOM     90  CA AVAL A  91      -7.135  -2.709  -5.563  0.54 12.30              
ATOM     91  CA APHE A  92      -7.406  -6.848  -5.840  0.61 11.45              
ATOM     92  CA  ASP A  93     -11.370  -6.992  -6.635  1.00 12.43              
ATOM     93  CA  ARG A  94     -10.962  -4.637  -9.875  1.00 15.05              
ATOM     94  CA  ASP A  95     -14.030  -5.401 -11.946  1.00 17.81              
ATOM     95  CA  GLY A  96     -15.745  -4.825  -8.470  1.00 21.74              
ATOM     96  CA  ASN A  97     -18.291  -8.285  -7.716  1.00 21.86              
ATOM     97  CA  GLY A  98     -17.338  -8.723  -3.261  1.00 18.47              
ATOM     98  CA  LEU A  99     -14.836 -11.940  -4.027  1.00 13.28              
ATOM     99  CA AILE A 100     -10.992 -12.090  -5.665  0.90  9.81              
ATOM    100  CA  SER A 101     -11.209 -14.958  -9.003  1.00 10.27              
ATOM    101  CA  ALA A 102      -7.885 -16.748  -9.214  1.00 10.69              
ATOM    102  CA  ALA A 103      -7.458 -14.275 -12.822  1.00 11.64              
ATOM    103  CA  GLU A 104      -7.978 -10.838 -11.380  1.00  9.38              
ATOM    104  CA  LEU A 105      -5.222 -11.696  -8.715  1.00  9.41              
ATOM    105  CA  ARG A 106      -3.273 -11.740 -11.074  1.00  9.65              
ATOM    106  CA AHIS A 107      -3.160  -8.326 -12.701  0.34 10.82              
ATOM    107  CA  VAL A 108      -3.372  -5.914  -9.157  1.00 11.53              
ATOM    108  CA  MET A 109      -0.029  -7.917  -7.313  1.00 10.52              
ATOM    109  CA  THR A 110       1.548  -5.980  -9.977  1.00 11.80              
ATOM    110  CA AASN A 111      -0.193  -1.580  -8.737  0.72 10.91              
ATOM    111  CA  LEU A 112       1.434  -0.695  -6.630  1.00 12.32              
ATOM    112  CA  GLY A 113       5.298  -2.701  -7.959  1.00 11.96              
ATOM    113  CA  GLU A 114       5.680  -7.783  -5.839  1.00 10.90              
ATOM    114  CA ALYS A 115       5.597 -10.859  -9.709  0.67 10.41              
ATOM    115  CA ALEU A 116       3.668 -14.678  -8.992  0.58  8.35              
ATOM    116  CA  THR A 117       1.968 -17.762 -12.312  1.00  8.53              
ATOM    117  CA  ASP A 118      -1.085 -19.664 -12.385  1.00  8.68              
ATOM    118  CA AASP A 119      -0.823 -22.749 -10.089  0.34  8.53              
ATOM    119  CA  GLU A 120       1.511 -20.048  -7.396  1.00  9.37              
ATOM    120  CA  VAL A 121      -1.629 -17.812  -7.130  1.00  9.39              
ATOM    121  CA  ASP A 122      -3.475 -20.942  -5.847  1.00  9.65              
ATOM    122  CA  GLU A 123      -0.626 -21.323  -3.246  1.00 10.75              
ATOM    123  CA  MET A 124      -1.574 -17.205  -1.686  1.00 10.60              
ATOM    124  CA AILE A 125      -5.733 -18.114  -2.362  0.61 11.16              
ATOM    125  CA  ARG A 126      -5.373 -21.708  -0.238  1.00 11.30              
ATOM    126  CA  GLU A 127      -2.800 -20.212   2.617  1.00 13.24              
ATOM    127  CA  ALA A 128      -5.932 -18.049   2.690  1.00 13.38              
ATOM    128  CA  ASP A 129      -9.475 -19.857   1.290  1.00 11.01              
ATOM    129  CA  ILE A 130     -11.625 -21.105   4.631  1.00 12.45              
ATOM    130  CA  ASP A 131     -15.543 -21.241   3.085  1.00 14.06              
ATOM    131  CA  GLY A 132     -14.087 -23.489  -0.246  1.00 14.95              
ATOM    132  CA  ASP A 133     -15.496 -21.732  -3.260  1.00 14.21              
ATOM    133  CA  GLY A 134     -11.672 -21.515  -4.621  1.00 12.69              
ATOM    134  CA  HIS A 135     -12.155 -17.427  -3.806  1.00 10.74              
ATOM    135  CA AILE A 136     -10.910 -14.650  -1.102  0.71  9.61              
ATOM    136  CA  ASN A 137     -13.773 -12.089   0.384  1.00 10.65              
ATOM    137  CA ATYR A 138     -12.734 -10.173   2.396  0.62 11.57              
ATOM    138  CA  GLU A 139     -12.787 -10.532   6.094  1.00 12.62              
ATOM    139  CA  GLU A 140     -10.037 -13.559   4.766  1.00 10.88              
ATOM    140  CA APHE A 141      -7.108 -11.797   3.404  0.53 10.57              
ATOM    141  CA  VAL A 142      -7.369 -10.198   7.491  1.00 13.02              
ATOM    142  CA AARG A 143      -6.417 -12.928   9.132  0.48 16.92              
ATOM    143  CA AMET A 144      -3.498 -13.547   6.526  0.73 17.91              
ATOM    144  CA  MET A 145      -1.424 -10.300   7.474  1.00 23.30              
ATOM    145  CA  VAL A 146      -1.590 -10.861  11.155  1.00 30.36              
ATOM    146  CA  SER A 147       0.535 -14.224  11.361  1.00 49.83              
ENDMDL                                                                          
ATOM      1  CA  GLU A   2      18.862  -1.938  17.632  1.00 54.51              
ATOM      2  CA  GLN A   3      18.840  -2.895  14.191  1.00 43.98              
ATOM      3  CA  LEU A   4      17.069  -2.198  10.994  1.00 29.51              
ATOM      4  CA  THR A   5      18.332  -4.593   7.970  1.00 23.38              
ATOM      5  CA  GLU A   6      19.421  -3.230   4.543  1.00 23.41              
ATOM      6  CA  GLU A   7      16.413  -4.983   2.780  1.00 18.74              
ATOM      7  CA  GLN A   8      14.005  -3.205   5.382  1.00 15.79              
ATOM      8  CA AILE A   9      15.862   0.216   4.509  0.60 16.16              
ATOM      9  CA  ALA A  10      15.771  -0.840   0.729  1.00 15.86              
ATOM     10  CA AGLU A  11      11.830  -1.648   1.107  0.44 14.66              
ATOM     11  CA APHE A  12      11.436   1.808   2.389  0.74 12.86              
ATOM     12  CA ALYS A  13      13.722   3.387  -0.480  0.60 10.51              
ATOM     13  CA  GLU A  14      11.933   1.739  -2.684  1.00 11.86              
ATOM     14  CA  ALA A  15       8.266   2.904  -0.976  1.00 11.89              
ATOM     15  CA  PHE A  16       9.338   6.322  -0.945  1.00  8.45              
ATOM     16  CA  ALA A  17      10.195   5.996  -4.953  1.00  9.18              
ATOM     17  CA  LEU A  18       7.126   4.636  -6.287  1.00 11.42              
ATOM     18  CA  PHE A  19       5.786   8.265  -4.616  1.00  8.68              
ATOM     19  CA  ASP A  20       9.099  10.736  -5.025  1.00  7.43              
ATOM     20  CA  LYS A  21       8.504   9.933  -8.927  1.00 12.02              
ATOM     21  CA  ASP A  22      11.374  13.399  -9.661  1.00  9.95              
ATOM     22  CA  GLY A  23      13.903  11.659  -7.341  1.00  9.50              
ATOM     23  CA  ASP A  24      14.978  14.796  -5.388  1.00  8.33              
ATOM     24  CA  GLY A  25      14.553  13.098  -2.036  1.00  7.50              
ATOM     25  CA  THR A  26      11.279  15.020  -1.077  1.00  7.23              
ATOM     26  CA  ILE A  27       7.511  14.063  -1.495  1.00  7.78              
ATOM     27  CA  THR A  28       5.472  17.190  -2.344  1.00  9.03              
ATOM     28  CA  THR A  29       1.682  17.594  -2.501  1.00 11.81              
ATOM     29  CA  LYS A  30       1.778  17.023  -6.206  1.00 14.05              
ATOM     30  CA  GLU A  31       3.643  13.711  -5.817  1.00  9.87              
ATOM     31  CA  LEU A  32       1.479  12.355  -3.112  1.00  9.76              
ATOM     32  CA  GLY A  33      -1.604  13.154  -5.124  1.00  9.58              
ATOM     33  CA  THR A  34      -0.035  10.528  -8.120  1.00  9.32              
ATOM     34  CA  VAL A  35       0.328   7.121  -6.628  1.00  9.59              
ATOM     35  CA AMET A  36      -3.221   8.018  -4.774  0.61  9.67              
ATOM     36  CA  ARG A  37      -4.539   8.418  -8.058  1.00  8.72              
ATOM     37  CA  SER A  38      -2.575   4.600  -9.081  1.00 12.32              
ATOM     38  CA ALEU A  39      -5.242   3.410  -6.719  0.53 15.72              
ATOM     39  CA  GLY A  40      -8.395   5.457  -7.595  1.00 12.21              
ATOM     40  CA  GLN A  41      -8.604   8.714  -5.426  1.00 10.24              
ATOM     41  CA  ASN A  42      -8.914  12.384  -5.923  1.00  7.42              
ATOM     42  CA APRO A  43      -7.598  14.505  -2.813  0.63  8.37              
ATOM     43  CA  THR A  44      -7.763  18.619  -2.604  1.00  9.95              
ATOM     44  CA  GLU A  45      -4.400  20.561  -2.231  1.00 10.91              
ATOM     45  CA  ALA A  46      -5.386  21.575   1.523  1.00 11.63              
ATOM     46  CA  GLU A  47      -6.155  17.827   2.418  1.00  9.34              
ATOM     47  CA  LEU A  48      -2.869  16.719   0.865  1.00  8.88              
ATOM     48  CA  GLN A  49      -1.008  19.578   2.883  1.00  9.62              
ATOM     49  CA  ASP A  50      -2.674  18.247   6.208  1.00 10.37              
ATOM     50  CA  MET A  51      -1.253  14.668   5.322  1.00 10.93              
ATOM     51  CA AILE A  52       2.310  16.207   5.074  0.52  9.63              
ATOM     52  CA  ASN A  53       1.909  18.444   8.086  1.00 10.19              
ATOM     53  CA  GLU A  54       1.248  15.308  10.324  1.00 17.10              
ATOM     54  CA AVAL A  55       4.863  14.212   9.726  0.44 15.60              
ATOM     55  CA  ASP A  56       6.710  17.433   8.667  1.00 15.46              
ATOM     56  CA  ALA A  57       8.976  17.536  11.909  1.00 13.59              
ATOM     57  CA  ASP A  58      11.621  20.062  10.492  1.00 12.17              
ATOM     58  CA  GLY A  59       8.833  22.200   9.197  1.00 16.07              
ATOM     59  CA  ASN A  60      10.010  22.803   5.510  1.00 15.63              
ATOM     60  CA  GLY A  61       6.473  21.909   3.887  1.00 11.82              
ATOM     61  CA  THR A  62       7.594  18.544   2.150  1.00  8.43              
ATOM     62  CA  ILE A  63       8.365  14.821   3.301  1.00  7.21              
ATOM     63  CA  ASP A  64      12.147  13.712   3.395  1.00  7.73              
ATOM     64  CA  PHE A  65      13.394  10.060   3.846  1.00  9.05              
ATOM     65  CA  PRO A  66      13.476  10.114   7.888  1.00 11.62              
ATOM     66  CA  GLU A  67      10.003  11.972   7.897  1.00  9.06              
ATOM     67  CA APHE A  68       8.671   9.298   5.511  0.59  9.62              
ATOM     68  CA  LEU A  69      10.235   6.484   7.999  1.00 13.94              
ATOM     69  CA ASER A  70       8.305   8.150  10.831  0.78 14.51              
ATOM     70  CA ALEU A  71       5.100   8.333   8.388  0.53 12.64              
ATOM     71  CA AMET A  72       5.092   4.606   7.511  0.67 14.57              
ATOM     72  CA AALA A  73       5.800   3.707  11.497  0.54 17.68              
ATOM     73  CA AARG A  74       2.790   5.993  12.467  0.51 16.59              
ATOM     74  CA  LYS A  75       0.512   5.991   8.768  1.00 22.03              
ATOM     75  CA AMET A  76       1.695   2.219   7.453  0.60 22.35              
ATOM     76  CA  LYS A  77       1.301   0.961  11.420  1.00 25.50              
ATOM     77  CA AGLU A  78      -1.573   2.965  13.700  0.58 19.93              
ATOM     78  CA  GLN A  79      -4.877   3.193  11.451  1.00 18.67              
ATOM     79  CA AASP A  80      -4.314  -1.145   9.844  0.31 19.26              
ATOM     80  CA ASER A  81      -6.845  -3.546  11.787  0.46 21.04              
ATOM     81  CA AGLU A  82     -10.357  -2.869  10.063  0.56 18.44              
ATOM     82  CA  GLU A  83     -11.836  -0.650   7.102  1.00 17.69              
ATOM     83  CA  GLU A  84      -8.149  -0.965   5.451  1.00 21.94              
ATOM     84  CA ALEU A  85      -7.598  -3.380   5.075  0.51 14.30              
ATOM     85  CA  ILE A  86     -11.153  -3.188   3.000  1.00 13.46              
ATOM     86  CA AGLU A  87      -8.642  -0.980   1.149  0.58 16.18              
ATOM     87  CA  ALA A  88      -5.543  -3.569   0.287  1.00 16.77              
ATOM     88  CA  PHE A  89      -8.424  -5.405  -1.027  1.00 12.77              
ATOM     89  CA ALYS A  90     -10.566  -3.012  -3.384  0.51 11.05              
ATOM     90  CA AVAL A  91      -7.589  -2.620  -5.107  0.54 12.30              
ATOM     91  CA APHE A  92      -7.607  -6.666  -5.472  0.61 11.45              
ATOM     92  CA  ASP A  93     -11.486  -7.038  -6.207  1.00 12.43              
ATOM     93  CA  ARG A  94     -11.268  -4.635  -9.355  1.00 15.05              
ATOM     94  CA  ASP A  95     -14.367  -5.463 -11.328  1.00 17.81              
ATOM     95  CA  GLY A  96     -16.023  -5.129  -7.858  1.00 21.74              
ATOM     96  CA  ASN A  97     -18.263  -8.640  -7.252  1.00 21.86              
ATOM     97  CA  GLY A  98     -17.177  -9.181  -2.984  1.00 18.47              
ATOM     98  CA  LEU A  99     -14.586 -12.133  -3.929  1.00 13.28              
ATOM     99  CA AILE A 100     -10.845 -12.004  -5.491  0.90  9.81              
ATOM    100  CA  SER A 101     -10.849 -14.676  -8.787  1.00 10.27              
ATOM    101  CA  ALA A 102      -7.474 -16.229  -9.195  1.00 10.69              
ATOM    102  CA  ALA A 103      -7.247 -13.704 -12.626  1.00 11.64              
ATOM    103  CA  GLU A 104      -7.956 -10.423 -11.003  1.00  9.38              
ATOM    104  CA  LEU A 105      -5.149 -11.216  -8.470  1.00  9.41              
ATOM    105  CA  ARG A 106      -3.154 -11.131 -10.957  1.00  9.65              
ATOM    106  CA AHIS A 107      -3.439  -7.741 -12.377  0.34 10.82              
ATOM    107  CA  VAL A 108      -3.491  -5.512  -8.877  1.00 11.53              
ATOM    108  CA  MET A 109      -0.049  -7.298  -7.400  1.00 10.52              
ATOM    109  CA  THR A 110       1.275  -5.324 -10.156  1.00 11.80              
ATOM    110  CA AASN A 111      -0.515  -1.237  -8.860  0.72 10.91              
ATOM    111  CA  LEU A 112       1.287  -0.448  -6.664  1.00 12.32              
ATOM    112  CA  GLY A 113       4.973  -2.069  -8.197  1.00 11.96              
ATOM    113  CA  GLU A 114       5.525  -6.925  -6.339  1.00 10.90              
ATOM    114  CA ALYS A 115       5.435  -9.728 -10.127  0.67 10.41              
ATOM    115  CA ALEU A 116       3.931 -13.529  -9.390  0.58  8.35              
ATOM    116  CA  THR A 117       2.467 -16.593 -12.531  1.00  8.53              
ATOM    117  CA  ASP A 118      -0.548 -18.581 -12.661  1.00  8.68              
ATOM    118  CA AASP A 119      -0.043 -21.692 -10.501  0.34  8.53              
ATOM    119  CA  GLU A 120       2.030 -19.065  -7.764  1.00  9.37              
ATOM    120  CA  VAL A 121      -1.212 -17.018  -7.464  1.00  9.39              
ATOM    121  CA  ASP A 122      -2.914 -20.253  -6.331  1.00  9.65              
ATOM    122  CA  GLU A 123      -0.082 -20.668  -3.725  1.00 10.75              
ATOM    123  CA  MET A 124      -1.206 -16.778  -2.059  1.00 10.60              
ATOM    124  CA AILE A 125      -5.214 -17.821  -2.676  0.61 11.16              
ATOM    125  CA  ARG A 126      -4.731 -21.436  -0.771  1.00 11.30              
ATOM    126  CA  GLU A 127      -2.310 -19.931   2.107  1.00 13.24              
ATOM    127  CA  ALA A 128      -5.470 -17.919   2.451  1.00 13.38              
ATOM    128  CA  ASP A 129      -8.776 -19.874   1.032  1.00 11.01              
ATOM    129  CA  ILE A 130     -10.717 -21.297   4.298  1.00 12.45              
ATOM    130  CA  ASP A 131     -14.562 -21.652   2.811  1.00 14.06              
ATOM    131  CA  GLY A 132     -13.131 -23.721  -0.531  1.00 14.95              
ATOM    132  CA  ASP A 133     -14.674 -21.909  -3.438  1.00 14.21              
ATOM    133  CA  GLY A 134     -10.998 -21.381  -4.836  1.00 12.69              
ATOM    134  CA  HIS A 135     -11.617 -17.419  -3.917  1.00 10.74              
ATOM    135  CA AILE A 136     -10.567 -14.774  -1.131  0.71  9.61              
ATOM    136  CA  ASN A 137     -13.491 -12.538   0.437  1.00 10.65              
ATOM    137  CA ATYR A 138     -12.631 -10.471   2.573  0.62 11.57              
ATOM    138  CA  GLU A 139     -12.532 -11.180   6.134  1.00 12.62              
ATOM    139  CA  GLU A 140      -9.714 -13.929   4.709  1.00 10.88              
ATOM    140  CA APHE A 141      -7.094 -11.812   3.455  0.53 10.57              
ATOM    141  CA  VAL A 142      -7.343 -10.386   7.501  1.00 13.02              
ATOM    142  CA AARG A 143      -6.193 -13.188   9.001  0.48 16.92              
ATOM    143  CA AMET A 144      -3.342 -13.524   6.381  0.73 17.91              
ATOM    144  CA  MET A 145      -1.539 -10.244   7.478  1.00 23.30              
ATOM    145  CA  VAL A 146      -1.561 -11.006  11.116  1.00 30.36              
ATOM    146  CA  SER A 147       0.710 -14.191  11.089  1.00 49.83              
ENDMDL                                                                          
ATOM      1  CA  GLU A   2      18.635  -2.023  17.784  1.00 54.51              
ATOM      2  CA  GLN A   3      18.841  -3.049  14.337  1.00 43.98              
ATOM      3  CA  LEU A   4      16.978  -2.429  11.156  1.00 29.51              
ATOM      4  CA  THR A   5      18.071  -4.897   8.216  1.00 23.38              
ATOM      5  CA  GLU A   6      19.115  -3.692   4.744  1.00 23.41              
ATOM      6  CA  GLU A   7      16.049  -5.384   3.087  1.00 18.74              
ATOM      7  CA  GLN A   8      13.763  -3.473   5.637  1.00 15.79              
ATOM      8  CA AILE A   9      15.658  -0.178   4.622  0.60 16.16              
ATOM      9  CA  ALA A  10      15.426  -1.329   0.900  1.00 15.86              
ATOM     10  CA AGLU A  11      11.525  -1.974   1.371  0.44 14.66              
ATOM     11  CA APHE A  12      11.233   1.531   2.588  0.74 12.86              
ATOM     12  CA ALYS A  13      13.474   2.950  -0.333  0.60 10.51              
ATOM     13  CA  GLU A  14      11.542   1.276  -2.538  1.00 11.86              
ATOM     14  CA  ALA A  15       8.007   2.584  -0.848  1.00 11.89              
ATOM     15  CA  PHE A  16       9.230   5.984  -0.865  1.00  8.45              
ATOM     16  CA  ALA A  17      10.111   5.596  -4.802  1.00  9.18              
ATOM     17  CA  LEU A  18       6.935   4.365  -6.059  1.00 11.42              
ATOM     18  CA  PHE A  19       5.685   7.987  -4.516  1.00  8.68              
ATOM     19  CA  ASP A  20       8.989  10.266  -5.085  1.00  7.43              
ATOM     20  CA  LYS A  21       8.383   9.459  -8.944  1.00 12.02              
ATOM     21  CA  ASP A  22      11.237  12.663  -9.827  1.00  9.95              
ATOM     22  CA  GLY A  23      13.775  10.987  -7.480  1.00  9.50              
ATOM     23  CA  ASP A  24      14.906  14.166  -5.673  1.00  8.33              
ATOM     24  CA  GLY A  25      14.510  12.629  -2.249  1.00  7.50              
ATOM     25  CA  THR A  26      11.287  14.610  -1.316  1.00  7.23              
ATOM     26  CA  ILE A  27       7.519  13.742  -1.690  1.00  7.78              
ATOM     27  CA  THR A  28       5.507  16.848  -2.618  1.00  9.03              
ATOM     28  CA  THR A  29       1.724  17.298  -2.724  1.00 11.81              
ATOM     29  CA  LYS A  30       1.770  16.628  -6.427  1.00 14.05              
ATOM     30  CA  GLU A  31       3.574  13.304  -5.936  1.00  9.87              
ATOM     31  CA  LEU A  32       1.440  12.098  -3.137  1.00  9.76              
ATOM     32  CA  GLY A  33      -1.660  12.920  -5.131  1.00  9.58              
ATOM     33  CA  THR A  34      -0.215  10.353  -8.107  1.00  9.32              
ATOM     34  CA  VAL A  35       0.081   7.030  -6.456  1.00  9.59              
ATOM     35  CA AMET A  36      -3.394   7.933  -4.592  0.61  9.67              
ATOM     36  CA  ARG A  37      -4.817   8.369  -7.873  1.00  8.72              
ATOM     37  CA  SER A  38      -3.060   4.637  -8.941  1.00 12.32              
ATOM     38  CA ALEU A  39      -5.487   3.391  -6.424  0.53 15.72              
ATOM     39  CA  GLY A  40      -8.688   5.356  -7.246  1.00 12.21              
ATOM     40  CA  GLN A  41      -8.784   8.628  -5.148  1.00 10.24              
ATOM     41  CA  ASN A  42      -9.080  12.301  -5.717  1.00  7.42              
ATOM     42  CA APRO A  43      -7.596  14.416  -2.755  0.63  8.37              
ATOM     43  CA  THR A  44      -7.689  18.453  -2.726  1.00  9.95              
ATOM     44  CA  GLU A  45      -4.306  20.322  -2.501  1.00 10.91              
ATOM     45  CA  ALA A  46      -5.197  21.492   1.174  1.00 11.63              
ATOM     46  CA  GLU A  47      -6.000  17.844   2.242  1.00  9.34              
ATOM     47  CA  LEU A  48      -2.750  16.621   0.710  1.00  8.88              
ATOM     48  CA  GLN A  49      -0.838  19.492   2.574  1.00  9.62              
ATOM     49  CA  ASP A  50      -2.472  18.364   5.939  1.00 10.37              
ATOM     50  CA  MET A  51      -1.132  14.766   5.209  1.00 10.93              
ATOM     51  CA AILE A  52       2.437  16.189   4.860  0.52  9.63              
ATOM     52  CA  ASN A  53       2.112  18.546   7.780  1.00 10.19              
ATOM     53  CA  GLU A  54       1.442  15.544  10.140  1.00 17.10              
ATOM     54  CA AVAL A  55       5.006  14.318   9.559  0.44 15.60              
ATOM     55  CA  ASP A  56       6.889  17.433   8.350  1.00 15.46              
ATOM     56  CA  ALA A  57       9.215  17.606  11.506  1.00 13.59              
ATOM     57  CA  ASP A  58      11.834  20.037   9.963  1.00 12.17              
ATOM     58  CA  GLY A  59       9.051  22.181   8.634  1.00 16.07              
ATOM     59  CA  ASN A  60      10.179  22.605   4.945  1.00 15.63              
ATOM     60  CA  GLY A  61       6.642  21.697   3.406  1.00 11.82              
ATOM     61  CA  THR A  62       7.685  18.281   1.817  1.00  8.43              
ATOM     62  CA  ILE A  63       8.399  14.628   3.089  1.00  7.21              
ATOM     63  CA  ASP A  64      12.124  13.435   3.186  1.00  7.73              
ATOM     64  CA  PHE A  65      13.277   9.788   3.766  1.00  9.05              
ATOM     65  CA  PRO A  66      13.368   9.957   7.764  1.00 11.62              
ATOM     66  CA  GLU A  67       9.968  11.891   7.741  1.00  9.06              
ATOM     67  CA APHE A  68       8.551   9.174   5.466  0.59  9.62              
ATOM     68  CA  LEU A  69      10.020   6.429   7.994  1.00 13.94              
ATOM     69  CA ASER A  70       8.170   8.244  10.769  0.78 14.51              
ATOM     70  CA ALEU A  71       4.966   8.397   8.397  0.53 12.64              
ATOM     71  CA AMET A  72       4.906   4.646   7.721  0.67 14.57              
ATOM     72  CA AALA A  73       5.581   3.937  11.662  0.54 17.68              
ATOM     73  CA AARG A  74       2.599   6.267  12.542  0.51 16.59              
ATOM     74  CA  LYS A  75       0.273   6.094   9.030  1.00 22.03              
ATOM     75  CA AMET A  76       1.379   2.367   7.786  0.60 22.35              
ATOM     76  CA  LYS A  77       0.960   1.198  11.697  1.00 25.50              
ATOM     77  CA AGLU A  78      -1.808   3.179  13.995  0.58 19.93              
ATOM     78  CA  GLN A  79      -5.156   3.230  11.928  1.00 18.67              
ATOM     79  CA AASP A  80      -4.865  -0.895  10.245  0.31 19.26              
ATOM     80  CA ASER A  81      -7.277  -3.381  12.106  0.46 21.04              
ATOM     81  CA AGLU A  82     -10.774  -2.973  10.390  0.56 18.44              
ATOM     82  CA  GLU A  83     -12.437  -0.868   7.523  1.00 17.69              
ATOM     83  CA  GLU A  84      -8.852  -0.789   5.874  1.00 21.94              
ATOM     84  CA ALEU A  85      -8.014  -3.376   5.452  0.51 14.30              
ATOM     85  CA  ILE A  86     -11.524  -3.375   3.428  1.00 13.46              
ATOM     86  CA AGLU A  87      -9.358  -0.959   1.543  0.58 16.18              
ATOM     87  CA  ALA A  88      -6.176  -3.282   0.702  1.00 16.77              
ATOM     88  CA  PHE A  89      -8.763  -5.454  -0.578  1.00 12.77              
ATOM     89  CA ALYS A  90     -10.995  -3.156  -2.886  0.51 11.05              
ATOM     90  CA AVAL A  91      -8.024  -2.544  -4.653  0.54 12.30              
ATOM     91  CA APHE A  92      -7.787  -6.490  -5.096  0.61 11.45              
ATOM     92  CA  ASP A  93     -11.582  -7.087  -5.789  1.00 12.43              
ATOM     93  CA  ARG A  94     -11.553  -4.649  -8.853  1.00 15.05              
ATOM     94  CA  ASP A  95     -14.691  -5.551 -10.715  1.00 17.81              
ATOM     95  CA  GLY A  96     -16.279  -5.447  -7.243  1.00 21.74              
ATOM     96  CA  ASN A  97     -18.226  -9.003  -6.790  1.00 21.86              
ATOM     97  CA  GLY A  98     -17.002  -9.641  -2.719  1.00 18.47              
ATOM     98  CA  LEU A  99     -14.327 -12.323  -3.836  1.00 13.28              
ATOM     99  CA AILE A 100     -10.682 -11.919  -5.315  0.90  9.81              
ATOM    100  CA  SER A 101     -10.495 -14.400  -8.585  1.00 10.27              
ATOM    101  CA  ALA A 102      -7.080 -15.713  -9.184  1.00 10.69              
ATOM    102  CA  ALA A 103      -7.059 -13.147 -12.442  1.00 11.64              
ATOM    103  CA  GLU A 104      -7.933 -10.027 -10.632  1.00  9.38              
ATOM    104  CA  LEU A 105      -5.067 -10.746  -8.209  1.00  9.41              
ATOM    105  CA  ARG A 106      -3.049 -10.540 -10.831  1.00  9.65              
ATOM    106  CA AHIS A 107      -3.712  -7.186 -12.055  0.34 10.82              
ATOM    107  CA  VAL A 108      -3.600  -5.131  -8.581  1.00 11.53              
ATOM    108  CA  MET A 109      -0.079  -6.692  -7.473  1.00 10.52              
ATOM    109  CA  THR A 110       0.991  -4.718 -10.336  1.00 11.80              
ATOM    110  CA AASN A 111      -0.831  -0.897  -8.990  0.72 10.91              
ATOM    111  CA  LEU A 112       1.128  -0.216  -6.683  1.00 12.32              
ATOM    112  CA  GLY A 113       4.648  -1.470  -8.412  1.00 11.96              
ATOM    113  CA  GLU A 114       5.361  -6.084  -6.849  1.00 10.90              
ATOM    114  CA ALYS A 115       5.250  -8.634 -10.562  0.67 10.41              
ATOM    115  CA ALEU A 116       4.184 -12.402  -9.776  0.58  8.35              
ATOM    116  CA  THR A 117       2.955 -15.447 -12.749  1.00  8.53              
ATOM    117  CA  ASP A 118      -0.055 -17.495 -12.922  1.00  8.68              
ATOM    118  CA AASP A 119       0.709 -20.604 -10.892  0.34  8.53              
ATOM    119  CA  GLU A 120       2.527 -18.074  -8.098  1.00  9.37              
ATOM    120  CA  VAL A 121      -0.807 -16.223  -7.775  1.00  9.39              
ATOM    121  CA  ASP A 122      -2.373 -19.550  -6.802  1.00  9.65              
ATOM    122  CA  GLU A 123       0.446 -20.008  -4.198  1.00 10.75              
ATOM    123  CA  MET A 124      -0.822 -16.368  -2.420  1.00 10.60              
ATOM    124  CA AILE A 125      -4.700 -17.526  -2.990  0.61 11.16              
ATOM    125  CA  ARG A 126      -4.093 -21.141  -1.297  1.00 11.30              
ATOM    126  CA  GLU A 127      -1.814 -19.641   1.611  1.00 13.24              
ATOM    127  CA  ALA A 128      -4.994 -17.766   2.209  1.00 13.38              
ATOM    128  CA  ASP A 129      -8.081 -19.860   0.767  1.00 11.01              
ATOM    129  CA  ILE A 130      -9.810 -21.461   3.956  1.00 12.45              
ATOM    130  CA  ASP A 131     -13.567 -22.031   2.522  1.00 14.06              
ATOM    131  CA  GLY A 132     -12.169 -23.911  -0.835  1.00 14.95              
ATOM    132  CA  ASP A 133     -13.860 -22.058  -3.631  1.00 14.21              
ATOM    133  CA  GLY A 134     -10.337 -21.230  -5.065  1.00 12.69              
ATOM    134  CA  HIS A 135     -11.080 -17.397  -4.037  1.00 10.74              
ATOM    135  CA AILE A 136     -10.211 -14.879  -1.168  0.71  9.61              
ATOM    136  CA  ASN A 137     -13.193 -12.966   0.480  1.00 10.65              
ATOM    137  CA ATYR A 138     -12.528 -10.771   2.746  0.62 11.57              
ATOM    138  CA  GLU A 139     -12.260 -11.829   6.156  1.00 12.62              
ATOM    139  CA  GLU A 140      -9.378 -14.283   4.641  1.00 10.88              
ATOM    140  CA APHE A 141      -7.083 -11.834   3.516  0.53 10.57              
ATOM    141  CA  VAL A 142      -7.317 -10.574   7.511  1.00 13.02              
ATOM    142  CA AARG A 143      -5.969 -13.437   8.868  0.48 16.92              
ATOM    143  CA AMET A 144      -3.179 -13.497   6.242  0.73 17.91              
ATOM    144  CA  MET A 145      -1.658 -10.195   7.483  1.00 23.30              
ATOM    145  CA  VAL A 146      -1.530 -11.154  11.071  1.00 30.36              
ATOM    146  CA  SER A 147       0.878 -14.154  10.816  1.00 49.83              
ENDMDL                                                                          
ATOM      1  CA  GLU A   2      18.407  -2.109  17.932  1.00 54.51              
ATOM      2  CA  GLN A   3      18.840  -3.201  14.484  1.00 43.98              
ATOM      3  CA  LEU A   4      16.887  -2.659  11.318  1.00 29.51              
ATOM      4  CA  THR A   5      17.812  -5.200   8.462  1.00 23.38              
ATOM      5  CA  GLU A   6      18.808  -4.153   4.948  1.00 23.41              
ATOM      6  CA  GLU A   7      15.685  -5.785   3.395  1.00 18.74              
ATOM      7  CA  GLN A   8      13.521  -3.742   5.891  1.00 15.79              
ATOM      8  CA AILE A   9      15.455  -0.575   4.734  0.60 16.16              
ATOM      9  CA  ALA A  10      15.077  -1.815   1.074  1.00 15.86              
ATOM     10  CA AGLU A  11      11.219  -2.299   1.636  0.44 14.66              
ATOM     11  CA APHE A  12      11.027   1.256   2.790  0.74 12.86              
ATOM     12  CA ALYS A  13      13.223   2.517  -0.181  0.60 10.51              
ATOM     13  CA  GLU A  14      11.147   0.814  -2.391  1.00 11.86              
ATOM     14  CA  ALA A  15       7.753   2.263  -0.727  1.00 11.89              
ATOM     15  CA  PHE A  16       9.125   5.649  -0.788  1.00  8.45              
ATOM     16  CA  ALA A  17      10.025   5.200  -4.651  1.00  9.18              
ATOM     17  CA  LEU A  18       6.738   4.101  -5.828  1.00 11.42              
ATOM     18  CA  PHE A  19       5.582   7.713  -4.415  1.00  8.68              
ATOM     19  CA  ASP A  20       8.878   9.803  -5.144  1.00  7.43              
ATOM     20  CA  LYS A  21       8.257   8.997  -8.958  1.00 12.02              
ATOM     21  CA  ASP A  22      11.102  11.928  -9.988  1.00  9.95              
ATOM     22  CA  GLY A  23      13.650  10.318  -7.614  1.00  9.50              
ATOM     23  CA  ASP A  24      14.837  13.540  -5.953  1.00  8.33              
ATOM     24  CA  GLY A  25      14.471  12.163  -2.458  1.00  7.50              
ATOM     25  CA  THR A  26      11.299  14.201  -1.551  1.00  7.23              
ATOM     26  CA  ILE A  27       7.529  13.424  -1.883  1.00  7.78              
ATOM     27  CA  THR A  28       5.544  16.511  -2.887  1.00  9.03              
ATOM     28  CA  THR A  29       1.768  17.006  -2.944  1.00 11.81              
ATOM     29  CA  LYS A  30       1.766  16.244  -6.643  1.00 14.05              
ATOM     30  CA  GLU A  31       3.503  12.907  -6.055  1.00  9.87              
ATOM     31  CA  LEU A  32       1.400  11.847  -3.163  1.00  9.76              
ATOM     32  CA  GLY A  33      -1.718  12.694  -5.137  1.00  9.58              
ATOM     33  CA  THR A  34      -0.399  10.189  -8.091  1.00  9.32              
ATOM     34  CA  VAL A  35      -0.167   6.944  -6.274  1.00  9.59              
ATOM     35  CA AMET A  36      -3.572   7.852  -4.410  0.61  9.67              
ATOM     36  CA  ARG A  37      -5.097   8.334  -7.686  1.00  8.72              
ATOM     37  CA  SER A  38      -3.537   4.683  -8.811  1.00 12.32              
ATOM     38  CA ALEU A  39      -5.731   3.376  -6.135  0.53 15.72              
ATOM     39  CA  GLY A  40      -8.978   5.265  -6.899  1.00 12.21              
ATOM     40  CA  GLN A  41      -8.969   8.549  -4.864  1.00 10.24              
ATOM     41  CA  ASN A  42      -9.253  12.227  -5.507  1.00  7.42              
ATOM     42  CA APRO A  43      -7.601  14.333  -2.688  0.63  8.37              
ATOM     43  CA  THR A  44      -7.615  18.292  -2.851  1.00  9.95              
ATOM     44  CA  GLU A  45      -4.214  20.086  -2.773  1.00 10.91              
ATOM     45  CA  ALA A  46      -5.009  21.408   0.820  1.00 11.63              
ATOM     46  CA  GLU A  47      -5.846  17.859   2.068  1.00  9.34              
ATOM     47  CA  LEU A  48      -2.634  16.523   0.557  1.00  8.88              
ATOM     48  CA  GLN A  49      -0.671  19.407   2.266  1.00  9.62              
ATOM     49  CA  ASP A  50      -2.270  18.479   5.666  1.00 10.37              
ATOM     50  CA  MET A  51      -1.012  14.860   5.092  1.00 10.93              
ATOM     51  CA AILE A  52       2.563  16.167   4.642  0.52  9.63              
ATOM     52  CA  ASN A  53       2.315  18.642   7.469  1.00 10.19              
ATOM     53  CA  GLU A  54       1.636  15.776   9.949  1.00 17.10              
ATOM     54  CA AVAL A  55       5.144  14.419   9.382  0.44 15.60              
ATOM     55  CA  ASP A  56       7.070  17.427   8.027  1.00 15.46              
ATOM     56  CA  ALA A  57       9.455  17.668  11.098  1.00 13.59              
ATOM     57  CA  ASP A  58      12.047  20.007   9.431  1.00 12.17              
ATOM     58  CA  GLY A  59       9.268  22.159   8.069  1.00 16.07              
ATOM     59  CA  ASN A  60      10.347  22.405   4.377  1.00 15.63              
ATOM     60  CA  GLY A  61       6.811  21.486   2.924  1.00 11.82              
ATOM     61  CA  THR A  62       7.778  18.017   1.484  1.00  8.43              
ATOM     62  CA  ILE A  63       8.437  14.432   2.878  1.00  7.21              
ATOM     63  CA  ASP A  64      12.105  13.153   2.978  1.00  7.73              
ATOM     64  CA  PHE A  65      13.162   9.518   3.691  1.00  9.05              
ATOM     65  CA  PRO A  66      13.261   9.797   7.644  1.00 11.62              
ATOM     66  CA  GLU A  67       9.935  11.806   7.586  1.00  9.06              
ATOM     67  CA APHE A  68       8.429   9.048   5.420  0.59  9.62              
ATOM     68  CA  LEU A  69       9.802   6.371   7.989  1.00 13.94              
ATOM     69  CA ASER A  70       8.034   8.336  10.706  0.78 14.51              
ATOM     70  CA ALEU A  71       4.831   8.462   8.407  0.53 12.64              
ATOM     71  CA AMET A  72       4.716   4.693   7.932  0.67 14.57              
ATOM     72  CA AALA A  73       5.362   4.168  11.827  0.54 17.68              
ATOM     73  CA AARG A  74       2.404   6.537  12.614  0.51 16.59              
ATOM     74  CA  LYS A  75       0.030   6.199   9.293  1.00 22.03              
ATOM     75  CA AMET A  76       1.066   2.516   8.119  0.60 22.35              
ATOM     76  CA  LYS A  77       0.620   1.433  11.975  1.00 25.50              
ATOM     77  CA AGLU A  78      -2.048   3.386  14.286  0.58 19.93              
ATOM     78  CA  GLN A  79      -5.433   3.262  12.396  1.00 18.67              
ATOM     79  CA AASP A  80      -5.412  -0.637  10.632  0.31 19.26              
ATOM     80  CA ASER A  81      -7.705  -3.208  12.432  0.46 21.04              
ATOM     81  CA AGLU A  82     -11.180  -3.064  10.728  0.56 18.44              
ATOM     82  CA  GLU A  83     -13.026  -1.084   7.945  1.00 17.69              
ATOM     83  CA  GLU A  84      -9.548  -0.638   6.297  1.00 21.94              
ATOM     84  CA ALEU A  85      -8.432  -3.393   5.836  0.51 14.30              
ATOM     85  CA  ILE A  86     -11.887  -3.564   3.858  1.00 13.46              
ATOM     86  CA AGLU A  87     -10.071  -0.956   1.934  0.58 16.18              
ATOM     87  CA  ALA A  88      -6.809  -3.024   1.116  1.00 16.77              
ATOM     88  CA  PHE A  89      -9.105  -5.509  -0.129  1.00 12.77              
ATOM     89  CA ALYS A  90     -11.413  -3.307  -2.396  0.51 11.05              
ATOM     90  CA AVAL A  91      -8.444  -2.476  -4.200  0.54 12.30              
ATOM     91  CA APHE A  92      -7.953  -6.319  -4.716  0.61 11.45              
ATOM     92  CA  ASP A  93     -11.666  -7.138  -5.377  1.00 12.43              
ATOM     93  CA  ARG A  94     -11.824  -4.674  -8.362  1.00 15.05              
ATOM     94  CA  ASP A  95     -15.005  -5.658 -10.107  1.00 17.81              
ATOM     95  CA  GLY A  96     -16.520  -5.774  -6.629  1.00 21.74              
ATOM     96  CA  ASN A  97     -18.181  -9.373  -6.331  1.00 21.86              
ATOM     97  CA  GLY A  98     -16.819 -10.104  -2.463  1.00 18.47              
ATOM     98  CA  LEU A  99     -14.061 -12.512  -3.746  1.00 13.28              
ATOM     99  CA AILE A 100     -10.508 -11.833  -5.139  0.90  9.81              
ATOM    100  CA  SER A 101     -10.146 -14.128  -8.394  1.00 10.27              
ATOM    101  CA  ALA A 102      -6.699 -15.203  -9.180  1.00 10.69              
ATOM    102  CA  ALA A 103      -6.889 -12.598 -12.268  1.00 11.64              
ATOM    103  CA  GLU A 104      -7.909  -9.644 -10.267  1.00  9.38              
ATOM    104  CA  LEU A 105      -4.977 -10.284  -7.937  1.00  9.41              
ATOM    105  CA  ARG A 106      -2.954  -9.961 -10.698  1.00  9.65              
ATOM    106  CA AHIS A 107      -3.982  -6.650 -11.736  0.34 10.82              
ATOM    107  CA  VAL A 108      -3.701  -4.766  -8.273  1.00 11.53              
ATOM    108  CA  MET A 109      -0.115  -6.097  -7.537  1.00 10.52              
ATOM    109  CA  THR A 110       0.699  -4.144 -10.516  1.00 11.80              
ATOM    110  CA AASN A 111      -1.145  -0.560  -9.126  0.72 10.91              
ATOM    111  CA  LEU A 112       0.961   0.006  -6.691  1.00 12.32              
ATOM    112  CA  GLY A 113       4.322  -0.894  -8.611  1.00 11.96              
ATOM    113  CA  GLU A 114       5.191  -5.256  -7.365  1.00 10.90              
ATOM    114  CA ALYS A 115       5.048  -7.565 -11.008  0.67 10.41              
ATOM    115  CA ALEU A 116       4.428 -11.291 -10.154  0.58  8.35              
ATOM    116  CA  THR A 117       3.434 -14.320 -12.967  1.00  8.53              
ATOM    117  CA  ASP A 118       0.405 -16.408 -13.171  1.00  8.68              
ATOM    118  CA AASP A 119       1.440 -19.494 -11.269  0.34  8.53              
ATOM    119  CA  GLU A 120       3.010 -17.076  -8.408  1.00  9.37              
ATOM    120  CA  VAL A 121      -0.411 -15.428  -8.068  1.00  9.39              
ATOM    121  CA  ASP A 122      -1.845 -18.842  -7.262  1.00  9.65              
ATOM    122  CA  GLU A 123       0.963 -19.346  -4.667  1.00 10.75              
ATOM    123  CA  MET A 124      -0.426 -15.968  -2.771  1.00 10.60              
ATOM    124  CA AILE A 125      -4.189 -17.227  -3.304  0.61 11.16              
ATOM    125  CA  ARG A 126      -3.456 -20.830  -1.818  1.00 11.30              
ATOM    126  CA  GLU A 127      -1.313 -19.344   1.127  1.00 13.24              
ATOM    127  CA  ALA A 128      -4.508 -17.596   1.963  1.00 13.38              
ATOM    128  CA  ASP A 129      -7.390 -19.823   0.494  1.00 11.01              
ATOM    129  CA  ILE A 130      -8.902 -21.607   3.605  1.00 12.45              
ATOM    130  CA  ASP A 131     -12.564 -22.387   2.221  1.00 14.06              
ATOM    131  CA  GLY A 132     -11.203 -24.069  -1.154  1.00 14.95              
ATOM    132  CA  ASP A 133     -13.051 -22.187  -3.836  1.00 14.21              
ATOM    133  CA  GLY A 134      -9.685 -21.067  -5.306  1.00 12.69              
ATOM    134  CA  HIS A 135     -10.545 -17.366  -4.163  1.00 10.74              
ATOM    135  CA AILE A 136      -9.844 -14.969  -1.209  0.71  9.61              
ATOM    136  CA  ASN A 137     -12.884 -13.378   0.516  1.00 10.65              
ATOM    137  CA ATYR A 138     -12.425 -11.073   2.916  0.62 11.57              
ATOM    138  CA  GLU A 139     -11.979 -12.480   6.167  1.00 12.62              
ATOM    139  CA  GLU A 140      -9.034 -14.624   4.567  1.00 10.88              
ATOM    140  CA APHE A 141      -7.072 -11.859   3.583  0.53 10.57              
ATOM    141  CA  VAL A 142      -7.290 -10.760   7.521  1.00 13.02              
ATOM    142  CA AARG A 143      -5.743 -13.680   8.734  0.48 16.92              
ATOM    143  CA AMET A 144      -3.011 -13.467   6.108  0.73 17.91              
ATOM    144  CA  MET A 145      -1.778 -10.148   7.490  1.00 23.30              
ATOM    145  CA  VAL A 146      -1.497 -11.303  11.020  1.00 30.36              
ATOM    146  CA  SER A 147       1.040 -14.112  10.543  1.00 49.83              
ENDMDL                                                                          
ATOM      1  CA  GLU A   2      18.181  -2.197  18.078  1.00 54.51              
ATOM      2  CA  GLN A   3      18.839  -3.354  14.632  1.00 43.98              
ATOM      3  CA  LEU A   4      16.797  -2.890  11.479  1.00 29.51              
ATOM      4  CA  THR A   5      17.553  -5.503   8.707  1.00 23.38              
ATOM      5  CA  GLU A   6      18.501  -4.614   5.154  1.00 23.41              
ATOM      6  CA  GLU A   7      15.320  -6.185   3.704  1.00 18.74              
ATOM      7  CA  GLN A   8      13.279  -4.012   6.146  1.00 15.79              
ATOM      8  CA AILE A   9      15.253  -0.973   4.844  0.60 16.16              
ATOM      9  CA  ALA A  10      14.727  -2.300   1.250  1.00 15.86              
ATOM     10  CA AGLU A  11      10.914  -2.622   1.900  0.44 14.66              
ATOM     11  CA APHE A  12      10.819   0.981   2.993  0.74 12.86              
ATOM     12  CA ALYS A  13      12.970   2.088  -0.025  0.60 10.51              
ATOM     13  CA  GLU A  14      10.749   0.354  -2.243  1.00 11.86              
ATOM     14  CA  ALA A  15       7.503   1.942  -0.611  1.00 11.89              
ATOM     15  CA  PHE A  16       9.023   5.316  -0.712  1.00  8.45              
ATOM     16  CA  ALA A  17       9.939   4.806  -4.501  1.00  9.18              
ATOM     17  CA  LEU A  18       6.535   3.841  -5.595  1.00 11.42              
ATOM     18  CA  PHE A  19       5.476   7.443  -4.313  1.00  8.68              
ATOM     19  CA  ASP A  20       8.767   9.344  -5.201  1.00  7.43              
ATOM     20  CA  LYS A  21       8.127   8.543  -8.972  1.00 12.02              
ATOM     21  CA  ASP A  22      10.970  11.195 -10.145  1.00  9.95              
ATOM     22  CA  GLY A  23      13.527   9.651  -7.744  1.00  9.50              
ATOM     23  CA  ASP A  24      14.770  12.916  -6.230  1.00  8.33              
ATOM     24  CA  GLY A  25      14.435  11.700  -2.664  1.00  7.50              
ATOM     25  CA  THR A  26      11.314  13.794  -1.782  1.00  7.23              
ATOM     26  CA  ILE A  27       7.541  13.109  -2.075  1.00  7.78              
ATOM     27  CA  THR A  28       5.583  16.178  -3.154  1.00  9.03              
ATOM     28  CA  THR A  29       1.813  16.718  -3.163  1.00 11.81              
ATOM     29  CA  LYS A  30       1.765  15.870  -6.855  1.00 14.05              
ATOM     30  CA  GLU A  31       3.432  12.517  -6.172  1.00  9.87              
ATOM     31  CA  LEU A  32       1.357  11.600  -3.188  1.00  9.76              
ATOM     32  CA  GLY A  33      -1.777  12.473  -5.144  1.00  9.58              
ATOM     33  CA  THR A  34      -0.587  10.031  -8.072  1.00  9.32              
ATOM     34  CA  VAL A  35      -0.417   6.862  -6.086  1.00  9.59              
ATOM     35  CA AMET A  36      -3.753   7.775  -4.227  0.61  9.67              
ATOM     36  CA  ARG A  37      -5.377   8.307  -7.497  1.00  8.72              
ATOM     37  CA  SER A  38      -4.007   4.735  -8.687  1.00 12.32              
ATOM     38  CA ALEU A  39      -5.976   3.364  -5.850  0.53 15.72              
ATOM     39  CA  GLY A  40      -9.268   5.180  -6.553  1.00 12.21              
ATOM     40  CA  GLN A  41      -9.157   8.477  -4.576  1.00 10.24              
ATOM     41  CA  ASN A  42      -9.431  12.159  -5.295  1.00  7.42              
ATOM     42  CA APRO A  43      -7.610  14.254  -2.615  0.63  8.37              
ATOM     43  CA  THR A  44      -7.543  18.134  -2.977  1.00  9.95              
ATOM     44  CA  GLU A  45      -4.123  19.853  -3.045  1.00 10.91              
ATOM     45  CA  ALA A  46      -4.823  21.322   0.464  1.00 11.63              
ATOM     46  CA  GLU A  47      -5.693  17.874   1.895  1.00  9.34              
ATOM     47  CA  LEU A  48      -2.520  16.425   0.404  1.00  8.88              
ATOM     48  CA  GLN A  49      -0.506  19.322   1.960  1.00  9.62              
ATOM     49  CA  ASP A  50      -2.069  18.592   5.392  1.00 10.37              
ATOM     50  CA  MET A  51      -0.894  14.952   4.972  1.00 10.93              
ATOM     51  CA AILE A  52       2.689  16.144   4.422  0.52  9.63              
ATOM     52  CA  ASN A  53       2.519  18.735   7.155  1.00 10.19              
ATOM     53  CA  GLU A  54       1.829  16.005   9.754  1.00 17.10              
ATOM     54  CA AVAL A  55       5.281  14.518   9.199  0.44 15.60              
ATOM     55  CA  ASP A  56       7.251  17.417   7.700  1.00 15.46              
ATOM     56  CA  ALA A  57       9.695  17.726  10.688  1.00 13.59              
ATOM     57  CA  ASP A  58      12.260  19.973   8.898  1.00 12.17              
ATOM     58  CA  GLY A  59       9.485  22.133   7.502  1.00 16.07              
ATOM     59  CA  ASN A  60      10.515  22.204   3.805  1.00 15.63              
ATOM     60  CA  GLY A  61       6.980  21.277   2.441  1.00 11.82              
ATOM     61  CA  THR A  62       7.873  17.753   1.149  1.00  8.43              
ATOM     62  CA  ILE A  63       8.476  14.234   2.666  1.00  7.21              
ATOM     63  CA  ASP A  64      12.087  12.869   2.771  1.00  7.73              
ATOM     64  CA  PHE A  65      13.047   9.250   3.619  1.00  9.05              
ATOM     65  CA  PRO A  66      13.154   9.632   7.527  1.00 11.62              
ATOM     66  CA  GLU A  67       9.904  11.717   7.432  1.00  9.06              
ATOM     67  CA APHE A  68       8.306   8.921   5.375  0.59  9.62              
ATOM     68  CA  LEU A  69       9.582   6.312   7.983  1.00 13.94              
ATOM     69  CA ASER A  70       7.898   8.425  10.644  0.78 14.51              
ATOM     70  CA ALEU A  71       4.693   8.529   8.418  0.53 12.64              
ATOM     71  CA AMET A  72       4.521   4.745   8.143  0.67 14.57              
ATOM     72  CA AALA A  73       5.143   4.400  11.993  0.54 17.68              
ATOM     73  CA AARG A  74       2.204   6.806  12.683  0.51 16.59              
ATOM     74  CA  LYS A  75      -0.217   6.307   9.556  1.00 22.03              
ATOM     75  CA AMET A  76       0.755   2.664   8.452  0.60 22.35              
ATOM     76  CA  LYS A  77       0.282   1.668  12.252  1.00 25.50              
ATOM     77  CA AGLU A  78      -2.291   3.589  14.574  0.58 19.93              
ATOM     78  CA  GLN A  79      -5.707   3.291  12.857  1.00 18.67              
ATOM     79  CA AASP A  80      -5.957  -0.373  11.009  0.31 19.26              
ATOM     80  CA ASER A  81      -8.130  -3.028  12.762  0.46 21.04              
ATOM     81  CA AGLU A  82     -11.577  -3.145  11.074  0.56 18.44              
ATOM     82  CA  GLU A  83     -13.606  -1.298   8.368  1.00 17.69              
ATOM     83  CA  GLU A  84     -10.236  -0.505   6.720  1.00 21.94              
ATOM     84  CA ALEU A  85      -8.850  -3.422   6.223  0.51 14.30              
ATOM     85  CA  ILE A  86     -12.245  -3.757   4.287  1.00 13.46              
ATOM     86  CA AGLU A  87     -10.783  -0.965   2.324  0.58 16.18              
ATOM     87  CA  ALA A  88      -7.443  -2.785   1.530  1.00 16.77              
ATOM     88  CA  PHE A  89      -9.448  -5.569   0.322  1.00 12.77              
ATOM     89  CA ALYS A  90     -11.822  -3.463  -1.910  0.51 11.05              
ATOM     90  CA AVAL A  91      -8.853  -2.412  -3.748  0.54 12.30              
ATOM     91  CA APHE A  92      -8.109  -6.152  -4.333  0.61 11.45              
ATOM     92  CA  ASP A  93     -11.741  -7.191  -4.971  1.00 12.43              
ATOM     93  CA  ARG A  94     -12.086  -4.705  -7.879  1.00 15.05              
ATOM     94  CA  ASP A  95     -15.312  -5.778  -9.503  1.00 17.81              
ATOM     95  CA  GLY A  96     -16.749  -6.107  -6.015  1.00 21.74              
ATOM     96  CA  ASN A  97     -18.130  -9.748  -5.873  1.00 21.86              
ATOM     97  CA  GLY A  98     -16.629 -10.570  -2.213  1.00 18.47              
ATOM     98  CA  LEU A  99     -13.792 -12.701  -3.659  1.00 13.28              
ATOM     99  CA AILE A 100     -10.327 -11.747  -4.962  0.90  9.81              
ATOM    100  CA  SER A 101      -9.802 -13.861  -8.212  1.00 10.27              
ATOM    101  CA  ALA A 102      -6.326 -14.696  -9.181  1.00 10.69              
ATOM    102  CA  ALA A 103      -6.730 -12.055 -12.100  1.00 11.64              
ATOM    103  CA  GLU A 104      -7.885  -9.270  -9.906  1.00  9.38              
ATOM    104  CA  LEU A 105      -4.882  -9.829  -7.659  1.00  9.41              
ATOM    105  CA  ARG A 106      -2.867  -9.391 -10.562  1.00  9.65              
ATOM    106  CA AHIS A 107      -4.250  -6.128 -11.419  0.34 10.82              
ATOM    107  CA  VAL A 108      -3.797  -4.411  -7.957  1.00 11.53              
ATOM    108  CA  MET A 109      -0.155  -5.510  -7.594  1.00 10.52              
ATOM    109  CA  THR A 110       0.403  -3.592 -10.696  1.00 11.80              
ATOM    110  CA AASN A 111      -1.457  -0.224  -9.265  0.72 10.91              
ATOM    111  CA  LEU A 112       0.787   0.222  -6.692  1.00 12.32              
ATOM    112  CA  GLY A 113       3.994  -0.335  -8.799  1.00 11.96              
ATOM    113  CA  GLU A 114       5.019  -4.437  -7.884  1.00 10.90              
ATOM    114  CA ALYS A 115       4.833  -6.513 -11.463  0.67 10.41              
ATOM    115  CA ALEU A 116       4.666 -10.191 -10.524  0.58  8.35              
ATOM    116  CA  THR A 117       3.906 -13.206 -13.183  1.00  8.53              
ATOM    117  CA  ASP A 118       0.842 -15.320 -13.412  1.00  8.68              
ATOM    118  CA AASP A 119       2.154 -18.371 -11.636  0.34  8.53              
ATOM    119  CA  GLU A 120       3.482 -16.072  -8.700  1.00  9.37              
ATOM    120  CA  VAL A 121      -0.022 -14.633  -8.347  1.00  9.39              
ATOM    121  CA  ASP A 122      -1.325 -18.130  -7.714  1.00  9.65              
ATOM    122  CA  GLU A 123       1.474 -18.682  -5.134  1.00 10.75              
ATOM    123  CA  MET A 124      -0.022 -15.574  -3.113  1.00 10.60              
ATOM    124  CA AILE A 125      -3.680 -16.926  -3.617  0.61 11.16              
ATOM    125  CA  ARG A 126      -2.820 -20.507  -2.336  1.00 11.30              
ATOM    126  CA  GLU A 127      -0.807 -19.043   0.650  1.00 13.24              
ATOM    127  CA  ALA A 128      -4.017 -17.412   1.713  1.00 13.38              
ATOM    128  CA  ASP A 129      -6.700 -19.770   0.217  1.00 11.01              
ATOM    129  CA  ILE A 130      -7.993 -21.741   3.249  1.00 12.45              
ATOM    130  CA  ASP A 131     -11.555 -22.727   1.911  1.00 14.06              
ATOM    131  CA  GLY A 132     -10.234 -24.206  -1.486  1.00 14.95              
ATOM    132  CA  ASP A 133     -12.246 -22.301  -4.051  1.00 14.21              
ATOM    133  CA  GLY A 134      -9.039 -20.895  -5.556  1.00 12.69              
ATOM    134  CA  HIS A 135     -10.012 -17.330  -4.292  1.00 10.74              
ATOM    135  CA AILE A 136      -9.471 -15.049  -1.253  0.71  9.61              
ATOM    136  CA  ASN A 137     -12.568 -13.779   0.547  1.00 10.65              
ATOM    137  CA ATYR A 138     -12.322 -11.376   3.084  0.62 11.57              
ATOM    138  CA  GLU A 139     -11.693 -13.131   6.169  1.00 12.62              
ATOM    139  CA  GLU A 140      -8.683 -14.955   4.488  1.00 10.88              
ATOM    140  CA APHE A 141      -7.061 -11.888   3.654  0.53 10.57              
ATOM    141  CA  VAL A 142      -7.264 -10.947   7.533  1.00 13.02              
ATOM    142  CA AARG A 143      -5.518 -13.918   8.600  0.48 16.92              
ATOM    143  CA AMET A 144      -2.839 -13.433   5.976  0.73 17.91              
ATOM    144  CA  MET A 145      -1.898 -10.103   7.499  1.00 23.30              
ATOM    145  CA  VAL A 146      -1.461 -11.453  10.967  1.00 30.36              
ATOM    146  CA  SER A 147       1.200 -14.069  10.269  1.00 49.83              
ENDMDL                                                                          
ATOM      1  CA  GLU A   2      17.954  -2.285  18.222  1.00 54.51              
ATOM      2  CA  GLN A   3      18.837  -3.506  14.779  1.00 43.98              
ATOM      3  CA  LEU A   4      16.707  -3.121  11.641  1.00 29.51              
ATOM      4  CA  THR A   5      17.295  -5.807   8.953  1.00 23.38              
ATOM      5  CA  GLU A   6      18.195  -5.075   5.361  1.00 23.41              
ATOM      6  CA  GLU A   7      14.956  -6.584   4.014  1.00 18.74              
ATOM      7  CA  GLN A   8      13.036  -4.283   6.401  1.00 15.79              
ATOM      8  CA AILE A   9      15.051  -1.372   4.955  0.60 16.16              
ATOM      9  CA  ALA A  10      14.376  -2.784   1.428  1.00 15.86              
ATOM     10  CA AGLU A  11      10.610  -2.945   2.163  0.44 14.66              
ATOM     11  CA APHE A  12      10.610   0.707   3.196  0.74 12.86              
ATOM     12  CA ALYS A  13      12.717   1.660   0.133  0.60 10.51              
ATOM     13  CA  GLU A  14      10.349  -0.106  -2.094  1.00 11.86              
ATOM     14  CA  ALA A  15       7.255   1.620  -0.498  1.00 11.89              
ATOM     15  CA  PHE A  16       8.923   4.983  -0.637  1.00  8.45              
ATOM     16  CA  ALA A  17       9.852   4.414  -4.351  1.00  9.18              
ATOM     17  CA  LEU A  18       6.329   3.585  -5.362  1.00 11.42              
ATOM     18  CA  PHE A  19       5.369   7.175  -4.211  1.00  8.68              
ATOM     19  CA  ASP A  20       8.654   8.889  -5.256  1.00  7.43              
ATOM     20  CA  LYS A  21       7.995   8.093  -8.984  1.00 12.02              
ATOM     21  CA  ASP A  22      10.839  10.462 -10.301  1.00  9.95              
ATOM     22  CA  GLY A  23      13.404   8.986  -7.871  1.00  9.50              
ATOM     23  CA  ASP A  24      14.704  12.294  -6.504  1.00  8.33              
ATOM     24  CA  GLY A  25      14.401  11.239  -2.869  1.00  7.50              
ATOM     25  CA  THR A  26      11.330  13.389  -2.011  1.00  7.23              
ATOM     26  CA  ILE A  27       7.553  12.796  -2.265  1.00  7.78              
ATOM     27  CA  THR A  28       5.623  15.847  -3.419  1.00  9.03              
ATOM     28  CA  THR A  29       1.858  16.432  -3.381  1.00 11.81              
ATOM     29  CA  LYS A  30       1.766  15.502  -7.066  1.00 14.05              
ATOM     30  CA  GLU A  31       3.361  12.132  -6.288  1.00  9.87              
ATOM     31  CA  LEU A  32       1.314  11.356  -3.213  1.00  9.76              
ATOM     32  CA  GLY A  33      -1.836  12.256  -5.150  1.00  9.58              
ATOM     33  CA  THR A  34      -0.776   9.878  -8.051  1.00  9.32              
ATOM     34  CA  VAL A  35      -0.667   6.783  -5.895  1.00  9.59              
ATOM     35  CA AMET A  36      -3.936   7.700  -4.045  0.61  9.67              
ATOM     36  CA  ARG A  37      -5.658   8.285  -7.307  1.00  8.72              
ATOM     37  CA  SER A  38      -4.472   4.790  -8.567  1.00 12.32              
ATOM     38  CA ALEU A  39      -6.221   3.353  -5.567  0.53 15.72              
ATOM     39  CA  GLY A  40      -9.556   5.100  -6.208  1.00 12.21              
ATOM     40  CA  GLN A  41      -9.347   8.408  -4.285  1.00 10.24              
ATOM     41  CA  ASN A  42      -9.612  12.094  -5.080  1.00  7.42              
ATOM     42  CA APRO A  43      -7.622  14.177  -2.538  0.63  8.37              
ATOM     43  CA  THR A  44      -7.471  17.979  -3.105  1.00  9.95              
ATOM     44  CA  GLU A  45      -4.032  19.621  -3.317  1.00 10.91              
ATOM     45  CA  ALA A  46      -4.637  21.235   0.106  1.00 11.63              
ATOM     46  CA  GLU A  47      -5.541  17.888   1.723  1.00  9.34              
ATOM     47  CA  LEU A  48      -2.408  16.326   0.252  1.00  8.88              
ATOM     48  CA  GLN A  49      -0.342  19.237   1.655  1.00  9.62              
ATOM     49  CA  ASP A  50      -1.869  18.704   5.116  1.00 10.37              
ATOM     50  CA  MET A  51      -0.776  15.042   4.851  1.00 10.93              
ATOM     51  CA AILE A  52       2.814  16.119   4.200  0.52  9.63              
ATOM     52  CA  ASN A  53       2.723  18.825   6.838  1.00 10.19              
ATOM     53  CA  GLU A  54       2.022  16.232   9.557  1.00 17.10              
ATOM     54  CA AVAL A  55       5.416  14.614   9.012  0.44 15.60              
ATOM     55  CA  ASP A  56       7.433  17.406   7.370  1.00 15.46              
ATOM     56  CA  ALA A  57       9.936  17.780  10.276  1.00 13.59              
ATOM     57  CA  ASP A  58      12.473  19.938   8.362  1.00 12.17              
ATOM     58  CA  GLY A  59       9.701  22.106   6.933  1.00 16.07              
ATOM     59  CA  ASN A  60      10.684  22.001   3.232  1.00 15.63              
ATOM     60  CA  GLY A  61       7.149  21.068   1.957  1.00 11.82              
ATOM     61  CA  THR A  62       7.970  17.488   0.813  1.00  8.43              
ATOM     62  CA  ILE A  63       8.517  14.036   2.454  1.00  7.21              
ATOM     63  CA  ASP A  64      12.072  12.584   2.566  1.00  7.73              
ATOM     64  CA  PHE A  65      12.933   8.983   3.550  1.00  9.05              
ATOM     65  CA  PRO A  66      13.049   9.465   7.413  1.00 11.62              
ATOM     66  CA  GLU A  67       9.873  11.627   7.278  1.00  9.06              
ATOM     67  CA APHE A  68       8.183   8.793   5.329  0.59  9.62              
ATOM     68  CA  LEU A  69       9.361   6.252   7.978  1.00 13.94              
ATOM     69  CA ASER A  70       7.761   8.513  10.582  0.78 14.51              
ATOM     70  CA ALEU A  71       4.555   8.595   8.430  0.53 12.64              
ATOM     71  CA AMET A  72       4.324   4.799   8.353  0.67 14.57              
ATOM     72  CA AALA A  73       4.924   4.632  12.159  0.54 17.68              
ATOM     73  CA AARG A  74       2.003   7.073  12.752  0.51 16.59              
ATOM     74  CA  LYS A  75      -0.465   6.415   9.819  1.00 22.03              
ATOM     75  CA AMET A  76       0.445   2.812   8.786  0.60 22.35              
ATOM     76  CA  LYS A  77      -0.054   1.903  12.530  1.00 25.50              
ATOM     77  CA AGLU A  78      -2.534   3.789  14.860  0.58 19.93              
ATOM     78  CA  GLN A  79      -5.980   3.319  13.314  1.00 18.67              
ATOM     79  CA AASP A  80      -6.501  -0.106  11.379  0.31 19.26              
ATOM     80  CA ASER A  81      -8.552  -2.846  13.095  0.46 21.04              
ATOM     81  CA AGLU A  82     -11.970  -3.220  11.425  0.56 18.44              
ATOM     82  CA  GLU A  83     -14.181  -1.510   8.791  1.00 17.69              
ATOM     83  CA  GLU A  84     -10.921  -0.383   7.143  1.00 21.94              
ATOM     84  CA ALEU A  85      -9.270  -3.461   6.614  0.51 14.30              
ATOM     85  CA  ILE A  86     -12.601  -3.952   4.717  1.00 13.46              
ATOM     86  CA AGLU A  87     -11.494  -0.982   2.713  0.58 16.18              
ATOM     87  CA  ALA A  88      -8.075  -2.558   1.945  1.00 16.77              
ATOM     88  CA  PHE A  89      -9.792  -5.631   0.772  1.00 12.77              
ATOM     89  CA ALYS A  90     -12.224  -3.621  -1.429  0.51 11.05              
ATOM     90  CA AVAL A  91      -9.255  -2.352  -3.296  0.54 12.30              
ATOM     91  CA APHE A  92      -8.259  -5.988  -3.949  0.61 11.45              
ATOM     92  CA  ASP A  93     -11.812  -7.245  -4.568  1.00 12.43              
ATOM     93  CA  ARG A  94     -12.343  -4.740  -7.401  1.00 15.05              
ATOM     94  CA  ASP A  95     -15.614  -5.905  -8.903  1.00 17.81              
ATOM     95  CA  GLY A  96     -16.972  -6.446  -5.401  1.00 21.74              
ATOM     96  CA  ASN A  97     -18.075 -10.127  -5.418  1.00 21.86              
ATOM     97  CA  GLY A  98     -16.437 -11.038  -1.967  1.00 18.47              
ATOM     98  CA  LEU A  99     -13.520 -12.890  -3.574  1.00 13.28              
ATOM     99  CA AILE A 100     -10.140 -11.662  -4.784  0.90  9.81              
ATOM    100  CA  SER A 101      -9.461 -13.596  -8.035  1.00 10.27              
ATOM    101  CA  ALA A 102      -5.960 -14.193  -9.186  1.00 10.69              
ATOM    102  CA  ALA A 103      -6.579 -11.516 -11.936  1.00 11.64              
ATOM    103  CA  GLU A 104      -7.861  -8.902  -9.547  1.00  9.38              
ATOM    104  CA  LEU A 105      -4.785  -9.379  -7.376  1.00  9.41              
ATOM    105  CA  ARG A 106      -2.785  -8.825 -10.423  1.00  9.65              
ATOM    106  CA AHIS A 107      -4.517  -5.613 -11.103  0.34 10.82              
ATOM    107  CA  VAL A 108      -3.889  -4.063  -7.635  1.00 11.53              
ATOM    108  CA  MET A 109      -0.197  -4.928  -7.647  1.00 10.52              
ATOM    109  CA  THR A 110       0.103  -3.052 -10.876  1.00 11.80              
ATOM    110  CA AASN A 111      -1.769   0.110  -9.407  0.72 10.91              
ATOM    111  CA  LEU A 112       0.609   0.432  -6.689  1.00 12.32              
ATOM    112  CA  GLY A 113       3.665   0.214  -8.978  1.00 11.96              
ATOM    113  CA  GLU A 114       4.845  -3.623  -8.406  1.00 10.90              
ATOM    114  CA ALYS A 115       4.611  -5.471 -11.924  0.67 10.41              
ATOM    115  CA ALEU A 116       4.902  -9.099 -10.889  0.58  8.35              
ATOM    116  CA  THR A 117       4.372 -12.102 -13.399  1.00  8.53              
ATOM    117  CA  ASP A 118       1.263 -14.233 -13.649  1.00  8.68              
ATOM    118  CA AASP A 119       2.858 -17.239 -11.997  0.34  8.53              
ATOM    119  CA  GLU A 120       3.949 -15.064  -8.981  1.00  9.37              
ATOM    120  CA  VAL A 121       0.364 -13.838  -8.617  1.00  9.39              
ATOM    121  CA  ASP A 122      -0.810 -17.416  -8.162  1.00  9.65              
ATOM    122  CA  GLU A 123       1.981 -18.017  -5.600  1.00 10.75              
ATOM    123  CA  MET A 124       0.388 -15.183  -3.450  1.00 10.60              
ATOM    124  CA AILE A 125      -3.173 -16.623  -3.930  0.61 11.16              
ATOM    125  CA  ARG A 126      -2.184 -20.178  -2.850  1.00 11.30              
ATOM    126  CA  GLU A 127      -0.298 -18.738   0.179  1.00 13.24              
ATOM    127  CA  ALA A 128      -3.521 -17.220   1.462  1.00 13.38              
ATOM    128  CA  ASP A 129      -6.012 -19.708  -0.064  1.00 11.01              
ATOM    129  CA  ILE A 130      -7.084 -21.868   2.889  1.00 12.45              
ATOM    130  CA  ASP A 131     -10.543 -23.057   1.597  1.00 14.06              
ATOM    131  CA  GLY A 132      -9.264 -24.328  -1.825  1.00 14.95              
ATOM    132  CA  ASP A 133     -11.444 -22.407  -4.271  1.00 14.21              
ATOM    133  CA  GLY A 134      -8.396 -20.719  -5.811  1.00 12.69              
ATOM    134  CA  HIS A 135      -9.481 -17.290  -4.424  1.00 10.74              
ATOM    135  CA AILE A 136      -9.093 -15.123  -1.300  0.71  9.61              
ATOM    136  CA  ASN A 137     -12.247 -14.172   0.575  1.00 10.65              
ATOM    137  CA ATYR A 138     -12.220 -11.680   3.250  0.62 11.57              
ATOM    138  CA  GLU A 139     -11.403 -13.783   6.167  1.00 12.62              
ATOM    139  CA  GLU A 140      -8.327 -15.281   4.406  1.00 10.88              
ATOM    140  CA APHE A 141      -7.049 -11.917   3.728  0.53 10.57              
ATOM    141  CA  VAL A 142      -7.237 -11.134   7.546  1.00 13.02              
ATOM    142  CA AARG A 143      -5.292 -14.153   8.466  0.48 16.92              
ATOM    143  CA AMET A 144      -2.664 -13.397   5.846  0.73 17.91              
ATOM    144  CA  MET A 145      -2.018 -10.057   7.509  1.00 23.30              
ATOM    145  CA  VAL A 146      -1.425 -11.603  10.913  1.00 30.36              
ATOM    146  CA  SER A 147       1.358 -14.023   9.996  1.00 49.83              
ENDMDL                                                                          
ATOM      1  CA  GLU A   2      17.728  -2.373  18.365  1.00 54.51              
ATOM      2  CA  GLN A   3      18.835  -3.658  14.927  1.00 43.98              
ATOM      3  CA  LEU A   4      16.617  -3.352  11.802  1.00 29.51              
ATOM      4  CA  THR A   5      17.038  -6.111   9.199  1.00 23.38              
ATOM      5  CA  GLU A   6      17.888  -5.536   5.568  1.00 23.41              
ATOM      6  CA  GLU A   7      14.592  -6.984   4.323  1.00 18.74              
ATOM      7  CA  GLN A   8      12.793  -4.554   6.655  1.00 15.79              
ATOM      8  CA AILE A   9      14.849  -1.772   5.064  0.60 16.16              
ATOM      9  CA  ALA A  10      14.025  -3.268   1.606  1.00 15.86              
ATOM     10  CA AGLU A  11      10.305  -3.268   2.427  0.44 14.66              
ATOM     11  CA APHE A  12      10.401   0.433   3.400  0.74 12.86              
ATOM     12  CA ALYS A  13      12.463   1.234   0.292  0.60 10.51              
ATOM     13  CA  GLU A  14       9.948  -0.565  -1.945  1.00 11.86              
ATOM     14  CA  ALA A  15       7.008   1.298  -0.386  1.00 11.89              
ATOM     15  CA  PHE A  16       8.823   4.651  -0.563  1.00  8.45              
ATOM     16  CA  ALA A  17       9.764   4.022  -4.202  1.00  9.18              
ATOM     17  CA  LEU A  18       6.121   3.329  -5.129  1.00 11.42              
ATOM     18  CA  PHE A  19       5.261   6.908  -4.110  1.00  8.68              
ATOM     19  CA  ASP A  20       8.542   8.434  -5.312  1.00  7.43              
ATOM     20  CA  LYS A  21       7.862   7.646  -8.996  1.00 12.02              
ATOM     21  CA  ASP A  22      10.709   9.730 -10.455  1.00  9.95              
ATOM     22  CA  GLY A  23      13.282   8.321  -7.997  1.00  9.50              
ATOM     23  CA  ASP A  24      14.639  11.673  -6.777  1.00  8.33              
ATOM     24  CA  GLY A  25      14.368  10.778  -3.073  1.00  7.50              
ATOM     25  CA  THR A  26      11.348  12.983  -2.240  1.00  7.23              
ATOM     26  CA  ILE A  27       7.566  12.484  -2.456  1.00  7.78              
ATOM     27  CA  THR A  28       5.663  15.518  -3.683  1.00  9.03              
ATOM     28  CA  THR A  29       1.903  16.147  -3.599  1.00 11.81              
ATOM     29  CA  LYS A  30       1.767  15.136  -7.276  1.00 14.05              
ATOM     30  CA  GLU A  31       3.289  11.749  -6.404  1.00  9.87              
ATOM     31  CA  LEU A  32       1.270  11.113  -3.238  1.00  9.76              
ATOM     32  CA  GLY A  33      -1.896  12.041  -5.156  1.00  9.58              
ATOM     33  CA  THR A  34      -0.966   9.726  -8.029  1.00  9.32              
ATOM     34  CA  VAL A  35      -0.918   6.704  -5.702  1.00  9.59              
ATOM     35  CA AMET A  36      -4.120   7.626  -3.864  0.61  9.67              
ATOM     36  CA  ARG A  37      -5.939   8.265  -7.117  1.00  8.72              
ATOM     37  CA  SER A  38      -4.935   4.847  -8.450  1.00 12.32              
ATOM     38  CA ALEU A  39      -6.467   3.343  -5.286  0.53 15.72              
ATOM     39  CA  GLY A  40      -9.843   5.021  -5.864  1.00 12.21              
ATOM     40  CA  GLN A  41      -9.537   8.341  -3.994  1.00 10.24              
ATOM     41  CA  ASN A  42      -9.794  12.031  -4.866  1.00  7.42              
ATOM     42  CA APRO A  43      -7.636  14.101  -2.460  0.63  8.37              
ATOM     43  CA  THR A  44      -7.399  17.825  -3.233  1.00  9.95              
ATOM     44  CA  GLU A  45      -3.942  19.390  -3.590  1.00 10.91              
ATOM     45  CA  ALA A  46      -4.451  21.147  -0.253  1.00 11.63              
ATOM     46  CA  GLU A  47      -5.390  17.902   1.551  1.00  9.34              
ATOM     47  CA  LEU A  48      -2.297  16.228   0.099  1.00  8.88              
ATOM     48  CA  GLN A  49      -0.178  19.153   1.350  1.00  9.62              
ATOM     49  CA  ASP A  50      -1.668  18.815   4.840  1.00 10.37              
ATOM     50  CA  MET A  51      -0.659  15.131   4.728  1.00 10.93              
ATOM     51  CA AILE A  52       2.940  16.094   3.977  0.52  9.63              
ATOM     52  CA  ASN A  53       2.928  18.914   6.519  1.00 10.19              
ATOM     53  CA  GLU A  54       2.215  16.458   9.357  1.00 17.10              
ATOM     54  CA AVAL A  55       5.551  14.710   8.823  0.44 15.60              
ATOM     55  CA  ASP A  56       7.615  17.393   7.038  1.00 15.46              
ATOM     56  CA  ALA A  57      10.177  17.832   9.862  1.00 13.59              
ATOM     57  CA  ASP A  58      12.687  19.901   7.826  1.00 12.17              
ATOM     58  CA  GLY A  59       9.917  22.078   6.363  1.00 16.07              
ATOM     59  CA  ASN A  60      10.852  21.798   2.657  1.00 15.63              
ATOM     60  CA  GLY A  61       7.318  20.859   1.473  1.00 11.82              
ATOM     61  CA  THR A  62       8.067  17.223   0.477  1.00  8.43              
ATOM     62  CA  ILE A  63       8.559  13.836   2.242  1.00  7.21              
ATOM     63  CA  ASP A  64      12.057  12.297   2.360  1.00  7.73              
ATOM     64  CA  PHE A  65      12.820   8.716   3.481  1.00  9.05              
ATOM     65  CA  PRO A  66      12.943   9.297   7.299  1.00 11.62              
ATOM     66  CA  GLU A  67       9.843  11.536   7.124  1.00  9.06              
ATOM     67  CA APHE A  68       8.059   8.664   5.283  0.59  9.62              
ATOM     68  CA  LEU A  69       9.140   6.191   7.972  1.00 13.94              
ATOM     69  CA ASER A  70       7.624   8.600  10.520  0.78 14.51              
ATOM     70  CA ALEU A  71       4.416   8.662   8.442  0.53 12.64              
ATOM     71  CA AMET A  72       4.126   4.854   8.564  0.67 14.57              
ATOM     72  CA AALA A  73       4.705   4.864  12.325  0.54 17.68              
ATOM     73  CA AARG A  74       1.800   7.340  12.819  0.51 16.59              
ATOM     74  CA  LYS A  75      -0.714   6.524  10.082  1.00 22.03              
ATOM     75  CA AMET A  76       0.135   2.959   9.118  0.60 22.35              
ATOM     76  CA  LYS A  77      -0.389   2.137  12.807  1.00 25.50              
ATOM     77  CA AGLU A  78      -2.779   3.988  15.146  0.58 19.93              
ATOM     78  CA  GLN A  79      -6.252   3.346  13.769  1.00 18.67              
ATOM     79  CA AASP A  80      -7.043   0.163  11.746  0.31 19.26              
ATOM     80  CA ASER A  81      -8.974  -2.662  13.430  0.46 21.04              
ATOM     81  CA AGLU A  82     -12.361  -3.292  11.778  0.56 18.44              
ATOM     82  CA  GLU A  83     -14.754  -1.723   9.215  1.00 17.69              
ATOM     83  CA  GLU A  84     -11.603  -0.268   7.565  1.00 21.94              
ATOM     84  CA ALEU A  85      -9.689  -3.504   7.006  0.51 14.30              
ATOM     85  CA  ILE A  86     -12.956  -4.149   5.147  1.00 13.46              
ATOM     86  CA AGLU A  87     -12.205  -1.003   3.101  0.58 16.18              
ATOM     87  CA  ALA A  88      -8.707  -2.337   2.359  1.00 16.77              
ATOM     88  CA  PHE A  89     -10.135  -5.695   1.222  1.00 12.77              
ATOM     89  CA ALYS A  90     -12.624  -3.781  -0.949  0.51 11.05              
ATOM     90  CA AVAL A  91      -9.654  -2.293  -2.845  0.54 12.30              
ATOM     91  CA APHE A  92      -8.407  -5.826  -3.564  0.61 11.45              
ATOM     92  CA  ASP A  93     -11.880  -7.300  -4.167  1.00 12.43              
ATOM     93  CA  ARG A  94     -12.597  -4.777  -6.926  1.00 15.05              
ATOM     94  CA  ASP A  95     -15.914  -6.037  -8.305  1.00 17.81              
ATOM     95  CA  GLY A  96     -17.190  -6.786  -4.789  1.00 21.74              
ATOM     96  CA  ASN A  97     -18.019 -10.507  -4.963  1.00 21.86              
ATOM     97  CA  GLY A  98     -16.243 -11.507  -1.722  1.00 18.47              
ATOM     98  CA  LEU A  99     -13.247 -13.079  -3.489  1.00 13.28              
ATOM     99  CA AILE A 100      -9.952 -11.577  -4.607  0.90  9.81              
ATOM    100  CA  SER A 101      -9.121 -13.333  -7.862  1.00 10.27              
ATOM    101  CA  ALA A 102      -5.596 -13.691  -9.193  1.00 10.69              
ATOM    102  CA  ALA A 103      -6.432 -10.978 -11.775  1.00 11.64              
ATOM    103  CA  GLU A 104      -7.836  -8.537  -9.191  1.00  9.38              
ATOM    104  CA  LEU A 105      -4.686  -8.930  -7.092  1.00  9.41              
ATOM    105  CA  ARG A 106      -2.704  -8.263 -10.284  1.00  9.65              
ATOM    106  CA AHIS A 107      -4.783  -5.102 -10.789  0.34 10.82              
ATOM    107  CA  VAL A 108      -3.980  -3.718  -7.312  1.00 11.53              
ATOM    108  CA  MET A 109      -0.240  -4.349  -7.698  1.00 10.52              
ATOM    109  CA  THR A 110      -0.198  -2.519 -11.055  1.00 11.80              
ATOM    110  CA AASN A 111      -2.081   0.443  -9.549  0.72 10.91              
ATOM    111  CA  LEU A 112       0.428   0.641  -6.685  1.00 12.32              
ATOM    112  CA  GLY A 113       3.336   0.758  -9.154  1.00 11.96              
ATOM    113  CA  GLU A 114       4.670  -2.813  -8.929  1.00 10.90              
ATOM    114  CA ALYS A 115       4.385  -4.435 -12.387  0.67 10.41              
ATOM    115  CA ALEU A 116       5.135  -8.010 -11.252  0.58  8.35              
ATOM    116  CA  THR A 117       4.836 -11.002 -13.615  1.00  8.53              
ATOM    117  CA  ASP A 118       1.676 -13.146 -13.884  1.00  8.68              
ATOM    118  CA AASP A 119       3.557 -16.104 -12.356  0.34  8.53              
ATOM    119  CA  GLU A 120       4.412 -14.054  -9.257  1.00  9.37              
ATOM    120  CA  VAL A 121       0.748 -13.044  -8.884  1.00  9.39              
ATOM    121  CA  ASP A 122      -0.298 -16.703  -8.607  1.00  9.65              
ATOM    122  CA  GLU A 123       2.486 -17.353  -6.066  1.00 10.75              
ATOM    123  CA  MET A 124       0.801 -14.794  -3.785  1.00 10.60              
ATOM    124  CA AILE A 125      -2.667 -16.320  -4.243  0.61 11.16              
ATOM    125  CA  ARG A 126      -1.548 -19.846  -3.364  1.00 11.30              
ATOM    126  CA  GLU A 127       0.213 -18.432  -0.291  1.00 13.24              
ATOM    127  CA  ALA A 128      -3.023 -17.024   1.210  1.00 13.38              
ATOM    128  CA  ASP A 129      -5.324 -19.640  -0.347  1.00 11.01              
ATOM    129  CA  ILE A 130      -6.175 -21.992   2.527  1.00 12.45              
ATOM    130  CA  ASP A 131      -9.529 -23.382   1.279  1.00 14.06              
ATOM    131  CA  GLY A 132      -8.293 -24.443  -2.168  1.00 14.95              
ATOM    132  CA  ASP A 133     -10.644 -22.509  -4.494  1.00 14.21              
ATOM    133  CA  GLY A 134      -7.755 -20.540  -6.069  1.00 12.69              
ATOM    134  CA  HIS A 135      -8.951 -17.248  -4.558  1.00 10.74              
ATOM    135  CA AILE A 136      -8.713 -15.195  -1.347  0.71  9.61              
ATOM    136  CA  ASN A 137     -11.924 -14.562   0.602  1.00 10.65              
ATOM    137  CA ATYR A 138     -12.118 -11.986   3.416  0.62 11.57              
ATOM    138  CA  GLU A 139     -11.111 -14.435   6.163  1.00 12.62              
ATOM    139  CA  GLU A 140      -7.970 -15.604   4.323  1.00 10.88              
ATOM    140  CA APHE A 141      -7.037 -11.948   3.803  0.53 10.57              
ATOM    141  CA  VAL A 142      -7.210 -11.321   7.560  1.00 13.02              
ATOM    142  CA AARG A 143      -5.066 -14.386   8.331  0.48 16.92              
ATOM    143  CA AMET A 144      -2.488 -13.360   5.717  0.73 17.91              
ATOM    144  CA  MET A 145      -2.137 -10.012   7.519  1.00 23.30              
ATOM    145  CA  VAL A 146      -1.387 -11.753  10.857  1.00 30.36              
ATOM    146  CA  SER A 147       1.516 -13.978   9.723  1.00 49.83              
ENDMDL                                                                          
