# Supplementary material for: Structural Transition States Explored With Minimalist Coarse Grained Models: Applications to Calmodulin
Source: Front Mol Biosci. 2019 Oct 15;6:104. doi: 10.3389/fmolb.2019.00104 (PMC6843051; doi:10.3389/fmolb.2019.00104)
Supplement: Supplementary file 2 [file Data_Sheet_2.ZIP › SI/Map_Prompt/prompt_cam.pdb]

MODEL      1
ATOM      1  CA  GLU A   2      26.887  -2.143  36.616  1.00 54.51           C  
ATOM      2  CA  GLN A   3      23.935  -0.622  34.867  1.00 43.98           C  
ATOM      3  CA  LEU A   4      24.613   1.241  31.527  1.00 29.51           C  
ATOM      4  CA  THR A   5      27.334   1.625  28.931  1.00 23.38           C  
ATOM      5  CA  GLU A   6      28.524   5.039  27.671  1.00 23.41           C  
ATOM      6  CA  GLU A   7      26.801   4.180  24.357  1.00 18.74           C  
ATOM      7  CA  GLN A   8      23.485   3.429  26.045  1.00 15.79           C  
ATOM      8  CA  ILE A   9      23.641   6.741  27.931  0.60 16.16           C  
ATOM      9  CA  ALA A  10      24.526   8.610  24.746  1.00 15.86           C  
ATOM     10  CA  GLU A  11      21.510   6.945  23.129  0.44 14.66           C  
ATOM     11  CA  PHE A  12      19.262   7.970  25.975  0.74 12.86           C  
ATOM     12  CA  LYS A  13      20.666  11.530  25.917  0.60 10.51           C  
ATOM     13  CA  GLU A  14      19.883  11.839  22.212  1.00 11.86           C  
ATOM     14  CA  ALA A  15      16.302  10.701  22.890  1.00 11.89           C  
ATOM     15  CA  PHE A  16      15.975  13.195  25.768  1.00  8.45           C  
ATOM     16  CA  ALA A  17      17.243  16.003  23.533  1.00  9.18           C  
ATOM     17  CA  LEU A  18      14.375  15.496  21.089  1.00 11.42           C  
ATOM     18  CA  PHE A  19      12.020  16.513  23.854  1.00  8.68           C  
ATOM     19  CA  ASP A  20      14.244  19.133  25.528  1.00  7.43           C  
ATOM     20  CA  LYS A  21      13.800  21.681  22.708  1.00 12.02           C  
ATOM     21  CA  ASP A  22      15.503  24.510  24.513  1.00  9.95           C  
ATOM     22  CA  GLY A  23      18.374  22.472  25.968  1.00  9.50           C  
ATOM     23  CA  ASP A  24      17.722  23.469  29.581  1.00  8.33           C  
ATOM     24  CA  GLY A  25      17.994  19.941  30.970  1.00  7.50           C  
ATOM     25  CA  THR A  26      14.279  19.546  31.590  1.00  7.23           C  
ATOM     26  CA  ILE A  27      11.197  18.468  29.647  1.00  7.78           C  
ATOM     27  CA  THR A  28       8.143  20.665  30.301  1.00  9.03           C  
ATOM     28  CA  THR A  29       4.494  19.990  29.536  1.00 11.81           C  
ATOM     29  CA  LYS A  30       4.897  22.501  26.673  1.00 14.05           C  
ATOM     30  CA  GLU A  31       7.840  20.589  25.185  1.00  9.87           C  
ATOM     31  CA  LEU A  32       6.186  17.220  25.523  1.00  9.76           C  
ATOM     32  CA  GLY A  33       3.214  18.807  23.720  1.00  9.58           C  
ATOM     33  CA  THR A  34       5.431  20.042  20.887  1.00  9.32           C  
ATOM     34  CA  VAL A  35       6.690  16.517  20.310  1.00  9.59           C  
ATOM     35  CA  MET A  36       3.302  14.861  20.350  0.61  9.67           C  
ATOM     36  CA  ARG A  37       1.871  17.519  18.075  1.00  8.72           C  
ATOM     37  CA  SER A  38       4.659  16.712  15.612  1.00 12.32           C  
ATOM     38  CA  LEU A  39       3.459  13.109  15.742  0.53 15.72           C  
ATOM     39  CA  GLY A  40      -0.213  13.948  15.039  1.00 12.21           C  
ATOM     40  CA  GLN A  41      -1.698  14.182  18.530  1.00 10.24           C  
ATOM     41  CA  ASN A  42      -2.794  17.469  20.140  1.00  7.42           C  
ATOM     42  CA  PRO A  43      -3.157  16.760  23.850  0.63  8.37           C  
ATOM     43  CA  THR A  44      -4.570  19.340  26.195  1.00  9.95           C  
ATOM     44  CA  GLU A  45      -2.600  20.860  29.042  1.00 10.91           C  
ATOM     45  CA  ALA A  46      -4.442  18.551  31.494  1.00 11.63           C  
ATOM     46  CA  GLU A  47      -3.462  15.471  29.524  1.00  9.34           C  
ATOM     47  CA  LEU A  48       0.150  16.650  29.263  1.00  8.88           C  
ATOM     48  CA  GLN A  49       0.275  17.278  33.014  1.00  9.62           C  
ATOM     49  CA  ASP A  50      -0.869  13.770  33.759  1.00 10.37           C  
ATOM     50  CA  MET A  51       1.873  12.430  31.490  1.00 10.93           C  
ATOM     51  CA  ILE A  52       4.617  14.489  33.277  0.52  9.63           C  
ATOM     52  CA  ASN A  53       3.189  13.643  36.691  1.00 10.19           C  
ATOM     53  CA  GLU A  54       3.672   9.942  35.950  1.00 17.10           C  
ATOM     54  CA  VAL A  55       7.394  10.561  35.279  0.44 15.60           C  
ATOM     55  CA  ASP A  56       8.345  13.487  37.543  1.00 15.46           C  
ATOM     56  CA  ALA A  57       9.749  11.834  40.621  1.00 13.59           C  
ATOM     57  CA  ASP A  58      10.689  14.968  42.620  1.00 12.17           C  
ATOM     58  CA  GLY A  59       7.452  16.849  41.816  1.00 16.07           C  
ATOM     59  CA  ASN A  60       9.216  19.977  40.481  1.00 15.63           C  
ATOM     60  CA  GLY A  61       6.928  19.969  37.432  1.00 11.82           C  
ATOM     61  CA  THR A  62       9.444  18.863  34.796  1.00  8.43           C  
ATOM     62  CA  ILE A  63      11.308  15.715  33.746  1.00  7.21           C  
ATOM     63  CA  ASP A  64      15.110  15.694  34.019  1.00  7.73           C  
ATOM     64  CA  PHE A  65      17.540  13.247  32.438  1.00  9.05           C  
ATOM     65  CA  PRO A  66      17.762  10.916  35.460  1.00 11.62           C  
ATOM     66  CA  GLU A  67      13.961  10.746  35.634  1.00  9.06           C  
ATOM     67  CA  PHE A  68      13.798  10.066  31.886  0.59  9.62           C  
ATOM     68  CA  LEU A  69      16.470   7.313  32.140  1.00 13.94           C  
ATOM     69  CA  SER A  70      14.556   5.622  34.923  0.78 14.51           C  
ATOM     70  CA  LEU A  71      11.159   5.615  33.099  0.53 12.64           C  
ATOM     71  CA  MET A  72      12.674   4.637  29.729  0.67 14.57           C  
ATOM     72  CA  ALA A  73      14.784   1.819  30.965  0.54 17.68           C  
ATOM     73  CA  ARG A  74      11.656   0.432  32.631  0.51 16.59           C  
ATOM     74  CA  LYS A  75       9.450   1.003  29.426  1.00 22.03           C  
ATOM     75  CA  MET A  76      12.008  -1.123  27.583  0.60 22.35           C  
ATOM     76  CA  LYS A  77      11.574  -3.941  30.057  1.00 25.50           C  
ATOM     77  CA  GLU A  78       7.866  -3.602  29.594  0.58 19.93           C  
ATOM     78  CA  GLN A  79       8.247  -3.721  25.833  1.00 18.67           C  
ATOM     79  CA  ASP A  80      10.423  -6.834  25.853  0.31 19.26           C  
ATOM     80  CA  SER A  81       7.835  -8.597  28.016  0.46 21.04           C  
ATOM     81  CA  GLU A  82       5.033  -7.587  25.711  0.56 18.44           C  
ATOM     82  CA  GLU A  83       7.010  -8.699  22.626  1.00 17.69           C  
ATOM     83  CA  GLU A  84       7.354 -12.149  24.111  1.00 21.94           C  
ATOM     84  CA  LEU A  85       3.544 -12.427  24.575  0.51 14.30           C  
ATOM     85  CA  ILE A  86       2.906 -11.080  21.121  1.00 13.46           C  
ATOM     86  CA  GLU A  87       5.182 -13.670  19.554  0.58 16.18           C  
ATOM     87  CA  ALA A  88       3.603 -16.464  21.584  1.00 16.77           C  
ATOM     88  CA  PHE A  89       0.127 -15.314  20.581  1.00 12.77           C  
ATOM     89  CA  LYS A  90       0.822 -15.051  16.806  0.51 11.05           C  
ATOM     90  CA  VAL A  91       2.106 -18.597  16.739  0.54 12.30           C  
ATOM     91  CA  PHE A  92      -1.015 -19.962  18.473  0.61 11.45           C  
ATOM     92  CA  ASP A  93      -3.086 -17.906  16.071  1.00 12.43           C  
ATOM     93  CA  ARG A  94      -2.187 -20.029  13.047  1.00 15.05           C  
ATOM     94  CA  ASP A  95      -4.347 -18.186  10.496  1.00 17.81           C  
ATOM     95  CA  GLY A  96      -3.526 -14.654  11.747  1.00 21.74           C  
ATOM     96  CA  ASN A  97      -7.124 -13.536  12.276  1.00 21.86           C  
ATOM     97  CA  GLY A  98      -6.460 -12.339  15.840  1.00 18.47           C  
ATOM     98  CA  LEU A  99      -8.453 -15.176  17.466  1.00 13.28           C  
ATOM     99  CA  ILE A 100      -6.986 -18.446  18.692  0.90  9.81           C  
ATOM    100  CA  SER A 101      -9.571 -21.134  17.886  1.00 10.27           C  
ATOM    101  CA  ALA A 102      -9.959 -24.475  19.559  1.00 10.69           C  
ATOM    102  CA  ALA A 103      -8.546 -26.166  16.457  1.00 11.64           C  
ATOM    103  CA  GLU A 104      -5.511 -23.879  16.434  1.00  9.38           C  
ATOM    104  CA  LEU A 105      -4.867 -24.322  20.123  1.00  9.41           C  
ATOM    105  CA  ARG A 106      -5.105 -28.097  19.835  1.00  9.65           C  
ATOM    106  CA  HIS A 107      -2.815 -28.102  16.832  0.34 10.82           C  
ATOM    107  CA  VAL A 108      -0.072 -26.093  18.538  1.00 11.53           C  
ATOM    108  CA  MET A 109      -0.415 -27.994  21.860  1.00 10.52           C  
ATOM    109  CA  THR A 110       0.248 -31.276  19.997  1.00 11.80           C  
ATOM    110  CA  ASN A 111       3.478 -29.763  18.673  0.72 10.91           C  
ATOM    111  CA  LEU A 112       4.336 -28.657  22.194  1.00 12.32           C  
ATOM    112  CA  GLY A 113       4.074 -32.347  23.118  1.00 11.96           C  
ATOM    113  CA  GLU A 114       0.549 -32.381  24.520  1.00 10.90           C  
ATOM    114  CA  LYS A 115      -2.009 -34.508  22.727  0.67 10.41           C  
ATOM    115  CA  LEU A 116      -5.293 -33.092  24.085  0.58  8.35           C  
ATOM    116  CA  THR A 117      -8.919 -33.874  23.363  1.00  8.53           C  
ATOM    117  CA  ASP A 118     -11.550 -31.418  22.190  1.00  8.68           C  
ATOM    118  CA  ASP A 119     -13.067 -31.533  25.696  0.34  8.53           C  
ATOM    119  CA  GLU A 120      -9.700 -30.581  27.240  1.00  9.37           C  
ATOM    120  CA  VAL A 121      -9.029 -27.774  24.809  1.00  9.39           C  
ATOM    121  CA  ASP A 122     -12.558 -26.455  25.183  1.00  9.65           C  
ATOM    122  CA  GLU A 123     -12.063 -26.224  28.953  1.00 10.75           C  
ATOM    123  CA  MET A 124      -8.761 -24.314  28.418  1.00 10.60           C  
ATOM    124  CA  ILE A 125     -10.509 -21.820  26.252  0.61 11.16           C  
ATOM    125  CA  ARG A 126     -13.521 -21.463  28.576  1.00 11.30           C  
ATOM    126  CA  GLU A 127     -11.129 -20.596  31.427  1.00 13.24           C  
ATOM    127  CA  ALA A 128      -9.616 -17.731  29.430  1.00 13.38           C  
ATOM    128  CA  ASP A 129     -12.640 -16.647  27.384  1.00 11.01           C  
ATOM    129  CA  ILE A 130     -14.090 -13.336  28.531  1.00 12.45           C  
ATOM    130  CA  ASP A 131     -16.237 -12.199  25.581  1.00 14.06           C  
ATOM    131  CA  GLY A 132     -17.777 -15.678  25.201  1.00 14.95           C  
ATOM    132  CA  ASP A 133     -16.941 -16.189  21.510  1.00 14.21           C  
ATOM    133  CA  GLY A 134     -15.210 -19.557  22.125  1.00 12.69           C  
ATOM    134  CA  HIS A 135     -11.933 -18.151  20.923  1.00 10.74           C  
ATOM    135  CA  ILE A 136      -8.987 -16.445  22.690  0.71  9.61           C  
ATOM    136  CA  ASN A 137      -8.132 -12.925  21.582  1.00 10.65           C  
ATOM    137  CA  TYR A 138      -4.839 -11.204  22.538  0.62 11.57           C  
ATOM    138  CA  GLU A 139      -6.230  -9.458  25.624  1.00 12.62           C  
ATOM    139  CA  GLU A 140      -7.674 -12.757  26.896  1.00 10.88           C  
ATOM    140  CA  PHE A 141      -4.363 -14.455  26.173  0.53 10.57           C  
ATOM    141  CA  VAL A 142      -2.331 -11.847  28.055  1.00 13.02           C  
ATOM    142  CA  ARG A 143      -4.637 -11.842  31.094  0.48 16.92           C  
ATOM    143  CA  MET A 144      -4.404 -15.558  31.357  0.73 17.91           C  
ATOM    144  CA  MET A 145      -0.670 -15.692  30.855  1.00 23.30           C  
ATOM    145  CA  VAL A 146       0.120 -13.046  33.414  1.00 30.36           C  
ATOM    146  CA  SER A 147      -2.705 -14.002  35.816  1.00 49.83           C  
TER     147      SER A 147                                                       
ENDMDL
MODEL      2
ATOM      1  CA  GLU A   2      26.502  -2.884  36.830  1.00 54.51           C  
ATOM      2  CA  GLN A   3      23.637  -1.027  35.265  1.00 43.98           C  
ATOM      3  CA  LEU A   4      24.306   0.785  31.898  1.00 29.51           C  
ATOM      4  CA  THR A   5      27.037   1.099  29.301  1.00 23.38           C  
ATOM      5  CA  GLU A   6      28.272   4.476  27.991  1.00 23.41           C  
ATOM      6  CA  GLU A   7      26.564   3.594  24.676  1.00 18.74           C  
ATOM      7  CA  GLN A   8      23.230   2.909  26.359  1.00 15.79           C  
ATOM      8  CA  ILE A   9      23.423   6.249  28.191  0.60 16.16           C  
ATOM      9  CA  ALA A  10      24.350   8.048  24.975  1.00 15.86           C  
ATOM     10  CA  GLU A  11      21.319   6.401  23.368  0.44 14.66           C  
ATOM     11  CA  PHE A  12      19.068   7.513  26.181  0.74 12.86           C  
ATOM     12  CA  LYS A  13      20.530  11.047  26.069  0.60 10.51           C  
ATOM     13  CA  GLU A  14      19.781  11.302  22.352  1.00 11.86           C  
ATOM     14  CA  ALA A  15      16.177  10.231  23.016  1.00 11.89           C  
ATOM     15  CA  PHE A  16      15.861  12.774  25.851  1.00  8.45           C  
ATOM     16  CA  ALA A  17      17.198  15.527  23.587  1.00  9.18           C  
ATOM     17  CA  LEU A  18      14.355  15.018  21.114  1.00 11.42           C  
ATOM     18  CA  PHE A  19      11.975  16.110  23.831  1.00  8.68           C  
ATOM     19  CA  ASP A  20      14.215  18.726  25.490  1.00  7.43           C  
ATOM     20  CA  LYS A  21      13.855  21.227  22.616  1.00 12.02           C  
ATOM     21  CA  ASP A  22      15.571  24.067  24.394  1.00  9.95           C  
ATOM     22  CA  GLY A  23      18.393  22.012  25.921  1.00  9.50           C  
ATOM     23  CA  ASP A  24      17.717  23.083  29.508  1.00  8.33           C  
ATOM     24  CA  GLY A  25      17.913  19.575  30.960  1.00  7.50           C  
ATOM     25  CA  THR A  26      14.184  19.248  31.546  1.00  7.23           C  
ATOM     26  CA  ILE A  27      11.112  18.182  29.579  1.00  7.78           C  
ATOM     27  CA  THR A  28       8.081  20.430  30.157  1.00  9.03           C  
ATOM     28  CA  THR A  29       4.434  19.793  29.348  1.00 11.81           C  
ATOM     29  CA  LYS A  30       4.912  22.246  26.447  1.00 14.05           C  
ATOM     30  CA  GLU A  31       7.845  20.261  25.037  1.00  9.87           C  
ATOM     31  CA  LEU A  32       6.141  16.920  25.418  1.00  9.76           C  
ATOM     32  CA  GLY A  33       3.208  18.506  23.551  1.00  9.58           C  
ATOM     33  CA  THR A  34       5.472  19.666  20.724  1.00  9.32           C  
ATOM     34  CA  VAL A  35       6.694  16.116  20.217  1.00  9.59           C  
ATOM     35  CA  MET A  36       3.284  14.503  20.253  0.61  9.67           C  
ATOM     36  CA  ARG A  37       1.908  17.137  17.918  1.00  8.72           C  
ATOM     37  CA  SER A  38       4.709  16.262  15.494  1.00 12.32           C  
ATOM     38  CA  LEU A  39       3.472  12.673  15.671  0.53 15.72           C  
ATOM     39  CA  GLY A  40      -0.182  13.539  14.913  1.00 12.21           C  
ATOM     40  CA  GLN A  41      -1.704  13.856  18.382  1.00 10.24           C  
ATOM     41  CA  ASN A  42      -2.764  17.192  19.912  1.00  7.42           C  
ATOM     42  CA  PRO A  43      -3.079  16.599  23.648  0.63  8.37           C  
ATOM     43  CA  THR A  44      -4.463  19.261  25.921  1.00  9.95           C  
ATOM     44  CA  GLU A  45      -2.457  20.851  28.705  1.00 10.91           C  
ATOM     45  CA  ALA A  46      -4.305  18.643  31.241  1.00 11.63           C  
ATOM     46  CA  GLU A  47      -3.376  15.488  29.364  1.00  9.34           C  
ATOM     47  CA  LEU A  48       0.248  16.616  29.047  1.00  8.88           C  
ATOM     48  CA  GLN A  49       0.398  17.357  32.777  1.00  9.62           C  
ATOM     49  CA  ASP A  50      -0.789  13.887  33.633  1.00 10.37           C  
ATOM     50  CA  MET A  51       1.929  12.447  31.396  1.00 10.93           C  
ATOM     51  CA  ILE A  52       4.700  14.520  33.119  0.52  9.63           C  
ATOM     52  CA  ASN A  53       3.270  13.791  36.558  1.00 10.19           C  
ATOM     53  CA  GLU A  54       3.707  10.064  35.928  1.00 17.10           C  
ATOM     54  CA  VAL A  55       7.438  10.612  35.250  0.44 15.60           C  
ATOM     55  CA  ASP A  56       8.413  13.603  37.417  1.00 15.46           C  
ATOM     56  CA  ALA A  57       9.801  12.023  40.543  1.00 13.59           C  
ATOM     57  CA  ASP A  58      10.830  15.204  42.420  1.00 12.17           C  
ATOM     58  CA  GLY A  59       7.629  17.125  41.570  1.00 16.07           C  
ATOM     59  CA  ASN A  60       9.443  20.169  40.112  1.00 15.63           C  
ATOM     60  CA  GLY A  61       7.140  20.104  37.073  1.00 11.82           C  
ATOM     61  CA  THR A  62       9.626  18.863  34.467  1.00  8.43           C  
ATOM     62  CA  ILE A  63      11.420  15.642  33.514  1.00  7.21           C  
ATOM     63  CA  ASP A  64      15.221  15.543  33.793  1.00  7.73           C  
ATOM     64  CA  PHE A  65      17.590  12.986  32.292  1.00  9.05           C  
ATOM     65  CA  PRO A  66      17.743  10.731  35.377  1.00 11.62           C  
ATOM     66  CA  GLU A  67      13.938  10.680  35.556  1.00  9.06           C  
ATOM     67  CA  PHE A  68      13.758   9.892  31.828  0.59  9.62           C  
ATOM     68  CA  LEU A  69      16.344   7.069  32.173  1.00 13.94           C  
ATOM     69  CA  SER A  70      14.367   5.528  35.001  0.78 14.51           C  
ATOM     70  CA  LEU A  71      10.986   5.575  33.151  0.53 12.64           C  
ATOM     71  CA  MET A  72      12.499   4.458  29.824  0.67 14.57           C  
ATOM     72  CA  ALA A  73      14.507   1.613  31.171  0.54 17.68           C  
ATOM     73  CA  ARG A  74      11.320   0.366  32.839  0.51 16.59           C  
ATOM     74  CA  LYS A  75       9.115   1.037  29.658  1.00 22.03           C  
ATOM     75  CA  MET A  76      11.652  -1.113  27.814  0.60 22.35           C  
ATOM     76  CA  LYS A  77      11.141  -3.943  30.261  1.00 25.50           C  
ATOM     77  CA  GLU A  78       7.440  -3.368  29.999  0.58 19.93           C  
ATOM     78  CA  GLN A  79       7.688  -3.414  26.225  1.00 18.67           C  
ATOM     79  CA  ASP A  80       9.695  -6.640  26.148  0.31 19.26           C  
ATOM     80  CA  SER A  81       7.081  -8.274  28.380  0.46 21.04           C  
ATOM     81  CA  GLU A  82       4.232  -7.003  26.267  0.56 18.44           C  
ATOM     82  CA  GLU A  83       6.276  -7.826  23.134  1.00 17.69           C  
ATOM     83  CA  GLU A  84       6.849 -11.314  24.456  1.00 21.94           C  
ATOM     84  CA  LEU A  85       3.070 -11.884  24.898  0.51 14.30           C  
ATOM     85  CA  ILE A  86       2.305 -10.424  21.514  1.00 13.46           C  
ATOM     86  CA  GLU A  87       4.750 -12.772  19.820  0.58 16.18           C  
ATOM     87  CA  ALA A  88       3.380 -15.760  21.723  1.00 16.77           C  
ATOM     88  CA  PHE A  89      -0.174 -14.812  20.781  1.00 12.77           C  
ATOM     89  CA  LYS A  90       0.499 -14.332  17.025  0.51 11.05           C  
ATOM     90  CA  VAL A  91       2.011 -17.783  16.804  0.54 12.30           C  
ATOM     91  CA  PHE A  92      -1.022 -19.416  18.462  0.61 11.45           C  
ATOM     92  CA  ASP A  93      -3.228 -17.383  16.161  1.00 12.43           C  
ATOM     93  CA  ARG A  94      -2.292 -19.376  13.060  1.00 15.05           C  
ATOM     94  CA  ASP A  95      -4.581 -17.571  10.597  1.00 17.81           C  
ATOM     95  CA  GLY A  96      -3.898 -14.043  11.936  1.00 21.74           C  
ATOM     96  CA  ASN A  97      -7.529 -13.096  12.569  1.00 21.86           C  
ATOM     97  CA  GLY A  98      -6.847 -11.965  16.152  1.00 18.47           C  
ATOM     98  CA  LEU A  99      -8.673 -14.934  17.737  1.00 13.28           C  
ATOM     99  CA  ILE A 100      -7.045 -18.171  18.841  0.90  9.81           C  
ATOM    100  CA  SER A 101      -9.534 -20.941  18.013  1.00 10.27           C  
ATOM    101  CA  ALA A 102      -9.743 -24.338  19.606  1.00 10.69           C  
ATOM    102  CA  ALA A 103      -8.323 -25.884  16.431  1.00 11.64           C  
ATOM    103  CA  GLU A 104      -5.390 -23.466  16.403  1.00  9.38           C  
ATOM    104  CA  LEU A 105      -4.645 -23.986  20.064  1.00  9.41           C  
ATOM    105  CA  ARG A 106      -4.729 -27.757  19.660  1.00  9.65           C  
ATOM    106  CA  HIS A 107      -2.499 -27.564  16.616  0.34 10.82           C  
ATOM    107  CA  VAL A 108       0.188 -25.496  18.341  1.00 11.53           C  
ATOM    108  CA  MET A 109       0.001 -27.530  21.595  1.00 10.52           C  
ATOM    109  CA  THR A 110       0.756 -30.712  19.601  1.00 11.80           C  
ATOM    110  CA  ASN A 111       3.885 -29.018  18.251  0.72 10.91           C  
ATOM    111  CA  LEU A 112       4.794 -28.001  21.786  1.00 12.32           C  
ATOM    112  CA  GLY A 113       4.700 -31.725  22.598  1.00 11.96           C  
ATOM    113  CA  GLU A 114       1.222 -31.945  24.099  1.00 10.90           C  
ATOM    114  CA  LYS A 115      -1.289 -34.124  22.298  0.67 10.41           C  
ATOM    115  CA  LEU A 116      -4.587 -32.898  23.799  0.58  8.35           C  
ATOM    116  CA  THR A 117      -8.192 -33.820  23.131  1.00  8.53           C  
ATOM    117  CA  ASP A 118     -10.939 -31.455  22.034  1.00  8.68           C  
ATOM    118  CA  ASP A 119     -12.398 -31.679  25.559  0.34  8.53           C  
ATOM    119  CA  GLU A 120      -9.052 -30.610  27.069  1.00  9.37           C  
ATOM    120  CA  VAL A 121      -8.544 -27.741  24.669  1.00  9.39           C  
ATOM    121  CA  ASP A 122     -12.134 -26.610  25.086  1.00  9.65           C  
ATOM    122  CA  GLU A 123     -11.628 -26.418  28.857  1.00 10.75           C  
ATOM    123  CA  MET A 124      -8.397 -24.391  28.330  1.00 10.60           C  
ATOM    124  CA  ILE A 125     -10.235 -21.930  26.197  0.61 11.16           C  
ATOM    125  CA  ARG A 126     -13.241 -21.686  28.543  1.00 11.30           C  
ATOM    126  CA  GLU A 127     -10.856 -20.788  31.390  1.00 13.24           C  
ATOM    127  CA  ALA A 128      -9.439 -17.850  29.427  1.00 13.38           C  
ATOM    128  CA  ASP A 129     -12.511 -16.836  27.416  1.00 11.01           C  
ATOM    129  CA  ILE A 130     -14.050 -13.591  28.636  1.00 12.45           C  
ATOM    130  CA  ASP A 131     -16.242 -12.465  25.715  1.00 14.06           C  
ATOM    131  CA  GLY A 132     -17.696 -15.974  25.278  1.00 14.95           C  
ATOM    132  CA  ASP A 133     -16.862 -16.409  21.576  1.00 14.21           C  
ATOM    133  CA  GLY A 134     -15.032 -19.733  22.139  1.00 12.69           C  
ATOM    134  CA  HIS A 135     -11.797 -18.217  20.951  1.00 10.74           C  
ATOM    135  CA  ILE A 136      -8.895 -16.441  22.721  0.71  9.61           C  
ATOM    136  CA  ASN A 137      -8.150 -12.885  21.648  1.00 10.65           C  
ATOM    137  CA  TYR A 138      -4.906 -11.078  22.608  0.62 11.57           C  
ATOM    138  CA  GLU A 139      -6.333  -9.415  25.724  1.00 12.62           C  
ATOM    139  CA  GLU A 140      -7.668 -12.771  26.968  1.00 10.88           C  
ATOM    140  CA  PHE A 141      -4.309 -14.356  26.210  0.53 10.57           C  
ATOM    141  CA  VAL A 142      -2.357 -11.708  28.122  1.00 13.02           C  
ATOM    142  CA  ARG A 143      -4.652 -11.825  31.166  0.48 16.92           C  
ATOM    143  CA  MET A 144      -4.301 -15.538  31.371  0.73 17.91           C  
ATOM    144  CA  MET A 145      -0.554 -15.525  30.941  1.00 23.30           C  
ATOM    145  CA  VAL A 146       0.082 -12.904  33.571  1.00 30.36           C  
ATOM    146  CA  SER A 147      -2.692 -14.071  35.941  1.00 49.83           C  
TER     147      SER A 147                                                       
ENDMDL
MODEL      3
ATOM      1  CA  GLU A   2      26.075  -3.594  37.059  1.00 54.51           C  
ATOM      2  CA  GLN A   3      23.344  -1.415  35.671  1.00 43.98           C  
ATOM      3  CA  LEU A   4      23.999   0.343  32.274  1.00 29.51           C  
ATOM      4  CA  THR A   5      26.737   0.582  29.674  1.00 23.38           C  
ATOM      5  CA  GLU A   6      28.016   3.918  28.309  1.00 23.41           C  
ATOM      6  CA  GLU A   7      26.318   3.008  24.997  1.00 18.74           C  
ATOM      7  CA  GLN A   8      22.969   2.393  26.679  1.00 15.79           C  
ATOM      8  CA  ILE A   9      23.204   5.762  28.451  0.60 16.16           C  
ATOM      9  CA  ALA A  10      24.170   7.485  25.203  1.00 15.86           C  
ATOM     10  CA  GLU A  11      21.121   5.857  23.609  0.44 14.66           C  
ATOM     11  CA  PHE A  12      18.872   7.059  26.389  0.74 12.86           C  
ATOM     12  CA  LYS A  13      20.394  10.566  26.218  0.60 10.51           C  
ATOM     13  CA  GLU A  14      19.675  10.759  22.491  1.00 11.86           C  
ATOM     14  CA  ALA A  15      16.049   9.759  23.143  1.00 11.89           C  
ATOM     15  CA  PHE A  16      15.750  12.355  25.933  1.00  8.45           C  
ATOM     16  CA  ALA A  17      17.152  15.047  23.636  1.00  9.18           C  
ATOM     17  CA  LEU A  18      14.331  14.533  21.137  1.00 11.42           C  
ATOM     18  CA  PHE A  19      11.932  15.704  23.806  1.00  8.68           C  
ATOM     19  CA  ASP A  20      14.190  18.317  25.444  1.00  7.43           C  
ATOM     20  CA  LYS A  21      13.913  20.764  22.515  1.00 12.02           C  
ATOM     21  CA  ASP A  22      15.646  23.617  24.259  1.00  9.95           C  
ATOM     22  CA  GLY A  23      18.418  21.548  25.858  1.00  9.50           C  
ATOM     23  CA  ASP A  24      17.723  22.699  29.417  1.00  8.33           C  
ATOM     24  CA  GLY A  25      17.843  19.215  30.936  1.00  7.50           C  
ATOM     25  CA  THR A  26      14.103  18.957  31.490  1.00  7.23           C  
ATOM     26  CA  ILE A  27      11.038  17.901  29.505  1.00  7.78           C  
ATOM     27  CA  THR A  28       8.034  20.201  30.006  1.00  9.03           C  
ATOM     28  CA  THR A  29       4.389  19.601  29.156  1.00 11.81           C  
ATOM     29  CA  LYS A  30       4.939  21.990  26.215  1.00 14.05           C  
ATOM     30  CA  GLU A  31       7.858  19.930  24.884  1.00  9.87           C  
ATOM     31  CA  LEU A  32       6.103  16.620  25.314  1.00  9.76           C  
ATOM     32  CA  GLY A  33       3.209  18.202  23.386  1.00  9.58           C  
ATOM     33  CA  THR A  34       5.516  19.281  20.561  1.00  9.32           C  
ATOM     34  CA  VAL A  35       6.697  15.706  20.128  1.00  9.59           C  
ATOM     35  CA  MET A  36       3.265  14.138  20.167  0.61  9.67           C  
ATOM     36  CA  ARG A  37       1.942  16.745  17.770  1.00  8.72           C  
ATOM     37  CA  SER A  38       4.752  15.797  15.384  1.00 12.32           C  
ATOM     38  CA  LEU A  39       3.476  12.223  15.615  0.53 15.72           C  
ATOM     39  CA  GLY A  40      -0.159  13.117  14.803  1.00 12.21           C  
ATOM     40  CA  GLN A  41      -1.713  13.522  18.250  1.00 10.24           C  
ATOM     41  CA  ASN A  42      -2.740  16.905  19.695  1.00  7.42           C  
ATOM     42  CA  PRO A  43      -3.005  16.432  23.454  0.63  8.37           C  
ATOM     43  CA  THR A  44      -4.355  19.176  25.650  1.00  9.95           C  
ATOM     44  CA  GLU A  45      -2.310  20.835  28.367  1.00 10.91           C  
ATOM     45  CA  ALA A  46      -4.164  18.733  30.987  1.00 11.63           C  
ATOM     46  CA  GLU A  47      -3.290  15.506  29.207  1.00  9.34           C  
ATOM     47  CA  LEU A  48       0.345  16.576  28.833  1.00  8.88           C  
ATOM     48  CA  GLN A  49       0.526  17.434  32.537  1.00  9.62           C  
ATOM     49  CA  ASP A  50      -0.706  14.008  33.507  1.00 10.37           C  
ATOM     50  CA  MET A  51       1.985  12.464  31.305  1.00 10.93           C  
ATOM     51  CA  ILE A  52       4.785  14.549  32.960  0.52  9.63           C  
ATOM     52  CA  ASN A  53       3.354  13.942  36.424  1.00 10.19           C  
ATOM     53  CA  GLU A  54       3.743  10.190  35.909  1.00 17.10           C  
ATOM     54  CA  VAL A  55       7.482  10.664  35.224  0.44 15.60           C  
ATOM     55  CA  ASP A  56       8.486  13.718  37.287  1.00 15.46           C  
ATOM     56  CA  ALA A  57       9.858  12.214  40.460  1.00 13.59           C  
ATOM     57  CA  ASP A  58      10.976  15.437  42.212  1.00 12.17           C  
ATOM     58  CA  GLY A  59       7.812  17.395  41.312  1.00 16.07           C  
ATOM     59  CA  ASN A  60       9.673  20.348  39.733  1.00 15.63           C  
ATOM     60  CA  GLY A  61       7.355  20.225  36.706  1.00 11.82           C  
ATOM     61  CA  THR A  62       9.808  18.850  34.135  1.00  8.43           C  
ATOM     62  CA  ILE A  63      11.533  15.562  33.284  1.00  7.21           C  
ATOM     63  CA  ASP A  64      15.330  15.385  33.572  1.00  7.73           C  
ATOM     64  CA  PHE A  65      17.636  12.722  32.157  1.00  9.05           C  
ATOM     65  CA  PRO A  66      17.719  10.549  35.304  1.00 11.62           C  
ATOM     66  CA  GLU A  67      13.913  10.617  35.479  1.00  9.06           C  
ATOM     67  CA  PHE A  68      13.717   9.720  31.776  0.59  9.62           C  
ATOM     68  CA  LEU A  69      16.215   6.834  32.217  1.00 13.94           C  
ATOM     69  CA  SER A  70      14.178   5.446  35.083  0.78 14.51           C  
ATOM     70  CA  LEU A  71      10.817   5.545  33.202  0.53 12.64           C  
ATOM     71  CA  MET A  72      12.325   4.282  29.925  0.67 14.57           C  
ATOM     72  CA  ALA A  73      14.226   1.418  31.390  0.54 17.68           C  
ATOM     73  CA  ARG A  74      10.983   0.319  33.056  0.51 16.59           C  
ATOM     74  CA  LYS A  75       8.792   1.080  29.891  1.00 22.03           C  
ATOM     75  CA  MET A  76      11.295  -1.103  28.042  0.60 22.35           C  
ATOM     76  CA  LYS A  77      10.703  -3.940  30.466  1.00 25.50           C  
ATOM     77  CA  GLU A  78       7.033  -3.137  30.397  0.58 19.93           C  
ATOM     78  CA  GLN A  79       7.132  -3.108  26.616  1.00 18.67           C  
ATOM     79  CA  ASP A  80       8.965  -6.435  26.439  0.31 19.26           C  
ATOM     80  CA  SER A  81       6.336  -7.952  28.737  0.46 21.04           C  
ATOM     81  CA  GLU A  82       3.445  -6.489  26.810  0.56 18.44           C  
ATOM     82  CA  GLU A  83       5.512  -7.013  23.629  1.00 17.69           C  
ATOM     83  CA  GLU A  84       6.328 -10.517  24.776  1.00 21.94           C  
ATOM     84  CA  LEU A  85       2.605 -11.376  25.208  0.51 14.30           C  
ATOM     85  CA  ILE A  86       1.703  -9.823  21.898  1.00 13.46           C  
ATOM     86  CA  GLU A  87       4.293 -11.918  20.091  0.58 16.18           C  
ATOM     87  CA  ALA A  88       3.143 -15.074  21.865  1.00 16.77           C  
ATOM     88  CA  PHE A  89      -0.475 -14.333  20.977  1.00 12.77           C  
ATOM     89  CA  LYS A  90       0.159 -13.647  17.247  0.51 11.05           C  
ATOM     90  CA  VAL A  91       1.886 -16.984  16.881  0.54 12.30           C  
ATOM     91  CA  PHE A  92      -1.043 -18.868  18.457  0.61 11.45           C  
ATOM     92  CA  ASP A  93      -3.382 -16.870  16.256  1.00 12.43           C  
ATOM     93  CA  ARG A  94      -2.412 -18.731  13.084  1.00 15.05           C  
ATOM     94  CA  ASP A  95      -4.827 -16.978  10.706  1.00 17.81           C  
ATOM     95  CA  GLY A  96      -4.286 -13.461  12.134  1.00 21.74           C  
ATOM     96  CA  ASN A  97      -7.941 -12.693  12.863  1.00 21.86           C  
ATOM     97  CA  GLY A  98      -7.243 -11.625  16.462  1.00 18.47           C  
ATOM     98  CA  LEU A  99      -8.894 -14.718  18.001  1.00 13.28           C  
ATOM     99  CA  ILE A 100      -7.104 -17.909  18.984  0.90  9.81           C  
ATOM    100  CA  SER A 101      -9.490 -20.760  18.131  1.00 10.27           C  
ATOM    101  CA  ALA A 102      -9.516 -24.201  19.641  1.00 10.69           C  
ATOM    102  CA  ALA A 103      -8.092 -25.601  16.399  1.00 11.64           C  
ATOM    103  CA  GLU A 104      -5.271 -23.053  16.372  1.00  9.38           C  
ATOM    104  CA  LEU A 105      -4.423 -23.639  20.002  1.00  9.41           C  
ATOM    105  CA  ARG A 106      -4.351 -27.397  19.483  1.00  9.65           C  
ATOM    106  CA  HIS A 107      -2.189 -27.007  16.407  0.34 10.82           C  
ATOM    107  CA  VAL A 108       0.437 -24.878  18.154  1.00 11.53           C  
ATOM    108  CA  MET A 109       0.411 -27.032  21.334  1.00 10.52           C  
ATOM    109  CA  THR A 110       1.256 -30.108  19.212  1.00 11.80           C  
ATOM    110  CA  ASN A 111       4.273 -28.234  17.845  0.72 10.91           C  
ATOM    111  CA  LEU A 112       5.234 -27.297  21.390  1.00 12.32           C  
ATOM    112  CA  GLY A 113       5.313 -31.045  22.087  1.00 11.96           C  
ATOM    113  CA  GLU A 114       1.892 -31.456  23.679  1.00 10.90           C  
ATOM    114  CA  LYS A 115      -0.567 -33.690  21.870  0.67 10.41           C  
ATOM    115  CA  LEU A 116      -3.869 -32.662  23.504  0.58  8.35           C  
ATOM    116  CA  THR A 117      -7.444 -33.731  22.884  1.00  8.53           C  
ATOM    117  CA  ASP A 118     -10.304 -31.467  21.861  1.00  8.68           C  
ATOM    118  CA  ASP A 119     -11.704 -31.803  25.401  0.34  8.53           C  
ATOM    119  CA  GLU A 120      -8.387 -30.612  26.884  1.00  9.37           C  
ATOM    120  CA  VAL A 121      -8.048 -27.686  24.519  1.00  9.39           C  
ATOM    121  CA  ASP A 122     -11.691 -26.754  24.976  1.00  9.65           C  
ATOM    122  CA  GLU A 123     -11.175 -26.605  28.749  1.00 10.75           C  
ATOM    123  CA  MET A 124      -8.021 -24.458  28.236  1.00 10.60           C  
ATOM    124  CA  ILE A 125      -9.949 -22.032  26.137  0.61 11.16           C  
ATOM    125  CA  ARG A 126     -12.947 -21.909  28.501  1.00 11.30           C  
ATOM    126  CA  GLU A 127     -10.573 -20.980  31.348  1.00 13.24           C  
ATOM    127  CA  ALA A 128      -9.259 -17.967  29.425  1.00 13.38           C  
ATOM    128  CA  ASP A 129     -12.376 -17.028  27.447  1.00 11.01           C  
ATOM    129  CA  ILE A 130     -14.007 -13.858  28.743  1.00 12.45           C  
ATOM    130  CA  ASP A 131     -16.243 -12.743  25.851  1.00 14.06           C  
ATOM    131  CA  GLY A 132     -17.606 -16.280  25.351  1.00 14.95           C  
ATOM    132  CA  ASP A 133     -16.775 -16.634  21.640  1.00 14.21           C  
ATOM    133  CA  GLY A 134     -14.842 -19.909  22.147  1.00 12.69           C  
ATOM    134  CA  HIS A 135     -11.654 -18.278  20.980  1.00 10.74           C  
ATOM    135  CA  ILE A 136      -8.801 -16.433  22.757  0.71  9.61           C  
ATOM    136  CA  ASN A 137      -8.173 -12.841  21.723  1.00 10.65           C  
ATOM    137  CA  TYR A 138      -4.983 -10.946  22.694  0.62 11.57           C  
ATOM    138  CA  GLU A 139      -6.447  -9.374  25.840  1.00 12.62           C  
ATOM    139  CA  GLU A 140      -7.667 -12.785  27.049  1.00 10.88           C  
ATOM    140  CA  PHE A 141      -4.261 -14.250  26.258  0.53 10.57           C  
ATOM    141  CA  VAL A 142      -2.394 -11.566  28.204  1.00 13.02           C  
ATOM    142  CA  ARG A 143      -4.677 -11.810  31.252  0.48 16.92           C  
ATOM    143  CA  MET A 144      -4.202 -15.515  31.393  0.73 17.91           C  
ATOM    144  CA  MET A 145      -0.450 -15.353  31.030  1.00 23.30           C  
ATOM    145  CA  VAL A 146       0.034 -12.769  33.732  1.00 30.36           C  
ATOM    146  CA  SER A 147      -2.677 -14.141  36.064  1.00 49.83           C  
TER     147      SER A 147                                                       
ENDMDL
MODEL      4
ATOM      1  CA  GLU A   2      25.606  -4.265  37.305  1.00 54.51           C  
ATOM      2  CA  GLN A   3      23.058  -1.783  36.083  1.00 43.98           C  
ATOM      3  CA  LEU A   4      23.691  -0.081  32.654  1.00 29.51           C  
ATOM      4  CA  THR A   5      26.432   0.077  30.049  1.00 23.38           C  
ATOM      5  CA  GLU A   6      27.756   3.368  28.624  1.00 23.41           C  
ATOM      6  CA  GLU A   7      26.065   2.426  25.319  1.00 18.74           C  
ATOM      7  CA  GLN A   8      22.702   1.886  27.002  1.00 15.79           C  
ATOM      8  CA  ILE A   9      22.984   5.285  28.710  0.60 16.16           C  
ATOM      9  CA  ALA A  10      23.984   6.926  25.427  1.00 15.86           C  
ATOM     10  CA  GLU A  11      20.916   5.315  23.853  0.44 14.66           C  
ATOM     11  CA  PHE A  12      18.673   6.613  26.598  0.74 12.86           C  
ATOM     12  CA  LYS A  13      20.257  10.087  26.362  0.60 10.51           C  
ATOM     13  CA  GLU A  14      19.563  10.216  22.627  1.00 11.86           C  
ATOM     14  CA  ALA A  15      15.916   9.288  23.272  1.00 11.89           C  
ATOM     15  CA  PHE A  16      15.639  11.939  26.011  1.00  8.45           C  
ATOM     16  CA  ALA A  17      17.106  14.565  23.678  1.00  9.18           C  
ATOM     17  CA  LEU A  18      14.305  14.043  21.158  1.00 11.42           C  
ATOM     18  CA  PHE A  19      11.891  15.298  23.777  1.00  8.68           C  
ATOM     19  CA  ASP A  20      14.171  17.908  25.388  1.00  7.43           C  
ATOM     20  CA  LYS A  21      13.973  20.294  22.403  1.00 12.02           C  
ATOM     21  CA  ASP A  22      15.727  23.162  24.108  1.00  9.95           C  
ATOM     22  CA  GLY A  23      18.449  21.081  25.778  1.00  9.50           C  
ATOM     23  CA  ASP A  24      17.742  22.318  29.307  1.00  8.33           C  
ATOM     24  CA  GLY A  25      17.785  18.863  30.896  1.00  7.50           C  
ATOM     25  CA  THR A  26      14.035  18.676  31.421  1.00  7.23           C  
ATOM     26  CA  ILE A  27      10.976  17.628  29.422  1.00  7.78           C  
ATOM     27  CA  THR A  28       8.001  19.979  29.845  1.00  9.03           C  
ATOM     28  CA  THR A  29       4.358  19.416  28.959  1.00 11.81           C  
ATOM     29  CA  LYS A  30       4.977  21.734  25.976  1.00 14.05           C  
ATOM     30  CA  GLU A  31       7.877  19.599  24.725  1.00  9.87           C  
ATOM     31  CA  LEU A  32       6.071  16.323  25.211  1.00  9.76           C  
ATOM     32  CA  GLY A  33       3.214  17.897  23.222  1.00  9.58           C  
ATOM     33  CA  THR A  34       5.560  18.889  20.398  1.00  9.32           C  
ATOM     34  CA  VAL A  35       6.698  15.291  20.043  1.00  9.59           C  
ATOM     35  CA  MET A  36       3.243  13.771  20.088  0.61  9.67           C  
ATOM     36  CA  ARG A  37       1.972  16.344  17.628  1.00  8.72           C  
ATOM     37  CA  SER A  38       4.788  15.319  15.281  1.00 12.32           C  
ATOM     38  CA  LEU A  39       3.471  11.764  15.571  0.53 15.72           C  
ATOM     39  CA  GLY A  40      -0.146  12.683  14.709  1.00 12.21           C  
ATOM     40  CA  GLN A  41      -1.726  13.183  18.132  1.00 10.24           C  
ATOM     41  CA  ASN A  42      -2.721  16.611  19.489  1.00  7.42           C  
ATOM     42  CA  PRO A  43      -2.936  16.260  23.266  0.63  8.37           C  
ATOM     43  CA  THR A  44      -4.249  19.086  25.382  1.00  9.95           C  
ATOM     44  CA  GLU A  45      -2.161  20.810  28.026  1.00 10.91           C  
ATOM     45  CA  ALA A  46      -4.020  18.822  30.729  1.00 11.63           C  
ATOM     46  CA  GLU A  47      -3.205  15.523  29.051  1.00  9.34           C  
ATOM     47  CA  LEU A  48       0.442  16.531  28.619  1.00  8.88           C  
ATOM     48  CA  GLN A  49       0.655  17.505  32.293  1.00  9.62           C  
ATOM     49  CA  ASP A  50      -0.623  14.130  33.378  1.00 10.37           C  
ATOM     50  CA  MET A  51       2.038  12.481  31.215  1.00 10.93           C  
ATOM     51  CA  ILE A  52       4.869  14.573  32.801  0.52  9.63           C  
ATOM     52  CA  ASN A  53       3.441  14.092  36.285  1.00 10.19           C  
ATOM     53  CA  GLU A  54       3.778  10.321  35.889  1.00 17.10           C  
ATOM     54  CA  VAL A  55       7.524  10.717  35.197  0.44 15.60           C  
ATOM     55  CA  ASP A  56       8.560  13.831  37.152  1.00 15.46           C  
ATOM     56  CA  ALA A  57       9.919  12.407  40.370  1.00 13.59           C  
ATOM     57  CA  ASP A  58      11.125  15.665  41.993  1.00 12.17           C  
ATOM     58  CA  GLY A  59       7.998  17.656  41.041  1.00 16.07           C  
ATOM     59  CA  ASN A  60       9.904  20.514  39.344  1.00 15.63           C  
ATOM     60  CA  GLY A  61       7.570  20.332  36.331  1.00 11.82           C  
ATOM     61  CA  THR A  62       9.989  18.824  33.800  1.00  8.43           C  
ATOM     62  CA  ILE A  63      11.642  15.473  33.055  1.00  7.21           C  
ATOM     63  CA  ASP A  64      15.435  15.220  33.355  1.00  7.73           C  
ATOM     64  CA  PHE A  65      17.677  12.456  32.031  1.00  9.05           C  
ATOM     65  CA  PRO A  66      17.691  10.369  35.239  1.00 11.62           C  
ATOM     66  CA  GLU A  67      13.888  10.555  35.407  1.00  9.06           C  
ATOM     67  CA  PHE A  68      13.673   9.548  31.731  0.59  9.62           C  
ATOM     68  CA  LEU A  69      16.082   6.606  32.272  1.00 13.94           C  
ATOM     69  CA  SER A  70      13.989   5.375  35.171  0.78 14.51           C  
ATOM     70  CA  LEU A  71      10.649   5.520  33.256  0.53 12.64           C  
ATOM     71  CA  MET A  72      12.150   4.106  30.038  0.67 14.57           C  
ATOM     72  CA  ALA A  73      13.941   1.235  31.627  0.54 17.68           C  
ATOM     73  CA  ARG A  74      10.644   0.288  33.287  0.51 16.59           C  
ATOM     74  CA  LYS A  75       8.478   1.130  30.131  1.00 22.03           C  
ATOM     75  CA  MET A  76      10.936  -1.095  28.273  0.60 22.35           C  
ATOM     76  CA  LYS A  77      10.260  -3.931  30.678  1.00 25.50           C  
ATOM     77  CA  GLU A  78       6.643  -2.911  30.795  0.58 19.93           C  
ATOM     78  CA  GLN A  79       6.580  -2.807  27.014  1.00 18.67           C  
ATOM     79  CA  ASP A  80       8.236  -6.220  26.733  0.31 19.26           C  
ATOM     80  CA  SER A  81       5.609  -7.641  29.094  0.46 21.04           C  
ATOM     81  CA  GLU A  82       2.675  -6.041  27.345  0.56 18.44           C  
ATOM     82  CA  GLU A  83       4.725  -6.260  24.117  1.00 17.69           C  
ATOM     83  CA  GLU A  84       5.790  -9.755  25.081  1.00 21.94           C  
ATOM     84  CA  LEU A  85       2.147 -10.900  25.512  0.51 14.30           C  
ATOM     85  CA  ILE A  86       1.103  -9.274  22.278  1.00 13.46           C  
ATOM     86  CA  GLU A  87       3.816 -11.110  20.369  0.58 16.18           C  
ATOM     87  CA  ALA A  88       2.892 -14.408  22.013  1.00 16.77           C  
ATOM     88  CA  PHE A  89      -0.774 -13.875  21.172  1.00 12.77           C  
ATOM     89  CA  LYS A  90      -0.196 -12.994  17.475  0.51 11.05           C  
ATOM     90  CA  VAL A  91       1.733 -16.203  16.973  0.54 12.30           C  
ATOM     91  CA  PHE A  92      -1.078 -18.321  18.464  0.61 11.45           C  
ATOM     92  CA  ASP A  93      -3.547 -16.372  16.360  1.00 12.43           C  
ATOM     93  CA  ARG A  94      -2.545 -18.097  13.122  1.00 15.05           C  
ATOM     94  CA  ASP A  95      -5.082 -16.408  10.826  1.00 17.81           C  
ATOM     95  CA  GLY A  96      -4.687 -12.910  12.344  1.00 21.74           C  
ATOM     96  CA  ASN A  97      -8.358 -12.330  13.161  1.00 21.86           C  
ATOM     97  CA  GLY A  98      -7.646 -11.320  16.775  1.00 18.47           C  
ATOM     98  CA  LEU A  99      -9.113 -14.529  18.260  1.00 13.28           C  
ATOM     99  CA  ILE A 100      -7.164 -17.660  19.124  0.90  9.81           C  
ATOM    100  CA  SER A 101      -9.438 -20.591  18.242  1.00 10.27           C  
ATOM    101  CA  ALA A 102      -9.277 -24.066  19.667  1.00 10.69           C  
ATOM    102  CA  ALA A 103      -7.853 -25.318  16.365  1.00 11.64           C  
ATOM    103  CA  GLU A 104      -5.153 -22.640  16.345  1.00  9.38           C  
ATOM    104  CA  LEU A 105      -4.203 -23.283  19.941  1.00  9.41           C  
ATOM    105  CA  ARG A 106      -3.972 -27.018  19.306  1.00  9.65           C  
ATOM    106  CA  HIS A 107      -1.886 -26.433  16.208  0.34 10.82           C  
ATOM    107  CA  VAL A 108       0.673 -24.242  17.980  1.00 11.53           C  
ATOM    108  CA  MET A 109       0.812 -26.504  21.079  1.00 10.52           C  
ATOM    109  CA  THR A 110       1.745 -29.466  18.836  1.00 11.80           C  
ATOM    110  CA  ASN A 111       4.640 -27.413  17.460  0.72 10.91           C  
ATOM    111  CA  LEU A 112       5.654 -26.550  21.010  1.00 12.32           C  
ATOM    112  CA  GLY A 113       5.908 -30.310  21.592  1.00 11.96           C  
ATOM    113  CA  GLU A 114       2.555 -30.916  23.266  1.00 10.90           C  
ATOM    114  CA  LYS A 115       0.156 -33.207  21.444  0.67 10.41           C  
ATOM    115  CA  LEU A 116      -3.141 -32.384  23.202  0.58  8.35           C  
ATOM    116  CA  THR A 117      -6.675 -33.606  22.622  1.00  8.53           C  
ATOM    117  CA  ASP A 118      -9.645 -31.452  21.672  1.00  8.68           C  
ATOM    118  CA  ASP A 119     -10.985 -31.903  25.223  0.34  8.53           C  
ATOM    119  CA  GLU A 120      -7.707 -30.585  26.684  1.00  9.37           C  
ATOM    120  CA  VAL A 121      -7.541 -27.611  24.361  1.00  9.39           C  
ATOM    121  CA  ASP A 122     -11.227 -26.885  24.852  1.00  9.65           C  
ATOM    122  CA  GLU A 123     -10.701 -26.781  28.625  1.00 10.75           C  
ATOM    123  CA  MET A 124      -7.632 -24.513  28.133  1.00 10.60           C  
ATOM    124  CA  ILE A 125      -9.651 -22.127  26.070  0.61 11.16           C  
ATOM    125  CA  ARG A 126     -12.639 -22.130  28.449  1.00 11.30           C  
ATOM    126  CA  GLU A 127     -10.280 -21.170  31.297  1.00 13.24           C  
ATOM    127  CA  ALA A 128      -9.073 -18.084  29.419  1.00 13.38           C  
ATOM    128  CA  ASP A 129     -12.232 -17.224  27.472  1.00 11.01           C  
ATOM    129  CA  ILE A 130     -13.956 -14.135  28.846  1.00 12.45           C  
ATOM    130  CA  ASP A 131     -16.237 -13.035  25.982  1.00 14.06           C  
ATOM    131  CA  GLY A 132     -17.503 -16.596  25.415  1.00 14.95           C  
ATOM    132  CA  ASP A 133     -16.675 -16.865  21.696  1.00 14.21           C  
ATOM    133  CA  GLY A 134     -14.638 -20.084  22.147  1.00 12.69           C  
ATOM    134  CA  HIS A 135     -11.501 -18.335  21.004  1.00 10.74           C  
ATOM    135  CA  ILE A 136      -8.703 -16.420  22.793  0.71  9.61           C  
ATOM    136  CA  ASN A 137      -8.195 -12.797  21.804  1.00 10.65           C  
ATOM    137  CA  TYR A 138      -5.066 -10.812  22.789  0.62 11.57           C  
ATOM    138  CA  GLU A 139      -6.567  -9.337  25.965  1.00 12.62           C  
ATOM    139  CA  GLU A 140      -7.668 -12.803  27.134  1.00 10.88           C  
ATOM    140  CA  PHE A 141      -4.216 -14.140  26.312  0.53 10.57           C  
ATOM    141  CA  VAL A 142      -2.441 -11.423  28.298  1.00 13.02           C  
ATOM    142  CA  ARG A 143      -4.707 -11.800  31.344  0.48 16.92           C  
ATOM    143  CA  MET A 144      -4.105 -15.492  31.418  0.73 17.91           C  
ATOM    144  CA  MET A 145      -0.355 -15.178  31.120  1.00 23.30           C  
ATOM    145  CA  VAL A 146      -0.021 -12.641  33.892  1.00 30.36           C  
ATOM    146  CA  SER A 147      -2.658 -14.213  36.181  1.00 49.83           C  
TER     147      SER A 147                                                       
ENDMDL
MODEL      5
ATOM      1  CA  GLU A   2      25.098  -4.898  37.572  1.00 54.51           C  
ATOM      2  CA  GLN A   3      22.777  -2.136  36.499  1.00 43.98           C  
ATOM      3  CA  LEU A   4      23.382  -0.495  33.037  1.00 29.51           C  
ATOM      4  CA  THR A   5      26.121  -0.422  30.426  1.00 23.38           C  
ATOM      5  CA  GLU A   6      27.491   2.819  28.936  1.00 23.41           C  
ATOM      6  CA  GLU A   7      25.801   1.843  25.641  1.00 18.74           C  
ATOM      7  CA  GLN A   8      22.428   1.383  27.328  1.00 15.79           C  
ATOM      8  CA  ILE A   9      22.761   4.810  28.967  0.60 16.16           C  
ATOM      9  CA  ALA A  10      23.792   6.363  25.649  1.00 15.86           C  
ATOM     10  CA  GLU A  11      20.702   4.772  24.099  0.44 14.66           C  
ATOM     11  CA  PHE A  12      18.472   6.169  26.808  0.74 12.86           C  
ATOM     12  CA  LYS A  13      20.119   9.608  26.502  0.60 10.51           C  
ATOM     13  CA  GLU A  14      19.444   9.666  22.761  1.00 11.86           C  
ATOM     14  CA  ALA A  15      15.779   8.815  23.403  1.00 11.89           C  
ATOM     15  CA  PHE A  16      15.529  11.523  26.088  1.00  8.45           C  
ATOM     16  CA  ALA A  17      17.059  14.078  23.715  1.00  9.18           C  
ATOM     17  CA  LEU A  18      14.274  13.545  21.178  1.00 11.42           C  
ATOM     18  CA  PHE A  19      11.851  14.887  23.747  1.00  8.68           C  
ATOM     19  CA  ASP A  20      14.156  17.495  25.325  1.00  7.43           C  
ATOM     20  CA  LYS A  21      14.037  19.813  22.284  1.00 12.02           C  
ATOM     21  CA  ASP A  22      15.815  22.695  23.943  1.00  9.95           C  
ATOM     22  CA  GLY A  23      18.487  20.607  25.684  1.00  9.50           C  
ATOM     23  CA  ASP A  24      17.774  21.932  29.179  1.00  8.33           C  
ATOM     24  CA  GLY A  25      17.740  18.511  30.842  1.00  7.50           C  
ATOM     25  CA  THR A  26      13.982  18.399  31.341  1.00  7.23           C  
ATOM     26  CA  ILE A  27      10.925  17.358  29.332  1.00  7.78           C  
ATOM     27  CA  THR A  28       7.983  19.761  29.677  1.00  9.03           C  
ATOM     28  CA  THR A  29       4.342  19.235  28.759  1.00 11.81           C  
ATOM     29  CA  LYS A  30       5.028  21.475  25.732  1.00 14.05           C  
ATOM     30  CA  GLU A  31       7.905  19.263  24.563  1.00  9.87           C  
ATOM     31  CA  LEU A  32       6.045  16.025  25.109  1.00  9.76           C  
ATOM     32  CA  GLY A  33       3.224  17.589  23.061  1.00  9.58           C  
ATOM     33  CA  THR A  34       5.606  18.489  20.236  1.00  9.32           C  
ATOM     34  CA  VAL A  35       6.696  14.868  19.963  1.00  9.59           C  
ATOM     35  CA  MET A  36       3.219  13.398  20.020  0.61  9.67           C  
ATOM     36  CA  ARG A  37       1.999  15.934  17.496  1.00  8.72           C  
ATOM     37  CA  SER A  38       4.814  14.827  15.187  1.00 12.32           C  
ATOM     38  CA  LEU A  39       3.454  11.294  15.542  0.53 15.72           C  
ATOM     39  CA  GLY A  40      -0.143  12.239  14.631  1.00 12.21           C  
ATOM     40  CA  GLN A  41      -1.744  12.839  18.030  1.00 10.24           C  
ATOM     41  CA  ASN A  42      -2.708  16.309  19.297  1.00  7.42           C  
ATOM     42  CA  PRO A  43      -2.870  16.082  23.087  0.63  8.37           C  
ATOM     43  CA  THR A  44      -4.142  18.990  25.119  1.00  9.95           C  
ATOM     44  CA  GLU A  45      -2.009  20.776  27.686  1.00 10.91           C  
ATOM     45  CA  ALA A  46      -3.871  18.907  30.469  1.00 11.63           C  
ATOM     46  CA  GLU A  47      -3.118  15.540  28.898  1.00  9.34           C  
ATOM     47  CA  LEU A  48       0.539  16.480  28.409  1.00  8.88           C  
ATOM     48  CA  GLN A  49       0.789  17.573  32.048  1.00  9.62           C  
ATOM     49  CA  ASP A  50      -0.535  14.253  33.250  1.00 10.37           C  
ATOM     50  CA  MET A  51       2.091  12.497  31.129  1.00 10.93           C  
ATOM     51  CA  ILE A  52       4.956  14.594  32.641  0.52  9.63           C  
ATOM     52  CA  ASN A  53       3.533  14.243  36.143  1.00 10.19           C  
ATOM     53  CA  GLU A  54       3.816  10.456  35.869  1.00 17.10           C  
ATOM     54  CA  VAL A  55       7.568  10.772  35.172  0.44 15.60           C  
ATOM     55  CA  ASP A  56       8.640  13.943  37.013  1.00 15.46           C  
ATOM     56  CA  ALA A  57       9.989  12.601  40.274  1.00 13.59           C  
ATOM     57  CA  ASP A  58      11.285  15.888  41.764  1.00 12.17           C  
ATOM     58  CA  GLY A  59       8.195  17.911  40.761  1.00 16.07           C  
ATOM     59  CA  ASN A  60      10.142  20.667  38.945  1.00 15.63           C  
ATOM     60  CA  GLY A  61       7.788  20.425  35.950  1.00 11.82           C  
ATOM     61  CA  THR A  62      10.168  18.786  33.463  1.00  8.43           C  
ATOM     62  CA  ILE A  63      11.749  15.376  32.826  1.00  7.21           C  
ATOM     63  CA  ASP A  64      15.535  15.048  33.139  1.00  7.73           C  
ATOM     64  CA  PHE A  65      17.710  12.186  31.909  1.00  9.05           C  
ATOM     65  CA  PRO A  66      17.659  10.192  35.177  1.00 11.62           C  
ATOM     66  CA  GLU A  67      13.863  10.494  35.334  1.00  9.06           C  
ATOM     67  CA  PHE A  68      13.625   9.378  31.691  0.59  9.62           C  
ATOM     68  CA  LEU A  69      15.944   6.385  32.333  1.00 13.94           C  
ATOM     69  CA  SER A  70      13.800   5.316  35.262  0.78 14.51           C  
ATOM     70  CA  LEU A  71      10.484   5.503  33.313  0.53 12.64           C  
ATOM     71  CA  MET A  72      11.969   3.934  30.160  0.67 14.57           C  
ATOM     72  CA  ALA A  73      13.649   1.066  31.877  0.54 17.68           C  
ATOM     73  CA  ARG A  74      10.305   0.277  33.527  0.51 16.59           C  
ATOM     74  CA  LYS A  75       8.169   1.193  30.377  1.00 22.03           C  
ATOM     75  CA  MET A  76      10.571  -1.079  28.502  0.60 22.35           C  
ATOM     76  CA  LYS A  77       9.812  -3.910  30.890  1.00 25.50           C  
ATOM     77  CA  GLU A  78       6.267  -2.689  31.189  0.58 19.93           C  
ATOM     78  CA  GLN A  79       6.032  -2.507  27.418  1.00 18.67           C  
ATOM     79  CA  ASP A  80       7.512  -5.991  27.026  0.31 19.26           C  
ATOM     80  CA  SER A  81       4.902  -7.342  29.446  0.46 21.04           C  
ATOM     81  CA  GLU A  82       1.924  -5.648  27.863  0.56 18.44           C  
ATOM     82  CA  GLU A  83       3.918  -5.567  24.594  1.00 17.69           C  
ATOM     83  CA  GLU A  84       5.237  -9.025  25.372  1.00 21.94           C  
ATOM     84  CA  LEU A  85       1.696 -10.451  25.804  0.51 14.30           C  
ATOM     85  CA  ILE A  86       0.505  -8.770  22.647  1.00 13.46           C  
ATOM     86  CA  GLU A  87       3.319 -10.343  20.648  0.58 16.18           C  
ATOM     87  CA  ALA A  88       2.627 -13.758  22.165  1.00 16.77           C  
ATOM     88  CA  PHE A  89      -1.074 -13.436  21.364  1.00 12.77           C  
ATOM     89  CA  LYS A  90      -0.565 -12.374  17.706  0.51 11.05           C  
ATOM     90  CA  VAL A  91       1.552 -15.440  17.076  0.54 12.30           C  
ATOM     91  CA  PHE A  92      -1.129 -17.774  18.479  0.61 11.45           C  
ATOM     92  CA  ASP A  93      -3.725 -15.888  16.471  1.00 12.43           C  
ATOM     93  CA  ARG A  94      -2.693 -17.474  13.172  1.00 15.05           C  
ATOM     94  CA  ASP A  95      -5.346 -15.862  10.954  1.00 17.81           C  
ATOM     95  CA  GLY A  96      -5.100 -12.392  12.563  1.00 21.74           C  
ATOM     96  CA  ASN A  97      -8.780 -12.006  13.459  1.00 21.86           C  
ATOM     97  CA  GLY A  98      -8.055 -11.052  17.085  1.00 18.47           C  
ATOM     98  CA  LEU A  99      -9.332 -14.367  18.512  1.00 13.28           C  
ATOM     99  CA  ILE A 100      -7.224 -17.424  19.260  0.90  9.81           C  
ATOM    100  CA  SER A 101      -9.378 -20.432  18.344  1.00 10.27           C  
ATOM    101  CA  ALA A 102      -9.027 -23.929  19.683  1.00 10.69           C  
ATOM    102  CA  ALA A 103      -7.605 -25.032  16.326  1.00 11.64           C  
ATOM    103  CA  GLU A 104      -5.036 -22.227  16.320  1.00  9.38           C  
ATOM    104  CA  LEU A 105      -3.985 -22.917  19.880  1.00  9.41           C  
ATOM    105  CA  ARG A 106      -3.593 -26.618  19.131  1.00  9.65           C  
ATOM    106  CA  HIS A 107      -1.591 -25.840  16.017  0.34 10.82           C  
ATOM    107  CA  VAL A 108       0.894 -23.588  17.818  1.00 11.53           C  
ATOM    108  CA  MET A 109       1.204 -25.944  20.833  1.00 10.52           C  
ATOM    109  CA  THR A 110       2.222 -28.784  18.472  1.00 11.80           C  
ATOM    110  CA  ASN A 111       4.984 -26.555  17.096  0.72 10.91           C  
ATOM    111  CA  LEU A 112       6.050 -25.758  20.647  1.00 12.32           C  
ATOM    112  CA  GLY A 113       6.483 -29.518  21.115  1.00 11.96           C  
ATOM    113  CA  GLU A 114       3.208 -30.321  22.860  1.00 10.90           C  
ATOM    114  CA  LYS A 115       0.876 -32.672  21.023  0.67 10.41           C  
ATOM    115  CA  LEU A 116      -2.404 -32.062  22.895  0.58  8.35           C  
ATOM    116  CA  THR A 117      -5.887 -33.440  22.348  1.00  8.53           C  
ATOM    117  CA  ASP A 118      -8.965 -31.408  21.468  1.00  8.68           C  
ATOM    118  CA  ASP A 119     -10.242 -31.974  25.026  0.34  8.53           C  
ATOM    119  CA  GLU A 120      -7.012 -30.528  26.473  1.00  9.37           C  
ATOM    120  CA  VAL A 121      -7.024 -27.511  24.195  1.00  9.39           C  
ATOM    121  CA  ASP A 122     -10.743 -27.001  24.714  1.00  9.65           C  
ATOM    122  CA  GLU A 123     -10.208 -26.944  28.487  1.00 10.75           C  
ATOM    123  CA  MET A 124      -7.229 -24.553  28.022  1.00 10.60           C  
ATOM    124  CA  ILE A 125      -9.341 -22.212  25.995  0.61 11.16           C  
ATOM    125  CA  ARG A 126     -12.315 -22.347  28.386  1.00 11.30           C  
ATOM    126  CA  GLU A 127      -9.975 -21.357  31.238  1.00 13.24           C  
ATOM    127  CA  ALA A 128      -8.881 -18.198  29.410  1.00 13.38           C  
ATOM    128  CA  ASP A 129     -12.080 -17.421  27.494  1.00 11.01           C  
ATOM    129  CA  ILE A 130     -13.897 -14.423  28.945  1.00 12.45           C  
ATOM    130  CA  ASP A 131     -16.223 -13.339  26.111  1.00 14.06           C  
ATOM    131  CA  GLY A 132     -17.388 -16.922  25.472  1.00 14.95           C  
ATOM    132  CA  ASP A 133     -16.563 -17.100  21.746  1.00 14.21           C  
ATOM    133  CA  GLY A 134     -14.420 -20.257  22.138  1.00 12.69           C  
ATOM    134  CA  HIS A 135     -11.341 -18.387  21.026  1.00 10.74           C  
ATOM    135  CA  ILE A 136      -8.604 -16.403  22.831  0.71  9.61           C  
ATOM    136  CA  ASN A 137      -8.222 -12.750  21.891  1.00 10.65           C  
ATOM    137  CA  TYR A 138      -5.158 -10.675  22.897  0.62 11.57           C  
ATOM    138  CA  GLU A 139      -6.696  -9.304  26.101  1.00 12.62           C  
ATOM    139  CA  GLU A 140      -7.673 -12.822  27.225  1.00 10.88           C  
ATOM    140  CA  PHE A 141      -4.178 -14.025  26.374  0.53 10.57           C  
ATOM    141  CA  VAL A 142      -2.499 -11.278  28.403  1.00 13.02           C  
ATOM    142  CA  ARG A 143      -4.744 -11.794  31.445  0.48 16.92           C  
ATOM    143  CA  MET A 144      -4.011 -15.465  31.449  0.73 17.91           C  
ATOM    144  CA  MET A 145      -0.271 -14.997  31.211  1.00 23.30           C  
ATOM    145  CA  VAL A 146      -0.081 -12.519  34.052  1.00 30.36           C  
ATOM    146  CA  SER A 147      -2.635 -14.285  36.294  1.00 49.83           C  
TER     147      SER A 147                                                       
ENDMDL
MODEL      6
ATOM      1  CA  GLU A   2      24.556  -5.485  37.863  1.00 54.51           C  
ATOM      2  CA  GLN A   3      22.502  -2.471  36.919  1.00 43.98           C  
ATOM      3  CA  LEU A   4      23.072  -0.893  33.423  1.00 29.51           C  
ATOM      4  CA  THR A   5      25.806  -0.912  30.804  1.00 23.38           C  
ATOM      5  CA  GLU A   6      27.221   2.275  29.246  1.00 23.41           C  
ATOM      6  CA  GLU A   7      25.528   1.263  25.965  1.00 18.74           C  
ATOM      7  CA  GLN A   8      22.147   0.886  27.659  1.00 15.79           C  
ATOM      8  CA  ILE A   9      22.536   4.342  29.223  0.60 16.16           C  
ATOM      9  CA  ALA A  10      23.594   5.801  25.869  1.00 15.86           C  
ATOM     10  CA  GLU A  11      20.479   4.230  24.347  0.44 14.66           C  
ATOM     11  CA  PHE A  12      18.268   5.730  27.019  0.74 12.86           C  
ATOM     12  CA  LYS A  13      19.980   9.129  26.639  0.60 10.51           C  
ATOM     13  CA  GLU A  14      19.320   9.112  22.895  1.00 11.86           C  
ATOM     14  CA  ALA A  15      15.637   8.341  23.535  1.00 11.89           C  
ATOM     15  CA  PHE A  16      15.421  11.109  26.161  1.00  8.45           C  
ATOM     16  CA  ALA A  17      17.011  13.586  23.747  1.00  9.18           C  
ATOM     17  CA  LEU A  18      14.240  13.040  21.196  1.00 11.42           C  
ATOM     18  CA  PHE A  19      11.813  14.474  23.715  1.00  8.68           C  
ATOM     19  CA  ASP A  20      14.147  17.078  25.254  1.00  7.43           C  
ATOM     20  CA  LYS A  21      14.102  19.323  22.155  1.00 12.02           C  
ATOM     21  CA  ASP A  22      15.909  22.218  23.763  1.00  9.95           C  
ATOM     22  CA  GLY A  23      18.531  20.125  25.575  1.00  9.50           C  
ATOM     23  CA  ASP A  24      17.818  21.544  29.034  1.00  8.33           C  
ATOM     24  CA  GLY A  25      17.707  18.162  30.773  1.00  7.50           C  
ATOM     25  CA  THR A  26      13.943  18.127  31.248  1.00  7.23           C  
ATOM     26  CA  ILE A  27      10.887  17.092  29.235  1.00  7.78           C  
ATOM     27  CA  THR A  28       7.981  19.546  29.500  1.00  9.03           C  
ATOM     28  CA  THR A  29       4.341  19.057  28.554  1.00 11.81           C  
ATOM     29  CA  LYS A  30       5.092  21.213  25.482  1.00 14.05           C  
ATOM     30  CA  GLU A  31       7.939  18.923  24.396  1.00  9.87           C  
ATOM     31  CA  LEU A  32       6.025  15.727  25.006  1.00  9.76           C  
ATOM     32  CA  GLY A  33       3.239  17.279  22.902  1.00  9.58           C  
ATOM     33  CA  THR A  34       5.653  18.081  20.075  1.00  9.32           C  
ATOM     34  CA  VAL A  35       6.692  14.439  19.886  1.00  9.59           C  
ATOM     35  CA  MET A  36       3.192  13.021  19.960  0.61  9.67           C  
ATOM     36  CA  ARG A  37       2.021  15.516  17.372  1.00  8.72           C  
ATOM     37  CA  SER A  38       4.832  14.324  15.100  1.00 12.32           C  
ATOM     38  CA  LEU A  39       3.427  10.815  15.526  0.53 15.72           C  
ATOM     39  CA  GLY A  40      -0.151  11.786  14.569  1.00 12.21           C  
ATOM     40  CA  GLN A  41      -1.766  12.491  17.941  1.00 10.24           C  
ATOM     41  CA  ASN A  42      -2.699  16.001  19.115  1.00  7.42           C  
ATOM     42  CA  PRO A  43      -2.805  15.901  22.914  0.63  8.37           C  
ATOM     43  CA  THR A  44      -4.033  18.889  24.858  1.00  9.95           C  
ATOM     44  CA  GLU A  45      -1.853  20.733  27.344  1.00 10.91           C  
ATOM     45  CA  ALA A  46      -3.716  18.990  30.204  1.00 11.63           C  
ATOM     46  CA  GLU A  47      -3.029  15.557  28.745  1.00  9.34           C  
ATOM     47  CA  LEU A  48       0.638  16.425  28.200  1.00  8.88           C  
ATOM     48  CA  GLN A  49       0.927  17.635  31.799  1.00  9.62           C  
ATOM     49  CA  ASP A  50      -0.445  14.378  33.118  1.00 10.37           C  
ATOM     50  CA  MET A  51       2.145  12.513  31.044  1.00 10.93           C  
ATOM     51  CA  ILE A  52       5.044  14.610  32.482  0.52  9.63           C  
ATOM     52  CA  ASN A  53       3.629  14.394  35.998  1.00 10.19           C  
ATOM     53  CA  GLU A  54       3.855  10.596  35.849  1.00 17.10           C  
ATOM     54  CA  VAL A  55       7.610  10.828  35.148  0.44 15.60           C  
ATOM     55  CA  ASP A  56       8.722  14.052  36.872  1.00 15.46           C  
ATOM     56  CA  ALA A  57      10.065  12.795  40.171  1.00 13.59           C  
ATOM     57  CA  ASP A  58      11.453  16.103  41.526  1.00 12.17           C  
ATOM     58  CA  GLY A  59       8.400  18.155  40.470  1.00 16.07           C  
ATOM     59  CA  ASN A  60      10.383  20.803  38.538  1.00 15.63           C  
ATOM     60  CA  GLY A  61       8.007  20.503  35.565  1.00 11.82           C  
ATOM     61  CA  THR A  62      10.344  18.733  33.125  1.00  8.43           C  
ATOM     62  CA  ILE A  63      11.851  15.269  32.599  1.00  7.21           C  
ATOM     63  CA  ASP A  64      15.629  14.868  32.925  1.00  7.73           C  
ATOM     64  CA  PHE A  65      17.733  11.913  31.793  1.00  9.05           C  
ATOM     65  CA  PRO A  66      17.622  10.016  35.118  1.00 11.62           C  
ATOM     66  CA  GLU A  67      13.836  10.434  35.262  1.00  9.06           C  
ATOM     67  CA  PHE A  68      13.570   9.208  31.655  0.59  9.62           C  
ATOM     68  CA  LEU A  69      15.798   6.173  32.401  1.00 13.94           C  
ATOM     69  CA  SER A  70      13.611   5.268  35.355  0.78 14.51           C  
ATOM     70  CA  LEU A  71      10.318   5.493  33.372  0.53 12.64           C  
ATOM     71  CA  MET A  72      11.780   3.765  30.292  0.67 14.57           C  
ATOM     72  CA  ALA A  73      13.347   0.911  32.140  0.54 17.68           C  
ATOM     73  CA  ARG A  74       9.962   0.286  33.779  0.51 16.59           C  
ATOM     74  CA  LYS A  75       7.862   1.266  30.629  1.00 22.03           C  
ATOM     75  CA  MET A  76      10.202  -1.054  28.734  0.60 22.35           C  
ATOM     76  CA  LYS A  77       9.361  -3.876  31.107  1.00 25.50           C  
ATOM     77  CA  GLU A  78       5.900  -2.473  31.578  0.58 19.93           C  
ATOM     78  CA  GLN A  79       5.487  -2.211  27.827  1.00 18.67           C  
ATOM     79  CA  ASP A  80       6.797  -5.750  27.320  0.31 19.26           C  
ATOM     80  CA  SER A  81       4.217  -7.058  29.796  0.46 21.04           C  
ATOM     81  CA  GLU A  82       1.194  -5.308  28.365  0.56 18.44           C  
ATOM     82  CA  GLU A  83       3.099  -4.936  25.062  1.00 17.69           C  
ATOM     83  CA  GLU A  84       4.668  -8.328  25.653  1.00 21.94           C  
ATOM     84  CA  LEU A  85       1.252 -10.028  26.087  0.51 14.30           C  
ATOM     85  CA  ILE A  86      -0.088  -8.312  23.008  1.00 13.46           C  
ATOM     86  CA  GLU A  87       2.806  -9.619  20.931  0.58 16.18           C  
ATOM     87  CA  ALA A  88       2.348 -13.127  22.320  1.00 16.77           C  
ATOM     88  CA  PHE A  89      -1.373 -13.018  21.554  1.00 12.77           C  
ATOM     89  CA  LYS A  90      -0.946 -11.787  17.939  0.51 11.05           C  
ATOM     90  CA  VAL A  91       1.347 -14.699  17.190  0.54 12.30           C  
ATOM     91  CA  PHE A  92      -1.195 -17.231  18.505  0.61 11.45           C  
ATOM     92  CA  ASP A  93      -3.912 -15.421  16.587  1.00 12.43           C  
ATOM     93  CA  ARG A  94      -2.853 -16.866  13.233  1.00 15.05           C  
ATOM     94  CA  ASP A  95      -5.616 -15.341  11.089  1.00 17.81           C  
ATOM     95  CA  GLY A  96      -5.522 -11.907  12.789  1.00 21.74           C  
ATOM     96  CA  ASN A  97      -9.199 -11.722  13.754  1.00 21.86           C  
ATOM     97  CA  GLY A  98      -8.465 -10.821  17.393  1.00 18.47           C  
ATOM     98  CA  LEU A  99      -9.546 -14.231  18.755  1.00 13.28           C  
ATOM     99  CA  ILE A 100      -7.282 -17.202  19.391  0.90  9.81           C  
ATOM    100  CA  SER A 101      -9.310 -20.284  18.436  1.00 10.27           C  
ATOM    101  CA  ALA A 102      -8.767 -23.789  19.688  1.00 10.69           C  
ATOM    102  CA  ALA A 103      -7.350 -24.742  16.282  1.00 11.64           C  
ATOM    103  CA  GLU A 104      -4.921 -21.814  16.297  1.00  9.38           C  
ATOM    104  CA  LEU A 105      -3.770 -22.542  19.819  1.00  9.41           C  
ATOM    105  CA  ARG A 106      -3.217 -26.199  18.956  1.00  9.65           C  
ATOM    106  CA  HIS A 107      -1.306 -25.231  15.836  0.34 10.82           C  
ATOM    107  CA  VAL A 108       1.100 -22.918  17.670  1.00 11.53           C  
ATOM    108  CA  MET A 109       1.582 -25.355  20.595  1.00 10.52           C  
ATOM    109  CA  THR A 110       2.682 -28.066  18.123  1.00 11.80           C  
ATOM    110  CA  ASN A 111       5.301 -25.666  16.756  0.72 10.91           C  
ATOM    111  CA  LEU A 112       6.420 -24.928  20.304  1.00 12.32           C  
ATOM    112  CA  GLY A 113       7.032 -28.675  20.657  1.00 11.96           C  
ATOM    113  CA  GLU A 114       3.846 -29.678  22.464  1.00 10.90           C  
ATOM    114  CA  LYS A 115       1.588 -32.088  20.609  0.67 10.41           C  
ATOM    115  CA  LEU A 116      -1.665 -31.696  22.584  0.58  8.35           C  
ATOM    116  CA  THR A 117      -5.086 -33.232  22.062  1.00  8.53           C  
ATOM    117  CA  ASP A 118      -8.267 -31.332  21.247  1.00  8.68           C  
ATOM    118  CA  ASP A 119      -9.479 -32.013  24.808  0.34  8.53           C  
ATOM    119  CA  GLU A 120      -6.308 -30.438  26.248  1.00  9.37           C  
ATOM    120  CA  VAL A 121      -6.499 -27.388  24.021  1.00  9.39           C  
ATOM    121  CA  ASP A 122     -10.239 -27.097  24.562  1.00  9.65           C  
ATOM    122  CA  GLU A 123      -9.694 -27.092  28.335  1.00 10.75           C  
ATOM    123  CA  MET A 124      -6.814 -24.578  27.902  1.00 10.60           C  
ATOM    124  CA  ILE A 125      -9.018 -22.286  25.914  0.61 11.16           C  
ATOM    125  CA  ARG A 126     -11.975 -22.560  28.313  1.00 11.30           C  
ATOM    126  CA  GLU A 127      -9.656 -21.539  31.172  1.00 13.24           C  
ATOM    127  CA  ALA A 128      -8.681 -18.309  29.400  1.00 13.38           C  
ATOM    128  CA  ASP A 129     -11.917 -17.620  27.512  1.00 11.01           C  
ATOM    129  CA  ILE A 130     -13.829 -14.721  29.043  1.00 12.45           C  
ATOM    130  CA  ASP A 131     -16.201 -13.654  26.238  1.00 14.06           C  
ATOM    131  CA  GLY A 132     -17.259 -17.256  25.524  1.00 14.95           C  
ATOM    132  CA  ASP A 133     -16.441 -17.338  21.792  1.00 14.21           C  
ATOM    133  CA  GLY A 134     -14.189 -20.426  22.124  1.00 12.69           C  
ATOM    134  CA  HIS A 135     -11.174 -18.433  21.046  1.00 10.74           C  
ATOM    135  CA  ILE A 136      -8.502 -16.380  22.872  0.71  9.61           C  
ATOM    136  CA  ASN A 137      -8.251 -12.702  21.985  1.00 10.65           C  
ATOM    137  CA  TYR A 138      -5.259 -10.537  23.015  0.62 11.57           C  
ATOM    138  CA  GLU A 139      -6.833  -9.277  26.248  1.00 12.62           C  
ATOM    139  CA  GLU A 140      -7.679 -12.844  27.323  1.00 10.88           C  
ATOM    140  CA  PHE A 141      -4.144 -13.905  26.444  0.53 10.57           C  
ATOM    141  CA  VAL A 142      -2.567 -11.134  28.520  1.00 13.02           C  
ATOM    142  CA  ARG A 143      -4.785 -11.793  31.554  0.48 16.92           C  
ATOM    143  CA  MET A 144      -3.918 -15.437  31.483  0.73 17.91           C  
ATOM    144  CA  MET A 145      -0.196 -14.813  31.301  1.00 23.30           C  
ATOM    145  CA  VAL A 146      -0.145 -12.404  34.210  1.00 30.36           C  
ATOM    146  CA  SER A 147      -2.601 -14.360  36.402  1.00 49.83           C  
TER     147      SER A 147                                                       
ENDMDL
MODEL      7
ATOM      1  CA  GLU A   2      23.986  -6.021  38.178  1.00 54.51           C  
ATOM      2  CA  GLN A   3      22.236  -2.789  37.339  1.00 43.98           C  
ATOM      3  CA  LEU A   4      22.763  -1.276  33.810  1.00 29.51           C  
ATOM      4  CA  THR A   5      25.488  -1.391  31.181  1.00 23.38           C  
ATOM      5  CA  GLU A   6      26.948   1.737  29.551  1.00 23.41           C  
ATOM      6  CA  GLU A   7      25.246   0.686  26.288  1.00 18.74           C  
ATOM      7  CA  GLN A   8      21.861   0.398  27.991  1.00 15.79           C  
ATOM      8  CA  ILE A   9      22.310   3.881  29.477  0.60 16.16           C  
ATOM      9  CA  ALA A  10      23.391   5.240  26.086  1.00 15.86           C  
ATOM     10  CA  GLU A  11      20.249   3.692  24.597  0.44 14.66           C  
ATOM     11  CA  PHE A  12      18.062   5.298  27.230  0.74 12.86           C  
ATOM     12  CA  LYS A  13      19.841   8.653  26.771  0.60 10.51           C  
ATOM     13  CA  GLU A  14      19.189   8.556  23.026  1.00 11.86           C  
ATOM     14  CA  ALA A  15      15.490   7.868  23.669  1.00 11.89           C  
ATOM     15  CA  PHE A  16      15.313  10.696  26.233  1.00  8.45           C  
ATOM     16  CA  ALA A  17      16.962  13.090  23.774  1.00  9.18           C  
ATOM     17  CA  LEU A  18      14.201  12.529  21.214  1.00 11.42           C  
ATOM     18  CA  PHE A  19      11.776  14.057  23.681  1.00  8.68           C  
ATOM     19  CA  ASP A  20      14.142  16.658  25.176  1.00  7.43           C  
ATOM     20  CA  LYS A  21      14.169  18.822  22.021  1.00 12.02           C  
ATOM     21  CA  ASP A  22      16.009  21.730  23.571  1.00  9.95           C  
ATOM     22  CA  GLY A  23      18.581  19.636  25.452  1.00  9.50           C  
ATOM     23  CA  ASP A  24      17.875  21.152  28.871  1.00  8.33           C  
ATOM     24  CA  GLY A  25      17.687  17.815  30.689  1.00  7.50           C  
ATOM     25  CA  THR A  26      13.919  17.859  31.143  1.00  7.23           C  
ATOM     26  CA  ILE A  27      10.860  16.828  29.130  1.00  7.78           C  
ATOM     27  CA  THR A  28       7.994  19.333  29.316  1.00  9.03           C  
ATOM     28  CA  THR A  29       4.354  18.881  28.346  1.00 11.81           C  
ATOM     29  CA  LYS A  30       5.165  20.947  25.229  1.00 14.05           C  
ATOM     30  CA  GLU A  31       7.980  18.579  24.227  1.00  9.87           C  
ATOM     31  CA  LEU A  32       6.010  15.430  24.906  1.00  9.76           C  
ATOM     32  CA  GLY A  33       3.257  16.967  22.748  1.00  9.58           C  
ATOM     33  CA  THR A  34       5.699  17.665  19.916  1.00  9.32           C  
ATOM     34  CA  VAL A  35       6.683  14.004  19.816  1.00  9.59           C  
ATOM     35  CA  MET A  36       3.160  12.643  19.910  0.61  9.67           C  
ATOM     36  CA  ARG A  37       2.038  15.091  17.258  1.00  8.72           C  
ATOM     37  CA  SER A  38       4.839  13.810  15.023  1.00 12.32           C  
ATOM     38  CA  LEU A  39       3.387  10.329  15.524  0.53 15.72           C  
ATOM     39  CA  GLY A  40      -0.171  11.326  14.526  1.00 12.21           C  
ATOM     40  CA  GLN A  41      -1.795  12.140  17.870  1.00 10.24           C  
ATOM     41  CA  ASN A  42      -2.694  15.689  18.947  1.00  7.42           C  
ATOM     42  CA  PRO A  43      -2.741  15.716  22.750  0.63  8.37           C  
ATOM     43  CA  THR A  44      -3.920  18.784  24.602  1.00  9.95           C  
ATOM     44  CA  GLU A  45      -1.690  20.682  27.003  1.00 10.91           C  
ATOM     45  CA  ALA A  46      -3.553  19.070  29.938  1.00 11.63           C  
ATOM     46  CA  GLU A  47      -2.937  15.575  28.595  1.00  9.34           C  
ATOM     47  CA  LEU A  48       0.740  16.363  27.995  1.00  8.88           C  
ATOM     48  CA  GLN A  49       1.072  17.691  31.550  1.00  9.62           C  
ATOM     49  CA  ASP A  50      -0.350  14.504  32.986  1.00 10.37           C  
ATOM     50  CA  MET A  51       2.200  12.529  30.963  1.00 10.93           C  
ATOM     51  CA  ILE A  52       5.136  14.622  32.324  0.52  9.63           C  
ATOM     52  CA  ASN A  53       3.730  14.543  35.850  1.00 10.19           C  
ATOM     53  CA  GLU A  54       3.896  10.739  35.829  1.00 17.10           C  
ATOM     54  CA  VAL A  55       7.654  10.884  35.127  0.44 15.60           C  
ATOM     55  CA  ASP A  56       8.809  14.156  36.728  1.00 15.46           C  
ATOM     56  CA  ALA A  57      10.152  12.984  40.062  1.00 13.59           C  
ATOM     57  CA  ASP A  58      11.631  16.307  41.279  1.00 12.17           C  
ATOM     58  CA  GLY A  59       8.614  18.385  40.173  1.00 16.07           C  
ATOM     59  CA  ASN A  60      10.630  20.920  38.126  1.00 15.63           C  
ATOM     60  CA  GLY A  61       8.227  20.563  35.180  1.00 11.82           C  
ATOM     61  CA  THR A  62      10.517  18.665  32.789  1.00  8.43           C  
ATOM     62  CA  ILE A  63      11.949  15.153  32.374  1.00  7.21           C  
ATOM     63  CA  ASP A  64      15.718  14.680  32.713  1.00  7.73           C  
ATOM     64  CA  PHE A  65      17.750  11.637  31.680  1.00  9.05           C  
ATOM     65  CA  PRO A  66      17.581   9.840  35.060  1.00 11.62           C  
ATOM     66  CA  GLU A  67      13.808  10.373  35.189  1.00  9.06           C  
ATOM     67  CA  PHE A  68      13.511   9.039  31.621  0.59  9.62           C  
ATOM     68  CA  LEU A  69      15.648   5.967  32.472  1.00 13.94           C  
ATOM     69  CA  SER A  70      13.423   5.229  35.445  0.78 14.51           C  
ATOM     70  CA  LEU A  71      10.155   5.488  33.428  0.53 12.64           C  
ATOM     71  CA  MET A  72      11.584   3.597  30.429  0.67 14.57           C  
ATOM     72  CA  ALA A  73      13.037   0.770  32.412  0.54 17.68           C  
ATOM     73  CA  ARG A  74       9.616   0.315  34.036  0.51 16.59           C  
ATOM     74  CA  LYS A  75       7.559   1.350  30.882  1.00 22.03           C  
ATOM     75  CA  MET A  76       9.829  -1.019  28.966  0.60 22.35           C  
ATOM     76  CA  LYS A  77       8.906  -3.827  31.328  1.00 25.50           C  
ATOM     77  CA  GLU A  78       5.538  -2.263  31.958  0.58 19.93           C  
ATOM     78  CA  GLN A  79       4.944  -1.922  28.237  1.00 18.67           C  
ATOM     79  CA  ASP A  80       6.091  -5.501  27.617  0.31 19.26           C  
ATOM     80  CA  SER A  81       3.552  -6.789  30.146  0.46 21.04           C  
ATOM     81  CA  GLU A  82       0.482  -5.014  28.845  0.56 18.44           C  
ATOM     82  CA  GLU A  83       2.269  -4.365  25.518  1.00 17.69           C  
ATOM     83  CA  GLU A  84       4.081  -7.664  25.927  1.00 21.94           C  
ATOM     84  CA  LEU A  85       0.812  -9.628  26.360  0.51 14.30           C  
ATOM     85  CA  ILE A  86      -0.677  -7.896  23.358  1.00 13.46           C  
ATOM     86  CA  GLU A  87       2.277  -8.937  21.213  0.58 16.18           C  
ATOM     87  CA  ALA A  88       2.056 -12.515  22.479  1.00 16.77           C  
ATOM     88  CA  PHE A  89      -1.671 -12.618  21.739  1.00 12.77           C  
ATOM     89  CA  LYS A  90      -1.336 -11.234  18.172  0.51 11.05           C  
ATOM     90  CA  VAL A  91       1.120 -13.980  17.314  0.54 12.30           C  
ATOM     91  CA  PHE A  92      -1.274 -16.696  18.538  0.61 11.45           C  
ATOM     92  CA  ASP A  93      -4.108 -14.972  16.708  1.00 12.43           C  
ATOM     93  CA  ARG A  94      -3.024 -16.274  13.303  1.00 15.05           C  
ATOM     94  CA  ASP A  95      -5.890 -14.847  11.229  1.00 17.81           C  
ATOM     95  CA  GLY A  96      -5.949 -11.460  13.018  1.00 21.74           C  
ATOM     96  CA  ASN A  97      -9.616 -11.480  14.044  1.00 21.86           C  
ATOM     97  CA  GLY A  98      -8.874 -10.629  17.693  1.00 18.47           C  
ATOM     98  CA  LEU A  99      -9.753 -14.122  18.986  1.00 13.28           C  
ATOM     99  CA  ILE A 100      -7.338 -16.993  19.514  0.90  9.81           C  
ATOM    100  CA  SER A 101      -9.231 -20.146  18.516  1.00 10.27           C  
ATOM    101  CA  ALA A 102      -8.495 -23.647  19.680  1.00 10.69           C  
ATOM    102  CA  ALA A 103      -7.086 -24.450  16.231  1.00 11.64           C  
ATOM    103  CA  GLU A 104      -4.807 -21.403  16.273  1.00  9.38           C  
ATOM    104  CA  LEU A 105      -3.557 -22.160  19.758  1.00  9.41           C  
ATOM    105  CA  ARG A 106      -2.842 -25.760  18.782  1.00  9.65           C  
ATOM    106  CA  HIS A 107      -1.031 -24.607  15.665  0.34 10.82           C  
ATOM    107  CA  VAL A 108       1.290 -22.236  17.535  1.00 11.53           C  
ATOM    108  CA  MET A 109       1.947 -24.739  20.367  1.00 10.52           C  
ATOM    109  CA  THR A 110       3.124 -27.315  17.789  1.00 11.80           C  
ATOM    110  CA  ASN A 111       5.592 -24.749  16.439  0.72 10.91           C  
ATOM    111  CA  LEU A 112       6.761 -24.062  19.983  1.00 12.32           C  
ATOM    112  CA  GLY A 113       7.554 -27.785  20.221  1.00 11.96           C  
ATOM    113  CA  GLU A 114       4.467 -28.985  22.081  1.00 10.90           C  
ATOM    114  CA  LYS A 115       2.291 -31.455  20.203  0.67 10.41           C  
ATOM    115  CA  LEU A 116      -0.923 -31.284  22.271  0.58  8.35           C  
ATOM    116  CA  THR A 117      -4.273 -32.980  21.765  1.00  8.53           C  
ATOM    117  CA  ASP A 118      -7.550 -31.221  21.013  1.00  8.68           C  
ATOM    118  CA  ASP A 119      -8.695 -32.019  24.571  0.34  8.53           C  
ATOM    119  CA  GLU A 120      -5.593 -30.314  26.012  1.00  9.37           C  
ATOM    120  CA  VAL A 121      -5.965 -27.240  23.840  1.00  9.39           C  
ATOM    121  CA  ASP A 122      -9.715 -27.173  24.399  1.00  9.65           C  
ATOM    122  CA  GLU A 123      -9.156 -27.221  28.170  1.00 10.75           C  
ATOM    123  CA  MET A 124      -6.385 -24.585  27.775  1.00 10.60           C  
ATOM    124  CA  ILE A 125      -8.684 -22.346  25.826  0.61 11.16           C  
ATOM    125  CA  ARG A 126     -11.618 -22.766  28.232  1.00 11.30           C  
ATOM    126  CA  GLU A 127      -9.323 -21.714  31.098  1.00 13.24           C  
ATOM    127  CA  ALA A 128      -8.474 -18.415  29.387  1.00 13.38           C  
ATOM    128  CA  ASP A 129     -11.745 -17.820  27.527  1.00 11.01           C  
ATOM    129  CA  ILE A 130     -13.752 -15.030  29.139  1.00 12.45           C  
ATOM    130  CA  ASP A 131     -16.170 -13.985  26.366  1.00 14.06           C  
ATOM    131  CA  GLY A 132     -17.117 -17.600  25.571  1.00 14.95           C  
ATOM    132  CA  ASP A 133     -16.308 -17.582  21.836  1.00 14.21           C  
ATOM    133  CA  GLY A 134     -13.947 -20.593  22.104  1.00 12.69           C  
ATOM    134  CA  HIS A 135     -11.003 -18.473  21.065  1.00 10.74           C  
ATOM    135  CA  ILE A 136      -8.403 -16.351  22.915  0.71  9.61           C  
ATOM    136  CA  ASN A 137      -8.289 -12.652  22.087  1.00 10.65           C  
ATOM    137  CA  TYR A 138      -5.376 -10.397  23.145  0.62 11.57           C  
ATOM    138  CA  GLU A 139      -6.982  -9.255  26.406  1.00 12.62           C  
ATOM    139  CA  GLU A 140      -7.690 -12.868  27.426  1.00 10.88           C  
ATOM    140  CA  PHE A 141      -4.120 -13.779  26.520  0.53 10.57           C  
ATOM    141  CA  VAL A 142      -2.648 -10.988  28.648  1.00 13.02           C  
ATOM    142  CA  ARG A 143      -4.833 -11.797  31.669  0.48 16.92           C  
ATOM    143  CA  MET A 144      -3.827 -15.405  31.520  0.73 17.91           C  
ATOM    144  CA  MET A 145      -0.131 -14.622  31.389  1.00 23.30           C  
ATOM    145  CA  VAL A 146      -0.212 -12.292  34.365  1.00 30.36           C  
ATOM    146  CA  SER A 147      -2.556 -14.434  36.504  1.00 49.83           C  
TER     147      SER A 147                                                       
ENDMDL
MODEL      8
ATOM      1  CA  GLU A   2      23.391  -6.504  38.519  1.00 54.51           C  
ATOM      2  CA  GLN A   3      21.976  -3.091  37.758  1.00 43.98           C  
ATOM      3  CA  LEU A   4      22.454  -1.644  34.196  1.00 29.51           C  
ATOM      4  CA  THR A   5      25.165  -1.860  31.557  1.00 23.38           C  
ATOM      5  CA  GLU A   6      26.670   1.203  29.852  1.00 23.41           C  
ATOM      6  CA  GLU A   7      24.954   0.112  26.609  1.00 18.74           C  
ATOM      7  CA  GLN A   8      21.567  -0.083  28.324  1.00 15.79           C  
ATOM      8  CA  ILE A   9      22.082   3.425  29.726  0.60 16.16           C  
ATOM      9  CA  ALA A  10      23.182   4.680  26.299  1.00 15.86           C  
ATOM     10  CA  GLU A  11      20.010   3.156  24.848  0.44 14.66           C  
ATOM     11  CA  PHE A  12      17.853   4.871  27.440  0.74 12.86           C  
ATOM     12  CA  LYS A  13      19.699   8.176  26.898  0.60 10.51           C  
ATOM     13  CA  GLU A  14      19.051   7.997  23.155  1.00 11.86           C  
ATOM     14  CA  ALA A  15      15.338   7.396  23.802  1.00 11.89           C  
ATOM     15  CA  PHE A  16      15.207  10.285  26.300  1.00  8.45           C  
ATOM     16  CA  ALA A  17      16.912  12.590  23.794  1.00  9.18           C  
ATOM     17  CA  LEU A  18      14.157  12.012  21.230  1.00 11.42           C  
ATOM     18  CA  PHE A  19      11.739  13.638  23.643  1.00  8.68           C  
ATOM     19  CA  ASP A  20      14.141  16.233  25.090  1.00  7.43           C  
ATOM     20  CA  LYS A  21      14.236  18.311  21.877  1.00 12.02           C  
ATOM     21  CA  ASP A  22      16.114  21.230  23.365  1.00  9.95           C  
ATOM     22  CA  GLY A  23      18.637  19.137  25.314  1.00  9.50           C  
ATOM     23  CA  ASP A  24      17.945  20.754  28.691  1.00  8.33           C  
ATOM     24  CA  GLY A  25      17.680  17.466  30.590  1.00  7.50           C  
ATOM     25  CA  THR A  26      13.909  17.592  31.025  1.00  7.23           C  
ATOM     26  CA  ILE A  27      10.846  16.566  29.016  1.00  7.78           C  
ATOM     27  CA  THR A  28       8.022  19.122  29.122  1.00  9.03           C  
ATOM     28  CA  THR A  29       4.382  18.707  28.131  1.00 11.81           C  
ATOM     29  CA  LYS A  30       5.251  20.677  24.968  1.00 14.05           C  
ATOM     30  CA  GLU A  31       8.028  18.231  24.052  1.00  9.87           C  
ATOM     31  CA  LEU A  32       6.000  15.134  24.805  1.00  9.76           C  
ATOM     32  CA  GLY A  33       3.280  16.653  22.594  1.00  9.58           C  
ATOM     33  CA  THR A  34       5.744  17.242  19.757  1.00  9.32           C  
ATOM     34  CA  VAL A  35       6.671  13.563  19.749  1.00  9.59           C  
ATOM     35  CA  MET A  36       3.125  12.262  19.868  0.61  9.67           C  
ATOM     36  CA  ARG A  37       2.048  14.660  17.151  1.00  8.72           C  
ATOM     37  CA  SER A  38       4.835  13.287  14.953  1.00 12.32           C  
ATOM     38  CA  LEU A  39       3.335   9.838  15.535  0.53 15.72           C  
ATOM     39  CA  GLY A  40      -0.204  10.861  14.497  1.00 12.21           C  
ATOM     40  CA  GLN A  41      -1.830  11.788  17.812  1.00 10.24           C  
ATOM     41  CA  ASN A  42      -2.693  15.374  18.791  1.00  7.42           C  
ATOM     42  CA  PRO A  43      -2.677  15.530  22.593  0.63  8.37           C  
ATOM     43  CA  THR A  44      -3.805  18.674  24.348  1.00  9.95           C  
ATOM     44  CA  GLU A  45      -1.523  20.621  26.663  1.00 10.91           C  
ATOM     45  CA  ALA A  46      -3.386  19.145  29.667  1.00 11.63           C  
ATOM     46  CA  GLU A  47      -2.842  15.593  28.443  1.00  9.34           C  
ATOM     47  CA  LEU A  48       0.843  16.297  27.792  1.00  8.88           C  
ATOM     48  CA  GLN A  49       1.220  17.740  31.297  1.00  9.62           C  
ATOM     49  CA  ASP A  50      -0.251  14.629  32.849  1.00 10.37           C  
ATOM     50  CA  MET A  51       2.255  12.544  30.883  1.00 10.93           C  
ATOM     51  CA  ILE A  52       5.228  14.628  32.167  0.52  9.63           C  
ATOM     52  CA  ASN A  53       3.834  14.689  35.698  1.00 10.19           C  
ATOM     53  CA  GLU A  54       3.937  10.883  35.806  1.00 17.10           C  
ATOM     54  CA  VAL A  55       7.698  10.939  35.107  0.44 15.60           C  
ATOM     55  CA  ASP A  56       8.898  14.254  36.583  1.00 15.46           C  
ATOM     56  CA  ALA A  57      10.243  13.170  39.948  1.00 13.59           C  
ATOM     57  CA  ASP A  58      11.811  16.499  41.026  1.00 12.17           C  
ATOM     58  CA  GLY A  59       8.830  18.600  39.870  1.00 16.07           C  
ATOM     59  CA  ASN A  60      10.873  21.019  37.713  1.00 15.63           C  
ATOM     60  CA  GLY A  61       8.442  20.606  34.795  1.00 11.82           C  
ATOM     61  CA  THR A  62      10.683  18.585  32.458  1.00  8.43           C  
ATOM     62  CA  ILE A  63      12.042  15.031  32.155  1.00  7.21           C  
ATOM     63  CA  ASP A  64      15.801  14.488  32.509  1.00  7.73           C  
ATOM     64  CA  PHE A  65      17.760  11.365  31.578  1.00  9.05           C  
ATOM     65  CA  PRO A  66      17.537   9.670  35.008  1.00 11.62           C  
ATOM     66  CA  GLU A  67      13.779  10.314  35.116  1.00  9.06           C  
ATOM     67  CA  PHE A  68      13.451   8.876  31.591  0.59  9.62           C  
ATOM     68  CA  LEU A  69      15.496   5.774  32.547  1.00 13.94           C  
ATOM     69  CA  SER A  70      13.237   5.202  35.533  0.78 14.51           C  
ATOM     70  CA  LEU A  71       9.996   5.489  33.479  0.53 12.64           C  
ATOM     71  CA  MET A  72      11.387   3.433  30.573  0.67 14.57           C  
ATOM     72  CA  ALA A  73      12.724   0.646  32.694  0.54 17.68           C  
ATOM     73  CA  ARG A  74       9.271   0.367  34.296  0.51 16.59           C  
ATOM     74  CA  LYS A  75       7.264   1.447  31.129  1.00 22.03           C  
ATOM     75  CA  MET A  76       9.463  -0.978  29.200  0.60 22.35           C  
ATOM     76  CA  LYS A  77       8.455  -3.762  31.557  1.00 25.50           C  
ATOM     77  CA  GLU A  78       5.185  -2.055  32.330  0.58 19.93           C  
ATOM     78  CA  GLN A  79       4.407  -1.643  28.649  1.00 18.67           C  
ATOM     79  CA  ASP A  80       5.397  -5.251  27.920  0.31 19.26           C  
ATOM     80  CA  SER A  81       2.907  -6.538  30.497  0.46 21.04           C  
ATOM     81  CA  GLU A  82      -0.211  -4.764  29.309  0.56 18.44           C  
ATOM     82  CA  GLU A  83       1.433  -3.856  25.969  1.00 17.69           C  
ATOM     83  CA  GLU A  84       3.480  -7.036  26.200  1.00 21.94           C  
ATOM     84  CA  LEU A  85       0.378  -9.253  26.629  0.51 14.30           C  
ATOM     85  CA  ILE A  86      -1.258  -7.522  23.701  1.00 13.46           C  
ATOM     86  CA  GLU A  87       1.738  -8.297  21.501  0.58 16.18           C  
ATOM     87  CA  ALA A  88       1.753 -11.923  22.645  1.00 16.77           C  
ATOM     88  CA  PHE A  89      -1.967 -12.238  21.924  1.00 12.77           C  
ATOM     89  CA  LYS A  90      -1.730 -10.713  18.408  0.51 11.05           C  
ATOM     90  CA  VAL A  91       0.874 -13.286  17.451  0.54 12.30           C  
ATOM     91  CA  PHE A  92      -1.365 -16.168  18.581  0.61 11.45           C  
ATOM     92  CA  ASP A  93      -4.308 -14.541  16.834  1.00 12.43           C  
ATOM     93  CA  ARG A  94      -3.202 -15.697  13.383  1.00 15.05           C  
ATOM     94  CA  ASP A  95      -6.163 -14.378  11.373  1.00 17.81           C  
ATOM     95  CA  GLY A  96      -6.376 -11.046  13.252  1.00 21.74           C  
ATOM     96  CA  ASN A  97     -10.021 -11.274  14.328  1.00 21.86           C  
ATOM     97  CA  GLY A  98      -9.276 -10.473  17.988  1.00 18.47           C  
ATOM     98  CA  LEU A  99      -9.949 -14.037  19.206  1.00 13.28           C  
ATOM     99  CA  ILE A 100      -7.388 -16.797  19.630  0.90  9.81           C  
ATOM    100  CA  SER A 101      -9.141 -20.013  18.585  1.00 10.27           C  
ATOM    101  CA  ALA A 102      -8.213 -23.498  19.660  1.00 10.69           C  
ATOM    102  CA  ALA A 103      -6.814 -24.150  16.174  1.00 11.64           C  
ATOM    103  CA  GLU A 104      -4.692 -20.991  16.251  1.00  9.38           C  
ATOM    104  CA  LEU A 105      -3.348 -21.768  19.697  1.00  9.41           C  
ATOM    105  CA  ARG A 106      -2.473 -25.302  18.610  1.00  9.65           C  
ATOM    106  CA  HIS A 107      -0.766 -23.969  15.504  0.34 10.82           C  
ATOM    107  CA  VAL A 108       1.463 -21.542  17.415  1.00 11.53           C  
ATOM    108  CA  MET A 109       2.295 -24.099  20.150  1.00 10.52           C  
ATOM    109  CA  THR A 110       3.547 -26.533  17.472  1.00 11.80           C  
ATOM    110  CA  ASN A 111       5.854 -23.808  16.149  0.72 10.91           C  
ATOM    111  CA  LEU A 112       7.071 -23.167  19.686  1.00 12.32           C  
ATOM    112  CA  GLY A 113       8.045 -26.852  19.810  1.00 11.96           C  
ATOM    113  CA  GLU A 114       5.066 -28.248  21.712  1.00 10.90           C  
ATOM    114  CA  LYS A 115       2.979 -30.776  19.808  0.67 10.41           C  
ATOM    115  CA  LEU A 116      -0.186 -30.827  21.956  0.58  8.35           C  
ATOM    116  CA  THR A 117      -3.453 -32.683  21.457  1.00  8.53           C  
ATOM    117  CA  ASP A 118      -6.820 -31.073  20.764  1.00  8.68           C  
ATOM    118  CA  ASP A 119      -7.897 -31.988  24.315  0.34  8.53           C  
ATOM    119  CA  GLU A 120      -4.873 -30.156  25.765  1.00  9.37           C  
ATOM    120  CA  VAL A 121      -5.427 -27.066  23.651  1.00  9.39           C  
ATOM    121  CA  ASP A 122      -9.173 -27.225  24.220  1.00  9.65           C  
ATOM    122  CA  GLU A 123      -8.601 -27.330  27.989  1.00 10.75           C  
ATOM    123  CA  MET A 124      -5.946 -24.572  27.638  1.00 10.60           C  
ATOM    124  CA  ILE A 125      -8.339 -22.393  25.731  0.61 11.16           C  
ATOM    125  CA  ARG A 126     -11.245 -22.965  28.139  1.00 11.30           C  
ATOM    126  CA  GLU A 127      -8.977 -21.884  31.016  1.00 13.24           C  
ATOM    127  CA  ALA A 128      -8.262 -18.519  29.372  1.00 13.38           C  
ATOM    128  CA  ASP A 129     -11.564 -18.020  27.537  1.00 11.01           C  
ATOM    129  CA  ILE A 130     -13.664 -15.350  29.231  1.00 12.45           C  
ATOM    130  CA  ASP A 131     -16.130 -14.328  26.490  1.00 14.06           C  
ATOM    131  CA  GLY A 132     -16.960 -17.952  25.610  1.00 14.95           C  
ATOM    132  CA  ASP A 133     -16.164 -17.827  21.874  1.00 14.21           C  
ATOM    133  CA  GLY A 134     -13.692 -20.753  22.076  1.00 12.69           C  
ATOM    134  CA  HIS A 135     -10.826 -18.505  21.082  1.00 10.74           C  
ATOM    135  CA  ILE A 136      -8.303 -16.317  22.961  0.71  9.61           C  
ATOM    136  CA  ASN A 137      -8.332 -12.602  22.197  1.00 10.65           C  
ATOM    137  CA  TYR A 138      -5.504 -10.257  23.289  0.62 11.57           C  
ATOM    138  CA  GLU A 139      -7.141  -9.242  26.577  1.00 12.62           C  
ATOM    139  CA  GLU A 140      -7.705 -12.897  27.535  1.00 10.88           C  
ATOM    140  CA  PHE A 141      -4.103 -13.651  26.606  0.53 10.57           C  
ATOM    141  CA  VAL A 142      -2.743 -10.846  28.789  1.00 13.02           C  
ATOM    142  CA  ARG A 143      -4.888 -11.809  31.794  0.48 16.92           C  
ATOM    143  CA  MET A 144      -3.739 -15.373  31.562  0.73 17.91           C  
ATOM    144  CA  MET A 145      -0.078 -14.429  31.480  1.00 23.30           C  
ATOM    145  CA  VAL A 146      -0.285 -12.190  34.522  1.00 30.36           C  
ATOM    146  CA  SER A 147      -2.505 -14.512  36.605  1.00 49.83           C  
TER     147      SER A 147                                                       
ENDMDL
MODEL      9
ATOM      1  CA  GLU A   2      22.775  -6.932  38.891  1.00 54.51           C  
ATOM      2  CA  GLN A   3      21.719  -3.378  38.178  1.00 43.98           C  
ATOM      3  CA  LEU A   4      22.141  -2.000  34.583  1.00 29.51           C  
ATOM      4  CA  THR A   5      24.833  -2.322  31.934  1.00 23.38           C  
ATOM      5  CA  GLU A   6      26.383   0.671  30.150  1.00 23.41           C  
ATOM      6  CA  GLU A   7      24.649  -0.461  26.933  1.00 18.74           C  
ATOM      7  CA  GLN A   8      21.264  -0.557  28.660  1.00 15.79           C  
ATOM      8  CA  ILE A   9      21.849   2.974  29.975  0.60 16.16           C  
ATOM      9  CA  ALA A  10      22.964   4.117  26.511  1.00 15.86           C  
ATOM     10  CA  GLU A  11      19.760   2.621  25.101  0.44 14.66           C  
ATOM     11  CA  PHE A  12      17.640   4.448  27.650  0.74 12.86           C  
ATOM     12  CA  LYS A  13      19.556   7.698  27.022  0.60 10.51           C  
ATOM     13  CA  GLU A  14      18.905   7.434  23.283  1.00 11.86           C  
ATOM     14  CA  ALA A  15      15.179   6.924  23.938  1.00 11.89           C  
ATOM     15  CA  PHE A  16      15.100   9.874  26.364  1.00  8.45           C  
ATOM     16  CA  ALA A  17      16.859  12.083  23.810  1.00  9.18           C  
ATOM     17  CA  LEU A  18      14.108  11.488  21.246  1.00 11.42           C  
ATOM     18  CA  PHE A  19      11.703  13.216  23.603  1.00  8.68           C  
ATOM     19  CA  ASP A  20      14.144  15.803  24.996  1.00  7.43           C  
ATOM     20  CA  LYS A  21      14.306  17.787  21.727  1.00 12.02           C  
ATOM     21  CA  ASP A  22      16.226  20.715  23.146  1.00  9.95           C  
ATOM     22  CA  GLY A  23      18.699  18.626  25.164  1.00  9.50           C  
ATOM     23  CA  ASP A  24      18.028  20.346  28.494  1.00  8.33           C  
ATOM     24  CA  GLY A  25      17.686  17.114  30.477  1.00  7.50           C  
ATOM     25  CA  THR A  26      13.915  17.326  30.894  1.00  7.23           C  
ATOM     26  CA  ILE A  27      10.843  16.305  28.893  1.00  7.78           C  
ATOM     27  CA  THR A  28       8.065  18.911  28.919  1.00  9.03           C  
ATOM     28  CA  THR A  29       4.426  18.535  27.910  1.00 11.81           C  
ATOM     29  CA  LYS A  30       5.348  20.402  24.701  1.00 14.05           C  
ATOM     30  CA  GLU A  31       8.082  17.878  23.872  1.00  9.87           C  
ATOM     31  CA  LEU A  32       5.996  14.838  24.703  1.00  9.76           C  
ATOM     32  CA  GLY A  33       3.307  16.337  22.442  1.00  9.58           C  
ATOM     33  CA  THR A  34       5.790  16.813  19.600  1.00  9.32           C  
ATOM     34  CA  VAL A  35       6.655  13.119  19.686  1.00  9.59           C  
ATOM     35  CA  MET A  36       3.085  11.883  19.834  0.61  9.67           C  
ATOM     36  CA  ARG A  37       2.053  14.225  17.052  1.00  8.72           C  
ATOM     37  CA  SER A  38       4.820  12.755  14.893  1.00 12.32           C  
ATOM     38  CA  LEU A  39       3.268   9.344  15.560  0.53 15.72           C  
ATOM     39  CA  GLY A  40      -0.251  10.394  14.483  1.00 12.21           C  
ATOM     40  CA  GLN A  41      -1.871  11.439  17.766  1.00 10.24           C  
ATOM     41  CA  ASN A  42      -2.694  15.059  18.646  1.00  7.42           C  
ATOM     42  CA  PRO A  43      -2.611  15.344  22.441  0.63  8.37           C  
ATOM     43  CA  THR A  44      -3.685  18.562  24.097  1.00  9.95           C  
ATOM     44  CA  GLU A  45      -1.349  20.551  26.322  1.00 10.91           C  
ATOM     45  CA  ALA A  46      -3.210  19.217  29.391  1.00 11.63           C  
ATOM     46  CA  GLU A  47      -2.743  15.612  28.291  1.00  9.34           C  
ATOM     47  CA  LEU A  48       0.949  16.226  27.591  1.00  8.88           C  
ATOM     48  CA  GLN A  49       1.375  17.783  31.042  1.00  9.62           C  
ATOM     49  CA  ASP A  50      -0.148  14.755  32.708  1.00 10.37           C  
ATOM     50  CA  MET A  51       2.312  12.559  30.802  1.00 10.93           C  
ATOM     51  CA  ILE A  52       5.324  14.629  32.011  0.52  9.63           C  
ATOM     52  CA  ASN A  53       3.943  14.833  35.541  1.00 10.19           C  
ATOM     53  CA  GLU A  54       3.981  11.031  35.780  1.00 17.10           C  
ATOM     54  CA  VAL A  55       7.742  10.995  35.087  0.44 15.60           C  
ATOM     55  CA  ASP A  56       8.991  14.347  36.435  1.00 15.46           C  
ATOM     56  CA  ALA A  57      10.340  13.350  39.828  1.00 13.59           C  
ATOM     57  CA  ASP A  58      11.997  16.679  40.767  1.00 12.17           C  
ATOM     58  CA  GLY A  59       9.051  18.800  39.560  1.00 16.07           C  
ATOM     59  CA  ASN A  60      11.119  21.099  37.297  1.00 15.63           C  
ATOM     60  CA  GLY A  61       8.659  20.632  34.410  1.00 11.82           C  
ATOM     61  CA  THR A  62      10.848  18.490  32.131  1.00  8.43           C  
ATOM     62  CA  ILE A  63      12.134  14.900  31.941  1.00  7.21           C  
ATOM     63  CA  ASP A  64      15.882  14.289  32.311  1.00  7.73           C  
ATOM     64  CA  PHE A  65      17.766  11.090  31.485  1.00  9.05           C  
ATOM     65  CA  PRO A  66      17.489   9.500  34.963  1.00 11.62           C  
ATOM     66  CA  GLU A  67      13.751  10.254  35.045  1.00  9.06           C  
ATOM     67  CA  PHE A  68      13.389   8.714  31.565  0.59  9.62           C  
ATOM     68  CA  LEU A  69      15.342   5.589  32.627  1.00 13.94           C  
ATOM     69  CA  SER A  70      13.053   5.183  35.619  0.78 14.51           C  
ATOM     70  CA  LEU A  71       9.841   5.496  33.527  0.53 12.64           C  
ATOM     71  CA  MET A  72      11.186   3.276  30.722  0.67 14.57           C  
ATOM     72  CA  ALA A  73      12.404   0.541  32.983  0.54 17.68           C  
ATOM     73  CA  ARG A  74       8.927   0.441  34.556  0.51 16.59           C  
ATOM     74  CA  LYS A  75       6.975   1.552  31.370  1.00 22.03           C  
ATOM     75  CA  MET A  76       9.101  -0.929  29.432  0.60 22.35           C  
ATOM     76  CA  LYS A  77       8.008  -3.683  31.789  1.00 25.50           C  
ATOM     77  CA  GLU A  78       4.837  -1.852  32.691  0.58 19.93           C  
ATOM     78  CA  GLN A  79       3.877  -1.377  29.061  1.00 18.67           C  
ATOM     79  CA  ASP A  80       4.715  -5.002  28.225  0.31 19.26           C  
ATOM     80  CA  SER A  81       2.279  -6.305  30.846  0.46 21.04           C  
ATOM     81  CA  GLU A  82      -0.887  -4.550  29.755  0.56 18.44           C  
ATOM     82  CA  GLU A  83       0.593  -3.405  26.410  1.00 17.69           C  
ATOM     83  CA  GLU A  84       2.861  -6.443  26.472  1.00 21.94           C  
ATOM     84  CA  LEU A  85      -0.056  -8.897  26.890  0.51 14.30           C  
ATOM     85  CA  ILE A  86      -1.836  -7.185  24.033  1.00 13.46           C  
ATOM     86  CA  GLU A  87       1.186  -7.697  21.789  0.58 16.18           C  
ATOM     87  CA  ALA A  88       1.436 -11.350  22.815  1.00 16.77           C  
ATOM     88  CA  PHE A  89      -2.264 -11.874  22.106  1.00 12.77           C  
ATOM     89  CA  LYS A  90      -2.132 -10.223  18.643  0.51 11.05           C  
ATOM     90  CA  VAL A  91       0.610 -12.615  17.596  0.54 12.30           C  
ATOM     91  CA  PHE A  92      -1.468 -15.648  18.634  0.61 11.45           C  
ATOM     92  CA  ASP A  93      -4.514 -14.129  16.963  1.00 12.43           C  
ATOM     93  CA  ARG A  94      -3.388 -15.137  13.472  1.00 15.05           C  
ATOM     94  CA  ASP A  95      -6.434 -13.933  11.518  1.00 17.81           C  
ATOM     95  CA  GLY A  96      -6.803 -10.668  13.486  1.00 21.74           C  
ATOM     96  CA  ASN A  97     -10.417 -11.107  14.602  1.00 21.86           C  
ATOM     97  CA  GLY A  98      -9.672 -10.353  18.272  1.00 18.47           C  
ATOM     98  CA  LEU A  99     -10.135 -13.976  19.411  1.00 13.28           C  
ATOM     99  CA  ILE A 100      -7.434 -16.612  19.737  0.90  9.81           C  
ATOM    100  CA  SER A 101      -9.040 -19.886  18.639  1.00 10.27           C  
ATOM    101  CA  ALA A 102      -7.921 -23.342  19.627  1.00 10.69           C  
ATOM    102  CA  ALA A 103      -6.534 -23.842  16.109  1.00 11.64           C  
ATOM    103  CA  GLU A 104      -4.577 -20.579  16.228  1.00  9.38           C  
ATOM    104  CA  LEU A 105      -3.144 -21.368  19.636  1.00  9.41           C  
ATOM    105  CA  ARG A 106      -2.108 -24.823  18.441  1.00  9.65           C  
ATOM    106  CA  HIS A 107      -0.513 -23.316  15.353  0.34 10.82           C  
ATOM    107  CA  VAL A 108       1.619 -20.838  17.311  1.00 11.53           C  
ATOM    108  CA  MET A 109       2.626 -23.433  19.947  1.00 10.52           C  
ATOM    109  CA  THR A 110       3.947 -25.720  17.174  1.00 11.80           C  
ATOM    110  CA  ASN A 111       6.087 -22.844  15.887  0.72 10.91           C  
ATOM    111  CA  LEU A 112       7.348 -22.241  19.416  1.00 12.32           C  
ATOM    112  CA  GLY A 113       8.502 -25.876  19.428  1.00 11.96           C  
ATOM    113  CA  GLU A 114       5.641 -27.465  21.361  1.00 10.90           C  
ATOM    114  CA  LYS A 115       3.650 -30.049  19.425  0.67 10.41           C  
ATOM    115  CA  LEU A 116       0.545 -30.324  21.643  0.58  8.35           C  
ATOM    116  CA  THR A 117      -2.629 -32.337  21.142  1.00  8.53           C  
ATOM    117  CA  ASP A 118      -6.078 -30.884  20.501  1.00  8.68           C  
ATOM    118  CA  ASP A 119      -7.085 -31.917  24.041  0.34  8.53           C  
ATOM    119  CA  GLU A 120      -4.149 -29.960  25.509  1.00  9.37           C  
ATOM    120  CA  VAL A 121      -4.885 -26.865  23.457  1.00  9.39           C  
ATOM    121  CA  ASP A 122      -8.615 -27.251  24.030  1.00  9.65           C  
ATOM    122  CA  GLU A 123      -8.026 -27.417  27.794  1.00 10.75           C  
ATOM    123  CA  MET A 124      -5.497 -24.539  27.495  1.00 10.60           C  
ATOM    124  CA  ILE A 125      -7.983 -22.425  25.630  0.61 11.16           C  
ATOM    125  CA  ARG A 126     -10.855 -23.153  28.035  1.00 11.30           C  
ATOM    126  CA  GLU A 127      -8.618 -22.045  30.925  1.00 13.24           C  
ATOM    127  CA  ALA A 128      -8.042 -18.618  29.354  1.00 13.38           C  
ATOM    128  CA  ASP A 129     -11.371 -18.220  27.543  1.00 11.01           C  
ATOM    129  CA  ILE A 130     -13.564 -15.680  29.319  1.00 12.45           C  
ATOM    130  CA  ASP A 131     -16.077 -14.684  26.611  1.00 14.06           C  
ATOM    131  CA  GLY A 132     -16.785 -18.310  25.641  1.00 14.95           C  
ATOM    132  CA  ASP A 133     -16.007 -18.075  21.907  1.00 14.21           C  
ATOM    133  CA  GLY A 134     -13.424 -20.907  22.042  1.00 12.69           C  
ATOM    134  CA  HIS A 135     -10.644 -18.530  21.098  1.00 10.74           C  
ATOM    135  CA  ILE A 136      -8.204 -16.279  23.010  0.71  9.61           C  
ATOM    136  CA  ASN A 137      -8.380 -12.553  22.315  1.00 10.65           C  
ATOM    137  CA  TYR A 138      -5.643 -10.122  23.445  0.62 11.57           C  
ATOM    138  CA  GLU A 139      -7.307  -9.240  26.758  1.00 12.62           C  
ATOM    139  CA  GLU A 140      -7.721 -12.932  27.651  1.00 10.88           C  
ATOM    140  CA  PHE A 141      -4.094 -13.521  26.700  0.53 10.57           C  
ATOM    141  CA  VAL A 142      -2.848 -10.709  28.943  1.00 13.02           C  
ATOM    142  CA  ARG A 143      -4.946 -11.831  31.927  0.48 16.92           C  
ATOM    143  CA  MET A 144      -3.652 -15.341  31.609  0.73 17.91           C  
ATOM    144  CA  MET A 145      -0.035 -14.234  31.573  1.00 23.30           C  
ATOM    145  CA  VAL A 146      -0.360 -12.096  34.679  1.00 30.36           C  
ATOM    146  CA  SER A 147      -2.443 -14.591  36.703  1.00 49.83           C  
TER     147      SER A 147                                                       
ENDMDL
MODEL      10
ATOM      1  CA  GLU A   2      22.145  -7.299  39.290  1.00 54.51           C  
ATOM      2  CA  GLN A   3      21.467  -3.648  38.593  1.00 43.98           C  
ATOM      3  CA  LEU A   4      21.826  -2.340  34.967  1.00 29.51           C  
ATOM      4  CA  THR A   5      24.495  -2.774  32.309  1.00 23.38           C  
ATOM      5  CA  GLU A   6      26.089   0.143  30.444  1.00 23.41           C  
ATOM      6  CA  GLU A   7      24.332  -1.030  27.255  1.00 18.74           C  
ATOM      7  CA  GLN A   8      20.951  -1.022  28.997  1.00 15.79           C  
ATOM      8  CA  ILE A   9      21.613   2.528  30.219  0.60 16.16           C  
ATOM      9  CA  ALA A  10      22.736   3.555  26.719  1.00 15.86           C  
ATOM     10  CA  GLU A  11      19.497   2.091  25.355  0.44 14.66           C  
ATOM     11  CA  PHE A  12      17.422   4.033  27.859  0.74 12.86           C  
ATOM     12  CA  LYS A  13      19.408   7.220  27.140  0.60 10.51           C  
ATOM     13  CA  GLU A  14      18.749   6.868  23.409  1.00 11.86           C  
ATOM     14  CA  ALA A  15      15.013   6.454  24.073  1.00 11.89           C  
ATOM     15  CA  PHE A  16      14.992   9.465  26.425  1.00  8.45           C  
ATOM     16  CA  ALA A  17      16.803  11.572  23.821  1.00  9.18           C  
ATOM     17  CA  LEU A  18      14.051  10.960  21.260  1.00 11.42           C  
ATOM     18  CA  PHE A  19      11.666  12.791  23.561  1.00  8.68           C  
ATOM     19  CA  ASP A  20      14.151  15.367  24.894  1.00  7.43           C  
ATOM     20  CA  LYS A  21      14.374  17.251  21.570  1.00 12.02           C  
ATOM     21  CA  ASP A  22      16.341  20.185  22.915  1.00  9.95           C  
ATOM     22  CA  GLY A  23      18.764  18.103  25.000  1.00  9.50           C  
ATOM     23  CA  ASP A  24      18.122  19.928  28.280  1.00  8.33           C  
ATOM     24  CA  GLY A  25      17.702  16.759  30.348  1.00  7.50           C  
ATOM     25  CA  THR A  26      13.935  17.060  30.749  1.00  7.23           C  
ATOM     26  CA  ILE A  27      10.852  16.045  28.762  1.00  7.78           C  
ATOM     27  CA  THR A  28       8.123  18.701  28.705  1.00  9.03           C  
ATOM     28  CA  THR A  29       4.483  18.365  27.684  1.00 11.81           C  
ATOM     29  CA  LYS A  30       5.455  20.123  24.428  1.00 14.05           C  
ATOM     30  CA  GLU A  31       8.141  17.520  23.688  1.00  9.87           C  
ATOM     31  CA  LEU A  32       5.995  14.544  24.600  1.00  9.76           C  
ATOM     32  CA  GLY A  33       3.336  16.022  22.292  1.00  9.58           C  
ATOM     33  CA  THR A  34       5.832  16.377  19.444  1.00  9.32           C  
ATOM     34  CA  VAL A  35       6.632  12.671  19.627  1.00  9.59           C  
ATOM     35  CA  MET A  36       3.039  11.505  19.807  0.61  9.67           C  
ATOM     36  CA  ARG A  37       2.049  13.788  16.962  1.00  8.72           C  
ATOM     37  CA  SER A  38       4.791  12.218  14.841  1.00 12.32           C  
ATOM     38  CA  LEU A  39       3.186   8.849  15.597  0.53 15.72           C  
ATOM     39  CA  GLY A  40      -0.313   9.927  14.486  1.00 12.21           C  
ATOM     40  CA  GLN A  41      -1.921  11.094  17.734  1.00 10.24           C  
ATOM     41  CA  ASN A  42      -2.700  14.746  18.514  1.00  7.42           C  
ATOM     42  CA  PRO A  43      -2.546  15.158  22.296  0.63  8.37           C  
ATOM     43  CA  THR A  44      -3.563  18.447  23.850  1.00  9.95           C  
ATOM     44  CA  GLU A  45      -1.173  20.473  25.984  1.00 10.91           C  
ATOM     45  CA  ALA A  46      -3.029  19.282  29.113  1.00 11.63           C  
ATOM     46  CA  GLU A  47      -2.640  15.631  28.138  1.00  9.34           C  
ATOM     47  CA  LEU A  48       1.057  16.151  27.394  1.00  8.88           C  
ATOM     48  CA  GLN A  49       1.532  17.819  30.786  1.00  9.62           C  
ATOM     49  CA  ASP A  50      -0.040  14.878  32.564  1.00 10.37           C  
ATOM     50  CA  MET A  51       2.370  12.575  30.723  1.00 10.93           C  
ATOM     51  CA  ILE A  52       5.421  14.626  31.856  0.52  9.63           C  
ATOM     52  CA  ASN A  53       4.056  14.973  35.382  1.00 10.19           C  
ATOM     53  CA  GLU A  54       4.027  11.181  35.752  1.00 17.10           C  
ATOM     54  CA  VAL A  55       7.787  11.052  35.068  0.44 15.60           C  
ATOM     55  CA  ASP A  56       9.087  14.434  36.286  1.00 15.46           C  
ATOM     56  CA  ALA A  57      10.444  13.524  39.703  1.00 13.59           C  
ATOM     57  CA  ASP A  58      12.189  16.844  40.502  1.00 12.17           C  
ATOM     58  CA  GLY A  59       9.279  18.985  39.246  1.00 16.07           C  
ATOM     59  CA  ASN A  60      11.366  21.159  36.880  1.00 15.63           C  
ATOM     60  CA  GLY A  61       8.875  20.642  34.028  1.00 11.82           C  
ATOM     61  CA  THR A  62      11.009  18.383  31.809  1.00  8.43           C  
ATOM     62  CA  ILE A  63      12.220  14.761  31.733  1.00  7.21           C  
ATOM     63  CA  ASP A  64      15.955  14.082  32.119  1.00  7.73           C  
ATOM     64  CA  PHE A  65      17.764  10.813  31.399  1.00  9.05           C  
ATOM     65  CA  PRO A  66      17.437   9.331  34.921  1.00 11.62           C  
ATOM     66  CA  GLU A  67      13.721  10.193  34.977  1.00  9.06           C  
ATOM     67  CA  PHE A  68      13.322   8.553  31.546  0.59  9.62           C  
ATOM     68  CA  LEU A  69      15.183   5.411  32.713  1.00 13.94           C  
ATOM     69  CA  SER A  70      12.871   5.172  35.707  0.78 14.51           C  
ATOM     70  CA  LEU A  71       9.687   5.508  33.578  0.53 12.64           C  
ATOM     71  CA  MET A  72      10.978   3.127  30.882  0.67 14.57           C  
ATOM     72  CA  ALA A  73      12.080   0.456  33.279  0.54 17.68           C  
ATOM     73  CA  ARG A  74       8.586   0.536  34.817  0.51 16.59           C  
ATOM     74  CA  LYS A  75       6.691   1.666  31.609  1.00 22.03           C  
ATOM     75  CA  MET A  76       8.746  -0.869  29.664  0.60 22.35           C  
ATOM     76  CA  LYS A  77       7.573  -3.588  32.025  1.00 25.50           C  
ATOM     77  CA  GLU A  78       4.497  -1.652  33.043  0.58 19.93           C  
ATOM     78  CA  GLN A  79       3.364  -1.122  29.470  1.00 18.67           C  
ATOM     79  CA  ASP A  80       4.061  -4.754  28.534  0.31 19.26           C  
ATOM     80  CA  SER A  81       1.678  -6.084  31.190  0.46 21.04           C  
ATOM     81  CA  GLU A  82      -1.536  -4.365  30.177  0.56 18.44           C  
ATOM     82  CA  GLU A  83      -0.232  -3.007  26.838  1.00 17.69           C  
ATOM     83  CA  GLU A  84       2.238  -5.885  26.740  1.00 21.94           C  
ATOM     84  CA  LEU A  85      -0.481  -8.557  27.141  0.51 14.30           C  
ATOM     85  CA  ILE A  86      -2.400  -6.880  24.351  1.00 13.46           C  
ATOM     86  CA  GLU A  87       0.629  -7.136  22.071  0.58 16.18           C  
ATOM     87  CA  ALA A  88       1.109 -10.796  22.987  1.00 16.77           C  
ATOM     88  CA  PHE A  89      -2.557 -11.527  22.285  1.00 12.77           C  
ATOM     89  CA  LYS A  90      -2.536  -9.765  18.875  0.51 11.05           C  
ATOM     90  CA  VAL A  91       0.330 -11.971  17.749  0.54 12.30           C  
ATOM     91  CA  PHE A  92      -1.584 -15.139  18.696  0.61 11.45           C  
ATOM     92  CA  ASP A  93      -4.724 -13.736  17.096  1.00 12.43           C  
ATOM     93  CA  ARG A  94      -3.582 -14.593  13.570  1.00 15.05           C  
ATOM     94  CA  ASP A  95      -6.704 -13.511  11.667  1.00 17.81           C  
ATOM     95  CA  GLY A  96      -7.228 -10.324  13.724  1.00 21.74           C  
ATOM     96  CA  ASN A  97     -10.801 -10.975  14.868  1.00 21.86           C  
ATOM     97  CA  GLY A  98     -10.058 -10.269  18.549  1.00 18.47           C  
ATOM     98  CA  LEU A  99     -10.310 -13.938  19.604  1.00 13.28           C  
ATOM     99  CA  ILE A 100      -7.475 -16.439  19.837  0.90  9.81           C  
ATOM    100  CA  SER A 101      -8.928 -19.763  18.682  1.00 10.27           C  
ATOM    101  CA  ALA A 102      -7.620 -23.178  19.582  1.00 10.69           C  
ATOM    102  CA  ALA A 103      -6.249 -23.525  16.038  1.00 11.64           C  
ATOM    103  CA  GLU A 104      -4.464 -20.166  16.206  1.00  9.38           C  
ATOM    104  CA  LEU A 105      -2.945 -20.961  19.577  1.00  9.41           C  
ATOM    105  CA  ARG A 106      -1.752 -24.326  18.274  1.00  9.65           C  
ATOM    106  CA  HIS A 107      -0.274 -22.650  15.214  0.34 10.82           C  
ATOM    107  CA  VAL A 108       1.756 -20.125  17.222  1.00 11.53           C  
ATOM    108  CA  MET A 109       2.937 -22.747  19.758  1.00 10.52           C  
ATOM    109  CA  THR A 110       4.323 -24.880  16.895  1.00 11.80           C  
ATOM    110  CA  ASN A 111       6.286 -21.861  15.652  0.72 10.91           C  
ATOM    111  CA  LEU A 112       7.590 -21.291  19.172  1.00 12.32           C  
ATOM    112  CA  GLY A 113       8.922 -24.864  19.072  1.00 11.96           C  
ATOM    113  CA  GLU A 114       6.189 -26.642  21.027  1.00 10.90           C  
ATOM    114  CA  LYS A 115       4.300 -29.278  19.055  0.67 10.41           C  
ATOM    115  CA  LEU A 116       1.266 -29.776  21.331  0.58  8.35           C  
ATOM    116  CA  THR A 117      -1.804 -31.944  20.819  1.00  8.53           C  
ATOM    117  CA  ASP A 118      -5.328 -30.654  20.226  1.00  8.68           C  
ATOM    118  CA  ASP A 119      -6.262 -31.806  23.749  0.34  8.53           C  
ATOM    119  CA  GLU A 120      -3.423 -29.730  25.243  1.00  9.37           C  
ATOM    120  CA  VAL A 121      -4.341 -26.638  23.256  1.00  9.39           C  
ATOM    121  CA  ASP A 122      -8.042 -27.251  23.828  1.00  9.65           C  
ATOM    122  CA  GLU A 123      -7.433 -27.479  27.586  1.00 10.75           C  
ATOM    123  CA  MET A 124      -5.037 -24.485  27.344  1.00 10.60           C  
ATOM    124  CA  ILE A 125      -7.618 -22.441  25.523  0.61 11.16           C  
ATOM    125  CA  ARG A 126     -10.448 -23.332  27.922  1.00 11.30           C  
ATOM    126  CA  GLU A 127      -8.242 -22.198  30.826  1.00 13.24           C  
ATOM    127  CA  ALA A 128      -7.813 -18.713  29.334  1.00 13.38           C  
ATOM    128  CA  ASP A 129     -11.165 -18.421  27.544  1.00 11.01           C  
ATOM    129  CA  ILE A 130     -13.447 -16.021  29.403  1.00 12.45           C  
ATOM    130  CA  ASP A 131     -16.009 -15.053  26.730  1.00 14.06           C  
ATOM    131  CA  GLY A 132     -16.592 -18.675  25.667  1.00 14.95           C  
ATOM    132  CA  ASP A 133     -15.837 -18.325  21.936  1.00 14.21           C  
ATOM    133  CA  GLY A 134     -13.143 -21.054  22.002  1.00 12.69           C  
ATOM    134  CA  HIS A 135     -10.458 -18.549  21.114  1.00 10.74           C  
ATOM    135  CA  ILE A 136      -8.105 -16.238  23.062  0.71  9.61           C  
ATOM    136  CA  ASN A 137      -8.433 -12.509  22.441  1.00 10.65           C  
ATOM    137  CA  TYR A 138      -5.793  -9.992  23.614  0.62 11.57           C  
ATOM    138  CA  GLU A 139      -7.478  -9.252  26.951  1.00 12.62           C  
ATOM    139  CA  GLU A 140      -7.737 -12.974  27.772  1.00 10.88           C  
ATOM    140  CA  PHE A 141      -4.091 -13.392  26.802  0.53 10.57           C  
ATOM    141  CA  VAL A 142      -2.962 -10.581  29.108  1.00 13.02           C  
ATOM    142  CA  ARG A 143      -5.004 -11.864  32.066  0.48 16.92           C  
ATOM    143  CA  MET A 144      -3.564 -15.311  31.659  0.73 17.91           C  
ATOM    144  CA  MET A 145       0.001 -14.041  31.666  1.00 23.30           C  
ATOM    145  CA  VAL A 146      -0.433 -12.013  34.835  1.00 30.36           C  
ATOM    146  CA  SER A 147      -2.365 -14.675  36.796  1.00 49.83           C  
TER     147      SER A 147                                                       
ENDMDL
MODEL      11
ATOM      1  CA  GLU A   2      21.512  -7.603  39.718  1.00 54.51           C  
ATOM      2  CA  GLN A   3      21.221  -3.901  39.006  1.00 43.98           C  
ATOM      3  CA  LEU A   4      21.513  -2.663  35.351  1.00 29.51           C  
ATOM      4  CA  THR A   5      24.152  -3.214  32.683  1.00 23.38           C  
ATOM      5  CA  GLU A   6      25.790  -0.379  30.734  1.00 23.41           C  
ATOM      6  CA  GLU A   7      24.004  -1.593  27.578  1.00 18.74           C  
ATOM      7  CA  GLN A   8      20.632  -1.476  29.335  1.00 15.79           C  
ATOM      8  CA  ILE A   9      21.375   2.090  30.460  0.60 16.16           C  
ATOM      9  CA  ALA A  10      22.502   2.996  26.926  1.00 15.86           C  
ATOM     10  CA  GLU A  11      19.227   1.567  25.611  0.44 14.66           C  
ATOM     11  CA  PHE A  12      17.203   3.625  28.066  0.74 12.86           C  
ATOM     12  CA  LYS A  13      19.259   6.744  27.253  0.60 10.51           C  
ATOM     13  CA  GLU A  14      18.586   6.301  23.535  1.00 11.86           C  
ATOM     14  CA  ALA A  15      14.842   5.987  24.209  1.00 11.89           C  
ATOM     15  CA  PHE A  16      14.886   9.058  26.481  1.00  8.45           C  
ATOM     16  CA  ALA A  17      16.745  11.057  23.826  1.00  9.18           C  
ATOM     17  CA  LEU A  18      13.989  10.426  21.273  1.00 11.42           C  
ATOM     18  CA  PHE A  19      11.629  12.364  23.515  1.00  8.68           C  
ATOM     19  CA  ASP A  20      14.161  14.926  24.784  1.00  7.43           C  
ATOM     20  CA  LYS A  21      14.442  16.703  21.407  1.00 12.02           C  
ATOM     21  CA  ASP A  22      16.460  19.640  22.672  1.00  9.95           C  
ATOM     22  CA  GLY A  23      18.835  17.568  24.824  1.00  9.50           C  
ATOM     23  CA  ASP A  24      18.227  19.500  28.049  1.00  8.33           C  
ATOM     24  CA  GLY A  25      17.732  16.400  30.204  1.00  7.50           C  
ATOM     25  CA  THR A  26      13.970  16.793  30.590  1.00  7.23           C  
ATOM     26  CA  ILE A  27      10.873  15.784  28.620  1.00  7.78           C  
ATOM     27  CA  THR A  28       8.197  18.489  28.481  1.00  9.03           C  
ATOM     28  CA  THR A  29       4.555  18.194  27.448  1.00 11.81           C  
ATOM     29  CA  LYS A  30       5.574  19.837  24.148  1.00 14.05           C  
ATOM     30  CA  GLU A  31       8.206  17.156  23.498  1.00  9.87           C  
ATOM     31  CA  LEU A  32       6.001  14.250  24.496  1.00  9.76           C  
ATOM     32  CA  GLY A  33       3.369  15.706  22.141  1.00  9.58           C  
ATOM     33  CA  THR A  34       5.874  15.935  19.288  1.00  9.32           C  
ATOM     34  CA  VAL A  35       6.604  12.220  19.572  1.00  9.59           C  
ATOM     35  CA  MET A  36       2.989  11.128  19.787  0.61  9.67           C  
ATOM     36  CA  ARG A  37       2.039  13.348  16.878  1.00  8.72           C  
ATOM     37  CA  SER A  38       4.750  11.675  14.797  1.00 12.32           C  
ATOM     38  CA  LEU A  39       3.091   8.354  15.647  0.53 15.72           C  
ATOM     39  CA  GLY A  40      -0.388   9.460  14.503  1.00 12.21           C  
ATOM     40  CA  GLN A  41      -1.977  10.752  17.714  1.00 10.24           C  
ATOM     41  CA  ASN A  42      -2.708  14.433  18.391  1.00  7.42           C  
ATOM     42  CA  PRO A  43      -2.479  14.973  22.155  0.63  8.37           C  
ATOM     43  CA  THR A  44      -3.436  18.329  23.603  1.00  9.95           C  
ATOM     44  CA  GLU A  45      -0.991  20.386  25.644  1.00 10.91           C  
ATOM     45  CA  ALA A  46      -2.841  19.343  28.828  1.00 11.63           C  
ATOM     46  CA  GLU A  47      -2.534  15.651  27.982  1.00  9.34           C  
ATOM     47  CA  LEU A  48       1.168  16.072  27.196  1.00  8.88           C  
ATOM     48  CA  GLN A  49       1.695  17.849  30.526  1.00  9.62           C  
ATOM     49  CA  ASP A  50       0.072  15.003  32.412  1.00 10.37           C  
ATOM     50  CA  MET A  51       2.430  12.592  30.642  1.00 10.93           C  
ATOM     51  CA  ILE A  52       5.520  14.620  31.700  0.52  9.63           C  
ATOM     52  CA  ASN A  53       4.173  15.111  35.216  1.00 10.19           C  
ATOM     53  CA  GLU A  54       4.076  11.334  35.718  1.00 17.10           C  
ATOM     54  CA  VAL A  55       7.833  11.111  35.048  0.44 15.60           C  
ATOM     55  CA  ASP A  56       9.186  14.517  36.133  1.00 15.46           C  
ATOM     56  CA  ALA A  57      10.552  13.695  39.572  1.00 13.59           C  
ATOM     57  CA  ASP A  58      12.388  16.997  40.229  1.00 12.17           C  
ATOM     58  CA  GLY A  59       9.515  19.157  38.923  1.00 16.07           C  
ATOM     59  CA  ASN A  60      11.620  21.201  36.458  1.00 15.63           C  
ATOM     60  CA  GLY A  61       9.095  20.636  33.644  1.00 11.82           C  
ATOM     61  CA  THR A  62      11.170  18.260  31.488  1.00  8.43           C  
ATOM     62  CA  ILE A  63      12.304  14.611  31.527  1.00  7.21           C  
ATOM     63  CA  ASP A  64      16.023  13.864  31.933  1.00  7.73           C  
ATOM     64  CA  PHE A  65      17.752  10.529  31.322  1.00  9.05           C  
ATOM     65  CA  PRO A  66      17.380   9.159  34.886  1.00 11.62           C  
ATOM     66  CA  GLU A  67      13.690  10.129  34.912  1.00  9.06           C  
ATOM     67  CA  PHE A  68      13.247   8.390  31.533  0.59  9.62           C  
ATOM     68  CA  LEU A  69      15.016   5.238  32.808  1.00 13.94           C  
ATOM     69  CA  SER A  70      12.686   5.170  35.799  0.78 14.51           C  
ATOM     70  CA  LEU A  71       9.530   5.524  33.632  0.53 12.64           C  
ATOM     71  CA  MET A  72      10.758   2.985  31.054  0.67 14.57           C  
ATOM     72  CA  ALA A  73      11.746   0.392  33.586  0.54 17.68           C  
ATOM     73  CA  ARG A  74       8.241   0.655  35.084  0.51 16.59           C  
ATOM     74  CA  LYS A  75       6.405   1.788  31.848  1.00 22.03           C  
ATOM     75  CA  MET A  76       8.390  -0.800  29.903  0.60 22.35           C  
ATOM     76  CA  LYS A  77       7.141  -3.479  32.273  1.00 25.50           C  
ATOM     77  CA  GLU A  78       4.157  -1.453  33.391  0.58 19.93           C  
ATOM     78  CA  GLN A  79       2.863  -0.876  29.881  1.00 18.67           C  
ATOM     79  CA  ASP A  80       3.429  -4.509  28.852  0.31 19.26           C  
ATOM     80  CA  SER A  81       1.095  -5.874  31.533  0.46 21.04           C  
ATOM     81  CA  GLU A  82      -2.166  -4.205  30.579  0.56 18.44           C  
ATOM     82  CA  GLU A  83      -1.045  -2.661  27.254  1.00 17.69           C  
ATOM     83  CA  GLU A  84       1.609  -5.364  27.011  1.00 21.94           C  
ATOM     84  CA  LEU A  85      -0.903  -8.233  27.387  0.51 14.30           C  
ATOM     85  CA  ILE A  86      -2.956  -6.608  24.661  1.00 13.46           C  
ATOM     86  CA  GLU A  87       0.065  -6.614  22.354  0.58 16.18           C  
ATOM     87  CA  ALA A  88       0.773 -10.263  23.166  1.00 16.77           C  
ATOM     88  CA  PHE A  89      -2.849 -11.195  22.464  1.00 12.77           C  
ATOM     89  CA  LYS A  90      -2.942  -9.337  19.108  0.51 11.05           C  
ATOM     90  CA  VAL A  91       0.035 -11.355  17.911  0.54 12.30           C  
ATOM     91  CA  PHE A  92      -1.712 -14.642  18.770  0.61 11.45           C  
ATOM     92  CA  ASP A  93      -4.938 -13.364  17.236  1.00 12.43           C  
ATOM     93  CA  ARG A  94      -3.782 -14.065  13.680  1.00 15.05           C  
ATOM     94  CA  ASP A  95      -6.972 -13.112  11.821  1.00 17.81           C  
ATOM     95  CA  GLY A  96      -7.649 -10.014  13.966  1.00 21.74           C  
ATOM     96  CA  ASN A  97     -11.172 -10.878  15.129  1.00 21.86           C  
ATOM     97  CA  GLY A  98     -10.435 -10.221  18.820  1.00 18.47           C  
ATOM     98  CA  LEU A  99     -10.473 -13.922  19.786  1.00 13.28           C  
ATOM     99  CA  ILE A 100      -7.510 -16.279  19.932  0.90  9.81           C  
ATOM    100  CA  SER A 101      -8.806 -19.644  18.713  1.00 10.27           C  
ATOM    101  CA  ALA A 102      -7.312 -23.005  19.525  1.00 10.69           C  
ATOM    102  CA  ALA A 103      -5.959 -23.198  15.962  1.00 11.64           C  
ATOM    103  CA  GLU A 104      -4.353 -19.752  16.186  1.00  9.38           C  
ATOM    104  CA  LEU A 105      -2.753 -20.547  19.520  1.00  9.41           C  
ATOM    105  CA  ARG A 106      -1.405 -23.810  18.112  1.00  9.65           C  
ATOM    106  CA  HIS A 107      -0.049 -21.972  15.087  0.34 10.82           C  
ATOM    107  CA  VAL A 108       1.873 -19.406  17.151  1.00 11.53           C  
ATOM    108  CA  MET A 109       3.227 -22.040  19.583  1.00 10.52           C  
ATOM    109  CA  THR A 110       4.673 -24.013  16.637  1.00 11.80           C  
ATOM    110  CA  ASN A 111       6.453 -20.862  15.447  0.72 10.91           C  
ATOM    111  CA  LEU A 112       7.796 -20.321  18.958  1.00 12.32           C  
ATOM    112  CA  GLY A 113       9.303 -23.818  18.748  1.00 11.96           C  
ATOM    113  CA  GLU A 114       6.707 -25.781  20.713  1.00 10.90           C  
ATOM    114  CA  LYS A 115       4.927 -28.463  18.700  0.67 10.41           C  
ATOM    115  CA  LEU A 116       1.975 -29.185  21.023  0.58  8.35           C  
ATOM    116  CA  THR A 117      -0.982 -31.502  20.489  1.00  8.53           C  
ATOM    117  CA  ASP A 118      -4.571 -30.382  19.938  1.00  8.68           C  
ATOM    118  CA  ASP A 119      -5.430 -31.653  23.440  0.34  8.53           C  
ATOM    119  CA  GLU A 120      -2.698 -29.463  24.968  1.00  9.37           C  
ATOM    120  CA  VAL A 121      -3.795 -26.386  23.050  1.00  9.39           C  
ATOM    121  CA  ASP A 122      -7.455 -27.222  23.612  1.00  9.65           C  
ATOM    122  CA  GLU A 123      -6.822 -27.516  27.362  1.00 10.75           C  
ATOM    123  CA  MET A 124      -4.569 -24.410  27.184  1.00 10.60           C  
ATOM    124  CA  ILE A 125      -7.243 -22.443  25.408  0.61 11.16           C  
ATOM    125  CA  ARG A 126     -10.023 -23.499  27.797  1.00 11.30           C  
ATOM    126  CA  GLU A 127      -7.852 -22.342  30.717  1.00 13.24           C  
ATOM    127  CA  ALA A 128      -7.576 -18.806  29.308  1.00 13.38           C  
ATOM    128  CA  ASP A 129     -10.947 -18.622  27.539  1.00 11.01           C  
ATOM    129  CA  ILE A 130     -13.314 -16.373  29.480  1.00 12.45           C  
ATOM    130  CA  ASP A 131     -15.926 -15.438  26.844  1.00 14.06           C  
ATOM    131  CA  GLY A 132     -16.381 -19.048  25.683  1.00 14.95           C  
ATOM    132  CA  ASP A 133     -15.655 -18.579  21.959  1.00 14.21           C  
ATOM    133  CA  GLY A 134     -12.851 -21.197  21.954  1.00 12.69           C  
ATOM    134  CA  HIS A 135     -10.268 -18.563  21.127  1.00 10.74           C  
ATOM    135  CA  ILE A 136      -8.008 -16.196  23.116  0.71  9.61           C  
ATOM    136  CA  ASN A 137      -8.492 -12.471  22.573  1.00 10.65           C  
ATOM    137  CA  TYR A 138      -5.955  -9.873  23.793  0.62 11.57           C  
ATOM    138  CA  GLU A 139      -7.657  -9.280  27.151  1.00 12.62           C  
ATOM    139  CA  GLU A 140      -7.755 -13.026  27.896  1.00 10.88           C  
ATOM    140  CA  PHE A 141      -4.096 -13.265  26.909  0.53 10.57           C  
ATOM    141  CA  VAL A 142      -3.088 -10.463  29.281  1.00 13.02           C  
ATOM    142  CA  ARG A 143      -5.064 -11.910  32.208  0.48 16.92           C  
ATOM    143  CA  MET A 144      -3.477 -15.283  31.709  0.73 17.91           C  
ATOM    144  CA  MET A 145       0.026 -13.848  31.758  1.00 23.30           C  
ATOM    145  CA  VAL A 146      -0.508 -11.941  34.989  1.00 30.36           C  
ATOM    146  CA  SER A 147      -2.275 -14.761  36.883  1.00 49.83           C  
TER     147      SER A 147                                                       
ENDMDL
MODEL      12
ATOM      1  CA  GLU A   2      20.882  -7.843  40.174  1.00 54.51           C  
ATOM      2  CA  GLN A   3      20.981  -4.138  39.414  1.00 43.98           C  
ATOM      3  CA  LEU A   4      21.199  -2.971  35.732  1.00 29.51           C  
ATOM      4  CA  THR A   5      23.803  -3.643  33.056  1.00 23.38           C  
ATOM      5  CA  GLU A   6      25.483  -0.897  31.022  1.00 23.41           C  
ATOM      6  CA  GLU A   7      23.663  -2.152  27.902  1.00 18.74           C  
ATOM      7  CA  GLN A   8      20.305  -1.919  29.675  1.00 15.79           C  
ATOM      8  CA  ILE A   9      21.133   1.658  30.698  0.60 16.16           C  
ATOM      9  CA  ALA A  10      22.258   2.437  27.131  1.00 15.86           C  
ATOM     10  CA  GLU A  11      18.945   1.048  25.870  0.44 14.66           C  
ATOM     11  CA  PHE A  12      16.979   3.224  28.273  0.74 12.86           C  
ATOM     12  CA  LYS A  13      19.106   6.267  27.364  0.60 10.51           C  
ATOM     13  CA  GLU A  14      18.412   5.732  23.661  1.00 11.86           C  
ATOM     14  CA  ALA A  15      14.663   5.523  24.347  1.00 11.89           C  
ATOM     15  CA  PHE A  16      14.778   8.652  26.536  1.00  8.45           C  
ATOM     16  CA  ALA A  17      16.682  10.536  23.829  1.00  9.18           C  
ATOM     17  CA  LEU A  18      13.919   9.887  21.287  1.00 11.42           C  
ATOM     18  CA  PHE A  19      11.590  11.933  23.469  1.00  8.68           C  
ATOM     19  CA  ASP A  20      14.172  14.478  24.669  1.00  7.43           C  
ATOM     20  CA  LYS A  21      14.506  16.141  21.239  1.00 12.02           C  
ATOM     21  CA  ASP A  22      16.580  19.078  22.420  1.00  9.95           C  
ATOM     22  CA  GLY A  23      18.906  17.019  24.637  1.00  9.50           C  
ATOM     23  CA  ASP A  24      18.343  19.058  27.804  1.00  8.33           C  
ATOM     24  CA  GLY A  25      17.772  16.034  30.047  1.00  7.50           C  
ATOM     25  CA  THR A  26      14.018  16.522  30.419  1.00  7.23           C  
ATOM     26  CA  ILE A  27      10.904  15.522  28.469  1.00  7.78           C  
ATOM     27  CA  THR A  28       8.284  18.274  28.247  1.00  9.03           C  
ATOM     28  CA  THR A  29       4.640  18.022  27.208  1.00 11.81           C  
ATOM     29  CA  LYS A  30       5.700  19.542  23.863  1.00 14.05           C  
ATOM     30  CA  GLU A  31       8.275  16.786  23.305  1.00  9.87           C  
ATOM     31  CA  LEU A  32       6.009  13.956  24.391  1.00  9.76           C  
ATOM     32  CA  GLY A  33       3.403  15.388  21.994  1.00  9.58           C  
ATOM     33  CA  THR A  34       5.911  15.486  19.135  1.00  9.32           C  
ATOM     34  CA  VAL A  35       6.569  11.766  19.523  1.00  9.59           C  
ATOM     35  CA  MET A  36       2.932  10.754  19.777  0.61  9.67           C  
ATOM     36  CA  ARG A  37       2.019  12.906  16.805  1.00  8.72           C  
ATOM     37  CA  SER A  38       4.694  11.127  14.765  1.00 12.32           C  
ATOM     38  CA  LEU A  39       2.979   7.860  15.711  0.53 15.72           C  
ATOM     39  CA  GLY A  40      -0.480   8.995  14.537  1.00 12.21           C  
ATOM     40  CA  GLN A  41      -2.043  10.415  17.708  1.00 10.24           C  
ATOM     41  CA  ASN A  42      -2.722  14.123  18.280  1.00  7.42           C  
ATOM     42  CA  PRO A  43      -2.414  14.788  22.020  0.63  8.37           C  
ATOM     43  CA  THR A  44      -3.308  18.208  23.360  1.00  9.95           C  
ATOM     44  CA  GLU A  45      -0.805  20.290  25.305  1.00 10.91           C  
ATOM     45  CA  ALA A  46      -2.647  19.400  28.538  1.00 11.63           C  
ATOM     46  CA  GLU A  47      -2.424  15.672  27.824  1.00  9.34           C  
ATOM     47  CA  LEU A  48       1.279  15.990  27.001  1.00  8.88           C  
ATOM     48  CA  GLN A  49       1.863  17.872  30.264  1.00  9.62           C  
ATOM     49  CA  ASP A  50       0.189  15.129  32.257  1.00 10.37           C  
ATOM     50  CA  MET A  51       2.491  12.610  30.562  1.00 10.93           C  
ATOM     51  CA  ILE A  52       5.622  14.610  31.545  0.52  9.63           C  
ATOM     52  CA  ASN A  53       4.296  15.247  35.045  1.00 10.19           C  
ATOM     53  CA  GLU A  54       4.127  11.493  35.680  1.00 17.10           C  
ATOM     54  CA  VAL A  55       7.879  11.173  35.027  0.44 15.60           C  
ATOM     55  CA  ASP A  56       9.289  14.597  35.976  1.00 15.46           C  
ATOM     56  CA  ALA A  57      10.667  13.863  39.433  1.00 13.59           C  
ATOM     57  CA  ASP A  58      12.592  17.139  39.949  1.00 12.17           C  
ATOM     58  CA  GLY A  59       9.756  19.316  38.592  1.00 16.07           C  
ATOM     59  CA  ASN A  60      11.875  21.225  36.033  1.00 15.63           C  
ATOM     60  CA  GLY A  61       9.315  20.616  33.258  1.00 11.82           C  
ATOM     61  CA  THR A  62      11.327  18.127  31.170  1.00  8.43           C  
ATOM     62  CA  ILE A  63      12.383  14.456  31.326  1.00  7.21           C  
ATOM     63  CA  ASP A  64      16.087  13.641  31.751  1.00  7.73           C  
ATOM     64  CA  PHE A  65      17.735  10.245  31.252  1.00  9.05           C  
ATOM     65  CA  PRO A  66      17.319   8.990  34.855  1.00 11.62           C  
ATOM     66  CA  GLU A  67      13.658  10.067  34.848  1.00  9.06           C  
ATOM     67  CA  PHE A  68      13.170   8.231  31.526  0.59  9.62           C  
ATOM     68  CA  LEU A  69      14.845   5.075  32.908  1.00 13.94           C  
ATOM     69  CA  SER A  70      12.503   5.178  35.890  0.78 14.51           C  
ATOM     70  CA  LEU A  71       9.376   5.548  33.686  0.53 12.64           C  
ATOM     71  CA  MET A  72      10.533   2.854  31.234  0.67 14.57           C  
ATOM     72  CA  ALA A  73      11.407   0.352  33.900  0.54 17.68           C  
ATOM     73  CA  ARG A  74       7.899   0.800  35.349  0.51 16.59           C  
ATOM     74  CA  LYS A  75       6.122   1.918  32.081  1.00 22.03           C  
ATOM     75  CA  MET A  76       8.042  -0.725  30.145  0.60 22.35           C  
ATOM     76  CA  LYS A  77       6.721  -3.356  32.532  1.00 25.50           C  
ATOM     77  CA  GLU A  78       3.821  -1.253  33.733  0.58 19.93           C  
ATOM     78  CA  GLN A  79       2.376  -0.641  30.288  1.00 18.67           C  
ATOM     79  CA  ASP A  80       2.823  -4.266  29.173  0.31 19.26           C  
ATOM     80  CA  SER A  81       0.532  -5.671  31.871  0.46 21.04           C  
ATOM     81  CA  GLU A  82      -2.774  -4.066  30.957  0.56 18.44           C  
ATOM     82  CA  GLU A  83      -1.839  -2.362  27.652  1.00 17.69           C  
ATOM     83  CA  GLU A  84       0.981  -4.881  27.280  1.00 21.94           C  
ATOM     84  CA  LEU A  85      -1.317  -7.926  27.627  0.51 14.30           C  
ATOM     85  CA  ILE A  86      -3.496  -6.366  24.958  1.00 13.46           C  
ATOM     86  CA  GLU A  87      -0.497  -6.131  22.631  0.58 16.18           C  
ATOM     87  CA  ALA A  88       0.430  -9.751  23.346  1.00 16.77           C  
ATOM     88  CA  PHE A  89      -3.136 -10.880  22.642  1.00 12.77           C  
ATOM     89  CA  LYS A  90      -3.345  -8.941  19.338  0.51 11.05           C  
ATOM     90  CA  VAL A  91      -0.270 -10.769  18.080  0.54 12.30           C  
ATOM     91  CA  PHE A  92      -1.848 -14.160  18.853  0.61 11.45           C  
ATOM     92  CA  ASP A  93      -5.152 -13.012  17.379  1.00 12.43           C  
ATOM     93  CA  ARG A  94      -3.988 -13.556  13.798  1.00 15.05           C  
ATOM     94  CA  ASP A  95      -7.236 -12.734  11.977  1.00 17.81           C  
ATOM     95  CA  GLY A  96      -8.063  -9.738  14.210  1.00 21.74           C  
ATOM     96  CA  ASN A  97     -11.525 -10.812  15.381  1.00 21.86           C  
ATOM     97  CA  GLY A  98     -10.795 -10.207  19.083  1.00 18.47           C  
ATOM     98  CA  LEU A  99     -10.619 -13.926  19.957  1.00 13.28           C  
ATOM     99  CA  ILE A 100      -7.537 -16.129  20.020  0.90  9.81           C  
ATOM    100  CA  SER A 101      -8.672 -19.527  18.733  1.00 10.27           C  
ATOM    101  CA  ALA A 102      -6.995 -22.821  19.458  1.00 10.69           C  
ATOM    102  CA  ALA A 103      -5.665 -22.860  15.880  1.00 11.64           C  
ATOM    103  CA  GLU A 104      -4.243 -19.338  16.167  1.00  9.38           C  
ATOM    104  CA  LEU A 105      -2.565 -20.128  19.465  1.00  9.41           C  
ATOM    105  CA  ARG A 106      -1.067 -23.278  17.953  1.00  9.65           C  
ATOM    106  CA  HIS A 107       0.160 -21.283  14.971  0.34 10.82           C  
ATOM    107  CA  VAL A 108       1.971 -18.685  17.095  1.00 11.53           C  
ATOM    108  CA  MET A 109       3.496 -21.319  19.423  1.00 10.52           C  
ATOM    109  CA  THR A 110       4.995 -23.125  16.398  1.00 11.80           C  
ATOM    110  CA  ASN A 111       6.586 -19.852  15.270  0.72 10.91           C  
ATOM    111  CA  LEU A 112       7.965 -19.336  18.771  1.00 12.32           C  
ATOM    112  CA  GLY A 113       9.645 -22.746  18.451  1.00 11.96           C  
ATOM    113  CA  GLU A 114       7.193 -24.888  20.418  1.00 10.90           C  
ATOM    114  CA  LYS A 115       5.527 -27.610  18.358  0.67 10.41           C  
ATOM    115  CA  LEU A 116       2.667 -28.552  20.718  0.58  8.35           C  
ATOM    116  CA  THR A 117      -0.167 -31.014  20.154  1.00  8.53           C  
ATOM    117  CA  ASP A 118      -3.813 -30.067  19.639  1.00  8.68           C  
ATOM    118  CA  ASP A 119      -4.593 -31.456  23.114  0.34  8.53           C  
ATOM    119  CA  GLU A 120      -1.974 -29.161  24.685  1.00  9.37           C  
ATOM    120  CA  VAL A 121      -3.250 -26.106  22.838  1.00  9.39           C  
ATOM    121  CA  ASP A 122      -6.855 -27.163  23.386  1.00  9.65           C  
ATOM    122  CA  GLU A 123      -6.193 -27.523  27.126  1.00 10.75           C  
ATOM    123  CA  MET A 124      -4.093 -24.311  27.017  1.00 10.60           C  
ATOM    124  CA  ILE A 125      -6.860 -22.427  25.287  0.61 11.16           C  
ATOM    125  CA  ARG A 126      -9.581 -23.654  27.661  1.00 11.30           C  
ATOM    126  CA  GLU A 127      -7.446 -22.473  30.598  1.00 13.24           C  
ATOM    127  CA  ALA A 128      -7.331 -18.893  29.279  1.00 13.38           C  
ATOM    128  CA  ASP A 129     -10.716 -18.824  27.529  1.00 11.01           C  
ATOM    129  CA  ILE A 130     -13.163 -16.736  29.551  1.00 12.45           C  
ATOM    130  CA  ASP A 131     -15.826 -15.838  26.952  1.00 14.06           C  
ATOM    131  CA  GLY A 132     -16.149 -19.428  25.691  1.00 14.95           C  
ATOM    132  CA  ASP A 133     -15.459 -18.836  21.977  1.00 14.21           C  
ATOM    133  CA  GLY A 134     -12.548 -21.333  21.901  1.00 12.69           C  
ATOM    134  CA  HIS A 135     -10.076 -18.573  21.139  1.00 10.74           C  
ATOM    135  CA  ILE A 136      -7.913 -16.153  23.171  0.71  9.61           C  
ATOM    136  CA  ASN A 137      -8.559 -12.440  22.710  1.00 10.65           C  
ATOM    137  CA  TYR A 138      -6.132  -9.764  23.981  0.62 11.57           C  
ATOM    138  CA  GLU A 139      -7.842  -9.325  27.359  1.00 12.62           C  
ATOM    139  CA  GLU A 140      -7.773 -13.088  28.023  1.00 10.88           C  
ATOM    140  CA  PHE A 141      -4.110 -13.142  27.022  0.53 10.57           C  
ATOM    141  CA  VAL A 142      -3.224 -10.357  29.462  1.00 13.02           C  
ATOM    142  CA  ARG A 143      -5.124 -11.969  32.353  0.48 16.92           C  
ATOM    143  CA  MET A 144      -3.390 -15.256  31.759  0.73 17.91           C  
ATOM    144  CA  MET A 145       0.043 -13.656  31.850  1.00 23.30           C  
ATOM    145  CA  VAL A 146      -0.584 -11.878  35.141  1.00 30.36           C  
ATOM    146  CA  SER A 147      -2.170 -14.848  36.965  1.00 49.83           C  
TER     147      SER A 147                                                       
ENDMDL
MODEL      13
ATOM      1  CA  GLU A   2      20.262  -8.021  40.654  1.00 54.51           C  
ATOM      2  CA  GLN A   3      20.747  -4.361  39.816  1.00 43.98           C  
ATOM      3  CA  LEU A   4      20.886  -3.265  36.110  1.00 29.51           C  
ATOM      4  CA  THR A   5      23.448  -4.062  33.426  1.00 23.38           C  
ATOM      5  CA  GLU A   6      25.169  -1.411  31.305  1.00 23.41           C  
ATOM      6  CA  GLU A   7      23.310  -2.705  28.226  1.00 18.74           C  
ATOM      7  CA  GLN A   8      19.970  -2.353  30.015  1.00 15.79           C  
ATOM      8  CA  ILE A   9      20.888   1.231  30.932  0.60 16.16           C  
ATOM      9  CA  ALA A  10      22.005   1.878  27.335  1.00 15.86           C  
ATOM     10  CA  GLU A  11      18.652   0.535  26.130  0.44 14.66           C  
ATOM     11  CA  PHE A  12      16.752   2.830  28.478  0.74 12.86           C  
ATOM     12  CA  LYS A  13      18.951   5.790  27.470  0.60 10.51           C  
ATOM     13  CA  GLU A  14      18.228   5.161  23.786  1.00 11.86           C  
ATOM     14  CA  ALA A  15      14.478   5.061  24.486  1.00 11.89           C  
ATOM     15  CA  PHE A  16      14.671   8.246  26.586  1.00  8.45           C  
ATOM     16  CA  ALA A  17      16.616  10.008  23.827  1.00  9.18           C  
ATOM     17  CA  LEU A  18      13.840   9.342  21.302  1.00 11.42           C  
ATOM     18  CA  PHE A  19      11.551  11.499  23.420  1.00  8.68           C  
ATOM     19  CA  ASP A  20      14.186  14.021  24.547  1.00  7.43           C  
ATOM     20  CA  LYS A  21      14.568  15.565  21.066  1.00 12.02           C  
ATOM     21  CA  ASP A  22      16.702  18.496  22.157  1.00  9.95           C  
ATOM     22  CA  GLY A  23      18.981  16.453  24.438  1.00  9.50           C  
ATOM     23  CA  ASP A  24      18.469  18.601  27.542  1.00  8.33           C  
ATOM     24  CA  GLY A  25      17.825  15.659  29.875  1.00  7.50           C  
ATOM     25  CA  THR A  26      14.082  16.245  30.234  1.00  7.23           C  
ATOM     26  CA  ILE A  27      10.948  15.256  28.310  1.00  7.78           C  
ATOM     27  CA  THR A  28       8.388  18.055  28.004  1.00  9.03           C  
ATOM     28  CA  THR A  29       4.741  17.848  26.961  1.00 11.81           C  
ATOM     29  CA  LYS A  30       5.837  19.239  23.572  1.00 14.05           C  
ATOM     30  CA  GLU A  31       8.348  16.408  23.109  1.00  9.87           C  
ATOM     31  CA  LEU A  32       6.023  13.663  24.286  1.00  9.76           C  
ATOM     32  CA  GLY A  33       3.440  15.069  21.849  1.00  9.58           C  
ATOM     33  CA  THR A  34       5.945  15.031  18.986  1.00  9.32           C  
ATOM     34  CA  VAL A  35       6.527  11.310  19.480  1.00  9.59           C  
ATOM     35  CA  MET A  36       2.869  10.384  19.775  0.61  9.67           C  
ATOM     36  CA  ARG A  37       1.991  12.464  16.742  1.00  8.72           C  
ATOM     37  CA  SER A  38       4.622  10.576  14.744  1.00 12.32           C  
ATOM     38  CA  LEU A  39       2.851   7.370  15.790  0.53 15.72           C  
ATOM     39  CA  GLY A  40      -0.587   8.535  14.588  1.00 12.21           C  
ATOM     40  CA  GLN A  41      -2.116  10.086  17.715  1.00 10.24           C  
ATOM     41  CA  ASN A  42      -2.741  13.817  18.183  1.00  7.42           C  
ATOM     42  CA  PRO A  43      -2.350  14.605  21.893  0.63  8.37           C  
ATOM     43  CA  THR A  44      -3.177  18.086  23.120  1.00  9.95           C  
ATOM     44  CA  GLU A  45      -0.615  20.185  24.969  1.00 10.91           C  
ATOM     45  CA  ALA A  46      -2.447  19.452  28.246  1.00 11.63           C  
ATOM     46  CA  GLU A  47      -2.311  15.695  27.666  1.00  9.34           C  
ATOM     47  CA  LEU A  48       1.393  15.905  26.809  1.00  8.88           C  
ATOM     48  CA  GLN A  49       2.035  17.889  30.000  1.00  9.62           C  
ATOM     49  CA  ASP A  50       0.310  15.254  32.097  1.00 10.37           C  
ATOM     50  CA  MET A  51       2.554  12.631  30.482  1.00 10.93           C  
ATOM     51  CA  ILE A  52       5.724  14.597  31.391  0.52  9.63           C  
ATOM     52  CA  ASN A  53       4.422  15.380  34.870  1.00 10.19           C  
ATOM     53  CA  GLU A  54       4.182  11.654  35.638  1.00 17.10           C  
ATOM     54  CA  VAL A  55       7.926  11.237  35.006  0.44 15.60           C  
ATOM     55  CA  ASP A  56       9.394  14.672  35.819  1.00 15.46           C  
ATOM     56  CA  ALA A  57      10.788  14.023  39.289  1.00 13.59           C  
ATOM     57  CA  ASP A  58      12.800  17.267  39.665  1.00 12.17           C  
ATOM     58  CA  GLY A  59      10.001  19.459  38.258  1.00 16.07           C  
ATOM     59  CA  ASN A  60      12.129  21.230  35.610  1.00 15.63           C  
ATOM     60  CA  GLY A  61       9.532  20.580  32.877  1.00 11.82           C  
ATOM     61  CA  THR A  62      11.479  17.982  30.859  1.00  8.43           C  
ATOM     62  CA  ILE A  63      12.458  14.295  31.131  1.00  7.21           C  
ATOM     63  CA  ASP A  64      16.145  13.414  31.578  1.00  7.73           C  
ATOM     64  CA  PHE A  65      17.711   9.964  31.190  1.00  9.05           C  
ATOM     65  CA  PRO A  66      17.256   8.826  34.829  1.00 11.62           C  
ATOM     66  CA  GLU A  67      13.626  10.005  34.785  1.00  9.06           C  
ATOM     67  CA  PHE A  68      13.091   8.077  31.522  0.59  9.62           C  
ATOM     68  CA  LEU A  69      14.674   4.923  33.010  1.00 13.94           C  
ATOM     69  CA  SER A  70      12.324   5.196  35.978  0.78 14.51           C  
ATOM     70  CA  LEU A  71       9.227   5.577  33.737  0.53 12.64           C  
ATOM     71  CA  MET A  72      10.304   2.734  31.421  0.67 14.57           C  
ATOM     72  CA  ALA A  73      11.066   0.337  34.218  0.54 17.68           C  
ATOM     73  CA  ARG A  74       7.562   0.971  35.612  0.51 16.59           C  
ATOM     74  CA  LYS A  75       5.843   2.055  32.307  1.00 22.03           C  
ATOM     75  CA  MET A  76       7.699  -0.644  30.388  0.60 22.35           C  
ATOM     76  CA  LYS A  77       6.314  -3.220  32.801  1.00 25.50           C  
ATOM     77  CA  GLU A  78       3.488  -1.053  34.071  0.58 19.93           C  
ATOM     78  CA  GLN A  79       1.901  -0.414  30.694  1.00 18.67           C  
ATOM     79  CA  ASP A  80       2.240  -4.027  29.497  0.31 19.26           C  
ATOM     80  CA  SER A  81      -0.015  -5.475  32.203  0.46 21.04           C  
ATOM     81  CA  GLU A  82      -3.365  -3.945  31.311  0.56 18.44           C  
ATOM     82  CA  GLU A  83      -2.616  -2.108  28.030  1.00 17.69           C  
ATOM     83  CA  GLU A  84       0.352  -4.432  27.545  1.00 21.94           C  
ATOM     84  CA  LEU A  85      -1.724  -7.633  27.859  0.51 14.30           C  
ATOM     85  CA  ILE A  86      -4.022  -6.152  25.244  1.00 13.46           C  
ATOM     86  CA  GLU A  87      -1.059  -5.685  22.904  0.58 16.18           C  
ATOM     87  CA  ALA A  88       0.082  -9.261  23.529  1.00 16.77           C  
ATOM     88  CA  PHE A  89      -3.418 -10.580  22.818  1.00 12.77           C  
ATOM     89  CA  LYS A  90      -3.745  -8.574  19.565  0.51 11.05           C  
ATOM     90  CA  VAL A  91      -0.584 -10.211  18.253  0.54 12.30           C  
ATOM     91  CA  PHE A  92      -1.992 -13.694  18.945  0.61 11.45           C  
ATOM     92  CA  ASP A  93      -5.365 -12.681  17.525  1.00 12.43           C  
ATOM     93  CA  ARG A  94      -4.199 -13.064  13.924  1.00 15.05           C  
ATOM     94  CA  ASP A  95      -7.494 -12.377  12.135  1.00 17.81           C  
ATOM     95  CA  GLY A  96      -8.468  -9.494  14.455  1.00 21.74           C  
ATOM     96  CA  ASN A  97     -11.859 -10.777  15.625  1.00 21.86           C  
ATOM     97  CA  GLY A  98     -11.137 -10.225  19.337  1.00 18.47           C  
ATOM     98  CA  LEU A  99     -10.748 -13.949  20.115  1.00 13.28           C  
ATOM     99  CA  ILE A 100      -7.556 -15.989  20.101  0.90  9.81           C  
ATOM    100  CA  SER A 101      -8.527 -19.408  18.742  1.00 10.27           C  
ATOM    101  CA  ALA A 102      -6.672 -22.626  19.381  1.00 10.69           C  
ATOM    102  CA  ALA A 103      -5.369 -22.509  15.793  1.00 11.64           C  
ATOM    103  CA  GLU A 104      -4.135 -18.923  16.148  1.00  9.38           C  
ATOM    104  CA  LEU A 105      -2.384 -19.703  19.412  1.00  9.41           C  
ATOM    105  CA  ARG A 106      -0.740 -22.729  17.799  1.00  9.65           C  
ATOM    106  CA  HIS A 107       0.352 -20.585  14.867  0.34 10.82           C  
ATOM    107  CA  VAL A 108       2.050 -17.962  17.054  1.00 11.53           C  
ATOM    108  CA  MET A 109       3.742 -20.583  19.276  1.00 10.52           C  
ATOM    109  CA  THR A 110       5.288 -22.219  16.179  1.00 11.80           C  
ATOM    110  CA  ASN A 111       6.684 -18.835  15.118  0.72 10.91           C  
ATOM    111  CA  LEU A 112       8.098 -18.341  18.609  1.00 12.32           C  
ATOM    112  CA  GLY A 113       9.944 -21.652  18.182  1.00 11.96           C  
ATOM    113  CA  GLU A 114       7.646 -23.965  20.141  1.00 10.90           C  
ATOM    114  CA  LYS A 115       6.098 -26.720  18.032  0.67 10.41           C  
ATOM    115  CA  LEU A 116       3.342 -27.879  20.418  0.58  8.35           C  
ATOM    116  CA  THR A 117       0.638 -30.477  19.815  1.00  8.53           C  
ATOM    117  CA  ASP A 118      -3.055 -29.708  19.332  1.00  8.68           C  
ATOM    118  CA  ASP A 119      -3.753 -31.214  22.776  0.34  8.53           C  
ATOM    119  CA  GLU A 120      -1.255 -28.821  24.395  1.00  9.37           C  
ATOM    120  CA  VAL A 121      -2.705 -25.800  22.621  1.00  9.39           C  
ATOM    121  CA  ASP A 122      -6.244 -27.072  23.151  1.00  9.65           C  
ATOM    122  CA  GLU A 123      -5.548 -27.498  26.878  1.00 10.75           C  
ATOM    123  CA  MET A 124      -3.610 -24.185  26.842  1.00 10.60           C  
ATOM    124  CA  ILE A 125      -6.470 -22.393  25.161  0.61 11.16           C  
ATOM    125  CA  ARG A 126      -9.121 -23.793  27.517  1.00 11.30           C  
ATOM    126  CA  GLU A 127      -7.023 -22.591  30.471  1.00 13.24           C  
ATOM    127  CA  ALA A 128      -7.077 -18.975  29.245  1.00 13.38           C  
ATOM    128  CA  ASP A 129     -10.472 -19.024  27.514  1.00 11.01           C  
ATOM    129  CA  ILE A 130     -12.992 -17.110  29.617  1.00 12.45           C  
ATOM    130  CA  ASP A 131     -15.708 -16.254  27.058  1.00 14.06           C  
ATOM    131  CA  GLY A 132     -15.897 -19.816  25.694  1.00 14.95           C  
ATOM    132  CA  ASP A 133     -15.253 -19.101  21.993  1.00 14.21           C  
ATOM    133  CA  GLY A 134     -12.235 -21.463  21.843  1.00 12.69           C  
ATOM    134  CA  HIS A 135      -9.885 -18.580  21.151  1.00 10.74           C  
ATOM    135  CA  ILE A 136      -7.824 -16.110  23.228  0.71  9.61           C  
ATOM    136  CA  ASN A 137      -8.636 -12.420  22.854  1.00 10.65           C  
ATOM    137  CA  TYR A 138      -6.325  -9.669  24.178  0.62 11.57           C  
ATOM    138  CA  GLU A 139      -8.035  -9.390  27.574  1.00 12.62           C  
ATOM    139  CA  GLU A 140      -7.793 -13.160  28.152  1.00 10.88           C  
ATOM    140  CA  PHE A 141      -4.135 -13.022  27.140  0.53 10.57           C  
ATOM    141  CA  VAL A 142      -3.372 -10.262  29.649  1.00 13.02           C  
ATOM    142  CA  ARG A 143      -5.183 -12.041  32.500  0.48 16.92           C  
ATOM    143  CA  MET A 144      -3.301 -15.229  31.809  0.73 17.91           C  
ATOM    144  CA  MET A 145       0.049 -13.462  31.942  1.00 23.30           C  
ATOM    145  CA  VAL A 146      -0.659 -11.824  35.291  1.00 30.36           C  
ATOM    146  CA  SER A 147      -2.051 -14.934  37.039  1.00 49.83           C  
TER     147      SER A 147                                                       
ENDMDL
MODEL      14
ATOM      1  CA  GLU A   2      19.660  -8.135  41.157  1.00 54.51           C  
ATOM      2  CA  GLN A   3      20.519  -4.568  40.212  1.00 43.98           C  
ATOM      3  CA  LEU A   4      20.574  -3.543  36.485  1.00 29.51           C  
ATOM      4  CA  THR A   5      23.088  -4.470  33.795  1.00 23.38           C  
ATOM      5  CA  GLU A   6      24.848  -1.922  31.586  1.00 23.41           C  
ATOM      6  CA  GLU A   7      22.944  -3.253  28.551  1.00 18.74           C  
ATOM      7  CA  GLN A   8      19.627  -2.775  30.356  1.00 15.79           C  
ATOM      8  CA  ILE A   9      20.641   0.809  31.164  0.60 16.16           C  
ATOM      9  CA  ALA A  10      21.743   1.320  27.537  1.00 15.86           C  
ATOM     10  CA  GLU A  11      18.350   0.028  26.393  0.44 14.66           C  
ATOM     11  CA  PHE A  12      16.523   2.443  28.681  0.74 12.86           C  
ATOM     12  CA  LYS A  13      18.793   5.311  27.572  0.60 10.51           C  
ATOM     13  CA  GLU A  14      18.035   4.587  23.912  1.00 11.86           C  
ATOM     14  CA  ALA A  15      14.286   4.603  24.626  1.00 11.89           C  
ATOM     15  CA  PHE A  16      14.564   7.841  26.633  1.00  8.45           C  
ATOM     16  CA  ALA A  17      16.547   9.474  23.821  1.00  9.18           C  
ATOM     17  CA  LEU A  18      13.755   8.793  21.318  1.00 11.42           C  
ATOM     18  CA  PHE A  19      11.512  11.061  23.370  1.00  8.68           C  
ATOM     19  CA  ASP A  20      14.204  13.556  24.419  1.00  7.43           C  
ATOM     20  CA  LYS A  21      14.629  14.973  20.889  1.00 12.02           C  
ATOM     21  CA  ASP A  22      16.828  17.893  21.885  1.00  9.95           C  
ATOM     22  CA  GLY A  23      19.060  15.868  24.229  1.00  9.50           C  
ATOM     23  CA  ASP A  24      18.608  18.125  27.265  1.00  8.33           C  
ATOM     24  CA  GLY A  25      17.891  15.274  29.688  1.00  7.50           C  
ATOM     25  CA  THR A  26      14.163  15.962  30.035  1.00  7.23           C  
ATOM     26  CA  ILE A  27      11.006  14.987  28.141  1.00  7.78           C  
ATOM     27  CA  THR A  28       8.509  17.830  27.749  1.00  9.03           C  
ATOM     28  CA  THR A  29       4.859  17.671  26.706  1.00 11.81           C  
ATOM     29  CA  LYS A  30       5.986  18.928  23.275  1.00 14.05           C  
ATOM     30  CA  GLU A  31       8.428  16.023  22.908  1.00  9.87           C  
ATOM     31  CA  LEU A  32       6.044  13.370  24.178  1.00  9.76           C  
ATOM     32  CA  GLY A  33       3.483  14.750  21.704  1.00  9.58           C  
ATOM     33  CA  THR A  34       5.978  14.570  18.838  1.00  9.32           C  
ATOM     34  CA  VAL A  35       6.480  10.853  19.441  1.00  9.59           C  
ATOM     35  CA  MET A  36       2.803  10.019  19.780  0.61  9.67           C  
ATOM     36  CA  ARG A  37       1.957  12.023  16.687  1.00  8.72           C  
ATOM     37  CA  SER A  38       4.538  10.024  14.733  1.00 12.32           C  
ATOM     38  CA  LEU A  39       2.708   6.885  15.883  0.53 15.72           C  
ATOM     39  CA  GLY A  40      -0.709   8.083  14.656  1.00 12.21           C  
ATOM     40  CA  GLN A  41      -2.195   9.766  17.735  1.00 10.24           C  
ATOM     41  CA  ASN A  42      -2.762  13.518  18.097  1.00  7.42           C  
ATOM     42  CA  PRO A  43      -2.286  14.425  21.771  0.63  8.37           C  
ATOM     43  CA  THR A  44      -3.045  17.961  22.885  1.00  9.95           C  
ATOM     44  CA  GLU A  45      -0.424  20.072  24.638  1.00 10.91           C  
ATOM     45  CA  ALA A  46      -2.242  19.495  27.952  1.00 11.63           C  
ATOM     46  CA  GLU A  47      -2.195  15.716  27.507  1.00  9.34           C  
ATOM     47  CA  LEU A  48       1.506  15.816  26.622  1.00  8.88           C  
ATOM     48  CA  GLN A  49       2.209  17.897  29.738  1.00  9.62           C  
ATOM     49  CA  ASP A  50       0.435  15.375  31.933  1.00 10.37           C  
ATOM     50  CA  MET A  51       2.617  12.651  30.402  1.00 10.93           C  
ATOM     51  CA  ILE A  52       5.827  14.580  31.240  0.52  9.63           C  
ATOM     52  CA  ASN A  53       4.551  15.508  34.693  1.00 10.19           C  
ATOM     53  CA  GLU A  54       4.238  11.816  35.593  1.00 17.10           C  
ATOM     54  CA  VAL A  55       7.974  11.302  34.986  0.44 15.60           C  
ATOM     55  CA  ASP A  56       9.501  14.741  35.662  1.00 15.46           C  
ATOM     56  CA  ALA A  57      10.914  14.176  39.142  1.00 13.59           C  
ATOM     57  CA  ASP A  58      13.011  17.379  39.379  1.00 12.17           C  
ATOM     58  CA  GLY A  59      10.248  19.585  37.925  1.00 16.07           C  
ATOM     59  CA  ASN A  60      12.380  21.217  35.191  1.00 15.63           C  
ATOM     60  CA  GLY A  61       9.744  20.529  32.504  1.00 11.82           C  
ATOM     61  CA  THR A  62      11.624  17.828  30.557  1.00  8.43           C  
ATOM     62  CA  ILE A  63      12.526  14.130  30.943  1.00  7.21           C  
ATOM     63  CA  ASP A  64      16.195  13.184  31.410  1.00  7.73           C  
ATOM     64  CA  PHE A  65      17.677   9.685  31.134  1.00  9.05           C  
ATOM     65  CA  PRO A  66      17.188   8.664  34.805  1.00 11.62           C  
ATOM     66  CA  GLU A  67      13.592   9.944  34.723  1.00  9.06           C  
ATOM     67  CA  PHE A  68      13.005   7.928  31.521  0.59  9.62           C  
ATOM     68  CA  LEU A  69      14.497   4.782  33.114  1.00 13.94           C  
ATOM     69  CA  SER A  70      12.147   5.223  36.063  0.78 14.51           C  
ATOM     70  CA  LEU A  71       9.078   5.613  33.785  0.53 12.64           C  
ATOM     71  CA  MET A  72      10.065   2.626  31.615  0.67 14.57           C  
ATOM     72  CA  ALA A  73      10.719   0.346  34.538  0.54 17.68           C  
ATOM     73  CA  ARG A  74       7.229   1.167  35.869  0.51 16.59           C  
ATOM     74  CA  LYS A  75       5.562   2.201  32.527  1.00 22.03           C  
ATOM     75  CA  MET A  76       7.359  -0.556  30.634  0.60 22.35           C  
ATOM     76  CA  LYS A  77       5.914  -3.069  33.081  1.00 25.50           C  
ATOM     77  CA  GLU A  78       3.153  -0.848  34.407  0.58 19.93           C  
ATOM     78  CA  GLN A  79       1.435  -0.191  31.098  1.00 18.67           C  
ATOM     79  CA  ASP A  80       1.678  -3.788  29.823  0.31 19.26           C  
ATOM     80  CA  SER A  81      -0.550  -5.280  32.529  0.46 21.04           C  
ATOM     81  CA  GLU A  82      -3.940  -3.835  31.638  0.56 18.44           C  
ATOM     82  CA  GLU A  83      -3.373  -1.890  28.382  1.00 17.69           C  
ATOM     83  CA  GLU A  84      -0.272  -4.016  27.804  1.00 21.94           C  
ATOM     84  CA  LEU A  85      -2.123  -7.353  28.083  0.51 14.30           C  
ATOM     85  CA  ILE A  86      -4.531  -5.962  25.516  1.00 13.46           C  
ATOM     86  CA  GLU A  87      -1.616  -5.274  23.168  0.58 16.18           C  
ATOM     87  CA  ALA A  88      -0.269  -8.792  23.712  1.00 16.77           C  
ATOM     88  CA  PHE A  89      -3.692 -10.295  22.990  1.00 12.77           C  
ATOM     89  CA  LYS A  90      -4.137  -8.235  19.787  0.51 11.05           C  
ATOM     90  CA  VAL A  91      -0.902  -9.683  18.430  0.54 12.30           C  
ATOM     91  CA  PHE A  92      -2.140 -13.243  19.044  0.61 11.45           C  
ATOM     92  CA  ASP A  93      -5.573 -12.370  17.673  1.00 12.43           C  
ATOM     93  CA  ARG A  94      -4.410 -12.591  14.057  1.00 15.05           C  
ATOM     94  CA  ASP A  95      -7.744 -12.040  12.293  1.00 17.81           C  
ATOM     95  CA  GLY A  96      -8.859  -9.280  14.697  1.00 21.74           C  
ATOM     96  CA  ASN A  97     -12.169 -10.768  15.856  1.00 21.86           C  
ATOM     97  CA  GLY A  98     -11.456 -10.272  19.579  1.00 18.47           C  
ATOM     98  CA  LEU A  99     -10.856 -13.986  20.259  1.00 13.28           C  
ATOM     99  CA  ILE A 100      -7.563 -15.858  20.173  0.90  9.81           C  
ATOM    100  CA  SER A 101      -8.369 -19.288  18.739  1.00 10.27           C  
ATOM    101  CA  ALA A 102      -6.342 -22.417  19.293  1.00 10.69           C  
ATOM    102  CA  ALA A 103      -5.071 -22.145  15.701  1.00 11.64           C  
ATOM    103  CA  GLU A 104      -4.028 -18.506  16.131  1.00  9.38           C  
ATOM    104  CA  LEU A 105      -2.207 -19.273  19.360  1.00  9.41           C  
ATOM    105  CA  ARG A 106      -0.425 -22.165  17.649  1.00  9.65           C  
ATOM    106  CA  HIS A 107       0.529 -19.879  14.774  0.34 10.82           C  
ATOM    107  CA  VAL A 108       2.111 -17.240  17.028  1.00 11.53           C  
ATOM    108  CA  MET A 109       3.967 -19.837  19.144  1.00 10.52           C  
ATOM    109  CA  THR A 110       5.552 -21.296  15.979  1.00 11.80           C  
ATOM    110  CA  ASN A 111       6.749 -17.815  14.994  0.72 10.91           C  
ATOM    111  CA  LEU A 112       8.195 -17.340  18.476  1.00 12.32           C  
ATOM    112  CA  GLY A 113      10.203 -20.539  17.943  1.00 11.96           C  
ATOM    113  CA  GLU A 114       8.065 -23.015  19.886  1.00 10.90           C  
ATOM    114  CA  LYS A 115       6.638 -25.797  17.722  0.67 10.41           C  
ATOM    115  CA  LEU A 116       3.995 -27.167  20.125  0.58  8.35           C  
ATOM    116  CA  THR A 117       1.430 -29.893  19.476  1.00  8.53           C  
ATOM    117  CA  ASP A 118      -2.301 -29.303  19.018  1.00  8.68           C  
ATOM    118  CA  ASP A 119      -2.913 -30.925  22.425  0.34  8.53           C  
ATOM    119  CA  GLU A 120      -0.541 -28.445  24.101  1.00  9.37           C  
ATOM    120  CA  VAL A 121      -2.163 -25.466  22.401  1.00  9.39           C  
ATOM    121  CA  ASP A 122      -5.625 -26.946  22.908  1.00  9.65           C  
ATOM    122  CA  GLU A 123      -4.887 -27.439  26.620  1.00 10.75           C  
ATOM    123  CA  MET A 124      -3.123 -24.031  26.663  1.00 10.60           C  
ATOM    124  CA  ILE A 125      -6.074 -22.341  25.030  0.61 11.16           C  
ATOM    125  CA  ARG A 126      -8.644 -23.917  27.363  1.00 11.30           C  
ATOM    126  CA  GLU A 127      -6.584 -22.694  30.335  1.00 13.24           C  
ATOM    127  CA  ALA A 128      -6.816 -19.052  29.209  1.00 13.38           C  
ATOM    128  CA  ASP A 129     -10.215 -19.225  27.494  1.00 11.01           C  
ATOM    129  CA  ILE A 130     -12.802 -17.496  29.676  1.00 12.45           C  
ATOM    130  CA  ASP A 131     -15.572 -16.689  27.158  1.00 14.06           C  
ATOM    131  CA  GLY A 132     -15.623 -20.213  25.690  1.00 14.95           C  
ATOM    132  CA  ASP A 133     -15.033 -19.372  22.006  1.00 14.21           C  
ATOM    133  CA  GLY A 134     -11.912 -21.590  21.782  1.00 12.69           C  
ATOM    134  CA  HIS A 135      -9.694 -18.585  21.164  1.00 10.74           C  
ATOM    135  CA  ILE A 136      -7.740 -16.071  23.289  0.71  9.61           C  
ATOM    136  CA  ASN A 137      -8.724 -12.414  23.004  1.00 10.65           C  
ATOM    137  CA  TYR A 138      -6.536  -9.591  24.386  0.62 11.57           C  
ATOM    138  CA  GLU A 139      -8.237  -9.479  27.795  1.00 12.62           C  
ATOM    139  CA  GLU A 140      -7.815 -13.245  28.285  1.00 10.88           C  
ATOM    140  CA  PHE A 141      -4.172 -12.909  27.263  0.53 10.57           C  
ATOM    141  CA  VAL A 142      -3.535 -10.183  29.845  1.00 13.02           C  
ATOM    142  CA  ARG A 143      -5.244 -12.127  32.649  0.48 16.92           C  
ATOM    143  CA  MET A 144      -3.214 -15.203  31.860  0.73 17.91           C  
ATOM    144  CA  MET A 145       0.043 -13.270  32.036  1.00 23.30           C  
ATOM    145  CA  VAL A 146      -0.739 -11.779  35.440  1.00 30.36           C  
ATOM    146  CA  SER A 147      -1.920 -15.017  37.108  1.00 49.83           C  
TER     147      SER A 147                                                       
ENDMDL
MODEL      15
ATOM      1  CA  GLU A   2      19.084  -8.188  41.681  1.00 54.51           C  
ATOM      2  CA  GLN A   3      20.297  -4.761  40.603  1.00 43.98           C  
ATOM      3  CA  LEU A   4      20.265  -3.806  36.858  1.00 29.51           C  
ATOM      4  CA  THR A   5      22.723  -4.868  34.165  1.00 23.38           C  
ATOM      5  CA  GLU A   6      24.520  -2.430  31.867  1.00 23.41           C  
ATOM      6  CA  GLU A   7      22.566  -3.796  28.881  1.00 18.74           C  
ATOM      7  CA  GLN A   8      19.278  -3.187  30.701  1.00 15.79           C  
ATOM      8  CA  ILE A   9      20.392   0.391  31.394  0.60 16.16           C  
ATOM      9  CA  ALA A  10      21.472   0.761  27.742  1.00 15.86           C  
ATOM     10  CA  GLU A  11      18.037  -0.473  26.661  0.44 14.66           C  
ATOM     11  CA  PHE A  12      16.292   2.062  28.885  0.74 12.86           C  
ATOM     12  CA  LYS A  13      18.632   4.829  27.673  0.60 10.51           C  
ATOM     13  CA  GLU A  14      17.832   4.011  24.041  1.00 11.86           C  
ATOM     14  CA  ALA A  15      14.089   4.146  24.769  1.00 11.89           C  
ATOM     15  CA  PHE A  16      14.458   7.434  26.678  1.00  8.45           C  
ATOM     16  CA  ALA A  17      16.473   8.931  23.814  1.00  9.18           C  
ATOM     17  CA  LEU A  18      13.662   8.236  21.335  1.00 11.42           C  
ATOM     18  CA  PHE A  19      11.471  10.617  23.319  1.00  8.68           C  
ATOM     19  CA  ASP A  20      14.224  13.079  24.285  1.00  7.43           C  
ATOM     20  CA  LYS A  21      14.687  14.364  20.710  1.00 12.02           C  
ATOM     21  CA  ASP A  22      16.953  17.266  21.606  1.00  9.95           C  
ATOM     22  CA  GLY A  23      19.140  15.263  24.012  1.00  9.50           C  
ATOM     23  CA  ASP A  24      18.756  17.627  26.974  1.00  8.33           C  
ATOM     24  CA  GLY A  25      17.968  14.874  29.488  1.00  7.50           C  
ATOM     25  CA  THR A  26      14.259  15.669  29.822  1.00  7.23           C  
ATOM     26  CA  ILE A  27      11.076  14.710  27.961  1.00  7.78           C  
ATOM     27  CA  THR A  28       8.645  17.596  27.484  1.00  9.03           C  
ATOM     28  CA  THR A  29       4.992  17.487  26.442  1.00 11.81           C  
ATOM     29  CA  LYS A  30       6.144  18.602  22.971  1.00 14.05           C  
ATOM     30  CA  GLU A  31       8.513  15.627  22.704  1.00  9.87           C  
ATOM     31  CA  LEU A  32       6.070  13.075  24.069  1.00  9.76           C  
ATOM     32  CA  GLY A  33       3.528  14.428  21.561  1.00  9.58           C  
ATOM     33  CA  THR A  34       6.007  14.101  18.694  1.00  9.32           C  
ATOM     34  CA  VAL A  35       6.427  10.392  19.408  1.00  9.59           C  
ATOM     35  CA  MET A  36       2.732   9.656  19.792  0.61  9.67           C  
ATOM     36  CA  ARG A  37       1.915  11.580  16.642  1.00  8.72           C  
ATOM     37  CA  SER A  38       4.439   9.467  14.734  1.00 12.32           C  
ATOM     38  CA  LEU A  39       2.552   6.404  15.991  0.53 15.72           C  
ATOM     39  CA  GLY A  40      -0.844   7.636  14.739  1.00 12.21           C  
ATOM     40  CA  GLN A  41      -2.279   9.454  17.767  1.00 10.24           C  
ATOM     41  CA  ASN A  42      -2.786  13.222  18.022  1.00  7.42           C  
ATOM     42  CA  PRO A  43      -2.223  14.245  21.654  0.63  8.37           C  
ATOM     43  CA  THR A  44      -2.910  17.832  22.652  1.00  9.95           C  
ATOM     44  CA  GLU A  45      -0.228  19.947  24.307  1.00 10.91           C  
ATOM     45  CA  ALA A  46      -2.032  19.532  27.652  1.00 11.63           C  
ATOM     46  CA  GLU A  47      -2.076  15.738  27.345  1.00  9.34           C  
ATOM     47  CA  LEU A  48       1.621  15.722  26.436  1.00  8.88           C  
ATOM     48  CA  GLN A  49       2.386  17.897  29.473  1.00  9.62           C  
ATOM     49  CA  ASP A  50       0.564  15.495  31.764  1.00 10.37           C  
ATOM     50  CA  MET A  51       2.681  12.672  30.322  1.00 10.93           C  
ATOM     51  CA  ILE A  52       5.931  14.557  31.089  0.52  9.63           C  
ATOM     52  CA  ASN A  53       4.684  15.631  34.511  1.00 10.19           C  
ATOM     53  CA  GLU A  54       4.296  11.981  35.543  1.00 17.10           C  
ATOM     54  CA  VAL A  55       8.020  11.368  34.965  0.44 15.60           C  
ATOM     55  CA  ASP A  56       9.610  14.804  35.503  1.00 15.46           C  
ATOM     56  CA  ALA A  57      11.045  14.322  38.989  1.00 13.59           C  
ATOM     57  CA  ASP A  58      13.226  17.476  39.088  1.00 12.17           C  
ATOM     58  CA  GLY A  59      10.499  19.694  37.587  1.00 16.07           C  
ATOM     59  CA  ASN A  60      12.630  21.184  34.773  1.00 15.63           C  
ATOM     60  CA  GLY A  61       9.953  20.464  32.133  1.00 11.82           C  
ATOM     61  CA  THR A  62      11.762  17.662  30.260  1.00  8.43           C  
ATOM     62  CA  ILE A  63      12.588  13.958  30.760  1.00  7.21           C  
ATOM     63  CA  ASP A  64      16.237  12.949  31.248  1.00  7.73           C  
ATOM     64  CA  PHE A  65      17.636   9.407  31.084  1.00  9.05           C  
ATOM     65  CA  PRO A  66      17.115   8.505  34.783  1.00 11.62           C  
ATOM     66  CA  GLU A  67      13.556   9.883  34.662  1.00  9.06           C  
ATOM     67  CA  PHE A  68      12.915   7.782  31.523  0.59  9.62           C  
ATOM     68  CA  LEU A  69      14.318   4.650  33.219  1.00 13.94           C  
ATOM     69  CA  SER A  70      11.972   5.257  36.144  0.78 14.51           C  
ATOM     70  CA  LEU A  71       8.931   5.653  33.832  0.53 12.64           C  
ATOM     71  CA  MET A  72       9.819   2.530  31.815  0.67 14.57           C  
ATOM     72  CA  ALA A  73      10.370   0.382  34.860  0.54 17.68           C  
ATOM     73  CA  ARG A  74       6.900   1.390  36.121  0.51 16.59           C  
ATOM     74  CA  LYS A  75       5.282   2.358  32.740  1.00 22.03           C  
ATOM     75  CA  MET A  76       7.020  -0.460  30.883  0.60 22.35           C  
ATOM     76  CA  LYS A  77       5.522  -2.901  33.372  1.00 25.50           C  
ATOM     77  CA  GLU A  78       2.816  -0.637  34.744  0.58 19.93           C  
ATOM     78  CA  GLN A  79       0.978   0.030  31.501  1.00 18.67           C  
ATOM     79  CA  ASP A  80       1.137  -3.547  30.156  0.31 19.26           C  
ATOM     80  CA  SER A  81      -1.076  -5.084  32.850  0.46 21.04           C  
ATOM     81  CA  GLU A  82      -4.502  -3.736  31.940  0.56 18.44           C  
ATOM     82  CA  GLU A  83      -4.109  -1.706  28.710  1.00 17.69           C  
ATOM     83  CA  GLU A  84      -0.891  -3.629  28.056  1.00 21.94           C  
ATOM     84  CA  LEU A  85      -2.514  -7.084  28.300  0.51 14.30           C  
ATOM     85  CA  ILE A  86      -5.024  -5.793  25.774  1.00 13.46           C  
ATOM     86  CA  GLU A  87      -2.166  -4.896  23.424  0.58 16.18           C  
ATOM     87  CA  ALA A  88      -0.622  -8.343  23.895  1.00 16.77           C  
ATOM     88  CA  PHE A  89      -3.960 -10.022  23.159  1.00 12.77           C  
ATOM     89  CA  LYS A  90      -4.521  -7.921  20.002  0.51 11.05           C  
ATOM     90  CA  VAL A  91      -1.222  -9.182  18.608  0.54 12.30           C  
ATOM     91  CA  PHE A  92      -2.293 -12.807  19.149  0.61 11.45           C  
ATOM     92  CA  ASP A  93      -5.777 -12.077  17.821  1.00 12.43           C  
ATOM     93  CA  ARG A  94      -4.623 -12.135  14.196  1.00 15.05           C  
ATOM     94  CA  ASP A  95      -7.986 -11.720  12.452  1.00 17.81           C  
ATOM     95  CA  GLY A  96      -9.236  -9.094  14.937  1.00 21.74           C  
ATOM     96  CA  ASN A  97     -12.456 -10.782  16.077  1.00 21.86           C  
ATOM     97  CA  GLY A  98     -11.752 -10.344  19.808  1.00 18.47           C  
ATOM     98  CA  LEU A  99     -10.944 -14.036  20.389  1.00 13.28           C  
ATOM     99  CA  ILE A 100      -7.559 -15.731  20.238  0.90  9.81           C  
ATOM    100  CA  SER A 101      -8.199 -19.161  18.725  1.00 10.27           C  
ATOM    101  CA  ALA A 102      -6.007 -22.193  19.196  1.00 10.69           C  
ATOM    102  CA  ALA A 103      -4.772 -21.766  15.606  1.00 11.64           C  
ATOM    103  CA  GLU A 104      -3.922 -18.086  16.114  1.00  9.38           C  
ATOM    104  CA  LEU A 105      -2.036 -18.836  19.311  1.00  9.41           C  
ATOM    105  CA  ARG A 106      -0.123 -21.584  17.505  1.00  9.65           C  
ATOM    106  CA  HIS A 107       0.687 -19.166  14.693  0.34 10.82           C  
ATOM    107  CA  VAL A 108       2.154 -16.520  17.017  1.00 11.53           C  
ATOM    108  CA  MET A 109       4.170 -19.080  19.026  1.00 10.52           C  
ATOM    109  CA  THR A 110       5.785 -20.360  15.800  1.00 11.80           C  
ATOM    110  CA  ASN A 111       6.780 -16.793  14.897  0.72 10.91           C  
ATOM    111  CA  LEU A 112       8.257 -16.334  18.368  1.00 12.32           C  
ATOM    112  CA  GLY A 113      10.419 -19.412  17.733  1.00 11.96           C  
ATOM    113  CA  GLU A 114       8.447 -22.042  19.652  1.00 10.90           C  
ATOM    114  CA  LYS A 115       7.145 -24.842  17.431  0.67 10.41           C  
ATOM    115  CA  LEU A 116       4.626 -26.416  19.840  0.58  8.35           C  
ATOM    116  CA  THR A 117       2.205 -29.261  19.137  1.00  8.53           C  
ATOM    117  CA  ASP A 118      -1.554 -28.853  18.700  1.00  8.68           C  
ATOM    118  CA  ASP A 119      -2.076 -30.588  22.066  0.34  8.53           C  
ATOM    119  CA  GLU A 120       0.165 -28.031  23.803  1.00  9.37           C  
ATOM    120  CA  VAL A 121      -1.624 -25.103  22.179  1.00  9.39           C  
ATOM    121  CA  ASP A 122      -4.998 -26.783  22.661  1.00  9.65           C  
ATOM    122  CA  GLU A 123      -4.213 -27.341  26.354  1.00 10.75           C  
ATOM    123  CA  MET A 124      -2.632 -23.848  26.480  1.00 10.60           C  
ATOM    124  CA  ILE A 125      -5.673 -22.269  24.896  0.61 11.16           C  
ATOM    125  CA  ARG A 126      -8.150 -24.022  27.203  1.00 11.30           C  
ATOM    126  CA  GLU A 127      -6.129 -22.777  30.193  1.00 13.24           C  
ATOM    127  CA  ALA A 128      -6.545 -19.120  29.168  1.00 13.38           C  
ATOM    128  CA  ASP A 129      -9.944 -19.424  27.469  1.00 11.01           C  
ATOM    129  CA  ILE A 130     -12.588 -17.890  29.727  1.00 12.45           C  
ATOM    130  CA  ASP A 131     -15.414 -17.139  27.253  1.00 14.06           C  
ATOM    131  CA  GLY A 132     -15.325 -20.616  25.678  1.00 14.95           C  
ATOM    132  CA  ASP A 133     -14.799 -19.650  22.015  1.00 14.21           C  
ATOM    133  CA  GLY A 134     -11.578 -21.710  21.717  1.00 12.69           C  
ATOM    134  CA  HIS A 135      -9.503 -18.589  21.177  1.00 10.74           C  
ATOM    135  CA  ILE A 136      -7.661 -16.034  23.353  0.71  9.61           C  
ATOM    136  CA  ASN A 137      -8.819 -12.422  23.159  1.00 10.65           C  
ATOM    137  CA  TYR A 138      -6.762  -9.532  24.600  0.62 11.57           C  
ATOM    138  CA  GLU A 139      -8.444  -9.591  28.021  1.00 12.62           C  
ATOM    139  CA  GLU A 140      -7.836 -13.342  28.419  1.00 10.88           C  
ATOM    140  CA  PHE A 141      -4.219 -12.802  27.391  0.53 10.57           C  
ATOM    141  CA  VAL A 142      -3.707 -10.118  30.045  1.00 13.02           C  
ATOM    142  CA  ARG A 143      -5.302 -12.227  32.798  0.48 16.92           C  
ATOM    143  CA  MET A 144      -3.127 -15.176  31.910  0.73 17.91           C  
ATOM    144  CA  MET A 145       0.026 -13.078  32.131  1.00 23.30           C  
ATOM    145  CA  VAL A 146      -0.818 -11.743  35.587  1.00 30.36           C  
ATOM    146  CA  SER A 147      -1.777 -15.095  37.171  1.00 49.83           C  
TER     147      SER A 147                                                       
ENDMDL
MODEL      16
ATOM      1  CA  GLU A   2      18.539  -8.178  42.221  1.00 54.51           C  
ATOM      2  CA  GLN A   3      20.080  -4.937  40.989  1.00 43.98           C  
ATOM      3  CA  LEU A   4      19.958  -4.052  37.231  1.00 29.51           C  
ATOM      4  CA  THR A   5      22.354  -5.252  34.537  1.00 23.38           C  
ATOM      5  CA  GLU A   6      24.185  -2.930  32.150  1.00 23.41           C  
ATOM      6  CA  GLU A   7      22.176  -4.329  29.217  1.00 18.74           C  
ATOM      7  CA  GLN A   8      18.923  -3.585  31.050  1.00 15.79           C  
ATOM      8  CA  ILE A   9      20.139  -0.019  31.624  0.60 16.16           C  
ATOM      9  CA  ALA A  10      21.191   0.206  27.950  1.00 15.86           C  
ATOM     10  CA  GLU A  11      17.714  -0.965  26.934  0.44 14.66           C  
ATOM     11  CA  PHE A  12      16.059   1.689  29.090  0.74 12.86           C  
ATOM     12  CA  LYS A  13      18.466   4.348  27.773  0.60 10.51           C  
ATOM     13  CA  GLU A  14      17.619   3.434  24.174  1.00 11.86           C  
ATOM     14  CA  ALA A  15      13.885   3.694  24.916  1.00 11.89           C  
ATOM     15  CA  PHE A  16      14.351   7.027  26.722  1.00  8.45           C  
ATOM     16  CA  ALA A  17      16.394   8.381  23.807  1.00  9.18           C  
ATOM     17  CA  LEU A  18      13.560   7.674  21.357  1.00 11.42           C  
ATOM     18  CA  PHE A  19      11.428  10.168  23.267  1.00  8.68           C  
ATOM     19  CA  ASP A  20      14.243  12.592  24.147  1.00  7.43           C  
ATOM     20  CA  LYS A  21      14.737  13.737  20.529  1.00 12.02           C  
ATOM     21  CA  ASP A  22      17.074  16.615  21.320  1.00  9.95           C  
ATOM     22  CA  GLY A  23      19.217  14.638  23.787  1.00  9.50           C  
ATOM     23  CA  ASP A  24      18.908  17.109  26.671  1.00  8.33           C  
ATOM     24  CA  GLY A  25      18.053  14.462  29.276  1.00  7.50           C  
ATOM     25  CA  THR A  26      14.366  15.366  29.597  1.00  7.23           C  
ATOM     26  CA  ILE A  27      11.155  14.426  27.773  1.00  7.78           C  
ATOM     27  CA  THR A  28       8.794  17.352  27.207  1.00  9.03           C  
ATOM     28  CA  THR A  29       5.138  17.296  26.169  1.00 11.81           C  
ATOM     29  CA  LYS A  30       6.308  18.263  22.661  1.00 14.05           C  
ATOM     30  CA  GLU A  31       8.599  15.220  22.496  1.00  9.87           C  
ATOM     31  CA  LEU A  32       6.099  12.777  23.959  1.00  9.76           C  
ATOM     32  CA  GLY A  33       3.575  14.101  21.418  1.00  9.58           C  
ATOM     33  CA  THR A  34       6.031  13.623  18.552  1.00  9.32           C  
ATOM     34  CA  VAL A  35       6.367   9.928  19.382  1.00  9.59           C  
ATOM     35  CA  MET A  36       2.656   9.298  19.813  0.61  9.67           C  
ATOM     36  CA  ARG A  37       1.864  11.137  16.605  1.00  8.72           C  
ATOM     37  CA  SER A  38       4.325   8.908  14.747  1.00 12.32           C  
ATOM     38  CA  LEU A  39       2.380   5.928  16.113  0.53 15.72           C  
ATOM     39  CA  GLY A  40      -0.994   7.195  14.839  1.00 12.21           C  
ATOM     40  CA  GLN A  41      -2.370   9.149  17.810  1.00 10.24           C  
ATOM     41  CA  ASN A  42      -2.815  12.930  17.956  1.00  7.42           C  
ATOM     42  CA  PRO A  43      -2.161  14.066  21.541  0.63  8.37           C  
ATOM     43  CA  THR A  44      -2.771  17.699  22.417  1.00  9.95           C  
ATOM     44  CA  GLU A  45      -0.027  19.812  23.974  1.00 10.91           C  
ATOM     45  CA  ALA A  46      -1.812  19.563  27.343  1.00 11.63           C  
ATOM     46  CA  GLU A  47      -1.952  15.760  27.178  1.00  9.34           C  
ATOM     47  CA  LEU A  48       1.737  15.624  26.250  1.00  8.88           C  
ATOM     48  CA  GLN A  49       2.570  17.889  29.203  1.00  9.62           C  
ATOM     49  CA  ASP A  50       0.699  15.616  31.586  1.00 10.37           C  
ATOM     50  CA  MET A  51       2.745  12.694  30.240  1.00 10.93           C  
ATOM     51  CA  ILE A  52       6.036  14.530  30.937  0.52  9.63           C  
ATOM     52  CA  ASN A  53       4.823  15.752  34.321  1.00 10.19           C  
ATOM     53  CA  GLU A  54       4.356  12.151  35.486  1.00 17.10           C  
ATOM     54  CA  VAL A  55       8.067  11.437  34.942  0.44 15.60           C  
ATOM     55  CA  ASP A  56       9.722  14.861  35.339  1.00 15.46           C  
ATOM     56  CA  ALA A  57      11.180  14.461  38.828  1.00 13.59           C  
ATOM     57  CA  ASP A  58      13.442  17.558  38.792  1.00 12.17           C  
ATOM     58  CA  GLY A  59      10.751  19.787  37.243  1.00 16.07           C  
ATOM     59  CA  ASN A  60      12.879  21.133  34.353  1.00 15.63           C  
ATOM     60  CA  GLY A  61      10.162  20.382  31.762  1.00 11.82           C  
ATOM     61  CA  THR A  62      11.899  17.484  29.966  1.00  8.43           C  
ATOM     62  CA  ILE A  63      12.648  13.779  30.581  1.00  7.21           C  
ATOM     63  CA  ASP A  64      16.276  12.707  31.094  1.00  7.73           C  
ATOM     64  CA  PHE A  65      17.591   9.129  31.045  1.00  9.05           C  
ATOM     65  CA  PRO A  66      17.040   8.347  34.769  1.00 11.62           C  
ATOM     66  CA  GLU A  67      13.520   9.821  34.602  1.00  9.06           C  
ATOM     67  CA  PHE A  68      12.825   7.638  31.530  0.59  9.62           C  
ATOM     68  CA  LEU A  69      14.137   4.527  33.330  1.00 13.94           C  
ATOM     69  CA  SER A  70      11.799   5.299  36.223  0.78 14.51           C  
ATOM     70  CA  LEU A  71       8.788   5.696  33.874  0.53 12.64           C  
ATOM     71  CA  MET A  72       9.571   2.447  32.020  0.67 14.57           C  
ATOM     72  CA  ALA A  73      10.020   0.443  35.181  0.54 17.68           C  
ATOM     73  CA  ARG A  74       6.579   1.635  36.361  0.51 16.59           C  
ATOM     74  CA  LYS A  75       5.007   2.522  32.941  1.00 22.03           C  
ATOM     75  CA  MET A  76       6.687  -0.360  31.132  0.60 22.35           C  
ATOM     76  CA  LYS A  77       5.138  -2.719  33.672  1.00 25.50           C  
ATOM     77  CA  GLU A  78       2.480  -0.416  35.078  0.58 19.93           C  
ATOM     78  CA  GLN A  79       0.527   0.249  31.902  1.00 18.67           C  
ATOM     79  CA  ASP A  80       0.610  -3.309  30.495  0.31 19.26           C  
ATOM     80  CA  SER A  81      -1.595  -4.890  33.169  0.46 21.04           C  
ATOM     81  CA  GLU A  82      -5.054  -3.650  32.225  0.56 18.44           C  
ATOM     82  CA  GLU A  83      -4.831  -1.557  29.019  1.00 17.69           C  
ATOM     83  CA  GLU A  84      -1.508  -3.274  28.303  1.00 21.94           C  
ATOM     84  CA  LEU A  85      -2.902  -6.829  28.512  0.51 14.30           C  
ATOM     85  CA  ILE A  86      -5.502  -5.646  26.023  1.00 13.46           C  
ATOM     86  CA  GLU A  87      -2.711  -4.549  23.675  0.58 16.18           C  
ATOM     87  CA  ALA A  88      -0.977  -7.914  24.080  1.00 16.77           C  
ATOM     88  CA  PHE A  89      -4.223  -9.762  23.327  1.00 12.77           C  
ATOM     89  CA  LYS A  90      -4.897  -7.632  20.214  0.51 11.05           C  
ATOM     90  CA  VAL A  91      -1.543  -8.707  18.790  0.54 12.30           C  
ATOM     91  CA  PHE A  92      -2.448 -12.387  19.261  0.61 11.45           C  
ATOM     92  CA  ASP A  93      -5.975 -11.801  17.970  1.00 12.43           C  
ATOM     93  CA  ARG A  94      -4.835 -11.694  14.341  1.00 15.05           C  
ATOM     94  CA  ASP A  95      -8.219 -11.416  12.610  1.00 17.81           C  
ATOM     95  CA  GLY A  96      -9.596  -8.934  15.174  1.00 21.74           C  
ATOM     96  CA  ASN A  97     -12.718 -10.816  16.284  1.00 21.86           C  
ATOM     97  CA  GLY A  98     -12.023 -10.439  20.025  1.00 18.47           C  
ATOM     98  CA  LEU A  99     -11.010 -14.094  20.505  1.00 13.28           C  
ATOM     99  CA  ILE A 100      -7.543 -15.609  20.294  0.90  9.81           C  
ATOM    100  CA  SER A 101      -8.019 -19.028  18.700  1.00 10.27           C  
ATOM    101  CA  ALA A 102      -5.668 -21.951  19.091  1.00 10.69           C  
ATOM    102  CA  ALA A 103      -4.474 -21.371  15.507  1.00 11.64           C  
ATOM    103  CA  GLU A 104      -3.818 -17.663  16.098  1.00  9.38           C  
ATOM    104  CA  LEU A 105      -1.871 -18.394  19.264  1.00  9.41           C  
ATOM    105  CA  ARG A 106       0.166 -20.989  17.367  1.00  9.65           C  
ATOM    106  CA  HIS A 107       0.829 -18.447  14.624  0.34 10.82           C  
ATOM    107  CA  VAL A 108       2.179 -15.802  17.021  1.00 11.53           C  
ATOM    108  CA  MET A 109       4.350 -18.315  18.924  1.00 10.52           C  
ATOM    109  CA  THR A 110       5.987 -19.413  15.643  1.00 11.80           C  
ATOM    110  CA  ASN A 111       6.778 -15.774  14.827  0.72 10.91           C  
ATOM    111  CA  LEU A 112       8.283 -15.329  18.290  1.00 12.32           C  
ATOM    112  CA  GLY A 113      10.592 -18.275  17.555  1.00 11.96           C  
ATOM    113  CA  GLU A 114       8.793 -21.050  19.442  1.00 10.90           C  
ATOM    114  CA  LYS A 115       7.617 -23.858  17.159  0.67 10.41           C  
ATOM    115  CA  LEU A 116       5.229 -25.630  19.566  0.58  8.35           C  
ATOM    116  CA  THR A 117       2.959 -28.583  18.801  1.00  8.53           C  
ATOM    117  CA  ASP A 118      -0.818 -28.356  18.378  1.00  8.68           C  
ATOM    118  CA  ASP A 119      -1.247 -30.204  21.697  0.34  8.53           C  
ATOM    119  CA  GLU A 120       0.860 -27.580  23.502  1.00  9.37           C  
ATOM    120  CA  VAL A 121      -1.092 -24.713  21.956  1.00  9.39           C  
ATOM    121  CA  ASP A 122      -4.369 -26.584  22.408  1.00  9.65           C  
ATOM    122  CA  GLU A 123      -3.531 -27.204  26.080  1.00 10.75           C  
ATOM    123  CA  MET A 124      -2.140 -23.637  26.294  1.00 10.60           C  
ATOM    124  CA  ILE A 125      -5.268 -22.176  24.758  0.61 11.16           C  
ATOM    125  CA  ARG A 126      -7.640 -24.105  27.034  1.00 11.30           C  
ATOM    126  CA  GLU A 127      -5.660 -22.841  30.042  1.00 13.24           C  
ATOM    127  CA  ALA A 128      -6.265 -19.182  29.124  1.00 13.38           C  
ATOM    128  CA  ASP A 129      -9.656 -19.618  27.437  1.00 11.01           C  
ATOM    129  CA  ILE A 130     -12.348 -18.290  29.769  1.00 12.45           C  
ATOM    130  CA  ASP A 131     -15.228 -17.601  27.340  1.00 14.06           C  
ATOM    131  CA  GLY A 132     -15.000 -21.020  25.658  1.00 14.95           C  
ATOM    132  CA  ASP A 133     -14.548 -19.930  22.019  1.00 14.21           C  
ATOM    133  CA  GLY A 134     -11.234 -21.824  21.648  1.00 12.69           C  
ATOM    134  CA  HIS A 135      -9.310 -18.591  21.190  1.00 10.74           C  
ATOM    135  CA  ILE A 136      -7.584 -16.001  23.417  0.71  9.61           C  
ATOM    136  CA  ASN A 137      -8.919 -12.446  23.318  1.00 10.65           C  
ATOM    137  CA  TYR A 138      -6.997  -9.496  24.821  0.62 11.57           C  
ATOM    138  CA  GLU A 139      -8.649  -9.728  28.250  1.00 12.62           C  
ATOM    139  CA  GLU A 140      -7.852 -13.453  28.553  1.00 10.88           C  
ATOM    140  CA  PHE A 141      -4.272 -12.705  27.523  0.53 10.57           C  
ATOM    141  CA  VAL A 142      -3.885 -10.073  30.249  1.00 13.02           C  
ATOM    142  CA  ARG A 143      -5.353 -12.341  32.946  0.48 16.92           C  
ATOM    143  CA  MET A 144      -3.036 -15.151  31.958  0.73 17.91           C  
ATOM    144  CA  MET A 145       0.001 -12.891  32.228  1.00 23.30           C  
ATOM    145  CA  VAL A 146      -0.895 -11.719  35.733  1.00 30.36           C  
ATOM    146  CA  SER A 147      -1.621 -15.170  37.225  1.00 49.83           C  
TER     147      SER A 147                                                       
ENDMDL
MODEL      17
ATOM      1  CA  GLU A   2      18.031  -8.108  42.771  1.00 54.51           C  
ATOM      2  CA  GLN A   3      19.870  -5.096  41.367  1.00 43.98           C  
ATOM      3  CA  LEU A   4      19.655  -4.280  37.599  1.00 29.51           C  
ATOM      4  CA  THR A   5      21.980  -5.621  34.908  1.00 23.38           C  
ATOM      5  CA  GLU A   6      23.842  -3.425  32.432  1.00 23.41           C  
ATOM      6  CA  GLU A   7      21.773  -4.853  29.556  1.00 18.74           C  
ATOM      7  CA  GLN A   8      18.561  -3.967  31.400  1.00 15.79           C  
ATOM      8  CA  ILE A   9      19.884  -0.423  31.851  0.60 16.16           C  
ATOM      9  CA  ALA A  10      20.900  -0.346  28.159  1.00 15.86           C  
ATOM     10  CA  GLU A  11      17.381  -1.447  27.211  0.44 14.66           C  
ATOM     11  CA  PHE A  12      15.823   1.325  29.294  0.74 12.86           C  
ATOM     12  CA  LYS A  13      18.297   3.865  27.870  0.60 10.51           C  
ATOM     13  CA  GLU A  14      17.394   2.858  24.310  1.00 11.86           C  
ATOM     14  CA  ALA A  15      13.674   3.247  25.064  1.00 11.89           C  
ATOM     15  CA  PHE A  16      14.243   6.621  26.762  1.00  8.45           C  
ATOM     16  CA  ALA A  17      16.309   7.825  23.797  1.00  9.18           C  
ATOM     17  CA  LEU A  18      13.448   7.107  21.380  1.00 11.42           C  
ATOM     18  CA  PHE A  19      11.383   9.715  23.214  1.00  8.68           C  
ATOM     19  CA  ASP A  20      14.263  12.093  24.003  1.00  7.43           C  
ATOM     20  CA  LYS A  21      14.781  13.093  20.345  1.00 12.02           C  
ATOM     21  CA  ASP A  22      17.192  15.940  21.027  1.00  9.95           C  
ATOM     22  CA  GLY A  23      19.292  13.991  23.554  1.00  9.50           C  
ATOM     23  CA  ASP A  24      19.068  16.567  26.353  1.00  8.33           C  
ATOM     24  CA  GLY A  25      18.148  14.034  29.049  1.00  7.50           C  
ATOM     25  CA  THR A  26      14.487  15.051  29.356  1.00  7.23           C  
ATOM     26  CA  ILE A  27      11.246  14.134  27.573  1.00  7.78           C  
ATOM     27  CA  THR A  28       8.958  17.097  26.917  1.00  9.03           C  
ATOM     28  CA  THR A  29       5.298  17.097  25.886  1.00 11.81           C  
ATOM     29  CA  LYS A  30       6.481  17.911  22.344  1.00 14.05           C  
ATOM     30  CA  GLU A  31       8.688  14.802  22.284  1.00  9.87           C  
ATOM     31  CA  LEU A  32       6.134  12.477  23.845  1.00  9.76           C  
ATOM     32  CA  GLY A  33       3.625  13.773  21.275  1.00  9.58           C  
ATOM     33  CA  THR A  34       6.050  13.138  18.413  1.00  9.32           C  
ATOM     34  CA  VAL A  35       6.299   9.464  19.360  1.00  9.59           C  
ATOM     35  CA  MET A  36       2.575   8.946  19.839  0.61  9.67           C  
ATOM     36  CA  ARG A  37       1.805  10.696  16.577  1.00  8.72           C  
ATOM     37  CA  SER A  38       4.195   8.351  14.772  1.00 12.32           C  
ATOM     38  CA  LEU A  39       2.192   5.462  16.248  0.53 15.72           C  
ATOM     39  CA  GLY A  40      -1.158   6.766  14.953  1.00 12.21           C  
ATOM     40  CA  GLN A  41      -2.466   8.856  17.863  1.00 10.24           C  
ATOM     41  CA  ASN A  42      -2.847  12.646  17.899  1.00  7.42           C  
ATOM     42  CA  PRO A  43      -2.099  13.890  21.431  0.63  8.37           C  
ATOM     43  CA  THR A  44      -2.628  17.566  22.183  1.00  9.95           C  
ATOM     44  CA  GLU A  45       0.179  19.667  23.641  1.00 10.91           C  
ATOM     45  CA  ALA A  46      -1.585  19.587  27.029  1.00 11.63           C  
ATOM     46  CA  GLU A  47      -1.824  15.784  27.006  1.00  9.34           C  
ATOM     47  CA  LEU A  48       1.855  15.522  26.066  1.00  8.88           C  
ATOM     48  CA  GLN A  49       2.758  17.873  28.930  1.00  9.62           C  
ATOM     49  CA  ASP A  50       0.839  15.735  31.402  1.00 10.37           C  
ATOM     50  CA  MET A  51       2.809  12.718  30.155  1.00 10.93           C  
ATOM     51  CA  ILE A  52       6.143  14.498  30.785  0.52  9.63           C  
ATOM     52  CA  ASN A  53       4.965  15.868  34.125  1.00 10.19           C  
ATOM     53  CA  GLU A  54       4.418  12.324  35.423  1.00 17.10           C  
ATOM     54  CA  VAL A  55       8.112  11.506  34.917  0.44 15.60           C  
ATOM     55  CA  ASP A  56       9.836  14.910  35.173  1.00 15.46           C  
ATOM     56  CA  ALA A  57      11.316  14.592  38.664  1.00 13.59           C  
ATOM     57  CA  ASP A  58      13.658  17.625  38.494  1.00 12.17           C  
ATOM     58  CA  GLY A  59      11.006  19.863  36.894  1.00 16.07           C  
ATOM     59  CA  ASN A  60      13.128  21.061  33.936  1.00 15.63           C  
ATOM     60  CA  GLY A  61      10.372  20.283  31.393  1.00 11.82           C  
ATOM     61  CA  THR A  62      12.035  17.291  29.680  1.00  8.43           C  
ATOM     62  CA  ILE A  63      12.708  13.592  30.410  1.00  7.21           C  
ATOM     63  CA  ASP A  64      16.313  12.458  30.953  1.00  7.73           C  
ATOM     64  CA  PHE A  65      17.542   8.848  31.022  1.00  9.05           C  
ATOM     65  CA  PRO A  66      16.961   8.190  34.766  1.00 11.62           C  
ATOM     66  CA  GLU A  67      13.484   9.756  34.547  1.00  9.06           C  
ATOM     67  CA  PHE A  68      12.734   7.495  31.544  0.59  9.62           C  
ATOM     68  CA  LEU A  69      13.955   4.411  33.449  1.00 13.94           C  
ATOM     69  CA  SER A  70      11.626   5.348  36.303  0.78 14.51           C  
ATOM     70  CA  LEU A  71       8.648   5.742  33.915  0.53 12.64           C  
ATOM     71  CA  MET A  72       9.320   2.377  32.232  0.67 14.57           C  
ATOM     72  CA  ALA A  73       9.671   0.530  35.502  0.54 17.68           C  
ATOM     73  CA  ARG A  74       6.265   1.903  36.589  0.51 16.59           C  
ATOM     74  CA  LYS A  75       4.734   2.696  33.133  1.00 22.03           C  
ATOM     75  CA  MET A  76       6.356  -0.256  31.383  0.60 22.35           C  
ATOM     76  CA  LYS A  77       4.760  -2.522  33.979  1.00 25.50           C  
ATOM     77  CA  GLU A  78       2.142  -0.184  35.411  0.58 19.93           C  
ATOM     78  CA  GLN A  79       0.083   0.469  32.300  1.00 18.67           C  
ATOM     79  CA  ASP A  80       0.097  -3.070  30.840  0.31 19.26           C  
ATOM     80  CA  SER A  81      -2.111  -4.697  33.486  0.46 21.04           C  
ATOM     81  CA  GLU A  82      -5.598  -3.574  32.489  0.56 18.44           C  
ATOM     82  CA  GLU A  83      -5.536  -1.436  29.305  1.00 17.69           C  
ATOM     83  CA  GLU A  84      -2.122  -2.947  28.542  1.00 21.94           C  
ATOM     84  CA  LEU A  85      -3.285  -6.583  28.718  0.51 14.30           C  
ATOM     85  CA  ILE A  86      -5.965  -5.516  26.259  1.00 13.46           C  
ATOM     86  CA  GLU A  87      -3.247  -4.231  23.919  0.58 16.18           C  
ATOM     87  CA  ALA A  88      -1.334  -7.505  24.266  1.00 16.77           C  
ATOM     88  CA  PHE A  89      -4.479  -9.513  23.493  1.00 12.77           C  
ATOM     89  CA  LYS A  90      -5.262  -7.365  20.419  0.51 11.05           C  
ATOM     90  CA  VAL A  91      -1.863  -8.259  18.973  0.54 12.30           C  
ATOM     91  CA  PHE A  92      -2.605 -11.982  19.380  0.61 11.45           C  
ATOM     92  CA  ASP A  93      -6.165 -11.542  18.119  1.00 12.43           C  
ATOM     93  CA  ARG A  94      -5.046 -11.269  14.493  1.00 15.05           C  
ATOM     94  CA  ASP A  95      -8.441 -11.124  12.768  1.00 17.81           C  
ATOM     95  CA  GLY A  96      -9.939  -8.798  15.408  1.00 21.74           C  
ATOM     96  CA  ASN A  97     -12.955 -10.867  16.480  1.00 21.86           C  
ATOM     97  CA  GLY A  98     -12.268 -10.555  20.228  1.00 18.47           C  
ATOM     98  CA  LEU A  99     -11.055 -14.160  20.606  1.00 13.28           C  
ATOM     99  CA  ILE A 100      -7.517 -15.490  20.343  0.90  9.81           C  
ATOM    100  CA  SER A 101      -7.828 -18.887  18.664  1.00 10.27           C  
ATOM    101  CA  ALA A 102      -5.327 -21.693  18.977  1.00 10.69           C  
ATOM    102  CA  ALA A 103      -4.178 -20.960  15.405  1.00 11.64           C  
ATOM    103  CA  GLU A 104      -3.716 -17.237  16.084  1.00  9.38           C  
ATOM    104  CA  LEU A 105      -1.712 -17.947  19.221  1.00  9.41           C  
ATOM    105  CA  ARG A 106       0.440 -20.379  17.236  1.00  9.65           C  
ATOM    106  CA  HIS A 107       0.953 -17.722  14.569  0.34 10.82           C  
ATOM    107  CA  VAL A 108       2.187 -15.088  17.041  1.00 11.53           C  
ATOM    108  CA  MET A 109       4.507 -17.543  18.839  1.00 10.52           C  
ATOM    109  CA  THR A 110       6.158 -18.456  15.509  1.00 11.80           C  
ATOM    110  CA  ASN A 111       6.743 -14.759  14.786  0.72 10.91           C  
ATOM    111  CA  LEU A 112       8.274 -14.327  18.240  1.00 12.32           C  
ATOM    112  CA  GLY A 113      10.722 -17.131  17.408  1.00 11.96           C  
ATOM    113  CA  GLU A 114       9.101 -20.040  19.255  1.00 10.90           C  
ATOM    114  CA  LYS A 115       8.052 -22.848  16.908  0.67 10.41           C  
ATOM    115  CA  LEU A 116       5.805 -24.810  19.302  0.58  8.35           C  
ATOM    116  CA  THR A 117       3.690 -27.860  18.470  1.00  8.53           C  
ATOM    117  CA  ASP A 118      -0.095 -27.814  18.054  1.00  8.68           C  
ATOM    118  CA  ASP A 119      -0.427 -29.771  21.322  0.34  8.53           C  
ATOM    119  CA  GLU A 120       1.542 -27.092  23.199  1.00  9.37           C  
ATOM    120  CA  VAL A 121      -0.566 -24.295  21.731  1.00  9.39           C  
ATOM    121  CA  ASP A 122      -3.738 -26.349  22.151  1.00  9.65           C  
ATOM    122  CA  GLU A 123      -2.840 -27.028  25.799  1.00 10.75           C  
ATOM    123  CA  MET A 124      -1.649 -23.397  26.105  1.00 10.60           C  
ATOM    124  CA  ILE A 125      -4.860 -22.065  24.618  0.61 11.16           C  
ATOM    125  CA  ARG A 126      -7.115 -24.168  26.857  1.00 11.30           C  
ATOM    126  CA  GLU A 127      -5.176 -22.885  29.884  1.00 13.24           C  
ATOM    127  CA  ALA A 128      -5.976 -19.236  29.075  1.00 13.38           C  
ATOM    128  CA  ASP A 129      -9.352 -19.810  27.399  1.00 11.01           C  
ATOM    129  CA  ILE A 130     -12.080 -18.696  29.801  1.00 12.45           C  
ATOM    130  CA  ASP A 131     -15.015 -18.077  27.418  1.00 14.06           C  
ATOM    131  CA  GLY A 132     -14.647 -21.428  25.628  1.00 14.95           C  
ATOM    132  CA  ASP A 133     -14.279 -20.218  22.018  1.00 14.21           C  
ATOM    133  CA  GLY A 134     -10.877 -21.931  21.574  1.00 12.69           C  
ATOM    134  CA  HIS A 135      -9.115 -18.595  21.203  1.00 10.74           C  
ATOM    135  CA  ILE A 136      -7.509 -15.976  23.484  0.71  9.61           C  
ATOM    136  CA  ASN A 137      -9.022 -12.491  23.480  1.00 10.65           C  
ATOM    137  CA  TYR A 138      -7.242  -9.487  25.048  0.62 11.57           C  
ATOM    138  CA  GLU A 139      -8.853  -9.894  28.480  1.00 12.62           C  
ATOM    139  CA  GLU A 140      -7.863 -13.580  28.686  1.00 10.88           C  
ATOM    140  CA  PHE A 141      -4.333 -12.620  27.658  0.53 10.57           C  
ATOM    141  CA  VAL A 142      -4.069 -10.050  30.456  1.00 13.02           C  
ATOM    142  CA  ARG A 143      -5.397 -12.472  33.092  0.48 16.92           C  
ATOM    143  CA  MET A 144      -2.943 -15.129  32.005  0.73 17.91           C  
ATOM    144  CA  MET A 145      -0.034 -12.711  32.328  1.00 23.30           C  
ATOM    145  CA  VAL A 146      -0.970 -11.709  35.878  1.00 30.36           C  
ATOM    146  CA  SER A 147      -1.454 -15.242  37.274  1.00 49.83           C  
TER     147      SER A 147                                                       
ENDMDL
MODEL      18
ATOM      1  CA  GLU A   2      17.567  -7.980  43.326  1.00 54.51           C  
ATOM      2  CA  GLN A   3      19.666  -5.238  41.738  1.00 43.98           C  
ATOM      3  CA  LEU A   4      19.357  -4.490  37.964  1.00 29.51           C  
ATOM      4  CA  THR A   5      21.603  -5.975  35.280  1.00 23.38           C  
ATOM      5  CA  GLU A   6      23.491  -3.910  32.715  1.00 23.41           C  
ATOM      6  CA  GLU A   7      21.359  -5.364  29.900  1.00 18.74           C  
ATOM      7  CA  GLN A   8      18.195  -4.334  31.754  1.00 15.79           C  
ATOM      8  CA  ILE A   9      19.627  -0.818  32.078  0.60 16.16           C  
ATOM      9  CA  ALA A  10      20.600  -0.893  28.371  1.00 15.86           C  
ATOM     10  CA  GLU A  11      17.039  -1.917  27.493  0.44 14.66           C  
ATOM     11  CA  PHE A  12      15.586   0.971  29.496  0.74 12.86           C  
ATOM     12  CA  LYS A  13      18.123   3.383  27.966  0.60 10.51           C  
ATOM     13  CA  GLU A  14      17.158   2.283  24.449  1.00 11.86           C  
ATOM     14  CA  ALA A  15      13.457   2.806  25.215  1.00 11.89           C  
ATOM     15  CA  PHE A  16      14.135   6.214  26.799  1.00  8.45           C  
ATOM     16  CA  ALA A  17      16.217   7.262  23.786  1.00  9.18           C  
ATOM     17  CA  LEU A  18      13.325   6.536  21.406  1.00 11.42           C  
ATOM     18  CA  PHE A  19      11.335   9.257  23.160  1.00  8.68           C  
ATOM     19  CA  ASP A  20      14.280  11.583  23.855  1.00  7.43           C  
ATOM     20  CA  LYS A  21      14.816  12.431  20.161  1.00 12.02           C  
ATOM     21  CA  ASP A  22      17.304  15.240  20.729  1.00  9.95           C  
ATOM     22  CA  GLY A  23      19.361  13.323  23.314  1.00  9.50           C  
ATOM     23  CA  ASP A  24      19.229  16.001  26.023  1.00  8.33           C  
ATOM     24  CA  GLY A  25      18.248  13.590  28.809  1.00  7.50           C  
ATOM     25  CA  THR A  26      14.619  14.722  29.100  1.00  7.23           C  
ATOM     26  CA  ILE A  27      11.345  13.832  27.362  1.00  7.78           C  
ATOM     27  CA  THR A  28       9.132  16.828  26.614  1.00  9.03           C  
ATOM     28  CA  THR A  29       5.470  16.886  25.592  1.00 11.81           C  
ATOM     29  CA  LYS A  30       6.658  17.541  22.018  1.00 14.05           C  
ATOM     30  CA  GLU A  31       8.778  14.372  22.067  1.00  9.87           C  
ATOM     31  CA  LEU A  32       6.172  12.174  23.727  1.00  9.76           C  
ATOM     32  CA  GLY A  33       3.676  13.440  21.130  1.00  9.58           C  
ATOM     33  CA  THR A  34       6.063  12.645  18.276  1.00  9.32           C  
ATOM     34  CA  VAL A  35       6.223   8.998  19.344  1.00  9.59           C  
ATOM     35  CA  MET A  36       2.490   8.598  19.870  0.61  9.67           C  
ATOM     36  CA  ARG A  37       1.737  10.256  16.556  1.00  8.72           C  
ATOM     37  CA  SER A  38       4.050   7.793  14.808  1.00 12.32           C  
ATOM     38  CA  LEU A  39       1.992   5.004  16.397  0.53 15.72           C  
ATOM     39  CA  GLY A  40      -1.336   6.346  15.083  1.00 12.21           C  
ATOM     40  CA  GLN A  41      -2.568   8.572  17.924  1.00 10.24           C  
ATOM     41  CA  ASN A  42      -2.882  12.367  17.851  1.00  7.42           C  
ATOM     42  CA  PRO A  43      -2.039  13.714  21.325  0.63  8.37           C  
ATOM     43  CA  THR A  44      -2.484  17.426  21.950  1.00  9.95           C  
ATOM     44  CA  GLU A  45       0.387  19.509  23.310  1.00 10.91           C  
ATOM     45  CA  ALA A  46      -1.351  19.600  26.709  1.00 11.63           C  
ATOM     46  CA  GLU A  47      -1.692  15.805  26.830  1.00  9.34           C  
ATOM     47  CA  LEU A  48       1.973  15.414  25.882  1.00  8.88           C  
ATOM     48  CA  GLN A  49       2.950  17.845  28.655  1.00  9.62           C  
ATOM     49  CA  ASP A  50       0.983  15.850  31.210  1.00 10.37           C  
ATOM     50  CA  MET A  51       2.875  12.741  30.069  1.00 10.93           C  
ATOM     51  CA  ILE A  52       6.249  14.460  30.634  0.52  9.63           C  
ATOM     52  CA  ASN A  53       5.112  15.977  33.923  1.00 10.19           C  
ATOM     53  CA  GLU A  54       4.484  12.497  35.352  1.00 17.10           C  
ATOM     54  CA  VAL A  55       8.158  11.576  34.890  0.44 15.60           C  
ATOM     55  CA  ASP A  56       9.952  14.951  35.003  1.00 15.46           C  
ATOM     56  CA  ALA A  57      11.455  14.713  38.494  1.00 13.59           C  
ATOM     57  CA  ASP A  58      13.874  17.675  38.194  1.00 12.17           C  
ATOM     58  CA  GLY A  59      11.261  19.921  36.541  1.00 16.07           C  
ATOM     59  CA  ASN A  60      13.375  20.967  33.522  1.00 15.63           C  
ATOM     60  CA  GLY A  61      10.581  20.166  31.027  1.00 11.82           C  
ATOM     61  CA  THR A  62      12.170  17.086  29.400  1.00  8.43           C  
ATOM     62  CA  ILE A  63      12.765  13.396  30.247  1.00  7.21           C  
ATOM     63  CA  ASP A  64      16.345  12.201  30.822  1.00  7.73           C  
ATOM     64  CA  PHE A  65      17.489   8.567  31.011  1.00  9.05           C  
ATOM     65  CA  PRO A  66      16.878   8.034  34.772  1.00 11.62           C  
ATOM     66  CA  GLU A  67      13.446   9.690  34.496  1.00  9.06           C  
ATOM     67  CA  PHE A  68      12.642   7.353  31.564  0.59  9.62           C  
ATOM     68  CA  LEU A  69      13.771   4.302  33.574  1.00 13.94           C  
ATOM     69  CA  SER A  70      11.456   5.403  36.382  0.78 14.51           C  
ATOM     70  CA  LEU A  71       8.510   5.790  33.955  0.53 12.64           C  
ATOM     71  CA  MET A  72       9.067   2.323  32.448  0.67 14.57           C  
ATOM     72  CA  ALA A  73       9.325   0.641  35.818  0.54 17.68           C  
ATOM     73  CA  ARG A  74       5.961   2.189  36.803  0.51 16.59           C  
ATOM     74  CA  LYS A  75       4.466   2.876  33.313  1.00 22.03           C  
ATOM     75  CA  MET A  76       6.028  -0.146  31.633  0.60 22.35           C  
ATOM     76  CA  LYS A  77       4.388  -2.310  34.290  1.00 25.50           C  
ATOM     77  CA  GLU A  78       1.804   0.059  35.740  0.58 19.93           C  
ATOM     78  CA  GLN A  79      -0.356   0.691  32.693  1.00 18.67           C  
ATOM     79  CA  ASP A  80      -0.403  -2.832  31.190  0.31 19.26           C  
ATOM     80  CA  SER A  81      -2.622  -4.503  33.799  0.46 21.04           C  
ATOM     81  CA  GLU A  82      -6.130  -3.507  32.737  0.56 18.44           C  
ATOM     82  CA  GLU A  83      -6.226  -1.342  29.572  1.00 17.69           C  
ATOM     83  CA  GLU A  84      -2.733  -2.645  28.771  1.00 21.94           C  
ATOM     84  CA  LEU A  85      -3.663  -6.347  28.919  0.51 14.30           C  
ATOM     85  CA  ILE A  86      -6.413  -5.402  26.483  1.00 13.46           C  
ATOM     86  CA  GLU A  87      -3.775  -3.940  24.153  0.58 16.18           C  
ATOM     87  CA  ALA A  88      -1.691  -7.115  24.452  1.00 16.77           C  
ATOM     88  CA  PHE A  89      -4.729  -9.275  23.657  1.00 12.77           C  
ATOM     89  CA  LYS A  90      -5.618  -7.118  20.619  0.51 11.05           C  
ATOM     90  CA  VAL A  91      -2.181  -7.835  19.158  0.54 12.30           C  
ATOM     91  CA  PHE A  92      -2.762 -11.592  19.504  0.61 11.45           C  
ATOM     92  CA  ASP A  93      -6.348 -11.299  18.269  1.00 12.43           C  
ATOM     93  CA  ARG A  94      -5.257 -10.860  14.650  1.00 15.05           C  
ATOM     94  CA  ASP A  95      -8.656 -10.847  12.927  1.00 17.81           C  
ATOM     95  CA  GLY A  96     -10.266  -8.684  15.638  1.00 21.74           C  
ATOM     96  CA  ASN A  97     -13.167 -10.933  16.664  1.00 21.86           C  
ATOM     97  CA  GLY A  98     -12.487 -10.689  20.419  1.00 18.47           C  
ATOM     98  CA  LEU A  99     -11.079 -14.232  20.695  1.00 13.28           C  
ATOM     99  CA  ILE A 100      -7.479 -15.372  20.385  0.90  9.81           C  
ATOM    100  CA  SER A 101      -7.628 -18.736  18.620  1.00 10.27           C  
ATOM    101  CA  ALA A 102      -4.983 -21.416  18.858  1.00 10.69           C  
ATOM    102  CA  ALA A 103      -3.886 -20.531  15.304  1.00 11.64           C  
ATOM    103  CA  GLU A 104      -3.617 -16.806  16.072  1.00  9.38           C  
ATOM    104  CA  LEU A 105      -1.559 -17.493  19.181  1.00  9.41           C  
ATOM    105  CA  ARG A 106       0.699 -19.755  17.113  1.00  9.65           C  
ATOM    106  CA  HIS A 107       1.057 -16.993  14.528  0.34 10.82           C  
ATOM    107  CA  VAL A 108       2.177 -14.380  17.076  1.00 11.53           C  
ATOM    108  CA  MET A 109       4.642 -16.766  18.769  1.00 10.52           C  
ATOM    109  CA  THR A 110       6.297 -17.491  15.396  1.00 11.80           C  
ATOM    110  CA  ASN A 111       6.676 -13.749  14.770  0.72 10.91           C  
ATOM    111  CA  LEU A 112       8.231 -13.328  18.215  1.00 12.32           C  
ATOM    112  CA  GLY A 113      10.811 -15.982  17.291  1.00 11.96           C  
ATOM    113  CA  GLU A 114       9.373 -19.014  19.092  1.00 10.90           C  
ATOM    114  CA  LYS A 115       8.451 -21.812  16.678  0.67 10.41           C  
ATOM    115  CA  LEU A 116       6.353 -23.956  19.052  0.58  8.35           C  
ATOM    116  CA  THR A 117       4.398 -27.092  18.145  1.00  8.53           C  
ATOM    117  CA  ASP A 118       0.612 -27.226  17.733  1.00  8.68           C  
ATOM    118  CA  ASP A 119       0.382 -29.288  20.944  0.34  8.53           C  
ATOM    119  CA  GLU A 120       2.212 -26.567  22.898  1.00  9.37           C  
ATOM    120  CA  VAL A 121      -0.048 -23.847  21.508  1.00  9.39           C  
ATOM    121  CA  ASP A 122      -3.107 -26.074  21.895  1.00  9.65           C  
ATOM    122  CA  GLU A 123      -2.143 -26.808  25.516  1.00 10.75           C  
ATOM    123  CA  MET A 124      -1.159 -23.125  25.917  1.00 10.60           C  
ATOM    124  CA  ILE A 125      -4.448 -21.932  24.476  0.61 11.16           C  
ATOM    125  CA  ARG A 126      -6.573 -24.206  26.675  1.00 11.30           C  
ATOM    126  CA  GLU A 127      -4.676 -22.904  29.720  1.00 13.24           C  
ATOM    127  CA  ALA A 128      -5.677 -19.280  29.023  1.00 13.38           C  
ATOM    128  CA  ASP A 129      -9.030 -19.996  27.355  1.00 11.01           C  
ATOM    129  CA  ILE A 130     -11.782 -19.104  29.823  1.00 12.45           C  
ATOM    130  CA  ASP A 131     -14.770 -18.565  27.485  1.00 14.06           C  
ATOM    131  CA  GLY A 132     -14.263 -21.838  25.589  1.00 14.95           C  
ATOM    132  CA  ASP A 133     -13.989 -20.511  22.011  1.00 14.21           C  
ATOM    133  CA  GLY A 134     -10.507 -22.033  21.498  1.00 12.69           C  
ATOM    134  CA  HIS A 135      -8.917 -18.602  21.215  1.00 10.74           C  
ATOM    135  CA  ILE A 136      -7.434 -15.959  23.550  0.71  9.61           C  
ATOM    136  CA  ASN A 137      -9.126 -12.557  23.644  1.00 10.65           C  
ATOM    137  CA  TYR A 138      -7.494  -9.506  25.278  0.62 11.57           C  
ATOM    138  CA  GLU A 139      -9.052 -10.089  28.709  1.00 12.62           C  
ATOM    139  CA  GLU A 140      -7.867 -13.721  28.816  1.00 10.88           C  
ATOM    140  CA  PHE A 141      -4.399 -12.547  27.794  0.53 10.57           C  
ATOM    141  CA  VAL A 142      -4.257 -10.047  30.665  1.00 13.02           C  
ATOM    142  CA  ARG A 143      -5.432 -12.615  33.234  0.48 16.92           C  
ATOM    143  CA  MET A 144      -2.846 -15.105  32.050  0.73 17.91           C  
ATOM    144  CA  MET A 145      -0.077 -12.534  32.432  1.00 23.30           C  
ATOM    145  CA  VAL A 146      -1.043 -11.709  36.022  1.00 30.36           C  
ATOM    146  CA  SER A 147      -1.277 -15.306  37.314  1.00 49.83           C  
TER     147      SER A 147                                                       
ENDMDL
MODEL      19
ATOM      1  CA  GLU A   2      17.153  -7.798  43.879  1.00 54.51           C  
ATOM      2  CA  GLN A   3      19.470  -5.363  42.101  1.00 43.98           C  
ATOM      3  CA  LEU A   4      19.065  -4.680  38.325  1.00 29.51           C  
ATOM      4  CA  THR A   5      21.225  -6.311  35.654  1.00 23.38           C  
ATOM      5  CA  GLU A   6      23.135  -4.385  33.001  1.00 23.41           C  
ATOM      6  CA  GLU A   7      20.936  -5.862  30.251  1.00 18.74           C  
ATOM      7  CA  GLN A   8      17.826  -4.682  32.110  1.00 15.79           C  
ATOM      8  CA  ILE A   9      19.369  -1.204  32.303  0.60 16.16           C  
ATOM      9  CA  ALA A  10      20.289  -1.434  28.588  1.00 15.86           C  
ATOM     10  CA  GLU A  11      16.689  -2.374  27.781  0.44 14.66           C  
ATOM     11  CA  PHE A  12      15.349   0.627  29.699  0.74 12.86           C  
ATOM     12  CA  LYS A  13      17.944   2.902  28.062  0.60 10.51           C  
ATOM     13  CA  GLU A  14      16.911   1.710  24.594  1.00 11.86           C  
ATOM     14  CA  ALA A  15      13.234   2.371  25.369  1.00 11.89           C  
ATOM     15  CA  PHE A  16      14.025   5.808  26.835  1.00  8.45           C  
ATOM     16  CA  ALA A  17      16.117   6.692  23.776  1.00  9.18           C  
ATOM     17  CA  LEU A  18      13.192   5.962  21.438  1.00 11.42           C  
ATOM     18  CA  PHE A  19      11.282   8.794  23.106  1.00  8.68           C  
ATOM     19  CA  ASP A  20      14.293  11.060  23.703  1.00  7.43           C  
ATOM     20  CA  LYS A  21      14.839  11.751  19.978  1.00 12.02           C  
ATOM     21  CA  ASP A  22      17.405  14.514  20.429  1.00  9.95           C  
ATOM     22  CA  GLY A  23      19.423  12.632  23.071  1.00  9.50           C  
ATOM     23  CA  ASP A  24      19.390  15.408  25.683  1.00  8.33           C  
ATOM     24  CA  GLY A  25      18.353  13.129  28.559  1.00  7.50           C  
ATOM     25  CA  THR A  26      14.759  14.377  28.832  1.00  7.23           C  
ATOM     26  CA  ILE A  27      11.452  13.517  27.140  1.00  7.78           C  
ATOM     27  CA  THR A  28       9.317  16.544  26.300  1.00  9.03           C  
ATOM     28  CA  THR A  29       5.652  16.663  25.287  1.00 11.81           C  
ATOM     29  CA  LYS A  30       6.837  17.152  21.687  1.00 14.05           C  
ATOM     30  CA  GLU A  31       8.866  13.928  21.847  1.00  9.87           C  
ATOM     31  CA  LEU A  32       6.213  11.865  23.606  1.00  9.76           C  
ATOM     32  CA  GLY A  33       3.727  13.102  20.985  1.00  9.58           C  
ATOM     33  CA  THR A  34       6.068  12.144  18.144  1.00  9.32           C  
ATOM     34  CA  VAL A  35       6.138   8.531  19.333  1.00  9.59           C  
ATOM     35  CA  MET A  36       2.400   8.255  19.908  0.61  9.67           C  
ATOM     36  CA  ARG A  37       1.659   9.816  16.544  1.00  8.72           C  
ATOM     37  CA  SER A  38       3.889   7.237  14.856  1.00 12.32           C  
ATOM     38  CA  LEU A  39       1.777   4.556  16.560  0.53 15.72           C  
ATOM     39  CA  GLY A  40      -1.526   5.937  15.226  1.00 12.21           C  
ATOM     40  CA  GLN A  41      -2.674   8.297  17.995  1.00 10.24           C  
ATOM     41  CA  ASN A  42      -2.920  12.093  17.811  1.00  7.42           C  
ATOM     42  CA  PRO A  43      -1.981  13.537  21.222  0.63  8.37           C  
ATOM     43  CA  THR A  44      -2.339  17.280  21.718  1.00  9.95           C  
ATOM     44  CA  GLU A  45       0.596  19.337  22.980  1.00 10.91           C  
ATOM     45  CA  ALA A  46      -1.114  19.600  26.383  1.00 11.63           C  
ATOM     46  CA  GLU A  47      -1.558  15.823  26.650  1.00  9.34           C  
ATOM     47  CA  LEU A  48       2.091  15.299  25.700  1.00  8.88           C  
ATOM     48  CA  GLN A  49       3.143  17.806  28.378  1.00  9.62           C  
ATOM     49  CA  ASP A  50       1.132  15.959  31.011  1.00 10.37           C  
ATOM     50  CA  MET A  51       2.941  12.763  29.980  1.00 10.93           C  
ATOM     51  CA  ILE A  52       6.355  14.415  30.482  0.52  9.63           C  
ATOM     52  CA  ASN A  53       5.262  16.079  33.715  1.00 10.19           C  
ATOM     53  CA  GLU A  54       4.552  12.671  35.274  1.00 17.10           C  
ATOM     54  CA  VAL A  55       8.203  11.647  34.861  0.44 15.60           C  
ATOM     55  CA  ASP A  56      10.069  14.986  34.832  1.00 15.46           C  
ATOM     56  CA  ALA A  57      11.595  14.828  38.320  1.00 13.59           C  
ATOM     57  CA  ASP A  58      14.088  17.711  37.893  1.00 12.17           C  
ATOM     58  CA  GLY A  59      11.516  19.961  36.186  1.00 16.07           C  
ATOM     59  CA  ASN A  60      13.619  20.856  33.110  1.00 15.63           C  
ATOM     60  CA  GLY A  61      10.787  20.034  30.663  1.00 11.82           C  
ATOM     61  CA  THR A  62      12.300  16.868  29.127  1.00  8.43           C  
ATOM     62  CA  ILE A  63      12.819  13.194  30.091  1.00  7.21           C  
ATOM     63  CA  ASP A  64      16.374  11.942  30.702  1.00  7.73           C  
ATOM     64  CA  PHE A  65      17.432   8.288  31.013  1.00  9.05           C  
ATOM     65  CA  PRO A  66      16.793   7.883  34.786  1.00 11.62           C  
ATOM     66  CA  GLU A  67      13.408   9.624  34.449  1.00  9.06           C  
ATOM     67  CA  PHE A  68      12.549   7.214  31.591  0.59  9.62           C  
ATOM     68  CA  LEU A  69      13.589   4.203  33.704  1.00 13.94           C  
ATOM     69  CA  SER A  70      11.290   5.465  36.460  0.78 14.51           C  
ATOM     70  CA  LEU A  71       8.378   5.842  33.992  0.53 12.64           C  
ATOM     71  CA  MET A  72       8.817   2.284  32.667  0.67 14.57           C  
ATOM     72  CA  ALA A  73       8.986   0.779  36.127  0.54 17.68           C  
ATOM     73  CA  ARG A  74       5.671   2.492  37.000  0.51 16.59           C  
ATOM     74  CA  LYS A  75       4.206   3.062  33.482  1.00 22.03           C  
ATOM     75  CA  MET A  76       5.706  -0.033  31.880  0.60 22.35           C  
ATOM     76  CA  LYS A  77       4.026  -2.083  34.603  1.00 25.50           C  
ATOM     77  CA  GLU A  78       1.471   0.313  36.064  0.58 19.93           C  
ATOM     78  CA  GLN A  79      -0.786   0.914  33.082  1.00 18.67           C  
ATOM     79  CA  ASP A  80      -0.891  -2.594  31.542  0.31 19.26           C  
ATOM     80  CA  SER A  81      -3.127  -4.311  34.107  0.46 21.04           C  
ATOM     81  CA  GLU A  82      -6.649  -3.448  32.969  0.56 18.44           C  
ATOM     82  CA  GLU A  83      -6.897  -1.272  29.819  1.00 17.69           C  
ATOM     83  CA  GLU A  84      -3.337  -2.367  28.990  1.00 21.94           C  
ATOM     84  CA  LEU A  85      -4.035  -6.120  29.113  0.51 14.30           C  
ATOM     85  CA  ILE A  86      -6.843  -5.302  26.696  1.00 13.46           C  
ATOM     86  CA  GLU A  87      -4.290  -3.675  24.378  0.58 16.18           C  
ATOM     87  CA  ALA A  88      -2.046  -6.742  24.636  1.00 16.77           C  
ATOM     88  CA  PHE A  89      -4.970  -9.047  23.818  1.00 12.77           C  
ATOM     89  CA  LYS A  90      -5.960  -6.890  20.813  0.51 11.05           C  
ATOM     90  CA  VAL A  91      -2.494  -7.434  19.342  0.54 12.30           C  
ATOM     91  CA  PHE A  92      -2.918 -11.217  19.633  0.61 11.45           C  
ATOM     92  CA  ASP A  93      -6.522 -11.069  18.418  1.00 12.43           C  
ATOM     93  CA  ARG A  94      -5.466 -10.465  14.812  1.00 15.05           C  
ATOM     94  CA  ASP A  95      -8.860 -10.580  13.085  1.00 17.81           C  
ATOM     95  CA  GLY A  96     -10.572  -8.589  15.863  1.00 21.74           C  
ATOM     96  CA  ASN A  97     -13.352 -11.009  16.836  1.00 21.86           C  
ATOM     97  CA  GLY A  98     -12.677 -10.836  20.596  1.00 18.47           C  
ATOM     98  CA  LEU A  99     -11.080 -14.304  20.771  1.00 13.28           C  
ATOM     99  CA  ILE A 100      -7.428 -15.254  20.419  0.90  9.81           C  
ATOM    100  CA  SER A 101      -7.419 -18.572  18.568  1.00 10.27           C  
ATOM    101  CA  ALA A 102      -4.639 -21.121  18.734  1.00 10.69           C  
ATOM    102  CA  ALA A 103      -3.599 -20.086  15.202  1.00 11.64           C  
ATOM    103  CA  GLU A 104      -3.521 -16.371  16.063  1.00  9.38           C  
ATOM    104  CA  LEU A 105      -1.413 -17.034  19.145  1.00  9.41           C  
ATOM    105  CA  ARG A 106       0.942 -19.119  16.999  1.00  9.65           C  
ATOM    106  CA  HIS A 107       1.144 -16.261  14.499  0.34 10.82           C  
ATOM    107  CA  VAL A 108       2.152 -13.678  17.125  1.00 11.53           C  
ATOM    108  CA  MET A 109       4.754 -15.986  18.714  1.00 10.52           C  
ATOM    109  CA  THR A 110       6.405 -16.524  15.304  1.00 11.80           C  
ATOM    110  CA  ASN A 111       6.578 -12.751  14.780  0.72 10.91           C  
ATOM    111  CA  LEU A 112       8.156 -12.339  18.217  1.00 12.32           C  
ATOM    112  CA  GLY A 113      10.858 -14.834  17.204  1.00 11.96           C  
ATOM    113  CA  GLU A 114       9.606 -17.979  18.952  1.00 10.90           C  
ATOM    114  CA  LYS A 115       8.811 -20.759  16.469  0.67 10.41           C  
ATOM    115  CA  LEU A 116       6.869 -23.074  18.815  0.58  8.35           C  
ATOM    116  CA  THR A 117       5.076 -26.284  17.829  1.00  8.53           C  
ATOM    117  CA  ASP A 118       1.300 -26.595  17.414  1.00  8.68           C  
ATOM    118  CA  ASP A 119       1.175 -28.758  20.564  0.34  8.53           C  
ATOM    119  CA  GLU A 120       2.865 -26.006  22.599  1.00  9.37           C  
ATOM    120  CA  VAL A 121       0.459 -23.372  21.286  1.00  9.39           C  
ATOM    121  CA  ASP A 122      -2.479 -25.762  21.639  1.00  9.65           C  
ATOM    122  CA  GLU A 123      -1.443 -26.543  25.231  1.00 10.75           C  
ATOM    123  CA  MET A 124      -0.676 -22.822  25.729  1.00 10.60           C  
ATOM    124  CA  ILE A 125      -4.037 -21.778  24.334  0.61 11.16           C  
ATOM    125  CA  ARG A 126      -6.018 -24.218  26.488  1.00 11.30           C  
ATOM    126  CA  GLU A 127      -4.165 -22.897  29.551  1.00 13.24           C  
ATOM    127  CA  ALA A 128      -5.369 -19.314  28.967  1.00 13.38           C  
ATOM    128  CA  ASP A 129      -8.691 -20.176  27.305  1.00 11.01           C  
ATOM    129  CA  ILE A 130     -11.454 -19.513  29.833  1.00 12.45           C  
ATOM    130  CA  ASP A 131     -14.493 -19.062  27.542  1.00 14.06           C  
ATOM    131  CA  GLY A 132     -13.849 -22.247  25.541  1.00 14.95           C  
ATOM    132  CA  ASP A 133     -13.679 -20.809  21.999  1.00 14.21           C  
ATOM    133  CA  GLY A 134     -10.125 -22.129  21.418  1.00 12.69           C  
ATOM    134  CA  HIS A 135      -8.716 -18.611  21.227  1.00 10.74           C  
ATOM    135  CA  ILE A 136      -7.360 -15.950  23.617  0.71  9.61           C  
ATOM    136  CA  ASN A 137      -9.232 -12.647  23.807  1.00 10.65           C  
ATOM    137  CA  TYR A 138      -7.752  -9.556  25.509  0.62 11.57           C  
ATOM    138  CA  GLU A 139      -9.245 -10.313  28.935  1.00 12.62           C  
ATOM    139  CA  GLU A 140      -7.863 -13.877  28.944  1.00 10.88           C  
ATOM    140  CA  PHE A 141      -4.473 -12.487  27.932  0.53 10.57           C  
ATOM    141  CA  VAL A 142      -4.448 -10.067  30.873  1.00 13.02           C  
ATOM    142  CA  ARG A 143      -5.457 -12.772  33.370  0.48 16.92           C  
ATOM    143  CA  MET A 144      -2.747 -15.081  32.092  0.73 17.91           C  
ATOM    144  CA  MET A 145      -0.129 -12.364  32.538  1.00 23.30           C  
ATOM    145  CA  VAL A 146      -1.114 -11.721  36.163  1.00 30.36           C  
ATOM    146  CA  SER A 147      -1.091 -15.363  37.347  1.00 49.83           C  
TER     147      SER A 147                                                       
ENDMDL
MODEL      20
ATOM      1  CA  GLU A   2      16.790  -7.568  44.426  1.00 54.51           C  
ATOM      2  CA  GLN A   3      19.281  -5.471  42.457  1.00 43.98           C  
ATOM      3  CA  LEU A   4      18.779  -4.853  38.682  1.00 29.51           C  
ATOM      4  CA  THR A   5      20.845  -6.630  36.028  1.00 23.38           C  
ATOM      5  CA  GLU A   6      22.772  -4.851  33.289  1.00 23.41           C  
ATOM      6  CA  GLU A   7      20.502  -6.344  30.608  1.00 18.74           C  
ATOM      7  CA  GLN A   8      17.454  -5.013  32.469  1.00 15.79           C  
ATOM      8  CA  ILE A   9      19.109  -1.582  32.528  0.60 16.16           C  
ATOM      9  CA  ALA A  10      19.970  -1.968  28.809  1.00 15.86           C  
ATOM     10  CA  GLU A  11      16.331  -2.818  28.075  0.44 14.66           C  
ATOM     11  CA  PHE A  12      15.111   0.292  29.901  0.74 12.86           C  
ATOM     12  CA  LYS A  13      17.761   2.420  28.158  0.60 10.51           C  
ATOM     13  CA  GLU A  14      16.653   1.140  24.745  1.00 11.86           C  
ATOM     14  CA  ALA A  15      13.006   1.943  25.527  1.00 11.89           C  
ATOM     15  CA  PHE A  16      13.915   5.401  26.869  1.00  8.45           C  
ATOM     16  CA  ALA A  17      16.009   6.116  23.768  1.00  9.18           C  
ATOM     17  CA  LEU A  18      13.049   5.384  21.474  1.00 11.42           C  
ATOM     18  CA  PHE A  19      11.225   8.325  23.052  1.00  8.68           C  
ATOM     19  CA  ASP A  20      14.304  10.524  23.549  1.00  7.43           C  
ATOM     20  CA  LYS A  21      14.852  11.053  19.798  1.00 12.02           C  
ATOM     21  CA  ASP A  22      17.496  13.761  20.127  1.00  9.95           C  
ATOM     22  CA  GLY A  23      19.477  11.918  22.826  1.00  9.50           C  
ATOM     23  CA  ASP A  24      19.550  14.788  25.334  1.00  8.33           C  
ATOM     24  CA  GLY A  25      18.462  12.647  28.297  1.00  7.50           C  
ATOM     25  CA  THR A  26      14.908  14.014  28.551  1.00  7.23           C  
ATOM     26  CA  ILE A  27      11.566  13.190  26.909  1.00  7.78           C  
ATOM     27  CA  THR A  28       9.511  16.242  25.973  1.00  9.03           C  
ATOM     28  CA  THR A  29       5.845  16.424  24.972  1.00 11.81           C  
ATOM     29  CA  LYS A  30       7.020  16.745  21.350  1.00 14.05           C  
ATOM     30  CA  GLU A  31       8.954  13.470  21.625  1.00  9.87           C  
ATOM     31  CA  LEU A  32       6.257  11.552  23.482  1.00  9.76           C  
ATOM     32  CA  GLY A  33       3.779  12.758  20.840  1.00  9.58           C  
ATOM     33  CA  THR A  34       6.066  11.634  18.015  1.00  9.32           C  
ATOM     34  CA  VAL A  35       6.046   8.063  19.329  1.00  9.59           C  
ATOM     35  CA  MET A  36       2.307   7.918  19.951  0.61  9.67           C  
ATOM     36  CA  ARG A  37       1.574   9.379  16.541  1.00  8.72           C  
ATOM     37  CA  SER A  38       3.712   6.683  14.918  1.00 12.32           C  
ATOM     38  CA  LEU A  39       1.549   4.120  16.737  0.53 15.72           C  
ATOM     39  CA  GLY A  40      -1.728   5.541  15.385  1.00 12.21           C  
ATOM     40  CA  GLN A  41      -2.783   8.034  18.074  1.00 10.24           C  
ATOM     41  CA  ASN A  42      -2.961  11.826  17.780  1.00  7.42           C  
ATOM     42  CA  PRO A  43      -1.924  13.362  21.123  0.63  8.37           C  
ATOM     43  CA  THR A  44      -2.191  17.129  21.487  1.00  9.95           C  
ATOM     44  CA  GLU A  45       0.808  19.152  22.652  1.00 10.91           C  
ATOM     45  CA  ALA A  46      -0.869  19.590  26.052  1.00 11.63           C  
ATOM     46  CA  GLU A  47      -1.419  15.838  26.465  1.00  9.34           C  
ATOM     47  CA  LEU A  48       2.208  15.179  25.521  1.00  8.88           C  
ATOM     48  CA  GLN A  49       3.339  17.755  28.099  1.00  9.62           C  
ATOM     49  CA  ASP A  50       1.286  16.065  30.805  1.00 10.37           C  
ATOM     50  CA  MET A  51       3.007  12.786  29.890  1.00 10.93           C  
ATOM     51  CA  ILE A  52       6.461  14.366  30.332  0.52  9.63           C  
ATOM     52  CA  ASN A  53       5.416  16.175  33.502  1.00 10.19           C  
ATOM     53  CA  GLU A  54       4.622  12.847  35.190  1.00 17.10           C  
ATOM     54  CA  VAL A  55       8.248  11.721  34.830  0.44 15.60           C  
ATOM     55  CA  ASP A  56      10.187  15.013  34.659  1.00 15.46           C  
ATOM     56  CA  ALA A  57      11.737  14.933  38.142  1.00 13.59           C  
ATOM     57  CA  ASP A  58      14.302  17.732  37.592  1.00 12.17           C  
ATOM     58  CA  GLY A  59      11.770  19.985  35.830  1.00 16.07           C  
ATOM     59  CA  ASN A  60      13.859  20.726  32.704  1.00 15.63           C  
ATOM     60  CA  GLY A  61      10.989  19.886  30.306  1.00 11.82           C  
ATOM     61  CA  THR A  62      12.426  16.641  28.862  1.00  8.43           C  
ATOM     62  CA  ILE A  63      12.869  12.988  29.942  1.00  7.21           C  
ATOM     63  CA  ASP A  64      16.398  11.679  30.593  1.00  7.73           C  
ATOM     64  CA  PHE A  65      17.369   8.013  31.025  1.00  9.05           C  
ATOM     65  CA  PRO A  66      16.705   7.736  34.806  1.00 11.62           C  
ATOM     66  CA  GLU A  67      13.370   9.558  34.405  1.00  9.06           C  
ATOM     67  CA  PHE A  68      12.455   7.079  31.623  0.59  9.62           C  
ATOM     68  CA  LEU A  69      13.405   4.115  33.839  1.00 13.94           C  
ATOM     69  CA  SER A  70      11.126   5.535  36.535  0.78 14.51           C  
ATOM     70  CA  LEU A  71       8.248   5.896  34.028  0.53 12.64           C  
ATOM     71  CA  MET A  72       8.566   2.264  32.886  0.67 14.57           C  
ATOM     72  CA  ALA A  73       8.655   0.941  36.426  0.54 17.68           C  
ATOM     73  CA  ARG A  74       5.393   2.810  37.180  0.51 16.59           C  
ATOM     74  CA  LYS A  75       3.949   3.253  33.639  1.00 22.03           C  
ATOM     75  CA  MET A  76       5.385   0.086  32.124  0.60 22.35           C  
ATOM     76  CA  LYS A  77       3.672  -1.842  34.918  1.00 25.50           C  
ATOM     77  CA  GLU A  78       1.139   0.579  36.384  0.58 19.93           C  
ATOM     78  CA  GLN A  79      -1.212   1.137  33.467  1.00 18.67           C  
ATOM     79  CA  ASP A  80      -1.370  -2.358  31.896  0.31 19.26           C  
ATOM     80  CA  SER A  81      -3.628  -4.122  34.408  0.46 21.04           C  
ATOM     81  CA  GLU A  82      -7.154  -3.397  33.185  0.56 18.44           C  
ATOM     82  CA  GLU A  83      -7.550  -1.227  30.045  1.00 17.69           C  
ATOM     83  CA  GLU A  84      -3.935  -2.114  29.196  1.00 21.94           C  
ATOM     84  CA  LEU A  85      -4.401  -5.901  29.300  0.51 14.30           C  
ATOM     85  CA  ILE A  86      -7.257  -5.213  26.895  1.00 13.46           C  
ATOM     86  CA  GLU A  87      -4.792  -3.433  24.593  0.58 16.18           C  
ATOM     87  CA  ALA A  88      -2.397  -6.388  24.818  1.00 16.77           C  
ATOM     88  CA  PHE A  89      -5.203  -8.828  23.974  1.00 12.77           C  
ATOM     89  CA  LYS A  90      -6.288  -6.679  20.998  0.51 11.05           C  
ATOM     90  CA  VAL A  91      -2.798  -7.056  19.524  0.54 12.30           C  
ATOM     91  CA  PHE A  92      -3.071 -10.856  19.764  0.61 11.45           C  
ATOM     92  CA  ASP A  93      -6.684 -10.851  18.564  1.00 12.43           C  
ATOM     93  CA  ARG A  94      -5.669 -10.084  14.977  1.00 15.05           C  
ATOM     94  CA  ASP A  95      -9.052 -10.321  13.241  1.00 17.81           C  
ATOM     95  CA  GLY A  96     -10.857  -8.509  16.081  1.00 21.74           C  
ATOM     96  CA  ASN A  97     -13.509 -11.092  16.993  1.00 21.86           C  
ATOM     97  CA  GLY A  98     -12.837 -10.992  20.756  1.00 18.47           C  
ATOM     98  CA  LEU A  99     -11.059 -14.374  20.830  1.00 13.28           C  
ATOM     99  CA  ILE A 100      -7.366 -15.132  20.445  0.90  9.81           C  
ATOM    100  CA  SER A 101      -7.202 -18.395  18.506  1.00 10.27           C  
ATOM    101  CA  ALA A 102      -4.297 -20.805  18.604  1.00 10.69           C  
ATOM    102  CA  ALA A 103      -3.317 -19.623  15.099  1.00 11.64           C  
ATOM    103  CA  GLU A 104      -3.428 -15.931  16.055  1.00  9.38           C  
ATOM    104  CA  LEU A 105      -1.273 -16.570  19.111  1.00  9.41           C  
ATOM    105  CA  ARG A 106       1.168 -18.472  16.891  1.00  9.65           C  
ATOM    106  CA  HIS A 107       1.213 -15.528  14.483  0.34 10.82           C  
ATOM    107  CA  VAL A 108       2.112 -12.984  17.186  1.00 11.53           C  
ATOM    108  CA  MET A 109       4.845 -15.206  18.674  1.00 10.52           C  
ATOM    109  CA  THR A 110       6.483 -15.556  15.234  1.00 11.80           C  
ATOM    110  CA  ASN A 111       6.452 -11.765  14.814  0.72 10.91           C  
ATOM    111  CA  LEU A 112       8.051 -11.363  18.243  1.00 12.32           C  
ATOM    112  CA  GLY A 113      10.866 -13.692  17.146  1.00 11.96           C  
ATOM    113  CA  GLU A 114       9.802 -16.938  18.836  1.00 10.90           C  
ATOM    114  CA  LYS A 115       9.132 -19.689  16.283  0.67 10.41           C  
ATOM    115  CA  LEU A 116       7.353 -22.166  18.593  0.58  8.35           C  
ATOM    116  CA  THR A 117       5.723 -25.437  17.522  1.00  8.53           C  
ATOM    117  CA  ASP A 118       1.965 -25.922  17.099  1.00  8.68           C  
ATOM    118  CA  ASP A 119       1.948 -28.181  20.183  0.34  8.53           C  
ATOM    119  CA  GLU A 120       3.500 -25.411  22.301  1.00  9.37           C  
ATOM    120  CA  VAL A 121       0.955 -22.870  21.065  1.00  9.39           C  
ATOM    121  CA  ASP A 122      -1.859 -25.411  21.388  1.00  9.65           C  
ATOM    122  CA  GLU A 123      -0.744 -26.232  24.947  1.00 10.75           C  
ATOM    123  CA  MET A 124      -0.199 -22.488  25.544  1.00 10.60           C  
ATOM    124  CA  ILE A 125      -3.627 -21.604  24.193  0.61 11.16           C  
ATOM    125  CA  ARG A 126      -5.449 -24.204  26.298  1.00 11.30           C  
ATOM    126  CA  GLU A 127      -3.642 -22.862  29.379  1.00 13.24           C  
ATOM    127  CA  ALA A 128      -5.052 -19.337  28.909  1.00 13.38           C  
ATOM    128  CA  ASP A 129      -8.333 -20.349  27.251  1.00 11.01           C  
ATOM    129  CA  ILE A 130     -11.092 -19.922  29.834  1.00 12.45           C  
ATOM    130  CA  ASP A 131     -14.180 -19.569  27.590  1.00 14.06           C  
ATOM    131  CA  GLY A 132     -13.401 -22.655  25.485  1.00 14.95           C  
ATOM    132  CA  ASP A 133     -13.346 -21.114  21.983  1.00 14.21           C  
ATOM    133  CA  GLY A 134      -9.732 -22.221  21.337  1.00 12.69           C  
ATOM    134  CA  HIS A 135      -8.513 -18.627  21.239  1.00 10.74           C  
ATOM    135  CA  ILE A 136      -7.288 -15.953  23.685  0.71  9.61           C  
ATOM    136  CA  ASN A 137      -9.338 -12.764  23.971  1.00 10.65           C  
ATOM    137  CA  TYR A 138      -8.017  -9.640  25.740  0.62 11.57           C  
ATOM    138  CA  GLU A 139      -9.430 -10.569  29.158  1.00 12.62           C  
ATOM    139  CA  GLU A 140      -7.851 -14.049  29.068  1.00 10.88           C  
ATOM    140  CA  PHE A 141      -4.552 -12.443  28.069  0.53 10.57           C  
ATOM    141  CA  VAL A 142      -4.643 -10.109  31.079  1.00 13.02           C  
ATOM    142  CA  ARG A 143      -5.471 -12.942  33.502  0.48 16.92           C  
ATOM    143  CA  MET A 144      -2.646 -15.055  32.131  0.73 17.91           C  
ATOM    144  CA  MET A 145      -0.191 -12.199  32.646  1.00 23.30           C  
ATOM    145  CA  VAL A 146      -1.180 -11.743  36.300  1.00 30.36           C  
ATOM    146  CA  SER A 147      -0.895 -15.408  37.371  1.00 49.83           C  
TER     147      SER A 147                                                       
ENDMDL
MODEL      21
ATOM      1  CA  GLU A   2      16.483  -7.295  44.959  1.00 54.51           C  
ATOM      2  CA  GLN A   3      19.102  -5.563  42.803  1.00 43.98           C  
ATOM      3  CA  LEU A   4      18.504  -5.007  39.035  1.00 29.51           C  
ATOM      4  CA  THR A   5      20.466  -6.932  36.403  1.00 23.38           C  
ATOM      5  CA  GLU A   6      22.405  -5.306  33.581  1.00 23.41           C  
ATOM      6  CA  GLU A   7      20.059  -6.811  30.973  1.00 18.74           C  
ATOM      7  CA  GLN A   8      17.082  -5.325  32.832  1.00 15.79           C  
ATOM      8  CA  ILE A   9      18.849  -1.951  32.753  0.60 16.16           C  
ATOM      9  CA  ALA A  10      19.642  -2.495  29.037  1.00 15.86           C  
ATOM     10  CA  GLU A  11      15.968  -3.247  28.374  0.44 14.66           C  
ATOM     11  CA  PHE A  12      14.875  -0.032  30.103  0.74 12.86           C  
ATOM     12  CA  LYS A  13      17.574   1.939  28.255  0.60 10.51           C  
ATOM     13  CA  GLU A  14      16.385   0.574  24.902  1.00 11.86           C  
ATOM     14  CA  ALA A  15      12.774   1.522  25.688  1.00 11.89           C  
ATOM     15  CA  PHE A  16      13.805   4.993  26.901  1.00  8.45           C  
ATOM     16  CA  ALA A  17      15.894   5.533  23.762  1.00  9.18           C  
ATOM     17  CA  LEU A  18      12.896   4.803  21.517  1.00 11.42           C  
ATOM     18  CA  PHE A  19      11.166   7.850  23.000  1.00  8.68           C  
ATOM     19  CA  ASP A  20      14.311   9.974  23.394  1.00  7.43           C  
ATOM     20  CA  LYS A  21      14.853  10.337  19.623  1.00 12.02           C  
ATOM     21  CA  ASP A  22      17.576  12.981  19.827  1.00  9.95           C  
ATOM     22  CA  GLY A  23      19.523  11.180  22.580  1.00  9.50           C  
ATOM     23  CA  ASP A  24      19.709  14.137  24.979  1.00  8.33           C  
ATOM     24  CA  GLY A  25      18.575  12.144  28.026  1.00  7.50           C  
ATOM     25  CA  THR A  26      15.067  13.632  28.257  1.00  7.23           C  
ATOM     26  CA  ILE A  27      11.690  12.847  26.669  1.00  7.78           C  
ATOM     27  CA  THR A  28       9.717  15.921  25.635  1.00  9.03           C  
ATOM     28  CA  THR A  29       6.050  16.170  24.646  1.00 11.81           C  
ATOM     29  CA  LYS A  30       7.206  16.316  21.008  1.00 14.05           C  
ATOM     30  CA  GLU A  31       9.042  12.997  21.400  1.00  9.87           C  
ATOM     31  CA  LEU A  32       6.306  11.233  23.355  1.00  9.76           C  
ATOM     32  CA  GLY A  33       3.834  12.409  20.694  1.00  9.58           C  
ATOM     33  CA  THR A  34       6.059  11.117  17.891  1.00  9.32           C  
ATOM     34  CA  VAL A  35       5.947   7.595  19.332  1.00  9.59           C  
ATOM     35  CA  MET A  36       2.212   7.588  19.999  0.61  9.67           C  
ATOM     36  CA  ARG A  37       1.483   8.945  16.546  1.00  8.72           C  
ATOM     37  CA  SER A  38       3.522   6.135  14.993  1.00 12.32           C  
ATOM     38  CA  LEU A  39       1.312   3.697  16.926  0.53 15.72           C  
ATOM     39  CA  GLY A  40      -1.938   5.161  15.557  1.00 12.21           C  
ATOM     40  CA  GLN A  41      -2.893   7.784  18.159  1.00 10.24           C  
ATOM     41  CA  ASN A  42      -3.000  11.567  17.755  1.00  7.42           C  
ATOM     42  CA  PRO A  43      -1.866  13.189  21.028  0.63  8.37           C  
ATOM     43  CA  THR A  44      -2.039  16.974  21.256  1.00  9.95           C  
ATOM     44  CA  GLU A  45       1.024  18.954  22.326  1.00 10.91           C  
ATOM     45  CA  ALA A  46      -0.618  19.569  25.715  1.00 11.63           C  
ATOM     46  CA  GLU A  47      -1.276  15.852  26.275  1.00  9.34           C  
ATOM     47  CA  LEU A  48       2.327  15.055  25.344  1.00  8.88           C  
ATOM     48  CA  GLN A  49       3.540  17.695  27.819  1.00  9.62           C  
ATOM     49  CA  ASP A  50       1.445  16.168  30.592  1.00 10.37           C  
ATOM     50  CA  MET A  51       3.074  12.810  29.799  1.00 10.93           C  
ATOM     51  CA  ILE A  52       6.566  14.313  30.184  0.52  9.63           C  
ATOM     52  CA  ASN A  53       5.573  16.266  33.285  1.00 10.19           C  
ATOM     53  CA  GLU A  54       4.695  13.027  35.100  1.00 17.10           C  
ATOM     54  CA  VAL A  55       8.292  11.798  34.800  0.44 15.60           C  
ATOM     55  CA  ASP A  56      10.306  15.035  34.487  1.00 15.46           C  
ATOM     56  CA  ALA A  57      11.882  15.031  37.962  1.00 13.59           C  
ATOM     57  CA  ASP A  58      14.516  17.737  37.292  1.00 12.17           C  
ATOM     58  CA  GLY A  59      12.024  19.992  35.476  1.00 16.07           C  
ATOM     59  CA  ASN A  60      14.095  20.579  32.306  1.00 15.63           C  
ATOM     60  CA  GLY A  61      11.187  19.726  29.956  1.00 11.82           C  
ATOM     61  CA  THR A  62      12.545  16.406  28.607  1.00  8.43           C  
ATOM     62  CA  ILE A  63      12.912  12.778  29.801  1.00  7.21           C  
ATOM     63  CA  ASP A  64      16.413  11.415  30.491  1.00  7.73           C  
ATOM     64  CA  PHE A  65      17.298   7.742  31.044  1.00  9.05           C  
ATOM     65  CA  PRO A  66      16.613   7.593  34.831  1.00 11.62           C  
ATOM     66  CA  GLU A  67      13.329   9.494  34.363  1.00  9.06           C  
ATOM     67  CA  PHE A  68      12.355   6.950  31.658  0.59  9.62           C  
ATOM     68  CA  LEU A  69      13.218   4.037  33.975  1.00 13.94           C  
ATOM     69  CA  SER A  70      10.965   5.613  36.608  0.78 14.51           C  
ATOM     70  CA  LEU A  71       8.119   5.956  34.063  0.53 12.64           C  
ATOM     71  CA  MET A  72       8.316   2.263  33.103  0.67 14.57           C  
ATOM     72  CA  ALA A  73       8.332   1.126  36.711  0.54 17.68           C  
ATOM     73  CA  ARG A  74       5.129   3.140  37.342  0.51 16.59           C  
ATOM     74  CA  LYS A  75       3.695   3.451  33.788  1.00 22.03           C  
ATOM     75  CA  MET A  76       5.064   0.212  32.366  0.60 22.35           C  
ATOM     76  CA  LYS A  77       3.326  -1.585  35.232  1.00 25.50           C  
ATOM     77  CA  GLU A  78       0.809   0.854  36.701  0.58 19.93           C  
ATOM     78  CA  GLN A  79      -1.634   1.359  33.850  1.00 18.67           C  
ATOM     79  CA  ASP A  80      -1.841  -2.122  32.251  0.31 19.26           C  
ATOM     80  CA  SER A  81      -4.126  -3.937  34.704  0.46 21.04           C  
ATOM     81  CA  GLU A  82      -7.646  -3.355  33.387  0.56 18.44           C  
ATOM     82  CA  GLU A  83      -8.185  -1.204  30.255  1.00 17.69           C  
ATOM     83  CA  GLU A  84      -4.527  -1.885  29.388  1.00 21.94           C  
ATOM     84  CA  LEU A  85      -4.763  -5.692  29.479  0.51 14.30           C  
ATOM     85  CA  ILE A  86      -7.655  -5.136  27.082  1.00 13.46           C  
ATOM     86  CA  GLU A  87      -5.281  -3.213  24.796  0.58 16.18           C  
ATOM     87  CA  ALA A  88      -2.746  -6.050  24.996  1.00 16.77           C  
ATOM     88  CA  PHE A  89      -5.429  -8.617  24.126  1.00 12.77           C  
ATOM     89  CA  LYS A  90      -6.602  -6.482  21.174  0.51 11.05           C  
ATOM     90  CA  VAL A  91      -3.096  -6.697  19.702  0.54 12.30           C  
ATOM     91  CA  PHE A  92      -3.222 -10.508  19.897  0.61 11.45           C  
ATOM     92  CA  ASP A  93      -6.836 -10.644  18.705  1.00 12.43           C  
ATOM     93  CA  ARG A  94      -5.870  -9.715  15.144  1.00 15.05           C  
ATOM     94  CA  ASP A  95      -9.235 -10.070  13.394  1.00 17.81           C  
ATOM     95  CA  GLY A  96     -11.122  -8.443  16.291  1.00 21.74           C  
ATOM     96  CA  ASN A  97     -13.642 -11.178  17.134  1.00 21.86           C  
ATOM     97  CA  GLY A  98     -12.970 -11.155  20.899  1.00 18.47           C  
ATOM     98  CA  LEU A  99     -11.018 -14.440  20.874  1.00 13.28           C  
ATOM     99  CA  ILE A 100      -7.294 -15.007  20.461  0.90  9.81           C  
ATOM    100  CA  SER A 101      -6.979 -18.203  18.434  1.00 10.27           C  
ATOM    101  CA  ALA A 102      -3.958 -20.469  18.467  1.00 10.69           C  
ATOM    102  CA  ALA A 103      -3.045 -19.143  14.995  1.00 11.64           C  
ATOM    103  CA  GLU A 104      -3.339 -15.487  16.047  1.00  9.38           C  
ATOM    104  CA  LEU A 105      -1.141 -16.100  19.078  1.00  9.41           C  
ATOM    105  CA  ARG A 106       1.377 -17.814  16.790  1.00  9.65           C  
ATOM    106  CA  HIS A 107       1.262 -14.795  14.477  0.34 10.82           C  
ATOM    107  CA  VAL A 108       2.058 -12.300  17.258  1.00 11.53           C  
ATOM    108  CA  MET A 109       4.914 -14.426  18.647  1.00 10.52           C  
ATOM    109  CA  THR A 110       6.529 -14.590  15.183  1.00 11.80           C  
ATOM    110  CA  ASN A 111       6.297 -10.795  14.870  0.72 10.91           C  
ATOM    111  CA  LEU A 112       7.916 -10.401  18.292  1.00 12.32           C  
ATOM    112  CA  GLY A 113      10.834 -12.559  17.114  1.00 11.96           C  
ATOM    113  CA  GLU A 114       9.961 -15.893  18.741  1.00 10.90           C  
ATOM    114  CA  LYS A 115       9.412 -18.606  16.117  0.67 10.41           C  
ATOM    115  CA  LEU A 116       7.801 -21.234  18.384  0.58  8.35           C  
ATOM    116  CA  THR A 117       6.336 -24.554  17.225  1.00  8.53           C  
ATOM    117  CA  ASP A 118       2.604 -25.208  16.788  1.00  8.68           C  
ATOM    118  CA  ASP A 119       2.699 -27.559  19.802  0.34  8.53           C  
ATOM    119  CA  GLU A 120       4.114 -24.783  22.006  1.00  9.37           C  
ATOM    120  CA  VAL A 121       1.436 -22.341  20.846  1.00  9.39           C  
ATOM    121  CA  ASP A 122      -1.249 -25.022  21.142  1.00  9.65           C  
ATOM    122  CA  GLU A 123      -0.049 -25.875  24.666  1.00 10.75           C  
ATOM    123  CA  MET A 124       0.267 -22.123  25.363  1.00 10.60           C  
ATOM    124  CA  ILE A 125      -3.220 -21.411  24.055  0.61 11.16           C  
ATOM    125  CA  ARG A 126      -4.869 -24.163  26.107  1.00 11.30           C  
ATOM    126  CA  GLU A 127      -3.108 -22.798  29.205  1.00 13.24           C  
ATOM    127  CA  ALA A 128      -4.727 -19.349  28.849  1.00 13.38           C  
ATOM    128  CA  ASP A 129      -7.958 -20.516  27.193  1.00 11.01           C  
ATOM    129  CA  ILE A 130     -10.696 -20.329  29.827  1.00 12.45           C  
ATOM    130  CA  ASP A 131     -13.829 -20.087  27.631  1.00 14.06           C  
ATOM    131  CA  GLY A 132     -12.918 -23.064  25.425  1.00 14.95           C  
ATOM    132  CA  ASP A 133     -12.990 -21.429  21.965  1.00 14.21           C  
ATOM    133  CA  GLY A 134      -9.326 -22.310  21.256  1.00 12.69           C  
ATOM    134  CA  HIS A 135      -8.309 -18.650  21.254  1.00 10.74           C  
ATOM    135  CA  ILE A 136      -7.218 -15.970  23.754  0.71  9.61           C  
ATOM    136  CA  ASN A 137      -9.443 -12.911  24.135  1.00 10.65           C  
ATOM    137  CA  TYR A 138      -8.287  -9.762  25.972  0.62 11.57           C  
ATOM    138  CA  GLU A 139      -9.607 -10.859  29.377  1.00 12.62           C  
ATOM    139  CA  GLU A 140      -7.829 -14.238  29.189  1.00 10.88           C  
ATOM    140  CA  PHE A 141      -4.639 -12.417  28.207  0.53 10.57           C  
ATOM    141  CA  VAL A 142      -4.840 -10.178  31.283  1.00 13.02           C  
ATOM    142  CA  ARG A 143      -5.474 -13.124  33.627  0.48 16.92           C  
ATOM    143  CA  MET A 144      -2.543 -15.028  32.167  0.73 17.91           C  
ATOM    144  CA  MET A 145      -0.262 -12.041  32.755  1.00 23.30           C  
ATOM    145  CA  VAL A 146      -1.243 -11.774  36.433  1.00 30.36           C  
ATOM    146  CA  SER A 147      -0.690 -15.441  37.388  1.00 49.83           C  
TER     147      SER A 147                                                       
ENDMDL
MODEL      22
ATOM      1  CA  GLU A   2      16.236  -6.985  45.472  1.00 54.51           C  
ATOM      2  CA  GLN A   3      18.934  -5.640  43.139  1.00 43.98           C  
ATOM      3  CA  LEU A   4      18.239  -5.144  39.380  1.00 29.51           C  
ATOM      4  CA  THR A   5      20.091  -7.216  36.777  1.00 23.38           C  
ATOM      5  CA  GLU A   6      22.034  -5.750  33.875  1.00 23.41           C  
ATOM      6  CA  GLU A   7      19.612  -7.261  31.343  1.00 18.74           C  
ATOM      7  CA  GLN A   8      16.712  -5.618  33.194  1.00 15.79           C  
ATOM      8  CA  ILE A   9      18.592  -2.312  32.976  0.60 16.16           C  
ATOM      9  CA  ALA A  10      19.308  -3.014  29.269  1.00 15.86           C  
ATOM     10  CA  GLU A  11      15.602  -3.660  28.679  0.44 14.66           C  
ATOM     11  CA  PHE A  12      14.643  -0.348  30.303  0.74 12.86           C  
ATOM     12  CA  LYS A  13      17.386   1.459  28.353  0.60 10.51           C  
ATOM     13  CA  GLU A  14      16.109   0.013  25.066  1.00 11.86           C  
ATOM     14  CA  ALA A  15      12.540   1.109  25.852  1.00 11.89           C  
ATOM     15  CA  PHE A  16      13.696   4.584  26.932  1.00  8.45           C  
ATOM     16  CA  ALA A  17      15.773   4.943  23.759  1.00  9.18           C  
ATOM     17  CA  LEU A  18      12.734   4.220  21.566  1.00 11.42           C  
ATOM     18  CA  PHE A  19      11.104   7.370  22.948  1.00  8.68           C  
ATOM     19  CA  ASP A  20      14.315   9.410  23.238  1.00  7.43           C  
ATOM     20  CA  LYS A  21      14.842   9.603  19.452  1.00 12.02           C  
ATOM     21  CA  ASP A  22      17.644  12.173  19.530  1.00  9.95           C  
ATOM     22  CA  GLY A  23      19.559  10.417  22.335  1.00  9.50           C  
ATOM     23  CA  ASP A  24      19.865  13.456  24.617  1.00  8.33           C  
ATOM     24  CA  GLY A  25      18.691  11.618  27.747  1.00  7.50           C  
ATOM     25  CA  THR A  26      15.234  13.228  27.953  1.00  7.23           C  
ATOM     26  CA  ILE A  27      11.821  12.488  26.419  1.00  7.78           C  
ATOM     27  CA  THR A  28       9.931  15.578  25.287  1.00  9.03           C  
ATOM     28  CA  THR A  29       6.266  15.896  24.311  1.00 11.81           C  
ATOM     29  CA  LYS A  30       7.394  15.865  20.661  1.00 14.05           C  
ATOM     30  CA  GLU A  31       9.128  12.508  21.175  1.00  9.87           C  
ATOM     31  CA  LEU A  32       6.361  10.907  23.224  1.00  9.76           C  
ATOM     32  CA  GLY A  33       3.891  12.052  20.548  1.00  9.58           C  
ATOM     33  CA  THR A  34       6.045  10.591  17.773  1.00  9.32           C  
ATOM     34  CA  VAL A  35       5.843   7.128  19.341  1.00  9.59           C  
ATOM     35  CA  MET A  36       2.118   7.263  20.052  0.61  9.67           C  
ATOM     36  CA  ARG A  37       1.386   8.515  16.560  1.00  8.72           C  
ATOM     37  CA  SER A  38       3.320   5.592  15.081  1.00 12.32           C  
ATOM     38  CA  LEU A  39       1.067   3.290  17.128  0.53 15.72           C  
ATOM     39  CA  GLY A  40      -2.156   4.796  15.741  1.00 12.21           C  
ATOM     40  CA  GLN A  41      -3.002   7.545  18.251  1.00 10.24           C  
ATOM     41  CA  ASN A  42      -3.038  11.316  17.737  1.00  7.42           C  
ATOM     42  CA  PRO A  43      -1.810  13.017  20.936  0.63  8.37           C  
ATOM     43  CA  THR A  44      -1.884  16.812  21.026  1.00  9.95           C  
ATOM     44  CA  GLU A  45       1.243  18.742  22.002  1.00 10.91           C  
ATOM     45  CA  ALA A  46      -0.359  19.536  25.372  1.00 11.63           C  
ATOM     46  CA  GLU A  47      -1.128  15.865  26.080  1.00  9.34           C  
ATOM     47  CA  LEU A  48       2.446  14.926  25.170  1.00  8.88           C  
ATOM     48  CA  GLN A  49       3.743  17.624  27.539  1.00  9.62           C  
ATOM     49  CA  ASP A  50       1.608  16.267  30.371  1.00 10.37           C  
ATOM     50  CA  MET A  51       3.141  12.836  29.706  1.00 10.93           C  
ATOM     51  CA  ILE A  52       6.671  14.256  30.038  0.52  9.63           C  
ATOM     52  CA  ASN A  53       5.734  16.352  33.062  1.00 10.19           C  
ATOM     53  CA  GLU A  54       4.769  13.211  35.003  1.00 17.10           C  
ATOM     54  CA  VAL A  55       8.333  11.880  34.769  0.44 15.60           C  
ATOM     55  CA  ASP A  56      10.425  15.050  34.315  1.00 15.46           C  
ATOM     56  CA  ALA A  57      12.029  15.119  37.779  1.00 13.59           C  
ATOM     57  CA  ASP A  58      14.731  17.726  36.991  1.00 12.17           C  
ATOM     58  CA  GLY A  59      12.279  19.982  35.124  1.00 16.07           C  
ATOM     59  CA  ASN A  60      14.326  20.414  31.913  1.00 15.63           C  
ATOM     60  CA  GLY A  61      11.379  19.554  29.615  1.00 11.82           C  
ATOM     61  CA  THR A  62      12.655  16.163  28.361  1.00  8.43           C  
ATOM     62  CA  ILE A  63      12.947  12.565  29.668  1.00  7.21           C  
ATOM     63  CA  ASP A  64      16.418  11.148  30.396  1.00  7.73           C  
ATOM     64  CA  PHE A  65      17.215   7.473  31.070  1.00  9.05           C  
ATOM     65  CA  PRO A  66      16.515   7.454  34.858  1.00 11.62           C  
ATOM     66  CA  GLU A  67      13.286   9.430  34.324  1.00  9.06           C  
ATOM     67  CA  PHE A  68      12.249   6.827  31.699  0.59  9.62           C  
ATOM     68  CA  LEU A  69      13.026   3.970  34.112  1.00 13.94           C  
ATOM     69  CA  SER A  70      10.806   5.699  36.679  0.78 14.51           C  
ATOM     70  CA  LEU A  71       7.990   6.022  34.100  0.53 12.64           C  
ATOM     71  CA  MET A  72       8.065   2.282  33.319  0.67 14.57           C  
ATOM     72  CA  ALA A  73       8.018   1.333  36.982  0.54 17.68           C  
ATOM     73  CA  ARG A  74       4.877   3.479  37.489  0.51 16.59           C  
ATOM     74  CA  LYS A  75       3.441   3.654  33.932  1.00 22.03           C  
ATOM     75  CA  MET A  76       4.740   0.347  32.605  0.60 22.35           C  
ATOM     76  CA  LYS A  77       2.989  -1.314  35.546  1.00 25.50           C  
ATOM     77  CA  GLU A  78       0.482   1.137  37.018  0.58 19.93           C  
ATOM     78  CA  GLN A  79      -2.052   1.578  34.236  1.00 18.67           C  
ATOM     79  CA  ASP A  80      -2.305  -1.890  32.610  0.31 19.26           C  
ATOM     80  CA  SER A  81      -4.618  -3.760  34.994  0.46 21.04           C  
ATOM     81  CA  GLU A  82      -8.123  -3.321  33.578  0.56 18.44           C  
ATOM     82  CA  GLU A  83      -8.802  -1.202  30.451  1.00 17.69           C  
ATOM     83  CA  GLU A  84      -5.112  -1.680  29.569  1.00 21.94           C  
ATOM     84  CA  LEU A  85      -5.120  -5.493  29.652  0.51 14.30           C  
ATOM     85  CA  ILE A  86      -8.039  -5.069  27.256  1.00 13.46           C  
ATOM     86  CA  GLU A  87      -5.758  -3.013  24.990  0.58 16.18           C  
ATOM     87  CA  ALA A  88      -3.090  -5.729  25.172  1.00 16.77           C  
ATOM     88  CA  PHE A  89      -5.648  -8.414  24.273  1.00 12.77           C  
ATOM     89  CA  LYS A  90      -6.903  -6.299  21.342  0.51 11.05           C  
ATOM     90  CA  VAL A  91      -3.386  -6.357  19.879  0.54 12.30           C  
ATOM     91  CA  PHE A  92      -3.368 -10.171  20.030  0.61 11.45           C  
ATOM     92  CA  ASP A  93      -6.978 -10.446  18.844  1.00 12.43           C  
ATOM     93  CA  ARG A  94      -6.067  -9.358  15.312  1.00 15.05           C  
ATOM     94  CA  ASP A  95      -9.408  -9.825  13.544  1.00 17.81           C  
ATOM     95  CA  GLY A  96     -11.367  -8.389  16.493  1.00 21.74           C  
ATOM     96  CA  ASN A  97     -13.749 -11.266  17.262  1.00 21.86           C  
ATOM     97  CA  GLY A  98     -13.074 -11.322  21.027  1.00 18.47           C  
ATOM     98  CA  LEU A  99     -10.956 -14.499  20.904  1.00 13.28           C  
ATOM     99  CA  ILE A 100      -7.211 -14.875  20.469  0.90  9.81           C  
ATOM    100  CA  SER A 101      -6.752 -17.996  18.355  1.00 10.27           C  
ATOM    101  CA  ALA A 102      -3.623 -20.112  18.328  1.00 10.69           C  
ATOM    102  CA  ALA A 103      -2.781 -18.646  14.893  1.00 11.64           C  
ATOM    103  CA  GLU A 104      -3.255 -15.037  16.041  1.00  9.38           C  
ATOM    104  CA  LEU A 105      -1.015 -15.625  19.049  1.00  9.41           C  
ATOM    105  CA  ARG A 106       1.569 -17.147  16.698  1.00  9.65           C  
ATOM    106  CA  HIS A 107       1.294 -14.063  14.484  0.34 10.82           C  
ATOM    107  CA  VAL A 108       1.990 -11.624  17.342  1.00 11.53           C  
ATOM    108  CA  MET A 109       4.962 -13.648  18.634  1.00 10.52           C  
ATOM    109  CA  THR A 110       6.546 -13.626  15.152  1.00 11.80           C  
ATOM    110  CA  ASN A 111       6.116  -9.841  14.948  0.72 10.91           C  
ATOM    111  CA  LEU A 112       7.754  -9.454  18.363  1.00 12.32           C  
ATOM    112  CA  GLY A 113      10.765 -11.434  17.110  1.00 11.96           C  
ATOM    113  CA  GLU A 114      10.083 -14.846  18.669  1.00 10.90           C  
ATOM    114  CA  LYS A 115       9.654 -17.513  15.974  0.67 10.41           C  
ATOM    115  CA  LEU A 116       8.216 -20.279  18.191  0.58  8.35           C  
ATOM    116  CA  THR A 117       6.915 -23.637  16.940  1.00  8.53           C  
ATOM    117  CA  ASP A 118       3.216 -24.455  16.485  1.00  8.68           C  
ATOM    118  CA  ASP A 119       3.427 -26.891  19.425  0.34  8.53           C  
ATOM    119  CA  GLU A 120       4.706 -24.121  21.716  1.00  9.37           C  
ATOM    120  CA  VAL A 121       1.904 -21.785  20.629  1.00  9.39           C  
ATOM    121  CA  ASP A 122      -0.649 -24.596  20.903  1.00  9.65           C  
ATOM    122  CA  GLU A 123       0.641 -25.469  24.392  1.00 10.75           C  
ATOM    123  CA  MET A 124       0.720 -21.725  25.188  1.00 10.60           C  
ATOM    124  CA  ILE A 125      -2.817 -21.197  23.919  0.61 11.16           C  
ATOM    125  CA  ARG A 126      -4.278 -24.091  25.917  1.00 11.30           C  
ATOM    126  CA  GLU A 127      -2.566 -22.702  29.031  1.00 13.24           C  
ATOM    127  CA  ALA A 128      -4.395 -19.348  28.786  1.00 13.38           C  
ATOM    128  CA  ASP A 129      -7.564 -20.673  27.130  1.00 11.01           C  
ATOM    129  CA  ILE A 130     -10.265 -20.730  29.808  1.00 12.45           C  
ATOM    130  CA  ASP A 131     -13.438 -20.611  27.659  1.00 14.06           C  
ATOM    131  CA  GLY A 132     -12.398 -23.469  25.356  1.00 14.95           C  
ATOM    132  CA  ASP A 133     -12.606 -21.752  21.941  1.00 14.21           C  
ATOM    133  CA  GLY A 134      -8.905 -22.396  21.175  1.00 12.69           C  
ATOM    134  CA  HIS A 135      -8.099 -18.683  21.267  1.00 10.74           C  
ATOM    135  CA  ILE A 136      -7.146 -16.002  23.822  0.71  9.61           C  
ATOM    136  CA  ASN A 137      -9.546 -13.089  24.294  1.00 10.65           C  
ATOM    137  CA  TYR A 138      -8.559  -9.923  26.198  0.62 11.57           C  
ATOM    138  CA  GLU A 139      -9.773 -11.183  29.587  1.00 12.62           C  
ATOM    139  CA  GLU A 140      -7.797 -14.443  29.303  1.00 10.88           C  
ATOM    140  CA  PHE A 141      -4.732 -12.407  28.342  0.53 10.57           C  
ATOM    141  CA  VAL A 142      -5.040 -10.270  31.482  1.00 13.02           C  
ATOM    142  CA  ARG A 143      -5.466 -13.315  33.745  0.48 16.92           C  
ATOM    143  CA  MET A 144      -2.440 -14.996  32.199  0.73 17.91           C  
ATOM    144  CA  MET A 145      -0.347 -11.890  32.865  1.00 23.30           C  
ATOM    145  CA  VAL A 146      -1.304 -11.813  36.561  1.00 30.36           C  
ATOM    146  CA  SER A 147      -0.481 -15.459  37.396  1.00 49.83           C  
TER     147      SER A 147                                                       
ENDMDL
MODEL      23
ATOM      1  CA  GLU A   2      16.049  -6.644  45.959  1.00 54.51           C  
ATOM      2  CA  GLN A   3      18.777  -5.702  43.465  1.00 43.98           C  
ATOM      3  CA  LEU A   4      17.988  -5.264  39.719  1.00 29.51           C  
ATOM      4  CA  THR A   5      19.720  -7.480  37.152  1.00 23.38           C  
ATOM      5  CA  GLU A   6      21.662  -6.180  34.173  1.00 23.41           C  
ATOM      6  CA  GLU A   7      19.160  -7.691  31.721  1.00 18.74           C  
ATOM      7  CA  GLN A   8      16.346  -5.891  33.558  1.00 15.79           C  
ATOM      8  CA  ILE A   9      18.336  -2.663  33.200  0.60 16.16           C  
ATOM      9  CA  ALA A  10      18.968  -3.521  29.507  1.00 15.86           C  
ATOM     10  CA  GLU A  11      15.233  -4.055  28.988  0.44 14.66           C  
ATOM     11  CA  PHE A  12      14.415  -0.652  30.502  0.74 12.86           C  
ATOM     12  CA  LYS A  13      17.194   0.980  28.454  0.60 10.51           C  
ATOM     13  CA  GLU A  14      15.825  -0.541  25.238  1.00 11.86           C  
ATOM     14  CA  ALA A  15      12.305   0.705  26.020  1.00 11.89           C  
ATOM     15  CA  PHE A  16      13.588   4.175  26.963  1.00  8.45           C  
ATOM     16  CA  ALA A  17      15.644   4.350  23.761  1.00  9.18           C  
ATOM     17  CA  LEU A  18      12.563   3.637  21.622  1.00 11.42           C  
ATOM     18  CA  PHE A  19      11.039   6.885  22.900  1.00  8.68           C  
ATOM     19  CA  ASP A  20      14.313   8.833  23.084  1.00  7.43           C  
ATOM     20  CA  LYS A  21      14.818   8.853  19.290  1.00 12.02           C  
ATOM     21  CA  ASP A  22      17.697  11.340  19.239  1.00  9.95           C  
ATOM     22  CA  GLY A  23      19.581   9.633  22.095  1.00  9.50           C  
ATOM     23  CA  ASP A  24      20.013  12.746  24.255  1.00  8.33           C  
ATOM     24  CA  GLY A  25      18.807  11.070  27.463  1.00  7.50           C  
ATOM     25  CA  THR A  26      15.406  12.802  27.639  1.00  7.23           C  
ATOM     26  CA  ILE A  27      11.956  12.111  26.162  1.00  7.78           C  
ATOM     27  CA  THR A  28      10.151  15.212  24.930  1.00  9.03           C  
ATOM     28  CA  THR A  29       6.488  15.601  23.967  1.00 11.81           C  
ATOM     29  CA  LYS A  30       7.581  15.392  20.313  1.00 14.05           C  
ATOM     30  CA  GLU A  31       9.211  12.004  20.951  1.00  9.87           C  
ATOM     31  CA  LEU A  32       6.418  10.574  23.092  1.00  9.76           C  
ATOM     32  CA  GLY A  33       3.949  11.689  20.402  1.00  9.58           C  
ATOM     33  CA  THR A  34       6.023  10.059  17.661  1.00  9.32           C  
ATOM     34  CA  VAL A  35       5.733   6.663  19.358  1.00  9.59           C  
ATOM     35  CA  MET A  36       2.023   6.946  20.109  0.61  9.67           C  
ATOM     36  CA  ARG A  37       1.283   8.089  16.581  1.00  8.72           C  
ATOM     37  CA  SER A  38       3.106   5.058  15.183  1.00 12.32           C  
ATOM     38  CA  LEU A  39       0.815   2.898  17.342  0.53 15.72           C  
ATOM     39  CA  GLY A  40      -2.379   4.449  15.938  1.00 12.21           C  
ATOM     40  CA  GLN A  41      -3.109   7.318  18.348  1.00 10.24           C  
ATOM     41  CA  ASN A  42      -3.075  11.071  17.724  1.00  7.42           C  
ATOM     42  CA  PRO A  43      -1.755  12.846  20.848  0.63  8.37           C  
ATOM     43  CA  THR A  44      -1.727  16.645  20.797  1.00  9.95           C  
ATOM     44  CA  GLU A  45       1.464  18.515  21.682  1.00 10.91           C  
ATOM     45  CA  ALA A  46      -0.093  19.490  25.024  1.00 11.63           C  
ATOM     46  CA  GLU A  47      -0.976  15.874  25.881  1.00  9.34           C  
ATOM     47  CA  LEU A  48       2.564  14.792  24.998  1.00  8.88           C  
ATOM     48  CA  GLN A  49       3.949  17.540  27.257  1.00  9.62           C  
ATOM     49  CA  ASP A  50       1.778  16.362  30.143  1.00 10.37           C  
ATOM     50  CA  MET A  51       3.210  12.864  29.611  1.00 10.93           C  
ATOM     51  CA  ILE A  52       6.776  14.194  29.894  0.52  9.63           C  
ATOM     52  CA  ASN A  53       5.900  16.432  32.833  1.00 10.19           C  
ATOM     53  CA  GLU A  54       4.849  13.399  34.898  1.00 17.10           C  
ATOM     54  CA  VAL A  55       8.376  11.966  34.735  0.44 15.60           C  
ATOM     55  CA  ASP A  56      10.545  15.060  34.142  1.00 15.46           C  
ATOM     56  CA  ALA A  57      12.181  15.200  37.592  1.00 13.59           C  
ATOM     57  CA  ASP A  58      14.947  17.700  36.690  1.00 12.17           C  
ATOM     58  CA  GLY A  59      12.537  19.955  34.770  1.00 16.07           C  
ATOM     59  CA  ASN A  60      14.556  20.232  31.525  1.00 15.63           C  
ATOM     60  CA  GLY A  61      11.569  19.368  29.278  1.00 11.82           C  
ATOM     61  CA  THR A  62      12.760  15.910  28.122  1.00  8.43           C  
ATOM     62  CA  ILE A  63      12.975  12.348  29.540  1.00  7.21           C  
ATOM     63  CA  ASP A  64      16.416  10.877  30.309  1.00  7.73           C  
ATOM     64  CA  PHE A  65      17.124   7.207  31.103  1.00  9.05           C  
ATOM     65  CA  PRO A  66      16.412   7.318  34.889  1.00 11.62           C  
ATOM     66  CA  GLU A  67      13.240   9.367  34.287  1.00  9.06           C  
ATOM     67  CA  PHE A  68      12.137   6.708  31.745  0.59  9.62           C  
ATOM     68  CA  LEU A  69      12.830   3.914  34.253  1.00 13.94           C  
ATOM     69  CA  SER A  70      10.648   5.793  36.748  0.78 14.51           C  
ATOM     70  CA  LEU A  71       7.861   6.094  34.137  0.53 12.64           C  
ATOM     71  CA  MET A  72       7.815   2.322  33.530  0.67 14.57           C  
ATOM     72  CA  ALA A  73       7.714   1.559  37.239  0.54 17.68           C  
ATOM     73  CA  ARG A  74       4.639   3.826  37.619  0.51 16.59           C  
ATOM     74  CA  LYS A  75       3.189   3.862  34.068  1.00 22.03           C  
ATOM     75  CA  MET A  76       4.416   0.491  32.841  0.60 22.35           C  
ATOM     76  CA  LYS A  77       2.660  -1.029  35.857  1.00 25.50           C  
ATOM     77  CA  GLU A  78       0.157   1.428  37.332  0.58 19.93           C  
ATOM     78  CA  GLN A  79      -2.465   1.795  34.622  1.00 18.67           C  
ATOM     79  CA  ASP A  80      -2.762  -1.659  32.970  0.31 19.26           C  
ATOM     80  CA  SER A  81      -5.104  -3.588  35.278  0.46 21.04           C  
ATOM     81  CA  GLU A  82      -8.584  -3.293  33.759  0.56 18.44           C  
ATOM     82  CA  GLU A  83      -9.397  -1.219  30.633  1.00 17.69           C  
ATOM     83  CA  GLU A  84      -5.689  -1.496  29.736  1.00 21.94           C  
ATOM     84  CA  LEU A  85      -5.473  -5.302  29.818  0.51 14.30           C  
ATOM     85  CA  ILE A  86      -8.407  -5.011  27.418  1.00 13.46           C  
ATOM     86  CA  GLU A  87      -6.219  -2.832  25.172  0.58 16.18           C  
ATOM     87  CA  ALA A  88      -3.429  -5.425  25.343  1.00 16.77           C  
ATOM     88  CA  PHE A  89      -5.858  -8.218  24.416  1.00 12.77           C  
ATOM     89  CA  LYS A  90      -7.189  -6.128  21.502  0.51 11.05           C  
ATOM     90  CA  VAL A  91      -3.665  -6.036  20.052  0.54 12.30           C  
ATOM     91  CA  PHE A  92      -3.510  -9.848  20.165  0.61 11.45           C  
ATOM     92  CA  ASP A  93      -7.109 -10.257  18.978  1.00 12.43           C  
ATOM     93  CA  ARG A  94      -6.259  -9.013  15.483  1.00 15.05           C  
ATOM     94  CA  ASP A  95      -9.571  -9.586  13.693  1.00 17.81           C  
ATOM     95  CA  GLY A  96     -11.592  -8.345  16.688  1.00 21.74           C  
ATOM     96  CA  ASN A  97     -13.832 -11.353  17.377  1.00 21.86           C  
ATOM     97  CA  GLY A  98     -13.151 -11.490  21.139  1.00 18.47           C  
ATOM     98  CA  LEU A  99     -10.876 -14.551  20.921  1.00 13.28           C  
ATOM     99  CA  ILE A 100      -7.118 -14.737  20.470  0.90  9.81           C  
ATOM    100  CA  SER A 101      -6.521 -17.773  18.270  1.00 10.27           C  
ATOM    101  CA  ALA A 102      -3.294 -19.736  18.186  1.00 10.69           C  
ATOM    102  CA  ALA A 103      -2.527 -18.134  14.793  1.00 11.64           C  
ATOM    103  CA  GLU A 104      -3.175 -14.584  16.038  1.00  9.38           C  
ATOM    104  CA  LEU A 105      -0.898 -15.147  19.023  1.00  9.41           C  
ATOM    105  CA  ARG A 106       1.742 -16.473  16.615  1.00  9.65           C  
ATOM    106  CA  HIS A 107       1.308 -13.334  14.504  0.34 10.82           C  
ATOM    107  CA  VAL A 108       1.909 -10.960  17.438  1.00 11.53           C  
ATOM    108  CA  MET A 109       4.990 -12.875  18.635  1.00 10.52           C  
ATOM    109  CA  THR A 110       6.535 -12.670  15.141  1.00 11.80           C  
ATOM    110  CA  ASN A 111       5.911  -8.907  15.048  0.72 10.91           C  
ATOM    111  CA  LEU A 112       7.566  -8.527  18.456  1.00 12.32           C  
ATOM    112  CA  GLY A 113      10.661 -10.326  17.133  1.00 11.96           C  
ATOM    113  CA  GLU A 114      10.170 -13.803  18.621  1.00 10.90           C  
ATOM    114  CA  LYS A 115       9.856 -16.415  15.854  0.67 10.41           C  
ATOM    115  CA  LEU A 116       8.595 -19.309  18.016  0.58  8.35           C  
ATOM    116  CA  THR A 117       7.458 -22.690  16.671  1.00  8.53           C  
ATOM    117  CA  ASP A 118       3.799 -23.668  16.191  1.00  8.68           C  
ATOM    118  CA  ASP A 119       4.125 -26.183  19.053  0.34  8.53           C  
ATOM    119  CA  GLU A 120       5.272 -23.429  21.432  1.00  9.37           C  
ATOM    120  CA  VAL A 121       2.353 -21.205  20.416  1.00  9.39           C  
ATOM    121  CA  ASP A 122      -0.067 -24.134  20.674  1.00  9.65           C  
ATOM    122  CA  GLU A 123       1.317 -25.015  24.125  1.00 10.75           C  
ATOM    123  CA  MET A 124       1.155 -21.298  25.020  1.00 10.60           C  
ATOM    124  CA  ILE A 125      -2.420 -20.964  23.786  0.61 11.16           C  
ATOM    125  CA  ARG A 126      -3.680 -23.988  25.726  1.00 11.30           C  
ATOM    126  CA  GLU A 127      -2.020 -22.571  28.856  1.00 13.24           C  
ATOM    127  CA  ALA A 128      -4.057 -19.332  28.721  1.00 13.38           C  
ATOM    128  CA  ASP A 129      -7.152 -20.819  27.060  1.00 11.01           C  
ATOM    129  CA  ILE A 130      -9.800 -21.119  29.777  1.00 12.45           C  
ATOM    130  CA  ASP A 131     -13.005 -21.135  27.673  1.00 14.06           C  
ATOM    131  CA  GLY A 132     -11.841 -23.865  25.277  1.00 14.95           C  
ATOM    132  CA  ASP A 133     -12.194 -22.079  21.909  1.00 14.21           C  
ATOM    133  CA  GLY A 134      -8.469 -22.477  21.090  1.00 12.69           C  
ATOM    134  CA  HIS A 135      -7.883 -18.725  21.278  1.00 10.74           C  
ATOM    135  CA  ILE A 136      -7.072 -16.049  23.885  0.71  9.61           C  
ATOM    136  CA  ASN A 137      -9.640 -13.299  24.445  1.00 10.65           C  
ATOM    137  CA  TYR A 138      -8.829 -10.124  26.415  0.62 11.57           C  
ATOM    138  CA  GLU A 139      -9.924 -11.538  29.784  1.00 12.62           C  
ATOM    139  CA  GLU A 140      -7.753 -14.662  29.408  1.00 10.88           C  
ATOM    140  CA  PHE A 141      -4.829 -12.416  28.472  0.53 10.57           C  
ATOM    141  CA  VAL A 142      -5.239 -10.387  31.671  1.00 13.02           C  
ATOM    142  CA  ARG A 143      -5.447 -13.514  33.851  0.48 16.92           C  
ATOM    143  CA  MET A 144      -2.339 -14.960  32.227  0.73 17.91           C  
ATOM    144  CA  MET A 145      -0.443 -11.746  32.976  1.00 23.30           C  
ATOM    145  CA  VAL A 146      -1.363 -11.860  36.682  1.00 30.36           C  
ATOM    146  CA  SER A 147      -0.272 -15.460  37.396  1.00 49.83           C  
TER     147      SER A 147                                                       
ENDMDL
MODEL      24
ATOM      1  CA  GLU A   2      15.921  -6.281  46.415  1.00 54.51           C  
ATOM      2  CA  GLN A   3      18.630  -5.751  43.779  1.00 43.98           C  
ATOM      3  CA  LEU A   4      17.748  -5.369  40.049  1.00 29.51           C  
ATOM      4  CA  THR A   5      19.353  -7.727  37.524  1.00 23.38           C  
ATOM      5  CA  GLU A   6      21.286  -6.598  34.473  1.00 23.41           C  
ATOM      6  CA  GLU A   7      18.704  -8.102  32.103  1.00 18.74           C  
ATOM      7  CA  GLN A   8      15.983  -6.144  33.922  1.00 15.79           C  
ATOM      8  CA  ILE A   9      18.083  -3.006  33.422  0.60 16.16           C  
ATOM      9  CA  ALA A  10      18.621  -4.019  29.752  1.00 15.86           C  
ATOM     10  CA  GLU A  11      14.862  -4.433  29.302  0.44 14.66           C  
ATOM     11  CA  PHE A  12      14.190  -0.947  30.699  0.74 12.86           C  
ATOM     12  CA  LYS A  13      16.998   0.503  28.556  0.60 10.51           C  
ATOM     13  CA  GLU A  14      15.531  -1.088  25.417  1.00 11.86           C  
ATOM     14  CA  ALA A  15      12.067   0.310  26.190  1.00 11.89           C  
ATOM     15  CA  PHE A  16      13.479   3.765  26.994  1.00  8.45           C  
ATOM     16  CA  ALA A  17      15.506   3.752  23.768  1.00  9.18           C  
ATOM     17  CA  LEU A  18      12.382   3.055  21.687  1.00 11.42           C  
ATOM     18  CA  PHE A  19      10.969   6.395  22.854  1.00  8.68           C  
ATOM     19  CA  ASP A  20      14.305   8.243  22.933  1.00  7.43           C  
ATOM     20  CA  LYS A  21      14.777   8.088  19.138  1.00 12.02           C  
ATOM     21  CA  ASP A  22      17.731  10.482  18.958  1.00  9.95           C  
ATOM     22  CA  GLY A  23      19.589   8.826  21.861  1.00  9.50           C  
ATOM     23  CA  ASP A  24      20.152  12.004  23.893  1.00  8.33           C  
ATOM     24  CA  GLY A  25      18.920  10.497  27.175  1.00  7.50           C  
ATOM     25  CA  THR A  26      15.581  12.351  27.318  1.00  7.23           C  
ATOM     26  CA  ILE A  27      12.096  11.715  25.899  1.00  7.78           C  
ATOM     27  CA  THR A  28      10.376  14.821  24.566  1.00  9.03           C  
ATOM     28  CA  THR A  29       6.717  15.285  23.617  1.00 11.81           C  
ATOM     29  CA  LYS A  30       7.765  14.894  19.965  1.00 14.05           C  
ATOM     30  CA  GLU A  31       9.290  11.483  20.729  1.00  9.87           C  
ATOM     31  CA  LEU A  32       6.477  10.232  22.957  1.00  9.76           C  
ATOM     32  CA  GLY A  33       4.007  11.319  20.258  1.00  9.58           C  
ATOM     33  CA  THR A  34       5.994   9.521  17.556  1.00  9.32           C  
ATOM     34  CA  VAL A  35       5.617   6.199  19.381  1.00  9.59           C  
ATOM     35  CA  MET A  36       1.927   6.635  20.170  0.61  9.67           C  
ATOM     36  CA  ARG A  37       1.175   7.669  16.611  1.00  8.72           C  
ATOM     37  CA  SER A  38       2.880   4.533  15.298  1.00 12.32           C  
ATOM     38  CA  LEU A  39       0.556   2.525  17.567  0.53 15.72           C  
ATOM     39  CA  GLY A  40      -2.607   4.120  16.145  1.00 12.21           C  
ATOM     40  CA  GLN A  41      -3.214   7.104  18.450  1.00 10.24           C  
ATOM     41  CA  ASN A  42      -3.112  10.836  17.718  1.00  7.42           C  
ATOM     42  CA  PRO A  43      -1.704  12.678  20.764  0.63  8.37           C  
ATOM     43  CA  THR A  44      -1.570  16.472  20.569  1.00  9.95           C  
ATOM     44  CA  GLU A  45       1.685  18.274  21.365  1.00 10.91           C  
ATOM     45  CA  ALA A  46       0.178  19.430  24.670  1.00 11.63           C  
ATOM     46  CA  GLU A  47      -0.819  15.882  25.676  1.00  9.34           C  
ATOM     47  CA  LEU A  48       2.681  14.654  24.829  1.00  8.88           C  
ATOM     48  CA  GLN A  49       4.158  17.446  26.974  1.00  9.62           C  
ATOM     49  CA  ASP A  50       1.954  16.454  29.907  1.00 10.37           C  
ATOM     50  CA  MET A  51       3.279  12.895  29.514  1.00 10.93           C  
ATOM     51  CA  ILE A  52       6.880  14.130  29.751  0.52  9.63           C  
ATOM     52  CA  ASN A  53       6.071  16.508  32.598  1.00 10.19           C  
ATOM     53  CA  GLU A  54       4.933  13.593  34.785  1.00 17.10           C  
ATOM     54  CA  VAL A  55       8.419  12.059  34.699  0.44 15.60           C  
ATOM     55  CA  ASP A  56      10.668  15.066  33.966  1.00 15.46           C  
ATOM     56  CA  ALA A  57      12.336  15.275  37.400  1.00 13.59           C  
ATOM     57  CA  ASP A  58      15.164  17.661  36.387  1.00 12.17           C  
ATOM     58  CA  GLY A  59      12.797  19.914  34.413  1.00 16.07           C  
ATOM     59  CA  ASN A  60      14.785  20.032  31.139  1.00 15.63           C  
ATOM     60  CA  GLY A  61      11.758  19.168  28.945  1.00 11.82           C  
ATOM     61  CA  THR A  62      12.861  15.649  27.890  1.00  8.43           C  
ATOM     62  CA  ILE A  63      12.999  12.128  29.420  1.00  7.21           C  
ATOM     63  CA  ASP A  64      16.407  10.603  30.233  1.00  7.73           C  
ATOM     64  CA  PHE A  65      17.025   6.944  31.148  1.00  9.05           C  
ATOM     65  CA  PRO A  66      16.305   7.189  34.928  1.00 11.62           C  
ATOM     66  CA  GLU A  67      13.193   9.307  34.255  1.00  9.06           C  
ATOM     67  CA  PHE A  68      12.021   6.596  31.797  0.59  9.62           C  
ATOM     68  CA  LEU A  69      12.630   3.872  34.400  1.00 13.94           C  
ATOM     69  CA  SER A  70      10.491   5.899  36.816  0.78 14.51           C  
ATOM     70  CA  LEU A  71       7.732   6.175  34.175  0.53 12.64           C  
ATOM     71  CA  MET A  72       7.569   2.382  33.739  0.67 14.57           C  
ATOM     72  CA  ALA A  73       7.421   1.806  37.482  0.54 17.68           C  
ATOM     73  CA  ARG A  74       4.413   4.180  37.734  0.51 16.59           C  
ATOM     74  CA  LYS A  75       2.938   4.076  34.199  1.00 22.03           C  
ATOM     75  CA  MET A  76       4.092   0.643  33.078  0.60 22.35           C  
ATOM     76  CA  LYS A  77       2.342  -0.729  36.168  1.00 25.50           C  
ATOM     77  CA  GLU A  78      -0.163   1.728  37.646  0.58 19.93           C  
ATOM     78  CA  GLN A  79      -2.870   2.010  35.009  1.00 18.67           C  
ATOM     79  CA  ASP A  80      -3.209  -1.431  33.333  0.31 19.26           C  
ATOM     80  CA  SER A  81      -5.585  -3.420  35.554  0.46 21.04           C  
ATOM     81  CA  GLU A  82      -9.027  -3.264  33.928  0.56 18.44           C  
ATOM     82  CA  GLU A  83      -9.970  -1.249  30.800  1.00 17.69           C  
ATOM     83  CA  GLU A  84      -6.253  -1.332  29.889  1.00 21.94           C  
ATOM     84  CA  LEU A  85      -5.818  -5.117  29.976  0.51 14.30           C  
ATOM     85  CA  ILE A  86      -8.759  -4.958  27.568  1.00 13.46           C  
ATOM     86  CA  GLU A  87      -6.664  -2.667  25.343  0.58 16.18           C  
ATOM     87  CA  ALA A  88      -3.762  -5.135  25.510  1.00 16.77           C  
ATOM     88  CA  PHE A  89      -6.060  -8.028  24.554  1.00 12.77           C  
ATOM     89  CA  LYS A  90      -7.460  -5.967  21.654  0.51 11.05           C  
ATOM     90  CA  VAL A  91      -3.934  -5.732  20.221  0.54 12.30           C  
ATOM     91  CA  PHE A  92      -3.647  -9.537  20.301  0.61 11.45           C  
ATOM     92  CA  ASP A  93      -7.229 -10.076  19.110  1.00 12.43           C  
ATOM     93  CA  ARG A  94      -6.447  -8.681  15.657  1.00 15.05           C  
ATOM     94  CA  ASP A  95      -9.727  -9.353  13.841  1.00 17.81           C  
ATOM     95  CA  GLY A  96     -11.797  -8.311  16.876  1.00 21.74           C  
ATOM     96  CA  ASN A  97     -13.892 -11.440  17.481  1.00 21.86           C  
ATOM     97  CA  GLY A  98     -13.202 -11.658  21.237  1.00 18.47           C  
ATOM     98  CA  LEU A  99     -10.778 -14.594  20.927  1.00 13.28           C  
ATOM     99  CA  ILE A 100      -7.017 -14.594  20.465  0.90  9.81           C  
ATOM    100  CA  SER A 101      -6.289 -17.536  18.180  1.00 10.27           C  
ATOM    101  CA  ALA A 102      -2.972 -19.343  18.043  1.00 10.69           C  
ATOM    102  CA  ALA A 103      -2.286 -17.608  14.697  1.00 11.64           C  
ATOM    103  CA  GLU A 104      -3.102 -14.128  16.038  1.00  9.38           C  
ATOM    104  CA  LEU A 105      -0.788 -14.666  19.001  1.00  9.41           C  
ATOM    105  CA  ARG A 106       1.897 -15.794  16.542  1.00  9.65           C  
ATOM    106  CA  HIS A 107       1.303 -12.611  14.535  0.34 10.82           C  
ATOM    107  CA  VAL A 108       1.816 -10.308  17.544  1.00 11.53           C  
ATOM    108  CA  MET A 109       4.998 -12.108  18.650  1.00 10.52           C  
ATOM    109  CA  THR A 110       6.494 -11.723  15.150  1.00 11.80           C  
ATOM    110  CA  ASN A 111       5.681  -7.995  15.168  0.72 10.91           C  
ATOM    111  CA  LEU A 112       7.354  -7.622  18.569  1.00 12.32           C  
ATOM    112  CA  GLY A 113      10.521  -9.235  17.181  1.00 11.96           C  
ATOM    113  CA  GLU A 114      10.223 -12.765  18.593  1.00 10.90           C  
ATOM    114  CA  LYS A 115      10.019 -15.314  15.756  0.67 10.41           C  
ATOM    115  CA  LEU A 116       8.939 -18.323  17.857  0.58  8.35           C  
ATOM    116  CA  THR A 117       7.962 -21.717  16.415  1.00  8.53           C  
ATOM    117  CA  ASP A 118       4.350 -22.847  15.905  1.00  8.68           C  
ATOM    118  CA  ASP A 119       4.793 -25.434  18.685  0.34  8.53           C  
ATOM    119  CA  GLU A 120       5.811 -22.709  21.153  1.00  9.37           C  
ATOM    120  CA  VAL A 121       2.784 -20.601  20.205  1.00  9.39           C  
ATOM    121  CA  ASP A 122       0.499 -23.638  20.453  1.00  9.65           C  
ATOM    122  CA  GLU A 123       1.977 -24.514  23.866  1.00 10.75           C  
ATOM    123  CA  MET A 124       1.572 -20.841  24.859  1.00 10.60           C  
ATOM    124  CA  ILE A 125      -2.030 -20.713  23.656  0.61 11.16           C  
ATOM    125  CA  ARG A 126      -3.075 -23.853  25.536  1.00 11.30           C  
ATOM    126  CA  GLU A 127      -1.472 -22.407  28.681  1.00 13.24           C  
ATOM    127  CA  ALA A 128      -3.715 -19.303  28.652  1.00 13.38           C  
ATOM    128  CA  ASP A 129      -6.722 -20.952  26.984  1.00 11.01           C  
ATOM    129  CA  ILE A 130      -9.298 -21.496  29.733  1.00 12.45           C  
ATOM    130  CA  ASP A 131     -12.528 -21.657  27.671  1.00 14.06           C  
ATOM    131  CA  GLY A 132     -11.244 -24.251  25.187  1.00 14.95           C  
ATOM    132  CA  ASP A 133     -11.749 -22.410  21.868  1.00 14.21           C  
ATOM    133  CA  GLY A 134      -8.016 -22.553  21.002  1.00 12.69           C  
ATOM    134  CA  HIS A 135      -7.658 -18.778  21.284  1.00 10.74           C  
ATOM    135  CA  ILE A 136      -6.992 -16.112  23.942  0.71  9.61           C  
ATOM    136  CA  ASN A 137      -9.722 -13.542  24.586  1.00 10.65           C  
ATOM    137  CA  TYR A 138      -9.092 -10.367  26.621  0.62 11.57           C  
ATOM    138  CA  GLU A 139     -10.056 -11.926  29.967  1.00 12.62           C  
ATOM    139  CA  GLU A 140      -7.694 -14.896  29.503  1.00 10.88           C  
ATOM    140  CA  PHE A 141      -4.928 -12.446  28.596  0.53 10.57           C  
ATOM    141  CA  VAL A 142      -5.436 -10.530  31.851  1.00 13.02           C  
ATOM    142  CA  ARG A 143      -5.414 -13.722  33.947  0.48 16.92           C  
ATOM    143  CA  MET A 144      -2.238 -14.922  32.248  0.73 17.91           C  
ATOM    144  CA  MET A 145      -0.550 -11.613  33.086  1.00 23.30           C  
ATOM    145  CA  VAL A 146      -1.420 -11.916  36.796  1.00 30.36           C  
ATOM    146  CA  SER A 147      -0.061 -15.447  37.387  1.00 49.83           C  
TER     147      SER A 147                                                       
ENDMDL
MODEL      25
ATOM      1  CA  GLU A   2      15.849  -5.903  46.835  1.00 54.51           C  
ATOM      2  CA  GLN A   3      18.493  -5.789  44.081  1.00 43.98           C  
ATOM      3  CA  LEU A   4      17.521  -5.460  40.369  1.00 29.51           C  
ATOM      4  CA  THR A   5      18.990  -7.956  37.893  1.00 23.38           C  
ATOM      5  CA  GLU A   6      20.907  -7.002  34.775  1.00 23.41           C  
ATOM      6  CA  GLU A   7      18.243  -8.491  32.489  1.00 18.74           C  
ATOM      7  CA  GLN A   8      15.624  -6.376  34.283  1.00 15.79           C  
ATOM      8  CA  ILE A   9      17.831  -3.339  33.642  0.60 16.16           C  
ATOM      9  CA  ALA A  10      18.268  -4.504  30.001  1.00 15.86           C  
ATOM     10  CA  GLU A  11      14.490  -4.792  29.618  0.44 14.66           C  
ATOM     11  CA  PHE A  12      13.970  -1.231  30.893  0.74 12.86           C  
ATOM     12  CA  LYS A  13      16.799   0.028  28.660  0.60 10.51           C  
ATOM     13  CA  GLU A  14      15.230  -1.625  25.603  1.00 11.86           C  
ATOM     14  CA  ALA A  15      11.829  -0.076  26.363  1.00 11.89           C  
ATOM     15  CA  PHE A  16      13.370   3.354  27.023  1.00  8.45           C  
ATOM     16  CA  ALA A  17      15.361   3.151  23.781  1.00  9.18           C  
ATOM     17  CA  LEU A  18      12.192   2.475  21.759  1.00 11.42           C  
ATOM     18  CA  PHE A  19      10.896   5.901  22.811  1.00  8.68           C  
ATOM     19  CA  ASP A  20      14.290   7.640  22.785  1.00  7.43           C  
ATOM     20  CA  LYS A  21      14.722   7.310  18.996  1.00 12.02           C  
ATOM     21  CA  ASP A  22      17.749   9.600  18.686  1.00  9.95           C  
ATOM     22  CA  GLY A  23      19.583   7.997  21.635  1.00  9.50           C  
ATOM     23  CA  ASP A  24      20.281  11.231  23.534  1.00  8.33           C  
ATOM     24  CA  GLY A  25      19.031   9.899  26.885  1.00  7.50           C  
ATOM     25  CA  THR A  26      15.759  11.874  26.990  1.00  7.23           C  
ATOM     26  CA  ILE A  27      12.239  11.299  25.630  1.00  7.78           C  
ATOM     27  CA  THR A  28      10.605  14.405  24.194  1.00  9.03           C  
ATOM     28  CA  THR A  29       6.954  14.946  23.258  1.00 11.81           C  
ATOM     29  CA  LYS A  30       7.947  14.374  19.615  1.00 14.05           C  
ATOM     30  CA  GLU A  31       9.365  10.948  20.508  1.00  9.87           C  
ATOM     31  CA  LEU A  32       6.541   9.883  22.819  1.00  9.76           C  
ATOM     32  CA  GLY A  33       4.068  10.943  20.112  1.00  9.58           C  
ATOM     33  CA  THR A  34       5.958   8.979  17.458  1.00  9.32           C  
ATOM     34  CA  VAL A  35       5.496   5.740  19.411  1.00  9.59           C  
ATOM     35  CA  MET A  36       1.835   6.334  20.232  0.61  9.67           C  
ATOM     36  CA  ARG A  37       1.065   7.258  16.647  1.00  8.72           C  
ATOM     37  CA  SER A  38       2.645   4.021  15.424  1.00 12.32           C  
ATOM     38  CA  LEU A  39       0.294   2.173  17.800  0.53 15.72           C  
ATOM     39  CA  GLY A  40      -2.836   3.815  16.360  1.00 12.21           C  
ATOM     40  CA  GLN A  41      -3.313   6.906  18.552  1.00 10.24           C  
ATOM     41  CA  ASN A  42      -3.145  10.612  17.714  1.00  7.42           C  
ATOM     42  CA  PRO A  43      -1.656  12.517  20.685  0.63  8.37           C  
ATOM     43  CA  THR A  44      -1.411  16.296  20.343  1.00  9.95           C  
ATOM     44  CA  GLU A  45       1.907  18.021  21.052  1.00 10.91           C  
ATOM     45  CA  ALA A  46       0.457  19.359  24.312  1.00 11.63           C  
ATOM     46  CA  GLU A  47      -0.658  15.890  25.467  1.00  9.34           C  
ATOM     47  CA  LEU A  48       2.797  14.513  24.664  1.00  8.88           C  
ATOM     48  CA  GLN A  49       4.370  17.342  26.691  1.00  9.62           C  
ATOM     49  CA  ASP A  50       2.137  16.544  29.663  1.00 10.37           C  
ATOM     50  CA  MET A  51       3.348  12.931  29.415  1.00 10.93           C  
ATOM     51  CA  ILE A  52       6.983  14.063  29.609  0.52  9.63           C  
ATOM     52  CA  ASN A  53       6.247  16.578  32.357  1.00 10.19           C  
ATOM     53  CA  GLU A  54       5.022  13.792  34.662  1.00 17.10           C  
ATOM     54  CA  VAL A  55       8.463  12.158  34.659  0.44 15.60           C  
ATOM     55  CA  ASP A  56      10.792  15.066  33.788  1.00 15.46           C  
ATOM     56  CA  ALA A  57      12.493  15.342  37.204  1.00 13.59           C  
ATOM     57  CA  ASP A  58      15.381  17.605  36.085  1.00 12.17           C  
ATOM     58  CA  GLY A  59      13.059  19.855  34.056  1.00 16.07           C  
ATOM     59  CA  ASN A  60      15.012  19.812  30.759  1.00 15.63           C  
ATOM     60  CA  GLY A  61      11.946  18.954  28.616  1.00 11.82           C  
ATOM     61  CA  THR A  62      12.958  15.376  27.666  1.00  8.43           C  
ATOM     62  CA  ILE A  63      13.018  11.902  29.308  1.00  7.21           C  
ATOM     63  CA  ASP A  64      16.391  10.325  30.168  1.00  7.73           C  
ATOM     64  CA  PHE A  65      16.917   6.683  31.206  1.00  9.05           C  
ATOM     65  CA  PRO A  66      16.191   7.063  34.975  1.00 11.62           C  
ATOM     66  CA  GLU A  67      13.143   9.249  34.227  1.00  9.06           C  
ATOM     67  CA  PHE A  68      11.898   6.490  31.857  0.59  9.62           C  
ATOM     68  CA  LEU A  69      12.424   3.841  34.552  1.00 13.94           C  
ATOM     69  CA  SER A  70      10.334   6.016  36.885  0.78 14.51           C  
ATOM     70  CA  LEU A  71       7.603   6.263  34.214  0.53 12.64           C  
ATOM     71  CA  MET A  72       7.327   2.462  33.943  0.67 14.57           C  
ATOM     72  CA  ALA A  73       7.137   2.069  37.711  0.54 17.68           C  
ATOM     73  CA  ARG A  74       4.197   4.539  37.834  0.51 16.59           C  
ATOM     74  CA  LYS A  75       2.685   4.292  34.326  1.00 22.03           C  
ATOM     75  CA  MET A  76       3.763   0.801  33.316  0.60 22.35           C  
ATOM     76  CA  LYS A  77       2.029  -0.414  36.483  1.00 25.50           C  
ATOM     77  CA  GLU A  78      -0.483   2.039  37.962  0.58 19.93           C  
ATOM     78  CA  GLN A  79      -3.268   2.222  35.399  1.00 18.67           C  
ATOM     79  CA  ASP A  80      -3.652  -1.204  33.699  0.31 19.26           C  
ATOM     80  CA  SER A  81      -6.065  -3.255  35.823  0.46 21.04           C  
ATOM     81  CA  GLU A  82      -9.457  -3.234  34.085  0.56 18.44           C  
ATOM     82  CA  GLU A  83     -10.523  -1.290  30.951  1.00 17.69           C  
ATOM     83  CA  GLU A  84      -6.807  -1.184  30.027  1.00 21.94           C  
ATOM     84  CA  LEU A  85      -6.160  -4.937  30.125  0.51 14.30           C  
ATOM     85  CA  ILE A  86      -9.097  -4.909  27.706  1.00 13.46           C  
ATOM     86  CA  GLU A  87      -7.095  -2.516  25.500  0.58 16.18           C  
ATOM     87  CA  ALA A  88      -4.090  -4.858  25.671  1.00 16.77           C  
ATOM     88  CA  PHE A  89      -6.256  -7.844  24.689  1.00 12.77           C  
ATOM     89  CA  LYS A  90      -7.719  -5.816  21.797  0.51 11.05           C  
ATOM     90  CA  VAL A  91      -4.193  -5.443  20.385  0.54 12.30           C  
ATOM     91  CA  PHE A  92      -3.780  -9.237  20.438  0.61 11.45           C  
ATOM     92  CA  ASP A  93      -7.339  -9.903  19.240  1.00 12.43           C  
ATOM     93  CA  ARG A  94      -6.633  -8.361  15.833  1.00 15.05           C  
ATOM     94  CA  ASP A  95      -9.876  -9.126  13.990  1.00 17.81           C  
ATOM     95  CA  GLY A  96     -11.985  -8.285  17.060  1.00 21.74           C  
ATOM     96  CA  ASN A  97     -13.933 -11.524  17.575  1.00 21.86           C  
ATOM     97  CA  GLY A  98     -13.227 -11.826  21.323  1.00 18.47           C  
ATOM     98  CA  LEU A  99     -10.664 -14.629  20.923  1.00 13.28           C  
ATOM     99  CA  ILE A 100      -6.908 -14.443  20.455  0.90  9.81           C  
ATOM    100  CA  SER A 101      -6.056 -17.284  18.087  1.00 10.27           C  
ATOM    101  CA  ALA A 102      -2.659 -18.932  17.900  1.00 10.69           C  
ATOM    102  CA  ALA A 103      -2.058 -17.069  14.606  1.00 11.64           C  
ATOM    103  CA  GLU A 104      -3.036 -13.669  16.042  1.00  9.38           C  
ATOM    104  CA  LEU A 105      -0.687 -14.182  18.984  1.00  9.41           C  
ATOM    105  CA  ARG A 106       2.032 -15.110  16.477  1.00  9.65           C  
ATOM    106  CA  HIS A 107       1.279 -11.892  14.579  0.34 10.82           C  
ATOM    107  CA  VAL A 108       1.710  -9.669  17.660  1.00 11.53           C  
ATOM    108  CA  MET A 109       4.985 -11.347  18.676  1.00 10.52           C  
ATOM    109  CA  THR A 110       6.424 -10.786  15.176  1.00 11.80           C  
ATOM    110  CA  ASN A 111       5.426  -7.104  15.306  0.72 10.91           C  
ATOM    111  CA  LEU A 112       7.118  -6.737  18.700  1.00 12.32           C  
ATOM    112  CA  GLY A 113      10.348  -8.161  17.251  1.00 11.96           C  
ATOM    113  CA  GLU A 114      10.240 -11.733  18.585  1.00 10.90           C  
ATOM    114  CA  LYS A 115      10.142 -14.212  15.679  0.67 10.41           C  
ATOM    115  CA  LEU A 116       9.246 -17.324  17.714  0.58  8.35           C  
ATOM    116  CA  THR A 117       8.428 -20.719  16.174  1.00  8.53           C  
ATOM    117  CA  ASP A 118       4.869 -21.994  15.629  1.00  8.68           C  
ATOM    118  CA  ASP A 119       5.429 -24.647  18.324  0.34  8.53           C  
ATOM    119  CA  GLU A 120       6.323 -21.961  20.881  1.00  9.37           C  
ATOM    120  CA  VAL A 121       3.194 -19.973  19.996  1.00  9.39           C  
ATOM    121  CA  ASP A 122       1.045 -23.109  20.243  1.00  9.65           C  
ATOM    122  CA  GLU A 123       2.620 -23.967  23.618  1.00 10.75           C  
ATOM    123  CA  MET A 124       1.968 -20.358  24.706  1.00 10.60           C  
ATOM    124  CA  ILE A 125      -1.647 -20.445  23.529  0.61 11.16           C  
ATOM    125  CA  ARG A 126      -2.465 -23.687  25.347  1.00 11.30           C  
ATOM    126  CA  GLU A 127      -0.923 -22.210  28.507  1.00 13.24           C  
ATOM    127  CA  ALA A 128      -3.366 -19.261  28.581  1.00 13.38           C  
ATOM    128  CA  ASP A 129      -6.273 -21.074  26.903  1.00 11.01           C  
ATOM    129  CA  ILE A 130      -8.759 -21.858  29.677  1.00 12.45           C  
ATOM    130  CA  ASP A 131     -12.003 -22.176  27.655  1.00 14.06           C  
ATOM    131  CA  GLY A 132     -10.603 -24.624  25.087  1.00 14.95           C  
ATOM    132  CA  ASP A 133     -11.267 -22.744  21.818  1.00 14.21           C  
ATOM    133  CA  GLY A 134      -7.544 -22.625  20.910  1.00 12.69           C  
ATOM    134  CA  HIS A 135      -7.421 -18.840  21.286  1.00 10.74           C  
ATOM    135  CA  ILE A 136      -6.905 -16.194  23.995  0.71  9.61           C  
ATOM    136  CA  ASN A 137      -9.789 -13.819  24.718  1.00 10.65           C  
ATOM    137  CA  TYR A 138      -9.346 -10.656  26.818  0.62 11.57           C  
ATOM    138  CA  GLU A 139     -10.165 -12.349  30.136  1.00 12.62           C  
ATOM    139  CA  GLU A 140      -7.618 -15.147  29.589  1.00 10.88           C  
ATOM    140  CA  PHE A 141      -5.029 -12.499  28.715  0.53 10.57           C  
ATOM    141  CA  VAL A 142      -5.629 -10.703  32.022  1.00 13.02           C  
ATOM    142  CA  ARG A 143      -5.369 -13.939  34.032  0.48 16.92           C  
ATOM    143  CA  MET A 144      -2.140 -14.882  32.267  0.73 17.91           C  
ATOM    144  CA  MET A 145      -0.668 -11.494  33.198  1.00 23.30           C  
ATOM    145  CA  VAL A 146      -1.473 -11.985  36.906  1.00 30.36           C  
ATOM    146  CA  SER A 147       0.149 -15.422  37.372  1.00 49.83           C  
TER     147      SER A 147                                                       
ENDMDL
MODEL      26
ATOM      1  CA  GLU A   2      15.828  -5.515  47.216  1.00 54.51           C  
ATOM      2  CA  GLN A   3      18.363  -5.814  44.371  1.00 43.98           C  
ATOM      3  CA  LEU A   4      17.303  -5.536  40.681  1.00 29.51           C  
ATOM      4  CA  THR A   5      18.629  -8.166  38.261  1.00 23.38           C  
ATOM      5  CA  GLU A   6      20.524  -7.392  35.082  1.00 23.41           C  
ATOM      6  CA  GLU A   7      17.777  -8.859  32.882  1.00 18.74           C  
ATOM      7  CA  GLN A   8      15.268  -6.588  34.644  1.00 15.79           C  
ATOM      8  CA  ILE A   9      17.579  -3.664  33.861  0.60 16.16           C  
ATOM      9  CA  ALA A  10      17.908  -4.977  30.258  1.00 15.86           C  
ATOM     10  CA  GLU A  11      14.116  -5.132  29.938  0.44 14.66           C  
ATOM     11  CA  PHE A  12      13.753  -1.506  31.084  0.74 12.86           C  
ATOM     12  CA  LYS A  13      16.595  -0.445  28.767  0.60 10.51           C  
ATOM     13  CA  GLU A  14      14.921  -2.153  25.797  1.00 11.86           C  
ATOM     14  CA  ALA A  15      11.589  -0.450  26.537  1.00 11.89           C  
ATOM     15  CA  PHE A  16      13.262   2.943  27.052  1.00  8.45           C  
ATOM     16  CA  ALA A  17      15.207   2.546  23.799  1.00  9.18           C  
ATOM     17  CA  LEU A  18      11.993   1.897  21.839  1.00 11.42           C  
ATOM     18  CA  PHE A  19      10.819   5.404  22.770  1.00  8.68           C  
ATOM     19  CA  ASP A  20      14.270   7.023  22.640  1.00  7.43           C  
ATOM     20  CA  LYS A  21      14.652   6.517  18.865  1.00 12.02           C  
ATOM     21  CA  ASP A  22      17.749   8.693  18.427  1.00  9.95           C  
ATOM     22  CA  GLY A  23      19.562   7.146  21.419  1.00  9.50           C  
ATOM     23  CA  ASP A  24      20.399  10.426  23.179  1.00  8.33           C  
ATOM     24  CA  GLY A  25      19.138   9.274  26.593  1.00  7.50           C  
ATOM     25  CA  THR A  26      15.939  11.371  26.656  1.00  7.23           C  
ATOM     26  CA  ILE A  27      12.386  10.863  25.354  1.00  7.78           C  
ATOM     27  CA  THR A  28      10.840  13.962  23.815  1.00  9.03           C  
ATOM     28  CA  THR A  29       7.197  14.584  22.890  1.00 11.81           C  
ATOM     29  CA  LYS A  30       8.129  13.830  19.264  1.00 14.05           C  
ATOM     30  CA  GLU A  31       9.438  10.398  20.288  1.00  9.87           C  
ATOM     31  CA  LEU A  32       6.610   9.526  22.677  1.00  9.76           C  
ATOM     32  CA  GLY A  33       4.132  10.560  19.964  1.00  9.58           C  
ATOM     33  CA  THR A  34       5.918   8.432  17.364  1.00  9.32           C  
ATOM     34  CA  VAL A  35       5.372   5.286  19.444  1.00  9.59           C  
ATOM     35  CA  MET A  36       1.746   6.043  20.294  0.61  9.67           C  
ATOM     36  CA  ARG A  37       0.954   6.855  16.687  1.00  8.72           C  
ATOM     37  CA  SER A  38       2.404   3.524  15.560  1.00 12.32           C  
ATOM     38  CA  LEU A  39       0.031   1.844  18.038  0.53 15.72           C  
ATOM     39  CA  GLY A  40      -3.063   3.533  16.579  1.00 12.21           C  
ATOM     40  CA  GLN A  41      -3.405   6.724  18.651  1.00 10.24           C  
ATOM     41  CA  ASN A  42      -3.174  10.402  17.712  1.00  7.42           C  
ATOM     42  CA  PRO A  43      -1.613  12.363  20.610  0.63  8.37           C  
ATOM     43  CA  THR A  44      -1.253  16.119  20.120  1.00  9.95           C  
ATOM     44  CA  GLU A  45       2.127  17.755  20.744  1.00 10.91           C  
ATOM     45  CA  ALA A  46       0.741  19.275  23.951  1.00 11.63           C  
ATOM     46  CA  GLU A  47      -0.493  15.898  25.252  1.00  9.34           C  
ATOM     47  CA  LEU A  48       2.910  14.371  24.501  1.00  8.88           C  
ATOM     48  CA  GLN A  49       4.583  17.226  26.408  1.00  9.62           C  
ATOM     49  CA  ASP A  50       2.326  16.629  29.412  1.00 10.37           C  
ATOM     50  CA  MET A  51       3.418  12.971  29.313  1.00 10.93           C  
ATOM     51  CA  ILE A  52       7.084  13.994  29.469  0.52  9.63           C  
ATOM     52  CA  ASN A  53       6.429  16.642  32.110  1.00 10.19           C  
ATOM     53  CA  GLU A  54       5.117  13.995  34.529  1.00 17.10           C  
ATOM     54  CA  VAL A  55       8.507  12.263  34.614  0.44 15.60           C  
ATOM     55  CA  ASP A  56      10.918  15.058  33.608  1.00 15.46           C  
ATOM     56  CA  ALA A  57      12.651  15.399  37.005  1.00 13.59           C  
ATOM     57  CA  ASP A  58      15.598  17.531  35.784  1.00 12.17           C  
ATOM     58  CA  GLY A  59      13.322  19.777  33.698  1.00 16.07           C  
ATOM     59  CA  ASN A  60      15.238  19.572  30.386  1.00 15.63           C  
ATOM     60  CA  GLY A  61      12.133  18.724  28.292  1.00 11.82           C  
ATOM     61  CA  THR A  62      13.051  15.093  27.451  1.00  8.43           C  
ATOM     62  CA  ILE A  63      13.031  11.671  29.204  1.00  7.21           C  
ATOM     63  CA  ASP A  64      16.366  10.042  30.113  1.00  7.73           C  
ATOM     64  CA  PHE A  65      16.797   6.423  31.275  1.00  9.05           C  
ATOM     65  CA  PRO A  66      16.070   6.940  35.028  1.00 11.62           C  
ATOM     66  CA  GLU A  67      13.089   9.191  34.202  1.00  9.06           C  
ATOM     67  CA  PHE A  68      11.769   6.390  31.923  0.59  9.62           C  
ATOM     68  CA  LEU A  69      12.212   3.822  34.708  1.00 13.94           C  
ATOM     69  CA  SER A  70      10.176   6.141  36.951  0.78 14.51           C  
ATOM     70  CA  LEU A  71       7.472   6.359  34.251  0.53 12.64           C  
ATOM     71  CA  MET A  72       7.087   2.559  34.139  0.67 14.57           C  
ATOM     72  CA  ALA A  73       6.862   2.346  37.921  0.54 17.68           C  
ATOM     73  CA  ARG A  74       3.989   4.898  37.916  0.51 16.59           C  
ATOM     74  CA  LYS A  75       2.429   4.510  34.448  1.00 22.03           C  
ATOM     75  CA  MET A  76       3.427   0.963  33.558  0.60 22.35           C  
ATOM     76  CA  LYS A  77       1.720  -0.084  36.799  1.00 25.50           C  
ATOM     77  CA  GLU A  78      -0.803   2.361  38.280  0.58 19.93           C  
ATOM     78  CA  GLN A  79      -3.664   2.432  35.794  1.00 18.67           C  
ATOM     79  CA  ASP A  80      -4.093  -0.980  34.071  0.31 19.26           C  
ATOM     80  CA  SER A  81      -6.545  -3.095  36.084  0.46 21.04           C  
ATOM     81  CA  GLU A  82      -9.875  -3.201  34.230  0.56 18.44           C  
ATOM     82  CA  GLU A  83     -11.053  -1.340  31.085  1.00 17.69           C  
ATOM     83  CA  GLU A  84      -7.347  -1.052  30.150  1.00 21.94           C  
ATOM     84  CA  LEU A  85      -6.495  -4.761  30.268  0.51 14.30           C  
ATOM     85  CA  ILE A  86      -9.420  -4.863  27.833  1.00 13.46           C  
ATOM     86  CA  GLU A  87      -7.509  -2.378  25.646  0.58 16.18           C  
ATOM     87  CA  ALA A  88      -4.410  -4.593  25.828  1.00 16.77           C  
ATOM     88  CA  PHE A  89      -6.444  -7.664  24.821  1.00 12.77           C  
ATOM     89  CA  LYS A  90      -7.961  -5.673  21.933  0.51 11.05           C  
ATOM     90  CA  VAL A  91      -4.440  -5.170  20.547  0.54 12.30           C  
ATOM     91  CA  PHE A  92      -3.907  -8.949  20.577  0.61 11.45           C  
ATOM     92  CA  ASP A  93      -7.439  -9.737  19.368  1.00 12.43           C  
ATOM     93  CA  ARG A  94      -6.814  -8.050  16.013  1.00 15.05           C  
ATOM     94  CA  ASP A  95     -10.017  -8.901  14.139  1.00 17.81           C  
ATOM     95  CA  GLY A  96     -12.153  -8.264  17.238  1.00 21.74           C  
ATOM     96  CA  ASN A  97     -13.952 -11.601  17.659  1.00 21.86           C  
ATOM     97  CA  GLY A  98     -13.228 -11.989  21.397  1.00 18.47           C  
ATOM     98  CA  LEU A  99     -10.535 -14.652  20.908  1.00 13.28           C  
ATOM     99  CA  ILE A 100      -6.792 -14.286  20.440  0.90  9.81           C  
ATOM    100  CA  SER A 101      -5.823 -17.016  17.990  1.00 10.27           C  
ATOM    101  CA  ALA A 102      -2.355 -18.503  17.757  1.00 10.69           C  
ATOM    102  CA  ALA A 103      -1.844 -16.517  14.519  1.00 11.64           C  
ATOM    103  CA  GLU A 104      -2.976 -13.207  16.050  1.00  9.38           C  
ATOM    104  CA  LEU A 105      -0.593 -13.696  18.971  1.00  9.41           C  
ATOM    105  CA  ARG A 106       2.149 -14.423  16.422  1.00  9.65           C  
ATOM    106  CA  HIS A 107       1.239 -11.181  14.636  0.34 10.82           C  
ATOM    107  CA  VAL A 108       1.594  -9.044  17.788  1.00 11.53           C  
ATOM    108  CA  MET A 109       4.955 -10.596  18.717  1.00 10.52           C  
ATOM    109  CA  THR A 110       6.329  -9.861  15.223  1.00 11.80           C  
ATOM    110  CA  ASN A 111       5.153  -6.238  15.466  0.72 10.91           C  
ATOM    111  CA  LEU A 112       6.861  -5.877  18.852  1.00 12.32           C  
ATOM    112  CA  GLY A 113      10.144  -7.110  17.347  1.00 11.96           C  
ATOM    113  CA  GLU A 114      10.226 -10.713  18.600  1.00 10.90           C  
ATOM    114  CA  LYS A 115      10.228 -13.112  15.624  0.67 10.41           C  
ATOM    115  CA  LEU A 116       9.518 -16.317  17.589  0.58  8.35           C  
ATOM    116  CA  THR A 117       8.855 -19.700  15.948  1.00  8.53           C  
ATOM    117  CA  ASP A 118       5.353 -21.113  15.362  1.00  8.68           C  
ATOM    118  CA  ASP A 119       6.030 -23.826  17.970  0.34  8.53           C  
ATOM    119  CA  GLU A 120       6.803 -21.189  20.615  1.00  9.37           C  
ATOM    120  CA  VAL A 121       3.582 -19.324  19.790  1.00  9.39           C  
ATOM    121  CA  ASP A 122       1.567 -22.548  20.043  1.00  9.65           C  
ATOM    122  CA  GLU A 123       3.238 -23.375  23.380  1.00 10.75           C  
ATOM    123  CA  MET A 124       2.340 -19.851  24.561  1.00 10.60           C  
ATOM    124  CA  ILE A 125      -1.272 -20.160  23.405  0.61 11.16           C  
ATOM    125  CA  ARG A 126      -1.853 -23.487  25.158  1.00 11.30           C  
ATOM    126  CA  GLU A 127      -0.377 -21.978  28.335  1.00 13.24           C  
ATOM    127  CA  ALA A 128      -3.014 -19.204  28.507  1.00 13.38           C  
ATOM    128  CA  ASP A 129      -5.804 -21.179  26.813  1.00 11.01           C  
ATOM    129  CA  ILE A 130      -8.183 -22.198  29.606  1.00 12.45           C  
ATOM    130  CA  ASP A 131     -11.430 -22.683  27.620  1.00 14.06           C  
ATOM    131  CA  GLY A 132      -9.922 -24.977  24.974  1.00 14.95           C  
ATOM    132  CA  ASP A 133     -10.749 -23.073  21.756  1.00 14.21           C  
ATOM    133  CA  GLY A 134      -7.052 -22.686  20.814  1.00 12.69           C  
ATOM    134  CA  HIS A 135      -7.169 -18.910  21.283  1.00 10.74           C  
ATOM    135  CA  ILE A 136      -6.806 -16.291  24.041  0.71  9.61           C  
ATOM    136  CA  ASN A 137      -9.835 -14.128  24.837  1.00 10.65           C  
ATOM    137  CA  TYR A 138      -9.581 -10.987  27.000  0.62 11.57           C  
ATOM    138  CA  GLU A 139     -10.246 -12.802  30.289  1.00 12.62           C  
ATOM    139  CA  GLU A 140      -7.522 -15.410  29.662  1.00 10.88           C  
ATOM    140  CA  PHE A 141      -5.126 -12.574  28.826  0.53 10.57           C  
ATOM    141  CA  VAL A 142      -5.813 -10.904  32.182  1.00 13.02           C  
ATOM    142  CA  ARG A 143      -5.307 -14.164  34.106  0.48 16.92           C  
ATOM    143  CA  MET A 144      -2.042 -14.841  32.280  0.73 17.91           C  
ATOM    144  CA  MET A 145      -0.793 -11.392  33.312  1.00 23.30           C  
ATOM    145  CA  VAL A 146      -1.519 -12.068  37.009  1.00 30.36           C  
ATOM    146  CA  SER A 147       0.360 -15.387  37.351  1.00 49.83           C  
TER     147      SER A 147                                                       
ENDMDL
MODEL      27
ATOM      1  CA  GLU A   2      15.856  -5.125  47.557  1.00 54.51           C  
ATOM      2  CA  GLN A   3      18.239  -5.829  44.649  1.00 43.98           C  
ATOM      3  CA  LEU A   4      17.095  -5.599  40.983  1.00 29.51           C  
ATOM      4  CA  THR A   5      18.269  -8.357  38.627  1.00 23.38           C  
ATOM      5  CA  GLU A   6      20.135  -7.768  35.394  1.00 23.41           C  
ATOM      6  CA  GLU A   7      17.306  -9.204  33.280  1.00 18.74           C  
ATOM      7  CA  GLN A   8      14.916  -6.779  35.002  1.00 15.79           C  
ATOM      8  CA  ILE A   9      17.327  -3.980  34.080  0.60 16.16           C  
ATOM      9  CA  ALA A  10      17.540  -5.436  30.522  1.00 15.86           C  
ATOM     10  CA  GLU A  11      13.741  -5.450  30.261  0.44 14.66           C  
ATOM     11  CA  PHE A  12      13.540  -1.770  31.272  0.74 12.86           C  
ATOM     12  CA  LYS A  13      16.387  -0.915  28.878  0.60 10.51           C  
ATOM     13  CA  GLU A  14      14.604  -2.670  25.999  1.00 11.86           C  
ATOM     14  CA  ALA A  15      11.349  -0.813  26.712  1.00 11.89           C  
ATOM     15  CA  PHE A  16      13.154   2.530  27.080  1.00  8.45           C  
ATOM     16  CA  ALA A  17      15.044   1.939  23.825  1.00  9.18           C  
ATOM     17  CA  LEU A  18      11.787   1.324  21.927  1.00 11.42           C  
ATOM     18  CA  PHE A  19      10.740   4.903  22.732  1.00  8.68           C  
ATOM     19  CA  ASP A  20      14.242   6.394  22.501  1.00  7.43           C  
ATOM     20  CA  LYS A  21      14.566   5.713  18.748  1.00 12.02           C  
ATOM     21  CA  ASP A  22      17.731   7.763  18.182  1.00  9.95           C  
ATOM     22  CA  GLY A  23      19.523   6.274  21.217  1.00  9.50           C  
ATOM     23  CA  ASP A  24      20.504   9.588  22.832  1.00  8.33           C  
ATOM     24  CA  GLY A  25      19.239   8.623  26.303  1.00  7.50           C  
ATOM     25  CA  THR A  26      16.120  10.839  26.318  1.00  7.23           C  
ATOM     26  CA  ILE A  27      12.536  10.405  25.074  1.00  7.78           C  
ATOM     27  CA  THR A  28      11.078  13.492  23.430  1.00  9.03           C  
ATOM     28  CA  THR A  29       7.447  14.197  22.514  1.00 11.81           C  
ATOM     29  CA  LYS A  30       8.309  13.263  18.914  1.00 14.05           C  
ATOM     30  CA  GLU A  31       9.507   9.832  20.071  1.00  9.87           C  
ATOM     31  CA  LEU A  32       6.683   9.162  22.530  1.00  9.76           C  
ATOM     32  CA  GLY A  33       4.200  10.172  19.814  1.00  9.58           C  
ATOM     33  CA  THR A  34       5.874   7.883  17.276  1.00  9.32           C  
ATOM     34  CA  VAL A  35       5.246   4.839  19.482  1.00  9.59           C  
ATOM     35  CA  MET A  36       1.663   5.761  20.353  0.61  9.67           C  
ATOM     36  CA  ARG A  37       0.843   6.463  16.729  1.00  8.72           C  
ATOM     37  CA  SER A  38       2.157   3.044  15.705  1.00 12.32           C  
ATOM     38  CA  LEU A  39      -0.231   1.539  18.280  0.53 15.72           C  
ATOM     39  CA  GLY A  40      -3.288   3.277  16.800  1.00 12.21           C  
ATOM     40  CA  GLN A  41      -3.487   6.559  18.746  1.00 10.24           C  
ATOM     41  CA  ASN A  42      -3.200  10.206  17.711  1.00  7.42           C  
ATOM     42  CA  PRO A  43      -1.575  12.221  20.538  0.63  8.37           C  
ATOM     43  CA  THR A  44      -1.096  15.942  19.900  1.00  9.95           C  
ATOM     44  CA  GLU A  45       2.345  17.479  20.445  1.00 10.91           C  
ATOM     45  CA  ALA A  46       1.030  19.180  23.589  1.00 11.63           C  
ATOM     46  CA  GLU A  47      -0.324  15.907  25.034  1.00  9.34           C  
ATOM     47  CA  LEU A  48       3.020  14.229  24.342  1.00  8.88           C  
ATOM     48  CA  GLN A  49       4.796  17.101  26.128  1.00  9.62           C  
ATOM     49  CA  ASP A  50       2.521  16.711  29.153  1.00 10.37           C  
ATOM     50  CA  MET A  51       3.488  13.016  29.207  1.00 10.93           C  
ATOM     51  CA  ILE A  52       7.183  13.923  29.329  0.52  9.63           C  
ATOM     52  CA  ASN A  53       6.616  16.699  31.857  1.00 10.19           C  
ATOM     53  CA  GLU A  54       5.218  14.201  34.386  1.00 17.10           C  
ATOM     54  CA  VAL A  55       8.552  12.372  34.563  0.44 15.60           C  
ATOM     55  CA  ASP A  56      11.044  15.044  33.427  1.00 15.46           C  
ATOM     56  CA  ALA A  57      12.811  15.446  36.802  1.00 13.59           C  
ATOM     57  CA  ASP A  58      15.813  17.440  35.486  1.00 12.17           C  
ATOM     58  CA  GLY A  59      13.586  19.680  33.343  1.00 16.07           C  
ATOM     59  CA  ASN A  60      15.460  19.313  30.021  1.00 15.63           C  
ATOM     60  CA  GLY A  61      12.317  18.481  27.976  1.00 11.82           C  
ATOM     61  CA  THR A  62      13.137  14.802  27.244  1.00  8.43           C  
ATOM     62  CA  ILE A  63      13.037  11.438  29.107  1.00  7.21           C  
ATOM     63  CA  ASP A  64      16.332   9.758  30.067  1.00  7.73           C  
ATOM     64  CA  PHE A  65      16.668   6.169  31.351  1.00  9.05           C  
ATOM     65  CA  PRO A  66      15.943   6.823  35.085  1.00 11.62           C  
ATOM     66  CA  GLU A  67      13.032   9.134  34.178  1.00  9.06           C  
ATOM     67  CA  PHE A  68      11.635   6.297  31.990  0.59  9.62           C  
ATOM     68  CA  LEU A  69      11.995   3.816  34.863  1.00 13.94           C  
ATOM     69  CA  SER A  70      10.019   6.275  37.011  0.78 14.51           C  
ATOM     70  CA  LEU A  71       7.341   6.462  34.284  0.53 12.64           C  
ATOM     71  CA  MET A  72       6.853   2.672  34.321  0.67 14.57           C  
ATOM     72  CA  ALA A  73       6.599   2.632  38.110  0.54 17.68           C  
ATOM     73  CA  ARG A  74       3.791   5.255  37.979  0.51 16.59           C  
ATOM     74  CA  LYS A  75       2.169   4.726  34.563  1.00 22.03           C  
ATOM     75  CA  MET A  76       3.083   1.127  33.802  0.60 22.35           C  
ATOM     76  CA  LYS A  77       1.414   0.258  37.116  1.00 25.50           C  
ATOM     77  CA  GLU A  78      -1.125   2.690  38.597  0.58 19.93           C  
ATOM     78  CA  GLN A  79      -4.056   2.635  36.195  1.00 18.67           C  
ATOM     79  CA  ASP A  80      -4.535  -0.760  34.449  0.31 19.26           C  
ATOM     80  CA  SER A  81      -7.026  -2.943  36.339  0.46 21.04           C  
ATOM     81  CA  GLU A  82     -10.281  -3.167  34.362  0.56 18.44           C  
ATOM     82  CA  GLU A  83     -11.561  -1.399  31.204  1.00 17.69           C  
ATOM     83  CA  GLU A  84      -7.872  -0.937  30.260  1.00 21.94           C  
ATOM     84  CA  LEU A  85      -6.823  -4.593  30.405  0.51 14.30           C  
ATOM     85  CA  ILE A  86      -9.727  -4.820  27.951  1.00 13.46           C  
ATOM     86  CA  GLU A  87      -7.904  -2.251  25.783  0.58 16.18           C  
ATOM     87  CA  ALA A  88      -4.720  -4.343  25.982  1.00 16.77           C  
ATOM     88  CA  PHE A  89      -6.622  -7.490  24.950  1.00 12.77           C  
ATOM     89  CA  LYS A  90      -8.187  -5.536  22.063  0.51 11.05           C  
ATOM     90  CA  VAL A  91      -4.672  -4.911  20.706  0.54 12.30           C  
ATOM     91  CA  PHE A  92      -4.026  -8.672  20.717  0.61 11.45           C  
ATOM     92  CA  ASP A  93      -7.527  -9.575  19.494  1.00 12.43           C  
ATOM     93  CA  ARG A  94      -6.988  -7.750  16.197  1.00 15.05           C  
ATOM     94  CA  ASP A  95     -10.150  -8.679  14.291  1.00 17.81           C  
ATOM     95  CA  GLY A  96     -12.303  -8.245  17.413  1.00 21.74           C  
ATOM     96  CA  ASN A  97     -13.952 -11.671  17.735  1.00 21.86           C  
ATOM     97  CA  GLY A  98     -13.205 -12.145  21.458  1.00 18.47           C  
ATOM     98  CA  LEU A  99     -10.392 -14.662  20.885  1.00 13.28           C  
ATOM     99  CA  ILE A 100      -6.670 -14.120  20.421  0.90  9.81           C  
ATOM    100  CA  SER A 101      -5.593 -16.732  17.891  1.00 10.27           C  
ATOM    101  CA  ALA A 102      -2.062 -18.058  17.614  1.00 10.69           C  
ATOM    102  CA  ALA A 103      -1.645 -15.954  14.437  1.00 11.64           C  
ATOM    103  CA  GLU A 104      -2.922 -12.742  16.063  1.00  9.38           C  
ATOM    104  CA  LEU A 105      -0.508 -13.210  18.962  1.00  9.41           C  
ATOM    105  CA  ARG A 106       2.248 -13.735  16.378  1.00  9.65           C  
ATOM    106  CA  HIS A 107       1.182 -10.478  14.706  0.34 10.82           C  
ATOM    107  CA  VAL A 108       1.470  -8.434  17.926  1.00 11.53           C  
ATOM    108  CA  MET A 109       4.909  -9.856  18.770  1.00 10.52           C  
ATOM    109  CA  THR A 110       6.209  -8.953  15.289  1.00 11.80           C  
ATOM    110  CA  ASN A 111       4.862  -5.398  15.644  0.72 10.91           C  
ATOM    111  CA  LEU A 112       6.588  -5.045  19.023  1.00 12.32           C  
ATOM    112  CA  GLY A 113       9.914  -6.086  17.467  1.00 11.96           C  
ATOM    113  CA  GLU A 114      10.183  -9.708  18.637  1.00 10.90           C  
ATOM    114  CA  LYS A 115      10.278 -12.021  15.592  0.67 10.41           C  
ATOM    115  CA  LEU A 116       9.754 -15.306  17.481  0.58  8.35           C  
ATOM    116  CA  THR A 117       9.242 -18.666  15.739  1.00  8.53           C  
ATOM    117  CA  ASP A 118       5.800 -20.207  15.105  1.00  8.68           C  
ATOM    118  CA  ASP A 119       6.591 -22.974  17.622  0.34  8.53           C  
ATOM    119  CA  GLU A 120       7.250 -20.397  20.355  1.00  9.37           C  
ATOM    120  CA  VAL A 121       3.946 -18.655  19.586  1.00  9.39           C  
ATOM    121  CA  ASP A 122       2.062 -21.958  19.855  1.00  9.65           C  
ATOM    122  CA  GLU A 123       3.827 -22.741  23.155  1.00 10.75           C  
ATOM    123  CA  MET A 124       2.685 -19.322  24.427  1.00 10.60           C  
ATOM    124  CA  ILE A 125      -0.908 -19.859  23.285  0.61 11.16           C  
ATOM    125  CA  ARG A 126      -1.243 -23.252  24.973  1.00 11.30           C  
ATOM    126  CA  GLU A 127       0.163 -21.712  28.166  1.00 13.24           C  
ATOM    127  CA  ALA A 128      -2.659 -19.132  28.432  1.00 13.38           C  
ATOM    128  CA  ASP A 129      -5.318 -21.264  26.719  1.00 11.01           C  
ATOM    129  CA  ILE A 130      -7.572 -22.512  29.524  1.00 12.45           C  
ATOM    130  CA  ASP A 131     -10.808 -23.172  27.571  1.00 14.06           C  
ATOM    131  CA  GLY A 132      -9.199 -25.305  24.851  1.00 14.95           C  
ATOM    132  CA  ASP A 133     -10.193 -23.393  21.684  1.00 14.21           C  
ATOM    133  CA  GLY A 134      -6.542 -22.737  20.713  1.00 12.69           C  
ATOM    134  CA  HIS A 135      -6.903 -18.987  21.274  1.00 10.74           C  
ATOM    135  CA  ILE A 136      -6.694 -16.403  24.080  0.71  9.61           C  
ATOM    136  CA  ASN A 137      -9.856 -14.466  24.944  1.00 10.65           C  
ATOM    137  CA  TYR A 138      -9.795 -11.360  27.168  0.62 11.57           C  
ATOM    138  CA  GLU A 139     -10.296 -13.282  30.425  1.00 12.62           C  
ATOM    139  CA  GLU A 140      -7.405 -15.684  29.724  1.00 10.88           C  
ATOM    140  CA  PHE A 141      -5.218 -12.671  28.929  0.53 10.57           C  
ATOM    141  CA  VAL A 142      -5.985 -11.131  32.331  1.00 13.02           C  
ATOM    142  CA  ARG A 143      -5.229 -14.393  34.168  0.48 16.92           C  
ATOM    143  CA  MET A 144      -1.945 -14.799  32.289  0.73 17.91           C  
ATOM    144  CA  MET A 145      -0.924 -11.306  33.426  1.00 23.30           C  
ATOM    145  CA  VAL A 146      -1.556 -12.163  37.106  1.00 30.36           C  
ATOM    146  CA  SER A 147       0.572 -15.339  37.323  1.00 49.83           C  
TER     147      SER A 147                                                       
ENDMDL
MODEL      28
ATOM      1  CA  GLU A   2      15.930  -4.741  47.854  1.00 54.51           C  
ATOM      2  CA  GLN A   3      18.124  -5.836  44.914  1.00 43.98           C  
ATOM      3  CA  LEU A   4      16.898  -5.652  41.273  1.00 29.51           C  
ATOM      4  CA  THR A   5      17.915  -8.532  38.988  1.00 23.38           C  
ATOM      5  CA  GLU A   6      19.743  -8.130  35.708  1.00 23.41           C  
ATOM      6  CA  GLU A   7      16.834  -9.526  33.680  1.00 18.74           C  
ATOM      7  CA  GLN A   8      14.569  -6.950  35.355  1.00 15.79           C  
ATOM      8  CA  ILE A   9      17.077  -4.288  34.297  0.60 16.16           C  
ATOM      9  CA  ALA A  10      17.168  -5.882  30.790  1.00 15.86           C  
ATOM     10  CA  GLU A  11      13.368  -5.749  30.583  0.44 14.66           C  
ATOM     11  CA  PHE A  12      13.333  -2.026  31.455  0.74 12.86           C  
ATOM     12  CA  LYS A  13      16.176  -1.383  28.992  0.60 10.51           C  
ATOM     13  CA  GLU A  14      14.282  -3.175  26.208  1.00 11.86           C  
ATOM     14  CA  ALA A  15      11.112  -1.166  26.887  1.00 11.89           C  
ATOM     15  CA  PHE A  16      13.047   2.117  27.108  1.00  8.45           C  
ATOM     16  CA  ALA A  17      14.875   1.330  23.858  1.00  9.18           C  
ATOM     17  CA  LEU A  18      11.574   0.755  22.022  1.00 11.42           C  
ATOM     18  CA  PHE A  19      10.658   4.398  22.697  1.00  8.68           C  
ATOM     19  CA  ASP A  20      14.207   5.752  22.367  1.00  7.43           C  
ATOM     20  CA  LYS A  21      14.467   4.898  18.645  1.00 12.02           C  
ATOM     21  CA  ASP A  22      17.693   6.812  17.955  1.00  9.95           C  
ATOM     22  CA  GLY A  23      19.468   5.382  21.029  1.00  9.50           C  
ATOM     23  CA  ASP A  24      20.595   8.719  22.496  1.00  8.33           C  
ATOM     24  CA  GLY A  25      19.335   7.945  26.017  1.00  7.50           C  
ATOM     25  CA  THR A  26      16.300  10.279  25.978  1.00  7.23           C  
ATOM     26  CA  ILE A  27      12.688   9.924  24.790  1.00  7.78           C  
ATOM     27  CA  THR A  28      11.319  12.992  23.040  1.00  9.03           C  
ATOM     28  CA  THR A  29       7.703  13.784  22.132  1.00 11.81           C  
ATOM     29  CA  LYS A  30       8.486  12.670  18.565  1.00 14.05           C  
ATOM     30  CA  GLU A  31       9.573   9.251  19.857  1.00  9.87           C  
ATOM     31  CA  LEU A  32       6.762   8.787  22.379  1.00  9.76           C  
ATOM     32  CA  GLY A  33       4.273   9.776  19.660  1.00  9.58           C  
ATOM     33  CA  THR A  34       5.826   7.331  17.193  1.00  9.32           C  
ATOM     34  CA  VAL A  35       5.120   4.397  19.523  1.00  9.59           C  
ATOM     35  CA  MET A  36       1.587   5.489  20.409  0.61  9.67           C  
ATOM     36  CA  ARG A  37       0.736   6.080  16.772  1.00  8.72           C  
ATOM     37  CA  SER A  38       1.908   2.580  15.856  1.00 12.32           C  
ATOM     38  CA  LEU A  39      -0.488   1.258  18.523  0.53 15.72           C  
ATOM     39  CA  GLY A  40      -3.504   3.045  17.019  1.00 12.21           C  
ATOM     40  CA  GLN A  41      -3.557   6.409  18.834  1.00 10.24           C  
ATOM     41  CA  ASN A  42      -3.222  10.024  17.708  1.00  7.42           C  
ATOM     42  CA  PRO A  43      -1.542  12.089  20.468  0.63  8.37           C  
ATOM     43  CA  THR A  44      -0.941  15.766  19.683  1.00  9.95           C  
ATOM     44  CA  GLU A  45       2.558  17.195  20.154  1.00 10.91           C  
ATOM     45  CA  ALA A  46       1.322  19.071  23.228  1.00 11.63           C  
ATOM     46  CA  GLU A  47      -0.153  15.915  24.812  1.00  9.34           C  
ATOM     47  CA  LEU A  48       3.125  14.088  24.187  1.00  8.88           C  
ATOM     48  CA  GLN A  49       5.008  16.966  25.851  1.00  9.62           C  
ATOM     49  CA  ASP A  50       2.721  16.787  28.889  1.00 10.37           C  
ATOM     50  CA  MET A  51       3.557  13.065  29.097  1.00 10.93           C  
ATOM     51  CA  ILE A  52       7.279  13.851  29.192  0.52  9.63           C  
ATOM     52  CA  ASN A  53       6.805  16.747  31.601  1.00 10.19           C  
ATOM     53  CA  GLU A  54       5.323  14.408  34.232  1.00 17.10           C  
ATOM     54  CA  VAL A  55       8.596  12.486  34.507  0.44 15.60           C  
ATOM     55  CA  ASP A  56      11.169  15.023  33.245  1.00 15.46           C  
ATOM     56  CA  ALA A  57      12.971  15.482  36.598  1.00 13.59           C  
ATOM     57  CA  ASP A  58      16.023  17.334  35.192  1.00 12.17           C  
ATOM     58  CA  GLY A  59      13.846  19.567  32.993  1.00 16.07           C  
ATOM     59  CA  ASN A  60      15.675  19.039  29.667  1.00 15.63           C  
ATOM     60  CA  GLY A  61      12.495  18.228  27.670  1.00 11.82           C  
ATOM     61  CA  THR A  62      13.216  14.507  27.048  1.00  8.43           C  
ATOM     62  CA  ILE A  63      13.036  11.206  29.017  1.00  7.21           C  
ATOM     63  CA  ASP A  64      16.289   9.475  30.031  1.00  7.73           C  
ATOM     64  CA  PHE A  65      16.529   5.923  31.435  1.00  9.05           C  
ATOM     65  CA  PRO A  66      15.809   6.712  35.145  1.00 11.62           C  
ATOM     66  CA  GLU A  67      12.971   9.081  34.156  1.00  9.06           C  
ATOM     67  CA  PHE A  68      11.496   6.213  32.058  0.59  9.62           C  
ATOM     68  CA  LEU A  69      11.775   3.823  35.015  1.00 13.94           C  
ATOM     69  CA  SER A  70       9.864   6.417  37.063  0.78 14.51           C  
ATOM     70  CA  LEU A  71       7.211   6.571  34.312  0.53 12.64           C  
ATOM     71  CA  MET A  72       6.627   2.799  34.489  0.67 14.57           C  
ATOM     72  CA  ALA A  73       6.348   2.925  38.277  0.54 17.68           C  
ATOM     73  CA  ARG A  74       3.603   5.607  38.024  0.51 16.59           C  
ATOM     74  CA  LYS A  75       1.905   4.940  34.674  1.00 22.03           C  
ATOM     75  CA  MET A  76       2.730   1.295  34.046  0.60 22.35           C  
ATOM     76  CA  LYS A  77       1.114   0.612  37.431  1.00 25.50           C  
ATOM     77  CA  GLU A  78      -1.448   3.024  38.912  0.58 19.93           C  
ATOM     78  CA  GLN A  79      -4.445   2.830  36.601  1.00 18.67           C  
ATOM     79  CA  ASP A  80      -4.980  -0.547  34.831  0.31 19.26           C  
ATOM     80  CA  SER A  81      -7.507  -2.800  36.585  0.46 21.04           C  
ATOM     81  CA  GLU A  82     -10.676  -3.134  34.484  0.56 18.44           C  
ATOM     82  CA  GLU A  83     -12.048  -1.467  31.308  1.00 17.69           C  
ATOM     83  CA  GLU A  84      -8.383  -0.838  30.356  1.00 21.94           C  
ATOM     84  CA  LEU A  85      -7.144  -4.431  30.534  0.51 14.30           C  
ATOM     85  CA  ILE A  86     -10.019  -4.779  28.058  1.00 13.46           C  
ATOM     86  CA  GLU A  87      -8.282  -2.134  25.909  0.58 16.18           C  
ATOM     87  CA  ALA A  88      -5.022  -4.103  26.130  1.00 16.77           C  
ATOM     88  CA  PHE A  89      -6.793  -7.319  25.074  1.00 12.77           C  
ATOM     89  CA  LYS A  90      -8.400  -5.404  22.185  0.51 11.05           C  
ATOM     90  CA  VAL A  91      -4.893  -4.662  20.860  0.54 12.30           C  
ATOM     91  CA  PHE A  92      -4.139  -8.403  20.856  0.61 11.45           C  
ATOM     92  CA  ASP A  93      -7.606  -9.416  19.616  1.00 12.43           C  
ATOM     93  CA  ARG A  94      -7.159  -7.459  16.382  1.00 15.05           C  
ATOM     94  CA  ASP A  95     -10.277  -8.459  14.442  1.00 17.81           C  
ATOM     95  CA  GLY A  96     -12.436  -8.229  17.580  1.00 21.74           C  
ATOM     96  CA  ASN A  97     -13.935 -11.730  17.802  1.00 21.86           C  
ATOM     97  CA  GLY A  98     -13.161 -12.291  21.508  1.00 18.47           C  
ATOM     98  CA  LEU A  99     -10.237 -14.658  20.852  1.00 13.28           C  
ATOM     99  CA  ILE A 100      -6.543 -13.943  20.397  0.90  9.81           C  
ATOM    100  CA  SER A 101      -5.367 -16.433  17.790  1.00 10.27           C  
ATOM    101  CA  ALA A 102      -1.781 -17.598  17.474  1.00 10.69           C  
ATOM    102  CA  ALA A 103      -1.462 -15.381  14.361  1.00 11.64           C  
ATOM    103  CA  GLU A 104      -2.877 -12.276  16.080  1.00  9.38           C  
ATOM    104  CA  LEU A 105      -0.431 -12.722  18.957  1.00  9.41           C  
ATOM    105  CA  ARG A 106       2.327 -13.048  16.342  1.00  9.65           C  
ATOM    106  CA  HIS A 107       1.109  -9.785  14.786  0.34 10.82           C  
ATOM    107  CA  VAL A 108       1.337  -7.838  18.072  1.00 11.53           C  
ATOM    108  CA  MET A 109       4.846  -9.126  18.834  1.00 10.52           C  
ATOM    109  CA  THR A 110       6.065  -8.060  15.370  1.00 11.80           C  
ATOM    110  CA  ASN A 111       4.554  -4.585  15.837  0.72 10.91           C  
ATOM    111  CA  LEU A 112       6.298  -4.238  19.208  1.00 12.32           C  
ATOM    112  CA  GLY A 113       9.656  -5.086  17.606  1.00 11.96           C  
ATOM    113  CA  GLU A 114      10.110  -8.718  18.690  1.00 10.90           C  
ATOM    114  CA  LYS A 115      10.292 -10.939  15.579  0.67 10.41           C  
ATOM    115  CA  LEU A 116       9.955 -14.291  17.390  0.58  8.35           C  
ATOM    116  CA  THR A 117       9.587 -17.618  15.547  1.00  8.53           C  
ATOM    117  CA  ASP A 118       6.210 -19.277  14.860  1.00  8.68           C  
ATOM    118  CA  ASP A 119       7.112 -22.093  17.285  0.34  8.53           C  
ATOM    119  CA  GLU A 120       7.662 -19.585  20.104  1.00  9.37           C  
ATOM    120  CA  VAL A 121       4.283 -17.966  19.384  1.00  9.39           C  
ATOM    121  CA  ASP A 122       2.529 -21.338  19.681  1.00  9.65           C  
ATOM    122  CA  GLU A 123       4.384 -22.062  22.945  1.00 10.75           C  
ATOM    123  CA  MET A 124       3.000 -18.770  24.304  1.00 10.60           C  
ATOM    124  CA  ILE A 125      -0.556 -19.542  23.173  0.61 11.16           C  
ATOM    125  CA  ARG A 126      -0.634 -22.982  24.794  1.00 11.30           C  
ATOM    126  CA  GLU A 127       0.695 -21.409  28.004  1.00 13.24           C  
ATOM    127  CA  ALA A 128      -2.301 -19.044  28.357  1.00 13.38           C  
ATOM    128  CA  ASP A 129      -4.814 -21.331  26.622  1.00 11.01           C  
ATOM    129  CA  ILE A 130      -6.924 -22.799  29.433  1.00 12.45           C  
ATOM    130  CA  ASP A 131     -10.135 -23.642  27.509  1.00 14.06           C  
ATOM    131  CA  GLY A 132      -8.432 -25.606  24.720  1.00 14.95           C  
ATOM    132  CA  ASP A 133      -9.595 -23.706  21.604  1.00 14.21           C  
ATOM    133  CA  GLY A 134      -6.010 -22.775  20.611  1.00 12.69           C  
ATOM    134  CA  HIS A 135      -6.620 -19.071  21.262  1.00 10.74           C  
ATOM    135  CA  ILE A 136      -6.569 -16.531  24.115  0.71  9.61           C  
ATOM    136  CA  ASN A 137      -9.851 -14.836  25.040  1.00 10.65           C  
ATOM    137  CA  TYR A 138      -9.986 -11.776  27.324  0.62 11.57           C  
ATOM    138  CA  GLU A 139     -10.314 -13.793  30.547  1.00 12.62           C  
ATOM    139  CA  GLU A 140      -7.265 -15.969  29.778  1.00 10.88           C  
ATOM    140  CA  PHE A 141      -5.306 -12.793  29.027  0.53 10.57           C  
ATOM    141  CA  VAL A 142      -6.145 -11.388  32.470  1.00 13.02           C  
ATOM    142  CA  ARG A 143      -5.134 -14.628  34.222  0.48 16.92           C  
ATOM    143  CA  MET A 144      -1.852 -14.755  32.297  0.73 17.91           C  
ATOM    144  CA  MET A 145      -1.062 -11.238  33.544  1.00 23.30           C  
ATOM    145  CA  VAL A 146      -1.585 -12.270  37.198  1.00 30.36           C  
ATOM    146  CA  SER A 147       0.782 -15.278  37.290  1.00 49.83           C  
TER     147      SER A 147                                                       
ENDMDL
MODEL      29
ATOM      1  CA  GLU A   2      16.043  -4.370  48.108  1.00 54.51           C  
ATOM      2  CA  GLN A   3      18.012  -5.836  45.168  1.00 43.98           C  
ATOM      3  CA  LEU A   4      16.709  -5.695  41.553  1.00 29.51           C  
ATOM      4  CA  THR A   5      17.561  -8.689  39.346  1.00 23.38           C  
ATOM      5  CA  GLU A   6      19.346  -8.476  36.027  1.00 23.41           C  
ATOM      6  CA  GLU A   7      16.358  -9.824  34.085  1.00 18.74           C  
ATOM      7  CA  GLN A   8      14.227  -7.102  35.704  1.00 15.79           C  
ATOM      8  CA  ILE A   9      16.827  -4.588  34.514  0.60 16.16           C  
ATOM      9  CA  ALA A  10      16.790  -6.313  31.067  1.00 15.86           C  
ATOM     10  CA  GLU A  11      12.995  -6.027  30.907  0.44 14.66           C  
ATOM     11  CA  PHE A  12      13.130  -2.274  31.634  0.74 12.86           C  
ATOM     12  CA  LYS A  13      15.961  -1.849  29.111  0.60 10.51           C  
ATOM     13  CA  GLU A  14      13.953  -3.668  26.424  1.00 11.86           C  
ATOM     14  CA  ALA A  15      10.875  -1.508  27.063  1.00 11.89           C  
ATOM     15  CA  PHE A  16      12.940   1.701  27.136  1.00  8.45           C  
ATOM     16  CA  ALA A  17      14.698   0.719  23.900  1.00  9.18           C  
ATOM     17  CA  LEU A  18      11.354   0.191  22.126  1.00 11.42           C  
ATOM     18  CA  PHE A  19      10.575   3.890  22.666  1.00  8.68           C  
ATOM     19  CA  ASP A  20      14.166   5.098  22.242  1.00  7.43           C  
ATOM     20  CA  LYS A  21      14.352   4.073  18.559  1.00 12.02           C  
ATOM     21  CA  ASP A  22      17.636   5.840  17.749  1.00  9.95           C  
ATOM     22  CA  GLY A  23      19.395   4.471  20.860  1.00  9.50           C  
ATOM     23  CA  ASP A  24      20.671   7.818  22.176  1.00  8.33           C  
ATOM     24  CA  GLY A  25      19.422   7.239  25.738  1.00  7.50           C  
ATOM     25  CA  THR A  26      16.479   9.687  25.639  1.00  7.23           C  
ATOM     26  CA  ILE A  27      12.841   9.418  24.505  1.00  7.78           C  
ATOM     27  CA  THR A  28      11.561  12.461  22.649  1.00  9.03           C  
ATOM     28  CA  THR A  29       7.964  13.342  21.744  1.00 11.81           C  
ATOM     29  CA  LYS A  30       8.661  12.053  18.219  1.00 14.05           C  
ATOM     30  CA  GLU A  31       9.636   8.653  19.647  1.00  9.87           C  
ATOM     31  CA  LEU A  32       6.845   8.401  22.224  1.00  9.76           C  
ATOM     32  CA  GLY A  33       4.351   9.373  19.505  1.00  9.58           C  
ATOM     33  CA  THR A  34       5.776   6.776  17.116  1.00  9.32           C  
ATOM     34  CA  VAL A  35       4.994   3.961  19.567  1.00  9.59           C  
ATOM     35  CA  MET A  36       1.520   5.226  20.459  0.61  9.67           C  
ATOM     36  CA  ARG A  37       0.634   5.708  16.814  1.00  8.72           C  
ATOM     37  CA  SER A  38       1.659   2.135  16.012  1.00 12.32           C  
ATOM     38  CA  LEU A  39      -0.740   1.002  18.764  0.53 15.72           C  
ATOM     39  CA  GLY A  40      -3.712   2.839  17.235  1.00 12.21           C  
ATOM     40  CA  GLN A  41      -3.612   6.273  18.911  1.00 10.24           C  
ATOM     41  CA  ASN A  42      -3.240   9.857  17.701  1.00  7.42           C  
ATOM     42  CA  PRO A  43      -1.514  11.970  20.398  0.63  8.37           C  
ATOM     43  CA  THR A  44      -0.788  15.592  19.468  1.00  9.95           C  
ATOM     44  CA  GLU A  45       2.766  16.904  19.870  1.00 10.91           C  
ATOM     45  CA  ALA A  46       1.615  18.951  22.866  1.00 11.63           C  
ATOM     46  CA  GLU A  47       0.021  15.923  24.583  1.00  9.34           C  
ATOM     47  CA  LEU A  48       3.226  13.948  24.033  1.00  8.88           C  
ATOM     48  CA  GLN A  49       5.218  16.822  25.575  1.00  9.62           C  
ATOM     49  CA  ASP A  50       2.925  16.857  28.617  1.00 10.37           C  
ATOM     50  CA  MET A  51       3.627  13.119  28.981  1.00 10.93           C  
ATOM     51  CA  ILE A  52       7.371  13.778  29.054  0.52  9.63           C  
ATOM     52  CA  ASN A  53       6.998  16.788  31.339  1.00 10.19           C  
ATOM     53  CA  GLU A  54       5.435  14.616  34.066  1.00 17.10           C  
ATOM     54  CA  VAL A  55       8.642  12.604  34.443  0.44 15.60           C  
ATOM     55  CA  ASP A  56      11.293  14.995  33.062  1.00 15.46           C  
ATOM     56  CA  ALA A  57      13.129  15.508  36.391  1.00 13.59           C  
ATOM     57  CA  ASP A  58      16.228  17.213  34.903  1.00 12.17           C  
ATOM     58  CA  GLY A  59      14.102  19.436  32.647  1.00 16.07           C  
ATOM     59  CA  ASN A  60      15.883  18.751  29.323  1.00 15.63           C  
ATOM     60  CA  GLY A  61      12.668  17.965  27.371  1.00 11.82           C  
ATOM     61  CA  THR A  62      13.289  14.207  26.860  1.00  8.43           C  
ATOM     62  CA  ILE A  63      13.029  10.974  28.932  1.00  7.21           C  
ATOM     63  CA  ASP A  64      16.240   9.196  30.002  1.00  7.73           C  
ATOM     64  CA  PHE A  65      16.384   5.686  31.524  1.00  9.05           C  
ATOM     65  CA  PRO A  66      15.673   6.609  35.207  1.00 11.62           C  
ATOM     66  CA  GLU A  67      12.910   9.031  34.133  1.00  9.06           C  
ATOM     67  CA  PHE A  68      11.355   6.138  32.127  0.59  9.62           C  
ATOM     68  CA  LEU A  69      11.556   3.845  35.164  1.00 13.94           C  
ATOM     69  CA  SER A  70       9.714   6.567  37.108  0.78 14.51           C  
ATOM     70  CA  LEU A  71       7.084   6.687  34.333  0.53 12.64           C  
ATOM     71  CA  MET A  72       6.410   2.939  34.645  0.67 14.57           C  
ATOM     72  CA  ALA A  73       6.111   3.225  38.425  0.54 17.68           C  
ATOM     73  CA  ARG A  74       3.427   5.956  38.052  0.51 16.59           C  
ATOM     74  CA  LYS A  75       1.641   5.155  34.784  1.00 22.03           C  
ATOM     75  CA  MET A  76       2.368   1.469  34.292  0.60 22.35           C  
ATOM     76  CA  LYS A  77       0.820   0.980  37.744  1.00 25.50           C  
ATOM     77  CA  GLU A  78      -1.771   3.364  39.224  0.58 19.93           C  
ATOM     78  CA  GLN A  79      -4.829   3.020  37.010  1.00 18.67           C  
ATOM     79  CA  ASP A  80      -5.427  -0.336  35.216  0.31 19.26           C  
ATOM     80  CA  SER A  81      -7.987  -2.662  36.822  0.46 21.04           C  
ATOM     81  CA  GLU A  82     -11.058  -3.096  34.593  0.56 18.44           C  
ATOM     82  CA  GLU A  83     -12.511  -1.540  31.396  1.00 17.69           C  
ATOM     83  CA  GLU A  84      -8.877  -0.752  30.437  1.00 21.94           C  
ATOM     84  CA  LEU A  85      -7.457  -4.272  30.655  0.51 14.30           C  
ATOM     85  CA  ILE A  86     -10.297  -4.739  28.155  1.00 13.46           C  
ATOM     86  CA  GLU A  87      -8.642  -2.025  26.024  0.58 16.18           C  
ATOM     87  CA  ALA A  88      -5.313  -3.874  26.272  1.00 16.77           C  
ATOM     88  CA  PHE A  89      -6.955  -7.152  25.194  1.00 12.77           C  
ATOM     89  CA  LYS A  90      -8.596  -5.276  22.300  0.51 11.05           C  
ATOM     90  CA  VAL A  91      -5.100  -4.424  21.010  0.54 12.30           C  
ATOM     91  CA  PHE A  92      -4.245  -8.142  20.994  0.61 11.45           C  
ATOM     92  CA  ASP A  93      -7.674  -9.261  19.735  1.00 12.43           C  
ATOM     93  CA  ARG A  94      -7.323  -7.178  16.568  1.00 15.05           C  
ATOM     94  CA  ASP A  95     -10.398  -8.241  14.593  1.00 17.81           C  
ATOM     95  CA  GLY A  96     -12.551  -8.213  17.742  1.00 21.74           C  
ATOM     96  CA  ASN A  97     -13.902 -11.780  17.861  1.00 21.86           C  
ATOM     97  CA  GLY A  98     -13.096 -12.427  21.546  1.00 18.47           C  
ATOM     98  CA  LEU A  99     -10.072 -14.638  20.813  1.00 13.28           C  
ATOM     99  CA  ILE A 100      -6.412 -13.758  20.371  0.90  9.81           C  
ATOM    100  CA  SER A 101      -5.145 -16.119  17.689  1.00 10.27           C  
ATOM    101  CA  ALA A 102      -1.513 -17.123  17.338  1.00 10.69           C  
ATOM    102  CA  ALA A 103      -1.294 -14.801  14.293  1.00 11.64           C  
ATOM    103  CA  GLU A 104      -2.839 -11.810  16.101  1.00  9.38           C  
ATOM    104  CA  LEU A 105      -0.362 -12.234  18.957  1.00  9.41           C  
ATOM    105  CA  ARG A 106       2.389 -12.362  16.317  1.00  9.65           C  
ATOM    106  CA  HIS A 107       1.021  -9.103  14.877  0.34 10.82           C  
ATOM    107  CA  VAL A 108       1.197  -7.257  18.225  1.00 11.53           C  
ATOM    108  CA  MET A 109       4.768  -8.409  18.909  1.00 10.52           C  
ATOM    109  CA  THR A 110       5.900  -7.187  15.467  1.00 11.80           C  
ATOM    110  CA  ASN A 111       4.233  -3.800  16.044  0.72 10.91           C  
ATOM    111  CA  LEU A 112       5.995  -3.459  19.407  1.00 12.32           C  
ATOM    112  CA  GLY A 113       9.377  -4.115  17.764  1.00 11.96           C  
ATOM    113  CA  GLU A 114      10.010  -7.746  18.762  1.00 10.90           C  
ATOM    114  CA  LYS A 115      10.272  -9.869  15.587  0.67 10.41           C  
ATOM    115  CA  LEU A 116      10.122 -13.277  17.317  0.58  8.35           C  
ATOM    116  CA  THR A 117       9.893 -16.561  15.374  1.00  8.53           C  
ATOM    117  CA  ASP A 118       6.583 -18.329  14.628  1.00  8.68           C  
ATOM    118  CA  ASP A 119       7.591 -21.187  16.960  0.34  8.53           C  
ATOM    119  CA  GLU A 120       8.037 -18.755  19.863  1.00  9.37           C  
ATOM    120  CA  VAL A 121       4.592 -17.259  19.186  1.00  9.39           C  
ATOM    121  CA  ASP A 122       2.963 -20.691  19.523  1.00  9.65           C  
ATOM    122  CA  GLU A 123       4.903 -21.343  22.753  1.00 10.75           C  
ATOM    123  CA  MET A 124       3.283 -18.199  24.196  1.00 10.60           C  
ATOM    124  CA  ILE A 125      -0.217 -19.209  23.066  0.61 11.16           C  
ATOM    125  CA  ARG A 126      -0.031 -22.676  24.620  1.00 11.30           C  
ATOM    126  CA  GLU A 127       1.214 -21.072  27.848  1.00 13.24           C  
ATOM    127  CA  ALA A 128      -1.944 -18.941  28.283  1.00 13.38           C  
ATOM    128  CA  ASP A 129      -4.294 -21.377  26.520  1.00 11.01           C  
ATOM    129  CA  ILE A 130      -6.242 -23.054  29.331  1.00 12.45           C  
ATOM    130  CA  ASP A 131      -9.413 -24.088  27.432  1.00 14.06           C  
ATOM    131  CA  GLY A 132      -7.624 -25.875  24.579  1.00 14.95           C  
ATOM    132  CA  ASP A 133      -8.955 -24.004  21.513  1.00 14.21           C  
ATOM    133  CA  GLY A 134      -5.457 -22.798  20.506  1.00 12.69           C  
ATOM    134  CA  HIS A 135      -6.319 -19.159  21.244  1.00 10.74           C  
ATOM    135  CA  ILE A 136      -6.428 -16.673  24.142  0.71  9.61           C  
ATOM    136  CA  ASN A 137      -9.816 -15.236  25.122  1.00 10.65           C  
ATOM    137  CA  TYR A 138     -10.149 -12.236  27.465  0.62 11.57           C  
ATOM    138  CA  GLU A 139     -10.296 -14.331  30.651  1.00 12.62           C  
ATOM    139  CA  GLU A 140      -7.104 -16.266  29.821  1.00 10.88           C  
ATOM    140  CA  PHE A 141      -5.388 -12.940  29.119  0.53 10.57           C  
ATOM    141  CA  VAL A 142      -6.294 -11.676  32.599  1.00 13.02           C  
ATOM    142  CA  ARG A 143      -5.026 -14.869  34.267  0.48 16.92           C  
ATOM    143  CA  MET A 144      -1.765 -14.713  32.302  0.73 17.91           C  
ATOM    144  CA  MET A 145      -1.210 -11.191  33.664  1.00 23.30           C  
ATOM    145  CA  VAL A 146      -1.609 -12.391  37.285  1.00 30.36           C  
ATOM    146  CA  SER A 147       0.983 -15.209  37.254  1.00 49.83           C  
TER     147      SER A 147                                                       
ENDMDL
MODEL      30
ATOM      1  CA  GLU A   2      16.193  -4.019  48.318  1.00 54.51           C  
ATOM      2  CA  GLN A   3      17.908  -5.831  45.407  1.00 43.98           C  
ATOM      3  CA  LEU A   4      16.530  -5.731  41.820  1.00 29.51           C  
ATOM      4  CA  THR A   5      17.214  -8.829  39.699  1.00 23.38           C  
ATOM      5  CA  GLU A   6      18.948  -8.807  36.348  1.00 23.41           C  
ATOM      6  CA  GLU A   7      15.884 -10.098  34.490  1.00 18.74           C  
ATOM      7  CA  GLN A   8      13.894  -7.235  36.046  1.00 15.79           C  
ATOM      8  CA  ILE A   9      16.579  -4.880  34.729  0.60 16.16           C  
ATOM      9  CA  ALA A  10      16.410  -6.728  31.347  1.00 15.86           C  
ATOM     10  CA  GLU A  11      12.628  -6.285  31.227  0.44 14.66           C  
ATOM     11  CA  PHE A  12      12.934  -2.514  31.807  0.74 12.86           C  
ATOM     12  CA  LYS A  13      15.743  -2.310  29.232  0.60 10.51           C  
ATOM     13  CA  GLU A  14      13.622  -4.147  26.646  1.00 11.86           C  
ATOM     14  CA  ALA A  15      10.643  -1.840  27.236  1.00 11.89           C  
ATOM     15  CA  PHE A  16      12.835   1.284  27.163  1.00  8.45           C  
ATOM     16  CA  ALA A  17      14.514   0.109  23.951  1.00  9.18           C  
ATOM     17  CA  LEU A  18      11.131  -0.366  22.236  1.00 11.42           C  
ATOM     18  CA  PHE A  19      10.490   3.378  22.638  1.00  8.68           C  
ATOM     19  CA  ASP A  20      14.117   4.433  22.125  1.00  7.43           C  
ATOM     20  CA  LYS A  21      14.224   3.242  18.489  1.00 12.02           C  
ATOM     21  CA  ASP A  22      17.559   4.854  17.564  1.00  9.95           C  
ATOM     22  CA  GLY A  23      19.304   3.546  20.710  1.00  9.50           C  
ATOM     23  CA  ASP A  24      20.728   6.890  21.872  1.00  8.33           C  
ATOM     24  CA  GLY A  25      19.498   6.508  25.469  1.00  7.50           C  
ATOM     25  CA  THR A  26      16.652   9.067  25.304  1.00  7.23           C  
ATOM     26  CA  ILE A  27      12.992   8.889  24.220  1.00  7.78           C  
ATOM     27  CA  THR A  28      11.802  11.899  22.258  1.00  9.03           C  
ATOM     28  CA  THR A  29       8.227  12.871  21.353  1.00 11.81           C  
ATOM     29  CA  LYS A  30       8.831  11.411  17.879  1.00 14.05           C  
ATOM     30  CA  GLU A  31       9.695   8.041  19.443  1.00  9.87           C  
ATOM     31  CA  LEU A  32       6.933   8.004  22.066  1.00  9.76           C  
ATOM     32  CA  GLY A  33       4.434   8.960  19.345  1.00  9.58           C  
ATOM     33  CA  THR A  34       5.725   6.219  17.043  1.00  9.32           C  
ATOM     34  CA  VAL A  35       4.871   3.531  19.611  1.00  9.59           C  
ATOM     35  CA  MET A  36       1.463   4.968  20.502  0.61  9.67           C  
ATOM     36  CA  ARG A  37       0.538   5.344  16.854  1.00  8.72           C  
ATOM     37  CA  SER A  38       1.412   1.706  16.169  1.00 12.32           C  
ATOM     38  CA  LEU A  39      -0.981   0.767  18.999  0.53 15.72           C  
ATOM     39  CA  GLY A  40      -3.906   2.655  17.442  1.00 12.21           C  
ATOM     40  CA  GLN A  41      -3.651   6.148  18.976  1.00 10.24           C  
ATOM     41  CA  ASN A  42      -3.258   9.702  17.691  1.00  7.42           C  
ATOM     42  CA  PRO A  43      -1.489  11.861  20.325  0.63  8.37           C  
ATOM     43  CA  THR A  44      -0.638  15.417  19.253  1.00  9.95           C  
ATOM     44  CA  GLU A  45       2.968  16.604  19.594  1.00 10.91           C  
ATOM     45  CA  ALA A  46       1.910  18.815  22.504  1.00 11.63           C  
ATOM     46  CA  GLU A  47       0.198  15.928  24.349  1.00  9.34           C  
ATOM     47  CA  LEU A  48       3.323  13.808  23.880  1.00  8.88           C  
ATOM     48  CA  GLN A  49       5.425  16.666  25.303  1.00  9.62           C  
ATOM     49  CA  ASP A  50       3.134  16.917  28.337  1.00 10.37           C  
ATOM     50  CA  MET A  51       3.697  13.174  28.857  1.00 10.93           C  
ATOM     51  CA  ILE A  52       7.460  13.701  28.916  0.52  9.63           C  
ATOM     52  CA  ASN A  53       7.192  16.816  31.072  1.00 10.19           C  
ATOM     53  CA  GLU A  54       5.551  14.820  33.887  1.00 17.10           C  
ATOM     54  CA  VAL A  55       8.688  12.723  34.369  0.44 15.60           C  
ATOM     55  CA  ASP A  56      11.415  14.956  32.877  1.00 15.46           C  
ATOM     56  CA  ALA A  57      13.283  15.522  36.182  1.00 13.59           C  
ATOM     57  CA  ASP A  58      16.425  17.075  34.621  1.00 12.17           C  
ATOM     58  CA  GLY A  59      14.350  19.287  32.306  1.00 16.07           C  
ATOM     59  CA  ASN A  60      16.082  18.448  28.992  1.00 15.63           C  
ATOM     60  CA  GLY A  61      12.834  17.688  27.082  1.00 11.82           C  
ATOM     61  CA  THR A  62      13.357  13.901  26.682  1.00  8.43           C  
ATOM     62  CA  ILE A  63      13.018  10.739  28.853  1.00  7.21           C  
ATOM     63  CA  ASP A  64      16.184   8.919  29.983  1.00  7.73           C  
ATOM     64  CA  PHE A  65      16.235   5.457  31.621  1.00  9.05           C  
ATOM     65  CA  PRO A  66      15.535   6.512  35.272  1.00 11.62           C  
ATOM     66  CA  GLU A  67      12.849   8.981  34.112  1.00  9.06           C  
ATOM     67  CA  PHE A  68      11.214   6.069  32.197  0.59  9.62           C  
ATOM     68  CA  LEU A  69      11.338   3.876  35.309  1.00 13.94           C  
ATOM     69  CA  SER A  70       9.568   6.721  37.145  0.78 14.51           C  
ATOM     70  CA  LEU A  71       6.962   6.805  34.349  0.53 12.64           C  
ATOM     71  CA  MET A  72       6.202   3.086  34.789  0.67 14.57           C  
ATOM     72  CA  ALA A  73       5.887   3.528  38.556  0.54 17.68           C  
ATOM     73  CA  ARG A  74       3.262   6.300  38.065  0.51 16.59           C  
ATOM     74  CA  LYS A  75       1.375   5.369  34.894  1.00 22.03           C  
ATOM     75  CA  MET A  76       1.995   1.648  34.542  0.60 22.35           C  
ATOM     76  CA  LYS A  77       0.534   1.358  38.055  1.00 25.50           C  
ATOM     77  CA  GLU A  78      -2.097   3.704  39.532  0.58 19.93           C  
ATOM     78  CA  GLN A  79      -5.206   3.207  37.420  1.00 18.67           C  
ATOM     79  CA  ASP A  80      -5.877  -0.126  35.605  0.31 19.26           C  
ATOM     80  CA  SER A  81      -8.469  -2.523  37.048  0.46 21.04           C  
ATOM     81  CA  GLU A  82     -11.429  -3.052  34.690  0.56 18.44           C  
ATOM     82  CA  GLU A  83     -12.956  -1.616  31.472  1.00 17.69           C  
ATOM     83  CA  GLU A  84      -9.357  -0.677  30.503  1.00 21.94           C  
ATOM     84  CA  LEU A  85      -7.765  -4.118  30.767  0.51 14.30           C  
ATOM     85  CA  ILE A  86     -10.563  -4.699  28.241  1.00 13.46           C  
ATOM     86  CA  GLU A  87      -8.988  -1.924  26.127  0.58 16.18           C  
ATOM     87  CA  ALA A  88      -5.597  -3.653  26.407  1.00 16.77           C  
ATOM     88  CA  PHE A  89      -7.110  -6.987  25.309  1.00 12.77           C  
ATOM     89  CA  LYS A  90      -8.781  -5.152  22.407  0.51 11.05           C  
ATOM     90  CA  VAL A  91      -5.296  -4.195  21.154  0.54 12.30           C  
ATOM     91  CA  PHE A  92      -4.344  -7.890  21.131  0.61 11.45           C  
ATOM     92  CA  ASP A  93      -7.732  -9.109  19.852  1.00 12.43           C  
ATOM     93  CA  ARG A  94      -7.483  -6.908  16.755  1.00 15.05           C  
ATOM     94  CA  ASP A  95     -10.513  -8.029  14.744  1.00 17.81           C  
ATOM     95  CA  GLY A  96     -12.651  -8.200  17.898  1.00 21.74           C  
ATOM     96  CA  ASN A  97     -13.854 -11.822  17.912  1.00 21.86           C  
ATOM     97  CA  GLY A  98     -13.012 -12.553  21.574  1.00 18.47           C  
ATOM     98  CA  LEU A  99      -9.896 -14.605  20.767  1.00 13.28           C  
ATOM     99  CA  ILE A 100      -6.277 -13.563  20.342  0.90  9.81           C  
ATOM    100  CA  SER A 101      -4.927 -15.792  17.589  1.00 10.27           C  
ATOM    101  CA  ALA A 102      -1.256 -16.637  17.207  1.00 10.69           C  
ATOM    102  CA  ALA A 103      -1.141 -14.215  14.233  1.00 11.64           C  
ATOM    103  CA  GLU A 104      -2.807 -11.344  16.128  1.00  9.38           C  
ATOM    104  CA  LEU A 105      -0.301 -11.746  18.963  1.00  9.41           C  
ATOM    105  CA  ARG A 106       2.434 -11.679  16.303  1.00  9.65           C  
ATOM    106  CA  HIS A 107       0.920  -8.434  14.979  0.34 10.82           C  
ATOM    107  CA  VAL A 108       1.051  -6.692  18.386  1.00 11.53           C  
ATOM    108  CA  MET A 109       4.676  -7.704  18.995  1.00 10.52           C  
ATOM    109  CA  THR A 110       5.715  -6.332  15.580  1.00 11.80           C  
ATOM    110  CA  ASN A 111       3.899  -3.043  16.264  0.72 10.91           C  
ATOM    111  CA  LEU A 112       5.679  -2.706  19.619  1.00 12.32           C  
ATOM    112  CA  GLY A 113       9.074  -3.171  17.940  1.00 11.96           C  
ATOM    113  CA  GLU A 114       9.885  -6.790  18.853  1.00 10.90           C  
ATOM    114  CA  LYS A 115      10.221  -8.811  15.617  0.67 10.41           C  
ATOM    115  CA  LEU A 116      10.256 -12.263  17.264  0.58  8.35           C  
ATOM    116  CA  THR A 117      10.161 -15.495  15.223  1.00  8.53           C  
ATOM    117  CA  ASP A 118       6.919 -17.361  14.411  1.00  8.68           C  
ATOM    118  CA  ASP A 119       8.028 -20.256  16.650  0.34  8.53           C  
ATOM    119  CA  GLU A 120       8.376 -17.909  19.635  1.00  9.37           C  
ATOM    120  CA  VAL A 121       4.872 -16.532  18.992  1.00  9.39           C  
ATOM    121  CA  ASP A 122       3.364 -20.014  19.382  1.00  9.65           C  
ATOM    122  CA  GLU A 123       5.382 -20.581  22.581  1.00 10.75           C  
ATOM    123  CA  MET A 124       3.530 -17.608  24.102  1.00 10.60           C  
ATOM    124  CA  ILE A 125       0.108 -18.860  22.968  0.61 11.16           C  
ATOM    125  CA  ARG A 126       0.564 -22.330  24.454  1.00 11.30           C  
ATOM    126  CA  GLU A 127       1.717 -20.697  27.702  1.00 13.24           C  
ATOM    127  CA  ALA A 128      -1.589 -18.820  28.211  1.00 13.38           C  
ATOM    128  CA  ASP A 129      -3.758 -21.396  26.416  1.00 11.01           C  
ATOM    129  CA  ILE A 130      -5.528 -23.271  29.221  1.00 12.45           C  
ATOM    130  CA  ASP A 131      -8.640 -24.501  27.340  1.00 14.06           C  
ATOM    131  CA  GLY A 132      -6.772 -26.104  24.430  1.00 14.95           C  
ATOM    132  CA  ASP A 133      -8.270 -24.281  21.411  1.00 14.21           C  
ATOM    133  CA  GLY A 134      -4.882 -22.801  20.398  1.00 12.69           C  
ATOM    134  CA  HIS A 135      -5.996 -19.248  21.221  1.00 10.74           C  
ATOM    135  CA  ILE A 136      -6.269 -16.828  24.162  0.71  9.61           C  
ATOM    136  CA  ASN A 137      -9.747 -15.661  25.189  1.00 10.65           C  
ATOM    137  CA  TYR A 138     -10.282 -12.737  27.587  0.62 11.57           C  
ATOM    138  CA  GLU A 139     -10.241 -14.893  30.736  1.00 12.62           C  
ATOM    139  CA  GLU A 140      -6.919 -16.568  29.852  1.00 10.88           C  
ATOM    140  CA  PHE A 141      -5.464 -13.110  29.202  0.53 10.57           C  
ATOM    141  CA  VAL A 142      -6.430 -11.991  32.716  1.00 13.02           C  
ATOM    142  CA  ARG A 143      -4.904 -15.112  34.302  0.48 16.92           C  
ATOM    143  CA  MET A 144      -1.685 -14.669  32.307  0.73 17.91           C  
ATOM    144  CA  MET A 145      -1.368 -11.163  33.784  1.00 23.30           C  
ATOM    145  CA  VAL A 146      -1.627 -12.519  37.366  1.00 30.36           C  
ATOM    146  CA  SER A 147       1.174 -15.125  37.214  1.00 49.83           C  
TER     147      SER A 147                                                       
ENDMDL
END
