# Supplementary material for: Structural Transition States Explored With Minimalist Coarse Grained Models: Applications to Calmodulin
Source: Front Mol Biosci. 2019 Oct 15;6:104. doi: 10.3389/fmolb.2019.00104 (PMC6843051; doi:10.3389/fmolb.2019.00104)
Supplement: Supplementary file 2 [file Data_Sheet_2.ZIP › SI/MD_representative_trajectories/All_Atoms/closed2openT130g2_pp_AA.pdb]

CRYST1    0.000    0.000    0.000  90.00  90.00  90.00 P 1           1
ATOM      1  N   GLU X   1      22.145  -3.737  44.965  0.00  0.00            
ATOM      2  CA  GLU X   1      21.362  -4.811  44.390  0.00  0.00            
ATOM      3  CB  GLU X   1      19.863  -4.684  44.687  0.00  0.00            
ATOM      4  CG  GLU X   1      18.975  -5.705  43.963  0.00  0.00            
ATOM      5  CD  GLU X   1      17.530  -5.237  43.827  0.00  0.00            
ATOM      6  OE1 GLU X   1      16.747  -5.394  44.793  0.00  0.00            
ATOM      7  OE2 GLU X   1      17.181  -4.710  42.745  0.00  0.00            
ATOM      8  C   GLU X   1      21.690  -4.756  42.791  0.00  0.00            
ATOM      9  O   GLU X   1      21.554  -3.757  42.088  0.00  0.00            
ATOM     10  N   GLN X   2      22.180  -5.900  42.296  0.00  0.00            
ATOM     11  CA  GLN X   2      22.469  -6.096  40.952  0.00  0.00            
ATOM     12  CB  GLN X   2      23.353  -7.322  40.736  0.00  0.00            
ATOM     13  CG  GLN X   2      24.768  -7.249  41.271  0.00  0.00            
ATOM     14  CD  GLN X   2      25.639  -8.418  40.827  0.00  0.00            
ATOM     15  OE1 GLN X   2      25.324  -9.176  39.911  0.00  0.00            
ATOM     16  NE2 GLN X   2      26.787  -8.591  41.450  0.00  0.00            
ATOM     17  C   GLN X   2      21.143  -6.442  40.027  0.00  0.00            
ATOM     18  O   GLN X   2      20.203  -7.189  40.297  0.00  0.00            
ATOM     19  N   LEU X   3      21.195  -5.730  38.906  0.00  0.00            
ATOM     20  CA  LEU X   3      20.251  -5.790  37.827  0.00  0.00            
ATOM     21  CB  LEU X   3      19.754  -4.424  37.350  0.00  0.00            
ATOM     22  CG  LEU X   3      18.778  -4.420  36.169  0.00  0.00            
ATOM     23  CD1 LEU X   3      17.503  -5.155  36.542  0.00  0.00            
ATOM     24  CD2 LEU X   3      18.481  -2.993  35.765  0.00  0.00            
ATOM     25  C   LEU X   3      20.979  -6.671  36.659  0.00  0.00            
ATOM     26  O   LEU X   3      22.097  -6.444  36.201  0.00  0.00            
ATOM     27  N   THR X   4      20.266  -7.736  36.270  0.00  0.00            
ATOM     28  CA  THR X   4      20.672  -8.549  35.224  0.00  0.00            
ATOM     29  CB  THR X   4      20.057  -9.953  35.353  0.00  0.00            
ATOM     30  OG1 THR X   4      18.633  -9.856  35.321  0.00  0.00            
ATOM     31  CG2 THR X   4      20.484 -10.605  36.651  0.00  0.00            
ATOM     32  C   THR X   4      20.867  -7.824  33.822  0.00  0.00            
ATOM     33  O   THR X   4      20.295  -6.758  33.555  0.00  0.00            
ATOM     34  N   GLU X   5      21.517  -8.537  32.892  0.00  0.00            
ATOM     35  CA  GLU X   5      21.522  -7.974  31.593  0.00  0.00            
ATOM     36  CB  GLU X   5      22.519  -8.854  30.815  0.00  0.00            
ATOM     37  CG  GLU X   5      23.159  -8.113  29.671  0.00  0.00            
ATOM     38  CD  GLU X   5      24.601  -8.602  29.480  0.00  0.00            
ATOM     39  OE1 GLU X   5      25.031  -9.649  30.035  0.00  0.00            
ATOM     40  OE2 GLU X   5      25.273  -7.848  28.743  0.00  0.00            
ATOM     41  C   GLU X   5      20.186  -8.058  30.836  0.00  0.00            
ATOM     42  O   GLU X   5      19.770  -7.133  30.155  0.00  0.00            
ATOM     43  N   GLU X   6      19.534  -9.213  30.969  0.00  0.00            
ATOM     44  CA  GLU X   6      18.226  -9.422  30.348  0.00  0.00            
ATOM     45  CB  GLU X   6      17.687 -10.828  30.569  0.00  0.00            
ATOM     46  CG  GLU X   6      18.399 -11.878  29.747  0.00  0.00            
ATOM     47  CD  GLU X   6      17.945 -13.282  30.064  0.00  0.00            
ATOM     48  OE1 GLU X   6      17.581 -13.537  31.219  0.00  0.00            
ATOM     49  OE2 GLU X   6      17.954 -14.146  29.166  0.00  0.00            
ATOM     50  C   GLU X   6      17.250  -8.378  30.824  0.00  0.00            
ATOM     51  O   GLU X   6      16.535  -7.811  29.986  0.00  0.00            
ATOM     52  N   GLN X   7      17.256  -8.046  32.114  0.00  0.00            
ATOM     53  CA  GLN X   7      16.427  -6.991  32.680  0.00  0.00            
ATOM     54  CB  GLN X   7      16.575  -6.950  34.204  0.00  0.00            
ATOM     55  CG  GLN X   7      16.216  -8.287  34.863  0.00  0.00            
ATOM     56  CD  GLN X   7      16.396  -8.292  36.368  0.00  0.00            
ATOM     57  OE1 GLN X   7      15.739  -7.540  37.091  0.00  0.00            
ATOM     58  NE2 GLN X   7      17.291  -9.149  36.853  0.00  0.00            
ATOM     59  C   GLN X   7      16.760  -5.691  31.919  0.00  0.00            
ATOM     60  O   GLN X   7      15.860  -4.968  31.468  0.00  0.00            
ATOM     61  N   ILE X   8      18.054  -5.415  31.768  0.00  0.00            
ATOM     62  CA  ILE X   8      18.483  -4.210  31.089  0.00  0.00            
ATOM     63  CB  ILE X   8      20.019  -4.085  31.153  0.00  0.00            
ATOM     64  CG1 ILE X   8      20.434  -3.726  32.586  0.00  0.00            
ATOM     65  CG2 ILE X   8      20.519  -3.040  30.153  0.00  0.00            
ATOM     66  CD1 ILE X   8      21.929  -3.717  32.802  0.00  0.00            
ATOM     67  C   ILE X   8      18.003  -4.326  29.570  0.00  0.00            
ATOM     68  O   ILE X   8      17.518  -3.345  29.016  0.00  0.00            
ATOM     69  N   ALA X   9      18.119  -5.500  28.952  0.00  0.00            
ATOM     70  CA  ALA X   9      17.659  -5.706  27.631  0.00  0.00            
ATOM     71  CB  ALA X   9      17.973  -7.119  27.187  0.00  0.00            
ATOM     72  C   ALA X   9      16.149  -5.410  27.513  0.00  0.00            
ATOM     73  O   ALA X   9      15.637  -4.826  26.559  0.00  0.00            
ATOM     74  N   GLU X  10      15.440  -5.879  28.538  0.00  0.00            
ATOM     75  CA  GLU X  10      13.939  -5.706  28.452  0.00  0.00            
ATOM     76  CB  GLU X  10      13.348  -6.312  29.721  0.00  0.00            
ATOM     77  CG  GLU X  10      13.424  -7.852  29.808  0.00  0.00            
ATOM     78  CD  GLU X  10      12.347  -8.420  28.898  0.00  0.00            
ATOM     79  OE1 GLU X  10      11.145  -8.172  29.166  0.00  0.00            
ATOM     80  OE2 GLU X  10      12.714  -9.062  27.890  0.00  0.00            
ATOM     81  C   GLU X  10      13.615  -4.155  28.463  0.00  0.00            
ATOM     82  O   GLU X  10      12.795  -3.642  27.709  0.00  0.00            
ATOM     83  N   PHE X  11      14.302  -3.440  29.351  0.00  0.00            
ATOM     84  CA  PHE X  11      14.035  -2.005  29.425  0.00  0.00            
ATOM     85  CB  PHE X  11      14.744  -1.363  30.594  0.00  0.00            
ATOM     86  CG  PHE X  11      14.149  -1.533  31.944  0.00  0.00            
ATOM     87  CD1 PHE X  11      14.330  -2.698  32.666  0.00  0.00            
ATOM     88  CD2 PHE X  11      13.495  -0.480  32.586  0.00  0.00            
ATOM     89  CE1 PHE X  11      13.855  -2.784  33.963  0.00  0.00            
ATOM     90  CE2 PHE X  11      12.967  -0.588  33.849  0.00  0.00            
ATOM     91  CZ  PHE X  11      13.160  -1.741  34.573  0.00  0.00            
ATOM     92  C   PHE X  11      14.499  -1.320  28.093  0.00  0.00            
ATOM     93  O   PHE X  11      13.808  -0.450  27.573  0.00  0.00            
ATOM     94  N   LYS X  12      15.638  -1.738  27.545  0.00  0.00            
ATOM     95  CA  LYS X  12      16.097  -1.204  26.317  0.00  0.00            
ATOM     96  CB  LYS X  12      17.531  -1.593  25.994  0.00  0.00            
ATOM     97  CG  LYS X  12      18.510  -1.042  27.038  0.00  0.00            
ATOM     98  CD  LYS X  12      19.938  -1.248  26.602  0.00  0.00            
ATOM     99  CE  LYS X  12      20.982  -0.796  27.614  0.00  0.00            
ATOM    100  NZ  LYS X  12      22.093  -1.796  27.701  0.00  0.00            
ATOM    101  C   LYS X  12      15.067  -1.475  25.144  0.00  0.00            
ATOM    102  O   LYS X  12      14.765  -0.599  24.340  0.00  0.00            
ATOM    103  N   GLU X  13      14.540  -2.696  25.089  0.00  0.00            
ATOM    104  CA  GLU X  13      13.582  -3.003  24.080  0.00  0.00            
ATOM    105  CB  GLU X  13      13.254  -4.497  24.163  0.00  0.00            
ATOM    106  CG  GLU X  13      14.488  -5.379  24.015  0.00  0.00            
ATOM    107  CD  GLU X  13      14.226  -6.882  24.159  0.00  0.00            
ATOM    108  OE1 GLU X  13      13.229  -7.284  24.810  0.00  0.00            
ATOM    109  OE2 GLU X  13      15.053  -7.669  23.634  0.00  0.00            
ATOM    110  C   GLU X  13      12.343  -2.145  24.161  0.00  0.00            
ATOM    111  O   GLU X  13      11.854  -1.622  23.163  0.00  0.00            
ATOM    112  N   ALA X  14      11.871  -1.946  25.385  0.00  0.00            
ATOM    113  CA  ALA X  14      10.642  -1.140  25.639  0.00  0.00            
ATOM    114  CB  ALA X  14      10.150  -1.571  27.029  0.00  0.00            
ATOM    115  C   ALA X  14      10.947   0.364  25.223  0.00  0.00            
ATOM    116  O   ALA X  14      10.185   1.051  24.560  0.00  0.00            
ATOM    117  N   PHE X  15      12.078   0.835  25.749  0.00  0.00            
ATOM    118  CA  PHE X  15      12.457   2.213  25.462  0.00  0.00            
ATOM    119  CB  PHE X  15      13.779   2.595  26.104  0.00  0.00            
ATOM    120  CG  PHE X  15      13.738   3.026  27.531  0.00  0.00            
ATOM    121  CD1 PHE X  15      13.419   2.156  28.553  0.00  0.00            
ATOM    122  CD2 PHE X  15      14.056   4.350  27.813  0.00  0.00            
ATOM    123  CE1 PHE X  15      13.401   2.569  29.887  0.00  0.00            
ATOM    124  CE2 PHE X  15      14.047   4.748  29.147  0.00  0.00            
ATOM    125  CZ  PHE X  15      13.705   3.864  30.169  0.00  0.00            
ATOM    126  C   PHE X  15      12.588   2.440  23.938  0.00  0.00            
ATOM    127  O   PHE X  15      12.212   3.457  23.359  0.00  0.00            
ATOM    128  N   ALA X  16      13.169   1.422  23.307  0.00  0.00            
ATOM    129  CA  ALA X  16      13.398   1.584  21.823  0.00  0.00            
ATOM    130  CB  ALA X  16      14.313   0.503  21.258  0.00  0.00            
ATOM    131  C   ALA X  16      12.080   1.683  21.058  0.00  0.00            
ATOM    132  O   ALA X  16      11.934   2.368  20.031  0.00  0.00            
ATOM    133  N   LEU X  17      11.099   0.975  21.615  0.00  0.00            
ATOM    134  CA  LEU X  17       9.755   0.891  20.896  0.00  0.00            
ATOM    135  CB  LEU X  17       8.926  -0.346  21.322  0.00  0.00            
ATOM    136  CG  LEU X  17       9.512  -1.705  20.893  0.00  0.00            
ATOM    137  CD1 LEU X  17       8.603  -2.805  21.374  0.00  0.00            
ATOM    138  CD2 LEU X  17       9.607  -1.781  19.389  0.00  0.00            
ATOM    139  C   LEU X  17       9.051   2.279  20.880  0.00  0.00            
ATOM    140  O   LEU X  17       8.072   2.540  20.184  0.00  0.00            
ATOM    141  N   PHE X  18       9.529   3.117  21.796  0.00  0.00            
ATOM    142  CA  PHE X  18       8.895   4.470  21.915  0.00  0.00            
ATOM    143  CB  PHE X  18       8.448   4.750  23.361  0.00  0.00            
ATOM    144  CG  PHE X  18       7.551   3.698  23.951  0.00  0.00            
ATOM    145  CD1 PHE X  18       6.410   3.273  23.286  0.00  0.00            
ATOM    146  CD2 PHE X  18       7.856   3.126  25.180  0.00  0.00            
ATOM    147  CE1 PHE X  18       5.593   2.292  23.830  0.00  0.00            
ATOM    148  CE2 PHE X  18       7.045   2.153  25.724  0.00  0.00            
ATOM    149  CZ  PHE X  18       5.916   1.733  25.048  0.00  0.00            
ATOM    150  C   PHE X  18       9.862   5.500  21.376  0.00  0.00            
ATOM    151  O   PHE X  18       9.503   6.637  21.105  0.00  0.00            
ATOM    152  N   ASP X  19      11.114   5.083  21.224  0.00  0.00            
ATOM    153  CA  ASP X  19      12.176   5.996  20.713  0.00  0.00            
ATOM    154  CB  ASP X  19      13.601   5.460  20.922  0.00  0.00            
ATOM    155  CG  ASP X  19      13.973   5.300  22.383  0.00  0.00            
ATOM    156  OD1 ASP X  19      13.241   5.785  23.270  0.00  0.00            
ATOM    157  OD2 ASP X  19      15.025   4.672  22.636  0.00  0.00            
ATOM    158  C   ASP X  19      12.371   5.472  19.309  0.00  0.00            
ATOM    159  O   ASP X  19      13.386   4.825  19.046  0.00  0.00            
ATOM    160  N   LYS X  20      11.433   5.750  18.409  0.00  0.00            
ATOM    161  CA  LYS X  20      11.496   5.208  17.029  0.00  0.00            
ATOM    162  CB  LYS X  20      10.189   5.454  16.267  0.00  0.00            
ATOM    163  CG  LYS X  20       9.608   6.845  16.408  0.00  0.00            
ATOM    164  CD  LYS X  20       8.074   6.788  16.421  0.00  0.00            
ATOM    165  CE  LYS X  20       7.536   6.013  17.640  0.00  0.00            
ATOM    166  NZ  LYS X  20       6.042   5.895  17.675  0.00  0.00            
ATOM    167  C   LYS X  20      12.738   5.556  16.249  0.00  0.00            
ATOM    168  O   LYS X  20      13.387   4.671  15.685  0.00  0.00            
ATOM    169  N   ASP X  21      13.134   6.821  16.285  0.00  0.00            
ATOM    170  CA  ASP X  21      14.343   7.292  15.570  0.00  0.00            
ATOM    171  CB  ASP X  21      14.232   8.800  15.325  0.00  0.00            
ATOM    172  CG  ASP X  21      13.118   9.137  14.357  0.00  0.00            
ATOM    173  OD1 ASP X  21      12.450   8.223  13.832  0.00  0.00            
ATOM    174  OD2 ASP X  21      12.885  10.345  14.167  0.00  0.00            
ATOM    175  C   ASP X  21      15.706   6.825  16.166  0.00  0.00            
ATOM    176  O   ASP X  21      16.735   6.886  15.496  0.00  0.00            
ATOM    177  N   GLY X  22      15.682   6.362  17.406  0.00  0.00            
ATOM    178  CA  GLY X  22      16.916   5.883  18.028  0.00  0.00            
ATOM    179  C   GLY X  22      17.836   6.918  18.417  0.00  0.00            
ATOM    180  O   GLY X  22      19.056   6.753  18.345  0.00  0.00            
ATOM    181  N   ASP X  23      17.284   8.038  18.874  0.00  0.00            
ATOM    182  CA  ASP X  23      18.273   9.235  19.248  0.00  0.00            
ATOM    183  CB  ASP X  23      17.475  10.535  19.191  0.00  0.00            
ATOM    184  CG  ASP X  23      16.922  10.864  17.831  0.00  0.00            
ATOM    185  OD1 ASP X  23      17.664  11.180  16.866  0.00  0.00            
ATOM    186  OD2 ASP X  23      15.666  10.812  17.730  0.00  0.00            
ATOM    187  C   ASP X  23      18.461   9.269  20.763  0.00  0.00            
ATOM    188  O   ASP X  23      19.170  10.099  21.300  0.00  0.00            
ATOM    189  N   GLY X  24      17.775   8.387  21.467  0.00  0.00            
ATOM    190  CA  GLY X  24      18.002   8.340  22.952  0.00  0.00            
ATOM    191  C   GLY X  24      17.107   9.270  23.741  0.00  0.00            
ATOM    192  O   GLY X  24      17.385   9.691  24.863  0.00  0.00            
ATOM    193  N   THR X  25      15.994   9.617  23.097  0.00  0.00            
ATOM    194  CA  THR X  25      14.982  10.545  23.785  0.00  0.00            
ATOM    195  CB  THR X  25      14.952  12.058  23.429  0.00  0.00            
ATOM    196  OG1 THR X  25      14.481  12.229  22.088  0.00  0.00            
ATOM    197  CG2 THR X  25      16.367  12.746  23.636  0.00  0.00            
ATOM    198  C   THR X  25      13.523   9.920  23.374  0.00  0.00            
ATOM    199  O   THR X  25      13.394   9.179  22.375  0.00  0.00            
ATOM    200  N   ILE X  26      12.503  10.342  24.113  0.00  0.00            
ATOM    201  CA  ILE X  26      11.200  10.046  23.569  0.00  0.00            
ATOM    202  CB  ILE X  26      10.437   9.073  24.477  0.00  0.00            
ATOM    203  CG1 ILE X  26      11.122   7.717  24.466  0.00  0.00            
ATOM    204  CG2 ILE X  26       9.006   8.910  23.975  0.00  0.00            
ATOM    205  CD1 ILE X  26      10.812   6.861  25.677  0.00  0.00            
ATOM    206  C   ILE X  26      10.428  11.216  23.284  0.00  0.00            
ATOM    207  O   ILE X  26      10.171  11.843  24.311  0.00  0.00            
ATOM    208  N   THR X  27      10.037  11.637  22.077  0.00  0.00            
ATOM    209  CA  THR X  27       9.297  13.080  22.342  0.00  0.00            
ATOM    210  CB  THR X  27       9.880  13.892  21.182  0.00  0.00            
ATOM    211  OG1 THR X  27       9.833  13.088  20.004  0.00  0.00            
ATOM    212  CG2 THR X  27      11.332  14.281  21.477  0.00  0.00            
ATOM    213  C   THR X  27       7.870  12.874  22.314  0.00  0.00            
ATOM    214  O   THR X  27       7.495  11.715  22.133  0.00  0.00            
ATOM    215  N   THR X  28       7.025  13.889  22.437  0.00  0.00            
ATOM    216  CA  THR X  28       5.537  13.709  22.426  0.00  0.00            
ATOM    217  CB  THR X  28       4.802  15.056  22.603  0.00  0.00            
ATOM    218  OG1 THR X  28       5.086  15.908  21.486  0.00  0.00            
ATOM    219  CG2 THR X  28       5.239  15.736  23.892  0.00  0.00            
ATOM    220  C   THR X  28       5.083  13.008  21.145  0.00  0.00            
ATOM    221  O   THR X  28       4.163  12.191  21.159  0.00  0.00            
ATOM    222  N   LYS X  29       5.754  13.321  20.038  0.00  0.00            
ATOM    223  CA  LYS X  29       5.401  12.698  18.749  0.00  0.00            
ATOM    224  CB  LYS X  29       6.096  13.298  17.540  0.00  0.00            
ATOM    225  CG  LYS X  29       5.647  14.716  17.168  0.00  0.00            
ATOM    226  CD  LYS X  29       6.775  15.422  16.433  0.00  0.00            
ATOM    227  CE  LYS X  29       6.286  16.484  15.462  0.00  0.00            
ATOM    228  NZ  LYS X  29       7.390  16.925  14.558  0.00  0.00            
ATOM    229  C   LYS X  29       5.525  11.122  18.890  0.00  0.00            
ATOM    230  O   LYS X  29       4.663  10.340  18.496  0.00  0.00            
ATOM    231  N   GLU X  30       6.651  10.723  19.467  0.00  0.00            
ATOM    232  CA  GLU X  30       6.923   9.311  19.621  0.00  0.00            
ATOM    233  CB  GLU X  30       8.306   9.077  20.295  0.00  0.00            
ATOM    234  CG  GLU X  30       9.445   9.522  19.392  0.00  0.00            
ATOM    235  CD  GLU X  30      10.800   9.441  20.075  0.00  0.00            
ATOM    236  OE1 GLU X  30      10.883   9.354  21.325  0.00  0.00            
ATOM    237  OE2 GLU X  30      11.786   9.453  19.311  0.00  0.00            
ATOM    238  C   GLU X  30       5.986   8.660  20.553  0.00  0.00            
ATOM    239  O   GLU X  30       5.410   7.609  20.248  0.00  0.00            
ATOM    240  N   LEU X  31       5.818   9.262  21.730  0.00  0.00            
ATOM    241  CA  LEU X  31       4.904   8.675  22.787  0.00  0.00            
ATOM    242  CB  LEU X  31       4.957   9.512  24.078  0.00  0.00            
ATOM    243  CG  LEU X  31       6.149   9.250  25.013  0.00  0.00            
ATOM    244  CD1 LEU X  31       6.294  10.346  26.067  0.00  0.00            
ATOM    245  CD2 LEU X  31       5.978   7.882  25.675  0.00  0.00            
ATOM    246  C   LEU X  31       3.442   8.579  22.165  0.00  0.00            
ATOM    247  O   LEU X  31       2.760   7.572  22.323  0.00  0.00            
ATOM    248  N   GLY X  32       3.003   9.628  21.472  0.00  0.00            
ATOM    249  CA  GLY X  32       1.738   9.603  20.869  0.00  0.00            
ATOM    250  C   GLY X  32       1.594   8.453  19.828  0.00  0.00            
ATOM    251  O   GLY X  32       0.556   7.799  19.626  0.00  0.00            
ATOM    252  N   THR X  33       2.723   8.269  19.145  0.00  0.00            
ATOM    253  CA  THR X  33       2.668   7.288  17.996  0.00  0.00            
ATOM    254  CB  THR X  33       4.011   7.463  17.173  0.00  0.00            
ATOM    255  OG1 THR X  33       5.061   7.201  18.146  0.00  0.00            
ATOM    256  CG2 THR X  33       4.146   8.880  16.601  0.00  0.00            
ATOM    257  C   THR X  33       2.298   5.890  18.561  0.00  0.00            
ATOM    258  O   THR X  33       1.465   5.159  18.032  0.00  0.00            
ATOM    259  N   VAL X  34       2.936   5.568  19.679  0.00  0.00            
ATOM    260  CA  VAL X  34       2.716   4.266  20.323  0.00  0.00            
ATOM    261  CB  VAL X  34       3.771   4.012  21.434  0.00  0.00            
ATOM    262  CG1 VAL X  34       3.458   2.731  22.202  0.00  0.00            
ATOM    263  CG2 VAL X  34       5.188   3.966  20.849  0.00  0.00            
ATOM    264  C   VAL X  34       1.294   4.171  20.829  0.00  0.00            
ATOM    265  O   VAL X  34       0.590   3.185  20.581  0.00  0.00            
ATOM    266  N   MET X  35       0.879   5.183  21.592  0.00  0.00            
ATOM    267  CA  MET X  35      -0.486   5.188  22.161  0.00  0.00            
ATOM    268  CB  MET X  35      -1.827   5.582  22.774  0.00  0.00            
ATOM    269  CG  MET X  35      -2.918   5.737  21.749  0.00  0.00            
ATOM    270  SD  MET X  35      -4.368   6.495  22.460  0.00  0.00            
ATOM    271  CE  MET X  35      -5.166   5.067  23.107  0.00  0.00            
ATOM    272  C   MET X  35      -1.557   5.085  21.078  0.00  0.00            
ATOM    273  O   MET X  35      -2.580   4.409  21.169  0.00  0.00            
ATOM    274  N   ARG X  36      -1.271   5.822  20.007  0.00  0.00            
ATOM    275  CA  ARG X  36      -2.305   5.827  18.908  0.00  0.00            
ATOM    276  CB  ARG X  36      -1.929   6.910  17.898  0.00  0.00            
ATOM    277  CG  ARG X  36      -3.110   7.633  17.264  0.00  0.00            
ATOM    278  CD  ARG X  36      -2.598   8.789  16.404  0.00  0.00            
ATOM    279  NE  ARG X  36      -3.650   9.535  15.709  0.00  0.00            
ATOM    280  CZ  ARG X  36      -4.468   9.022  14.792  0.00  0.00            
ATOM    281  NH1 ARG X  36      -4.399   7.736  14.466  0.00  0.00            
ATOM    282  NH2 ARG X  36      -5.381   9.796  14.217  0.00  0.00            
ATOM    283  C   ARG X  36      -2.404   4.466  18.241  0.00  0.00            
ATOM    284  O   ARG X  36      -3.511   4.036  17.936  0.00  0.00            
ATOM    285  N   SER X  37      -1.299   3.738  18.097  0.00  0.00            
ATOM    286  CA  SER X  37      -1.301   2.409  17.575  0.00  0.00            
ATOM    287  CB  SER X  37       0.120   1.860  17.489  0.00  0.00            
ATOM    288  OG  SER X  37       0.925   2.679  16.660  0.00  0.00            
ATOM    289  C   SER X  37      -2.121   1.502  18.443  0.00  0.00            
ATOM    290  O   SER X  37      -2.801   0.669  17.857  0.00  0.00            
ATOM    291  N   LEU X  38      -2.069   1.608  19.766  0.00  0.00            
ATOM    292  CA  LEU X  38      -2.833   0.905  20.739  0.00  0.00            
ATOM    293  CB  LEU X  38      -2.324   1.173  22.154  0.00  0.00            
ATOM    294  CG  LEU X  38      -0.807   0.976  22.338  0.00  0.00            
ATOM    295  CD1 LEU X  38      -0.408   1.066  23.811  0.00  0.00            
ATOM    296  CD2 LEU X  38      -0.437  -0.392  21.799  0.00  0.00            
ATOM    297  C   LEU X  38      -4.314   1.388  21.014  0.00  0.00            
ATOM    298  O   LEU X  38      -4.890   0.857  21.969  0.00  0.00            
ATOM    299  N   GLY X  39      -4.914   2.206  20.178  0.00  0.00            
ATOM    300  CA  GLY X  39      -6.209   2.583  20.161  0.00  0.00            
ATOM    301  C   GLY X  39      -6.453   3.642  21.253  0.00  0.00            
ATOM    302  O   GLY X  39      -7.246   3.442  22.170  0.00  0.00            
ATOM    303  N   GLN X  40      -5.691   4.763  21.125  0.00  0.00            
ATOM    304  CA  GLN X  40      -5.903   5.903  22.031  0.00  0.00            
ATOM    305  CB  GLN X  40      -4.813   5.787  23.112  0.00  0.00            
ATOM    306  CG  GLN X  40      -3.403   6.135  22.626  0.00  0.00            
ATOM    307  CD  GLN X  40      -2.324   6.003  23.710  0.00  0.00            
ATOM    308  OE1 GLN X  40      -1.221   6.546  23.574  0.00  0.00            
ATOM    309  NE2 GLN X  40      -2.634   5.281  24.776  0.00  0.00            
ATOM    310  C   GLN X  40      -5.957   7.237  21.264  0.00  0.00            
ATOM    311  O   GLN X  40      -5.251   7.261  20.232  0.00  0.00            
ATOM    312  N   ASN X  41      -6.518   8.317  21.797  0.00  0.00            
ATOM    313  CA  ASN X  41      -6.160   9.593  21.159  0.00  0.00            
ATOM    314  CB  ASN X  41      -7.492  10.045  20.546  0.00  0.00            
ATOM    315  CG  ASN X  41      -7.577  11.430  20.057  0.00  0.00            
ATOM    316  OD1 ASN X  41      -6.716  12.280  20.267  0.00  0.00            
ATOM    317  ND2 ASN X  41      -8.706  11.793  19.450  0.00  0.00            
ATOM    318  C   ASN X  41      -5.845  10.510  22.217  0.00  0.00            
ATOM    319  O   ASN X  41      -6.683  10.880  23.046  0.00  0.00            
ATOM    320  N   PRO X  42      -4.547  10.777  22.347  0.00  0.00            
ATOM    321  CA  PRO X  42      -4.002  11.663  23.565  0.00  0.00            
ATOM    322  CB  PRO X  42      -2.723  11.154  24.211  0.00  0.00            
ATOM    323  CG  PRO X  42      -2.107  10.294  23.137  0.00  0.00            
ATOM    324  CD  PRO X  42      -3.251   9.652  22.405  0.00  0.00            
ATOM    325  C   PRO X  42      -3.899  12.932  22.759  0.00  0.00            
ATOM    326  O   PRO X  42      -3.710  12.902  21.538  0.00  0.00            
ATOM    327  N   THR X  43      -3.850  14.033  23.485  0.00  0.00            
ATOM    328  CA  THR X  43      -3.765  15.387  22.792  0.00  0.00            
ATOM    329  CB  THR X  43      -4.777  16.479  23.235  0.00  0.00            
ATOM    330  OG1 THR X  43      -5.027  16.366  24.642  0.00  0.00            
ATOM    331  CG2 THR X  43      -6.101  16.310  22.497  0.00  0.00            
ATOM    332  C   THR X  43      -2.215  15.655  23.013  0.00  0.00            
ATOM    333  O   THR X  43      -1.537  14.979  23.787  0.00  0.00            
ATOM    334  N   GLU X  44      -1.692  16.637  22.285  0.00  0.00            
ATOM    335  CA  GLU X  44      -0.308  16.952  22.435  0.00  0.00            
ATOM    336  CB  GLU X  44       0.087  17.977  21.384  0.00  0.00            
ATOM    337  CG  GLU X  44       1.556  18.334  21.371  0.00  0.00            
ATOM    338  CD  GLU X  44       1.927  19.210  20.193  0.00  0.00            
ATOM    339  OE1 GLU X  44       1.063  19.968  19.691  0.00  0.00            
ATOM    340  OE2 GLU X  44       3.092  19.130  19.767  0.00  0.00            
ATOM    341  C   GLU X  44      -0.008  17.435  23.828  0.00  0.00            
ATOM    342  O   GLU X  44       1.014  17.029  24.376  0.00  0.00            
ATOM    343  N   ALA X  45      -0.899  18.203  24.441  0.00  0.00            
ATOM    344  CA  ALA X  45      -0.817  18.709  25.772  0.00  0.00            
ATOM    345  CB  ALA X  45      -1.848  19.845  25.855  0.00  0.00            
ATOM    346  C   ALA X  45      -0.747  17.533  26.815  0.00  0.00            
ATOM    347  O   ALA X  45       0.070  17.490  27.722  0.00  0.00            
ATOM    348  N   GLU X  46      -1.706  16.619  26.658  0.00  0.00            
ATOM    349  CA  GLU X  46      -1.756  15.464  27.576  0.00  0.00            
ATOM    350  CB  GLU X  46      -2.968  14.583  27.313  0.00  0.00            
ATOM    351  CG  GLU X  46      -4.267  15.195  27.788  0.00  0.00            
ATOM    352  CD  GLU X  46      -5.477  14.374  27.411  0.00  0.00            
ATOM    353  OE1 GLU X  46      -5.443  13.723  26.359  0.00  0.00            
ATOM    354  OE2 GLU X  46      -6.475  14.377  28.158  0.00  0.00            
ATOM    355  C   GLU X  46      -0.430  14.673  27.486  0.00  0.00            
ATOM    356  O   GLU X  46       0.110  14.281  28.516  0.00  0.00            
ATOM    357  N   LEU X  47       0.109  14.470  26.285  0.00  0.00            
ATOM    358  CA  LEU X  47       1.337  13.790  26.124  0.00  0.00            
ATOM    359  CB  LEU X  47       1.584  13.504  24.648  0.00  0.00            
ATOM    360  CG  LEU X  47       0.712  12.447  23.963  0.00  0.00            
ATOM    361  CD1 LEU X  47       1.008  12.397  22.473  0.00  0.00            
ATOM    362  CD2 LEU X  47       0.975  11.105  24.631  0.00  0.00            
ATOM    363  C   LEU X  47       2.487  14.595  26.846  0.00  0.00            
ATOM    364  O   LEU X  47       3.321  13.999  27.520  0.00  0.00            
ATOM    365  N   GLN X  48       2.498  15.920  26.719  0.00  0.00            
ATOM    366  CA  GLN X  48       3.456  16.715  27.375  0.00  0.00            
ATOM    367  CB  GLN X  48       3.703  17.996  26.560  0.00  0.00            
ATOM    368  CG  GLN X  48       2.495  18.883  26.341  0.00  0.00            
ATOM    369  CD  GLN X  48       2.721  19.937  25.263  0.00  0.00            
ATOM    370  OE1 GLN X  48       2.230  21.064  25.367  0.00  0.00            
ATOM    371  NE2 GLN X  48       3.455  19.568  24.214  0.00  0.00            
ATOM    372  C   GLN X  48       3.355  16.611  28.885  0.00  0.00            
ATOM    373  O   GLN X  48       4.388  16.513  29.538  0.00  0.00            
ATOM    374  N   ASP X  49       2.152  16.548  29.452  0.00  0.00            
ATOM    375  CA  ASP X  49       1.966  16.377  30.865  0.00  0.00            
ATOM    376  CB  ASP X  49       0.486  16.469  31.227  0.00  0.00            
ATOM    377  CG  ASP X  49      -0.188  17.792  30.951  0.00  0.00            
ATOM    378  OD1 ASP X  49       0.503  18.806  30.718  0.00  0.00            
ATOM    379  OD2 ASP X  49      -1.439  17.816  30.982  0.00  0.00            
ATOM    380  C   ASP X  49       2.560  14.987  31.296  0.00  0.00            
ATOM    381  O   ASP X  49       3.201  14.938  32.341  0.00  0.00            
ATOM    382  N   MET X  50       2.401  13.921  30.515  0.00  0.00            
ATOM    383  CA  MET X  50       2.975  12.693  30.753  0.00  0.00            
ATOM    384  CB  MET X  50       2.607  11.699  29.650  0.00  0.00            
ATOM    385  CG  MET X  50       1.141  11.342  29.696  0.00  0.00            
ATOM    386  SD  MET X  50       0.528  10.410  28.299  0.00  0.00            
ATOM    387  CE  MET X  50       1.109   8.748  28.730  0.00  0.00            
ATOM    388  C   MET X  50       4.465  12.560  30.694  0.00  0.00            
ATOM    389  O   MET X  50       5.076  11.575  31.103  0.00  0.00            
ATOM    390  N   ILE X  51       5.071  13.604  30.135  0.00  0.00            
ATOM    391  CA  ILE X  51       6.574  13.656  30.002  0.00  0.00            
ATOM    392  CB  ILE X  51       7.089  14.320  28.710  0.00  0.00            
ATOM    393  CG1 ILE X  51       6.946  13.383  27.510  0.00  0.00            
ATOM    394  CG2 ILE X  51       8.559  14.743  28.871  0.00  0.00            
ATOM    395  CD1 ILE X  51       7.149  14.106  26.171  0.00  0.00            
ATOM    396  C   ILE X  51       7.012  14.528  31.211  0.00  0.00            
ATOM    397  O   ILE X  51       8.076  14.362  31.807  0.00  0.00            
ATOM    398  N   ASN X  52       6.168  15.516  31.504  0.00  0.00            
ATOM    399  CA  ASN X  52       6.562  16.476  32.544  0.00  0.00            
ATOM    400  CB  ASN X  52       5.409  17.454  32.649  0.00  0.00            
ATOM    401  CG  ASN X  52       5.528  18.561  31.599  0.00  0.00            
ATOM    402  OD1 ASN X  52       4.601  19.369  31.462  0.00  0.00            
ATOM    403  ND2 ASN X  52       6.657  18.637  30.911  0.00  0.00            
ATOM    404  C   ASN X  52       6.710  15.773  33.927  0.00  0.00            
ATOM    405  O   ASN X  52       7.526  16.123  34.797  0.00  0.00            
ATOM    406  N   GLU X  53       5.873  14.748  34.075  0.00  0.00            
ATOM    407  CA  GLU X  53       5.849  14.020  35.382  0.00  0.00            
ATOM    408  CB  GLU X  53       4.571  13.190  35.446  0.00  0.00            
ATOM    409  CG  GLU X  53       3.268  14.019  35.416  0.00  0.00            
ATOM    410  CD  GLU X  53       2.118  13.019  35.352  0.00  0.00            
ATOM    411  OE1 GLU X  53       1.805  12.387  34.350  0.00  0.00            
ATOM    412  OE2 GLU X  53       1.510  12.785  36.438  0.00  0.00            
ATOM    413  C   GLU X  53       7.340  13.491  35.674  0.00  0.00            
ATOM    414  O   GLU X  53       7.810  13.309  36.799  0.00  0.00            
ATOM    415  N   VAL X  54       7.918  13.017  34.572  0.00  0.00            
ATOM    416  CA  VAL X  54       9.185  12.272  34.848  0.00  0.00            
ATOM    417  CB  VAL X  54       8.514  10.894  34.485  0.00  0.00            
ATOM    418  CG1 VAL X  54       9.051  10.204  33.275  0.00  0.00            
ATOM    419  CG2 VAL X  54       8.500  10.164  35.815  0.00  0.00            
ATOM    420  C   VAL X  54      10.354  13.069  34.162  0.00  0.00            
ATOM    421  O   VAL X  54      11.410  12.460  33.991  0.00  0.00            
ATOM    422  N   ASP X  55      10.200  14.296  33.710  0.00  0.00            
ATOM    423  CA  ASP X  55      11.249  14.955  33.063  0.00  0.00            
ATOM    424  CB  ASP X  55      10.810  16.421  32.936  0.00  0.00            
ATOM    425  CG  ASP X  55       9.713  16.615  31.940  0.00  0.00            
ATOM    426  OD1 ASP X  55       9.457  15.797  31.091  0.00  0.00            
ATOM    427  OD2 ASP X  55       9.262  17.837  31.922  0.00  0.00            
ATOM    428  C   ASP X  55      12.107  15.604  34.074  0.00  0.00            
ATOM    429  O   ASP X  55      12.009  16.817  34.265  0.00  0.00            
ATOM    430  N   ALA X  56      12.959  14.831  34.740  0.00  0.00            
ATOM    431  CA  ALA X  56      13.811  15.394  35.887  0.00  0.00            
ATOM    432  CB  ALA X  56      14.145  14.271  36.863  0.00  0.00            
ATOM    433  C   ALA X  56      14.689  16.556  35.466  0.00  0.00            
ATOM    434  O   ALA X  56      14.680  17.614  36.101  0.00  0.00            
ATOM    435  N   ASP X  57      15.393  16.394  34.355  0.00  0.00            
ATOM    436  CA  ASP X  57      16.321  17.463  33.851  0.00  0.00            
ATOM    437  CB  ASP X  57      17.398  16.836  32.961  0.00  0.00            
ATOM    438  CG  ASP X  57      18.349  15.961  33.751  0.00  0.00            
ATOM    439  OD1 ASP X  57      18.221  15.861  34.988  0.00  0.00            
ATOM    440  OD2 ASP X  57      19.202  15.330  33.101  0.00  0.00            
ATOM    441  C   ASP X  57      15.713  18.820  33.342  0.00  0.00            
ATOM    442  O   ASP X  57      16.425  19.764  32.985  0.00  0.00            
ATOM    443  N   GLY X  58      14.418  18.744  33.039  0.00  0.00            
ATOM    444  CA  GLY X  58      13.551  19.640  32.388  0.00  0.00            
ATOM    445  C   GLY X  58      13.596  19.931  30.812  0.00  0.00            
ATOM    446  O   GLY X  58      12.689  20.636  30.364  0.00  0.00            
ATOM    447  N   ASN X  59      14.529  19.393  30.028  0.00  0.00            
ATOM    448  CA  ASN X  59      14.486  19.360  28.682  0.00  0.00            
ATOM    449  CB  ASN X  59      15.448  18.319  28.108  0.00  0.00            
ATOM    450  CG  ASN X  59      16.870  18.550  28.549  0.00  0.00            
ATOM    451  OD1 ASN X  59      17.284  19.691  28.770  0.00  0.00            
ATOM    452  ND2 ASN X  59      17.635  17.471  28.676  0.00  0.00            
ATOM    453  C   ASN X  59      13.209  19.286  27.752  0.00  0.00            
ATOM    454  O   ASN X  59      13.210  19.825  26.640  0.00  0.00            
ATOM    455  N   GLY X  60      12.147  18.622  28.220  0.00  0.00            
ATOM    456  CA  GLY X  60      10.952  18.421  27.498  0.00  0.00            
ATOM    457  C   GLY X  60      10.918  17.074  26.759  0.00  0.00            
ATOM    458  O   GLY X  60      10.205  16.926  25.767  0.00  0.00            
ATOM    459  N   THR X  61      11.756  16.133  27.191  0.00  0.00            
ATOM    460  CA  THR X  61      11.701  14.785  26.502  0.00  0.00            
ATOM    461  CB  THR X  61      12.738  14.473  25.386  0.00  0.00            
ATOM    462  OG1 THR X  61      14.048  14.380  25.957  0.00  0.00            
ATOM    463  CG2 THR X  61      12.693  15.546  24.217  0.00  0.00            
ATOM    464  C   THR X  61      12.242  13.845  27.700  0.00  0.00            
ATOM    465  O   THR X  61      12.758  14.192  28.761  0.00  0.00            
ATOM    466  N   ILE X  62      11.981  12.580  27.394  0.00  0.00            
ATOM    467  CA  ILE X  62      12.193  11.398  28.267  0.00  0.00            
ATOM    468  CB  ILE X  62      11.161  10.270  28.118  0.00  0.00            
ATOM    469  CG1 ILE X  62       9.735  10.800  28.245  0.00  0.00            
ATOM    470  CG2 ILE X  62      11.407   9.185  29.140  0.00  0.00            
ATOM    471  CD1 ILE X  62       8.707   9.775  27.833  0.00  0.00            
ATOM    472  C   ILE X  62      13.337  10.805  27.901  0.00  0.00            
ATOM    473  O   ILE X  62      13.564  10.654  26.703  0.00  0.00            
ATOM    474  N   ASP X  63      14.181  10.406  28.835  0.00  0.00            
ATOM    475  CA  ASP X  63      15.691   9.859  28.385  0.00  0.00            
ATOM    476  CB  ASP X  63      16.865  10.852  28.540  0.00  0.00            
ATOM    477  CG  ASP X  63      18.016  10.566  27.582  0.00  0.00            
ATOM    478  OD1 ASP X  63      17.883  10.736  26.371  0.00  0.00            
ATOM    479  OD2 ASP X  63      19.094  10.111  27.974  0.00  0.00            
ATOM    480  C   ASP X  63      15.541   8.431  29.099  0.00  0.00            
ATOM    481  O   ASP X  63      14.619   8.195  29.892  0.00  0.00            
ATOM    482  N   PHE X  64      16.536   7.594  28.863  0.00  0.00            
ATOM    483  CA  PHE X  64      16.454   6.278  29.506  0.00  0.00            
ATOM    484  CB  PHE X  64      17.766   5.539  29.221  0.00  0.00            
ATOM    485  CG  PHE X  64      17.955   4.193  29.939  0.00  0.00            
ATOM    486  CD1 PHE X  64      16.958   3.206  29.931  0.00  0.00            
ATOM    487  CD2 PHE X  64      19.163   3.905  30.577  0.00  0.00            
ATOM    488  CE1 PHE X  64      17.140   1.951  30.516  0.00  0.00            
ATOM    489  CE2 PHE X  64      19.367   2.644  31.147  0.00  0.00            
ATOM    490  CZ  PHE X  64      18.358   1.671  31.136  0.00  0.00            
ATOM    491  C   PHE X  64      16.126   6.149  31.086  0.00  0.00            
ATOM    492  O   PHE X  64      15.410   5.270  31.541  0.00  0.00            
ATOM    493  N   PRO X  65      16.818   6.960  31.879  0.00  0.00            
ATOM    494  CA  PRO X  65      16.577   6.859  33.324  0.00  0.00            
ATOM    495  CB  PRO X  65      17.729   7.660  33.935  0.00  0.00            
ATOM    496  CG  PRO X  65      18.028   8.668  32.852  0.00  0.00            
ATOM    497  CD  PRO X  65      18.027   7.804  31.640  0.00  0.00            
ATOM    498  C   PRO X  65      15.216   7.430  33.649  0.00  0.00            
ATOM    499  O   PRO X  65      14.529   6.873  34.507  0.00  0.00            
ATOM    500  N   GLU X  66      14.791   8.475  32.945  0.00  0.00            
ATOM    501  CA  GLU X  66      13.477   9.098  33.149  0.00  0.00            
ATOM    502  CB  GLU X  66      13.339  10.365  32.298  0.00  0.00            
ATOM    503  CG  GLU X  66      14.390  11.416  32.636  0.00  0.00            
ATOM    504  CD  GLU X  66      14.340  12.677  31.767  0.00  0.00            
ATOM    505  OE1 GLU X  66      13.836  12.625  30.617  0.00  0.00            
ATOM    506  OE2 GLU X  66      14.843  13.728  32.237  0.00  0.00            
ATOM    507  C   GLU X  66      12.392   7.983  32.775  0.00  0.00            
ATOM    508  O   GLU X  66      11.415   7.827  33.500  0.00  0.00            
ATOM    509  N   PHE X  67      12.586   7.249  31.682  0.00  0.00            
ATOM    510  CA  PHE X  67      11.693   6.226  31.308  0.00  0.00            
ATOM    511  CB  PHE X  67      12.127   5.633  29.955  0.00  0.00            
ATOM    512  CG  PHE X  67      10.981   5.121  29.112  0.00  0.00            
ATOM    513  CD1 PHE X  67      10.205   4.054  29.537  0.00  0.00            
ATOM    514  CD2 PHE X  67      10.660   5.732  27.906  0.00  0.00            
ATOM    515  CE1 PHE X  67       9.121   3.608  28.779  0.00  0.00            
ATOM    516  CE2 PHE X  67       9.583   5.291  27.147  0.00  0.00            
ATOM    517  CZ  PHE X  67       8.811   4.228  27.586  0.00  0.00            
ATOM    518  C   PHE X  67      11.636   5.132  32.343  0.00  0.00            
ATOM    519  O   PHE X  67      10.541   4.668  32.642  0.00  0.00            
ATOM    520  N   LEU X  68      12.755   4.750  32.955  0.00  0.00            
ATOM    521  CA  LEU X  68      12.774   3.753  33.997  0.00  0.00            
ATOM    522  CB  LEU X  68      14.207   3.366  34.341  0.00  0.00            
ATOM    523  CG  LEU X  68      14.991   2.531  33.323  0.00  0.00            
ATOM    524  CD1 LEU X  68      16.433   2.360  33.774  0.00  0.00            
ATOM    525  CD2 LEU X  68      14.292   1.189  33.167  0.00  0.00            
ATOM    526  C   LEU X  68      11.918   4.269  35.163  0.00  0.00            
ATOM    527  O   LEU X  68      11.112   3.500  35.707  0.00  0.00            
ATOM    528  N   SER X  69      12.045   5.548  35.509  0.00  0.00            
ATOM    529  CA  SER X  69      11.258   6.162  36.545  0.00  0.00            
ATOM    530  CB  SER X  69      11.590   7.666  36.640  0.00  0.00            
ATOM    531  OG  SER X  69      12.939   7.852  36.996  0.00  0.00            
ATOM    532  C   SER X  69       9.746   6.053  36.184  0.00  0.00            
ATOM    533  O   SER X  69       8.880   5.808  37.022  0.00  0.00            
ATOM    534  N   LEU X  70       9.469   6.265  34.899  0.00  0.00            
ATOM    535  CA  LEU X  70       8.050   6.224  34.467  0.00  0.00            
ATOM    536  CB  LEU X  70       7.869   6.665  33.010  0.00  0.00            
ATOM    537  CG  LEU X  70       8.137   8.141  32.715  0.00  0.00            
ATOM    538  CD1 LEU X  70       7.489   8.553  31.402  0.00  0.00            
ATOM    539  CD2 LEU X  70       7.645   9.016  33.857  0.00  0.00            
ATOM    540  C   LEU X  70       7.457   4.789  34.711  0.00  0.00            
ATOM    541  O   LEU X  70       6.343   4.625  35.198  0.00  0.00            
ATOM    542  N   MET X  71       8.239   3.765  34.375  0.00  0.00            
ATOM    543  CA  MET X  71       7.760   2.416  34.589  0.00  0.00            
ATOM    544  CB  MET X  71       8.792   1.425  34.050  0.00  0.00            
ATOM    545  CG  MET X  71       8.818   1.421  32.540  0.00  0.00            
ATOM    546  SD  MET X  71      10.165   0.517  31.790  0.00  0.00            
ATOM    547  CE  MET X  71       9.546  -1.181  31.941  0.00  0.00            
ATOM    548  C   MET X  71       7.532   2.136  36.077  0.00  0.00            
ATOM    549  O   MET X  71       6.596   1.463  36.504  0.00  0.00            
ATOM    550  N   ALA X  72       8.445   2.692  36.873  0.00  0.00            
ATOM    551  CA  ALA X  72       8.339   2.426  38.350  0.00  0.00            
ATOM    552  CB  ALA X  72       9.575   2.881  39.119  0.00  0.00            
ATOM    553  C   ALA X  72       6.881   3.035  38.801  0.00  0.00            
ATOM    554  O   ALA X  72       6.063   2.432  39.492  0.00  0.00            
ATOM    555  N   ARG X  73       6.687   4.285  38.374  0.00  0.00            
ATOM    556  CA  ARG X  73       5.434   4.902  38.844  0.00  0.00            
ATOM    557  CB  ARG X  73       5.630   6.414  38.682  0.00  0.00            
ATOM    558  CG  ARG X  73       6.142   7.114  39.928  0.00  0.00            
ATOM    559  CD  ARG X  73       5.014   7.803  40.675  0.00  0.00            
ATOM    560  NE  ARG X  73       5.403   9.122  41.170  0.00  0.00            
ATOM    561  CZ  ARG X  73       5.156  10.260  40.531  0.00  0.00            
ATOM    562  NH1 ARG X  73       4.519  10.246  39.368  0.00  0.00            
ATOM    563  NH2 ARG X  73       5.543  11.416  41.056  0.00  0.00            
ATOM    564  C   ARG X  73       4.142   4.321  38.157  0.00  0.00            
ATOM    565  O   ARG X  73       3.167   3.794  38.686  0.00  0.00            
ATOM    566  N   LYS X  74       4.235   4.504  36.843  0.00  0.00            
ATOM    567  CA  LYS X  74       2.920   4.086  36.107  0.00  0.00            
ATOM    568  CB  LYS X  74       2.833   4.945  34.839  0.00  0.00            
ATOM    569  CG  LYS X  74       2.612   6.441  35.105  0.00  0.00            
ATOM    570  CD  LYS X  74       1.157   6.722  35.506  0.00  0.00            
ATOM    571  CE  LYS X  74       0.973   8.095  36.181  0.00  0.00            
ATOM    572  NZ  LYS X  74      -0.480   8.455  36.388  0.00  0.00            
ATOM    573  C   LYS X  74       3.286   2.562  36.298  0.00  0.00            
ATOM    574  O   LYS X  74       3.457   2.034  37.406  0.00  0.00            
ATOM    575  N   MET X  75       3.436   1.923  35.152  0.00  0.00            
ATOM    576  CA  MET X  75       3.769   0.521  35.143  0.00  0.00            
ATOM    577  CB  MET X  75       5.068  -0.010  34.524  0.00  0.00            
ATOM    578  CG  MET X  75       6.351   0.592  35.059  0.00  0.00            
ATOM    579  SD  MET X  75       7.776   0.065  34.064  0.00  0.00            
ATOM    580  CE  MET X  75       7.871  -1.661  34.532  0.00  0.00            
ATOM    581  C   MET X  75       3.353  -0.306  36.275  0.00  0.00            
ATOM    582  O   MET X  75       2.717  -1.294  36.091  0.00  0.00            
ATOM    583  N   LYS X  76       3.524   0.186  37.462  0.00  0.00            
ATOM    584  CA  LYS X  76       3.245  -0.301  38.832  0.00  0.00            
ATOM    585  CB  LYS X  76       4.534  -0.704  39.556  0.00  0.00            
ATOM    586  CG  LYS X  76       5.198  -1.966  39.013  0.00  0.00            
ATOM    587  CD  LYS X  76       6.310  -2.467  39.952  0.00  0.00            
ATOM    588  CE  LYS X  76       6.929  -3.793  39.463  0.00  0.00            
ATOM    589  NZ  LYS X  76       7.823  -4.457  40.471  0.00  0.00            
ATOM    590  C   LYS X  76       3.059   1.161  39.998  0.00  0.00            
ATOM    591  O   LYS X  76       3.895   1.626  40.775  0.00  0.00            
ATOM    592  N   GLU X  77       1.745   0.943  40.203  0.00  0.00            
ATOM    593  CA  GLU X  77       0.855   1.550  41.171  0.00  0.00            
ATOM    594  CB  GLU X  77       1.001   3.025  41.552  0.00  0.00            
ATOM    595  CG  GLU X  77       2.411   3.341  42.067  0.00  0.00            
ATOM    596  CD  GLU X  77       2.824   2.505  43.266  0.00  0.00            
ATOM    597  OE1 GLU X  77       2.146   2.527  44.320  0.00  0.00            
ATOM    598  OE2 GLU X  77       3.822   1.753  43.150  0.00  0.00            
ATOM    599  C   GLU X  77      -0.705   1.025  40.997  0.00  0.00            
ATOM    600  O   GLU X  77      -1.572   0.742  41.830  0.00  0.00            
ATOM    601  N   GLN X  78      -1.086   1.247  39.729  0.00  0.00            
ATOM    602  CA  GLN X  78      -2.618   0.908  39.794  0.00  0.00            
ATOM    603  CB  GLN X  78      -3.572   2.108  39.495  0.00  0.00            
ATOM    604  CG  GLN X  78      -5.029   1.599  39.280  0.00  0.00            
ATOM    605  CD  GLN X  78      -6.074   2.684  39.006  0.00  0.00            
ATOM    606  OE1 GLN X  78      -7.151   2.381  38.424  0.00  0.00            
ATOM    607  NE2 GLN X  78      -5.805   3.920  39.446  0.00  0.00            
ATOM    608  C   GLN X  78      -3.324  -0.428  39.448  0.00  0.00            
ATOM    609  O   GLN X  78      -4.464  -0.771  39.797  0.00  0.00            
ATOM    610  N   ASP X  79      -2.681  -1.136  38.533  0.00  0.00            
ATOM    611  CA  ASP X  79      -3.409  -2.275  37.771  0.00  0.00            
ATOM    612  CB  ASP X  79      -2.148  -3.100  37.499  0.00  0.00            
ATOM    613  CG  ASP X  79      -2.345  -4.201  36.427  0.00  0.00            
ATOM    614  OD1 ASP X  79      -3.505  -4.414  35.951  0.00  0.00            
ATOM    615  OD2 ASP X  79      -1.373  -4.933  36.049  0.00  0.00            
ATOM    616  C   ASP X  79      -3.904  -3.444  38.546  0.00  0.00            
ATOM    617  O   ASP X  79      -2.929  -4.135  38.859  0.00  0.00            
ATOM    618  N   SER X  80      -5.147  -3.777  38.863  0.00  0.00            
ATOM    619  CA  SER X  80      -5.340  -5.100  39.455  0.00  0.00            
ATOM    620  CB  SER X  80      -4.955  -5.273  40.870  0.00  0.00            
ATOM    621  OG  SER X  80      -5.207  -6.635  41.155  0.00  0.00            
ATOM    622  C   SER X  80      -6.464  -5.811  38.691  0.00  0.00            
ATOM    623  O   SER X  80      -6.310  -6.977  38.341  0.00  0.00            
ATOM    624  N   GLU X  81      -7.580  -5.128  38.440  0.00  0.00            
ATOM    625  CA  GLU X  81      -8.727  -5.730  37.803  0.00  0.00            
ATOM    626  CB  GLU X  81      -9.776  -6.147  38.862  0.00  0.00            
ATOM    627  CG  GLU X  81     -10.305  -4.989  39.752  0.00  0.00            
ATOM    628  CD  GLU X  81     -11.543  -5.279  40.557  0.00  0.00            
ATOM    629  OE1 GLU X  81     -12.155  -4.421  41.143  0.00  0.00            
ATOM    630  OE2 GLU X  81     -11.912  -6.544  40.591  0.00  0.00            
ATOM    631  C   GLU X  81      -9.440  -4.618  37.064  0.00  0.00            
ATOM    632  O   GLU X  81      -9.184  -3.428  37.283  0.00  0.00            
ATOM    633  N   GLU X  82     -10.321  -5.027  36.152  0.00  0.00            
ATOM    634  CA  GLU X  82     -11.120  -4.161  35.240  0.00  0.00            
ATOM    635  CB  GLU X  82     -12.291  -3.443  35.919  0.00  0.00            
ATOM    636  CG  GLU X  82     -13.647  -3.891  35.406  0.00  0.00            
ATOM    637  CD  GLU X  82     -14.752  -2.890  35.705  0.00  0.00            
ATOM    638  OE1 GLU X  82     -15.194  -2.835  36.879  0.00  0.00            
ATOM    639  OE2 GLU X  82     -15.179  -2.168  34.770  0.00  0.00            
ATOM    640  C   GLU X  82     -10.133  -3.730  34.196  0.00  0.00            
ATOM    641  O   GLU X  82     -10.422  -4.164  33.083  0.00  0.00            
ATOM    642  N   GLU X  83      -9.003  -3.063  34.442  0.00  0.00            
ATOM    643  CA  GLU X  83      -7.969  -2.706  33.590  0.00  0.00            
ATOM    644  CB  GLU X  83      -6.930  -1.762  34.217  0.00  0.00            
ATOM    645  CG  GLU X  83      -7.486  -0.369  34.472  0.00  0.00            
ATOM    646  CD  GLU X  83      -6.405   0.582  34.929  0.00  0.00            
ATOM    647  OE1 GLU X  83      -5.270   0.123  35.234  0.00  0.00            
ATOM    648  OE2 GLU X  83      -6.679   1.796  34.991  0.00  0.00            
ATOM    649  C   GLU X  83      -7.080  -3.743  32.996  0.00  0.00            
ATOM    650  O   GLU X  83      -6.754  -3.468  31.835  0.00  0.00            
ATOM    651  N   LEU X  84      -6.713  -4.896  33.574  0.00  0.00            
ATOM    652  CA  LEU X  84      -6.055  -5.942  33.031  0.00  0.00            
ATOM    653  CB  LEU X  84      -5.769  -7.113  33.971  0.00  0.00            
ATOM    654  CG  LEU X  84      -4.320  -7.160  34.459  0.00  0.00            
ATOM    655  CD1 LEU X  84      -4.199  -8.247  35.502  0.00  0.00            
ATOM    656  CD2 LEU X  84      -3.362  -7.487  33.327  0.00  0.00            
ATOM    657  C   LEU X  84      -7.010  -6.347  31.923  0.00  0.00            
ATOM    658  O   LEU X  84      -6.614  -6.778  30.836  0.00  0.00            
ATOM    659  N   ILE X  85      -8.299  -6.158  32.208  0.00  0.00            
ATOM    660  CA  ILE X  85      -9.322  -6.587  31.172  0.00  0.00            
ATOM    661  CB  ILE X  85     -10.746  -6.380  31.789  0.00  0.00            
ATOM    662  CG1 ILE X  85     -11.118  -7.579  32.659  0.00  0.00            
ATOM    663  CG2 ILE X  85     -11.778  -6.122  30.700  0.00  0.00            
ATOM    664  CD1 ILE X  85     -12.495  -7.489  33.292  0.00  0.00            
ATOM    665  C   ILE X  85      -9.102  -5.668  29.947  0.00  0.00            
ATOM    666  O   ILE X  85      -9.122  -6.154  28.807  0.00  0.00            
ATOM    667  N   GLU X  86      -8.852  -4.381  30.181  0.00  0.00            
ATOM    668  CA  GLU X  86      -8.571  -3.441  29.126  0.00  0.00            
ATOM    669  CB  GLU X  86      -8.449  -2.025  29.678  0.00  0.00            
ATOM    670  CG  GLU X  86      -9.801  -1.415  30.003  0.00  0.00            
ATOM    671  CD  GLU X  86      -9.634  -0.026  30.583  0.00  0.00            
ATOM    672  OE1 GLU X  86      -8.809   0.134  31.508  0.00  0.00            
ATOM    673  OE2 GLU X  86     -10.340   0.906  30.124  0.00  0.00            
ATOM    674  C   GLU X  86      -7.290  -3.897  28.327  0.00  0.00            
ATOM    675  O   GLU X  86      -7.285  -3.871  27.101  0.00  0.00            
ATOM    676  N   ALA X  87      -6.241  -4.320  29.029  0.00  0.00            
ATOM    677  CA  ALA X  87      -5.073  -4.775  28.384  0.00  0.00            
ATOM    678  CB  ALA X  87      -4.026  -5.124  29.421  0.00  0.00            
ATOM    679  C   ALA X  87      -5.368  -6.013  27.507  0.00  0.00            
ATOM    680  O   ALA X  87      -4.911  -6.101  26.372  0.00  0.00            
ATOM    681  N   PHE X  88      -6.166  -6.947  28.022  0.00  0.00            
ATOM    682  CA  PHE X  88      -6.501  -8.133  27.247  0.00  0.00            
ATOM    683  CB  PHE X  88      -7.307  -9.111  28.121  0.00  0.00            
ATOM    684  CG  PHE X  88      -7.146 -10.562  27.730  0.00  0.00            
ATOM    685  CD1 PHE X  88      -7.582 -11.020  26.497  0.00  0.00            
ATOM    686  CD2 PHE X  88      -6.525 -11.463  28.587  0.00  0.00            
ATOM    687  CE1 PHE X  88      -7.396 -12.351  26.118  0.00  0.00            
ATOM    688  CE2 PHE X  88      -6.339 -12.789  28.217  0.00  0.00            
ATOM    689  CZ  PHE X  88      -6.774 -13.233  26.978  0.00  0.00            
ATOM    690  C   PHE X  88      -7.337  -7.757  26.060  0.00  0.00            
ATOM    691  O   PHE X  88      -7.203  -8.371  25.004  0.00  0.00            
ATOM    692  N   LYS X  89      -8.155  -6.714  26.191  0.00  0.00            
ATOM    693  CA  LYS X  89      -8.990  -6.219  25.076  0.00  0.00            
ATOM    694  CB  LYS X  89      -9.998  -5.144  25.440  0.00  0.00            
ATOM    695  CG  LYS X  89     -11.163  -5.615  26.319  0.00  0.00            
ATOM    696  CD  LYS X  89     -11.698  -4.436  27.115  0.00  0.00            
ATOM    697  CE  LYS X  89     -13.171  -4.569  27.467  0.00  0.00            
ATOM    698  NZ  LYS X  89     -13.714  -3.271  27.971  0.00  0.00            
ATOM    699  C   LYS X  89      -8.083  -5.750  23.906  0.00  0.00            
ATOM    700  O   LYS X  89      -8.424  -6.052  22.768  0.00  0.00            
ATOM    701  N   VAL X  90      -6.947  -5.100  24.154  0.00  0.00            
ATOM    702  CA  VAL X  90      -6.020  -4.731  23.180  0.00  0.00            
ATOM    703  CB  VAL X  90      -4.873  -3.821  23.631  0.00  0.00            
ATOM    704  CG1 VAL X  90      -3.800  -3.605  22.542  0.00  0.00            
ATOM    705  CG2 VAL X  90      -5.405  -2.475  24.053  0.00  0.00            
ATOM    706  C   VAL X  90      -5.332  -5.886  22.432  0.00  0.00            
ATOM    707  O   VAL X  90      -4.687  -5.728  21.397  0.00  0.00            
ATOM    708  N   PHE X  91      -5.421  -7.058  23.054  0.00  0.00            
ATOM    709  CA  PHE X  91      -4.773  -8.264  22.461  0.00  0.00            
ATOM    710  CB  PHE X  91      -3.852  -8.959  23.479  0.00  0.00            
ATOM    711  CG  PHE X  91      -2.828  -8.057  24.111  0.00  0.00            
ATOM    712  CD1 PHE X  91      -1.994  -7.266  23.336  0.00  0.00            
ATOM    713  CD2 PHE X  91      -2.705  -7.998  25.493  0.00  0.00            
ATOM    714  CE1 PHE X  91      -1.059  -6.426  23.925  0.00  0.00            
ATOM    715  CE2 PHE X  91      -1.776  -7.166  26.082  0.00  0.00            
ATOM    716  CZ  PHE X  91      -0.957  -6.377  25.299  0.00  0.00            
ATOM    717  C   PHE X  91      -5.957  -8.985  21.725  0.00  0.00            
ATOM    718  O   PHE X  91      -5.851  -9.628  20.681  0.00  0.00            
ATOM    719  N   ASP X  92      -7.097  -8.907  22.412  0.00  0.00            
ATOM    720  CA  ASP X  92      -8.246  -9.738  21.858  0.00  0.00            
ATOM    721  CB  ASP X  92      -9.325  -9.849  22.939  0.00  0.00            
ATOM    722  CG  ASP X  92      -9.040 -10.963  23.941  0.00  0.00            
ATOM    723  OD1 ASP X  92      -7.863 -11.379  24.046  0.00  0.00            
ATOM    724  OD2 ASP X  92      -9.988 -11.423  24.620  0.00  0.00            
ATOM    725  C   ASP X  92      -9.035  -8.534  21.282  0.00  0.00            
ATOM    726  O   ASP X  92     -10.061  -8.035  21.749  0.00  0.00            
ATOM    727  N   ARG X  93      -8.507  -8.162  20.120  0.00  0.00            
ATOM    728  CA  ARG X  93      -8.963  -7.215  19.099  0.00  0.00            
ATOM    729  CB  ARG X  93      -8.098  -7.056  17.853  0.00  0.00            
ATOM    730  CG  ARG X  93      -8.436  -5.816  17.044  0.00  0.00            
ATOM    731  CD  ARG X  93      -8.080  -4.534  17.798  0.00  0.00            
ATOM    732  NE  ARG X  93      -8.561  -3.355  17.080  0.00  0.00            
ATOM    733  CZ  ARG X  93      -9.830  -2.972  17.041  0.00  0.00            
ATOM    734  NH1 ARG X  93     -10.760  -3.661  17.694  0.00  0.00            
ATOM    735  NH2 ARG X  93     -10.177  -1.908  16.329  0.00  0.00            
ATOM    736  C   ARG X  93     -10.492  -7.236  18.660  0.00  0.00            
ATOM    737  O   ARG X  93     -11.227  -6.261  18.629  0.00  0.00            
ATOM    738  N   ASP X  94     -10.873  -8.409  18.166  0.00  0.00            
ATOM    739  CA  ASP X  94     -12.280  -8.475  17.720  0.00  0.00            
ATOM    740  CB  ASP X  94     -12.353  -9.667  16.753  0.00  0.00            
ATOM    741  CG  ASP X  94     -13.737  -9.867  16.159  0.00  0.00            
ATOM    742  OD1 ASP X  94     -14.567 -10.560  16.790  0.00  0.00            
ATOM    743  OD2 ASP X  94     -13.991  -9.334  15.057  0.00  0.00            
ATOM    744  C   ASP X  94     -13.262  -8.797  18.922  0.00  0.00            
ATOM    745  O   ASP X  94     -14.477  -8.836  18.719  0.00  0.00            
ATOM    746  N   GLY X  95     -12.733  -8.974  20.129  0.00  0.00            
ATOM    747  CA  GLY X  95     -13.556  -9.224  21.236  0.00  0.00            
ATOM    748  C   GLY X  95     -13.961 -10.607  21.664  0.00  0.00            
ATOM    749  O   GLY X  95     -14.268 -10.814  22.845  0.00  0.00            
ATOM    750  N   ASN X  96     -14.064 -11.535  20.717  0.00  0.00            
ATOM    751  CA  ASN X  96     -14.385 -12.945  21.062  0.00  0.00            
ATOM    752  CB  ASN X  96     -14.268 -13.671  19.721  0.00  0.00            
ATOM    753  CG  ASN X  96     -12.824 -13.865  19.283  0.00  0.00            
ATOM    754  OD1 ASN X  96     -11.903 -13.320  19.877  0.00  0.00            
ATOM    755  ND2 ASN X  96     -12.628 -14.641  18.235  0.00  0.00            
ATOM    756  C   ASN X  96     -13.954 -13.720  22.251  0.00  0.00            
ATOM    757  O   ASN X  96     -14.398 -14.821  22.514  0.00  0.00            
ATOM    758  N   GLY X  97     -13.001 -13.168  22.981  0.00  0.00            
ATOM    759  CA  GLY X  97     -12.609 -13.945  24.303  0.00  0.00            
ATOM    760  C   GLY X  97     -11.137 -14.517  24.089  0.00  0.00            
ATOM    761  O   GLY X  97     -10.338 -14.533  25.031  0.00  0.00            
ATOM    762  N   LEU X  98     -10.922 -15.139  22.928  0.00  0.00            
ATOM    763  CA  LEU X  98      -9.613 -15.517  22.536  0.00  0.00            
ATOM    764  CB  LEU X  98      -9.759 -16.703  21.587  0.00  0.00            
ATOM    765  CG  LEU X  98     -10.183 -18.053  22.163  0.00  0.00            
ATOM    766  CD1 LEU X  98     -11.545 -17.965  22.833  0.00  0.00            
ATOM    767  CD2 LEU X  98     -10.221 -19.053  21.048  0.00  0.00            
ATOM    768  C   LEU X  98      -8.666 -14.917  21.592  0.00  0.00            
ATOM    769  O   LEU X  98      -8.906 -14.729  20.396  0.00  0.00            
ATOM    770  N   ILE X  99      -7.530 -14.543  22.168  0.00  0.00            
ATOM    771  CA  ILE X  99      -6.318 -14.015  21.418  0.00  0.00            
ATOM    772  CB  ILE X  99      -5.328 -13.377  22.386  0.00  0.00            
ATOM    773  CG1 ILE X  99      -6.059 -12.214  23.079  0.00  0.00            
ATOM    774  CG2 ILE X  99      -4.084 -12.886  21.645  0.00  0.00            
ATOM    775  CD1 ILE X  99      -5.391 -11.695  24.288  0.00  0.00            
ATOM    776  C   ILE X  99      -5.569 -15.165  20.478  0.00  0.00            
ATOM    777  O   ILE X  99      -4.649 -15.900  20.842  0.00  0.00            
ATOM    778  N   SER X 100      -6.043 -15.181  19.238  0.00  0.00            
ATOM    779  CA  SER X 100      -5.487 -15.771  18.163  0.00  0.00            
ATOM    780  CB  SER X 100      -6.621 -15.885  17.137  0.00  0.00            
ATOM    781  OG  SER X 100      -6.307 -16.820  16.117  0.00  0.00            
ATOM    782  C   SER X 100      -4.054 -15.421  17.870  0.00  0.00            
ATOM    783  O   SER X 100      -3.545 -14.396  18.324  0.00  0.00            
ATOM    784  N   ALA X 101      -3.355 -16.308  17.169  0.00  0.00            
ATOM    785  CA  ALA X 101      -1.962 -16.129  16.832  0.00  0.00            
ATOM    786  CB  ALA X 101      -1.440 -17.338  16.069  0.00  0.00            
ATOM    787  C   ALA X 101      -1.820 -14.827  16.000  0.00  0.00            
ATOM    788  O   ALA X 101      -0.906 -14.049  16.263  0.00  0.00            
ATOM    789  N   ALA X 102      -2.738 -14.575  15.076  0.00  0.00            
ATOM    790  CA  ALA X 102      -2.798 -13.416  14.250  0.00  0.00            
ATOM    791  CB  ALA X 102      -3.744 -13.782  13.097  0.00  0.00            
ATOM    792  C   ALA X 102      -2.961 -12.177  15.068  0.00  0.00            
ATOM    793  O   ALA X 102      -2.205 -11.221  14.862  0.00  0.00            
ATOM    794  N   GLU X 103      -3.943 -12.143  15.969  0.00  0.00            
ATOM    795  CA  GLU X 103      -4.202 -10.975  16.834  0.00  0.00            
ATOM    796  CB  GLU X 103      -5.304 -11.277  17.857  0.00  0.00            
ATOM    797  CG  GLU X 103      -6.477 -10.335  17.795  0.00  0.00            
ATOM    798  CD  GLU X 103      -7.445 -10.671  16.679  0.00  0.00            
ATOM    799  OE1 GLU X 103      -8.188 -11.672  16.807  0.00  0.00            
ATOM    800  OE2 GLU X 103      -7.464  -9.933  15.672  0.00  0.00            
ATOM    801  C   GLU X 103      -2.989 -10.608  17.622  0.00  0.00            
ATOM    802  O   GLU X 103      -2.622  -9.425  17.683  0.00  0.00            
ATOM    803  N   LEU X 104      -2.301 -11.609  18.169  0.00  0.00            
ATOM    804  CA  LEU X 104      -1.052 -11.368  18.933  0.00  0.00            
ATOM    805  CB  LEU X 104      -0.466 -12.616  19.578  0.00  0.00            
ATOM    806  CG  LEU X 104      -1.169 -13.325  20.693  0.00  0.00            
ATOM    807  CD1 LEU X 104      -0.290 -14.430  21.298  0.00  0.00            
ATOM    808  CD2 LEU X 104      -1.488 -12.317  21.808  0.00  0.00            
ATOM    809  C   LEU X 104      -0.026 -10.758  17.988  0.00  0.00            
ATOM    810  O   LEU X 104       0.643  -9.792  18.383  0.00  0.00            
ATOM    811  N   ARG X 105       0.065 -11.243  16.751  0.00  0.00            
ATOM    812  CA  ARG X 105       0.930 -10.701  15.741  0.00  0.00            
ATOM    813  CB  ARG X 105       0.990 -11.574  14.535  0.00  0.00            
ATOM    814  CG  ARG X 105       1.450 -12.954  14.885  0.00  0.00            
ATOM    815  CD  ARG X 105       1.646 -13.711  13.593  0.00  0.00            
ATOM    816  NE  ARG X 105       0.387 -14.017  12.951  0.00  0.00            
ATOM    817  CZ  ARG X 105      -0.264 -15.142  13.230  0.00  0.00            
ATOM    818  NH1 ARG X 105       0.206 -16.013  14.111  0.00  0.00            
ATOM    819  NH2 ARG X 105      -1.406 -15.398  12.613  0.00  0.00            
ATOM    820  C   ARG X 105       0.608  -9.260  15.478  0.00  0.00            
ATOM    821  O   ARG X 105       1.559  -8.508  15.306  0.00  0.00            
ATOM    822  N   HIS X 106      -0.659  -8.870  15.409  0.00  0.00            
ATOM    823  CA  HIS X 106      -1.149  -7.540  15.236  0.00  0.00            
ATOM    824  CB  HIS X 106      -2.677  -7.436  15.234  0.00  0.00            
ATOM    825  CG  HIS X 106      -3.309  -7.550  13.879  0.00  0.00            
ATOM    826  ND1 HIS X 106      -3.434  -8.715  13.158  0.00  0.00            
ATOM    827  CD2 HIS X 106      -3.907  -6.582  13.141  0.00  0.00            
ATOM    828  CE1 HIS X 106      -4.066  -8.462  12.016  0.00  0.00            
ATOM    829  NE2 HIS X 106      -4.367  -7.180  11.965  0.00  0.00            
ATOM    830  C   HIS X 106      -0.661  -6.588  16.323  0.00  0.00            
ATOM    831  O   HIS X 106      -0.100  -5.542  15.986  0.00  0.00            
ATOM    832  N   VAL X 107      -0.789  -6.955  17.590  0.00  0.00            
ATOM    833  CA  VAL X 107      -0.346  -6.156  18.713  0.00  0.00            
ATOM    834  CB  VAL X 107      -0.772  -6.765  20.077  0.00  0.00            
ATOM    835  CG1 VAL X 107      -0.061  -6.115  21.244  0.00  0.00            
ATOM    836  CG2 VAL X 107      -2.278  -6.709  20.306  0.00  0.00            
ATOM    837  C   VAL X 107       1.137  -5.885  18.623  0.00  0.00            
ATOM    838  O   VAL X 107       1.541  -4.727  18.778  0.00  0.00            
ATOM    839  N   MET X 108       1.958  -6.917  18.427  0.00  0.00            
ATOM    840  CA  MET X 108       3.394  -6.787  18.327  0.00  0.00            
ATOM    841  CB  MET X 108       4.074  -8.135  18.138  0.00  0.00            
ATOM    842  CG  MET X 108       3.841  -9.095  19.286  0.00  0.00            
ATOM    843  SD  MET X 108       4.471 -10.749  18.844  0.00  0.00            
ATOM    844  CE  MET X 108       6.124 -10.415  18.886  0.00  0.00            
ATOM    845  C   MET X 108       3.793  -5.762  17.195  0.00  0.00            
ATOM    846  O   MET X 108       4.644  -4.900  17.387  0.00  0.00            
ATOM    847  N   THR X 109       3.145  -5.870  16.037  0.00  0.00            
ATOM    848  CA  THR X 109       3.436  -4.957  14.970  0.00  0.00            
ATOM    849  CB  THR X 109       2.531  -5.415  13.758  0.00  0.00            
ATOM    850  OG1 THR X 109       3.203  -6.598  13.212  0.00  0.00            
ATOM    851  CG2 THR X 109       2.293  -4.386  12.657  0.00  0.00            
ATOM    852  C   THR X 109       3.069  -3.491  15.367  0.00  0.00            
ATOM    853  O   THR X 109       3.826  -2.565  15.094  0.00  0.00            
ATOM    854  N   ASN X 110       1.933  -3.301  16.036  0.00  0.00            
ATOM    855  CA  ASN X 110       1.553  -1.995  16.476  0.00  0.00            
ATOM    856  CB  ASN X 110       0.160  -2.030  17.104  0.00  0.00            
ATOM    857  CG  ASN X 110      -0.933  -2.403  16.104  0.00  0.00            
ATOM    858  OD1 ASN X 110      -0.692  -2.524  14.903  0.00  0.00            
ATOM    859  ND2 ASN X 110      -2.143  -2.599  16.607  0.00  0.00            
ATOM    860  C   ASN X 110       2.579  -1.410  17.498  0.00  0.00            
ATOM    861  O   ASN X 110       2.928  -0.238  17.410  0.00  0.00            
ATOM    862  N   LEU X 111       3.079  -2.229  18.421  0.00  0.00            
ATOM    863  CA  LEU X 111       4.062  -1.797  19.340  0.00  0.00            
ATOM    864  CB  LEU X 111       4.277  -2.871  20.399  0.00  0.00            
ATOM    865  CG  LEU X 111       3.146  -3.133  21.399  0.00  0.00            
ATOM    866  CD1 LEU X 111       3.484  -4.322  22.284  0.00  0.00            
ATOM    867  CD2 LEU X 111       2.930  -1.870  22.218  0.00  0.00            
ATOM    868  C   LEU X 111       5.455  -1.555  18.857  0.00  0.00            
ATOM    869  O   LEU X 111       6.383  -1.203  19.608  0.00  0.00            
ATOM    870  N   GLY X 112       5.628  -1.832  17.558  0.00  0.00            
ATOM    871  CA  GLY X 112       6.970  -1.680  16.871  0.00  0.00            
ATOM    872  C   GLY X 112       7.479  -3.068  16.420  0.00  0.00            
ATOM    873  O   GLY X 112       7.766  -3.247  15.235  0.00  0.00            
ATOM    874  N   GLU X 113       7.651  -3.996  17.361  0.00  0.00            
ATOM    875  CA  GLU X 113       8.304  -5.251  17.096  0.00  0.00            
ATOM    876  CB  GLU X 113       9.199  -5.787  18.189  0.00  0.00            
ATOM    877  CG  GLU X 113       8.948  -7.144  18.663  0.00  0.00            
ATOM    878  CD  GLU X 113      10.233  -7.747  19.378  0.00  0.00            
ATOM    879  OE1 GLU X 113      11.228  -6.984  19.756  0.00  0.00            
ATOM    880  OE2 GLU X 113      10.241  -9.026  19.524  0.00  0.00            
ATOM    881  C   GLU X 113       7.922  -5.937  15.760  0.00  0.00            
ATOM    882  O   GLU X 113       6.800  -6.412  15.842  0.00  0.00            
ATOM    883  N   LYS X 114       8.709  -6.152  14.713  0.00  0.00            
ATOM    884  CA  LYS X 114       8.019  -6.873  13.638  0.00  0.00            
ATOM    885  CB  LYS X 114       8.949  -6.573  12.451  0.00  0.00            
ATOM    886  CG  LYS X 114       8.913  -5.079  12.064  0.00  0.00            
ATOM    887  CD  LYS X 114       9.624  -4.917  10.712  0.00  0.00            
ATOM    888  CE  LYS X 114       9.254  -3.597  10.030  0.00  0.00            
ATOM    889  NZ  LYS X 114       9.853  -2.451  10.772  0.00  0.00            
ATOM    890  C   LYS X 114       8.729  -8.265  13.775  0.00  0.00            
ATOM    891  O   LYS X 114       9.746  -8.490  13.115  0.00  0.00            
ATOM    892  N   LEU X 115       8.186  -9.149  14.610  0.00  0.00            
ATOM    893  CA  LEU X 115       8.769 -10.448  14.773  0.00  0.00            
ATOM    894  CB  LEU X 115       8.491 -10.883  16.218  0.00  0.00            
ATOM    895  CG  LEU X 115       9.552 -10.844  17.326  0.00  0.00            
ATOM    896  CD1 LEU X 115      10.633  -9.820  17.064  0.00  0.00            
ATOM    897  CD2 LEU X 115       8.853 -10.563  18.650  0.00  0.00            
ATOM    898  C   LEU X 115       8.094 -11.247  13.695  0.00  0.00            
ATOM    899  O   LEU X 115       7.123 -10.826  13.069  0.00  0.00            
ATOM    900  N   THR X 116       8.727 -12.387  13.393  0.00  0.00            
ATOM    901  CA  THR X 116       8.470 -13.440  12.410  0.00  0.00            
ATOM    902  CB  THR X 116       9.592 -14.424  12.030  0.00  0.00            
ATOM    903  OG1 THR X 116       9.852 -15.233  13.232  0.00  0.00            
ATOM    904  CG2 THR X 116      10.904 -13.713  11.735  0.00  0.00            
ATOM    905  C   THR X 116       7.193 -14.263  12.939  0.00  0.00            
ATOM    906  O   THR X 116       6.815 -14.323  14.108  0.00  0.00            
ATOM    907  N   ASP X 117       6.507 -14.850  11.933  0.00  0.00            
ATOM    908  CA  ASP X 117       5.310 -15.584  12.141  0.00  0.00            
ATOM    909  CB  ASP X 117       4.700 -16.172  10.882  0.00  0.00            
ATOM    910  CG  ASP X 117       4.066 -15.142   9.998  0.00  0.00            
ATOM    911  OD1 ASP X 117       3.382 -14.214  10.497  0.00  0.00            
ATOM    912  OD2 ASP X 117       4.253 -15.296   8.792  0.00  0.00            
ATOM    913  C   ASP X 117       5.626 -16.774  13.061  0.00  0.00            
ATOM    914  O   ASP X 117       4.859 -17.135  13.951  0.00  0.00            
ATOM    915  N   ASP X 118       6.795 -17.369  12.829  0.00  0.00            
ATOM    916  CA  ASP X 118       7.191 -18.542  13.669  0.00  0.00            
ATOM    917  CB  ASP X 118       8.510 -19.111  13.133  0.00  0.00            
ATOM    918  CG  ASP X 118       8.350 -19.846  11.816  0.00  0.00            
ATOM    919  OD1 ASP X 118       7.205 -20.151  11.417  0.00  0.00            
ATOM    920  OD2 ASP X 118       9.390 -20.128  11.181  0.00  0.00            
ATOM    921  C   ASP X 118       7.326 -18.124  15.164  0.00  0.00            
ATOM    922  O   ASP X 118       6.874 -18.836  16.055  0.00  0.00            
ATOM    923  N   GLU X 119       7.917 -16.959  15.423  0.00  0.00            
ATOM    924  CA  GLU X 119       8.046 -16.492  16.768  0.00  0.00            
ATOM    925  CB  GLU X 119       8.876 -15.205  16.770  0.00  0.00            
ATOM    926  CG  GLU X 119      10.261 -15.398  16.163  0.00  0.00            
ATOM    927  CD  GLU X 119      11.109 -14.124  16.077  0.00  0.00            
ATOM    928  OE1 GLU X 119      10.549 -13.000  16.043  0.00  0.00            
ATOM    929  OE2 GLU X 119      12.357 -14.260  16.013  0.00  0.00            
ATOM    930  C   GLU X 119       6.691 -16.227  17.425  0.00  0.00            
ATOM    931  O   GLU X 119       6.484 -16.469  18.613  0.00  0.00            
ATOM    932  N   VAL X 120       5.750 -15.754  16.609  0.00  0.00            
ATOM    933  CA  VAL X 120       4.382 -15.482  17.141  0.00  0.00            
ATOM    934  CB  VAL X 120       3.511 -14.786  16.096  0.00  0.00            
ATOM    935  CG1 VAL X 120       2.079 -14.562  16.558  0.00  0.00            
ATOM    936  CG2 VAL X 120       4.200 -13.458  15.711  0.00  0.00            
ATOM    937  C   VAL X 120       3.752 -16.809  17.712  0.00  0.00            
ATOM    938  O   VAL X 120       3.173 -16.835  18.793  0.00  0.00            
ATOM    939  N   ASP X 121       3.891 -17.898  16.959  0.00  0.00            
ATOM    940  CA  ASP X 121       3.336 -19.141  17.418  0.00  0.00            
ATOM    941  CB  ASP X 121       3.460 -20.188  16.314  0.00  0.00            
ATOM    942  CG  ASP X 121       2.694 -19.910  15.042  0.00  0.00            
ATOM    943  OD1 ASP X 121       1.804 -19.034  15.030  0.00  0.00            
ATOM    944  OD2 ASP X 121       2.984 -20.596  14.037  0.00  0.00            
ATOM    945  C   ASP X 121       4.031 -19.669  18.622  0.00  0.00            
ATOM    946  O   ASP X 121       3.402 -20.276  19.487  0.00  0.00            
ATOM    947  N   GLU X 122       5.323 -19.368  18.745  0.00  0.00            
ATOM    948  CA  GLU X 122       6.120 -19.791  19.959  0.00  0.00            
ATOM    949  CB  GLU X 122       7.532 -19.226  19.850  0.00  0.00            
ATOM    950  CG  GLU X 122       8.399 -19.841  18.729  0.00  0.00            
ATOM    951  CD  GLU X 122       8.860 -21.211  19.200  0.00  0.00            
ATOM    952  OE1 GLU X 122       9.602 -21.277  20.211  0.00  0.00            
ATOM    953  OE2 GLU X 122       8.430 -22.214  18.589  0.00  0.00            
ATOM    954  C   GLU X 122       5.470 -19.198  21.216  0.00  0.00            
ATOM    955  O   GLU X 122       5.314 -19.910  22.204  0.00  0.00            
ATOM    956  N   MET X 123       5.060 -17.937  21.164  0.00  0.00            
ATOM    957  CA  MET X 123       4.435 -17.232  22.240  0.00  0.00            
ATOM    958  CB  MET X 123       4.262 -15.740  21.936  0.00  0.00            
ATOM    959  CG  MET X 123       5.557 -14.970  22.169  0.00  0.00            
ATOM    960  SD  MET X 123       5.524 -13.268  21.616  0.00  0.00            
ATOM    961  CE  MET X 123       4.205 -12.602  22.632  0.00  0.00            
ATOM    962  C   MET X 123       3.079 -17.831  22.582  0.00  0.00            
ATOM    963  O   MET X 123       2.849 -18.092  23.767  0.00  0.00            
ATOM    964  N   ILE X 124       2.233 -18.131  21.607  0.00  0.00            
ATOM    965  CA  ILE X 124       0.967 -18.758  21.782  0.00  0.00            
ATOM    966  CB  ILE X 124       0.017 -18.501  20.590  0.00  0.00            
ATOM    967  CG1 ILE X 124       0.510 -19.250  19.346  0.00  0.00            
ATOM    968  CG2 ILE X 124      -0.064 -16.989  20.311  0.00  0.00            
ATOM    969  CD1 ILE X 124      -0.520 -19.303  18.209  0.00  0.00            
ATOM    970  C   ILE X 124       1.042 -20.100  22.547  0.00  0.00            
ATOM    971  O   ILE X 124       0.318 -20.389  23.487  0.00  0.00            
ATOM    972  N   ARG X 125       1.937 -20.944  22.034  0.00  0.00            
ATOM    973  CA  ARG X 125       2.086 -22.284  22.661  0.00  0.00            
ATOM    974  CB  ARG X 125       3.148 -23.081  21.921  0.00  0.00            
ATOM    975  CG  ARG X 125       2.725 -23.569  20.544  0.00  0.00            
ATOM    976  CD  ARG X 125       3.801 -24.280  19.839  0.00  0.00            
ATOM    977  NE  ARG X 125       3.348 -24.775  18.533  0.00  0.00            
ATOM    978  CZ  ARG X 125       2.597 -25.856  18.359  0.00  0.00            
ATOM    979  NH1 ARG X 125       2.209 -26.594  19.389  0.00  0.00            
ATOM    980  NH2 ARG X 125       2.246 -26.212  17.111  0.00  0.00            
ATOM    981  C   ARG X 125       2.612 -22.196  24.051  0.00  0.00            
ATOM    982  O   ARG X 125       2.302 -23.105  24.817  0.00  0.00            
ATOM    983  N   GLU X 126       3.288 -21.122  24.437  0.00  0.00            
ATOM    984  CA  GLU X 126       3.847 -20.870  25.734  0.00  0.00            
ATOM    985  CB  GLU X 126       5.084 -19.959  25.671  0.00  0.00            
ATOM    986  CG  GLU X 126       6.360 -20.765  25.427  0.00  0.00            
ATOM    987  CD  GLU X 126       7.606 -19.913  25.553  0.00  0.00            
ATOM    988  OE1 GLU X 126       7.579 -18.924  26.314  0.00  0.00            
ATOM    989  OE2 GLU X 126       8.615 -20.233  24.890  0.00  0.00            
ATOM    990  C   GLU X 126       2.758 -20.548  26.736  0.00  0.00            
ATOM    991  O   GLU X 126       2.880 -21.095  27.832  0.00  0.00            
ATOM    992  N   ALA X 127       1.712 -19.784  26.430  0.00  0.00            
ATOM    993  CA  ALA X 127       0.611 -19.462  27.235  0.00  0.00            
ATOM    994  CB  ALA X 127       0.636 -17.966  27.472  0.00  0.00            
ATOM    995  C   ALA X 127      -0.660 -20.212  26.888  0.00  0.00            
ATOM    996  O   ALA X 127      -1.687 -19.956  27.495  0.00  0.00            
ATOM    997  N   ASP X 128      -0.594 -21.200  25.998  0.00  0.00            
ATOM    998  CA  ASP X 128      -1.690 -22.078  25.678  0.00  0.00            
ATOM    999  CB  ASP X 128      -1.697 -22.495  24.199  0.00  0.00            
ATOM   1000  CG  ASP X 128      -2.937 -23.295  23.784  0.00  0.00            
ATOM   1001  OD1 ASP X 128      -3.600 -23.801  24.686  0.00  0.00            
ATOM   1002  OD2 ASP X 128      -3.197 -23.402  22.579  0.00  0.00            
ATOM   1003  C   ASP X 128      -1.712 -23.403  26.505  0.00  0.00            
ATOM   1004  O   ASP X 128      -1.214 -24.471  26.126  0.00  0.00            
ATOM   1005  N   ILE X 129      -2.389 -23.309  27.650  0.00  0.00            
ATOM   1006  CA  ILE X 129      -2.541 -24.430  28.552  0.00  0.00            
ATOM   1007  CB  ILE X 129      -2.305 -23.913  29.995  0.00  0.00            
ATOM   1008  CG1 ILE X 129      -3.255 -22.752  30.303  0.00  0.00            
ATOM   1009  CG2 ILE X 129      -0.876 -23.435  30.153  0.00  0.00            
ATOM   1010  CD1 ILE X 129      -3.564 -22.603  31.782  0.00  0.00            
ATOM   1011  C   ILE X 129      -3.592 -25.489  28.012  0.00  0.00            
ATOM   1012  O   ILE X 129      -3.367 -26.700  28.062  0.00  0.00            
ATOM   1013  N   ASP X 130      -4.780 -24.979  27.699  0.00  0.00            
ATOM   1014  CA  ASP X 130      -5.895 -25.820  27.304  0.00  0.00            
ATOM   1015  CB  ASP X 130      -7.107 -24.984  26.886  0.00  0.00            
ATOM   1016  CG  ASP X 130      -7.759 -24.259  28.050  0.00  0.00            
ATOM   1017  OD1 ASP X 130      -7.344 -24.480  29.204  0.00  0.00            
ATOM   1018  OD2 ASP X 130      -8.692 -23.459  27.808  0.00  0.00            
ATOM   1019  C   ASP X 130      -5.867 -26.380  25.896  0.00  0.00            
ATOM   1020  O   ASP X 130      -6.853 -27.034  25.521  0.00  0.00            
ATOM   1021  N   GLY X 131      -4.794 -26.157  25.127  0.00  0.00            
ATOM   1022  CA  GLY X 131      -4.659 -26.881  23.857  0.00  0.00            
ATOM   1023  C   GLY X 131      -5.379 -26.334  22.602  0.00  0.00            
ATOM   1024  O   GLY X 131      -4.986 -26.756  21.515  0.00  0.00            
ATOM   1025  N   ASP X 132      -6.367 -25.467  22.676  0.00  0.00            
ATOM   1026  CA  ASP X 132      -7.010 -24.947  21.531  0.00  0.00            
ATOM   1027  CB  ASP X 132      -7.886 -23.770  21.983  0.00  0.00            
ATOM   1028  CG  ASP X 132      -9.086 -24.204  22.761  0.00  0.00            
ATOM   1029  OD1 ASP X 132      -9.505 -25.335  22.729  0.00  0.00            
ATOM   1030  OD2 ASP X 132      -9.761 -23.200  23.245  0.00  0.00            
ATOM   1031  C   ASP X 132      -6.232 -24.172  20.501  0.00  0.00            
ATOM   1032  O   ASP X 132      -6.728 -23.786  19.460  0.00  0.00            
ATOM   1033  N   GLY X 133      -5.029 -23.778  20.879  0.00  0.00            
ATOM   1034  CA  GLY X 133      -4.121 -22.978  19.956  0.00  0.00            
ATOM   1035  C   GLY X 133      -4.021 -21.561  20.336  0.00  0.00            
ATOM   1036  O   GLY X 133      -2.887 -21.060  20.316  0.00  0.00            
ATOM   1037  N   HIS X 134      -5.073 -20.913  20.841  0.00  0.00            
ATOM   1038  CA  HIS X 134      -5.317 -19.686  21.467  0.00  0.00            
ATOM   1039  CB  HIS X 134      -6.785 -19.335  21.207  0.00  0.00            
ATOM   1040  CG  HIS X 134      -7.384 -19.783  19.900  0.00  0.00            
ATOM   1041  ND1 HIS X 134      -7.708 -21.023  19.585  0.00  0.00            
ATOM   1042  CD2 HIS X 134      -7.694 -18.968  18.844  0.00  0.00            
ATOM   1043  CE1 HIS X 134      -8.217 -20.988  18.387  0.00  0.00            
ATOM   1044  NE2 HIS X 134      -8.192 -19.766  17.939  0.00  0.00            
ATOM   1045  C   HIS X 134      -5.322 -19.461  22.970  0.00  0.00            
ATOM   1046  O   HIS X 134      -5.405 -20.367  23.797  0.00  0.00            
ATOM   1047  N   ILE X 135      -5.202 -18.180  23.298  0.00  0.00            
ATOM   1048  CA  ILE X 135      -5.079 -17.633  24.678  0.00  0.00            
ATOM   1049  CB  ILE X 135      -4.176 -16.393  24.774  0.00  0.00            
ATOM   1050  CG1 ILE X 135      -2.805 -16.654  24.157  0.00  0.00            
ATOM   1051  CG2 ILE X 135      -4.027 -15.954  26.212  0.00  0.00            
ATOM   1052  CD1 ILE X 135      -2.004 -15.386  23.991  0.00  0.00            
ATOM   1053  C   ILE X 135      -6.506 -17.049  25.071  0.00  0.00            
ATOM   1054  O   ILE X 135      -7.033 -16.196  24.363  0.00  0.00            
ATOM   1055  N   ASN X 136      -7.079 -17.551  26.156  0.00  0.00            
ATOM   1056  CA  ASN X 136      -8.290 -17.000  26.627  0.00  0.00            
ATOM   1057  CB  ASN X 136      -9.387 -18.057  26.765  0.00  0.00            
ATOM   1058  CG  ASN X 136     -10.736 -17.435  27.185  0.00  0.00            
ATOM   1059  OD1 ASN X 136     -11.454 -16.915  26.345  0.00  0.00            
ATOM   1060  ND2 ASN X 136     -11.053 -17.375  28.480  0.00  0.00            
ATOM   1061  C   ASN X 136      -7.914 -16.158  27.809  0.00  0.00            
ATOM   1062  O   ASN X 136      -6.776 -16.240  28.265  0.00  0.00            
ATOM   1063  N   TYR X 137      -8.804 -15.270  28.285  0.00  0.00            
ATOM   1064  CA  TYR X 137      -8.484 -14.424  29.441  0.00  0.00            
ATOM   1065  CB  TYR X 137      -9.728 -13.720  29.910  0.00  0.00            
ATOM   1066  CG  TYR X 137      -9.460 -12.384  30.542  0.00  0.00            
ATOM   1067  CD1 TYR X 137      -9.587 -12.221  31.917  0.00  0.00            
ATOM   1068  CD2 TYR X 137      -9.117 -11.269  29.773  0.00  0.00            
ATOM   1069  CE1 TYR X 137      -9.362 -10.988  32.527  0.00  0.00            
ATOM   1070  CE2 TYR X 137      -8.886 -10.021  30.360  0.00  0.00            
ATOM   1071  CZ  TYR X 137      -9.007  -9.894  31.744  0.00  0.00            
ATOM   1072  OH  TYR X 137      -8.786  -8.705  32.336  0.00  0.00            
ATOM   1073  C   TYR X 137      -7.773 -15.014  30.660  0.00  0.00            
ATOM   1074  O   TYR X 137      -6.953 -14.371  31.307  0.00  0.00            
ATOM   1075  N   GLU X 138      -8.098 -16.271  30.962  0.00  0.00            
ATOM   1076  CA  GLU X 138      -7.477 -16.873  32.188  0.00  0.00            
ATOM   1077  CB  GLU X 138      -8.387 -17.976  32.728  0.00  0.00            
ATOM   1078  CG  GLU X 138      -9.763 -17.500  33.206  0.00  0.00            
ATOM   1079  CD  GLU X 138     -10.450 -18.514  34.115  0.00  0.00            
ATOM   1080  OE1 GLU X 138     -11.022 -19.507  33.603  0.00  0.00            
ATOM   1081  OE2 GLU X 138     -10.411 -18.324  35.352  0.00  0.00            
ATOM   1082  C   GLU X 138      -5.975 -17.148  31.914  0.00  0.00            
ATOM   1083  O   GLU X 138      -5.093 -16.916  32.727  0.00  0.00            
ATOM   1084  N   GLU X 139      -5.739 -17.714  30.730  0.00  0.00            
ATOM   1085  CA  GLU X 139      -4.336 -18.042  30.348  0.00  0.00            
ATOM   1086  CB  GLU X 139      -4.262 -18.777  29.017  0.00  0.00            
ATOM   1087  CG  GLU X 139      -4.698 -20.222  29.107  0.00  0.00            
ATOM   1088  CD  GLU X 139      -4.742 -20.908  27.763  0.00  0.00            
ATOM   1089  OE1 GLU X 139      -5.027 -20.232  26.766  0.00  0.00            
ATOM   1090  OE2 GLU X 139      -4.501 -22.128  27.691  0.00  0.00            
ATOM   1091  C   GLU X 139      -3.494 -16.733  30.295  0.00  0.00            
ATOM   1092  O   GLU X 139      -2.357 -16.765  30.754  0.00  0.00            
ATOM   1093  N   PHE X 140      -4.030 -15.614  29.814  0.00  0.00            
ATOM   1094  CA  PHE X 140      -3.403 -14.386  29.828  0.00  0.00            
ATOM   1095  CB  PHE X 140      -4.295 -13.324  29.160  0.00  0.00            
ATOM   1096  CG  PHE X 140      -3.528 -12.249  28.425  0.00  0.00            
ATOM   1097  CD1 PHE X 140      -2.691 -11.379  29.106  0.00  0.00            
ATOM   1098  CD2 PHE X 140      -3.619 -12.131  27.043  0.00  0.00            
ATOM   1099  CE1 PHE X 140      -1.949 -10.414  28.423  0.00  0.00            
ATOM   1100  CE2 PHE X 140      -2.885 -11.171  26.359  0.00  0.00            
ATOM   1101  CZ  PHE X 140      -2.047 -10.312  27.050  0.00  0.00            
ATOM   1102  C   PHE X 140      -2.974 -13.933  31.197  0.00  0.00            
ATOM   1103  O   PHE X 140      -1.843 -13.484  31.366  0.00  0.00            
ATOM   1104  N   VAL X 141      -3.832 -14.122  32.191  0.00  0.00            
ATOM   1105  CA  VAL X 141      -3.576 -13.759  33.585  0.00  0.00            
ATOM   1106  CB  VAL X 141      -4.848 -13.886  34.467  0.00  0.00            
ATOM   1107  CG1 VAL X 141      -4.520 -13.647  35.938  0.00  0.00            
ATOM   1108  CG2 VAL X 141      -5.948 -12.928  33.990  0.00  0.00            
ATOM   1109  C   VAL X 141      -2.339 -14.621  34.116  0.00  0.00            
ATOM   1110  O   VAL X 141      -1.401 -14.150  34.741  0.00  0.00            
ATOM   1111  N   ARG X 142      -2.481 -15.928  33.896  0.00  0.00            
ATOM   1112  CA  ARG X 142      -1.432 -16.824  34.356  0.00  0.00            
ATOM   1113  CB  ARG X 142      -1.797 -18.254  33.993  0.00  0.00            
ATOM   1114  CG  ARG X 142      -2.958 -18.831  34.789  0.00  0.00            
ATOM   1115  CD  ARG X 142      -3.316 -20.191  34.365  0.00  0.00            
ATOM   1116  NE  ARG X 142      -4.410 -20.734  35.181  0.00  0.00            
ATOM   1117  CZ  ARG X 142      -4.263 -21.218  36.408  0.00  0.00            
ATOM   1118  NH1 ARG X 142      -3.073 -21.259  36.990  0.00  0.00            
ATOM   1119  NH2 ARG X 142      -5.342 -21.691  37.057  0.00  0.00            
ATOM   1120  C   ARG X 142      -0.103 -16.517  33.738  0.00  0.00            
ATOM   1121  O   ARG X 142       0.950 -16.587  34.369  0.00  0.00            
ATOM   1122  N   MET X 143      -0.159 -16.121  32.468  0.00  0.00            
ATOM   1123  CA  MET X 143       1.146 -15.798  31.742  0.00  0.00            
ATOM   1124  CB  MET X 143       0.894 -15.576  30.248  0.00  0.00            
ATOM   1125  CG  MET X 143       2.146 -15.257  29.441  0.00  0.00            
ATOM   1126  SD  MET X 143       3.405 -16.551  29.499  0.00  0.00            
ATOM   1127  CE  MET X 143       2.961 -17.558  28.045  0.00  0.00            
ATOM   1128  C   MET X 143       1.806 -14.541  32.443  0.00  0.00            
ATOM   1129  O   MET X 143       3.020 -14.529  32.617  0.00  0.00            
ATOM   1130  N   MET X 144       1.024 -13.544  32.855  0.00  0.00            
ATOM   1131  CA  MET X 144       1.497 -12.450  33.544  0.00  0.00            
ATOM   1132  CB  MET X 144       0.352 -11.492  33.877  0.00  0.00            
ATOM   1133  CG  MET X 144      -0.187 -10.824  32.635  0.00  0.00            
ATOM   1134  SD  MET X 144      -1.701  -9.898  32.849  0.00  0.00            
ATOM   1135  CE  MET X 144      -1.052  -8.371  33.580  0.00  0.00            
ATOM   1136  C   MET X 144       1.995 -12.677  34.966  0.00  0.00            
ATOM   1137  O   MET X 144       2.641 -11.792  35.530  0.00  0.00            
ATOM   1138  N   VAL X 145       1.765 -13.852  35.546  0.00  0.00            
ATOM   1139  CA  VAL X 145       2.247 -14.191  36.882  0.00  0.00            
ATOM   1140  CB  VAL X 145       0.734 -14.357  37.285  0.00  0.00            
ATOM   1141  CG1 VAL X 145       0.329 -15.711  37.765  0.00  0.00            
ATOM   1142  CG2 VAL X 145       0.484 -13.148  38.167  0.00  0.00            
ATOM   1143  C   VAL X 145       3.623 -14.889  36.849  0.00  0.00            
ATOM   1144  O   VAL X 145       4.400 -14.714  37.775  0.00  0.00            
ATOM   1145  N   SER X 146       3.907 -15.719  35.852  0.00  0.00            
ATOM   1146  CA  SER X 146       5.150 -16.416  35.748  0.00  0.00            
ATOM   1147  CB  SER X 146       5.107 -17.576  34.737  0.00  0.00            
ATOM   1148  OG  SER X 146       4.801 -17.120  33.435  0.00  0.00            
ATOM   1149  C   SER X 146       6.232 -15.402  35.151  0.00  0.00            
ATOM   1150  O   SER X 146       7.403 -15.788  35.168  0.00  0.00            
END
ATOM      1  N   GLU X   1      22.927  -6.696  45.406  0.00  0.00            
ATOM      2  CA  GLU X   1      22.612  -5.579  44.044  0.00  0.00            
ATOM      3  CB  GLU X   1      23.732  -6.286  43.270  0.00  0.00            
ATOM      4  CG  GLU X   1      25.033  -6.425  44.135  0.00  0.00            
ATOM      5  CD  GLU X   1      25.731  -5.117  44.448  0.00  0.00            
ATOM      6  OE1 GLU X   1      25.509  -4.085  43.855  0.00  0.00            
ATOM      7  OE2 GLU X   1      26.690  -5.213  45.341  0.00  0.00            
ATOM      8  C   GLU X   1      21.363  -5.637  43.452  0.00  0.00            
ATOM      9  O   GLU X   1      20.309  -6.177  43.791  0.00  0.00            
ATOM     10  N   GLN X   2      21.393  -4.639  42.573  0.00  0.00            
ATOM     11  CA  GLN X   2      20.574  -4.418  42.032  0.00  0.00            
ATOM     12  CB  GLN X   2      20.204  -2.940  42.209  0.00  0.00            
ATOM     13  CG  GLN X   2      18.996  -2.551  41.363  0.00  0.00            
ATOM     14  CD  GLN X   2      18.718  -1.066  41.359  0.00  0.00            
ATOM     15  OE1 GLN X   2      19.619  -0.245  41.158  0.00  0.00            
ATOM     16  NE2 GLN X   2      17.457  -0.711  41.573  0.00  0.00            
ATOM     17  C   GLN X   2      19.562  -5.102  40.644  0.00  0.00            
ATOM     18  O   GLN X   2      18.486  -5.628  40.277  0.00  0.00            
ATOM     19  N   LEU X   3      20.572  -4.920  39.798  0.00  0.00            
ATOM     20  CA  LEU X   3      19.725  -5.561  38.546  0.00  0.00            
ATOM     21  CB  LEU X   3      19.441  -4.481  37.495  0.00  0.00            
ATOM     22  CG  LEU X   3      18.412  -3.392  37.782  0.00  0.00            
ATOM     23  CD1 LEU X   3      18.358  -2.443  36.612  0.00  0.00            
ATOM     24  CD2 LEU X   3      17.050  -4.000  37.983  0.00  0.00            
ATOM     25  C   LEU X   3      20.777  -6.305  37.705  0.00  0.00            
ATOM     26  O   LEU X   3      22.007  -6.333  37.738  0.00  0.00            
ATOM     27  N   THR X   4      20.052  -7.279  37.164  0.00  0.00            
ATOM     28  CA  THR X   4      20.394  -8.388  36.302  0.00  0.00            
ATOM     29  CB  THR X   4      19.775  -9.778  36.579  0.00  0.00            
ATOM     30  OG1 THR X   4      19.904 -10.098  37.969  0.00  0.00            
ATOM     31  CG2 THR X   4      20.474 -10.865  35.733  0.00  0.00            
ATOM     32  C   THR X   4      20.619  -7.873  34.931  0.00  0.00            
ATOM     33  O   THR X   4      19.987  -6.863  34.621  0.00  0.00            
ATOM     34  N   GLU X   5      21.455  -8.472  34.089  0.00  0.00            
ATOM     35  CA  GLU X   5      21.589  -7.963  32.784  0.00  0.00            
ATOM     36  CB  GLU X   5      22.735  -8.727  32.140  0.00  0.00            
ATOM     37  CG  GLU X   5      23.086  -8.277  30.740  0.00  0.00            
ATOM     38  CD  GLU X   5      24.345  -8.937  30.220  0.00  0.00            
ATOM     39  OE1 GLU X   5      24.668 -10.073  30.645  0.00  0.00            
ATOM     40  OE2 GLU X   5      25.016  -8.308  29.384  0.00  0.00            
ATOM     41  C   GLU X   5      20.274  -8.152  31.959  0.00  0.00            
ATOM     42  O   GLU X   5      19.923  -7.264  31.190  0.00  0.00            
ATOM     43  N   GLU X   6      19.537  -9.242  32.163  0.00  0.00            
ATOM     44  CA  GLU X   6      18.303  -9.421  31.623  0.00  0.00            
ATOM     45  CB  GLU X   6      17.769 -10.798  32.030  0.00  0.00            
ATOM     46  CG  GLU X   6      18.743 -11.925  31.708  0.00  0.00            
ATOM     47  CD  GLU X   6      18.287 -13.317  32.157  0.00  0.00            
ATOM     48  OE1 GLU X   6      17.468 -13.433  33.102  0.00  0.00            
ATOM     49  OE2 GLU X   6      18.784 -14.310  31.568  0.00  0.00            
ATOM     50  C   GLU X   6      17.269  -8.370  31.939  0.00  0.00            
ATOM     51  O   GLU X   6      16.563  -7.904  31.051  0.00  0.00            
ATOM     52  N   GLN X   7      17.213  -7.925  33.193  0.00  0.00            
ATOM     53  CA  GLN X   7      16.367  -6.877  33.546  0.00  0.00            
ATOM     54  CB  GLN X   7      15.976  -7.033  35.026  0.00  0.00            
ATOM     55  CG  GLN X   7      17.121  -7.006  36.017  0.00  0.00            
ATOM     56  CD  GLN X   7      16.715  -7.497  37.403  0.00  0.00            
ATOM     57  OE1 GLN X   7      17.194  -6.989  38.420  0.00  0.00            
ATOM     58  NE2 GLN X   7      15.840  -8.501  37.447  0.00  0.00            
ATOM     59  C   GLN X   7      16.683  -5.557  32.754  0.00  0.00            
ATOM     60  O   GLN X   7      15.806  -4.875  32.234  0.00  0.00            
ATOM     61  N   ILE X   8      17.972  -5.239  32.663  0.00  0.00            
ATOM     62  CA  ILE X   8      18.338  -4.125  31.930  0.00  0.00            
ATOM     63  CB  ILE X   8      19.861  -3.899  32.064  0.00  0.00            
ATOM     64  CG1 ILE X   8      20.242  -3.597  33.522  0.00  0.00            
ATOM     65  CG2 ILE X   8      20.253  -2.782  31.118  0.00  0.00            
ATOM     66  CD1 ILE X   8      21.714  -3.457  33.822  0.00  0.00            
ATOM     67  C   ILE X   8      18.041  -4.217  30.454  0.00  0.00            
ATOM     68  O   ILE X   8      17.561  -3.258  29.858  0.00  0.00            
ATOM     69  N   ALA X   9      18.226  -5.395  29.862  0.00  0.00            
ATOM     70  CA  ALA X   9      17.866  -5.609  28.501  0.00  0.00            
ATOM     71  CB  ALA X   9      18.249  -7.011  28.077  0.00  0.00            
ATOM     72  C   ALA X   9      16.326  -5.413  28.300  0.00  0.00            
ATOM     73  O   ALA X   9      15.908  -4.781  27.336  0.00  0.00            
ATOM     74  N   GLU X  10      15.509  -5.924  29.219  0.00  0.00            
ATOM     75  CA  GLU X  10      14.166  -5.704  29.178  0.00  0.00            
ATOM     76  CB  GLU X  10      13.509  -6.493  30.315  0.00  0.00            
ATOM     77  CG  GLU X  10      13.862  -7.975  30.282  0.00  0.00            
ATOM     78  CD  GLU X  10      13.286  -8.799  31.438  0.00  0.00            
ATOM     79  OE1 GLU X  10      12.995  -8.237  32.524  0.00  0.00            
ATOM     80  OE2 GLU X  10      13.153 -10.036  31.261  0.00  0.00            
ATOM     81  C   GLU X  10      13.747  -4.219  29.223  0.00  0.00            
ATOM     82  O   GLU X  10      12.907  -3.749  28.463  0.00  0.00            
ATOM     83  N   PHE X  11      14.388  -3.469  30.118  0.00  0.00            
ATOM     84  CA  PHE X  11      14.112  -2.105  30.179  0.00  0.00            
ATOM     85  CB  PHE X  11      14.823  -1.448  31.338  0.00  0.00            
ATOM     86  CG  PHE X  11      14.281  -1.672  32.702  0.00  0.00            
ATOM     87  CD1 PHE X  11      14.544  -2.839  33.396  0.00  0.00            
ATOM     88  CD2 PHE X  11      13.594  -0.666  33.384  0.00  0.00            
ATOM     89  CE1 PHE X  11      14.115  -2.973  34.704  0.00  0.00            
ATOM     90  CE2 PHE X  11      13.112  -0.824  34.660  0.00  0.00            
ATOM     91  CZ  PHE X  11      13.387  -1.978  35.356  0.00  0.00            
ATOM     92  C   PHE X  11      14.450  -1.338  28.890  0.00  0.00            
ATOM     93  O   PHE X  11      13.768  -0.441  28.397  0.00  0.00            
ATOM     94  N   LYS X  12      15.582  -1.772  28.339  0.00  0.00            
ATOM     95  CA  LYS X  12      16.015  -1.073  27.072  0.00  0.00            
ATOM     96  CB  LYS X  12      17.434  -1.402  26.644  0.00  0.00            
ATOM     97  CG  LYS X  12      18.535  -0.818  27.538  0.00  0.00            
ATOM     98  CD  LYS X  12      19.779  -1.685  27.431  0.00  0.00            
ATOM     99  CE  LYS X  12      21.068  -0.918  27.678  0.00  0.00            
ATOM    100  NZ  LYS X  12      22.254  -1.728  27.266  0.00  0.00            
ATOM    101  C   LYS X  12      15.038  -1.340  25.919  0.00  0.00            
ATOM    102  O   LYS X  12      14.713  -0.431  25.161  0.00  0.00            
ATOM    103  N   GLU X  13      14.517  -2.562  25.821  0.00  0.00            
ATOM    104  CA  GLU X  13      13.543  -2.866  24.856  0.00  0.00            
ATOM    105  CB  GLU X  13      13.223  -4.363  24.927  0.00  0.00            
ATOM    106  CG  GLU X  13      14.458  -5.236  24.747  0.00  0.00            
ATOM    107  CD  GLU X  13      14.205  -6.742  24.877  0.00  0.00            
ATOM    108  OE1 GLU X  13      13.222  -7.157  25.540  0.00  0.00            
ATOM    109  OE2 GLU X  13      15.026  -7.519  24.329  0.00  0.00            
ATOM    110  C   GLU X  13      12.257  -1.982  25.024  0.00  0.00            
ATOM    111  O   GLU X  13      11.716  -1.440  24.067  0.00  0.00            
ATOM    112  N   ALA X  14      11.803  -1.837  26.268  0.00  0.00            
ATOM    113  CA  ALA X  14      10.679  -1.027  26.504  0.00  0.00            
ATOM    114  CB  ALA X  14      10.310  -1.105  27.971  0.00  0.00            
ATOM    115  C   ALA X  14      10.933   0.458  26.164  0.00  0.00            
ATOM    116  O   ALA X  14      10.081   1.111  25.569  0.00  0.00            
ATOM    117  N   PHE X  15      12.121   0.968  26.480  0.00  0.00            
ATOM    118  CA  PHE X  15      12.473   2.290  26.118  0.00  0.00            
ATOM    119  CB  PHE X  15      13.857   2.629  26.701  0.00  0.00            
ATOM    120  CG  PHE X  15      14.032   4.085  27.065  0.00  0.00            
ATOM    121  CD1 PHE X  15      14.000   5.072  26.092  0.00  0.00            
ATOM    122  CD2 PHE X  15      14.196   4.470  28.390  0.00  0.00            
ATOM    123  CE1 PHE X  15      14.119   6.421  26.432  0.00  0.00            
ATOM    124  CE2 PHE X  15      14.318   5.810  28.734  0.00  0.00            
ATOM    125  CZ  PHE X  15      14.277   6.788  27.753  0.00  0.00            
ATOM    126  C   PHE X  15      12.500   2.536  24.626  0.00  0.00            
ATOM    127  O   PHE X  15      12.109   3.588  24.124  0.00  0.00            
ATOM    128  N   ALA X  16      12.941   1.510  23.901  0.00  0.00            
ATOM    129  CA  ALA X  16      12.966   1.625  22.433  0.00  0.00            
ATOM    130  CB  ALA X  16      13.704   0.465  21.774  0.00  0.00            
ATOM    131  C   ALA X  16      11.638   1.816  21.783  0.00  0.00            
ATOM    132  O   ALA X  16      11.481   2.504  20.760  0.00  0.00            
ATOM    133  N   LEU X  17      10.635   1.234  22.439  0.00  0.00            
ATOM    134  CA  LEU X  17       9.241   1.321  21.899  0.00  0.00            
ATOM    135  CB  LEU X  17       8.329   0.202  22.459  0.00  0.00            
ATOM    136  CG  LEU X  17       8.718  -1.229  22.041  0.00  0.00            
ATOM    137  CD1 LEU X  17       7.747  -2.202  22.657  0.00  0.00            
ATOM    138  CD2 LEU X  17       8.653  -1.370  20.539  0.00  0.00            
ATOM    139  C   LEU X  17       8.692   2.788  21.870  0.00  0.00            
ATOM    140  O   LEU X  17       7.684   3.139  21.259  0.00  0.00            
ATOM    141  N   PHE X  18       9.336   3.586  22.717  0.00  0.00            
ATOM    142  CA  PHE X  18       8.911   4.941  22.813  0.00  0.00            
ATOM    143  CB  PHE X  18       8.625   5.296  24.283  0.00  0.00            
ATOM    144  CG  PHE X  18       7.692   4.346  24.983  0.00  0.00            
ATOM    145  CD1 PHE X  18       6.462   4.017  24.436  0.00  0.00            
ATOM    146  CD2 PHE X  18       8.054   3.778  26.198  0.00  0.00            
ATOM    147  CE1 PHE X  18       5.610   3.130  25.080  0.00  0.00            
ATOM    148  CE2 PHE X  18       7.209   2.898  26.841  0.00  0.00            
ATOM    149  CZ  PHE X  18       5.990   2.571  26.281  0.00  0.00            
ATOM    150  C   PHE X  18       9.854   5.856  22.169  0.00  0.00            
ATOM    151  O   PHE X  18       9.519   6.940  21.726  0.00  0.00            
ATOM    152  N   ASP X  19      11.084   5.373  22.019  0.00  0.00            
ATOM    153  CA  ASP X  19      12.152   6.264  21.331  0.00  0.00            
ATOM    154  CB  ASP X  19      13.544   6.032  21.912  0.00  0.00            
ATOM    155  CG  ASP X  19      14.435   7.229  21.734  0.00  0.00            
ATOM    156  OD1 ASP X  19      14.679   7.625  20.588  0.00  0.00            
ATOM    157  OD2 ASP X  19      14.909   7.775  22.744  0.00  0.00            
ATOM    158  C   ASP X  19      12.127   5.473  19.876  0.00  0.00            
ATOM    159  O   ASP X  19      12.811   4.487  19.563  0.00  0.00            
ATOM    160  N   LYS X  20      11.268   6.062  19.046  0.00  0.00            
ATOM    161  CA  LYS X  20      11.017   5.818  17.738  0.00  0.00            
ATOM    162  CB  LYS X  20      10.057   6.986  17.836  0.00  0.00            
ATOM    163  CG  LYS X  20       8.966   7.095  16.806  0.00  0.00            
ATOM    164  CD  LYS X  20       8.064   8.297  17.037  0.00  0.00            
ATOM    165  CE  LYS X  20       7.208   8.115  18.279  0.00  0.00            
ATOM    166  NZ  LYS X  20       6.253   9.274  18.379  0.00  0.00            
ATOM    167  C   LYS X  20      12.298   5.978  16.906  0.00  0.00            
ATOM    168  O   LYS X  20      12.841   5.061  16.282  0.00  0.00            
ATOM    169  N   ASP X  21      12.792   7.207  16.945  0.00  0.00            
ATOM    170  CA  ASP X  21      13.972   7.476  16.181  0.00  0.00            
ATOM    171  CB  ASP X  21      13.989   8.976  15.871  0.00  0.00            
ATOM    172  CG  ASP X  21      12.869   9.374  14.933  0.00  0.00            
ATOM    173  OD1 ASP X  21      12.098   8.505  14.477  0.00  0.00            
ATOM    174  OD2 ASP X  21      12.740  10.589  14.696  0.00  0.00            
ATOM    175  C   ASP X  21      15.290   7.003  16.690  0.00  0.00            
ATOM    176  O   ASP X  21      16.299   6.964  15.990  0.00  0.00            
ATOM    177  N   GLY X  22      15.271   6.596  17.950  0.00  0.00            
ATOM    178  CA  GLY X  22      16.570   6.028  18.497  0.00  0.00            
ATOM    179  C   GLY X  22      17.560   7.060  18.798  0.00  0.00            
ATOM    180  O   GLY X  22      18.770   6.874  18.648  0.00  0.00            
ATOM    181  N   ASP X  23      17.055   8.194  19.274  0.00  0.00            
ATOM    182  CA  ASP X  23      17.988   9.354  19.582  0.00  0.00            
ATOM    183  CB  ASP X  23      17.175  10.646  19.589  0.00  0.00            
ATOM    184  CG  ASP X  23      16.492  10.955  18.284  0.00  0.00            
ATOM    185  OD1 ASP X  23      17.135  11.268  17.250  0.00  0.00            
ATOM    186  OD2 ASP X  23      15.233  10.891  18.303  0.00  0.00            
ATOM    187  C   ASP X  23      18.373   9.423  21.009  0.00  0.00            
ATOM    188  O   ASP X  23      19.137  10.253  21.465  0.00  0.00            
ATOM    189  N   GLY X  24      17.738   8.568  21.791  0.00  0.00            
ATOM    190  CA  GLY X  24      18.093   8.543  23.261  0.00  0.00            
ATOM    191  C   GLY X  24      17.126   9.079  24.156  0.00  0.00            
ATOM    192  O   GLY X  24      16.851   8.436  25.179  0.00  0.00            
ATOM    193  N   THR X  25      16.381  10.107  23.743  0.00  0.00            
ATOM    194  CA  THR X  25      15.231  10.808  24.212  0.00  0.00            
ATOM    195  CB  THR X  25      15.469  12.327  23.998  0.00  0.00            
ATOM    196  OG1 THR X  25      15.206  12.694  22.646  0.00  0.00            
ATOM    197  CG2 THR X  25      16.897  12.822  24.307  0.00  0.00            
ATOM    198  C   THR X  25      13.747  10.330  23.887  0.00  0.00            
ATOM    199  O   THR X  25      13.521   9.557  22.931  0.00  0.00            
ATOM    200  N   ILE X  26      12.795  10.839  24.663  0.00  0.00            
ATOM    201  CA  ILE X  26      11.455  10.614  24.252  0.00  0.00            
ATOM    202  CB  ILE X  26      10.680   9.775  25.277  0.00  0.00            
ATOM    203  CG1 ILE X  26      11.258   8.371  25.332  0.00  0.00            
ATOM    204  CG2 ILE X  26       9.211   9.691  24.873  0.00  0.00            
ATOM    205  CD1 ILE X  26      10.963   7.634  26.623  0.00  0.00            
ATOM    206  C   ILE X  26      10.749  11.828  23.959  0.00  0.00            
ATOM    207  O   ILE X  26      10.630  12.551  24.948  0.00  0.00            
ATOM    208  N   THR X  27      10.298  12.191  22.755  0.00  0.00            
ATOM    209  CA  THR X  27       9.677  13.678  22.910  0.00  0.00            
ATOM    210  CB  THR X  27      10.194  14.302  21.611  0.00  0.00            
ATOM    211  OG1 THR X  27       9.938  13.391  20.543  0.00  0.00            
ATOM    212  CG2 THR X  27      11.700  14.567  21.707  0.00  0.00            
ATOM    213  C   THR X  27       8.232  13.499  23.002  0.00  0.00            
ATOM    214  O   THR X  27       7.722  12.379  22.999  0.00  0.00            
ATOM    215  N   THR X  28       7.529  14.618  23.161  0.00  0.00            
ATOM    216  CA  THR X  28       6.071  14.698  23.303  0.00  0.00            
ATOM    217  CB  THR X  28       5.513  16.160  23.432  0.00  0.00            
ATOM    218  OG1 THR X  28       5.847  16.931  22.271  0.00  0.00            
ATOM    219  CG2 THR X  28       6.075  16.851  24.666  0.00  0.00            
ATOM    220  C   THR X  28       5.423  13.991  22.040  0.00  0.00            
ATOM    221  O   THR X  28       4.485  13.220  22.216  0.00  0.00            
ATOM    222  N   LYS X  29       5.936  14.217  20.832  0.00  0.00            
ATOM    223  CA  LYS X  29       5.539  13.567  19.712  0.00  0.00            
ATOM    224  CB  LYS X  29       6.121  14.150  18.435  0.00  0.00            
ATOM    225  CG  LYS X  29       5.728  15.623  18.260  0.00  0.00            
ATOM    226  CD  LYS X  29       6.126  16.132  16.899  0.00  0.00            
ATOM    227  CE  LYS X  29       5.840  17.610  16.665  0.00  0.00            
ATOM    228  NZ  LYS X  29       6.987  18.258  15.956  0.00  0.00            
ATOM    229  C   LYS X  29       5.597  12.059  19.777  0.00  0.00            
ATOM    230  O   LYS X  29       4.652  11.354  19.434  0.00  0.00            
ATOM    231  N   GLU X  30       6.716  11.565  20.291  0.00  0.00            
ATOM    232  CA  GLU X  30       6.923  10.116  20.448  0.00  0.00            
ATOM    233  CB  GLU X  30       8.312   9.797  21.073  0.00  0.00            
ATOM    234  CG  GLU X  30       9.444  10.179  20.133  0.00  0.00            
ATOM    235  CD  GLU X  30      10.814  10.015  20.768  0.00  0.00            
ATOM    236  OE1 GLU X  30      10.934   9.916  22.014  0.00  0.00            
ATOM    237  OE2 GLU X  30      11.772   9.973  19.972  0.00  0.00            
ATOM    238  C   GLU X  30       6.003   9.502  21.459  0.00  0.00            
ATOM    239  O   GLU X  30       5.401   8.452  21.244  0.00  0.00            
ATOM    240  N   LEU X  31       5.854  10.198  22.589  0.00  0.00            
ATOM    241  CA  LEU X  31       4.963   9.693  23.616  0.00  0.00            
ATOM    242  CB  LEU X  31       4.811  10.684  24.752  0.00  0.00            
ATOM    243  CG  LEU X  31       6.001  10.856  25.669  0.00  0.00            
ATOM    244  CD1 LEU X  31       5.558  11.689  26.853  0.00  0.00            
ATOM    245  CD2 LEU X  31       6.530   9.497  26.112  0.00  0.00            
ATOM    246  C   LEU X  31       3.443   9.708  23.165  0.00  0.00            
ATOM    247  O   LEU X  31       2.533   9.135  23.770  0.00  0.00            
ATOM    248  N   GLY X  32       3.241  10.475  22.097  0.00  0.00            
ATOM    249  CA  GLY X  32       1.910  10.610  21.546  0.00  0.00            
ATOM    250  C   GLY X  32       1.663   9.443  20.643  0.00  0.00            
ATOM    251  O   GLY X  32       0.588   8.854  20.556  0.00  0.00            
ATOM    252  N   THR X  33       2.745   9.077  19.958  0.00  0.00            
ATOM    253  CA  THR X  33       2.594   7.896  19.018  0.00  0.00            
ATOM    254  CB  THR X  33       3.918   7.638  18.247  0.00  0.00            
ATOM    255  OG1 THR X  33       4.180   8.828  17.476  0.00  0.00            
ATOM    256  CG2 THR X  33       3.731   6.543  17.188  0.00  0.00            
ATOM    257  C   THR X  33       2.212   6.636  19.786  0.00  0.00            
ATOM    258  O   THR X  33       1.384   5.846  19.351  0.00  0.00            
ATOM    259  N   VAL X  34       2.909   6.430  20.898  0.00  0.00            
ATOM    260  CA  VAL X  34       2.644   5.316  21.745  0.00  0.00            
ATOM    261  CB  VAL X  34       3.680   5.249  22.916  0.00  0.00            
ATOM    262  CG1 VAL X  34       3.277   4.209  23.961  0.00  0.00            
ATOM    263  CG2 VAL X  34       5.055   4.924  22.372  0.00  0.00            
ATOM    264  C   VAL X  34       1.286   5.244  22.321  0.00  0.00            
ATOM    265  O   VAL X  34       0.586   4.228  22.243  0.00  0.00            
ATOM    266  N   MET X  35       0.883   6.356  22.936  0.00  0.00            
ATOM    267  CA  MET X  35      -0.463   6.421  23.521  0.00  0.00            
ATOM    268  CB  MET X  35      -0.670   7.741  24.248  0.00  0.00            
ATOM    269  CG  MET X  35       0.298   7.958  25.393  0.00  0.00            
ATOM    270  SD  MET X  35       0.138   9.663  26.022  0.00  0.00            
ATOM    271  CE  MET X  35      -1.376   9.528  26.753  0.00  0.00            
ATOM    272  C   MET X  35      -1.589   6.260  22.557  0.00  0.00            
ATOM    273  O   MET X  35      -2.546   5.559  22.868  0.00  0.00            
ATOM    274  N   ARG X  36      -1.463   6.785  21.340  0.00  0.00            
ATOM    275  CA  ARG X  36      -2.383   6.558  20.314  0.00  0.00            
ATOM    276  CB  ARG X  36      -2.089   7.480  19.132  0.00  0.00            
ATOM    277  CG  ARG X  36      -2.391   8.934  19.455  0.00  0.00            
ATOM    278  CD  ARG X  36      -2.580   9.771  18.211  0.00  0.00            
ATOM    279  NE  ARG X  36      -1.342  10.401  17.758  0.00  0.00            
ATOM    280  CZ  ARG X  36      -1.063  10.658  16.484  0.00  0.00            
ATOM    281  NH1 ARG X  36      -1.928  10.328  15.532  0.00  0.00            
ATOM    282  NH2 ARG X  36       0.050  11.307  16.164  0.00  0.00            
ATOM    283  C   ARG X  36      -2.531   5.100  19.880  0.00  0.00            
ATOM    284  O   ARG X  36      -3.629   4.679  19.515  0.00  0.00            
ATOM    285  N   SER X  37      -1.427   4.348  19.896  0.00  0.00            
ATOM    286  CA  SER X  37      -1.424   2.975  19.715  0.00  0.00            
ATOM    287  CB  SER X  37      -0.003   2.412  19.632  0.00  0.00            
ATOM    288  OG  SER X  37       0.666   2.999  18.509  0.00  0.00            
ATOM    289  C   SER X  37      -1.979   2.156  20.786  0.00  0.00            
ATOM    290  O   SER X  37      -2.330   0.989  20.620  0.00  0.00            
ATOM    291  N   LEU X  38      -2.183   2.806  21.933  0.00  0.00            
ATOM    292  CA  LEU X  38      -2.882   2.221  23.080  0.00  0.00            
ATOM    293  CB  LEU X  38      -2.255   2.751  24.375  0.00  0.00            
ATOM    294  CG  LEU X  38      -0.750   2.609  24.563  0.00  0.00            
ATOM    295  CD1 LEU X  38      -0.367   3.162  25.915  0.00  0.00            
ATOM    296  CD2 LEU X  38      -0.374   1.145  24.460  0.00  0.00            
ATOM    297  C   LEU X  38      -4.343   2.676  23.351  0.00  0.00            
ATOM    298  O   LEU X  38      -4.898   2.320  24.396  0.00  0.00            
ATOM    299  N   GLY X  39      -4.951   3.369  22.415  0.00  0.00            
ATOM    300  CA  GLY X  39      -6.223   3.803  22.350  0.00  0.00            
ATOM    301  C   GLY X  39      -6.614   5.210  22.766  0.00  0.00            
ATOM    302  O   GLY X  39      -7.704   5.708  22.494  0.00  0.00            
ATOM    303  N   GLN X  40      -5.673   5.877  23.422  0.00  0.00            
ATOM    304  CA  GLN X  40      -5.810   7.283  23.734  0.00  0.00            
ATOM    305  CB  GLN X  40      -4.984   7.606  24.980  0.00  0.00            
ATOM    306  CG  GLN X  40      -5.506   6.998  26.270  0.00  0.00            
ATOM    307  CD  GLN X  40      -5.032   5.572  26.500  0.00  0.00            
ATOM    308  OE1 GLN X  40      -4.258   5.010  25.715  0.00  0.00            
ATOM    309  NE2 GLN X  40      -5.491   4.980  27.595  0.00  0.00            
ATOM    310  C   GLN X  40      -5.166   8.332  22.814  0.00  0.00            
ATOM    311  O   GLN X  40      -4.078   8.147  22.287  0.00  0.00            
ATOM    312  N   ASN X  41      -5.891   9.378  22.518  0.00  0.00            
ATOM    313  CA  ASN X  41      -5.570  10.378  21.672  0.00  0.00            
ATOM    314  CB  ASN X  41      -6.570  10.666  20.585  0.00  0.00            
ATOM    315  CG  ASN X  41      -6.043  11.722  19.617  0.00  0.00            
ATOM    316  OD1 ASN X  41      -5.584  12.791  20.022  0.00  0.00            
ATOM    317  ND2 ASN X  41      -6.131  11.457  18.335  0.00  0.00            
ATOM    318  C   ASN X  41      -5.158  11.550  22.436  0.00  0.00            
ATOM    319  O   ASN X  41      -6.084  12.303  22.725  0.00  0.00            
ATOM    320  N   PRO X  42      -3.928  11.707  22.901  0.00  0.00            
ATOM    321  CA  PRO X  42      -3.996  12.927  23.896  0.00  0.00            
ATOM    322  CB  PRO X  42      -2.691  12.627  24.624  0.00  0.00            
ATOM    323  CG  PRO X  42      -2.777  11.144  24.894  0.00  0.00            
ATOM    324  CD  PRO X  42      -3.380  10.595  23.624  0.00  0.00            
ATOM    325  C   PRO X  42      -3.724  14.046  23.018  0.00  0.00            
ATOM    326  O   PRO X  42      -3.351  13.848  21.857  0.00  0.00            
ATOM    327  N   THR X  43      -3.822  15.242  23.569  0.00  0.00            
ATOM    328  CA  THR X  43      -3.602  16.449  22.780  0.00  0.00            
ATOM    329  CB  THR X  43      -4.678  17.552  22.980  0.00  0.00            
ATOM    330  OG1 THR X  43      -5.085  17.588  24.353  0.00  0.00            
ATOM    331  CG2 THR X  43      -5.906  17.260  22.122  0.00  0.00            
ATOM    332  C   THR X  43      -2.164  16.807  23.035  0.00  0.00            
ATOM    333  O   THR X  43      -1.538  16.128  23.869  0.00  0.00            
ATOM    334  N   GLU X  44      -1.636  17.802  22.352  0.00  0.00            
ATOM    335  CA  GLU X  44      -0.280  18.191  22.580  0.00  0.00            
ATOM    336  CB  GLU X  44       0.135  19.285  21.588  0.00  0.00            
ATOM    337  CG  GLU X  44       0.409  18.728  20.226  0.00  0.00            
ATOM    338  CD  GLU X  44       1.722  17.998  20.063  0.00  0.00            
ATOM    339  OE1 GLU X  44       2.646  18.094  20.886  0.00  0.00            
ATOM    340  OE2 GLU X  44       1.868  17.287  19.042  0.00  0.00            
ATOM    341  C   GLU X  44      -0.107  18.791  24.021  0.00  0.00            
ATOM    342  O   GLU X  44       0.882  18.503  24.687  0.00  0.00            
ATOM    343  N   ALA X  45      -1.083  19.560  24.500  0.00  0.00            
ATOM    344  CA  ALA X  45      -1.080  20.024  25.805  0.00  0.00            
ATOM    345  CB  ALA X  45      -2.301  20.888  26.042  0.00  0.00            
ATOM    346  C   ALA X  45      -1.015  18.911  26.872  0.00  0.00            
ATOM    347  O   ALA X  45      -0.240  18.958  27.821  0.00  0.00            
ATOM    348  N   GLU X  46      -1.838  17.881  26.681  0.00  0.00            
ATOM    349  CA  GLU X  46      -1.799  16.805  27.599  0.00  0.00            
ATOM    350  CB  GLU X  46      -2.937  15.841  27.248  0.00  0.00            
ATOM    351  CG  GLU X  46      -4.305  16.513  27.278  0.00  0.00            
ATOM    352  CD  GLU X  46      -5.473  15.610  26.867  0.00  0.00            
ATOM    353  OE1 GLU X  46      -5.267  14.616  26.126  0.00  0.00            
ATOM    354  OE2 GLU X  46      -6.621  15.923  27.272  0.00  0.00            
ATOM    355  C   GLU X  46      -0.457  16.044  27.588  0.00  0.00            
ATOM    356  O   GLU X  46       0.072  15.690  28.636  0.00  0.00            
ATOM    357  N   LEU X  47       0.123  15.853  26.404  0.00  0.00            
ATOM    358  CA  LEU X  47       1.384  15.268  26.304  0.00  0.00            
ATOM    359  CB  LEU X  47       1.692  14.978  24.840  0.00  0.00            
ATOM    360  CG  LEU X  47       0.876  13.891  24.134  0.00  0.00            
ATOM    361  CD1 LEU X  47       1.226  13.838  22.656  0.00  0.00            
ATOM    362  CD2 LEU X  47       1.154  12.562  24.822  0.00  0.00            
ATOM    363  C   LEU X  47       2.517  16.072  26.991  0.00  0.00            
ATOM    364  O   LEU X  47       3.358  15.494  27.671  0.00  0.00            
ATOM    365  N   GLN X  48       2.495  17.398  26.871  0.00  0.00            
ATOM    366  CA  GLN X  48       3.396  18.211  27.573  0.00  0.00            
ATOM    367  CB  GLN X  48       3.595  19.504  26.764  0.00  0.00            
ATOM    368  CG  GLN X  48       2.358  20.357  26.567  0.00  0.00            
ATOM    369  CD  GLN X  48       2.539  21.424  25.493  0.00  0.00            
ATOM    370  OE1 GLN X  48       2.017  22.535  25.612  0.00  0.00            
ATOM    371  NE2 GLN X  48       3.271  21.085  24.432  0.00  0.00            
ATOM    372  C   GLN X  48       3.337  18.100  29.075  0.00  0.00            
ATOM    373  O   GLN X  48       4.372  18.020  29.729  0.00  0.00            
ATOM    374  N   ASP X  49       2.135  18.019  29.641  0.00  0.00            
ATOM    375  CA  ASP X  49       1.991  17.814  31.007  0.00  0.00            
ATOM    376  CB  ASP X  49       0.513  17.886  31.382  0.00  0.00            
ATOM    377  CG  ASP X  49      -0.183  19.197  31.103  0.00  0.00            
ATOM    378  OD1 ASP X  49       0.490  20.220  30.857  0.00  0.00            
ATOM    379  OD2 ASP X  49      -1.434  19.202  31.146  0.00  0.00            
ATOM    380  C   ASP X  49       2.573  16.533  31.517  0.00  0.00            
ATOM    381  O   ASP X  49       3.225  16.545  32.558  0.00  0.00            
ATOM    382  N   MET X  50       2.458  15.456  30.750  0.00  0.00            
ATOM    383  CA  MET X  50       3.004  14.179  31.003  0.00  0.00            
ATOM    384  CB  MET X  50       2.545  13.117  29.997  0.00  0.00            
ATOM    385  CG  MET X  50       1.140  12.618  30.318  0.00  0.00            
ATOM    386  SD  MET X  50       0.424  11.555  29.068  0.00  0.00            
ATOM    387  CE  MET X  50       1.590  10.193  29.065  0.00  0.00            
ATOM    388  C   MET X  50       4.627  14.310  31.135  0.00  0.00            
ATOM    389  O   MET X  50       5.315  13.872  32.045  0.00  0.00            
ATOM    390  N   ILE X  51       5.143  14.863  30.037  0.00  0.00            
ATOM    391  CA  ILE X  51       6.616  14.991  30.026  0.00  0.00            
ATOM    392  CB  ILE X  51       7.015  15.618  28.674  0.00  0.00            
ATOM    393  CG1 ILE X  51       7.057  14.578  27.553  0.00  0.00            
ATOM    394  CG2 ILE X  51       8.310  16.401  28.754  0.00  0.00            
ATOM    395  CD1 ILE X  51       7.394  15.149  26.188  0.00  0.00            
ATOM    396  C   ILE X  51       7.152  15.891  31.051  0.00  0.00            
ATOM    397  O   ILE X  51       8.217  15.668  31.623  0.00  0.00            
ATOM    398  N   ASN X  52       6.364  16.918  31.364  0.00  0.00            
ATOM    399  CA  ASN X  52       6.790  17.865  32.446  0.00  0.00            
ATOM    400  CB  ASN X  52       5.681  18.923  32.584  0.00  0.00            
ATOM    401  CG  ASN X  52       6.008  19.995  33.598  0.00  0.00            
ATOM    402  OD1 ASN X  52       6.182  19.713  34.778  0.00  0.00            
ATOM    403  ND2 ASN X  52       6.053  21.241  33.147  0.00  0.00            
ATOM    404  C   ASN X  52       6.933  17.188  33.790  0.00  0.00            
ATOM    405  O   ASN X  52       7.828  17.477  34.582  0.00  0.00            
ATOM    406  N   GLU X  53       6.040  16.230  34.028  0.00  0.00            
ATOM    407  CA  GLU X  53       6.096  15.485  35.293  0.00  0.00            
ATOM    408  CB  GLU X  53       5.002  14.422  35.271  0.00  0.00            
ATOM    409  CG  GLU X  53       3.559  14.967  35.330  0.00  0.00            
ATOM    410  CD  GLU X  53       3.281  15.388  36.764  0.00  0.00            
ATOM    411  OE1 GLU X  53       3.296  14.507  37.659  0.00  0.00            
ATOM    412  OE2 GLU X  53       3.106  16.605  36.992  0.00  0.00            
ATOM    413  C   GLU X  53       7.221  14.509  35.400  0.00  0.00            
ATOM    414  O   GLU X  53       7.436  14.056  36.525  0.00  0.00            
ATOM    415  N   VAL X  54       8.070  14.359  34.387  0.00  0.00            
ATOM    416  CA  VAL X  54       9.127  13.420  34.316  0.00  0.00            
ATOM    417  CB  VAL X  54       8.992  11.992  33.741  0.00  0.00            
ATOM    418  CG1 VAL X  54      10.319  11.297  33.485  0.00  0.00            
ATOM    419  CG2 VAL X  54       8.154  11.109  34.678  0.00  0.00            
ATOM    420  C   VAL X  54      10.439  14.224  34.185  0.00  0.00            
ATOM    421  O   VAL X  54      11.414  14.062  34.920  0.00  0.00            
ATOM    422  N   ASP X  55      10.449  15.042  33.137  0.00  0.00            
ATOM    423  CA  ASP X  55      11.693  15.737  32.796  0.00  0.00            
ATOM    424  CB  ASP X  55      11.398  16.844  31.777  0.00  0.00            
ATOM    425  CG  ASP X  55      12.651  17.370  31.106  0.00  0.00            
ATOM    426  OD1 ASP X  55      12.565  18.397  30.397  0.00  0.00            
ATOM    427  OD2 ASP X  55      13.727  16.754  31.277  0.00  0.00            
ATOM    428  C   ASP X  55      12.486  16.540  33.891  0.00  0.00            
ATOM    429  O   ASP X  55      12.397  17.765  33.960  0.00  0.00            
ATOM    430  N   ALA X  56      13.330  15.846  34.666  0.00  0.00            
ATOM    431  CA  ALA X  56      13.963  16.379  35.652  0.00  0.00            
ATOM    432  CB  ALA X  56      14.543  15.220  36.470  0.00  0.00            
ATOM    433  C   ALA X  56      14.836  17.614  35.339  0.00  0.00            
ATOM    434  O   ALA X  56      14.728  18.692  35.931  0.00  0.00            
ATOM    435  N   ASP X  57      15.643  17.446  34.301  0.00  0.00            
ATOM    436  CA  ASP X  57      16.501  18.565  33.859  0.00  0.00            
ATOM    437  CB  ASP X  57      17.703  17.977  33.114  0.00  0.00            
ATOM    438  CG  ASP X  57      18.592  17.158  34.027  0.00  0.00            
ATOM    439  OD1 ASP X  57      18.323  17.069  35.243  0.00  0.00            
ATOM    440  OD2 ASP X  57      19.544  16.559  33.495  0.00  0.00            
ATOM    441  C   ASP X  57      15.859  19.733  33.170  0.00  0.00            
ATOM    442  O   ASP X  57      16.432  20.814  33.052  0.00  0.00            
ATOM    443  N   GLY X  58      14.641  19.509  32.701  0.00  0.00            
ATOM    444  CA  GLY X  58      13.930  20.613  32.022  0.00  0.00            
ATOM    445  C   GLY X  58      14.280  20.957  30.533  0.00  0.00            
ATOM    446  O   GLY X  58      13.789  21.907  29.935  0.00  0.00            
ATOM    447  N   ASN X  59      15.112  20.089  29.940  0.00  0.00            
ATOM    448  CA  ASN X  59      15.411  20.098  28.588  0.00  0.00            
ATOM    449  CB  ASN X  59      16.424  19.008  28.238  0.00  0.00            
ATOM    450  CG  ASN X  59      17.714  19.156  29.013  0.00  0.00            
ATOM    451  OD1 ASN X  59      18.150  20.271  29.296  0.00  0.00            
ATOM    452  ND2 ASN X  59      18.332  18.034  29.366  0.00  0.00            
ATOM    453  C   ASN X  59      14.289  19.679  27.573  0.00  0.00            
ATOM    454  O   ASN X  59      14.531  19.642  26.368  0.00  0.00            
ATOM    455  N   GLY X  60      13.076  19.475  28.079  0.00  0.00            
ATOM    456  CA  GLY X  60      12.029  19.166  27.226  0.00  0.00            
ATOM    457  C   GLY X  60      11.624  17.813  26.942  0.00  0.00            
ATOM    458  O   GLY X  60      10.438  17.465  27.037  0.00  0.00            
ATOM    459  N   THR X  61      12.612  16.927  26.801  0.00  0.00            
ATOM    460  CA  THR X  61      12.581  15.466  26.647  0.00  0.00            
ATOM    461  CB  THR X  61      13.463  15.106  25.421  0.00  0.00            
ATOM    462  OG1 THR X  61      14.846  15.177  25.755  0.00  0.00            
ATOM    463  CG2 THR X  61      13.273  16.007  24.184  0.00  0.00            
ATOM    464  C   THR X  61      13.018  14.581  27.880  0.00  0.00            
ATOM    465  O   THR X  61      13.637  14.989  28.862  0.00  0.00            
ATOM    466  N   ILE X  62      12.624  13.322  27.736  0.00  0.00            
ATOM    467  CA  ILE X  62      12.865  12.322  28.728  0.00  0.00            
ATOM    468  CB  ILE X  62      11.685  11.342  28.819  0.00  0.00            
ATOM    469  CG1 ILE X  62      10.362  12.079  29.002  0.00  0.00            
ATOM    470  CG2 ILE X  62      11.896  10.359  29.946  0.00  0.00            
ATOM    471  CD1 ILE X  62       9.172  11.169  28.819  0.00  0.00            
ATOM    472  C   ILE X  62      14.000  11.339  28.119  0.00  0.00            
ATOM    473  O   ILE X  62      13.993  10.891  26.977  0.00  0.00            
ATOM    474  N   ASP X  63      15.005  11.160  28.966  0.00  0.00            
ATOM    475  CA  ASP X  63      16.063  10.298  28.782  0.00  0.00            
ATOM    476  CB  ASP X  63      17.275  11.214  29.018  0.00  0.00            
ATOM    477  CG  ASP X  63      18.587  10.612  28.533  0.00  0.00            
ATOM    478  OD1 ASP X  63      18.765   9.382  28.590  0.00  0.00            
ATOM    479  OD2 ASP X  63      19.469  11.390  28.115  0.00  0.00            
ATOM    480  C   ASP X  63      15.756   9.137  29.777  0.00  0.00            
ATOM    481  O   ASP X  63      14.959   9.071  30.706  0.00  0.00            
ATOM    482  N   PHE X  64      16.284   8.031  29.215  0.00  0.00            
ATOM    483  CA  PHE X  64      16.286   6.639  29.630  0.00  0.00            
ATOM    484  CB  PHE X  64      17.374   5.739  29.059  0.00  0.00            
ATOM    485  CG  PHE X  64      17.236   4.304  29.453  0.00  0.00            
ATOM    486  CD1 PHE X  64      16.269   3.495  28.849  0.00  0.00            
ATOM    487  CD2 PHE X  64      18.037   3.764  30.452  0.00  0.00            
ATOM    488  CE1 PHE X  64      16.098   2.168  29.235  0.00  0.00            
ATOM    489  CE2 PHE X  64      17.874   2.434  30.850  0.00  0.00            
ATOM    490  CZ  PHE X  64      16.894   1.632  30.231  0.00  0.00            
ATOM    491  C   PHE X  64      16.210   6.496  31.118  0.00  0.00            
ATOM    492  O   PHE X  64      15.276   5.929  31.696  0.00  0.00            
ATOM    493  N   PRO X  65      17.248   7.027  31.766  0.00  0.00            
ATOM    494  CA  PRO X  65      17.287   6.956  33.270  0.00  0.00            
ATOM    495  CB  PRO X  65      18.612   7.624  33.615  0.00  0.00            
ATOM    496  CG  PRO X  65      19.487   7.178  32.488  0.00  0.00            
ATOM    497  CD  PRO X  65      18.587   7.424  31.290  0.00  0.00            
ATOM    498  C   PRO X  65      16.071   7.645  33.931  0.00  0.00            
ATOM    499  O   PRO X  65      15.456   7.141  34.871  0.00  0.00            
ATOM    500  N   GLU X  66      15.735   8.810  33.385  0.00  0.00            
ATOM    501  CA  GLU X  66      14.600   9.519  33.893  0.00  0.00            
ATOM    502  CB  GLU X  66      14.539  10.899  33.230  0.00  0.00            
ATOM    503  CG  GLU X  66      15.805  11.716  33.459  0.00  0.00            
ATOM    504  CD  GLU X  66      15.825  13.080  32.759  0.00  0.00            
ATOM    505  OE1 GLU X  66      15.120  13.269  31.737  0.00  0.00            
ATOM    506  OE2 GLU X  66      16.586  13.963  33.228  0.00  0.00            
ATOM    507  C   GLU X  66      13.322   8.772  33.719  0.00  0.00            
ATOM    508  O   GLU X  66      12.481   8.753  34.609  0.00  0.00            
ATOM    509  N   PHE X  67      13.156   8.184  32.540  0.00  0.00            
ATOM    510  CA  PHE X  67      11.987   7.387  32.214  0.00  0.00            
ATOM    511  CB  PHE X  67      12.006   6.905  30.739  0.00  0.00            
ATOM    512  CG  PHE X  67      10.926   5.881  30.390  0.00  0.00            
ATOM    513  CD1 PHE X  67       9.571   6.147  30.619  0.00  0.00            
ATOM    514  CD2 PHE X  67      11.273   4.660  29.812  0.00  0.00            
ATOM    515  CE1 PHE X  67       8.583   5.232  30.277  0.00  0.00            
ATOM    516  CE2 PHE X  67      10.284   3.731  29.459  0.00  0.00            
ATOM    517  CZ  PHE X  67       8.936   4.019  29.697  0.00  0.00            
ATOM    518  C   PHE X  67      11.825   6.128  33.017  0.00  0.00            
ATOM    519  O   PHE X  67      10.727   5.913  33.539  0.00  0.00            
ATOM    520  N   LEU X  68      12.886   5.366  33.242  0.00  0.00            
ATOM    521  CA  LEU X  68      12.910   4.233  34.113  0.00  0.00            
ATOM    522  CB  LEU X  68      14.269   3.533  34.095  0.00  0.00            
ATOM    523  CG  LEU X  68      14.676   2.921  32.756  0.00  0.00            
ATOM    524  CD1 LEU X  68      16.138   2.481  32.747  0.00  0.00            
ATOM    525  CD2 LEU X  68      13.792   1.705  32.452  0.00  0.00            
ATOM    526  C   LEU X  68      12.471   4.475  35.611  0.00  0.00            
ATOM    527  O   LEU X  68      11.813   3.698  36.294  0.00  0.00            
ATOM    528  N   SER X  69      12.987   5.602  36.101  0.00  0.00            
ATOM    529  CA  SER X  69      12.633   5.818  37.450  0.00  0.00            
ATOM    530  CB  SER X  69      13.683   6.813  37.953  0.00  0.00            
ATOM    531  OG  SER X  69      13.251   8.138  37.757  0.00  0.00            
ATOM    532  C   SER X  69      11.189   6.243  37.822  0.00  0.00            
ATOM    533  O   SER X  69      10.442   5.971  38.757  0.00  0.00            
ATOM    534  N   LEU X  70      10.864   7.125  36.877  0.00  0.00            
ATOM    535  CA  LEU X  70       9.413   7.630  37.250  0.00  0.00            
ATOM    536  CB  LEU X  70       9.378   9.102  36.866  0.00  0.00            
ATOM    537  CG  LEU X  70      10.430   9.930  37.606  0.00  0.00            
ATOM    538  CD1 LEU X  70      10.324  11.375  37.189  0.00  0.00            
ATOM    539  CD2 LEU X  70      10.247   9.787  39.113  0.00  0.00            
ATOM    540  C   LEU X  70       8.249   6.817  36.767  0.00  0.00            
ATOM    541  O   LEU X  70       7.144   6.669  37.280  0.00  0.00            
ATOM    542  N   MET X  71       8.589   6.237  35.616  0.00  0.00            
ATOM    543  CA  MET X  71       7.561   5.311  35.187  0.00  0.00            
ATOM    544  CB  MET X  71       7.815   5.205  33.673  0.00  0.00            
ATOM    545  CG  MET X  71       7.733   6.559  32.987  0.00  0.00            
ATOM    546  SD  MET X  71       7.875   6.583  31.188  0.00  0.00            
ATOM    547  CE  MET X  71       6.208   5.936  30.804  0.00  0.00            
ATOM    548  C   MET X  71       7.223   3.977  35.697  0.00  0.00            
ATOM    549  O   MET X  71       6.162   3.378  35.817  0.00  0.00            
ATOM    550  N   ALA X  72       8.390   3.419  36.025  0.00  0.00            
ATOM    551  CA  ALA X  72       8.141   2.252  36.640  0.00  0.00            
ATOM    552  CB  ALA X  72       9.471   1.642  37.082  0.00  0.00            
ATOM    553  C   ALA X  72       7.499   2.007  37.949  0.00  0.00            
ATOM    554  O   ALA X  72       7.015   0.983  38.429  0.00  0.00            
ATOM    555  N   ARG X  73       7.437   3.185  38.569  0.00  0.00            
ATOM    556  CA  ARG X  73       6.686   3.299  39.735  0.00  0.00            
ATOM    557  CB  ARG X  73       7.360   4.280  40.672  0.00  0.00            
ATOM    558  CG  ARG X  73       8.653   3.745  41.275  0.00  0.00            
ATOM    559  CD  ARG X  73       9.428   4.861  41.972  0.00  0.00            
ATOM    560  NE  ARG X  73       8.839   5.366  43.213  0.00  0.00            
ATOM    561  CZ  ARG X  73       8.870   4.693  44.346  0.00  0.00            
ATOM    562  NH1 ARG X  73       9.432   3.499  44.387  0.00  0.00            
ATOM    563  NH2 ARG X  73       8.321   5.214  45.439  0.00  0.00            
ATOM    564  C   ARG X  73       5.121   3.491  39.620  0.00  0.00            
ATOM    565  O   ARG X  73       4.223   2.742  40.004  0.00  0.00            
ATOM    566  N   LYS X  74       4.908   4.632  38.962  0.00  0.00            
ATOM    567  CA  LYS X  74       3.548   4.824  38.449  0.00  0.00            
ATOM    568  CB  LYS X  74       3.373   6.051  37.575  0.00  0.00            
ATOM    569  CG  LYS X  74       3.442   7.375  38.325  0.00  0.00            
ATOM    570  CD  LYS X  74       3.210   8.558  37.389  0.00  0.00            
ATOM    571  CE  LYS X  74       4.158   9.743  37.536  0.00  0.00            
ATOM    572  NZ  LYS X  74       4.668  10.246  36.250  0.00  0.00            
ATOM    573  C   LYS X  74       2.912   3.813  37.437  0.00  0.00            
ATOM    574  O   LYS X  74       1.720   3.756  37.071  0.00  0.00            
ATOM    575  N   MET X  75       3.866   3.091  36.800  0.00  0.00            
ATOM    576  CA  MET X  75       3.282   2.044  36.052  0.00  0.00            
ATOM    577  CB  MET X  75       4.362   1.763  34.990  0.00  0.00            
ATOM    578  CG  MET X  75       4.872   3.048  34.333  0.00  0.00            
ATOM    579  SD  MET X  75       6.322   2.749  33.294  0.00  0.00            
ATOM    580  CE  MET X  75       5.526   1.686  32.079  0.00  0.00            
ATOM    581  C   MET X  75       2.804   0.782  36.721  0.00  0.00            
ATOM    582  O   MET X  75       1.855   0.039  36.418  0.00  0.00            
ATOM    583  N   LYS X  76       3.587   0.580  37.780  0.00  0.00            
ATOM    584  CA  LYS X  76       3.262  -0.653  38.529  0.00  0.00            
ATOM    585  CB  LYS X  76       4.324  -1.022  39.552  0.00  0.00            
ATOM    586  CG  LYS X  76       5.763  -1.133  39.098  0.00  0.00            
ATOM    587  CD  LYS X  76       6.695  -1.600  40.222  0.00  0.00            
ATOM    588  CE  LYS X  76       7.194  -0.467  41.084  0.00  0.00            
ATOM    589  NZ  LYS X  76       8.055  -0.954  42.171  0.00  0.00            
ATOM    590  C   LYS X  76       1.842  -0.678  39.171  0.00  0.00            
ATOM    591  O   LYS X  76       1.052  -1.615  39.121  0.00  0.00            
ATOM    592  N   GLU X  77       1.532   0.477  39.758  0.00  0.00            
ATOM    593  CA  GLU X  77       0.222   0.582  40.223  0.00  0.00            
ATOM    594  CB  GLU X  77       0.152   1.899  41.002  0.00  0.00            
ATOM    595  CG  GLU X  77       1.229   2.005  42.075  0.00  0.00            
ATOM    596  CD  GLU X  77       1.247   3.333  42.840  0.00  0.00            
ATOM    597  OE1 GLU X  77       0.773   4.368  42.308  0.00  0.00            
ATOM    598  OE2 GLU X  77       1.774   3.340  43.980  0.00  0.00            
ATOM    599  C   GLU X  77      -0.926   0.415  39.243  0.00  0.00            
ATOM    600  O   GLU X  77      -1.911  -0.312  39.337  0.00  0.00            
ATOM    601  N   GLN X  78      -0.695   1.184  38.187  0.00  0.00            
ATOM    602  CA  GLN X  78      -1.660   1.114  37.166  0.00  0.00            
ATOM    603  CB  GLN X  78      -1.379   2.248  36.189  0.00  0.00            
ATOM    604  CG  GLN X  78      -1.476   3.604  36.842  0.00  0.00            
ATOM    605  CD  GLN X  78      -1.332   4.729  35.855  0.00  0.00            
ATOM    606  OE1 GLN X  78      -0.445   4.710  34.999  0.00  0.00            
ATOM    607  NE2 GLN X  78      -2.202   5.725  35.968  0.00  0.00            
ATOM    608  C   GLN X  78      -1.741  -0.028  36.232  0.00  0.00            
ATOM    609  O   GLN X  78      -2.751  -0.402  35.665  0.00  0.00            
ATOM    610  N   ASP X  79      -0.581  -0.668  36.121  0.00  0.00            
ATOM    611  CA  ASP X  79      -0.546  -1.838  35.228  0.00  0.00            
ATOM    612  CB  ASP X  79       0.876  -1.787  34.675  0.00  0.00            
ATOM    613  CG  ASP X  79       1.937  -2.144  35.684  0.00  0.00            
ATOM    614  OD1 ASP X  79       1.623  -2.511  36.838  0.00  0.00            
ATOM    615  OD2 ASP X  79       3.123  -2.063  35.285  0.00  0.00            
ATOM    616  C   ASP X  79      -1.262  -3.086  35.599  0.00  0.00            
ATOM    617  O   ASP X  79      -1.672  -3.884  34.777  0.00  0.00            
ATOM    618  N   SER X  80      -1.464  -3.237  36.905  0.00  0.00            
ATOM    619  CA  SER X  80      -2.212  -4.468  37.360  0.00  0.00            
ATOM    620  CB  SER X  80      -1.771  -4.691  38.810  0.00  0.00            
ATOM    621  OG  SER X  80      -2.488  -3.791  39.640  0.00  0.00            
ATOM    622  C   SER X  80      -3.643  -4.598  36.733  0.00  0.00            
ATOM    623  O   SER X  80      -4.109  -5.526  36.066  0.00  0.00            
ATOM    624  N   GLU X  81      -4.344  -3.515  37.039  0.00  0.00            
ATOM    625  CA  GLU X  81      -5.679  -3.560  36.512  0.00  0.00            
ATOM    626  CB  GLU X  81      -6.500  -2.448  37.188  0.00  0.00            
ATOM    627  CG  GLU X  81      -8.007  -2.672  36.974  0.00  0.00            
ATOM    628  CD  GLU X  81      -8.867  -1.665  37.735  0.00  0.00            
ATOM    629  OE1 GLU X  81      -9.094  -0.588  37.162  0.00  0.00            
ATOM    630  OE2 GLU X  81      -9.285  -1.980  38.881  0.00  0.00            
ATOM    631  C   GLU X  81      -5.927  -3.462  35.095  0.00  0.00            
ATOM    632  O   GLU X  81      -6.650  -4.220  34.438  0.00  0.00            
ATOM    633  N   GLU X  82      -5.240  -2.460  34.545  0.00  0.00            
ATOM    634  CA  GLU X  82      -5.242  -2.422  33.072  0.00  0.00            
ATOM    635  CB  GLU X  82      -4.349  -1.252  32.644  0.00  0.00            
ATOM    636  CG  GLU X  82      -5.087  -0.127  31.967  0.00  0.00            
ATOM    637  CD  GLU X  82      -5.791   0.790  32.946  0.00  0.00            
ATOM    638  OE1 GLU X  82      -5.102   1.584  33.630  0.00  0.00            
ATOM    639  OE2 GLU X  82      -7.034   0.718  33.033  0.00  0.00            
ATOM    640  C   GLU X  82      -4.713  -3.378  32.140  0.00  0.00            
ATOM    641  O   GLU X  82      -4.931  -3.514  30.936  0.00  0.00            
ATOM    642  N   GLU X  83      -3.808  -4.100  32.799  0.00  0.00            
ATOM    643  CA  GLU X  83      -3.370  -5.087  32.043  0.00  0.00            
ATOM    644  CB  GLU X  83      -2.154  -5.643  32.789  0.00  0.00            
ATOM    645  CG  GLU X  83      -1.053  -4.625  33.047  0.00  0.00            
ATOM    646  CD  GLU X  83      -0.416  -4.104  31.766  0.00  0.00            
ATOM    647  OE1 GLU X  83      -0.466  -4.798  30.723  0.00  0.00            
ATOM    648  OE2 GLU X  83       0.141  -2.990  31.808  0.00  0.00            
ATOM    649  C   GLU X  83      -4.228  -6.220  31.474  0.00  0.00            
ATOM    650  O   GLU X  83      -4.279  -6.861  30.419  0.00  0.00            
ATOM    651  N   LEU X  84      -4.995  -6.491  32.524  0.00  0.00            
ATOM    652  CA  LEU X  84      -5.876  -7.447  32.164  0.00  0.00            
ATOM    653  CB  LEU X  84      -6.720  -7.766  33.403  0.00  0.00            
ATOM    654  CG  LEU X  84      -6.671  -9.181  34.001  0.00  0.00            
ATOM    655  CD1 LEU X  84      -7.846  -9.351  34.968  0.00  0.00            
ATOM    656  CD2 LEU X  84      -6.743 -10.236  32.898  0.00  0.00            
ATOM    657  C   LEU X  84      -6.884  -7.157  31.115  0.00  0.00            
ATOM    658  O   LEU X  84      -7.334  -7.754  30.127  0.00  0.00            
ATOM    659  N   ILE X  85      -7.227  -5.926  31.447  0.00  0.00            
ATOM    660  CA  ILE X  85      -8.290  -5.434  30.420  0.00  0.00            
ATOM    661  CB  ILE X  85      -8.889  -4.108  30.937  0.00  0.00            
ATOM    662  CG1 ILE X  85      -9.617  -4.339  32.257  0.00  0.00            
ATOM    663  CG2 ILE X  85      -9.825  -3.517  29.879  0.00  0.00            
ATOM    664  CD1 ILE X  85     -10.313  -3.115  32.786  0.00  0.00            
ATOM    665  C   ILE X  85      -7.822  -5.172  28.992  0.00  0.00            
ATOM    666  O   ILE X  85      -8.312  -5.611  27.945  0.00  0.00            
ATOM    667  N   GLU X  86      -6.764  -4.361  29.011  0.00  0.00            
ATOM    668  CA  GLU X  86      -6.172  -4.118  27.741  0.00  0.00            
ATOM    669  CB  GLU X  86      -4.964  -3.196  27.943  0.00  0.00            
ATOM    670  CG  GLU X  86      -5.077  -1.868  27.241  0.00  0.00            
ATOM    671  CD  GLU X  86      -5.938  -0.875  27.994  0.00  0.00            
ATOM    672  OE1 GLU X  86      -5.479  -0.346  29.034  0.00  0.00            
ATOM    673  OE2 GLU X  86      -7.076  -0.623  27.546  0.00  0.00            
ATOM    674  C   GLU X  86      -5.604  -5.199  26.891  0.00  0.00            
ATOM    675  O   GLU X  86      -5.706  -5.362  25.677  0.00  0.00            
ATOM    676  N   ALA X  87      -4.980  -6.066  27.686  0.00  0.00            
ATOM    677  CA  ALA X  87      -4.444  -7.245  26.960  0.00  0.00            
ATOM    678  CB  ALA X  87      -3.487  -8.027  27.854  0.00  0.00            
ATOM    679  C   ALA X  87      -5.368  -8.306  26.431  0.00  0.00            
ATOM    680  O   ALA X  87      -5.046  -9.175  25.617  0.00  0.00            
ATOM    681  N   PHE X  88      -6.598  -8.245  26.936  0.00  0.00            
ATOM    682  CA  PHE X  88      -7.540  -9.161  26.482  0.00  0.00            
ATOM    683  CB  PHE X  88      -8.534  -9.655  27.553  0.00  0.00            
ATOM    684  CG  PHE X  88      -7.807 -10.466  28.625  0.00  0.00            
ATOM    685  CD1 PHE X  88      -7.362 -11.748  28.351  0.00  0.00            
ATOM    686  CD2 PHE X  88      -7.585  -9.926  29.874  0.00  0.00            
ATOM    687  CE1 PHE X  88      -6.665 -12.483  29.291  0.00  0.00            
ATOM    688  CE2 PHE X  88      -6.914 -10.670  30.823  0.00  0.00            
ATOM    689  CZ  PHE X  88      -6.456 -11.945  30.543  0.00  0.00            
ATOM    690  C   PHE X  88      -8.274  -8.581  25.268  0.00  0.00            
ATOM    691  O   PHE X  88      -8.141  -9.142  24.184  0.00  0.00            
ATOM    692  N   LYS X  89      -8.981  -7.470  25.415  0.00  0.00            
ATOM    693  CA  LYS X  89      -9.592  -6.787  24.321  0.00  0.00            
ATOM    694  CB  LYS X  89     -10.201  -5.451  24.770  0.00  0.00            
ATOM    695  CG  LYS X  89     -11.427  -5.626  25.670  0.00  0.00            
ATOM    696  CD  LYS X  89     -12.348  -4.399  25.655  0.00  0.00            
ATOM    697  CE  LYS X  89     -11.767  -3.216  26.433  0.00  0.00            
ATOM    698  NZ  LYS X  89     -11.583  -3.482  27.893  0.00  0.00            
ATOM    699  C   LYS X  89      -8.796  -6.629  23.039  0.00  0.00            
ATOM    700  O   LYS X  89      -9.245  -7.038  21.965  0.00  0.00            
ATOM    701  N   VAL X  90      -7.592  -6.087  23.151  0.00  0.00            
ATOM    702  CA  VAL X  90      -6.755  -5.920  22.054  0.00  0.00            
ATOM    703  CB  VAL X  90      -5.484  -5.116  22.442  0.00  0.00            
ATOM    704  CG1 VAL X  90      -4.432  -5.143  21.353  0.00  0.00            
ATOM    705  CG2 VAL X  90      -5.788  -3.671  22.817  0.00  0.00            
ATOM    706  C   VAL X  90      -6.405  -7.233  21.249  0.00  0.00            
ATOM    707  O   VAL X  90      -6.479  -7.402  20.042  0.00  0.00            
ATOM    708  N   PHE X  91      -5.943  -8.162  22.086  0.00  0.00            
ATOM    709  CA  PHE X  91      -5.563  -9.470  21.443  0.00  0.00            
ATOM    710  CB  PHE X  91      -5.018 -10.459  22.458  0.00  0.00            
ATOM    711  CG  PHE X  91      -3.572 -10.344  22.805  0.00  0.00            
ATOM    712  CD1 PHE X  91      -3.065  -9.260  23.492  0.00  0.00            
ATOM    713  CD2 PHE X  91      -2.733 -11.387  22.427  0.00  0.00            
ATOM    714  CE1 PHE X  91      -1.711  -9.173  23.826  0.00  0.00            
ATOM    715  CE2 PHE X  91      -1.389 -11.296  22.775  0.00  0.00            
ATOM    716  CZ  PHE X  91      -0.886 -10.187  23.454  0.00  0.00            
ATOM    717  C   PHE X  91      -6.667 -10.275  20.933  0.00  0.00            
ATOM    718  O   PHE X  91      -6.418 -11.062  20.023  0.00  0.00            
ATOM    719  N   ASP X  92      -7.898 -10.029  21.361  0.00  0.00            
ATOM    720  CA  ASP X  92      -9.103 -10.621  20.910  0.00  0.00            
ATOM    721  CB  ASP X  92     -10.160 -10.483  22.009  0.00  0.00            
ATOM    722  CG  ASP X  92      -9.770 -11.192  23.288  0.00  0.00            
ATOM    723  OD1 ASP X  92      -8.984 -12.163  23.219  0.00  0.00            
ATOM    724  OD2 ASP X  92     -10.254 -10.775  24.363  0.00  0.00            
ATOM    725  C   ASP X  92      -9.737  -9.418  20.059  0.00  0.00            
ATOM    726  O   ASP X  92     -10.524  -8.578  20.519  0.00  0.00            
ATOM    727  N   ARG X  93      -9.303  -9.403  18.799  0.00  0.00            
ATOM    728  CA  ARG X  93      -9.694  -8.534  17.819  0.00  0.00            
ATOM    729  CB  ARG X  93      -8.615  -8.464  16.697  0.00  0.00            
ATOM    730  CG  ARG X  93      -7.424  -7.739  17.331  0.00  0.00            
ATOM    731  CD  ARG X  93      -7.114  -6.565  16.386  0.00  0.00            
ATOM    732  NE  ARG X  93      -7.029  -5.411  17.269  0.00  0.00            
ATOM    733  CZ  ARG X  93      -7.442  -4.194  16.941  0.00  0.00            
ATOM    734  NH1 ARG X  93      -7.960  -3.910  15.748  0.00  0.00            
ATOM    735  NH2 ARG X  93      -7.262  -3.360  17.953  0.00  0.00            
ATOM    736  C   ARG X  93     -11.214  -8.703  17.516  0.00  0.00            
ATOM    737  O   ARG X  93     -12.060  -7.812  17.636  0.00  0.00            
ATOM    738  N   ASP X  94     -11.523  -9.936  17.138  0.00  0.00            
ATOM    739  CA  ASP X  94     -12.907 -10.199  16.784  0.00  0.00            
ATOM    740  CB  ASP X  94     -12.933 -11.385  15.815  0.00  0.00            
ATOM    741  CG  ASP X  94     -12.314 -11.038  14.477  0.00  0.00            
ATOM    742  OD1 ASP X  94     -11.901  -9.880  14.263  0.00  0.00            
ATOM    743  OD2 ASP X  94     -12.201 -11.965  13.654  0.00  0.00            
ATOM    744  C   ASP X  94     -13.889 -10.394  17.936  0.00  0.00            
ATOM    745  O   ASP X  94     -15.103 -10.379  17.745  0.00  0.00            
ATOM    746  N   GLY X  95     -13.351 -10.500  19.142  0.00  0.00            
ATOM    747  CA  GLY X  95     -14.324 -10.600  20.289  0.00  0.00            
ATOM    748  C   GLY X  95     -14.941 -11.863  20.448  0.00  0.00            
ATOM    749  O   GLY X  95     -16.093 -11.994  20.867  0.00  0.00            
ATOM    750  N   ASN X  96     -14.164 -12.894  20.131  0.00  0.00            
ATOM    751  CA  ASN X  96     -14.807 -14.341  20.237  0.00  0.00            
ATOM    752  CB  ASN X  96     -14.843 -15.158  18.941  0.00  0.00            
ATOM    753  CG  ASN X  96     -13.507 -15.174  18.227  0.00  0.00            
ATOM    754  OD1 ASN X  96     -12.841 -14.145  18.124  0.00  0.00            
ATOM    755  ND2 ASN X  96     -13.112 -16.339  17.724  0.00  0.00            
ATOM    756  C   ASN X  96     -14.482 -15.012  21.532  0.00  0.00            
ATOM    757  O   ASN X  96     -14.894 -16.111  21.854  0.00  0.00            
ATOM    758  N   GLY X  97     -13.582 -14.373  22.258  0.00  0.00            
ATOM    759  CA  GLY X  97     -13.149 -14.910  23.577  0.00  0.00            
ATOM    760  C   GLY X  97     -11.921 -15.766  23.652  0.00  0.00            
ATOM    761  O   GLY X  97     -11.426 -16.066  24.740  0.00  0.00            
ATOM    762  N   LEU X  98     -11.338 -16.039  22.489  0.00  0.00            
ATOM    763  CA  LEU X  98     -10.137 -16.717  22.150  0.00  0.00            
ATOM    764  CB  LEU X  98     -10.364 -18.009  21.327  0.00  0.00            
ATOM    765  CG  LEU X  98     -11.129 -19.153  22.032  0.00  0.00            
ATOM    766  CD1 LEU X  98     -11.373 -20.239  20.997  0.00  0.00            
ATOM    767  CD2 LEU X  98     -10.455 -19.738  23.236  0.00  0.00            
ATOM    768  C   LEU X  98      -9.249 -15.838  21.256  0.00  0.00            
ATOM    769  O   LEU X  98      -9.699 -15.203  20.301  0.00  0.00            
ATOM    770  N   ILE X  99      -7.955 -15.852  21.547  0.00  0.00            
ATOM    771  CA  ILE X  99      -7.012 -15.076  20.841  0.00  0.00            
ATOM    772  CB  ILE X  99      -5.955 -14.364  21.751  0.00  0.00            
ATOM    773  CG1 ILE X  99      -6.632 -13.414  22.743  0.00  0.00            
ATOM    774  CG2 ILE X  99      -4.952 -13.590  20.900  0.00  0.00            
ATOM    775  CD1 ILE X  99      -7.446 -12.294  22.112  0.00  0.00            
ATOM    776  C   ILE X  99      -6.439 -16.040  19.882  0.00  0.00            
ATOM    777  O   ILE X  99      -5.885 -17.031  20.359  0.00  0.00            
ATOM    778  N   SER X 100      -6.503 -15.797  18.575  0.00  0.00            
ATOM    779  CA  SER X 100      -5.884 -16.943  17.739  0.00  0.00            
ATOM    780  CB  SER X 100      -6.808 -17.193  16.549  0.00  0.00            
ATOM    781  OG  SER X 100      -6.964 -15.996  15.799  0.00  0.00            
ATOM    782  C   SER X 100      -4.571 -16.427  17.290  0.00  0.00            
ATOM    783  O   SER X 100      -4.227 -15.270  17.527  0.00  0.00            
ATOM    784  N   ALA X 101      -3.783 -17.309  16.680  0.00  0.00            
ATOM    785  CA  ALA X 101      -2.483 -16.988  16.184  0.00  0.00            
ATOM    786  CB  ALA X 101      -1.728 -18.227  15.727  0.00  0.00            
ATOM    787  C   ALA X 101      -2.548 -15.806  15.153  0.00  0.00            
ATOM    788  O   ALA X 101      -1.735 -14.890  15.215  0.00  0.00            
ATOM    789  N   ALA X 102      -3.540 -15.811  14.264  0.00  0.00            
ATOM    790  CA  ALA X 102      -3.754 -14.766  13.400  0.00  0.00            
ATOM    791  CB  ALA X 102      -4.930 -15.075  12.497  0.00  0.00            
ATOM    792  C   ALA X 102      -3.989 -13.385  14.124  0.00  0.00            
ATOM    793  O   ALA X 102      -3.417 -12.353  13.790  0.00  0.00            
ATOM    794  N   GLU X 103      -4.846 -13.419  15.143  0.00  0.00            
ATOM    795  CA  GLU X 103      -5.067 -12.216  15.872  0.00  0.00            
ATOM    796  CB  GLU X 103      -6.200 -12.477  16.870  0.00  0.00            
ATOM    797  CG  GLU X 103      -7.478 -12.959  16.194  0.00  0.00            
ATOM    798  CD  GLU X 103      -8.623 -13.301  17.154  0.00  0.00            
ATOM    799  OE1 GLU X 103      -8.369 -13.622  18.342  0.00  0.00            
ATOM    800  OE2 GLU X 103      -9.793 -13.275  16.696  0.00  0.00            
ATOM    801  C   GLU X 103      -3.821 -11.693  16.603  0.00  0.00            
ATOM    802  O   GLU X 103      -3.515 -10.505  16.594  0.00  0.00            
ATOM    803  N   LEU X 104      -3.067 -12.612  17.203  0.00  0.00            
ATOM    804  CA  LEU X 104      -1.867 -12.217  17.838  0.00  0.00            
ATOM    805  CB  LEU X 104      -1.334 -13.390  18.652  0.00  0.00            
ATOM    806  CG  LEU X 104      -2.113 -13.812  19.902  0.00  0.00            
ATOM    807  CD1 LEU X 104      -1.513 -15.074  20.501  0.00  0.00            
ATOM    808  CD2 LEU X 104      -2.089 -12.656  20.892  0.00  0.00            
ATOM    809  C   LEU X 104      -0.831 -11.618  16.858  0.00  0.00            
ATOM    810  O   LEU X 104      -0.203 -10.600  17.132  0.00  0.00            
ATOM    811  N   ARG X 105      -0.700 -12.234  15.685  0.00  0.00            
ATOM    812  CA  ARG X 105       0.171 -11.702  14.699  0.00  0.00            
ATOM    813  CB  ARG X 105       0.076 -12.634  13.491  0.00  0.00            
ATOM    814  CG  ARG X 105       0.686 -12.134  12.232  0.00  0.00            
ATOM    815  CD  ARG X 105       0.169 -12.996  11.098  0.00  0.00            
ATOM    816  NE  ARG X 105       0.844 -12.750   9.831  0.00  0.00            
ATOM    817  CZ  ARG X 105       0.487 -11.818   8.958  0.00  0.00            
ATOM    818  NH1 ARG X 105      -0.551 -11.030   9.195  0.00  0.00            
ATOM    819  NH2 ARG X 105       1.201 -11.643   7.860  0.00  0.00            
ATOM    820  C   ARG X 105      -0.247 -10.301  14.239  0.00  0.00            
ATOM    821  O   ARG X 105       0.546  -9.394  13.994  0.00  0.00            
ATOM    822  N   HIS X 106      -1.567 -10.157  14.127  0.00  0.00            
ATOM    823  CA  HIS X 106      -2.067  -8.858  13.691  0.00  0.00            
ATOM    824  CB  HIS X 106      -3.579  -8.999  13.555  0.00  0.00            
ATOM    825  CG  HIS X 106      -4.283  -7.740  13.162  0.00  0.00            
ATOM    826  ND1 HIS X 106      -3.628  -6.549  12.932  0.00  0.00            
ATOM    827  CD2 HIS X 106      -5.598  -7.486  12.963  0.00  0.00            
ATOM    828  CE1 HIS X 106      -4.507  -5.616  12.610  0.00  0.00            
ATOM    829  NE2 HIS X 106      -5.711  -6.160  12.622  0.00  0.00            
ATOM    830  C   HIS X 106      -1.671  -7.718  14.632  0.00  0.00            
ATOM    831  O   HIS X 106      -1.206  -6.647  14.251  0.00  0.00            
ATOM    832  N   VAL X 107      -1.826  -8.021  15.914  0.00  0.00            
ATOM    833  CA  VAL X 107      -1.517  -7.025  16.956  0.00  0.00            
ATOM    834  CB  VAL X 107      -2.052  -7.475  18.343  0.00  0.00            
ATOM    835  CG1 VAL X 107      -1.575  -6.533  19.444  0.00  0.00            
ATOM    836  CG2 VAL X 107      -3.583  -7.577  18.337  0.00  0.00            
ATOM    837  C   VAL X 107      -0.058  -6.790  17.055  0.00  0.00            
ATOM    838  O   VAL X 107       0.317  -5.615  17.141  0.00  0.00            
ATOM    839  N   MET X 108       0.789  -7.819  17.029  0.00  0.00            
ATOM    840  CA  MET X 108       2.235  -7.730  17.022  0.00  0.00            
ATOM    841  CB  MET X 108       2.911  -9.092  16.971  0.00  0.00            
ATOM    842  CG  MET X 108       2.548  -9.990  18.136  0.00  0.00            
ATOM    843  SD  MET X 108       3.195 -11.670  17.844  0.00  0.00            
ATOM    844  CE  MET X 108       4.840 -11.351  18.037  0.00  0.00            
ATOM    845  C   MET X 108       2.780  -6.846  15.885  0.00  0.00            
ATOM    846  O   MET X 108       3.666  -6.040  16.151  0.00  0.00            
ATOM    847  N   THR X 109       2.237  -6.922  14.671  0.00  0.00            
ATOM    848  CA  THR X 109       2.586  -6.069  13.609  0.00  0.00            
ATOM    849  CB  THR X 109       1.682  -6.481  12.380  0.00  0.00            
ATOM    850  OG1 THR X 109       2.252  -7.743  11.899  0.00  0.00            
ATOM    851  CG2 THR X 109       1.586  -5.475  11.236  0.00  0.00            
ATOM    852  C   THR X 109       2.348  -4.594  13.945  0.00  0.00            
ATOM    853  O   THR X 109       3.206  -3.762  13.672  0.00  0.00            
ATOM    854  N   ASN X 110       1.220  -4.266  14.573  0.00  0.00            
ATOM    855  CA  ASN X 110       0.967  -2.944  14.982  0.00  0.00            
ATOM    856  CB  ASN X 110      -0.440  -2.831  15.569  0.00  0.00            
ATOM    857  CG  ASN X 110      -1.536  -3.109  14.544  0.00  0.00            
ATOM    858  OD1 ASN X 110      -1.275  -3.274  13.352  0.00  0.00            
ATOM    859  ND2 ASN X 110      -2.773  -3.176  15.014  0.00  0.00            
ATOM    860  C   ASN X 110       1.925  -2.419  16.034  0.00  0.00            
ATOM    861  O   ASN X 110       2.179  -1.220  16.106  0.00  0.00            
ATOM    862  N   LEU X 111       2.433  -3.326  16.867  0.00  0.00            
ATOM    863  CA  LEU X 111       3.385  -2.983  17.855  0.00  0.00            
ATOM    864  CB  LEU X 111       3.653  -4.178  18.775  0.00  0.00            
ATOM    865  CG  LEU X 111       2.518  -4.520  19.743  0.00  0.00            
ATOM    866  CD1 LEU X 111       2.749  -5.880  20.360  0.00  0.00            
ATOM    867  CD2 LEU X 111       2.409  -3.451  20.821  0.00  0.00            
ATOM    868  C   LEU X 111       4.775  -2.747  17.305  0.00  0.00            
ATOM    869  O   LEU X 111       5.761  -2.497  18.003  0.00  0.00            
ATOM    870  N   GLY X 112       4.831  -2.957  15.985  0.00  0.00            
ATOM    871  CA  GLY X 112       6.084  -2.879  15.213  0.00  0.00            
ATOM    872  C   GLY X 112       6.224  -4.252  14.673  0.00  0.00            
ATOM    873  O   GLY X 112       5.790  -4.573  13.567  0.00  0.00            
ATOM    874  N   GLU X 113       6.803  -5.101  15.524  0.00  0.00            
ATOM    875  CA  GLU X 113       7.045  -6.518  15.178  0.00  0.00            
ATOM    876  CB  GLU X 113       6.870  -7.451  16.368  0.00  0.00            
ATOM    877  CG  GLU X 113       7.865  -7.189  17.485  0.00  0.00            
ATOM    878  CD  GLU X 113       7.628  -8.076  18.694  0.00  0.00            
ATOM    879  OE1 GLU X 113       7.362  -9.294  18.507  0.00  0.00            
ATOM    880  OE2 GLU X 113       7.706  -7.555  19.833  0.00  0.00            
ATOM    881  C   GLU X 113       6.060  -7.143  14.135  0.00  0.00            
ATOM    882  O   GLU X 113       4.833  -7.045  14.021  0.00  0.00            
ATOM    883  N   LYS X 114       6.851  -7.704  13.237  0.00  0.00            
ATOM    884  CA  LYS X 114       6.558  -8.309  11.924  0.00  0.00            
ATOM    885  CB  LYS X 114       7.546  -8.271  10.765  0.00  0.00            
ATOM    886  CG  LYS X 114       7.852  -6.878  10.221  0.00  0.00            
ATOM    887  CD  LYS X 114       8.873  -6.984   9.088  0.00  0.00            
ATOM    888  CE  LYS X 114       9.194  -5.627   8.489  0.00  0.00            
ATOM    889  NZ  LYS X 114      10.095  -5.778   7.308  0.00  0.00            
ATOM    890  C   LYS X 114       7.227  -9.722  12.096  0.00  0.00            
ATOM    891  O   LYS X 114       8.253 -10.103  11.490  0.00  0.00            
ATOM    892  N   LEU X 115       6.616 -10.555  12.930  0.00  0.00            
ATOM    893  CA  LEU X 115       6.743 -11.886  13.143  0.00  0.00            
ATOM    894  CB  LEU X 115       6.561 -12.083  14.655  0.00  0.00            
ATOM    895  CG  LEU X 115       7.142 -11.027  15.605  0.00  0.00            
ATOM    896  CD1 LEU X 115       6.768 -11.385  17.036  0.00  0.00            
ATOM    897  CD2 LEU X 115       8.662 -10.912  15.423  0.00  0.00            
ATOM    898  C   LEU X 115       5.695 -12.883  12.121  0.00  0.00            
ATOM    899  O   LEU X 115       4.685 -12.709  11.439  0.00  0.00            
ATOM    900  N   THR X 116       6.502 -13.926  11.954  0.00  0.00            
ATOM    901  CA  THR X 116       6.363 -15.168  11.361  0.00  0.00            
ATOM    902  CB  THR X 116       7.564 -15.710  10.552  0.00  0.00            
ATOM    903  OG1 THR X 116       8.155 -14.649   9.793  0.00  0.00            
ATOM    904  CG2 THR X 116       7.114 -16.837   9.596  0.00  0.00            
ATOM    905  C   THR X 116       5.474 -16.024  12.111  0.00  0.00            
ATOM    906  O   THR X 116       5.325 -15.830  13.317  0.00  0.00            
ATOM    907  N   ASP X 117       4.759 -16.927  11.445  0.00  0.00            
ATOM    908  CA  ASP X 117       3.839 -17.820  12.062  0.00  0.00            
ATOM    909  CB  ASP X 117       3.164 -18.742  11.046  0.00  0.00            
ATOM    910  CG  ASP X 117       2.205 -18.009  10.115  0.00  0.00            
ATOM    911  OD1 ASP X 117       1.708 -16.912  10.455  0.00  0.00            
ATOM    912  OD2 ASP X 117       1.927 -18.559   9.035  0.00  0.00            
ATOM    913  C   ASP X 117       4.537 -18.741  13.096  0.00  0.00            
ATOM    914  O   ASP X 117       3.985 -18.954  14.170  0.00  0.00            
ATOM    915  N   ASP X 118       5.756 -19.204  12.824  0.00  0.00            
ATOM    916  CA  ASP X 118       6.526 -19.881  13.719  0.00  0.00            
ATOM    917  CB  ASP X 118       7.835 -20.322  13.068  0.00  0.00            
ATOM    918  CG  ASP X 118       7.709 -21.192  11.840  0.00  0.00            
ATOM    919  OD1 ASP X 118       6.618 -21.735  11.571  0.00  0.00            
ATOM    920  OD2 ASP X 118       8.734 -21.343  11.138  0.00  0.00            
ATOM    921  C   ASP X 118       6.769 -19.176  15.031  0.00  0.00            
ATOM    922  O   ASP X 118       6.604 -19.745  16.107  0.00  0.00            
ATOM    923  N   GLU X 119       7.095 -17.894  14.936  0.00  0.00            
ATOM    924  CA  GLU X 119       7.322 -17.056  16.094  0.00  0.00            
ATOM    925  CB  GLU X 119       7.674 -15.593  15.698  0.00  0.00            
ATOM    926  CG  GLU X 119       9.015 -15.519  14.985  0.00  0.00            
ATOM    927  CD  GLU X 119       9.322 -14.128  14.458  0.00  0.00            
ATOM    928  OE1 GLU X 119       8.410 -13.273  14.337  0.00  0.00            
ATOM    929  OE2 GLU X 119      10.519 -13.913  14.180  0.00  0.00            
ATOM    930  C   GLU X 119       6.046 -16.905  16.957  0.00  0.00            
ATOM    931  O   GLU X 119       6.008 -17.034  18.171  0.00  0.00            
ATOM    932  N   VAL X 120       4.987 -16.546  16.232  0.00  0.00            
ATOM    933  CA  VAL X 120       3.726 -16.382  16.922  0.00  0.00            
ATOM    934  CB  VAL X 120       2.631 -15.867  15.957  0.00  0.00            
ATOM    935  CG1 VAL X 120       1.271 -15.759  16.648  0.00  0.00            
ATOM    936  CG2 VAL X 120       2.995 -14.545  15.302  0.00  0.00            
ATOM    937  C   VAL X 120       3.213 -17.656  17.571  0.00  0.00            
ATOM    938  O   VAL X 120       2.716 -17.590  18.690  0.00  0.00            
ATOM    939  N   ASP X 121       3.414 -18.819  16.955  0.00  0.00            
ATOM    940  CA  ASP X 121       3.128 -20.048  17.523  0.00  0.00            
ATOM    941  CB  ASP X 121       3.400 -21.174  16.529  0.00  0.00            
ATOM    942  CG  ASP X 121       2.622 -21.125  15.235  0.00  0.00            
ATOM    943  OD1 ASP X 121       1.627 -20.377  15.136  0.00  0.00            
ATOM    944  OD2 ASP X 121       3.010 -21.865  14.304  0.00  0.00            
ATOM    945  C   ASP X 121       3.892 -20.304  18.848  0.00  0.00            
ATOM    946  O   ASP X 121       3.289 -20.771  19.808  0.00  0.00            
ATOM    947  N   GLU X 122       5.173 -19.947  18.924  0.00  0.00            
ATOM    948  CA  GLU X 122       5.914 -20.044  20.084  0.00  0.00            
ATOM    949  CB  GLU X 122       7.364 -19.633  19.811  0.00  0.00            
ATOM    950  CG  GLU X 122       8.009 -20.456  18.702  0.00  0.00            
ATOM    951  CD  GLU X 122       9.439 -20.039  18.341  0.00  0.00            
ATOM    952  OE1 GLU X 122       9.828 -18.868  18.574  0.00  0.00            
ATOM    953  OE2 GLU X 122      10.172 -20.896  17.787  0.00  0.00            
ATOM    954  C   GLU X 122       5.323 -19.168  21.244  0.00  0.00            
ATOM    955  O   GLU X 122       5.227 -19.629  22.376  0.00  0.00            
ATOM    956  N   MET X 123       4.891 -17.945  20.940  0.00  0.00            
ATOM    957  CA  MET X 123       4.234 -17.138  21.908  0.00  0.00            
ATOM    958  CB  MET X 123       3.882 -15.786  21.286  0.00  0.00            
ATOM    959  CG  MET X 123       5.121 -14.974  20.993  0.00  0.00            
ATOM    960  SD  MET X 123       4.866 -13.499  20.016  0.00  0.00            
ATOM    961  CE  MET X 123       4.235 -12.369  21.285  0.00  0.00            
ATOM    962  C   MET X 123       2.971 -17.827  22.490  0.00  0.00            
ATOM    963  O   MET X 123       2.725 -17.878  23.691  0.00  0.00            
ATOM    964  N   ILE X 124       2.152 -18.351  21.579  0.00  0.00            
ATOM    965  CA  ILE X 124       1.011 -18.979  22.042  0.00  0.00            
ATOM    966  CB  ILE X 124       0.151 -19.391  20.826  0.00  0.00            
ATOM    967  CG1 ILE X 124      -0.344 -18.151  20.063  0.00  0.00            
ATOM    968  CG2 ILE X 124      -0.987 -20.256  21.330  0.00  0.00            
ATOM    969  CD1 ILE X 124      -1.111 -18.403  18.788  0.00  0.00            
ATOM    970  C   ILE X 124       1.225 -20.231  22.834  0.00  0.00            
ATOM    971  O   ILE X 124       0.550 -20.558  23.809  0.00  0.00            
ATOM    972  N   ARG X 125       2.286 -20.924  22.424  0.00  0.00            
ATOM    973  CA  ARG X 125       2.640 -22.200  23.179  0.00  0.00            
ATOM    974  CB  ARG X 125       3.731 -22.952  22.418  0.00  0.00            
ATOM    975  CG  ARG X 125       3.607 -24.469  22.453  0.00  0.00            
ATOM    976  CD  ARG X 125       4.656 -25.088  21.528  0.00  0.00            
ATOM    977  NE  ARG X 125       4.657 -26.552  21.512  0.00  0.00            
ATOM    978  CZ  ARG X 125       4.918 -27.324  22.565  0.00  0.00            
ATOM    979  NH1 ARG X 125       5.168 -26.787  23.754  0.00  0.00            
ATOM    980  NH2 ARG X 125       4.902 -28.645  22.433  0.00  0.00            
ATOM    981  C   ARG X 125       3.031 -21.883  24.625  0.00  0.00            
ATOM    982  O   ARG X 125       2.722 -22.615  25.563  0.00  0.00            
ATOM    983  N   GLU X 126       3.710 -20.748  24.788  0.00  0.00            
ATOM    984  CA  GLU X 126       4.107 -20.335  26.126  0.00  0.00            
ATOM    985  CB  GLU X 126       4.797 -18.979  26.016  0.00  0.00            
ATOM    986  CG  GLU X 126       6.152 -18.992  25.275  0.00  0.00            
ATOM    987  CD  GLU X 126       7.190 -19.573  26.221  0.00  0.00            
ATOM    988  OE1 GLU X 126       7.445 -18.952  27.283  0.00  0.00            
ATOM    989  OE2 GLU X 126       7.702 -20.674  25.923  0.00  0.00            
ATOM    990  C   GLU X 126       2.785 -20.271  27.073  0.00  0.00            
ATOM    991  O   GLU X 126       2.607 -20.789  28.173  0.00  0.00            
ATOM    992  N   ALA X 127       1.884 -19.492  26.488  0.00  0.00            
ATOM    993  CA  ALA X 127       0.672 -19.272  27.308  0.00  0.00            
ATOM    994  CB  ALA X 127       0.144 -17.925  26.791  0.00  0.00            
ATOM    995  C   ALA X 127      -0.348 -20.438  27.328  0.00  0.00            
ATOM    996  O   ALA X 127      -1.318 -20.490  28.079  0.00  0.00            
ATOM    997  N   ASP X 128      -0.184 -21.273  26.302  0.00  0.00            
ATOM    998  CA  ASP X 128      -1.289 -22.272  26.133  0.00  0.00            
ATOM    999  CB  ASP X 128      -1.144 -22.881  24.741  0.00  0.00            
ATOM   1000  CG  ASP X 128      -2.294 -23.867  24.498  0.00  0.00            
ATOM   1001  OD1 ASP X 128      -2.111 -25.024  24.900  0.00  0.00            
ATOM   1002  OD2 ASP X 128      -3.292 -23.423  23.899  0.00  0.00            
ATOM   1003  C   ASP X 128      -1.065 -23.302  27.244  0.00  0.00            
ATOM   1004  O   ASP X 128       0.092 -23.654  27.499  0.00  0.00            
ATOM   1005  N   ILE X 129      -2.142 -23.725  27.899  0.00  0.00            
ATOM   1006  CA  ILE X 129      -1.998 -24.691  28.915  0.00  0.00            
ATOM   1007  CB  ILE X 129      -2.175 -24.182  30.360  0.00  0.00            
ATOM   1008  CG1 ILE X 129      -3.532 -23.502  30.509  0.00  0.00            
ATOM   1009  CG2 ILE X 129      -1.053 -23.213  30.713  0.00  0.00            
ATOM   1010  CD1 ILE X 129      -3.898 -23.176  31.931  0.00  0.00            
ATOM   1011  C   ILE X 129      -2.788 -25.918  28.287  0.00  0.00            
ATOM   1012  O   ILE X 129      -2.383 -27.051  28.026  0.00  0.00            
ATOM   1013  N   ASP X 130      -4.048 -25.547  28.078  0.00  0.00            
ATOM   1014  CA  ASP X 130      -4.947 -26.665  27.635  0.00  0.00            
ATOM   1015  CB  ASP X 130      -6.372 -26.145  27.492  0.00  0.00            
ATOM   1016  CG  ASP X 130      -7.178 -26.305  28.775  0.00  0.00            
ATOM   1017  OD1 ASP X 130      -6.586 -26.500  29.868  0.00  0.00            
ATOM   1018  OD2 ASP X 130      -8.420 -26.259  28.685  0.00  0.00            
ATOM   1019  C   ASP X 130      -4.727 -26.984  26.170  0.00  0.00            
ATOM   1020  O   ASP X 130      -5.386 -27.890  25.663  0.00  0.00            
ATOM   1021  N   GLY X 131      -3.724 -26.376  25.537  0.00  0.00            
ATOM   1022  CA  GLY X 131      -3.392 -27.102  24.211  0.00  0.00            
ATOM   1023  C   GLY X 131      -4.320 -26.951  23.185  0.00  0.00            
ATOM   1024  O   GLY X 131      -4.486 -27.785  22.292  0.00  0.00            
ATOM   1025  N   ASP X 132      -5.001 -25.810  23.244  0.00  0.00            
ATOM   1026  CA  ASP X 132      -6.147 -25.604  22.119  0.00  0.00            
ATOM   1027  CB  ASP X 132      -7.157 -24.592  22.654  0.00  0.00            
ATOM   1028  CG  ASP X 132      -7.889 -25.041  23.890  0.00  0.00            
ATOM   1029  OD1 ASP X 132      -8.720 -25.984  23.870  0.00  0.00            
ATOM   1030  OD2 ASP X 132      -7.620 -24.399  24.942  0.00  0.00            
ATOM   1031  C   ASP X 132      -5.713 -24.751  20.896  0.00  0.00            
ATOM   1032  O   ASP X 132      -6.510 -24.358  20.034  0.00  0.00            
ATOM   1033  N   GLY X 133      -4.441 -24.353  20.961  0.00  0.00            
ATOM   1034  CA  GLY X 133      -3.783 -23.377  20.181  0.00  0.00            
ATOM   1035  C   GLY X 133      -4.066 -21.838  20.649  0.00  0.00            
ATOM   1036  O   GLY X 133      -3.266 -20.909  20.554  0.00  0.00            
ATOM   1037  N   HIS X 134      -5.310 -21.653  21.052  0.00  0.00            
ATOM   1038  CA  HIS X 134      -5.588 -20.323  21.347  0.00  0.00            
ATOM   1039  CB  HIS X 134      -7.024 -20.197  20.917  0.00  0.00            
ATOM   1040  CG  HIS X 134      -7.211 -20.485  19.474  0.00  0.00            
ATOM   1041  ND1 HIS X 134      -7.159 -19.504  18.513  0.00  0.00            
ATOM   1042  CD2 HIS X 134      -7.370 -21.655  18.816  0.00  0.00            
ATOM   1043  CE1 HIS X 134      -7.279 -20.056  17.321  0.00  0.00            
ATOM   1044  NE2 HIS X 134      -7.406 -21.361  17.477  0.00  0.00            
ATOM   1045  C   HIS X 134      -5.670 -19.922  22.628  0.00  0.00            
ATOM   1046  O   HIS X 134      -5.888 -20.824  23.448  0.00  0.00            
ATOM   1047  N   ILE X 135      -5.407 -18.674  22.986  0.00  0.00            
ATOM   1048  CA  ILE X 135      -5.400 -18.074  24.423  0.00  0.00            
ATOM   1049  CB  ILE X 135      -4.371 -16.918  24.318  0.00  0.00            
ATOM   1050  CG1 ILE X 135      -3.079 -17.416  23.682  0.00  0.00            
ATOM   1051  CG2 ILE X 135      -4.060 -16.365  25.698  0.00  0.00            
ATOM   1052  CD1 ILE X 135      -2.073 -16.295  23.387  0.00  0.00            
ATOM   1053  C   ILE X 135      -6.603 -17.767  25.097  0.00  0.00            
ATOM   1054  O   ILE X 135      -7.152 -16.801  24.562  0.00  0.00            
ATOM   1055  N   ASN X 136      -7.122 -18.419  26.130  0.00  0.00            
ATOM   1056  CA  ASN X 136      -8.543 -17.720  26.481  0.00  0.00            
ATOM   1057  CB  ASN X 136      -9.341 -18.920  27.005  0.00  0.00            
ATOM   1058  CG  ASN X 136      -8.582 -19.698  28.072  0.00  0.00            
ATOM   1059  OD1 ASN X 136      -7.740 -19.123  28.765  0.00  0.00            
ATOM   1060  ND2 ASN X 136      -8.916 -20.965  28.223  0.00  0.00            
ATOM   1061  C   ASN X 136      -8.257 -17.020  27.848  0.00  0.00            
ATOM   1062  O   ASN X 136      -7.237 -17.289  28.477  0.00  0.00            
ATOM   1063  N   TYR X 137      -9.143 -16.121  28.258  0.00  0.00            
ATOM   1064  CA  TYR X 137      -8.948 -15.370  29.457  0.00  0.00            
ATOM   1065  CB  TYR X 137     -10.287 -14.867  30.002  0.00  0.00            
ATOM   1066  CG  TYR X 137     -11.147 -14.139  29.000  0.00  0.00            
ATOM   1067  CD1 TYR X 137     -11.953 -14.842  28.114  0.00  0.00            
ATOM   1068  CD2 TYR X 137     -11.168 -12.740  28.952  0.00  0.00            
ATOM   1069  CE1 TYR X 137     -12.751 -14.190  27.206  0.00  0.00            
ATOM   1070  CE2 TYR X 137     -11.974 -12.065  28.041  0.00  0.00            
ATOM   1071  CZ  TYR X 137     -12.763 -12.802  27.172  0.00  0.00            
ATOM   1072  OH  TYR X 137     -13.564 -12.170  26.258  0.00  0.00            
ATOM   1073  C   TYR X 137      -8.165 -16.006  30.549  0.00  0.00            
ATOM   1074  O   TYR X 137      -7.206 -15.400  31.039  0.00  0.00            
ATOM   1075  N   GLU X 138      -8.557 -17.207  30.975  0.00  0.00            
ATOM   1076  CA  GLU X 138      -7.863 -17.935  32.009  0.00  0.00            
ATOM   1077  CB  GLU X 138      -8.454 -19.339  32.183  0.00  0.00            
ATOM   1078  CG  GLU X 138      -8.969 -19.624  33.569  0.00  0.00            
ATOM   1079  CD  GLU X 138     -10.341 -19.034  33.821  0.00  0.00            
ATOM   1080  OE1 GLU X 138     -11.337 -19.573  33.283  0.00  0.00            
ATOM   1081  OE2 GLU X 138     -10.425 -18.030  34.559  0.00  0.00            
ATOM   1082  C   GLU X 138      -6.384 -18.164  31.694  0.00  0.00            
ATOM   1083  O   GLU X 138      -5.522 -17.961  32.543  0.00  0.00            
ATOM   1084  N   GLU X 139      -6.079 -18.527  30.450  0.00  0.00            
ATOM   1085  CA  GLU X 139      -4.705 -18.689  30.055  0.00  0.00            
ATOM   1086  CB  GLU X 139      -4.660 -19.244  28.628  0.00  0.00            
ATOM   1087  CG  GLU X 139      -5.390 -20.575  28.492  0.00  0.00            
ATOM   1088  CD  GLU X 139      -5.433 -21.142  27.069  0.00  0.00            
ATOM   1089  OE1 GLU X 139      -5.327 -20.370  26.084  0.00  0.00            
ATOM   1090  OE2 GLU X 139      -5.608 -22.380  26.942  0.00  0.00            
ATOM   1091  C   GLU X 139      -3.943 -17.318  30.161  0.00  0.00            
ATOM   1092  O   GLU X 139      -2.813 -17.276  30.634  0.00  0.00            
ATOM   1093  N   PHE X 140      -4.574 -16.223  29.741  0.00  0.00            
ATOM   1094  CA  PHE X 140      -4.030 -14.997  29.886  0.00  0.00            
ATOM   1095  CB  PHE X 140      -4.969 -13.958  29.246  0.00  0.00            
ATOM   1096  CG  PHE X 140      -4.251 -12.788  28.611  0.00  0.00            
ATOM   1097  CD1 PHE X 140      -3.504 -11.909  29.379  0.00  0.00            
ATOM   1098  CD2 PHE X 140      -4.297 -12.590  27.236  0.00  0.00            
ATOM   1099  CE1 PHE X 140      -2.806 -10.854  28.788  0.00  0.00            
ATOM   1100  CE2 PHE X 140      -3.607 -11.540  26.643  0.00  0.00            
ATOM   1101  CZ  PHE X 140      -2.858 -10.672  27.421  0.00  0.00            
ATOM   1102  C   PHE X 140      -3.665 -14.584  31.261  0.00  0.00            
ATOM   1103  O   PHE X 140      -2.604 -14.023  31.503  0.00  0.00            
ATOM   1104  N   VAL X 141      -4.585 -14.844  32.184  0.00  0.00            
ATOM   1105  CA  VAL X 141      -4.369 -14.531  33.616  0.00  0.00            
ATOM   1106  CB  VAL X 141      -5.651 -14.808  34.471  0.00  0.00            
ATOM   1107  CG1 VAL X 141      -5.343 -14.774  35.967  0.00  0.00            
ATOM   1108  CG2 VAL X 141      -6.721 -13.789  34.142  0.00  0.00            
ATOM   1109  C   VAL X 141      -3.267 -15.310  34.208  0.00  0.00            
ATOM   1110  O   VAL X 141      -2.418 -14.717  34.883  0.00  0.00            
ATOM   1111  N   ARG X 142      -3.232 -16.625  33.992  0.00  0.00            
ATOM   1112  CA  ARG X 142      -2.145 -17.471  34.432  0.00  0.00            
ATOM   1113  CB  ARG X 142      -2.340 -18.871  33.836  0.00  0.00            
ATOM   1114  CG  ARG X 142      -1.521 -19.997  34.493  0.00  0.00            
ATOM   1115  CD  ARG X 142      -1.849 -21.304  33.763  0.00  0.00            
ATOM   1116  NE  ARG X 142      -0.922 -22.398  34.059  0.00  0.00            
ATOM   1117  CZ  ARG X 142      -1.197 -23.264  35.038  0.00  0.00            
ATOM   1118  NH1 ARG X 142      -2.301 -23.094  35.754  0.00  0.00            
ATOM   1119  NH2 ARG X 142      -0.400 -24.274  35.330  0.00  0.00            
ATOM   1120  C   ARG X 142      -0.756 -17.007  33.985  0.00  0.00            
ATOM   1121  O   ARG X 142       0.194 -16.947  34.758  0.00  0.00            
ATOM   1122  N   MET X 143      -0.650 -16.651  32.706  0.00  0.00            
ATOM   1123  CA  MET X 143       0.517 -16.131  32.273  0.00  0.00            
ATOM   1124  CB  MET X 143       0.381 -15.848  30.776  0.00  0.00            
ATOM   1125  CG  MET X 143       0.265 -17.126  29.981  0.00  0.00            
ATOM   1126  SD  MET X 143      -0.175 -16.930  28.260  0.00  0.00            
ATOM   1127  CE  MET X 143       1.428 -16.453  27.561  0.00  0.00            
ATOM   1128  C   MET X 143       1.041 -14.856  32.921  0.00  0.00            
ATOM   1129  O   MET X 143       2.197 -14.592  33.248  0.00  0.00            
ATOM   1130  N   MET X 144       0.025 -14.019  33.120  0.00  0.00            
ATOM   1131  CA  MET X 144       0.423 -12.750  33.783  0.00  0.00            
ATOM   1132  CB  MET X 144      -0.758 -11.778  33.707  0.00  0.00            
ATOM   1133  CG  MET X 144      -0.467 -10.392  34.270  0.00  0.00            
ATOM   1134  SD  MET X 144       0.882  -9.530  33.436  0.00  0.00            
ATOM   1135  CE  MET X 144      -0.017  -8.604  32.148  0.00  0.00            
ATOM   1136  C   MET X 144       1.030 -12.920  35.179  0.00  0.00            
ATOM   1137  O   MET X 144       2.070 -12.425  35.607  0.00  0.00            
ATOM   1138  N   VAL X 145       0.272 -13.739  35.897  0.00  0.00            
ATOM   1139  CA  VAL X 145       0.709 -13.999  37.244  0.00  0.00            
ATOM   1140  CB  VAL X 145      -0.441 -14.670  38.044  0.00  0.00            
ATOM   1141  CG1 VAL X 145       0.033 -15.094  39.431  0.00  0.00            
ATOM   1142  CG2 VAL X 145      -1.659 -13.741  38.143  0.00  0.00            
ATOM   1143  C   VAL X 145       1.937 -14.830  37.351  0.00  0.00            
ATOM   1144  O   VAL X 145       2.885 -14.512  38.078  0.00  0.00            
ATOM   1145  N   SER X 146       1.942 -15.929  36.595  0.00  0.00            
ATOM   1146  CA  SER X 146       3.108 -16.777  36.535  0.00  0.00            
ATOM   1147  CB  SER X 146       2.728 -17.958  35.581  0.00  0.00            
ATOM   1148  OG  SER X 146       2.831 -17.458  34.229  0.00  0.00            
ATOM   1149  C   SER X 146       4.420 -16.030  36.193  0.00  0.00            
ATOM   1150  O   SER X 146       5.472 -16.096  36.823  0.00  0.00            
END
ATOM      1  N   GLU X   1      21.739  -4.968  45.828  0.00  0.00            
ATOM      2  CA  GLU X   1      21.671  -4.279  44.451  0.00  0.00            
ATOM      3  CB  GLU X   1      22.603  -5.144  43.597  0.00  0.00            
ATOM      4  CG  GLU X   1      24.016  -5.343  44.156  0.00  0.00            
ATOM      5  CD  GLU X   1      24.879  -4.089  44.083  0.00  0.00            
ATOM      6  OE1 GLU X   1      24.522  -3.144  43.349  0.00  0.00            
ATOM      7  OE2 GLU X   1      25.934  -4.060  44.753  0.00  0.00            
ATOM      8  C   GLU X   1      20.355  -3.910  43.932  0.00  0.00            
ATOM      9  O   GLU X   1      19.306  -4.294  44.492  0.00  0.00            
ATOM     10  N   GLN X   2      20.372  -3.168  42.829  0.00  0.00            
ATOM     11  CA  GLN X   2      19.228  -3.056  42.203  0.00  0.00            
ATOM     12  CB  GLN X   2      18.947  -1.577  42.161  0.00  0.00            
ATOM     13  CG  GLN X   2      18.357  -1.166  43.488  0.00  0.00            
ATOM     14  CD  GLN X   2      18.314   0.329  43.685  0.00  0.00            
ATOM     15  OE1 GLN X   2      19.326   0.949  43.990  0.00  0.00            
ATOM     16  NE2 GLN X   2      17.169   0.951  43.500  0.00  0.00            
ATOM     17  C   GLN X   2      18.524  -3.462  40.875  0.00  0.00            
ATOM     18  O   GLN X   2      17.496  -2.964  40.340  0.00  0.00            
ATOM     19  N   LEU X   3      19.332  -4.249  40.203  0.00  0.00            
ATOM     20  CA  LEU X   3      18.675  -4.797  38.866  0.00  0.00            
ATOM     21  CB  LEU X   3      18.553  -3.894  37.612  0.00  0.00            
ATOM     22  CG  LEU X   3      18.265  -2.456  37.903  0.00  0.00            
ATOM     23  CD1 LEU X   3      19.076  -1.583  36.966  0.00  0.00            
ATOM     24  CD2 LEU X   3      16.775  -2.243  37.676  0.00  0.00            
ATOM     25  C   LEU X   3      19.415  -5.949  38.361  0.00  0.00            
ATOM     26  O   LEU X   3      20.629  -5.982  38.551  0.00  0.00            
ATOM     27  N   THR X   4      18.759  -6.866  37.659  0.00  0.00            
ATOM     28  CA  THR X   4      19.481  -7.923  37.074  0.00  0.00            
ATOM     29  CB  THR X   4      18.715  -9.173  37.546  0.00  0.00            
ATOM     30  OG1 THR X   4      18.624  -9.157  38.976  0.00  0.00            
ATOM     31  CG2 THR X   4      19.431 -10.425  37.117  0.00  0.00            
ATOM     32  C   THR X   4      19.821  -7.532  35.678  0.00  0.00            
ATOM     33  O   THR X   4      19.303  -6.477  35.267  0.00  0.00            
ATOM     34  N   GLU X   5      20.583  -8.313  34.940  0.00  0.00            
ATOM     35  CA  GLU X   5      20.823  -7.949  33.564  0.00  0.00            
ATOM     36  CB  GLU X   5      21.859  -8.910  32.967  0.00  0.00            
ATOM     37  CG  GLU X   5      23.249  -8.575  33.409  0.00  0.00            
ATOM     38  CD  GLU X   5      23.885  -7.379  32.739  0.00  0.00            
ATOM     39  OE1 GLU X   5      23.432  -6.879  31.697  0.00  0.00            
ATOM     40  OE2 GLU X   5      24.916  -6.900  33.263  0.00  0.00            
ATOM     41  C   GLU X   5      19.480  -8.098  32.745  0.00  0.00            
ATOM     42  O   GLU X   5      19.195  -7.262  31.894  0.00  0.00            
ATOM     43  N   GLU X   6      18.674  -9.120  33.029  0.00  0.00            
ATOM     44  CA  GLU X   6      17.448  -9.250  32.473  0.00  0.00            
ATOM     45  CB  GLU X   6      16.823 -10.559  32.966  0.00  0.00            
ATOM     46  CG  GLU X   6      17.726 -11.764  32.736  0.00  0.00            
ATOM     47  CD  GLU X   6      17.177 -13.091  33.273  0.00  0.00            
ATOM     48  OE1 GLU X   6      16.343 -13.089  34.213  0.00  0.00            
ATOM     49  OE2 GLU X   6      17.616 -14.151  32.762  0.00  0.00            
ATOM     50  C   GLU X   6      16.482  -8.109  32.689  0.00  0.00            
ATOM     51  O   GLU X   6      15.821  -7.646  31.765  0.00  0.00            
ATOM     52  N   GLN X   7      16.439  -7.594  33.916  0.00  0.00            
ATOM     53  CA  GLN X   7      15.635  -6.475  34.177  0.00  0.00            
ATOM     54  CB  GLN X   7      15.185  -6.519  35.647  0.00  0.00            
ATOM     55  CG  GLN X   7      16.296  -6.512  36.678  0.00  0.00            
ATOM     56  CD  GLN X   7      15.811  -6.894  38.073  0.00  0.00            
ATOM     57  OE1 GLN X   7      16.291  -6.361  39.076  0.00  0.00            
ATOM     58  NE2 GLN X   7      14.867  -7.832  38.140  0.00  0.00            
ATOM     59  C   GLN X   7      16.064  -5.214  33.350  0.00  0.00            
ATOM     60  O   GLN X   7      15.245  -4.500  32.779  0.00  0.00            
ATOM     61  N   ILE X   8      17.374  -4.987  33.274  0.00  0.00            
ATOM     62  CA  ILE X   8      17.844  -3.940  32.488  0.00  0.00            
ATOM     63  CB  ILE X   8      19.378  -3.826  32.643  0.00  0.00            
ATOM     64  CG1 ILE X   8      19.756  -3.498  34.096  0.00  0.00            
ATOM     65  CG2 ILE X   8      19.870  -2.779  31.664  0.00  0.00            
ATOM     66  CD1 ILE X   8      21.230  -3.459  34.419  0.00  0.00            
ATOM     67  C   ILE X   8      17.548  -4.046  30.984  0.00  0.00            
ATOM     68  O   ILE X   8      17.369  -3.072  30.258  0.00  0.00            
ATOM     69  N   ALA X   9      17.580  -5.299  30.532  0.00  0.00            
ATOM     70  CA  ALA X   9      17.306  -5.521  29.130  0.00  0.00            
ATOM     71  CB  ALA X   9      17.867  -6.892  28.754  0.00  0.00            
ATOM     72  C   ALA X   9      15.786  -5.329  28.821  0.00  0.00            
ATOM     73  O   ALA X   9      15.289  -5.222  27.697  0.00  0.00            
ATOM     74  N   GLU X  10      15.063  -5.406  29.935  0.00  0.00            
ATOM     75  CA  GLU X  10      13.617  -5.271  29.799  0.00  0.00            
ATOM     76  CB  GLU X  10      12.833  -6.415  30.440  0.00  0.00            
ATOM     77  CG  GLU X  10      13.096  -7.772  29.825  0.00  0.00            
ATOM     78  CD  GLU X  10      12.164  -8.832  30.365  0.00  0.00            
ATOM     79  OE1 GLU X  10      12.229  -9.117  31.579  0.00  0.00            
ATOM     80  OE2 GLU X  10      11.362  -9.372  29.571  0.00  0.00            
ATOM     81  C   GLU X  10      13.323  -3.767  29.816  0.00  0.00            
ATOM     82  O   GLU X  10      12.531  -3.239  29.043  0.00  0.00            
ATOM     83  N   PHE X  11      14.025  -3.060  30.701  0.00  0.00            
ATOM     84  CA  PHE X  11      13.858  -1.673  30.741  0.00  0.00            
ATOM     85  CB  PHE X  11      14.614  -1.055  31.894  0.00  0.00            
ATOM     86  CG  PHE X  11      14.042  -1.200  33.256  0.00  0.00            
ATOM     87  CD1 PHE X  11      14.194  -2.370  33.978  0.00  0.00            
ATOM     88  CD2 PHE X  11      13.440  -0.122  33.909  0.00  0.00            
ATOM     89  CE1 PHE X  11      13.743  -2.436  35.283  0.00  0.00            
ATOM     90  CE2 PHE X  11      12.935  -0.208  35.182  0.00  0.00            
ATOM     91  CZ  PHE X  11      13.100  -1.366  35.906  0.00  0.00            
ATOM     92  C   PHE X  11      14.289  -0.960  29.453  0.00  0.00            
ATOM     93  O   PHE X  11      13.694  -0.007  28.952  0.00  0.00            
ATOM     94  N   LYS X  12      15.373  -1.505  28.904  0.00  0.00            
ATOM     95  CA  LYS X  12      15.873  -0.898  27.628  0.00  0.00            
ATOM     96  CB  LYS X  12      17.245  -1.393  27.208  0.00  0.00            
ATOM     97  CG  LYS X  12      18.404  -0.932  28.100  0.00  0.00            
ATOM     98  CD  LYS X  12      19.540  -1.939  28.004  0.00  0.00            
ATOM     99  CE  LYS X  12      20.909  -1.324  28.249  0.00  0.00            
ATOM    100  NZ  LYS X  12      21.993  -2.269  27.848  0.00  0.00            
ATOM    101  C   LYS X  12      14.863  -1.055  26.489  0.00  0.00            
ATOM    102  O   LYS X  12      14.630  -0.123  25.726  0.00  0.00            
ATOM    103  N   GLU X  13      14.219  -2.217  26.401  0.00  0.00            
ATOM    104  CA  GLU X  13      13.218  -2.410  25.438  0.00  0.00            
ATOM    105  CB  GLU X  13      12.749  -3.867  25.503  0.00  0.00            
ATOM    106  CG  GLU X  13      13.887  -4.860  25.304  0.00  0.00            
ATOM    107  CD  GLU X  13      13.484  -6.334  25.428  0.00  0.00            
ATOM    108  OE1 GLU X  13      12.471  -6.651  26.100  0.00  0.00            
ATOM    109  OE2 GLU X  13      14.216  -7.186  24.866  0.00  0.00            
ATOM    110  C   GLU X  13      12.022  -1.417  25.620  0.00  0.00            
ATOM    111  O   GLU X  13      11.524  -0.827  24.667  0.00  0.00            
ATOM    112  N   ALA X  14      11.599  -1.226  26.868  0.00  0.00            
ATOM    113  CA  ALA X  14      10.584  -0.310  27.123  0.00  0.00            
ATOM    114  CB  ALA X  14      10.241  -0.347  28.598  0.00  0.00            
ATOM    115  C   ALA X  14      10.959   1.144  26.744  0.00  0.00            
ATOM    116  O   ALA X  14      10.177   1.872  26.141  0.00  0.00            
ATOM    117  N   PHE X  15      12.190   1.539  27.061  0.00  0.00            
ATOM    118  CA  PHE X  15      12.638   2.832  26.683  0.00  0.00            
ATOM    119  CB  PHE X  15      14.036   3.074  27.281  0.00  0.00            
ATOM    120  CG  PHE X  15      14.322   4.521  27.612  0.00  0.00            
ATOM    121  CD1 PHE X  15      14.383   5.482  26.615  0.00  0.00            
ATOM    122  CD2 PHE X  15      14.496   4.925  28.931  0.00  0.00            
ATOM    123  CE1 PHE X  15      14.604   6.825  26.925  0.00  0.00            
ATOM    124  CE2 PHE X  15      14.719   6.260  29.244  0.00  0.00            
ATOM    125  CZ  PHE X  15      14.771   7.212  28.239  0.00  0.00            
ATOM    126  C   PHE X  15      12.688   3.039  25.177  0.00  0.00            
ATOM    127  O   PHE X  15      12.375   4.094  24.630  0.00  0.00            
ATOM    128  N   ALA X  16      13.078   1.961  24.499  0.00  0.00            
ATOM    129  CA  ALA X  16      13.138   2.048  23.026  0.00  0.00            
ATOM    130  CB  ALA X  16      13.831   0.838  22.408  0.00  0.00            
ATOM    131  C   ALA X  16      11.841   2.278  22.350  0.00  0.00            
ATOM    132  O   ALA X  16      11.732   2.946  21.307  0.00  0.00            
ATOM    133  N   LEU X  17      10.802   1.762  23.005  0.00  0.00            
ATOM    134  CA  LEU X  17       9.417   1.899  22.432  0.00  0.00            
ATOM    135  CB  LEU X  17       8.442   0.839  23.000  0.00  0.00            
ATOM    136  CG  LEU X  17       8.766  -0.619  22.619  0.00  0.00            
ATOM    137  CD1 LEU X  17       7.739  -1.528  23.238  0.00  0.00            
ATOM    138  CD2 LEU X  17       8.718  -0.789  21.120  0.00  0.00            
ATOM    139  C   LEU X  17       8.951   3.399  22.360  0.00  0.00            
ATOM    140  O   LEU X  17       7.975   3.790  21.722  0.00  0.00            
ATOM    141  N   PHE X  18       9.618   4.178  23.208  0.00  0.00            
ATOM    142  CA  PHE X  18       9.271   5.545  23.265  0.00  0.00            
ATOM    143  CB  PHE X  18       8.970   5.942  24.721  0.00  0.00            
ATOM    144  CG  PHE X  18       7.973   5.056  25.415  0.00  0.00            
ATOM    145  CD1 PHE X  18       6.740   4.780  24.844  0.00  0.00            
ATOM    146  CD2 PHE X  18       8.276   4.492  26.648  0.00  0.00            
ATOM    147  CE1 PHE X  18       5.828   3.951  25.483  0.00  0.00            
ATOM    148  CE2 PHE X  18       7.372   3.670  27.286  0.00  0.00            
ATOM    149  CZ  PHE X  18       6.150   3.396  26.703  0.00  0.00            
ATOM    150  C   PHE X  18      10.295   6.407  22.505  0.00  0.00            
ATOM    151  O   PHE X  18      10.070   7.519  22.058  0.00  0.00            
ATOM    152  N   ASP X  19      11.497   5.833  22.444  0.00  0.00            
ATOM    153  CA  ASP X  19      12.601   6.683  21.846  0.00  0.00            
ATOM    154  CB  ASP X  19      13.939   6.209  22.422  0.00  0.00            
ATOM    155  CG  ASP X  19      13.962   6.466  23.931  0.00  0.00            
ATOM    156  OD1 ASP X  19      14.169   7.635  24.335  0.00  0.00            
ATOM    157  OD2 ASP X  19      13.751   5.520  24.727  0.00  0.00            
ATOM    158  C   ASP X  19      12.577   5.923  20.401  0.00  0.00            
ATOM    159  O   ASP X  19      13.234   4.914  20.106  0.00  0.00            
ATOM    160  N   LYS X  20      11.759   6.540  19.549  0.00  0.00            
ATOM    161  CA  LYS X  20      11.540   6.262  18.225  0.00  0.00            
ATOM    162  CB  LYS X  20      10.445   7.075  17.540  0.00  0.00            
ATOM    163  CG  LYS X  20       9.138   7.089  18.294  0.00  0.00            
ATOM    164  CD  LYS X  20       8.123   7.961  17.594  0.00  0.00            
ATOM    165  CE  LYS X  20       6.849   8.058  18.400  0.00  0.00            
ATOM    166  NZ  LYS X  20       5.909   9.022  17.782  0.00  0.00            
ATOM    167  C   LYS X  20      12.851   6.412  17.429  0.00  0.00            
ATOM    168  O   LYS X  20      13.393   5.490  16.813  0.00  0.00            
ATOM    169  N   ASP X  21      13.365   7.633  17.487  0.00  0.00            
ATOM    170  CA  ASP X  21      14.565   7.891  16.763  0.00  0.00            
ATOM    171  CB  ASP X  21      14.613   9.394  16.471  0.00  0.00            
ATOM    172  CG  ASP X  21      13.523   9.821  15.511  0.00  0.00            
ATOM    173  OD1 ASP X  21      12.750   8.969  15.026  0.00  0.00            
ATOM    174  OD2 ASP X  21      13.419  11.041  15.286  0.00  0.00            
ATOM    175  C   ASP X  21      15.861   7.379  17.276  0.00  0.00            
ATOM    176  O   ASP X  21      16.883   7.320  16.596  0.00  0.00            
ATOM    177  N   GLY X  22      15.810   6.974  18.536  0.00  0.00            
ATOM    178  CA  GLY X  22      17.090   6.375  19.125  0.00  0.00            
ATOM    179  C   GLY X  22      18.063   7.416  19.466  0.00  0.00            
ATOM    180  O   GLY X  22      19.271   7.192  19.364  0.00  0.00            
ATOM    181  N   ASP X  23      17.576   8.576  19.896  0.00  0.00            
ATOM    182  CA  ASP X  23      18.547   9.689  20.195  0.00  0.00            
ATOM    183  CB  ASP X  23      17.773  11.003  20.115  0.00  0.00            
ATOM    184  CG  ASP X  23      17.167  11.284  18.767  0.00  0.00            
ATOM    185  OD1 ASP X  23      17.871  11.541  17.757  0.00  0.00            
ATOM    186  OD2 ASP X  23      15.907  11.256  18.723  0.00  0.00            
ATOM    187  C   ASP X  23      18.859   9.804  21.614  0.00  0.00            
ATOM    188  O   ASP X  23      19.618  10.630  22.083  0.00  0.00            
ATOM    189  N   GLY X  24      18.154   8.998  22.387  0.00  0.00            
ATOM    190  CA  GLY X  24      18.451   9.032  23.903  0.00  0.00            
ATOM    191  C   GLY X  24      17.448   9.630  24.704  0.00  0.00            
ATOM    192  O   GLY X  24      17.113   9.040  25.741  0.00  0.00            
ATOM    193  N   THR X  25      16.738  10.644  24.206  0.00  0.00            
ATOM    194  CA  THR X  25      15.573  11.373  24.511  0.00  0.00            
ATOM    195  CB  THR X  25      15.829  12.859  24.141  0.00  0.00            
ATOM    196  OG1 THR X  25      15.608  13.078  22.751  0.00  0.00            
ATOM    197  CG2 THR X  25      17.251  13.377  24.437  0.00  0.00            
ATOM    198  C   THR X  25      14.179  11.085  24.100  0.00  0.00            
ATOM    199  O   THR X  25      14.013  10.653  22.961  0.00  0.00            
ATOM    200  N   ILE X  26      13.181  11.439  24.901  0.00  0.00            
ATOM    201  CA  ILE X  26      11.801  11.231  24.467  0.00  0.00            
ATOM    202  CB  ILE X  26      10.985  10.749  25.676  0.00  0.00            
ATOM    203  CG1 ILE X  26      11.577   9.477  26.276  0.00  0.00            
ATOM    204  CG2 ILE X  26       9.543  10.521  25.289  0.00  0.00            
ATOM    205  CD1 ILE X  26      10.967   9.140  27.615  0.00  0.00            
ATOM    206  C   ILE X  26      11.148  12.568  24.152  0.00  0.00            
ATOM    207  O   ILE X  26      11.130  13.411  25.052  0.00  0.00            
ATOM    208  N   THR X  27      10.664  12.792  22.936  0.00  0.00            
ATOM    209  CA  THR X  27      10.033  14.144  22.806  0.00  0.00            
ATOM    210  CB  THR X  27      10.287  14.613  21.363  0.00  0.00            
ATOM    211  OG1 THR X  27       9.765  13.644  20.446  0.00  0.00            
ATOM    212  CG2 THR X  27      11.783  14.767  21.116  0.00  0.00            
ATOM    213  C   THR X  27       8.595  14.019  22.972  0.00  0.00            
ATOM    214  O   THR X  27       8.068  12.914  23.092  0.00  0.00            
ATOM    215  N   THR X  28       7.913  15.161  23.029  0.00  0.00            
ATOM    216  CA  THR X  28       6.458  15.269  23.202  0.00  0.00            
ATOM    217  CB  THR X  28       5.927  16.747  23.209  0.00  0.00            
ATOM    218  OG1 THR X  28       6.246  17.403  21.975  0.00  0.00            
ATOM    219  CG2 THR X  28       6.529  17.536  24.362  0.00  0.00            
ATOM    220  C   THR X  28       5.776  14.453  22.017  0.00  0.00            
ATOM    221  O   THR X  28       4.833  13.714  22.280  0.00  0.00            
ATOM    222  N   LYS X  29       6.264  14.563  20.783  0.00  0.00            
ATOM    223  CA  LYS X  29       5.843  13.820  19.741  0.00  0.00            
ATOM    224  CB  LYS X  29       6.406  14.281  18.406  0.00  0.00            
ATOM    225  CG  LYS X  29       6.027  15.738  18.111  0.00  0.00            
ATOM    226  CD  LYS X  29       6.402  16.120  16.702  0.00  0.00            
ATOM    227  CE  LYS X  29       6.129  17.575  16.345  0.00  0.00            
ATOM    228  NZ  LYS X  29       7.269  18.143  15.558  0.00  0.00            
ATOM    229  C   LYS X  29       5.912  12.258  19.997  0.00  0.00            
ATOM    230  O   LYS X  29       4.986  11.484  19.781  0.00  0.00            
ATOM    231  N   GLU X  30       7.086  11.840  20.469  0.00  0.00            
ATOM    232  CA  GLU X  30       7.195  10.433  20.740  0.00  0.00            
ATOM    233  CB  GLU X  30       8.663  10.155  21.080  0.00  0.00            
ATOM    234  CG  GLU X  30       9.614  10.583  19.969  0.00  0.00            
ATOM    235  CD  GLU X  30      11.101  10.390  20.286  0.00  0.00            
ATOM    236  OE1 GLU X  30      11.488  10.362  21.481  0.00  0.00            
ATOM    237  OE2 GLU X  30      11.895  10.297  19.317  0.00  0.00            
ATOM    238  C   GLU X  30       6.341   9.893  21.863  0.00  0.00            
ATOM    239  O   GLU X  30       5.918   8.742  21.906  0.00  0.00            
ATOM    240  N   LEU X  31       6.140  10.783  22.834  0.00  0.00            
ATOM    241  CA  LEU X  31       5.323  10.375  23.976  0.00  0.00            
ATOM    242  CB  LEU X  31       5.412  11.441  25.073  0.00  0.00            
ATOM    243  CG  LEU X  31       6.731  11.467  25.848  0.00  0.00            
ATOM    244  CD1 LEU X  31       6.834  12.735  26.663  0.00  0.00            
ATOM    245  CD2 LEU X  31       6.837  10.241  26.744  0.00  0.00            
ATOM    246  C   LEU X  31       3.803  10.352  23.589  0.00  0.00            
ATOM    247  O   LEU X  31       2.914   9.855  24.284  0.00  0.00            
ATOM    248  N   GLY X  32       3.567  10.984  22.443  0.00  0.00            
ATOM    249  CA  GLY X  32       2.215  11.061  21.916  0.00  0.00            
ATOM    250  C   GLY X  32       1.970   9.787  21.125  0.00  0.00            
ATOM    251  O   GLY X  32       0.897   9.202  21.227  0.00  0.00            
ATOM    252  N   THR X  33       2.974   9.300  20.398  0.00  0.00            
ATOM    253  CA  THR X  33       2.876   8.060  19.743  0.00  0.00            
ATOM    254  CB  THR X  33       4.260   7.846  19.011  0.00  0.00            
ATOM    255  OG1 THR X  33       4.226   8.760  17.865  0.00  0.00            
ATOM    256  CG2 THR X  33       4.574   6.427  18.546  0.00  0.00            
ATOM    257  C   THR X  33       2.569   6.905  20.662  0.00  0.00            
ATOM    258  O   THR X  33       1.756   6.047  20.342  0.00  0.00            
ATOM    259  N   VAL X  34       3.286   6.858  21.779  0.00  0.00            
ATOM    260  CA  VAL X  34       3.075   5.880  22.773  0.00  0.00            
ATOM    261  CB  VAL X  34       4.123   6.017  23.928  0.00  0.00            
ATOM    262  CG1 VAL X  34       3.776   5.110  25.108  0.00  0.00            
ATOM    263  CG2 VAL X  34       5.507   5.684  23.413  0.00  0.00            
ATOM    264  C   VAL X  34       1.721   5.824  23.366  0.00  0.00            
ATOM    265  O   VAL X  34       1.058   4.783  23.428  0.00  0.00            
ATOM    266  N   MET X  35       1.282   6.991  23.839  0.00  0.00            
ATOM    267  CA  MET X  35      -0.058   7.073  24.422  0.00  0.00            
ATOM    268  CB  MET X  35      -0.311   8.463  24.987  0.00  0.00            
ATOM    269  CG  MET X  35       0.652   8.851  26.090  0.00  0.00            
ATOM    270  SD  MET X  35       0.430  10.613  26.509  0.00  0.00            
ATOM    271  CE  MET X  35      -1.075  10.511  27.264  0.00  0.00            
ATOM    272  C   MET X  35      -1.230   6.741  23.496  0.00  0.00            
ATOM    273  O   MET X  35      -2.283   6.252  23.898  0.00  0.00            
ATOM    274  N   ARG X  36      -1.016   7.070  22.223  0.00  0.00            
ATOM    275  CA  ARG X  36      -1.990   6.753  21.247  0.00  0.00            
ATOM    276  CB  ARG X  36      -1.602   7.333  19.878  0.00  0.00            
ATOM    277  CG  ARG X  36      -2.255   8.682  19.550  0.00  0.00            
ATOM    278  CD  ARG X  36      -1.573   9.390  18.369  0.00  0.00            
ATOM    279  NE  ARG X  36      -1.420  10.831  18.591  0.00  0.00            
ATOM    280  CZ  ARG X  36      -0.474  11.580  18.023  0.00  0.00            
ATOM    281  NH1 ARG X  36       0.400  11.033  17.195  0.00  0.00            
ATOM    282  NH2 ARG X  36      -0.402  12.878  18.279  0.00  0.00            
ATOM    283  C   ARG X  36      -2.182   5.215  21.208  0.00  0.00            
ATOM    284  O   ARG X  36      -3.255   4.623  21.295  0.00  0.00            
ATOM    285  N   SER X  37      -1.011   4.602  21.165  0.00  0.00            
ATOM    286  CA  SER X  37      -0.930   3.165  21.120  0.00  0.00            
ATOM    287  CB  SER X  37       0.522   2.658  21.183  0.00  0.00            
ATOM    288  OG  SER X  37       1.266   3.006  20.029  0.00  0.00            
ATOM    289  C   SER X  37      -1.486   2.482  22.293  0.00  0.00            
ATOM    290  O   SER X  37      -1.808   1.295  22.282  0.00  0.00            
ATOM    291  N   LEU X  38      -1.712   3.274  23.342  0.00  0.00            
ATOM    292  CA  LEU X  38      -2.403   2.844  24.538  0.00  0.00            
ATOM    293  CB  LEU X  38      -1.797   3.561  25.750  0.00  0.00            
ATOM    294  CG  LEU X  38      -0.290   3.486  25.959  0.00  0.00            
ATOM    295  CD1 LEU X  38       0.071   4.226  27.224  0.00  0.00            
ATOM    296  CD2 LEU X  38       0.124   2.031  26.056  0.00  0.00            
ATOM    297  C   LEU X  38      -3.875   3.281  24.758  0.00  0.00            
ATOM    298  O   LEU X  38      -4.425   3.051  25.840  0.00  0.00            
ATOM    299  N   GLY X  39      -4.497   3.825  23.736  0.00  0.00            
ATOM    300  CA  GLY X  39      -5.793   4.221  23.624  0.00  0.00            
ATOM    301  C   GLY X  39      -6.194   5.656  23.825  0.00  0.00            
ATOM    302  O   GLY X  39      -7.291   6.092  23.484  0.00  0.00            
ATOM    303  N   GLN X  40      -5.267   6.425  24.381  0.00  0.00            
ATOM    304  CA  GLN X  40      -5.468   7.842  24.520  0.00  0.00            
ATOM    305  CB  GLN X  40      -4.689   8.360  25.729  0.00  0.00            
ATOM    306  CG  GLN X  40      -5.248   7.944  27.079  0.00  0.00            
ATOM    307  CD  GLN X  40      -4.767   6.576  27.534  0.00  0.00            
ATOM    308  OE1 GLN X  40      -3.961   5.914  26.868  0.00  0.00            
ATOM    309  NE2 GLN X  40      -5.257   6.147  28.691  0.00  0.00            
ATOM    310  C   GLN X  40      -4.801   8.764  23.452  0.00  0.00            
ATOM    311  O   GLN X  40      -3.695   8.519  22.993  0.00  0.00            
ATOM    312  N   ASN X  41      -5.527   9.744  22.981  0.00  0.00            
ATOM    313  CA  ASN X  41      -5.190  10.599  21.999  0.00  0.00            
ATOM    314  CB  ASN X  41      -6.155  10.702  20.849  0.00  0.00            
ATOM    315  CG  ASN X  41      -5.606  11.605  19.748  0.00  0.00            
ATOM    316  OD1 ASN X  41      -5.173  12.730  19.999  0.00  0.00            
ATOM    317  ND2 ASN X  41      -5.648  11.145  18.519  0.00  0.00            
ATOM    318  C   ASN X  41      -4.994  11.977  22.683  0.00  0.00            
ATOM    319  O   ASN X  41      -5.907  12.805  22.676  0.00  0.00            
ATOM    320  N   PRO X  42      -3.829  12.208  23.276  0.00  0.00            
ATOM    321  CA  PRO X  42      -3.712  13.490  23.869  0.00  0.00            
ATOM    322  CB  PRO X  42      -2.596  13.200  24.896  0.00  0.00            
ATOM    323  CG  PRO X  42      -1.986  11.937  24.435  0.00  0.00            
ATOM    324  CD  PRO X  42      -3.132  11.126  23.856  0.00  0.00            
ATOM    325  C   PRO X  42      -3.343  14.505  22.853  0.00  0.00            
ATOM    326  O   PRO X  42      -2.924  14.162  21.734  0.00  0.00            
ATOM    327  N   THR X  43      -3.540  15.769  23.209  0.00  0.00            
ATOM    328  CA  THR X  43      -3.174  16.827  22.332  0.00  0.00            
ATOM    329  CB  THR X  43      -4.046  18.084  22.592  0.00  0.00            
ATOM    330  OG1 THR X  43      -3.947  18.415  23.998  0.00  0.00            
ATOM    331  CG2 THR X  43      -5.499  17.770  22.265  0.00  0.00            
ATOM    332  C   THR X  43      -1.775  17.214  22.630  0.00  0.00            
ATOM    333  O   THR X  43      -1.201  16.634  23.569  0.00  0.00            
ATOM    334  N   GLU X  44      -1.201  18.116  21.862  0.00  0.00            
ATOM    335  CA  GLU X  44       0.141  18.541  22.090  0.00  0.00            
ATOM    336  CB  GLU X  44       0.600  19.526  21.008  0.00  0.00            
ATOM    337  CG  GLU X  44       0.935  18.831  19.726  0.00  0.00            
ATOM    338  CD  GLU X  44       2.254  18.095  19.700  0.00  0.00            
ATOM    339  OE1 GLU X  44       3.140  18.282  20.549  0.00  0.00            
ATOM    340  OE2 GLU X  44       2.447  17.281  18.767  0.00  0.00            
ATOM    341  C   GLU X  44       0.261  19.304  23.452  0.00  0.00            
ATOM    342  O   GLU X  44       1.228  19.095  24.176  0.00  0.00            
ATOM    343  N   ALA X  45      -0.736  20.107  23.818  0.00  0.00            
ATOM    344  CA  ALA X  45      -0.798  20.705  25.067  0.00  0.00            
ATOM    345  CB  ALA X  45      -2.040  21.565  25.170  0.00  0.00            
ATOM    346  C   ALA X  45      -0.733  19.690  26.233  0.00  0.00            
ATOM    347  O   ALA X  45       0.019  19.834  27.191  0.00  0.00            
ATOM    348  N   GLU X  46      -1.544  18.640  26.122  0.00  0.00            
ATOM    349  CA  GLU X  46      -1.521  17.670  27.146  0.00  0.00            
ATOM    350  CB  GLU X  46      -2.649  16.669  26.876  0.00  0.00            
ATOM    351  CG  GLU X  46      -4.022  17.330  26.835  0.00  0.00            
ATOM    352  CD  GLU X  46      -5.181  16.384  26.500  0.00  0.00            
ATOM    353  OE1 GLU X  46      -4.961  15.328  25.855  0.00  0.00            
ATOM    354  OE2 GLU X  46      -6.333  16.724  26.866  0.00  0.00            
ATOM    355  C   GLU X  46      -0.188  16.901  27.211  0.00  0.00            
ATOM    356  O   GLU X  46       0.315  16.639  28.299  0.00  0.00            
ATOM    357  N   LEU X  47       0.424  16.616  26.064  0.00  0.00            
ATOM    358  CA  LEU X  47       1.693  16.039  26.019  0.00  0.00            
ATOM    359  CB  LEU X  47       2.034  15.654  24.585  0.00  0.00            
ATOM    360  CG  LEU X  47       1.232  14.522  23.933  0.00  0.00            
ATOM    361  CD1 LEU X  47       1.616  14.373  22.470  0.00  0.00            
ATOM    362  CD2 LEU X  47       1.494  13.242  24.713  0.00  0.00            
ATOM    363  C   LEU X  47       2.779  16.873  26.719  0.00  0.00            
ATOM    364  O   LEU X  47       3.667  16.393  27.421  0.00  0.00            
ATOM    365  N   GLN X  48       2.661  18.181  26.496  0.00  0.00            
ATOM    366  CA  GLN X  48       3.659  19.071  27.144  0.00  0.00            
ATOM    367  CB  GLN X  48       3.473  20.526  26.696  0.00  0.00            
ATOM    368  CG  GLN X  48       4.021  20.752  25.287  0.00  0.00            
ATOM    369  CD  GLN X  48       3.565  22.094  24.727  0.00  0.00            
ATOM    370  OE1 GLN X  48       2.656  22.727  25.266  0.00  0.00            
ATOM    371  NE2 GLN X  48       4.182  22.520  23.631  0.00  0.00            
ATOM    372  C   GLN X  48       3.599  19.046  28.652  0.00  0.00            
ATOM    373  O   GLN X  48       4.623  19.002  29.326  0.00  0.00            
ATOM    374  N   ASP X  49       2.388  19.006  29.203  0.00  0.00            
ATOM    375  CA  ASP X  49       2.246  18.900  30.598  0.00  0.00            
ATOM    376  CB  ASP X  49       0.769  19.021  30.967  0.00  0.00            
ATOM    377  CG  ASP X  49       0.098  20.326  30.611  0.00  0.00            
ATOM    378  OD1 ASP X  49       0.790  21.320  30.307  0.00  0.00            
ATOM    379  OD2 ASP X  49      -1.153  20.357  30.652  0.00  0.00            
ATOM    380  C   ASP X  49       2.797  17.641  31.183  0.00  0.00            
ATOM    381  O   ASP X  49       3.441  17.707  32.227  0.00  0.00            
ATOM    382  N   MET X  50       2.674  16.522  30.481  0.00  0.00            
ATOM    383  CA  MET X  50       3.193  15.252  30.805  0.00  0.00            
ATOM    384  CB  MET X  50       2.730  14.144  29.851  0.00  0.00            
ATOM    385  CG  MET X  50       1.314  13.684  30.179  0.00  0.00            
ATOM    386  SD  MET X  50       0.597  12.566  28.977  0.00  0.00            
ATOM    387  CE  MET X  50       1.742  11.189  29.064  0.00  0.00            
ATOM    388  C   MET X  50       4.808  15.361  30.947  0.00  0.00            
ATOM    389  O   MET X  50       5.469  14.956  31.892  0.00  0.00            
ATOM    390  N   ILE X  51       5.355  15.854  29.836  0.00  0.00            
ATOM    391  CA  ILE X  51       6.840  15.959  29.833  0.00  0.00            
ATOM    392  CB  ILE X  51       7.268  16.521  28.462  0.00  0.00            
ATOM    393  CG1 ILE X  51       7.318  15.432  27.388  0.00  0.00            
ATOM    394  CG2 ILE X  51       8.571  17.294  28.529  0.00  0.00            
ATOM    395  CD1 ILE X  51       7.684  15.939  26.006  0.00  0.00            
ATOM    396  C   ILE X  51       7.350  16.902  30.833  0.00  0.00            
ATOM    397  O   ILE X  51       8.404  16.691  31.431  0.00  0.00            
ATOM    398  N   ASN X  52       6.568  17.948  31.093  0.00  0.00            
ATOM    399  CA  ASN X  52       6.966  18.931  32.139  0.00  0.00            
ATOM    400  CB  ASN X  52       5.854  19.992  32.213  0.00  0.00            
ATOM    401  CG  ASN X  52       6.161  21.105  33.189  0.00  0.00            
ATOM    402  OD1 ASN X  52       6.311  20.871  34.382  0.00  0.00            
ATOM    403  ND2 ASN X  52       6.215  22.331  32.690  0.00  0.00            
ATOM    404  C   ASN X  52       7.038  18.315  33.538  0.00  0.00            
ATOM    405  O   ASN X  52       7.969  18.640  34.267  0.00  0.00            
ATOM    406  N   GLU X  53       6.156  17.382  33.892  0.00  0.00            
ATOM    407  CA  GLU X  53       6.216  16.662  35.056  0.00  0.00            
ATOM    408  CB  GLU X  53       5.018  15.712  35.152  0.00  0.00            
ATOM    409  CG  GLU X  53       3.683  16.436  35.015  0.00  0.00            
ATOM    410  CD  GLU X  53       2.452  15.523  35.035  0.00  0.00            
ATOM    411  OE1 GLU X  53       2.561  14.317  34.699  0.00  0.00            
ATOM    412  OE2 GLU X  53       1.353  16.036  35.364  0.00  0.00            
ATOM    413  C   GLU X  53       7.340  15.691  35.210  0.00  0.00            
ATOM    414  O   GLU X  53       7.543  15.277  36.353  0.00  0.00            
ATOM    415  N   VAL X  54       8.201  15.510  34.212  0.00  0.00            
ATOM    416  CA  VAL X  54       9.262  14.562  34.189  0.00  0.00            
ATOM    417  CB  VAL X  54       9.142  13.113  33.665  0.00  0.00            
ATOM    418  CG1 VAL X  54      10.476  12.419  33.446  0.00  0.00            
ATOM    419  CG2 VAL X  54       8.301  12.259  34.625  0.00  0.00            
ATOM    420  C   VAL X  54      10.588  15.414  34.032  0.00  0.00            
ATOM    421  O   VAL X  54      11.566  15.313  34.775  0.00  0.00            
ATOM    422  N   ASP X  55      10.584  16.168  32.938  0.00  0.00            
ATOM    423  CA  ASP X  55      11.804  16.862  32.615  0.00  0.00            
ATOM    424  CB  ASP X  55      11.475  17.908  31.543  0.00  0.00            
ATOM    425  CG  ASP X  55      12.709  18.428  30.835  0.00  0.00            
ATOM    426  OD1 ASP X  55      12.593  19.414  30.075  0.00  0.00            
ATOM    427  OD2 ASP X  55      13.800  17.846  31.026  0.00  0.00            
ATOM    428  C   ASP X  55      12.583  17.764  33.611  0.00  0.00            
ATOM    429  O   ASP X  55      12.462  18.988  33.625  0.00  0.00            
ATOM    430  N   ALA X  56      13.454  17.129  34.407  0.00  0.00            
ATOM    431  CA  ALA X  56      14.116  17.745  35.342  0.00  0.00            
ATOM    432  CB  ALA X  56      14.751  16.649  36.206  0.00  0.00            
ATOM    433  C   ALA X  56      14.934  19.005  34.962  0.00  0.00            
ATOM    434  O   ALA X  56      14.800  20.122  35.470  0.00  0.00            
ATOM    435  N   ASP X  57      15.740  18.779  33.934  0.00  0.00            
ATOM    436  CA  ASP X  57      16.559  19.915  33.435  0.00  0.00            
ATOM    437  CB  ASP X  57      17.802  19.335  32.753  0.00  0.00            
ATOM    438  CG  ASP X  57      18.712  18.629  33.737  0.00  0.00            
ATOM    439  OD1 ASP X  57      18.425  18.615  34.951  0.00  0.00            
ATOM    440  OD2 ASP X  57      19.702  18.041  33.264  0.00  0.00            
ATOM    441  C   ASP X  57      15.892  20.999  32.654  0.00  0.00            
ATOM    442  O   ASP X  57      16.413  22.096  32.466  0.00  0.00            
ATOM    443  N   GLY X  58      14.698  20.678  32.179  0.00  0.00            
ATOM    444  CA  GLY X  58      13.945  21.706  31.406  0.00  0.00            
ATOM    445  C   GLY X  58      14.343  21.983  29.890  0.00  0.00            
ATOM    446  O   GLY X  58      13.843  22.876  29.217  0.00  0.00            
ATOM    447  N   ASN X  59      15.215  21.101  29.380  0.00  0.00            
ATOM    448  CA  ASN X  59      15.545  20.990  28.055  0.00  0.00            
ATOM    449  CB  ASN X  59      16.579  19.891  27.812  0.00  0.00            
ATOM    450  CG  ASN X  59      17.837  20.100  28.624  0.00  0.00            
ATOM    451  OD1 ASN X  59      18.253  21.235  28.854  0.00  0.00            
ATOM    452  ND2 ASN X  59      18.450  19.008  29.069  0.00  0.00            
ATOM    453  C   ASN X  59      14.474  20.470  27.056  0.00  0.00            
ATOM    454  O   ASN X  59      14.762  20.338  25.868  0.00  0.00            
ATOM    455  N   GLY X  60      13.243  20.303  27.530  0.00  0.00            
ATOM    456  CA  GLY X  60      12.233  19.940  26.615  0.00  0.00            
ATOM    457  C   GLY X  60      11.846  18.549  26.478  0.00  0.00            
ATOM    458  O   GLY X  60      10.660  18.200  26.560  0.00  0.00            
ATOM    459  N   THR X  61      12.845  17.663  26.461  0.00  0.00            
ATOM    460  CA  THR X  61      12.812  16.212  26.472  0.00  0.00            
ATOM    461  CB  THR X  61      13.724  15.736  25.308  0.00  0.00            
ATOM    462  OG1 THR X  61      15.098  15.851  25.665  0.00  0.00            
ATOM    463  CG2 THR X  61      13.557  16.507  23.983  0.00  0.00            
ATOM    464  C   THR X  61      13.240  15.457  27.758  0.00  0.00            
ATOM    465  O   THR X  61      13.844  15.967  28.700  0.00  0.00            
ATOM    466  N   ILE X  62      12.859  14.186  27.736  0.00  0.00            
ATOM    467  CA  ILE X  62      13.072  13.264  28.826  0.00  0.00            
ATOM    468  CB  ILE X  62      11.910  12.269  28.970  0.00  0.00            
ATOM    469  CG1 ILE X  62      10.568  12.990  29.059  0.00  0.00            
ATOM    470  CG2 ILE X  62      12.111  11.388  30.182  0.00  0.00            
ATOM    471  CD1 ILE X  62       9.402  12.042  28.925  0.00  0.00            
ATOM    472  C   ILE X  62      14.135  12.314  28.620  0.00  0.00            
ATOM    473  O   ILE X  62      14.026  11.552  27.656  0.00  0.00            
ATOM    474  N   ASP X  63      15.207  12.349  29.401  0.00  0.00            
ATOM    475  CA  ASP X  63      16.321  11.344  29.103  0.00  0.00            
ATOM    476  CB  ASP X  63      17.639  11.914  29.665  0.00  0.00            
ATOM    477  CG  ASP X  63      17.523  12.403  31.112  0.00  0.00            
ATOM    478  OD1 ASP X  63      16.642  11.932  31.861  0.00  0.00            
ATOM    479  OD2 ASP X  63      18.333  13.271  31.508  0.00  0.00            
ATOM    480  C   ASP X  63      15.926   9.957  29.864  0.00  0.00            
ATOM    481  O   ASP X  63      14.882   9.725  30.490  0.00  0.00            
ATOM    482  N   PHE X  64      16.881   9.031  29.703  0.00  0.00            
ATOM    483  CA  PHE X  64      16.731   7.792  30.291  0.00  0.00            
ATOM    484  CB  PHE X  64      17.712   6.732  29.874  0.00  0.00            
ATOM    485  CG  PHE X  64      17.484   6.162  28.487  0.00  0.00            
ATOM    486  CD1 PHE X  64      16.396   5.339  28.252  0.00  0.00            
ATOM    487  CD2 PHE X  64      18.364   6.390  27.458  0.00  0.00            
ATOM    488  CE1 PHE X  64      16.171   4.819  26.992  0.00  0.00            
ATOM    489  CE2 PHE X  64      18.102   5.941  26.180  0.00  0.00            
ATOM    490  CZ  PHE X  64      17.004   5.118  25.945  0.00  0.00            
ATOM    491  C   PHE X  64      16.684   7.779  31.796  0.00  0.00            
ATOM    492  O   PHE X  64      15.790   7.217  32.439  0.00  0.00            
ATOM    493  N   PRO X  65      17.701   8.416  32.376  0.00  0.00            
ATOM    494  CA  PRO X  65      17.763   8.488  33.871  0.00  0.00            
ATOM    495  CB  PRO X  65      19.051   9.260  34.126  0.00  0.00            
ATOM    496  CG  PRO X  65      19.929   8.775  33.018  0.00  0.00            
ATOM    497  CD  PRO X  65      18.991   8.866  31.827  0.00  0.00            
ATOM    498  C   PRO X  65      16.518   9.142  34.503  0.00  0.00            
ATOM    499  O   PRO X  65      15.934   8.679  35.485  0.00  0.00            
ATOM    500  N   GLU X  66      16.118  10.244  33.874  0.00  0.00            
ATOM    501  CA  GLU X  66      14.939  10.944  34.390  0.00  0.00            
ATOM    502  CB  GLU X  66      14.796  12.284  33.661  0.00  0.00            
ATOM    503  CG  GLU X  66      16.009  13.187  33.850  0.00  0.00            
ATOM    504  CD  GLU X  66      15.948  14.514  33.085  0.00  0.00            
ATOM    505  OE1 GLU X  66      15.235  14.611  32.056  0.00  0.00            
ATOM    506  OE2 GLU X  66      16.653  15.463  33.511  0.00  0.00            
ATOM    507  C   GLU X  66      13.699  10.082  34.248  0.00  0.00            
ATOM    508  O   GLU X  66      12.886   9.976  35.162  0.00  0.00            
ATOM    509  N   PHE X  67      13.595   9.412  33.108  0.00  0.00            
ATOM    510  CA  PHE X  67      12.490   8.544  32.807  0.00  0.00            
ATOM    511  CB  PHE X  67      12.557   7.988  31.387  0.00  0.00            
ATOM    512  CG  PHE X  67      11.457   6.973  31.107  0.00  0.00            
ATOM    513  CD1 PHE X  67      10.126   7.391  31.046  0.00  0.00            
ATOM    514  CD2 PHE X  67      11.785   5.627  30.911  0.00  0.00            
ATOM    515  CE1 PHE X  67       9.113   6.457  30.808  0.00  0.00            
ATOM    516  CE2 PHE X  67      10.772   4.693  30.668  0.00  0.00            
ATOM    517  CZ  PHE X  67       9.435   5.107  30.621  0.00  0.00            
ATOM    518  C   PHE X  67      12.479   7.236  33.636  0.00  0.00            
ATOM    519  O   PHE X  67      11.429   6.693  33.964  0.00  0.00            
ATOM    520  N   LEU X  68      13.674   6.762  33.990  0.00  0.00            
ATOM    521  CA  LEU X  68      13.739   5.538  34.801  0.00  0.00            
ATOM    522  CB  LEU X  68      15.068   4.867  34.488  0.00  0.00            
ATOM    523  CG  LEU X  68      15.253   4.593  32.995  0.00  0.00            
ATOM    524  CD1 LEU X  68      16.580   3.915  32.763  0.00  0.00            
ATOM    525  CD2 LEU X  68      14.108   3.733  32.473  0.00  0.00            
ATOM    526  C   LEU X  68      13.401   5.741  36.282  0.00  0.00            
ATOM    527  O   LEU X  68      13.211   4.760  36.997  0.00  0.00            
ATOM    528  N   SER X  69      13.461   6.970  36.780  0.00  0.00            
ATOM    529  CA  SER X  69      13.251   7.093  38.174  0.00  0.00            
ATOM    530  CB  SER X  69      14.370   8.029  38.688  0.00  0.00            
ATOM    531  OG  SER X  69      15.657   7.543  38.330  0.00  0.00            
ATOM    532  C   SER X  69      11.713   7.277  38.476  0.00  0.00            
ATOM    533  O   SER X  69      11.041   6.657  39.301  0.00  0.00            
ATOM    534  N   LEU X  70      11.206   8.250  37.719  0.00  0.00            
ATOM    535  CA  LEU X  70       9.727   8.523  37.958  0.00  0.00            
ATOM    536  CB  LEU X  70       9.421   9.905  37.383  0.00  0.00            
ATOM    537  CG  LEU X  70      10.146  11.128  37.942  0.00  0.00            
ATOM    538  CD1 LEU X  70       9.306  12.355  37.634  0.00  0.00            
ATOM    539  CD2 LEU X  70      10.377  10.990  39.436  0.00  0.00            
ATOM    540  C   LEU X  70       8.767   7.522  37.287  0.00  0.00            
ATOM    541  O   LEU X  70       7.573   7.509  37.577  0.00  0.00            
ATOM    542  N   MET X  71       9.253   6.799  36.286  0.00  0.00            
ATOM    543  CA  MET X  71       8.322   5.901  35.657  0.00  0.00            
ATOM    544  CB  MET X  71       8.576   5.985  34.144  0.00  0.00            
ATOM    545  CG  MET X  71       8.342   7.380  33.601  0.00  0.00            
ATOM    546  SD  MET X  71       8.510   7.555  31.827  0.00  0.00            
ATOM    547  CE  MET X  71       6.759   7.639  31.398  0.00  0.00            
ATOM    548  C   MET X  71       8.240   4.541  36.050  0.00  0.00            
ATOM    549  O   MET X  71       7.144   3.961  36.084  0.00  0.00            
ATOM    550  N   ALA X  72       9.366   4.003  36.476  0.00  0.00            
ATOM    551  CA  ALA X  72       9.418   2.691  37.039  0.00  0.00            
ATOM    552  CB  ALA X  72      10.866   2.293  37.327  0.00  0.00            
ATOM    553  C   ALA X  72       8.416   2.419  38.193  0.00  0.00            
ATOM    554  O   ALA X  72       7.689   1.430  38.221  0.00  0.00            
ATOM    555  N   ARG X  73       8.362   3.381  39.104  0.00  0.00            
ATOM    556  CA  ARG X  73       7.507   3.345  40.184  0.00  0.00            
ATOM    557  CB  ARG X  73       7.835   4.482  41.151  0.00  0.00            
ATOM    558  CG  ARG X  73       7.578   4.144  42.597  0.00  0.00            
ATOM    559  CD  ARG X  73       8.233   5.158  43.512  0.00  0.00            
ATOM    560  NE  ARG X  73       8.713   4.538  44.745  0.00  0.00            
ATOM    561  CZ  ARG X  73       9.858   3.866  44.847  0.00  0.00            
ATOM    562  NH1 ARG X  73      10.647   3.731  43.787  0.00  0.00            
ATOM    563  NH2 ARG X  73      10.208   3.316  46.005  0.00  0.00            
ATOM    564  C   ARG X  73       5.983   3.323  39.751  0.00  0.00            
ATOM    565  O   ARG X  73       5.119   2.538  40.111  0.00  0.00            
ATOM    566  N   LYS X  74       5.734   4.359  38.949  0.00  0.00            
ATOM    567  CA  LYS X  74       4.241   4.474  38.477  0.00  0.00            
ATOM    568  CB  LYS X  74       4.100   5.776  37.707  0.00  0.00            
ATOM    569  CG  LYS X  74       4.214   7.006  38.621  0.00  0.00            
ATOM    570  CD  LYS X  74       3.786   8.302  37.951  0.00  0.00            
ATOM    571  CE  LYS X  74       3.722   9.497  38.872  0.00  0.00            
ATOM    572  NZ  LYS X  74       2.450   9.598  39.642  0.00  0.00            
ATOM    573  C   LYS X  74       3.913   3.377  37.559  0.00  0.00            
ATOM    574  O   LYS X  74       2.734   3.035  37.504  0.00  0.00            
ATOM    575  N   MET X  75       4.877   2.767  36.883  0.00  0.00            
ATOM    576  CA  MET X  75       4.726   1.694  36.030  0.00  0.00            
ATOM    577  CB  MET X  75       5.965   1.702  35.134  0.00  0.00            
ATOM    578  CG  MET X  75       6.295   3.042  34.495  0.00  0.00            
ATOM    579  SD  MET X  75       5.082   3.535  33.277  0.00  0.00            
ATOM    580  CE  MET X  75       5.221   2.174  32.159  0.00  0.00            
ATOM    581  C   MET X  75       4.343   0.381  36.644  0.00  0.00            
ATOM    582  O   MET X  75       3.595  -0.460  36.148  0.00  0.00            
ATOM    583  N   LYS X  76       4.945   0.208  37.820  0.00  0.00            
ATOM    584  CA  LYS X  76       4.681  -1.110  38.481  0.00  0.00            
ATOM    585  CB  LYS X  76       5.675  -1.245  39.623  0.00  0.00            
ATOM    586  CG  LYS X  76       5.730  -2.653  40.164  0.00  0.00            
ATOM    587  CD  LYS X  76       6.743  -2.730  41.299  0.00  0.00            
ATOM    588  CE  LYS X  76       6.282  -3.718  42.366  0.00  0.00            
ATOM    589  NZ  LYS X  76       7.085  -3.565  43.649  0.00  0.00            
ATOM    590  C   LYS X  76       3.171  -1.257  38.772  0.00  0.00            
ATOM    591  O   LYS X  76       2.476  -2.252  38.520  0.00  0.00            
ATOM    592  N   GLU X  77       2.678  -0.152  39.329  0.00  0.00            
ATOM    593  CA  GLU X  77       1.278  -0.167  39.593  0.00  0.00            
ATOM    594  CB  GLU X  77       0.937   1.065  40.424  0.00  0.00            
ATOM    595  CG  GLU X  77       1.355   0.915  41.876  0.00  0.00            
ATOM    596  CD  GLU X  77       1.033   2.173  42.655  0.00  0.00            
ATOM    597  OE1 GLU X  77       1.382   3.273  42.176  0.00  0.00            
ATOM    598  OE2 GLU X  77       0.444   2.061  43.759  0.00  0.00            
ATOM    599  C   GLU X  77       0.383  -0.341  38.324  0.00  0.00            
ATOM    600  O   GLU X  77      -0.593  -1.075  38.230  0.00  0.00            
ATOM    601  N   GLN X  78       0.756   0.509  37.375  0.00  0.00            
ATOM    602  CA  GLN X  78       0.051   0.445  36.139  0.00  0.00            
ATOM    603  CB  GLN X  78       0.521   1.601  35.264  0.00  0.00            
ATOM    604  CG  GLN X  78       0.359   2.974  35.902  0.00  0.00            
ATOM    605  CD  GLN X  78       0.843   4.080  34.992  0.00  0.00            
ATOM    606  OE1 GLN X  78       1.996   4.087  34.557  0.00  0.00            
ATOM    607  NE2 GLN X  78      -0.036   5.023  34.697  0.00  0.00            
ATOM    608  C   GLN X  78       0.156  -0.695  35.229  0.00  0.00            
ATOM    609  O   GLN X  78      -0.716  -1.102  34.483  0.00  0.00            
ATOM    610  N   ASP X  79       1.348  -1.278  35.319  0.00  0.00            
ATOM    611  CA  ASP X  79       1.564  -2.447  34.301  0.00  0.00            
ATOM    612  CB  ASP X  79       3.035  -2.322  33.912  0.00  0.00            
ATOM    613  CG  ASP X  79       3.991  -2.629  35.037  0.00  0.00            
ATOM    614  OD1 ASP X  79       3.568  -3.016  36.148  0.00  0.00            
ATOM    615  OD2 ASP X  79       5.210  -2.487  34.774  0.00  0.00            
ATOM    616  C   ASP X  79       0.821  -3.732  34.612  0.00  0.00            
ATOM    617  O   ASP X  79       0.471  -4.519  33.738  0.00  0.00            
ATOM    618  N   SER X  80       0.529  -3.914  35.900  0.00  0.00            
ATOM    619  CA  SER X  80      -0.233  -5.099  36.278  0.00  0.00            
ATOM    620  CB  SER X  80      -0.044  -5.293  37.785  0.00  0.00            
ATOM    621  OG  SER X  80      -1.034  -4.601  38.507  0.00  0.00            
ATOM    622  C   SER X  80      -1.666  -5.060  35.708  0.00  0.00            
ATOM    623  O   SER X  80      -2.221  -5.934  35.040  0.00  0.00            
ATOM    624  N   GLU X  81      -2.272  -3.920  36.059  0.00  0.00            
ATOM    625  CA  GLU X  81      -3.656  -3.803  35.597  0.00  0.00            
ATOM    626  CB  GLU X  81      -4.407  -2.848  36.565  0.00  0.00            
ATOM    627  CG  GLU X  81      -4.585  -3.604  37.891  0.00  0.00            
ATOM    628  CD  GLU X  81      -4.691  -2.667  39.076  0.00  0.00            
ATOM    629  OE1 GLU X  81      -4.708  -1.445  38.852  0.00  0.00            
ATOM    630  OE2 GLU X  81      -4.918  -3.163  40.201  0.00  0.00            
ATOM    631  C   GLU X  81      -3.812  -3.672  34.093  0.00  0.00            
ATOM    632  O   GLU X  81      -4.644  -4.334  33.462  0.00  0.00            
ATOM    633  N   GLU X  82      -2.997  -2.791  33.512  0.00  0.00            
ATOM    634  CA  GLU X  82      -2.981  -2.650  32.067  0.00  0.00            
ATOM    635  CB  GLU X  82      -1.878  -1.671  31.648  0.00  0.00            
ATOM    636  CG  GLU X  82      -2.382  -0.437  30.946  0.00  0.00            
ATOM    637  CD  GLU X  82      -2.920   0.606  31.904  0.00  0.00            
ATOM    638  OE1 GLU X  82      -2.108   1.266  32.595  0.00  0.00            
ATOM    639  OE2 GLU X  82      -4.157   0.768  31.967  0.00  0.00            
ATOM    640  C   GLU X  82      -2.597  -3.769  31.171  0.00  0.00            
ATOM    641  O   GLU X  82      -2.867  -3.861  29.972  0.00  0.00            
ATOM    642  N   GLU X  83      -1.932  -4.714  31.820  0.00  0.00            
ATOM    643  CA  GLU X  83      -1.505  -5.867  31.003  0.00  0.00            
ATOM    644  CB  GLU X  83      -0.002  -6.139  31.231  0.00  0.00            
ATOM    645  CG  GLU X  83       0.851  -4.927  30.749  0.00  0.00            
ATOM    646  CD  GLU X  83       2.320  -5.027  31.106  0.00  0.00            
ATOM    647  OE1 GLU X  83       2.856  -6.145  31.131  0.00  0.00            
ATOM    648  OE2 GLU X  83       2.955  -3.972  31.314  0.00  0.00            
ATOM    649  C   GLU X  83      -2.645  -6.848  30.693  0.00  0.00            
ATOM    650  O   GLU X  83      -2.912  -7.250  29.557  0.00  0.00            
ATOM    651  N   LEU X  84      -3.384  -7.150  31.751  0.00  0.00            
ATOM    652  CA  LEU X  84      -4.545  -8.014  31.580  0.00  0.00            
ATOM    653  CB  LEU X  84      -5.132  -8.396  32.939  0.00  0.00            
ATOM    654  CG  LEU X  84      -4.248  -9.286  33.810  0.00  0.00            
ATOM    655  CD1 LEU X  84      -4.779  -9.402  35.237  0.00  0.00            
ATOM    656  CD2 LEU X  84      -4.161 -10.690  33.199  0.00  0.00            
ATOM    657  C   LEU X  84      -5.625  -7.484  30.662  0.00  0.00            
ATOM    658  O   LEU X  84      -6.064  -8.134  29.709  0.00  0.00            
ATOM    659  N   ILE X  85      -6.015  -6.244  30.922  0.00  0.00            
ATOM    660  CA  ILE X  85      -6.966  -5.627  30.107  0.00  0.00            
ATOM    661  CB  ILE X  85      -7.694  -4.511  30.890  0.00  0.00            
ATOM    662  CG1 ILE X  85      -6.736  -3.346  31.170  0.00  0.00            
ATOM    663  CG2 ILE X  85      -8.248  -5.081  32.209  0.00  0.00            
ATOM    664  CD1 ILE X  85      -7.439  -2.075  31.668  0.00  0.00            
ATOM    665  C   ILE X  85      -6.628  -5.471  28.607  0.00  0.00            
ATOM    666  O   ILE X  85      -7.334  -5.887  27.684  0.00  0.00            
ATOM    667  N   GLU X  86      -5.447  -4.904  28.405  0.00  0.00            
ATOM    668  CA  GLU X  86      -4.995  -4.753  27.062  0.00  0.00            
ATOM    669  CB  GLU X  86      -3.735  -3.871  27.020  0.00  0.00            
ATOM    670  CG  GLU X  86      -3.477  -3.350  25.595  0.00  0.00            
ATOM    671  CD  GLU X  86      -2.310  -2.367  25.529  0.00  0.00            
ATOM    672  OE1 GLU X  86      -1.179  -2.859  25.397  0.00  0.00            
ATOM    673  OE2 GLU X  86      -2.561  -1.135  25.615  0.00  0.00            
ATOM    674  C   GLU X  86      -4.657  -5.959  26.233  0.00  0.00            
ATOM    675  O   GLU X  86      -4.833  -6.048  25.022  0.00  0.00            
ATOM    676  N   ALA X  87      -4.173  -6.964  26.964  0.00  0.00            
ATOM    677  CA  ALA X  87      -3.819  -8.198  26.212  0.00  0.00            
ATOM    678  CB  ALA X  87      -2.958  -9.060  27.117  0.00  0.00            
ATOM    679  C   ALA X  87      -4.980  -9.174  25.900  0.00  0.00            
ATOM    680  O   ALA X  87      -4.833 -10.085  25.072  0.00  0.00            
ATOM    681  N   PHE X  88      -6.131  -8.989  26.554  0.00  0.00            
ATOM    682  CA  PHE X  88      -7.229  -9.739  26.320  0.00  0.00            
ATOM    683  CB  PHE X  88      -8.145  -9.961  27.528  0.00  0.00            
ATOM    684  CG  PHE X  88      -9.477 -10.538  27.140  0.00  0.00            
ATOM    685  CD1 PHE X  88      -9.583 -11.871  26.767  0.00  0.00            
ATOM    686  CD2 PHE X  88     -10.590  -9.718  26.995  0.00  0.00            
ATOM    687  CE1 PHE X  88     -10.765 -12.373  26.246  0.00  0.00            
ATOM    688  CE2 PHE X  88     -11.771 -10.214  26.473  0.00  0.00            
ATOM    689  CZ  PHE X  88     -11.853 -11.549  26.095  0.00  0.00            
ATOM    690  C   PHE X  88      -8.090  -9.133  25.227  0.00  0.00            
ATOM    691  O   PHE X  88      -8.206  -9.724  24.157  0.00  0.00            
ATOM    692  N   LYS X  89      -8.646  -7.953  25.457  0.00  0.00            
ATOM    693  CA  LYS X  89      -9.423  -7.246  24.430  0.00  0.00            
ATOM    694  CB  LYS X  89      -9.842  -5.853  24.922  0.00  0.00            
ATOM    695  CG  LYS X  89     -10.914  -5.903  26.014  0.00  0.00            
ATOM    696  CD  LYS X  89     -11.725  -4.604  26.103  0.00  0.00            
ATOM    697  CE  LYS X  89     -10.932  -3.456  26.733  0.00  0.00            
ATOM    698  NZ  LYS X  89     -10.532  -3.701  28.153  0.00  0.00            
ATOM    699  C   LYS X  89      -8.816  -7.218  23.015  0.00  0.00            
ATOM    700  O   LYS X  89      -9.438  -7.632  22.033  0.00  0.00            
ATOM    701  N   VAL X  90      -7.579  -6.748  22.933  0.00  0.00            
ATOM    702  CA  VAL X  90      -6.929  -6.679  21.703  0.00  0.00            
ATOM    703  CB  VAL X  90      -5.579  -5.924  21.845  0.00  0.00            
ATOM    704  CG1 VAL X  90      -4.712  -6.060  20.611  0.00  0.00            
ATOM    705  CG2 VAL X  90      -5.758  -4.447  22.177  0.00  0.00            
ATOM    706  C   VAL X  90      -6.724  -7.967  20.971  0.00  0.00            
ATOM    707  O   VAL X  90      -7.031  -8.103  19.782  0.00  0.00            
ATOM    708  N   PHE X  91      -6.195  -8.951  21.699  0.00  0.00            
ATOM    709  CA  PHE X  91      -5.980 -10.305  21.100  0.00  0.00            
ATOM    710  CB  PHE X  91      -5.245 -11.237  22.071  0.00  0.00            
ATOM    711  CG  PHE X  91      -3.883 -10.837  22.565  0.00  0.00            
ATOM    712  CD1 PHE X  91      -2.901 -10.387  21.681  0.00  0.00            
ATOM    713  CD2 PHE X  91      -3.550 -10.979  23.894  0.00  0.00            
ATOM    714  CE1 PHE X  91      -1.627 -10.087  22.099  0.00  0.00            
ATOM    715  CE2 PHE X  91      -2.293 -10.615  24.371  0.00  0.00            
ATOM    716  CZ  PHE X  91      -1.323 -10.192  23.450  0.00  0.00            
ATOM    717  C   PHE X  91      -7.197 -11.084  20.727  0.00  0.00            
ATOM    718  O   PHE X  91      -7.168 -12.050  19.963  0.00  0.00            
ATOM    719  N   ASP X  92      -8.330 -10.610  21.227  0.00  0.00            
ATOM    720  CA  ASP X  92      -9.595 -11.297  20.899  0.00  0.00            
ATOM    721  CB  ASP X  92     -10.639 -10.992  21.944  0.00  0.00            
ATOM    722  CG  ASP X  92     -11.357 -12.241  22.404  0.00  0.00            
ATOM    723  OD1 ASP X  92     -12.309 -12.658  21.737  0.00  0.00            
ATOM    724  OD2 ASP X  92     -10.940 -12.785  23.426  0.00  0.00            
ATOM    725  C   ASP X  92     -10.228 -10.099  20.062  0.00  0.00            
ATOM    726  O   ASP X  92     -10.936  -9.203  20.547  0.00  0.00            
ATOM    727  N   ARG X  93      -9.900 -10.156  18.772  0.00  0.00            
ATOM    728  CA  ARG X  93     -10.317  -9.298  17.790  0.00  0.00            
ATOM    729  CB  ARG X  93      -9.332  -9.323  16.583  0.00  0.00            
ATOM    730  CG  ARG X  93      -8.062  -8.632  17.087  0.00  0.00            
ATOM    731  CD  ARG X  93      -7.779  -7.512  16.072  0.00  0.00            
ATOM    732  NE  ARG X  93      -7.570  -6.330  16.894  0.00  0.00            
ATOM    733  CZ  ARG X  93      -7.954  -5.109  16.549  0.00  0.00            
ATOM    734  NH1 ARG X  93      -8.555  -4.846  15.390  0.00  0.00            
ATOM    735  NH2 ARG X  93      -7.655  -4.245  17.507  0.00  0.00            
ATOM    736  C   ARG X  93     -11.870  -9.414  17.626  0.00  0.00            
ATOM    737  O   ARG X  93     -12.666  -8.483  17.781  0.00  0.00            
ATOM    738  N   ASP X  94     -12.259 -10.644  17.323  0.00  0.00            
ATOM    739  CA  ASP X  94     -13.671 -10.859  17.108  0.00  0.00            
ATOM    740  CB  ASP X  94     -13.827 -12.074  16.189  0.00  0.00            
ATOM    741  CG  ASP X  94     -13.313 -11.799  14.791  0.00  0.00            
ATOM    742  OD1 ASP X  94     -12.875 -10.667  14.500  0.00  0.00            
ATOM    743  OD2 ASP X  94     -13.308 -12.756  13.996  0.00  0.00            
ATOM    744  C   ASP X  94     -14.565 -10.942  18.315  0.00  0.00            
ATOM    745  O   ASP X  94     -15.789 -10.864  18.229  0.00  0.00            
ATOM    746  N   GLY X  95     -13.931 -11.059  19.471  0.00  0.00            
ATOM    747  CA  GLY X  95     -14.789 -11.082  20.716  0.00  0.00            
ATOM    748  C   GLY X  95     -15.576 -12.303  21.181  0.00  0.00            
ATOM    749  O   GLY X  95     -16.322 -12.347  22.151  0.00  0.00            
ATOM    750  N   ASN X  96     -15.155 -13.420  20.521  0.00  0.00            
ATOM    751  CA  ASN X  96     -15.495 -14.778  20.729  0.00  0.00            
ATOM    752  CB  ASN X  96     -15.100 -15.834  19.678  0.00  0.00            
ATOM    753  CG  ASN X  96     -15.673 -17.220  19.924  0.00  0.00            
ATOM    754  OD1 ASN X  96     -16.903 -17.409  20.025  0.00  0.00            
ATOM    755  ND2 ASN X  96     -14.773 -18.210  20.071  0.00  0.00            
ATOM    756  C   ASN X  96     -15.009 -15.479  21.961  0.00  0.00            
ATOM    757  O   ASN X  96     -15.422 -16.564  22.324  0.00  0.00            
ATOM    758  N   GLY X  97     -14.007 -14.881  22.579  0.00  0.00            
ATOM    759  CA  GLY X  97     -13.462 -15.471  23.840  0.00  0.00            
ATOM    760  C   GLY X  97     -12.067 -16.092  23.611  0.00  0.00            
ATOM    761  O   GLY X  97     -11.196 -16.029  24.485  0.00  0.00            
ATOM    762  N   LEU X  98     -11.940 -16.813  22.495  0.00  0.00            
ATOM    763  CA  LEU X  98     -10.672 -17.317  22.053  0.00  0.00            
ATOM    764  CB  LEU X  98     -10.867 -18.605  21.257  0.00  0.00            
ATOM    765  CG  LEU X  98     -11.214 -19.886  22.013  0.00  0.00            
ATOM    766  CD1 LEU X  98     -12.520 -19.740  22.778  0.00  0.00            
ATOM    767  CD2 LEU X  98     -11.319 -21.006  21.024  0.00  0.00            
ATOM    768  C   LEU X  98      -9.767 -16.469  21.155  0.00  0.00            
ATOM    769  O   LEU X  98     -10.260 -15.796  20.247  0.00  0.00            
ATOM    770  N   ILE X  99      -8.457 -16.532  21.354  0.00  0.00            
ATOM    771  CA  ILE X  99      -7.577 -15.777  20.564  0.00  0.00            
ATOM    772  CB  ILE X  99      -6.459 -15.100  21.426  0.00  0.00            
ATOM    773  CG1 ILE X  99      -7.062 -14.142  22.457  0.00  0.00            
ATOM    774  CG2 ILE X  99      -5.480 -14.343  20.532  0.00  0.00            
ATOM    775  CD1 ILE X  99      -7.877 -12.997  21.877  0.00  0.00            
ATOM    776  C   ILE X  99      -7.054 -16.724  19.579  0.00  0.00            
ATOM    777  O   ILE X  99      -6.501 -17.731  20.024  0.00  0.00            
ATOM    778  N   SER X 100      -7.174 -16.471  18.278  0.00  0.00            
ATOM    779  CA  SER X 100      -6.605 -17.612  17.383  0.00  0.00            
ATOM    780  CB  SER X 100      -7.582 -17.810  16.226  0.00  0.00            
ATOM    781  OG  SER X 100      -7.729 -16.594  15.505  0.00  0.00            
ATOM    782  C   SER X 100      -5.310 -17.152  16.885  0.00  0.00            
ATOM    783  O   SER X 100      -4.937 -16.000  17.105  0.00  0.00            
ATOM    784  N   ALA X 101      -4.564 -18.047  16.241  0.00  0.00            
ATOM    785  CA  ALA X 101      -3.282 -17.742  15.684  0.00  0.00            
ATOM    786  CB  ALA X 101      -2.573 -19.000  15.206  0.00  0.00            
ATOM    787  C   ALA X 101      -3.374 -16.572  14.652  0.00  0.00            
ATOM    788  O   ALA X 101      -2.545 -15.668  14.671  0.00  0.00            
ATOM    789  N   ALA X 102      -4.403 -16.568  13.808  0.00  0.00            
ATOM    790  CA  ALA X 102      -4.637 -15.527  12.948  0.00  0.00            
ATOM    791  CB  ALA X 102      -5.853 -15.825  12.096  0.00  0.00            
ATOM    792  C   ALA X 102      -4.819 -14.149  13.680  0.00  0.00            
ATOM    793  O   ALA X 102      -4.245 -13.125  13.325  0.00  0.00            
ATOM    794  N   GLU X 103      -5.636 -14.173  14.731  0.00  0.00            
ATOM    795  CA  GLU X 103      -5.809 -12.972  15.465  0.00  0.00            
ATOM    796  CB  GLU X 103      -6.909 -13.214  16.503  0.00  0.00            
ATOM    797  CG  GLU X 103      -8.222 -13.664  15.874  0.00  0.00            
ATOM    798  CD  GLU X 103      -9.337 -13.986  16.874  0.00  0.00            
ATOM    799  OE1 GLU X 103      -9.047 -14.320  18.050  0.00  0.00            
ATOM    800  OE2 GLU X 103     -10.523 -13.932  16.461  0.00  0.00            
ATOM    801  C   GLU X 103      -4.525 -12.479  16.158  0.00  0.00            
ATOM    802  O   GLU X 103      -4.198 -11.297  16.147  0.00  0.00            
ATOM    803  N   LEU X 104      -3.767 -13.416  16.723  0.00  0.00            
ATOM    804  CA  LEU X 104      -2.542 -13.062  17.298  0.00  0.00            
ATOM    805  CB  LEU X 104      -2.003 -14.258  18.073  0.00  0.00            
ATOM    806  CG  LEU X 104      -2.746 -14.687  19.343  0.00  0.00            
ATOM    807  CD1 LEU X 104      -2.149 -15.970  19.900  0.00  0.00            
ATOM    808  CD2 LEU X 104      -2.666 -13.550  20.350  0.00  0.00            
ATOM    809  C   LEU X 104      -1.527 -12.454  16.292  0.00  0.00            
ATOM    810  O   LEU X 104      -0.873 -11.448  16.546  0.00  0.00            
ATOM    811  N   ARG X 105      -1.446 -13.071  15.115  0.00  0.00            
ATOM    812  CA  ARG X 105      -0.595 -12.532  14.114  0.00  0.00            
ATOM    813  CB  ARG X 105      -0.725 -13.459  12.905  0.00  0.00            
ATOM    814  CG  ARG X 105      -0.141 -12.960  11.634  0.00  0.00            
ATOM    815  CD  ARG X 105      -0.691 -13.815  10.511  0.00  0.00            
ATOM    816  NE  ARG X 105      -0.044 -13.569   9.228  0.00  0.00            
ATOM    817  CZ  ARG X 105      -0.415 -12.632   8.367  0.00  0.00            
ATOM    818  NH1 ARG X 105      -1.442 -11.838   8.630  0.00  0.00            
ATOM    819  NH2 ARG X 105       0.274 -12.459   7.253  0.00  0.00            
ATOM    820  C   ARG X 105      -0.973 -11.183  13.655  0.00  0.00            
ATOM    821  O   ARG X 105      -0.094 -10.362  13.425  0.00  0.00            
ATOM    822  N   HIS X 106      -2.268 -10.937  13.491  0.00  0.00            
ATOM    823  CA  HIS X 106      -2.818  -9.674  13.149  0.00  0.00            
ATOM    824  CB  HIS X 106      -4.345  -9.700  13.039  0.00  0.00            
ATOM    825  CG  HIS X 106      -4.868 -10.026  11.672  0.00  0.00            
ATOM    826  ND1 HIS X 106      -4.851 -11.274  11.094  0.00  0.00            
ATOM    827  CD2 HIS X 106      -5.482  -9.206  10.784  0.00  0.00            
ATOM    828  CE1 HIS X 106      -5.416 -11.212   9.892  0.00  0.00            
ATOM    829  NE2 HIS X 106      -5.810  -9.975   9.664  0.00  0.00            
ATOM    830  C   HIS X 106      -2.441  -8.536  14.128  0.00  0.00            
ATOM    831  O   HIS X 106      -1.883  -7.499  13.758  0.00  0.00            
ATOM    832  N   VAL X 107      -2.711  -8.788  15.401  0.00  0.00            
ATOM    833  CA  VAL X 107      -2.415  -7.812  16.406  0.00  0.00            
ATOM    834  CB  VAL X 107      -3.014  -8.217  17.781  0.00  0.00            
ATOM    835  CG1 VAL X 107      -2.453  -7.390  18.918  0.00  0.00            
ATOM    836  CG2 VAL X 107      -4.537  -8.147  17.807  0.00  0.00            
ATOM    837  C   VAL X 107      -0.909  -7.497  16.553  0.00  0.00            
ATOM    838  O   VAL X 107      -0.450  -6.391  16.834  0.00  0.00            
ATOM    839  N   MET X 108      -0.144  -8.578  16.400  0.00  0.00            
ATOM    840  CA  MET X 108       1.338  -8.396  16.672  0.00  0.00            
ATOM    841  CB  MET X 108       1.914  -9.809  16.834  0.00  0.00            
ATOM    842  CG  MET X 108       1.616 -10.469  18.172  0.00  0.00            
ATOM    843  SD  MET X 108       2.034 -12.229  18.183  0.00  0.00            
ATOM    844  CE  MET X 108       3.835 -12.150  18.499  0.00  0.00            
ATOM    845  C   MET X 108       1.915  -7.486  15.608  0.00  0.00            
ATOM    846  O   MET X 108       2.745  -6.646  15.941  0.00  0.00            
ATOM    847  N   THR X 109       1.449  -7.564  14.363  0.00  0.00            
ATOM    848  CA  THR X 109       1.856  -6.678  13.332  0.00  0.00            
ATOM    849  CB  THR X 109       1.073  -7.112  12.030  0.00  0.00            
ATOM    850  OG1 THR X 109       1.758  -8.322  11.564  0.00  0.00            
ATOM    851  CG2 THR X 109       0.996  -6.083  10.905  0.00  0.00            
ATOM    852  C   THR X 109       1.528  -5.258  13.691  0.00  0.00            
ATOM    853  O   THR X 109       2.375  -4.366  13.542  0.00  0.00            
ATOM    854  N   ASN X 110       0.328  -5.035  14.225  0.00  0.00            
ATOM    855  CA  ASN X 110      -0.058  -3.734  14.690  0.00  0.00            
ATOM    856  CB  ASN X 110      -1.533  -3.694  15.090  0.00  0.00            
ATOM    857  CG  ASN X 110      -2.386  -3.556  13.843  0.00  0.00            
ATOM    858  OD1 ASN X 110      -2.069  -2.817  12.896  0.00  0.00            
ATOM    859  ND2 ASN X 110      -3.536  -4.226  13.826  0.00  0.00            
ATOM    860  C   ASN X 110       0.773  -3.214  15.847  0.00  0.00            
ATOM    861  O   ASN X 110       0.944  -2.008  16.000  0.00  0.00            
ATOM    862  N   LEU X 111       1.267  -4.134  16.676  0.00  0.00            
ATOM    863  CA  LEU X 111       2.115  -3.807  17.732  0.00  0.00            
ATOM    864  CB  LEU X 111       2.382  -5.040  18.601  0.00  0.00            
ATOM    865  CG  LEU X 111       1.195  -5.511  19.443  0.00  0.00            
ATOM    866  CD1 LEU X 111       1.461  -6.892  19.997  0.00  0.00            
ATOM    867  CD2 LEU X 111       0.924  -4.522  20.568  0.00  0.00            
ATOM    868  C   LEU X 111       3.519  -3.464  17.335  0.00  0.00            
ATOM    869  O   LEU X 111       4.428  -3.207  18.129  0.00  0.00            
ATOM    870  N   GLY X 112       3.697  -3.581  16.014  0.00  0.00            
ATOM    871  CA  GLY X 112       5.008  -3.374  15.377  0.00  0.00            
ATOM    872  C   GLY X 112       5.637  -4.614  14.839  0.00  0.00            
ATOM    873  O   GLY X 112       6.404  -4.644  13.861  0.00  0.00            
ATOM    874  N   GLU X 113       5.361  -5.722  15.532  0.00  0.00            
ATOM    875  CA  GLU X 113       6.158  -6.945  15.173  0.00  0.00            
ATOM    876  CB  GLU X 113       5.945  -8.010  16.256  0.00  0.00            
ATOM    877  CG  GLU X 113       6.267  -7.564  17.682  0.00  0.00            
ATOM    878  CD  GLU X 113       7.745  -7.300  17.912  0.00  0.00            
ATOM    879  OE1 GLU X 113       8.591  -7.972  17.282  0.00  0.00            
ATOM    880  OE2 GLU X 113       8.062  -6.425  18.747  0.00  0.00            
ATOM    881  C   GLU X 113       5.472  -7.698  14.125  0.00  0.00            
ATOM    882  O   GLU X 113       4.268  -7.948  14.080  0.00  0.00            
ATOM    883  N   LYS X 114       6.315  -7.994  13.145  0.00  0.00            
ATOM    884  CA  LYS X 114       5.996  -8.717  11.886  0.00  0.00            
ATOM    885  CB  LYS X 114       6.786  -8.051  10.734  0.00  0.00            
ATOM    886  CG  LYS X 114       6.507  -6.549  10.682  0.00  0.00            
ATOM    887  CD  LYS X 114       6.829  -5.961   9.324  0.00  0.00            
ATOM    888  CE  LYS X 114       7.896  -4.875   9.468  0.00  0.00            
ATOM    889  NZ  LYS X 114       9.212  -5.488   9.815  0.00  0.00            
ATOM    890  C   LYS X 114       6.500 -10.268  11.883  0.00  0.00            
ATOM    891  O   LYS X 114       7.184 -10.721  10.958  0.00  0.00            
ATOM    892  N   LEU X 115       6.148 -10.999  12.955  0.00  0.00            
ATOM    893  CA  LEU X 115       6.111 -12.331  12.996  0.00  0.00            
ATOM    894  CB  LEU X 115       5.449 -12.450  14.367  0.00  0.00            
ATOM    895  CG  LEU X 115       5.844 -11.628  15.561  0.00  0.00            
ATOM    896  CD1 LEU X 115       4.752 -11.722  16.620  0.00  0.00            
ATOM    897  CD2 LEU X 115       7.150 -12.135  16.119  0.00  0.00            
ATOM    898  C   LEU X 115       5.137 -13.322  11.961  0.00  0.00            
ATOM    899  O   LEU X 115       4.148 -13.147  11.250  0.00  0.00            
ATOM    900  N   THR X 116       5.958 -14.356  11.805  0.00  0.00            
ATOM    901  CA  THR X 116       5.845 -15.592  11.163  0.00  0.00            
ATOM    902  CB  THR X 116       7.071 -16.106  10.373  0.00  0.00            
ATOM    903  OG1 THR X 116       7.659 -15.029   9.636  0.00  0.00            
ATOM    904  CG2 THR X 116       6.659 -17.232   9.399  0.00  0.00            
ATOM    905  C   THR X 116       4.946 -16.471  11.891  0.00  0.00            
ATOM    906  O   THR X 116       4.781 -16.297  13.099  0.00  0.00            
ATOM    907  N   ASP X 117       4.257 -17.378  11.205  0.00  0.00            
ATOM    908  CA  ASP X 117       3.334 -18.294  11.806  0.00  0.00            
ATOM    909  CB  ASP X 117       2.680 -19.212  10.773  0.00  0.00            
ATOM    910  CG  ASP X 117       1.715 -18.481   9.846  0.00  0.00            
ATOM    911  OD1 ASP X 117       1.199 -17.397  10.198  0.00  0.00            
ATOM    912  OD2 ASP X 117       1.453 -19.020   8.757  0.00  0.00            
ATOM    913  C   ASP X 117       4.055 -19.213  12.833  0.00  0.00            
ATOM    914  O   ASP X 117       3.497 -19.450  13.899  0.00  0.00            
ATOM    915  N   ASP X 118       5.284 -19.651  12.567  0.00  0.00            
ATOM    916  CA  ASP X 118       6.065 -20.320  13.450  0.00  0.00            
ATOM    917  CB  ASP X 118       7.389 -20.716  12.801  0.00  0.00            
ATOM    918  CG  ASP X 118       7.294 -21.565  11.556  0.00  0.00            
ATOM    919  OD1 ASP X 118       6.219 -22.130  11.268  0.00  0.00            
ATOM    920  OD2 ASP X 118       8.328 -21.677  10.859  0.00  0.00            
ATOM    921  C   ASP X 118       6.282 -19.628  14.789  0.00  0.00            
ATOM    922  O   ASP X 118       6.125 -20.217  15.855  0.00  0.00            
ATOM    923  N   GLU X 119       6.584 -18.338  14.714  0.00  0.00            
ATOM    924  CA  GLU X 119       6.780 -17.518  15.894  0.00  0.00            
ATOM    925  CB  GLU X 119       7.108 -16.042  15.527  0.00  0.00            
ATOM    926  CG  GLU X 119       8.447 -15.932  14.816  0.00  0.00            
ATOM    927  CD  GLU X 119       8.731 -14.526  14.316  0.00  0.00            
ATOM    928  OE1 GLU X 119       7.806 -13.684  14.212  0.00  0.00            
ATOM    929  OE2 GLU X 119       9.924 -14.285  14.043  0.00  0.00            
ATOM    930  C   GLU X 119       5.507 -17.408  16.764  0.00  0.00            
ATOM    931  O   GLU X 119       5.460 -17.568  17.975  0.00  0.00            
ATOM    932  N   VAL X 120       4.451 -17.041  16.039  0.00  0.00            
ATOM    933  CA  VAL X 120       3.184 -16.902  16.750  0.00  0.00            
ATOM    934  CB  VAL X 120       2.085 -16.359  15.805  0.00  0.00            
ATOM    935  CG1 VAL X 120       0.725 -16.282  16.501  0.00  0.00            
ATOM    936  CG2 VAL X 120       2.442 -15.013  15.196  0.00  0.00            
ATOM    937  C   VAL X 120       2.671 -18.191  17.349  0.00  0.00            
ATOM    938  O   VAL X 120       2.172 -18.164  18.469  0.00  0.00            
ATOM    939  N   ASP X 121       2.879 -19.333  16.696  0.00  0.00            
ATOM    940  CA  ASP X 121       2.598 -20.583  17.224  0.00  0.00            
ATOM    941  CB  ASP X 121       2.878 -21.675  16.194  0.00  0.00            
ATOM    942  CG  ASP X 121       2.101 -21.587  14.902  0.00  0.00            
ATOM    943  OD1 ASP X 121       1.103 -20.842  14.824  0.00  0.00            
ATOM    944  OD2 ASP X 121       2.496 -22.295  13.947  0.00  0.00            
ATOM    945  C   ASP X 121       3.358 -20.865  18.545  0.00  0.00            
ATOM    946  O   ASP X 121       2.756 -21.356  19.494  0.00  0.00            
ATOM    947  N   GLU X 122       4.638 -20.509  18.628  0.00  0.00            
ATOM    948  CA  GLU X 122       5.374 -20.638  19.782  0.00  0.00            
ATOM    949  CB  GLU X 122       6.826 -20.226  19.520  0.00  0.00            
ATOM    950  CG  GLU X 122       7.471 -21.031  18.398  0.00  0.00            
ATOM    951  CD  GLU X 122       8.904 -20.612  18.048  0.00  0.00            
ATOM    952  OE1 GLU X 122       9.295 -19.446  18.303  0.00  0.00            
ATOM    953  OE2 GLU X 122       9.635 -21.461  17.481  0.00  0.00            
ATOM    954  C   GLU X 122       4.802 -19.778  20.954  0.00  0.00            
ATOM    955  O   GLU X 122       4.717 -20.263  22.077  0.00  0.00            
ATOM    956  N   MET X 123       4.360 -18.552  20.679  0.00  0.00            
ATOM    957  CA  MET X 123       3.698 -17.760  21.654  0.00  0.00            
ATOM    958  CB  MET X 123       3.326 -16.405  21.050  0.00  0.00            
ATOM    959  CG  MET X 123       4.553 -15.579  20.751  0.00  0.00            
ATOM    960  SD  MET X 123       4.274 -14.096  19.792  0.00  0.00            
ATOM    961  CE  MET X 123       3.646 -12.985  21.079  0.00  0.00            
ATOM    962  C   MET X 123       2.452 -18.492  22.244  0.00  0.00            
ATOM    963  O   MET X 123       2.219 -18.574  23.445  0.00  0.00            
ATOM    964  N   ILE X 124       1.629 -19.000  21.328  0.00  0.00            
ATOM    965  CA  ILE X 124       0.508 -19.645  21.796  0.00  0.00            
ATOM    966  CB  ILE X 124      -0.372 -20.030  20.585  0.00  0.00            
ATOM    967  CG1 ILE X 124      -0.895 -18.773  19.869  0.00  0.00            
ATOM    968  CG2 ILE X 124      -1.490 -20.922  21.084  0.00  0.00            
ATOM    969  CD1 ILE X 124      -1.684 -18.995  18.603  0.00  0.00            
ATOM    970  C   ILE X 124       0.735 -20.924  22.536  0.00  0.00            
ATOM    971  O   ILE X 124       0.073 -21.289  23.506  0.00  0.00            
ATOM    972  N   ARG X 125       1.800 -21.592  22.095  0.00  0.00            
ATOM    973  CA  ARG X 125       2.181 -22.888  22.803  0.00  0.00            
ATOM    974  CB  ARG X 125       3.278 -23.597  22.010  0.00  0.00            
ATOM    975  CG  ARG X 125       3.174 -25.116  21.989  0.00  0.00            
ATOM    976  CD  ARG X 125       4.227 -25.686  21.038  0.00  0.00            
ATOM    977  NE  ARG X 125       4.246 -27.148  20.967  0.00  0.00            
ATOM    978  CZ  ARG X 125       4.521 -27.956  21.990  0.00  0.00            
ATOM    979  NH1 ARG X 125       4.769 -27.460  23.197  0.00  0.00            
ATOM    980  NH2 ARG X 125       4.521 -29.272  21.809  0.00  0.00            
ATOM    981  C   ARG X 125       2.579 -22.622  24.254  0.00  0.00            
ATOM    982  O   ARG X 125       2.284 -23.396  25.162  0.00  0.00            
ATOM    983  N   GLU X 126       3.241 -21.485  24.459  0.00  0.00            
ATOM    984  CA  GLU X 126       3.638 -21.113  25.816  0.00  0.00            
ATOM    985  CB  GLU X 126       4.306 -19.743  25.755  0.00  0.00            
ATOM    986  CG  GLU X 126       5.658 -19.706  25.009  0.00  0.00            
ATOM    987  CD  GLU X 126       6.709 -20.306  25.928  0.00  0.00            
ATOM    988  OE1 GLU X 126       6.959 -19.722  27.012  0.00  0.00            
ATOM    989  OE2 GLU X 126       7.237 -21.387  25.586  0.00  0.00            
ATOM    990  C   GLU X 126       2.302 -21.115  26.767  0.00  0.00            
ATOM    991  O   GLU X 126       2.129 -21.676  27.845  0.00  0.00            
ATOM    992  N   ALA X 127       1.396 -20.320  26.213  0.00  0.00            
ATOM    993  CA  ALA X 127       0.195 -20.164  27.031  0.00  0.00            
ATOM    994  CB  ALA X 127      -0.345 -18.801  26.573  0.00  0.00            
ATOM    995  C   ALA X 127      -0.855 -21.318  27.006  0.00  0.00            
ATOM    996  O   ALA X 127      -1.829 -21.404  27.748  0.00  0.00            
ATOM    997  N   ASP X 128      -0.687 -22.103  25.941  0.00  0.00            
ATOM    998  CA  ASP X 128      -1.790 -23.108  25.755  0.00  0.00            
ATOM    999  CB  ASP X 128      -1.637 -23.655  24.338  0.00  0.00            
ATOM   1000  CG  ASP X 128      -2.796 -24.615  24.039  0.00  0.00            
ATOM   1001  OD1 ASP X 128      -2.631 -25.791  24.390  0.00  0.00            
ATOM   1002  OD2 ASP X 128      -3.782 -24.131  23.450  0.00  0.00            
ATOM   1003  C   ASP X 128      -1.584 -24.192  26.774  0.00  0.00            
ATOM   1004  O   ASP X 128      -0.438 -24.562  27.050  0.00  0.00            
ATOM   1005  N   ILE X 129      -2.684 -24.636  27.374  0.00  0.00            
ATOM   1006  CA  ILE X 129      -2.584 -25.666  28.374  0.00  0.00            
ATOM   1007  CB  ILE X 129      -2.815 -25.240  29.838  0.00  0.00            
ATOM   1008  CG1 ILE X 129      -4.176 -24.566  29.976  0.00  0.00            
ATOM   1009  CG2 ILE X 129      -1.705 -24.298  30.289  0.00  0.00            
ATOM   1010  CD1 ILE X 129      -4.595 -24.321  31.399  0.00  0.00            
ATOM   1011  C   ILE X 129      -3.354 -26.846  27.651  0.00  0.00            
ATOM   1012  O   ILE X 129      -2.932 -27.963  27.352  0.00  0.00            
ATOM   1013  N   ASP X 130      -4.604 -26.466  27.401  0.00  0.00            
ATOM   1014  CA  ASP X 130      -5.489 -27.545  26.855  0.00  0.00            
ATOM   1015  CB  ASP X 130      -6.901 -27.005  26.666  0.00  0.00            
ATOM   1016  CG  ASP X 130      -7.774 -27.224  27.895  0.00  0.00            
ATOM   1017  OD1 ASP X 130      -7.242 -27.481  29.005  0.00  0.00            
ATOM   1018  OD2 ASP X 130      -9.010 -27.161  27.743  0.00  0.00            
ATOM   1019  C   ASP X 130      -5.186 -28.094  25.448  0.00  0.00            
ATOM   1020  O   ASP X 130      -5.840 -28.982  24.901  0.00  0.00            
ATOM   1021  N   GLY X 131      -4.146 -27.507  24.869  0.00  0.00            
ATOM   1022  CA  GLY X 131      -3.738 -27.803  23.512  0.00  0.00            
ATOM   1023  C   GLY X 131      -4.563 -27.706  22.223  0.00  0.00            
ATOM   1024  O   GLY X 131      -4.256 -28.161  21.129  0.00  0.00            
ATOM   1025  N   ASP X 132      -5.567 -26.798  22.391  0.00  0.00            
ATOM   1026  CA  ASP X 132      -6.485 -26.240  21.456  0.00  0.00            
ATOM   1027  CB  ASP X 132      -7.976 -26.091  21.809  0.00  0.00            
ATOM   1028  CG  ASP X 132      -8.906 -25.938  20.620  0.00  0.00            
ATOM   1029  OD1 ASP X 132      -8.427 -25.597  19.540  0.00  0.00            
ATOM   1030  OD2 ASP X 132     -10.157 -26.185  20.734  0.00  0.00            
ATOM   1031  C   ASP X 132      -6.054 -25.325  20.272  0.00  0.00            
ATOM   1032  O   ASP X 132      -6.844 -24.909  19.416  0.00  0.00            
ATOM   1033  N   GLY X 133      -4.794 -24.900  20.383  0.00  0.00            
ATOM   1034  CA  GLY X 133      -4.140 -23.856  19.660  0.00  0.00            
ATOM   1035  C   GLY X 133      -4.474 -22.362  20.165  0.00  0.00            
ATOM   1036  O   GLY X 133      -3.693 -21.414  20.108  0.00  0.00            
ATOM   1037  N   HIS X 134      -5.721 -22.219  20.577  0.00  0.00            
ATOM   1038  CA  HIS X 134      -6.063 -20.928  20.941  0.00  0.00            
ATOM   1039  CB  HIS X 134      -7.517 -20.860  20.563  0.00  0.00            
ATOM   1040  CG  HIS X 134      -7.741 -21.120  19.120  0.00  0.00            
ATOM   1041  ND1 HIS X 134      -7.768 -20.113  18.184  0.00  0.00            
ATOM   1042  CD2 HIS X 134      -7.866 -22.279  18.436  0.00  0.00            
ATOM   1043  CE1 HIS X 134      -7.904 -20.639  16.982  0.00  0.00            
ATOM   1044  NE2 HIS X 134      -7.963 -21.952  17.107  0.00  0.00            
ATOM   1045  C   HIS X 134      -6.101 -20.570  22.242  0.00  0.00            
ATOM   1046  O   HIS X 134      -6.248 -21.502  23.045  0.00  0.00            
ATOM   1047  N   ILE X 135      -5.886 -19.320  22.624  0.00  0.00            
ATOM   1048  CA  ILE X 135      -5.851 -18.771  24.078  0.00  0.00            
ATOM   1049  CB  ILE X 135      -4.871 -17.573  23.977  0.00  0.00            
ATOM   1050  CG1 ILE X 135      -3.583 -18.000  23.283  0.00  0.00            
ATOM   1051  CG2 ILE X 135      -4.534 -17.052  25.363  0.00  0.00            
ATOM   1052  CD1 ILE X 135      -2.631 -16.833  22.991  0.00  0.00            
ATOM   1053  C   ILE X 135      -7.305 -18.472  24.624  0.00  0.00            
ATOM   1054  O   ILE X 135      -8.001 -17.692  23.980  0.00  0.00            
ATOM   1055  N   ASN X 136      -7.717 -19.067  25.736  0.00  0.00            
ATOM   1056  CA  ASN X 136      -8.928 -18.611  26.234  0.00  0.00            
ATOM   1057  CB  ASN X 136      -9.894 -19.791  26.348  0.00  0.00            
ATOM   1058  CG  ASN X 136     -11.274 -19.357  26.884  0.00  0.00            
ATOM   1059  OD1 ASN X 136     -12.094 -18.863  26.125  0.00  0.00            
ATOM   1060  ND2 ASN X 136     -11.517 -19.424  28.195  0.00  0.00            
ATOM   1061  C   ASN X 136      -8.506 -18.130  27.563  0.00  0.00            
ATOM   1062  O   ASN X 136      -7.449 -18.420  28.124  0.00  0.00            
ATOM   1063  N   TYR X 137      -9.315 -17.165  27.995  0.00  0.00            
ATOM   1064  CA  TYR X 137      -9.285 -16.312  29.237  0.00  0.00            
ATOM   1065  CB  TYR X 137     -10.611 -15.731  29.726  0.00  0.00            
ATOM   1066  CG  TYR X 137     -10.451 -14.553  30.659  0.00  0.00            
ATOM   1067  CD1 TYR X 137     -10.208 -13.269  30.191  0.00  0.00            
ATOM   1068  CD2 TYR X 137     -10.545 -14.738  32.032  0.00  0.00            
ATOM   1069  CE1 TYR X 137     -10.053 -12.202  31.066  0.00  0.00            
ATOM   1070  CE2 TYR X 137     -10.403 -13.680  32.909  0.00  0.00            
ATOM   1071  CZ  TYR X 137     -10.163 -12.414  32.422  0.00  0.00            
ATOM   1072  OH  TYR X 137     -10.018 -11.372  33.313  0.00  0.00            
ATOM   1073  C   TYR X 137      -8.549 -16.963  30.320  0.00  0.00            
ATOM   1074  O   TYR X 137      -7.589 -16.368  30.823  0.00  0.00            
ATOM   1075  N   GLU X 138      -8.943 -18.171  30.723  0.00  0.00            
ATOM   1076  CA  GLU X 138      -8.264 -18.940  31.738  0.00  0.00            
ATOM   1077  CB  GLU X 138      -8.859 -20.347  31.864  0.00  0.00            
ATOM   1078  CG  GLU X 138      -9.389 -20.672  33.236  0.00  0.00            
ATOM   1079  CD  GLU X 138     -10.763 -20.087  33.491  0.00  0.00            
ATOM   1080  OE1 GLU X 138     -11.754 -20.609  32.926  0.00  0.00            
ATOM   1081  OE2 GLU X 138     -10.853 -19.105  34.256  0.00  0.00            
ATOM   1082  C   GLU X 138      -6.804 -19.134  31.449  0.00  0.00            
ATOM   1083  O   GLU X 138      -5.938 -18.914  32.308  0.00  0.00            
ATOM   1084  N   GLU X 139      -6.510 -19.478  30.196  0.00  0.00            
ATOM   1085  CA  GLU X 139      -5.118 -19.603  29.775  0.00  0.00            
ATOM   1086  CB  GLU X 139      -5.050 -20.160  28.357  0.00  0.00            
ATOM   1087  CG  GLU X 139      -5.315 -21.654  28.312  0.00  0.00            
ATOM   1088  CD  GLU X 139      -5.275 -22.159  26.885  0.00  0.00            
ATOM   1089  OE1 GLU X 139      -5.927 -21.538  26.018  0.00  0.00            
ATOM   1090  OE2 GLU X 139      -4.604 -23.190  26.631  0.00  0.00            
ATOM   1091  C   GLU X 139      -4.362 -18.243  29.903  0.00  0.00            
ATOM   1092  O   GLU X 139      -3.233 -18.194  30.379  0.00  0.00            
ATOM   1093  N   PHE X 140      -5.006 -17.149  29.499  0.00  0.00            
ATOM   1094  CA  PHE X 140      -4.468 -15.927  29.674  0.00  0.00            
ATOM   1095  CB  PHE X 140      -5.407 -14.883  29.043  0.00  0.00            
ATOM   1096  CG  PHE X 140      -4.691 -13.699  28.433  0.00  0.00            
ATOM   1097  CD1 PHE X 140      -3.956 -12.828  29.222  0.00  0.00            
ATOM   1098  CD2 PHE X 140      -4.726 -13.479  27.062  0.00  0.00            
ATOM   1099  CE1 PHE X 140      -3.259 -11.759  28.655  0.00  0.00            
ATOM   1100  CE2 PHE X 140      -4.037 -12.415  26.492  0.00  0.00            
ATOM   1101  CZ  PHE X 140      -3.300 -11.555  27.291  0.00  0.00            
ATOM   1102  C   PHE X 140      -4.104 -15.540  31.068  0.00  0.00            
ATOM   1103  O   PHE X 140      -3.046 -14.990  31.348  0.00  0.00            
ATOM   1104  N   VAL X 141      -5.050 -15.807  31.961  0.00  0.00            
ATOM   1105  CA  VAL X 141      -4.841 -15.526  33.385  0.00  0.00            
ATOM   1106  CB  VAL X 141      -6.144 -15.786  34.213  0.00  0.00            
ATOM   1107  CG1 VAL X 141      -5.863 -15.772  35.715  0.00  0.00            
ATOM   1108  CG2 VAL X 141      -7.188 -14.743  33.875  0.00  0.00            
ATOM   1109  C   VAL X 141      -3.794 -16.317  34.022  0.00  0.00            
ATOM   1110  O   VAL X 141      -2.955 -15.747  34.728  0.00  0.00            
ATOM   1111  N   ARG X 142      -3.774 -17.630  33.792  0.00  0.00            
ATOM   1112  CA  ARG X 142      -2.708 -18.494  34.252  0.00  0.00            
ATOM   1113  CB  ARG X 142      -2.903 -19.885  33.636  0.00  0.00            
ATOM   1114  CG  ARG X 142      -2.129 -21.030  34.314  0.00  0.00            
ATOM   1115  CD  ARG X 142      -2.451 -22.325  33.559  0.00  0.00            
ATOM   1116  NE  ARG X 142      -1.555 -23.438  33.880  0.00  0.00            
ATOM   1117  CZ  ARG X 142      -1.881 -24.308  34.840  0.00  0.00            
ATOM   1118  NH1 ARG X 142      -3.010 -24.125  35.515  0.00  0.00            
ATOM   1119  NH2 ARG X 142      -1.113 -25.333  35.153  0.00  0.00            
ATOM   1120  C   ARG X 142      -1.292 -18.028  33.874  0.00  0.00            
ATOM   1121  O   ARG X 142      -0.365 -17.960  34.675  0.00  0.00            
ATOM   1122  N   MET X 143      -1.145 -17.692  32.594  0.00  0.00            
ATOM   1123  CA  MET X 143       0.046 -17.191  32.221  0.00  0.00            
ATOM   1124  CB  MET X 143      -0.010 -16.948  30.712  0.00  0.00            
ATOM   1125  CG  MET X 143      -0.078 -18.247  29.946  0.00  0.00            
ATOM   1126  SD  MET X 143      -0.427 -18.099  28.199  0.00  0.00            
ATOM   1127  CE  MET X 143       1.210 -17.634  27.575  0.00  0.00            
ATOM   1128  C   MET X 143       0.543 -15.891  32.882  0.00  0.00            
ATOM   1129  O   MET X 143       1.667 -15.600  33.287  0.00  0.00            
ATOM   1130  N   MET X 144      -0.493 -15.059  32.965  0.00  0.00            
ATOM   1131  CA  MET X 144      -0.122 -13.774  33.615  0.00  0.00            
ATOM   1132  CB  MET X 144      -1.275 -12.790  33.396  0.00  0.00            
ATOM   1133  CG  MET X 144      -1.011 -11.386  33.927  0.00  0.00            
ATOM   1134  SD  MET X 144       0.420 -10.578  33.179  0.00  0.00            
ATOM   1135  CE  MET X 144      -0.348  -9.694  31.781  0.00  0.00            
ATOM   1136  C   MET X 144       0.349 -13.859  35.050  0.00  0.00            
ATOM   1137  O   MET X 144       1.353 -13.354  35.544  0.00  0.00            
ATOM   1138  N   VAL X 145      -0.478 -14.640  35.733  0.00  0.00            
ATOM   1139  CA  VAL X 145      -0.161 -14.837  37.137  0.00  0.00            
ATOM   1140  CB  VAL X 145      -1.382 -15.460  37.866  0.00  0.00            
ATOM   1141  CG1 VAL X 145      -1.034 -15.820  39.307  0.00  0.00            
ATOM   1142  CG2 VAL X 145      -2.594 -14.520  37.815  0.00  0.00            
ATOM   1143  C   VAL X 145       1.077 -15.671  37.370  0.00  0.00            
ATOM   1144  O   VAL X 145       1.985 -15.332  38.138  0.00  0.00            
ATOM   1145  N   SER X 146       1.099 -16.813  36.683  0.00  0.00            
ATOM   1146  CA  SER X 146       2.253 -17.648  36.750  0.00  0.00            
ATOM   1147  CB  SER X 146       1.907 -18.889  35.862  0.00  0.00            
ATOM   1148  OG  SER X 146       2.104 -18.492  34.486  0.00  0.00            
ATOM   1149  C   SER X 146       3.593 -16.997  36.448  0.00  0.00            
ATOM   1150  O   SER X 146       4.604 -17.034  37.144  0.00  0.00            
END
ATOM      1  N   GLU X   1      20.862  -2.797  46.089  0.00  0.00            
ATOM      2  CA  GLU X   1      20.732  -2.211  44.579  0.00  0.00            
ATOM      3  CB  GLU X   1      21.745  -3.049  43.777  0.00  0.00            
ATOM      4  CG  GLU X   1      23.136  -3.305  44.333  0.00  0.00            
ATOM      5  CD  GLU X   1      24.051  -4.025  43.354  0.00  0.00            
ATOM      6  OE1 GLU X   1      23.653  -4.636  42.374  0.00  0.00            
ATOM      7  OE2 GLU X   1      25.256  -3.868  43.624  0.00  0.00            
ATOM      8  C   GLU X   1      19.470  -2.236  44.151  0.00  0.00            
ATOM      9  O   GLU X   1      18.648  -2.121  45.070  0.00  0.00            
ATOM     10  N   GLN X   2      19.262  -1.798  42.924  0.00  0.00            
ATOM     11  CA  GLN X   2      18.316  -1.127  42.403  0.00  0.00            
ATOM     12  CB  GLN X   2      17.954   0.356  42.164  0.00  0.00            
ATOM     13  CG  GLN X   2      16.799   0.467  41.171  0.00  0.00            
ATOM     14  CD  GLN X   2      16.284   1.855  40.881  0.00  0.00            
ATOM     15  OE1 GLN X   2      15.162   2.161  41.302  0.00  0.00            
ATOM     16  NE2 GLN X   2      16.989   2.743  40.183  0.00  0.00            
ATOM     17  C   GLN X   2      17.577  -2.010  41.214  0.00  0.00            
ATOM     18  O   GLN X   2      16.417  -2.264  40.891  0.00  0.00            
ATOM     19  N   LEU X   3      18.628  -2.334  40.465  0.00  0.00            
ATOM     20  CA  LEU X   3      17.957  -3.115  39.248  0.00  0.00            
ATOM     21  CB  LEU X   3      17.825  -2.263  37.974  0.00  0.00            
ATOM     22  CG  LEU X   3      17.214  -0.887  38.242  0.00  0.00            
ATOM     23  CD1 LEU X   3      17.267  -0.033  36.982  0.00  0.00            
ATOM     24  CD2 LEU X   3      15.779  -0.993  38.742  0.00  0.00            
ATOM     25  C   LEU X   3      18.782  -4.251  38.811  0.00  0.00            
ATOM     26  O   LEU X   3      19.978  -4.258  39.095  0.00  0.00            
ATOM     27  N   THR X   4      18.189  -5.214  38.116  0.00  0.00            
ATOM     28  CA  THR X   4      18.919  -6.303  37.634  0.00  0.00            
ATOM     29  CB  THR X   4      18.097  -7.531  38.068  0.00  0.00            
ATOM     30  OG1 THR X   4      17.862  -7.466  39.479  0.00  0.00            
ATOM     31  CG2 THR X   4      18.841  -8.802  37.756  0.00  0.00            
ATOM     32  C   THR X   4      19.411  -5.984  36.271  0.00  0.00            
ATOM     33  O   THR X   4      18.921  -4.957  35.766  0.00  0.00            
ATOM     34  N   GLU X   5      20.246  -6.786  35.643  0.00  0.00            
ATOM     35  CA  GLU X   5      20.615  -6.480  34.269  0.00  0.00            
ATOM     36  CB  GLU X   5      21.720  -7.448  33.829  0.00  0.00            
ATOM     37  CG  GLU X   5      23.054  -7.062  34.387  0.00  0.00            
ATOM     38  CD  GLU X   5      23.734  -5.889  33.719  0.00  0.00            
ATOM     39  OE1 GLU X   5      23.379  -5.453  32.613  0.00  0.00            
ATOM     40  OE2 GLU X   5      24.701  -5.362  34.316  0.00  0.00            
ATOM     41  C   GLU X   5      19.354  -6.703  33.333  0.00  0.00            
ATOM     42  O   GLU X   5      19.151  -5.919  32.412  0.00  0.00            
ATOM     43  N   GLU X   6      18.534  -7.719  33.590  0.00  0.00            
ATOM     44  CA  GLU X   6      17.373  -7.909  32.930  0.00  0.00            
ATOM     45  CB  GLU X   6      16.713  -9.193  33.444  0.00  0.00            
ATOM     46  CG  GLU X   6      17.647 -10.396  33.388  0.00  0.00            
ATOM     47  CD  GLU X   6      17.059 -11.693  33.955  0.00  0.00            
ATOM     48  OE1 GLU X   6      16.134 -11.642  34.803  0.00  0.00            
ATOM     49  OE2 GLU X   6      17.557 -12.777  33.562  0.00  0.00            
ATOM     50  C   GLU X   6      16.371  -6.761  32.972  0.00  0.00            
ATOM     51  O   GLU X   6      15.801  -6.369  31.959  0.00  0.00            
ATOM     52  N   GLN X   7      16.197  -6.171  34.153  0.00  0.00            
ATOM     53  CA  GLN X   7      15.349  -5.045  34.257  0.00  0.00            
ATOM     54  CB  GLN X   7      14.752  -5.007  35.674  0.00  0.00            
ATOM     55  CG  GLN X   7      15.750  -4.910  36.809  0.00  0.00            
ATOM     56  CD  GLN X   7      15.132  -5.215  38.170  0.00  0.00            
ATOM     57  OE1 GLN X   7      15.497  -4.609  39.180  0.00  0.00            
ATOM     58  NE2 GLN X   7      14.202  -6.168  38.202  0.00  0.00            
ATOM     59  C   GLN X   7      15.839  -3.835  33.399  0.00  0.00            
ATOM     60  O   GLN X   7      15.072  -3.178  32.704  0.00  0.00            
ATOM     61  N   ILE X   8      17.146  -3.584  33.439  0.00  0.00            
ATOM     62  CA  ILE X   8      17.677  -2.562  32.639  0.00  0.00            
ATOM     63  CB  ILE X   8      19.185  -2.400  32.938  0.00  0.00            
ATOM     64  CG1 ILE X   8      19.408  -1.969  34.397  0.00  0.00            
ATOM     65  CG2 ILE X   8      19.755  -1.408  31.945  0.00  0.00            
ATOM     66  CD1 ILE X   8      20.840  -1.874  34.862  0.00  0.00            
ATOM     67  C   ILE X   8      17.547  -2.800  31.167  0.00  0.00            
ATOM     68  O   ILE X   8      17.204  -1.880  30.432  0.00  0.00            
ATOM     69  N   ALA X   9      17.715  -4.041  30.715  0.00  0.00            
ATOM     70  CA  ALA X   9      17.505  -4.382  29.353  0.00  0.00            
ATOM     71  CB  ALA X   9      17.830  -5.843  29.123  0.00  0.00            
ATOM     72  C   ALA X   9      16.044  -4.091  28.954  0.00  0.00            
ATOM     73  O   ALA X   9      15.774  -3.495  27.901  0.00  0.00            
ATOM     74  N   GLU X  10      15.113  -4.479  29.825  0.00  0.00            
ATOM     75  CA  GLU X  10      13.749  -4.172  29.616  0.00  0.00            
ATOM     76  CB  GLU X  10      12.901  -4.844  30.690  0.00  0.00            
ATOM     77  CG  GLU X  10      12.771  -6.341  30.468  0.00  0.00            
ATOM     78  CD  GLU X  10      11.954  -6.974  31.575  0.00  0.00            
ATOM     79  OE1 GLU X  10      12.243  -6.696  32.759  0.00  0.00            
ATOM     80  OE2 GLU X  10      11.029  -7.765  31.262  0.00  0.00            
ATOM     81  C   GLU X  10      13.462  -2.651  29.504  0.00  0.00            
ATOM     82  O   GLU X  10      12.753  -2.177  28.623  0.00  0.00            
ATOM     83  N   PHE X  11      14.058  -1.889  30.419  0.00  0.00            
ATOM     84  CA  PHE X  11      13.894  -0.519  30.352  0.00  0.00            
ATOM     85  CB  PHE X  11      14.569   0.111  31.584  0.00  0.00            
ATOM     86  CG  PHE X  11      13.905   1.381  32.067  0.00  0.00            
ATOM     87  CD1 PHE X  11      13.880   2.517  31.274  0.00  0.00            
ATOM     88  CD2 PHE X  11      13.276   1.425  33.306  0.00  0.00            
ATOM     89  CE1 PHE X  11      13.231   3.677  31.702  0.00  0.00            
ATOM     90  CE2 PHE X  11      12.631   2.577  33.738  0.00  0.00            
ATOM     91  CZ  PHE X  11      12.607   3.704  32.933  0.00  0.00            
ATOM     92  C   PHE X  11      14.446   0.152  29.114  0.00  0.00            
ATOM     93  O   PHE X  11      13.900   1.078  28.517  0.00  0.00            
ATOM     94  N   LYS X  12      15.579  -0.409  28.694  0.00  0.00            
ATOM     95  CA  LYS X  12      16.215   0.166  27.439  0.00  0.00            
ATOM     96  CB  LYS X  12      17.623  -0.335  27.169  0.00  0.00            
ATOM     97  CG  LYS X  12      18.691   0.170  28.146  0.00  0.00            
ATOM     98  CD  LYS X  12      19.835  -0.830  28.197  0.00  0.00            
ATOM     99  CE  LYS X  12      21.172  -0.195  28.543  0.00  0.00            
ATOM    100  NZ  LYS X  12      22.294  -1.147  28.283  0.00  0.00            
ATOM    101  C   LYS X  12      15.283  -0.042  26.230  0.00  0.00            
ATOM    102  O   LYS X  12      15.102   0.861  25.420  0.00  0.00            
ATOM    103  N   GLU X  13      14.663  -1.216  26.130  0.00  0.00            
ATOM    104  CA  GLU X  13      13.757  -1.462  25.092  0.00  0.00            
ATOM    105  CB  GLU X  13      13.307  -2.925  25.161  0.00  0.00            
ATOM    106  CG  GLU X  13      14.472  -3.903  25.068  0.00  0.00            
ATOM    107  CD  GLU X  13      14.084  -5.379  25.201  0.00  0.00            
ATOM    108  OE1 GLU X  13      13.031  -5.698  25.808  0.00  0.00            
ATOM    109  OE2 GLU X  13      14.868  -6.232  24.714  0.00  0.00            
ATOM    110  C   GLU X  13      12.537  -0.459  25.175  0.00  0.00            
ATOM    111  O   GLU X  13      12.101   0.109  24.180  0.00  0.00            
ATOM    112  N   ALA X  14      12.023  -0.257  26.387  0.00  0.00            
ATOM    113  CA  ALA X  14      10.974   0.649  26.549  0.00  0.00            
ATOM    114  CB  ALA X  14      10.519   0.626  27.993  0.00  0.00            
ATOM    115  C   ALA X  14      11.357   2.103  26.208  0.00  0.00            
ATOM    116  O   ALA X  14      10.597   2.814  25.558  0.00  0.00            
ATOM    117  N   PHE X  15      12.563   2.521  26.588  0.00  0.00            
ATOM    118  CA  PHE X  15      13.033   3.813  26.231  0.00  0.00            
ATOM    119  CB  PHE X  15      14.402   4.055  26.892  0.00  0.00            
ATOM    120  CG  PHE X  15      14.665   5.500  27.251  0.00  0.00            
ATOM    121  CD1 PHE X  15      14.764   6.472  26.268  0.00  0.00            
ATOM    122  CD2 PHE X  15      14.779   5.891  28.580  0.00  0.00            
ATOM    123  CE1 PHE X  15      14.965   7.813  26.600  0.00  0.00            
ATOM    124  CE2 PHE X  15      14.981   7.224  28.917  0.00  0.00            
ATOM    125  CZ  PHE X  15      15.072   8.187  27.925  0.00  0.00            
ATOM    126  C   PHE X  15      13.154   4.032  24.744  0.00  0.00            
ATOM    127  O   PHE X  15      12.864   5.097  24.201  0.00  0.00            
ATOM    128  N   ALA X  16      13.569   2.964  24.064  0.00  0.00            
ATOM    129  CA  ALA X  16      13.694   3.065  22.590  0.00  0.00            
ATOM    130  CB  ALA X  16      14.405   1.858  21.987  0.00  0.00            
ATOM    131  C   ALA X  16      12.433   3.254  21.878  0.00  0.00            
ATOM    132  O   ALA X  16      12.376   3.959  20.872  0.00  0.00            
ATOM    133  N   LEU X  17      11.354   2.717  22.446  0.00  0.00            
ATOM    134  CA  LEU X  17       9.996   2.946  21.885  0.00  0.00            
ATOM    135  CB  LEU X  17       8.903   2.143  22.601  0.00  0.00            
ATOM    136  CG  LEU X  17       8.980   0.623  22.456  0.00  0.00            
ATOM    137  CD1 LEU X  17       7.639  -0.017  22.782  0.00  0.00            
ATOM    138  CD2 LEU X  17       9.435   0.238  21.057  0.00  0.00            
ATOM    139  C   LEU X  17       9.642   4.422  21.850  0.00  0.00            
ATOM    140  O   LEU X  17       8.815   4.827  21.030  0.00  0.00            
ATOM    141  N   PHE X  18      10.165   5.209  22.788  0.00  0.00            
ATOM    142  CA  PHE X  18       9.796   6.522  22.952  0.00  0.00            
ATOM    143  CB  PHE X  18       9.770   6.869  24.456  0.00  0.00            
ATOM    144  CG  PHE X  18       8.620   6.207  25.198  0.00  0.00            
ATOM    145  CD1 PHE X  18       8.743   4.910  25.667  0.00  0.00            
ATOM    146  CD2 PHE X  18       7.425   6.883  25.391  0.00  0.00            
ATOM    147  CE1 PHE X  18       7.697   4.297  26.330  0.00  0.00            
ATOM    148  CE2 PHE X  18       6.374   6.275  26.060  0.00  0.00            
ATOM    149  CZ  PHE X  18       6.500   4.969  26.504  0.00  0.00            
ATOM    150  C   PHE X  18      10.769   7.470  22.371  0.00  0.00            
ATOM    151  O   PHE X  18      10.301   8.550  22.028  0.00  0.00            
ATOM    152  N   ASP X  19      12.035   7.117  22.158  0.00  0.00            
ATOM    153  CA  ASP X  19      13.041   7.892  21.544  0.00  0.00            
ATOM    154  CB  ASP X  19      14.400   7.188  21.546  0.00  0.00            
ATOM    155  CG  ASP X  19      15.108   7.258  22.887  0.00  0.00            
ATOM    156  OD1 ASP X  19      14.452   7.488  23.926  0.00  0.00            
ATOM    157  OD2 ASP X  19      16.340   7.067  22.890  0.00  0.00            
ATOM    158  C   ASP X  19      12.988   7.240  20.047  0.00  0.00            
ATOM    159  O   ASP X  19      13.694   6.291  19.674  0.00  0.00            
ATOM    160  N   LYS X  20      12.107   7.853  19.258  0.00  0.00            
ATOM    161  CA  LYS X  20      11.876   7.626  17.941  0.00  0.00            
ATOM    162  CB  LYS X  20      10.701   8.399  17.350  0.00  0.00            
ATOM    163  CG  LYS X  20       9.428   8.276  18.151  0.00  0.00            
ATOM    164  CD  LYS X  20       8.328   9.115  17.546  0.00  0.00            
ATOM    165  CE  LYS X  20       7.085   9.073  18.403  0.00  0.00            
ATOM    166  NZ  LYS X  20       6.056  10.004  17.883  0.00  0.00            
ATOM    167  C   LYS X  20      13.148   7.912  17.110  0.00  0.00            
ATOM    168  O   LYS X  20      13.742   7.077  16.421  0.00  0.00            
ATOM    169  N   ASP X  21      13.557   9.167  17.224  0.00  0.00            
ATOM    170  CA  ASP X  21      14.706   9.541  16.479  0.00  0.00            
ATOM    171  CB  ASP X  21      14.618  11.054  16.256  0.00  0.00            
ATOM    172  CG  ASP X  21      13.458  11.428  15.356  0.00  0.00            
ATOM    173  OD1 ASP X  21      12.740  10.536  14.861  0.00  0.00            
ATOM    174  OD2 ASP X  21      13.245  12.643  15.192  0.00  0.00            
ATOM    175  C   ASP X  21      16.069   9.132  16.900  0.00  0.00            
ATOM    176  O   ASP X  21      17.063   9.187  16.179  0.00  0.00            
ATOM    177  N   GLY X  22      16.103   8.667  18.139  0.00  0.00            
ATOM    178  CA  GLY X  22      17.453   8.172  18.647  0.00  0.00            
ATOM    179  C   GLY X  22      18.593   9.126  19.100  0.00  0.00            
ATOM    180  O   GLY X  22      19.715   8.781  19.446  0.00  0.00            
ATOM    181  N   ASP X  23      18.120  10.393  19.284  0.00  0.00            
ATOM    182  CA  ASP X  23      18.710  11.513  19.828  0.00  0.00            
ATOM    183  CB  ASP X  23      18.505  12.876  19.143  0.00  0.00            
ATOM    184  CG  ASP X  23      19.545  13.928  19.481  0.00  0.00            
ATOM    185  OD1 ASP X  23      20.232  13.772  20.488  0.00  0.00            
ATOM    186  OD2 ASP X  23      19.719  14.943  18.719  0.00  0.00            
ATOM    187  C   ASP X  23      19.029  11.589  21.260  0.00  0.00            
ATOM    188  O   ASP X  23      19.732  12.452  21.752  0.00  0.00            
ATOM    189  N   GLY X  24      18.423  10.684  22.006  0.00  0.00            
ATOM    190  CA  GLY X  24      18.770  10.682  23.504  0.00  0.00            
ATOM    191  C   GLY X  24      17.755  11.128  24.379  0.00  0.00            
ATOM    192  O   GLY X  24      17.513  10.456  25.392  0.00  0.00            
ATOM    193  N   THR X  25      16.939  12.097  23.960  0.00  0.00            
ATOM    194  CA  THR X  25      15.713  12.686  24.358  0.00  0.00            
ATOM    195  CB  THR X  25      15.821  14.211  24.086  0.00  0.00            
ATOM    196  OG1 THR X  25      15.530  14.502  22.722  0.00  0.00            
ATOM    197  CG2 THR X  25      17.201  14.836  24.374  0.00  0.00            
ATOM    198  C   THR X  25      14.275  12.109  24.076  0.00  0.00            
ATOM    199  O   THR X  25      14.117  11.319  23.120  0.00  0.00            
ATOM    200  N   ILE X  26      13.282  12.541  24.846  0.00  0.00            
ATOM    201  CA  ILE X  26      11.969  12.219  24.426  0.00  0.00            
ATOM    202  CB  ILE X  26      11.269  11.328  25.460  0.00  0.00            
ATOM    203  CG1 ILE X  26      11.953   9.972  25.515  0.00  0.00            
ATOM    204  CG2 ILE X  26       9.808  11.130  25.070  0.00  0.00            
ATOM    205  CD1 ILE X  26      11.727   9.220  26.811  0.00  0.00            
ATOM    206  C   ILE X  26      11.180  13.393  24.199  0.00  0.00            
ATOM    207  O   ILE X  26      11.049  14.106  25.193  0.00  0.00            
ATOM    208  N   THR X  27      10.667  13.728  23.012  0.00  0.00            
ATOM    209  CA  THR X  27       9.936  15.122  23.094  0.00  0.00            
ATOM    210  CB  THR X  27      10.298  15.692  21.720  0.00  0.00            
ATOM    211  OG1 THR X  27       9.988  14.710  20.732  0.00  0.00            
ATOM    212  CG2 THR X  27      11.791  16.026  21.655  0.00  0.00            
ATOM    213  C   THR X  27       8.521  14.890  23.340  0.00  0.00            
ATOM    214  O   THR X  27       8.067  13.749  23.430  0.00  0.00            
ATOM    215  N   THR X  28       7.782  15.982  23.514  0.00  0.00            
ATOM    216  CA  THR X  28       6.345  15.991  23.785  0.00  0.00            
ATOM    217  CB  THR X  28       5.730  17.430  23.913  0.00  0.00            
ATOM    218  OG1 THR X  28       5.919  18.169  22.699  0.00  0.00            
ATOM    219  CG2 THR X  28       6.367  18.194  25.064  0.00  0.00            
ATOM    220  C   THR X  28       5.626  15.197  22.612  0.00  0.00            
ATOM    221  O   THR X  28       4.753  14.382  22.892  0.00  0.00            
ATOM    222  N   LYS X  29       6.015  15.412  21.357  0.00  0.00            
ATOM    223  CA  LYS X  29       5.558  14.697  20.311  0.00  0.00            
ATOM    224  CB  LYS X  29       5.979  15.272  18.968  0.00  0.00            
ATOM    225  CG  LYS X  29       5.479  16.712  18.793  0.00  0.00            
ATOM    226  CD  LYS X  29       5.713  17.200  17.387  0.00  0.00            
ATOM    227  CE  LYS X  29       5.315  18.649  17.143  0.00  0.00            
ATOM    228  NZ  LYS X  29       6.346  19.341  16.308  0.00  0.00            
ATOM    229  C   LYS X  29       5.706  13.198  20.408  0.00  0.00            
ATOM    230  O   LYS X  29       4.783  12.419  20.190  0.00  0.00            
ATOM    231  N   GLU X  30       6.906  12.802  20.810  0.00  0.00            
ATOM    232  CA  GLU X  30       7.205  11.375  20.983  0.00  0.00            
ATOM    233  CB  GLU X  30       8.674  11.157  21.447  0.00  0.00            
ATOM    234  CG  GLU X  30       9.663  11.571  20.370  0.00  0.00            
ATOM    235  CD  GLU X  30      11.106  11.506  20.842  0.00  0.00            
ATOM    236  OE1 GLU X  30      11.376  11.456  22.067  0.00  0.00            
ATOM    237  OE2 GLU X  30      11.965  11.492  19.939  0.00  0.00            
ATOM    238  C   GLU X  30       6.485  10.722  22.109  0.00  0.00            
ATOM    239  O   GLU X  30       5.946   9.624  21.992  0.00  0.00            
ATOM    240  N   LEU X  31       6.410  11.444  23.229  0.00  0.00            
ATOM    241  CA  LEU X  31       5.677  10.927  24.357  0.00  0.00            
ATOM    242  CB  LEU X  31       5.569  11.950  25.470  0.00  0.00            
ATOM    243  CG  LEU X  31       6.838  12.263  26.232  0.00  0.00            
ATOM    244  CD1 LEU X  31       6.462  13.106  27.431  0.00  0.00            
ATOM    245  CD2 LEU X  31       7.535  10.975  26.653  0.00  0.00            
ATOM    246  C   LEU X  31       4.135  10.802  24.114  0.00  0.00            
ATOM    247  O   LEU X  31       3.359  10.182  24.846  0.00  0.00            
ATOM    248  N   GLY X  32       3.739  11.494  23.049  0.00  0.00            
ATOM    249  CA  GLY X  32       2.345  11.485  22.651  0.00  0.00            
ATOM    250  C   GLY X  32       2.124  10.285  21.789  0.00  0.00            
ATOM    251  O   GLY X  32       1.111   9.610  21.943  0.00  0.00            
ATOM    252  N   THR X  33       3.087   9.931  20.941  0.00  0.00            
ATOM    253  CA  THR X  33       3.026   8.740  20.205  0.00  0.00            
ATOM    254  CB  THR X  33       4.350   8.693  19.343  0.00  0.00            
ATOM    255  OG1 THR X  33       4.139   9.674  18.275  0.00  0.00            
ATOM    256  CG2 THR X  33       4.730   7.339  18.750  0.00  0.00            
ATOM    257  C   THR X  33       2.915   7.491  21.045  0.00  0.00            
ATOM    258  O   THR X  33       2.100   6.611  20.778  0.00  0.00            
ATOM    259  N   VAL X  34       3.701   7.446  22.113  0.00  0.00            
ATOM    260  CA  VAL X  34       3.663   6.425  23.043  0.00  0.00            
ATOM    261  CB  VAL X  34       4.837   6.559  24.051  0.00  0.00            
ATOM    262  CG1 VAL X  34       4.783   5.457  25.104  0.00  0.00            
ATOM    263  CG2 VAL X  34       6.189   6.556  23.325  0.00  0.00            
ATOM    264  C   VAL X  34       2.390   6.233  23.744  0.00  0.00            
ATOM    265  O   VAL X  34       1.821   5.137  23.799  0.00  0.00            
ATOM    266  N   MET X  35       1.900   7.333  24.318  0.00  0.00            
ATOM    267  CA  MET X  35       0.627   7.288  24.990  0.00  0.00            
ATOM    268  CB  MET X  35       0.316   8.629  25.638  0.00  0.00            
ATOM    269  CG  MET X  35       1.338   9.049  26.676  0.00  0.00            
ATOM    270  SD  MET X  35       1.018  10.768  27.195  0.00  0.00            
ATOM    271  CE  MET X  35      -0.406  10.515  28.064  0.00  0.00            
ATOM    272  C   MET X  35      -0.600   6.908  24.157  0.00  0.00            
ATOM    273  O   MET X  35      -1.575   6.323  24.620  0.00  0.00            
ATOM    274  N   ARG X  36      -0.521   7.308  22.889  0.00  0.00            
ATOM    275  CA  ARG X  36      -1.528   6.944  21.987  0.00  0.00            
ATOM    276  CB  ARG X  36      -1.300   7.609  20.621  0.00  0.00            
ATOM    277  CG  ARG X  36      -2.070   8.921  20.416  0.00  0.00            
ATOM    278  CD  ARG X  36      -1.544   9.727  19.218  0.00  0.00            
ATOM    279  NE  ARG X  36      -1.471  11.164  19.497  0.00  0.00            
ATOM    280  CZ  ARG X  36      -0.632  12.003  18.889  0.00  0.00            
ATOM    281  NH1 ARG X  36       0.203  11.557  17.965  0.00  0.00            
ATOM    282  NH2 ARG X  36      -0.626  13.290  19.201  0.00  0.00            
ATOM    283  C   ARG X  36      -1.626   5.423  21.863  0.00  0.00            
ATOM    284  O   ARG X  36      -2.645   4.752  22.003  0.00  0.00            
ATOM    285  N   SER X  37      -0.423   4.899  21.696  0.00  0.00            
ATOM    286  CA  SER X  37      -0.258   3.478  21.588  0.00  0.00            
ATOM    287  CB  SER X  37       1.225   3.073  21.510  0.00  0.00            
ATOM    288  OG  SER X  37       1.849   3.532  20.325  0.00  0.00            
ATOM    289  C   SER X  37      -0.667   2.698  22.738  0.00  0.00            
ATOM    290  O   SER X  37      -0.922   1.495  22.690  0.00  0.00            
ATOM    291  N   LEU X  38      -0.843   3.421  23.844  0.00  0.00            
ATOM    292  CA  LEU X  38      -1.414   2.894  25.040  0.00  0.00            
ATOM    293  CB  LEU X  38      -0.742   3.569  26.241  0.00  0.00            
ATOM    294  CG  LEU X  38       0.779   3.559  26.321  0.00  0.00            
ATOM    295  CD1 LEU X  38       1.211   4.242  27.597  0.00  0.00            
ATOM    296  CD2 LEU X  38       1.267   2.125  26.294  0.00  0.00            
ATOM    297  C   LEU X  38      -2.867   3.233  25.424  0.00  0.00            
ATOM    298  O   LEU X  38      -3.313   2.917  26.533  0.00  0.00            
ATOM    299  N   GLY X  39      -3.600   3.797  24.490  0.00  0.00            
ATOM    300  CA  GLY X  39      -4.886   4.128  24.509  0.00  0.00            
ATOM    301  C   GLY X  39      -5.363   5.514  24.820  0.00  0.00            
ATOM    302  O   GLY X  39      -6.505   5.908  24.597  0.00  0.00            
ATOM    303  N   GLN X  40      -4.431   6.301  25.343  0.00  0.00            
ATOM    304  CA  GLN X  40      -4.697   7.698  25.572  0.00  0.00            
ATOM    305  CB  GLN X  40      -3.861   8.195  26.752  0.00  0.00            
ATOM    306  CG  GLN X  40      -4.296   7.674  28.111  0.00  0.00            
ATOM    307  CD  GLN X  40      -3.708   6.314  28.451  0.00  0.00            
ATOM    308  OE1 GLN X  40      -2.918   5.738  27.692  0.00  0.00            
ATOM    309  NE2 GLN X  40      -4.088   5.795  29.612  0.00  0.00            
ATOM    310  C   GLN X  40      -4.194   8.731  24.518  0.00  0.00            
ATOM    311  O   GLN X  40      -3.100   8.588  23.992  0.00  0.00            
ATOM    312  N   ASN X  41      -5.013   9.673  24.131  0.00  0.00            
ATOM    313  CA  ASN X  41      -4.756  10.567  23.228  0.00  0.00            
ATOM    314  CB  ASN X  41      -5.781  10.626  22.128  0.00  0.00            
ATOM    315  CG  ASN X  41      -5.367  11.613  21.040  0.00  0.00            
ATOM    316  OD1 ASN X  41      -5.020  12.763  21.317  0.00  0.00            
ATOM    317  ND2 ASN X  41      -5.429  11.197  19.798  0.00  0.00            
ATOM    318  C   ASN X  41      -4.642  11.935  23.880  0.00  0.00            
ATOM    319  O   ASN X  41      -5.618  12.685  23.933  0.00  0.00            
ATOM    320  N   PRO X  42      -3.475  12.246  24.433  0.00  0.00            
ATOM    321  CA  PRO X  42      -3.460  13.543  25.067  0.00  0.00            
ATOM    322  CB  PRO X  42      -2.296  13.332  26.060  0.00  0.00            
ATOM    323  CG  PRO X  42      -1.605  12.123  25.570  0.00  0.00            
ATOM    324  CD  PRO X  42      -2.701  11.230  25.015  0.00  0.00            
ATOM    325  C   PRO X  42      -3.184  14.581  24.038  0.00  0.00            
ATOM    326  O   PRO X  42      -2.802  14.275  22.894  0.00  0.00            
ATOM    327  N   THR X  43      -3.451  15.826  24.416  0.00  0.00            
ATOM    328  CA  THR X  43      -3.216  16.928  23.567  0.00  0.00            
ATOM    329  CB  THR X  43      -4.131  18.131  23.921  0.00  0.00            
ATOM    330  OG1 THR X  43      -3.941  18.442  25.321  0.00  0.00            
ATOM    331  CG2 THR X  43      -5.586  17.742  23.699  0.00  0.00            
ATOM    332  C   THR X  43      -1.827  17.394  23.752  0.00  0.00            
ATOM    333  O   THR X  43      -1.157  16.844  24.645  0.00  0.00            
ATOM    334  N   GLU X  44      -1.359  18.333  22.955  0.00  0.00            
ATOM    335  CA  GLU X  44      -0.034  18.827  23.106  0.00  0.00            
ATOM    336  CB  GLU X  44       0.293  19.834  21.996  0.00  0.00            
ATOM    337  CG  GLU X  44       0.580  19.155  20.694  0.00  0.00            
ATOM    338  CD  GLU X  44       1.934  18.495  20.577  0.00  0.00            
ATOM    339  OE1 GLU X  44       2.864  18.734  21.364  0.00  0.00            
ATOM    340  OE2 GLU X  44       2.110  17.690  19.633  0.00  0.00            
ATOM    341  C   GLU X  44       0.131  19.585  24.472  0.00  0.00            
ATOM    342  O   GLU X  44       1.142  19.427  25.148  0.00  0.00            
ATOM    343  N   ALA X  45      -0.883  20.343  24.884  0.00  0.00            
ATOM    344  CA  ALA X  45      -0.885  20.944  26.138  0.00  0.00            
ATOM    345  CB  ALA X  45      -2.144  21.768  26.306  0.00  0.00            
ATOM    346  C   ALA X  45      -0.739  19.939  27.300  0.00  0.00            
ATOM    347  O   ALA X  45       0.050  20.108  28.224  0.00  0.00            
ATOM    348  N   GLU X  46      -1.520  18.862  27.227  0.00  0.00            
ATOM    349  CA  GLU X  46      -1.416  17.894  28.238  0.00  0.00            
ATOM    350  CB  GLU X  46      -2.519  16.855  28.012  0.00  0.00            
ATOM    351  CG  GLU X  46      -3.914  17.469  28.021  0.00  0.00            
ATOM    352  CD  GLU X  46      -5.052  16.484  27.731  0.00  0.00            
ATOM    353  OE1 GLU X  46      -4.821  15.435  27.080  0.00  0.00            
ATOM    354  OE2 GLU X  46      -6.201  16.787  28.139  0.00  0.00            
ATOM    355  C   GLU X  46      -0.053  17.214  28.287  0.00  0.00            
ATOM    356  O   GLU X  46       0.532  16.898  29.321  0.00  0.00            
ATOM    357  N   LEU X  47       0.463  17.016  27.075  0.00  0.00            
ATOM    358  CA  LEU X  47       1.800  16.358  27.005  0.00  0.00            
ATOM    359  CB  LEU X  47       2.198  16.001  25.568  0.00  0.00            
ATOM    360  CG  LEU X  47       1.377  14.899  24.896  0.00  0.00            
ATOM    361  CD1 LEU X  47       2.129  14.316  23.710  0.00  0.00            
ATOM    362  CD2 LEU X  47       1.018  13.810  25.895  0.00  0.00            
ATOM    363  C   LEU X  47       2.894  17.204  27.640  0.00  0.00            
ATOM    364  O   LEU X  47       3.821  16.742  28.302  0.00  0.00            
ATOM    365  N   GLN X  48       2.737  18.509  27.427  0.00  0.00            
ATOM    366  CA  GLN X  48       3.748  19.426  28.033  0.00  0.00            
ATOM    367  CB  GLN X  48       3.509  20.878  27.600  0.00  0.00            
ATOM    368  CG  GLN X  48       3.991  21.122  26.170  0.00  0.00            
ATOM    369  CD  GLN X  48       3.480  22.455  25.637  0.00  0.00            
ATOM    370  OE1 GLN X  48       2.582  23.066  26.218  0.00  0.00            
ATOM    371  NE2 GLN X  48       4.040  22.900  24.518  0.00  0.00            
ATOM    372  C   GLN X  48       3.750  19.381  29.542  0.00  0.00            
ATOM    373  O   GLN X  48       4.801  19.349  30.173  0.00  0.00            
ATOM    374  N   ASP X  49       2.563  19.314  30.143  0.00  0.00            
ATOM    375  CA  ASP X  49       2.480  19.192  31.535  0.00  0.00            
ATOM    376  CB  ASP X  49       1.018  19.286  31.966  0.00  0.00            
ATOM    377  CG  ASP X  49       0.315  20.587  31.658  0.00  0.00            
ATOM    378  OD1 ASP X  49       0.980  21.595  31.342  0.00  0.00            
ATOM    379  OD2 ASP X  49      -0.933  20.599  31.751  0.00  0.00            
ATOM    380  C   ASP X  49       3.141  17.847  32.043  0.00  0.00            
ATOM    381  O   ASP X  49       3.864  17.834  33.034  0.00  0.00            
ATOM    382  N   MET X  50       2.904  16.750  31.327  0.00  0.00            
ATOM    383  CA  MET X  50       3.487  15.560  31.637  0.00  0.00            
ATOM    384  CB  MET X  50       3.015  14.476  30.666  0.00  0.00            
ATOM    385  CG  MET X  50       1.562  14.131  30.889  0.00  0.00            
ATOM    386  SD  MET X  50       0.816  13.085  29.646  0.00  0.00            
ATOM    387  CE  MET X  50       1.443  11.464  30.160  0.00  0.00            
ATOM    388  C   MET X  50       5.088  15.640  31.608  0.00  0.00            
ATOM    389  O   MET X  50       5.812  15.208  32.499  0.00  0.00            
ATOM    390  N   ILE X  51       5.581  16.231  30.522  0.00  0.00            
ATOM    391  CA  ILE X  51       7.045  16.349  30.443  0.00  0.00            
ATOM    392  CB  ILE X  51       7.431  16.900  29.051  0.00  0.00            
ATOM    393  CG1 ILE X  51       7.042  15.907  27.944  0.00  0.00            
ATOM    394  CG2 ILE X  51       8.915  17.204  29.064  0.00  0.00            
ATOM    395  CD1 ILE X  51       7.264  16.359  26.522  0.00  0.00            
ATOM    396  C   ILE X  51       7.617  17.266  31.432  0.00  0.00            
ATOM    397  O   ILE X  51       8.707  17.056  31.961  0.00  0.00            
ATOM    398  N   ASN X  52       6.843  18.300  31.757  0.00  0.00            
ATOM    399  CA  ASN X  52       7.316  19.265  32.795  0.00  0.00            
ATOM    400  CB  ASN X  52       6.215  20.328  32.954  0.00  0.00            
ATOM    401  CG  ASN X  52       6.583  21.420  33.933  0.00  0.00            
ATOM    402  OD1 ASN X  52       6.801  21.162  35.111  0.00  0.00            
ATOM    403  ND2 ASN X  52       6.612  22.656  33.456  0.00  0.00            
ATOM    404  C   ASN X  52       7.475  18.617  34.173  0.00  0.00            
ATOM    405  O   ASN X  52       8.451  18.914  34.854  0.00  0.00            
ATOM    406  N   GLU X  53       6.602  17.688  34.558  0.00  0.00            
ATOM    407  CA  GLU X  53       6.728  16.949  35.706  0.00  0.00            
ATOM    408  CB  GLU X  53       5.523  16.017  35.864  0.00  0.00            
ATOM    409  CG  GLU X  53       4.195  16.764  35.834  0.00  0.00            
ATOM    410  CD  GLU X  53       2.952  15.871  35.920  0.00  0.00            
ATOM    411  OE1 GLU X  53       3.017  14.671  35.553  0.00  0.00            
ATOM    412  OE2 GLU X  53       1.888  16.394  36.334  0.00  0.00            
ATOM    413  C   GLU X  53       8.185  16.235  35.709  0.00  0.00            
ATOM    414  O   GLU X  53       8.987  16.301  36.639  0.00  0.00            
ATOM    415  N   VAL X  54       8.419  15.528  34.601  0.00  0.00            
ATOM    416  CA  VAL X  54       9.669  14.819  34.592  0.00  0.00            
ATOM    417  CB  VAL X  54       9.545  13.742  33.491  0.00  0.00            
ATOM    418  CG1 VAL X  54      10.884  12.995  33.297  0.00  0.00            
ATOM    419  CG2 VAL X  54       8.410  12.758  33.851  0.00  0.00            
ATOM    420  C   VAL X  54      10.870  15.376  33.841  0.00  0.00            
ATOM    421  O   VAL X  54      11.624  14.590  33.266  0.00  0.00            
ATOM    422  N   ASP X  55      11.006  16.700  33.752  0.00  0.00            
ATOM    423  CA  ASP X  55      12.116  17.228  33.020  0.00  0.00            
ATOM    424  CB  ASP X  55      11.490  18.079  31.896  0.00  0.00            
ATOM    425  CG  ASP X  55      10.430  19.075  32.404  0.00  0.00            
ATOM    426  OD1 ASP X  55      10.113  19.094  33.618  0.00  0.00            
ATOM    427  OD2 ASP X  55       9.903  19.847  31.571  0.00  0.00            
ATOM    428  C   ASP X  55      13.038  17.675  34.006  0.00  0.00            
ATOM    429  O   ASP X  55      12.614  18.812  34.204  0.00  0.00            
ATOM    430  N   ALA X  56      14.059  17.151  34.686  0.00  0.00            
ATOM    431  CA  ALA X  56      14.382  18.145  35.812  0.00  0.00            
ATOM    432  CB  ALA X  56      15.304  17.150  36.510  0.00  0.00            
ATOM    433  C   ALA X  56      15.095  19.472  35.470  0.00  0.00            
ATOM    434  O   ALA X  56      14.880  20.540  36.050  0.00  0.00            
ATOM    435  N   ASP X  57      15.895  19.378  34.418  0.00  0.00            
ATOM    436  CA  ASP X  57      16.618  20.584  33.960  0.00  0.00            
ATOM    437  CB  ASP X  57      17.872  20.132  33.206  0.00  0.00            
ATOM    438  CG  ASP X  57      18.863  19.439  34.117  0.00  0.00            
ATOM    439  OD1 ASP X  57      18.623  19.336  35.337  0.00  0.00            
ATOM    440  OD2 ASP X  57      19.873  18.949  33.579  0.00  0.00            
ATOM    441  C   ASP X  57      15.835  21.656  33.250  0.00  0.00            
ATOM    442  O   ASP X  57      16.275  22.795  33.104  0.00  0.00            
ATOM    443  N   GLY X  58      14.645  21.283  32.804  0.00  0.00            
ATOM    444  CA  GLY X  58      13.797  22.298  32.121  0.00  0.00            
ATOM    445  C   GLY X  58      14.122  22.719  30.611  0.00  0.00            
ATOM    446  O   GLY X  58      13.551  23.624  30.015  0.00  0.00            
ATOM    447  N   ASN X  59      15.010  21.913  30.011  0.00  0.00            
ATOM    448  CA  ASN X  59      15.281  21.873  28.660  0.00  0.00            
ATOM    449  CB  ASN X  59      16.341  20.833  28.300  0.00  0.00            
ATOM    450  CG  ASN X  59      17.624  21.031  29.075  0.00  0.00            
ATOM    451  OD1 ASN X  59      18.010  22.161  29.369  0.00  0.00            
ATOM    452  ND2 ASN X  59      18.291  19.934  29.417  0.00  0.00            
ATOM    453  C   ASN X  59      14.193  21.407  27.666  0.00  0.00            
ATOM    454  O   ASN X  59      14.435  21.380  26.461  0.00  0.00            
ATOM    455  N   GLY X  60      12.992  21.145  28.174  0.00  0.00            
ATOM    456  CA  GLY X  60      11.948  20.804  27.284  0.00  0.00            
ATOM    457  C   GLY X  60      11.629  19.405  27.046  0.00  0.00            
ATOM    458  O   GLY X  60      10.465  18.991  27.150  0.00  0.00            
ATOM    459  N   THR X  61      12.666  18.575  26.908  0.00  0.00            
ATOM    460  CA  THR X  61      12.714  17.138  26.801  0.00  0.00            
ATOM    461  CB  THR X  61      13.609  16.817  25.574  0.00  0.00            
ATOM    462  OG1 THR X  61      14.987  16.975  25.899  0.00  0.00            
ATOM    463  CG2 THR X  61      13.359  17.690  24.328  0.00  0.00            
ATOM    464  C   THR X  61      13.229  16.303  28.007  0.00  0.00            
ATOM    465  O   THR X  61      13.815  16.764  28.986  0.00  0.00            
ATOM    466  N   ILE X  62      12.926  15.018  27.875  0.00  0.00            
ATOM    467  CA  ILE X  62      13.208  14.003  28.868  0.00  0.00            
ATOM    468  CB  ILE X  62      12.120  12.919  28.922  0.00  0.00            
ATOM    469  CG1 ILE X  62      10.731  13.532  29.083  0.00  0.00            
ATOM    470  CG2 ILE X  62      12.394  11.945  30.044  0.00  0.00            
ATOM    471  CD1 ILE X  62       9.634  12.520  28.863  0.00  0.00            
ATOM    472  C   ILE X  62      14.343  13.161  28.593  0.00  0.00            
ATOM    473  O   ILE X  62      14.280  12.476  27.569  0.00  0.00            
ATOM    474  N   ASP X  63      15.418  13.211  29.369  0.00  0.00            
ATOM    475  CA  ASP X  63      16.586  12.301  28.952  0.00  0.00            
ATOM    476  CB  ASP X  63      17.874  12.931  29.520  0.00  0.00            
ATOM    477  CG  ASP X  63      17.762  13.318  30.997  0.00  0.00            
ATOM    478  OD1 ASP X  63      16.939  12.737  31.734  0.00  0.00            
ATOM    479  OD2 ASP X  63      18.518  14.217  31.430  0.00  0.00            
ATOM    480  C   ASP X  63      16.304  10.862  29.636  0.00  0.00            
ATOM    481  O   ASP X  63      15.285  10.508  30.246  0.00  0.00            
ATOM    482  N   PHE X  64      17.327  10.026  29.412  0.00  0.00            
ATOM    483  CA  PHE X  64      17.303   8.723  29.896  0.00  0.00            
ATOM    484  CB  PHE X  64      18.380   7.784  29.428  0.00  0.00            
ATOM    485  CG  PHE X  64      18.216   7.283  28.006  0.00  0.00            
ATOM    486  CD1 PHE X  64      17.209   6.381  27.706  0.00  0.00            
ATOM    487  CD2 PHE X  64      19.080   7.654  27.005  0.00  0.00            
ATOM    488  CE1 PHE X  64      17.042   5.923  26.413  0.00  0.00            
ATOM    489  CE2 PHE X  64      18.869   7.264  25.698  0.00  0.00            
ATOM    490  CZ  PHE X  64      17.853   6.360  25.399  0.00  0.00            
ATOM    491  C   PHE X  64      17.247   8.626  31.394  0.00  0.00            
ATOM    492  O   PHE X  64      16.400   7.945  31.984  0.00  0.00            
ATOM    493  N   PRO X  65      18.190   9.320  32.032  0.00  0.00            
ATOM    494  CA  PRO X  65      18.237   9.313  33.530  0.00  0.00            
ATOM    495  CB  PRO X  65      19.441  10.189  33.848  0.00  0.00            
ATOM    496  CG  PRO X  65      20.377   9.848  32.734  0.00  0.00            
ATOM    497  CD  PRO X  65      19.452   9.912  31.532  0.00  0.00            
ATOM    498  C   PRO X  65      16.910   9.811  34.153  0.00  0.00            
ATOM    499  O   PRO X  65      16.357   9.243  35.096  0.00  0.00            
ATOM    500  N   GLU X  66      16.416  10.900  33.572  0.00  0.00            
ATOM    501  CA  GLU X  66      15.174  11.454  34.083  0.00  0.00            
ATOM    502  CB  GLU X  66      14.917  12.808  33.413  0.00  0.00            
ATOM    503  CG  GLU X  66      16.032  13.814  33.677  0.00  0.00            
ATOM    504  CD  GLU X  66      15.859  15.164  32.973  0.00  0.00            
ATOM    505  OE1 GLU X  66      15.163  15.242  31.930  0.00  0.00            
ATOM    506  OE2 GLU X  66      16.457  16.155  33.461  0.00  0.00            
ATOM    507  C   GLU X  66      14.017  10.499  33.862  0.00  0.00            
ATOM    508  O   GLU X  66      13.193  10.288  34.748  0.00  0.00            
ATOM    509  N   PHE X  67      14.002   9.865  32.697  0.00  0.00            
ATOM    510  CA  PHE X  67      12.996   8.910  32.323  0.00  0.00            
ATOM    511  CB  PHE X  67      13.211   8.483  30.875  0.00  0.00            
ATOM    512  CG  PHE X  67      12.299   7.391  30.432  0.00  0.00            
ATOM    513  CD1 PHE X  67      11.041   7.684  29.937  0.00  0.00            
ATOM    514  CD2 PHE X  67      12.702   6.068  30.492  0.00  0.00            
ATOM    515  CE1 PHE X  67      10.199   6.682  29.508  0.00  0.00            
ATOM    516  CE2 PHE X  67      11.869   5.059  30.068  0.00  0.00            
ATOM    517  CZ  PHE X  67      10.611   5.368  29.573  0.00  0.00            
ATOM    518  C   PHE X  67      13.062   7.585  33.096  0.00  0.00            
ATOM    519  O   PHE X  67      12.045   6.950  33.355  0.00  0.00            
ATOM    520  N   LEU X  68      14.272   7.198  33.498  0.00  0.00            
ATOM    521  CA  LEU X  68      14.409   5.937  34.273  0.00  0.00            
ATOM    522  CB  LEU X  68      15.803   5.386  34.010  0.00  0.00            
ATOM    523  CG  LEU X  68      16.079   5.168  32.522  0.00  0.00            
ATOM    524  CD1 LEU X  68      17.467   4.607  32.340  0.00  0.00            
ATOM    525  CD2 LEU X  68      15.035   4.231  31.924  0.00  0.00            
ATOM    526  C   LEU X  68      14.101   6.015  35.738  0.00  0.00            
ATOM    527  O   LEU X  68      13.952   4.959  36.371  0.00  0.00            
ATOM    528  N   SER X  69      13.950   7.212  36.311  0.00  0.00            
ATOM    529  CA  SER X  69      13.616   7.397  37.633  0.00  0.00            
ATOM    530  CB  SER X  69      14.488   8.427  38.375  0.00  0.00            
ATOM    531  OG  SER X  69      14.698   9.667  37.781  0.00  0.00            
ATOM    532  C   SER X  69      12.040   7.457  37.782  0.00  0.00            
ATOM    533  O   SER X  69      11.376   6.779  38.567  0.00  0.00            
ATOM    534  N   LEU X  70      11.493   8.371  36.979  0.00  0.00            
ATOM    535  CA  LEU X  70      10.010   8.525  37.076  0.00  0.00            
ATOM    536  CB  LEU X  70       9.640   9.857  36.425  0.00  0.00            
ATOM    537  CG  LEU X  70      10.209  11.155  36.996  0.00  0.00            
ATOM    538  CD1 LEU X  70       9.299  12.294  36.572  0.00  0.00            
ATOM    539  CD2 LEU X  70      10.319  11.083  38.509  0.00  0.00            
ATOM    540  C   LEU X  70       9.205   7.413  36.360  0.00  0.00            
ATOM    541  O   LEU X  70       7.995   7.308  36.549  0.00  0.00            
ATOM    542  N   MET X  71       9.834   6.697  35.437  0.00  0.00            
ATOM    543  CA  MET X  71       9.035   5.702  34.752  0.00  0.00            
ATOM    544  CB  MET X  71       9.420   5.751  33.266  0.00  0.00            
ATOM    545  CG  MET X  71       9.121   7.098  32.641  0.00  0.00            
ATOM    546  SD  MET X  71       9.439   7.220  30.882  0.00  0.00            
ATOM    547  CE  MET X  71       7.734   7.134  30.295  0.00  0.00            
ATOM    548  C   MET X  71       9.037   4.358  35.224  0.00  0.00            
ATOM    549  O   MET X  71       7.994   3.687  35.191  0.00  0.00            
ATOM    550  N   ALA X  72      10.160   3.937  35.774  0.00  0.00            
ATOM    551  CA  ALA X  72      10.280   2.649  36.399  0.00  0.00            
ATOM    552  CB  ALA X  72      11.724   2.395  36.832  0.00  0.00            
ATOM    553  C   ALA X  72       9.183   2.365  37.457  0.00  0.00            
ATOM    554  O   ALA X  72       8.525   1.328  37.468  0.00  0.00            
ATOM    555  N   ARG X  73       8.971   3.362  38.307  0.00  0.00            
ATOM    556  CA  ARG X  73       8.027   3.291  39.340  0.00  0.00            
ATOM    557  CB  ARG X  73       8.178   4.480  40.287  0.00  0.00            
ATOM    558  CG  ARG X  73       7.778   4.181  41.709  0.00  0.00            
ATOM    559  CD  ARG X  73       8.267   5.266  42.647  0.00  0.00            
ATOM    560  NE  ARG X  73       8.637   4.721  43.951  0.00  0.00            
ATOM    561  CZ  ARG X  73       9.799   4.123  44.210  0.00  0.00            
ATOM    562  NH1 ARG X  73      10.710   3.997  43.251  0.00  0.00            
ATOM    563  NH2 ARG X  73      10.044   3.638  45.422  0.00  0.00            
ATOM    564  C   ARG X  73       6.556   3.173  38.713  0.00  0.00            
ATOM    565  O   ARG X  73       5.707   2.355  39.035  0.00  0.00            
ATOM    566  N   LYS X  74       6.331   4.140  37.823  0.00  0.00            
ATOM    567  CA  LYS X  74       4.924   4.156  37.166  0.00  0.00            
ATOM    568  CB  LYS X  74       4.833   5.391  36.286  0.00  0.00            
ATOM    569  CG  LYS X  74       4.806   6.689  37.110  0.00  0.00            
ATOM    570  CD  LYS X  74       4.419   7.915  36.297  0.00  0.00            
ATOM    571  CE  LYS X  74       4.214   9.171  37.110  0.00  0.00            
ATOM    572  NZ  LYS X  74       2.860   9.279  37.722  0.00  0.00            
ATOM    573  C   LYS X  74       4.741   2.984  36.304  0.00  0.00            
ATOM    574  O   LYS X  74       3.587   2.595  36.141  0.00  0.00            
ATOM    575  N   MET X  75       5.794   2.363  35.789  0.00  0.00            
ATOM    576  CA  MET X  75       5.765   1.210  34.994  0.00  0.00            
ATOM    577  CB  MET X  75       7.096   1.200  34.242  0.00  0.00            
ATOM    578  CG  MET X  75       7.458   2.504  33.546  0.00  0.00            
ATOM    579  SD  MET X  75       6.376   2.865  32.169  0.00  0.00            
ATOM    580  CE  MET X  75       6.679   1.435  31.177  0.00  0.00            
ATOM    581  C   MET X  75       5.320  -0.046  35.680  0.00  0.00            
ATOM    582  O   MET X  75       4.634  -0.945  35.195  0.00  0.00            
ATOM    583  N   LYS X  76       5.822  -0.108  36.913  0.00  0.00            
ATOM    584  CA  LYS X  76       5.521  -1.397  37.630  0.00  0.00            
ATOM    585  CB  LYS X  76       6.425  -1.446  38.851  0.00  0.00            
ATOM    586  CG  LYS X  76       6.432  -2.810  39.498  0.00  0.00            
ATOM    587  CD  LYS X  76       7.355  -2.801  40.710  0.00  0.00            
ATOM    588  CE  LYS X  76       6.810  -3.707  41.809  0.00  0.00            
ATOM    589  NZ  LYS X  76       7.515  -3.458  43.134  0.00  0.00            
ATOM    590  C   LYS X  76       3.986  -1.525  37.807  0.00  0.00            
ATOM    591  O   LYS X  76       3.302  -2.531  37.571  0.00  0.00            
ATOM    592  N   GLU X  77       3.465  -0.382  38.248  0.00  0.00            
ATOM    593  CA  GLU X  77       2.050  -0.382  38.411  0.00  0.00            
ATOM    594  CB  GLU X  77       1.652   0.900  39.134  0.00  0.00            
ATOM    595  CG  GLU X  77       1.950   0.839  40.622  0.00  0.00            
ATOM    596  CD  GLU X  77       1.575   2.143  41.294  0.00  0.00            
ATOM    597  OE1 GLU X  77       1.969   3.211  40.778  0.00  0.00            
ATOM    598  OE2 GLU X  77       0.899   2.101  42.352  0.00  0.00            
ATOM    599  C   GLU X  77       1.240  -0.610  37.095  0.00  0.00            
ATOM    600  O   GLU X  77       0.258  -1.333  36.991  0.00  0.00            
ATOM    601  N   GLN X  78       1.693   0.158  36.111  0.00  0.00            
ATOM    602  CA  GLN X  78       1.097   0.022  34.825  0.00  0.00            
ATOM    603  CB  GLN X  78       1.681   1.091  33.908  0.00  0.00            
ATOM    604  CG  GLN X  78       1.540   2.512  34.436  0.00  0.00            
ATOM    605  CD  GLN X  78       2.138   3.527  33.488  0.00  0.00            
ATOM    606  OE1 GLN X  78       3.317   3.454  33.139  0.00  0.00            
ATOM    607  NE2 GLN X  78       1.327   4.482  33.065  0.00  0.00            
ATOM    608  C   GLN X  78       1.232  -1.145  33.894  0.00  0.00            
ATOM    609  O   GLN X  78       0.498  -1.434  32.960  0.00  0.00            
ATOM    610  N   ASP X  79       2.320  -1.843  34.200  0.00  0.00            
ATOM    611  CA  ASP X  79       2.598  -3.059  33.312  0.00  0.00            
ATOM    612  CB  ASP X  79       4.043  -3.564  33.447  0.00  0.00            
ATOM    613  CG  ASP X  79       5.076  -2.559  32.977  0.00  0.00            
ATOM    614  OD1 ASP X  79       4.716  -1.542  32.348  0.00  0.00            
ATOM    615  OD2 ASP X  79       6.272  -2.802  33.251  0.00  0.00            
ATOM    616  C   ASP X  79       1.786  -4.283  33.715  0.00  0.00            
ATOM    617  O   ASP X  79       1.414  -5.137  32.916  0.00  0.00            
ATOM    618  N   SER X  80       1.489  -4.337  35.013  0.00  0.00            
ATOM    619  CA  SER X  80       0.690  -5.476  35.466  0.00  0.00            
ATOM    620  CB  SER X  80       0.878  -5.572  36.983  0.00  0.00            
ATOM    621  OG  SER X  80      -0.077  -4.789  37.657  0.00  0.00            
ATOM    622  C   SER X  80      -0.740  -5.417  34.892  0.00  0.00            
ATOM    623  O   SER X  80      -1.339  -6.301  34.276  0.00  0.00            
ATOM    624  N   GLU X  81      -1.289  -4.231  35.177  0.00  0.00            
ATOM    625  CA  GLU X  81      -2.678  -4.093  34.713  0.00  0.00            
ATOM    626  CB  GLU X  81      -3.396  -3.062  35.627  0.00  0.00            
ATOM    627  CG  GLU X  81      -3.608  -3.742  36.988  0.00  0.00            
ATOM    628  CD  GLU X  81      -3.684  -2.742  38.123  0.00  0.00            
ATOM    629  OE1 GLU X  81      -3.653  -1.533  37.837  0.00  0.00            
ATOM    630  OE2 GLU X  81      -3.934  -3.171  39.270  0.00  0.00            
ATOM    631  C   GLU X  81      -2.813  -4.061  33.132  0.00  0.00            
ATOM    632  O   GLU X  81      -3.730  -4.511  32.446  0.00  0.00            
ATOM    633  N   GLU X  82      -1.803  -3.360  32.616  0.00  0.00            
ATOM    634  CA  GLU X  82      -1.938  -3.150  31.130  0.00  0.00            
ATOM    635  CB  GLU X  82      -0.840  -2.193  30.590  0.00  0.00            
ATOM    636  CG  GLU X  82      -1.019  -0.681  30.911  0.00  0.00            
ATOM    637  CD  GLU X  82       0.042   0.249  30.232  0.00  0.00            
ATOM    638  OE1 GLU X  82       1.224   0.273  30.667  0.00  0.00            
ATOM    639  OE2 GLU X  82      -0.325   0.970  29.269  0.00  0.00            
ATOM    640  C   GLU X  82      -1.694  -4.314  30.305  0.00  0.00            
ATOM    641  O   GLU X  82      -2.194  -4.385  29.185  0.00  0.00            
ATOM    642  N   GLU X  83      -1.030  -5.316  30.866  0.00  0.00            
ATOM    643  CA  GLU X  83      -0.753  -6.564  30.225  0.00  0.00            
ATOM    644  CB  GLU X  83       0.540  -7.187  30.779  0.00  0.00            
ATOM    645  CG  GLU X  83       1.774  -6.646  30.057  0.00  0.00            
ATOM    646  CD  GLU X  83       3.035  -7.385  30.453  0.00  0.00            
ATOM    647  OE1 GLU X  83       2.942  -8.578  30.810  0.00  0.00            
ATOM    648  OE2 GLU X  83       4.123  -6.773  30.406  0.00  0.00            
ATOM    649  C   GLU X  83      -2.047  -7.422  30.001  0.00  0.00            
ATOM    650  O   GLU X  83      -2.399  -7.853  28.899  0.00  0.00            
ATOM    651  N   LEU X  84      -2.770  -7.589  31.099  0.00  0.00            
ATOM    652  CA  LEU X  84      -4.027  -8.334  31.005  0.00  0.00            
ATOM    653  CB  LEU X  84      -4.592  -8.593  32.402  0.00  0.00            
ATOM    654  CG  LEU X  84      -3.770  -9.533  33.280  0.00  0.00            
ATOM    655  CD1 LEU X  84      -4.249  -9.531  34.730  0.00  0.00            
ATOM    656  CD2 LEU X  84      -3.856 -10.963  32.733  0.00  0.00            
ATOM    657  C   LEU X  84      -5.072  -7.741  30.118  0.00  0.00            
ATOM    658  O   LEU X  84      -5.620  -8.388  29.221  0.00  0.00            
ATOM    659  N   ILE X  85      -5.317  -6.455  30.323  0.00  0.00            
ATOM    660  CA  ILE X  85      -6.249  -5.777  29.517  0.00  0.00            
ATOM    661  CB  ILE X  85      -6.814  -4.548  30.265  0.00  0.00            
ATOM    662  CG1 ILE X  85      -5.724  -3.484  30.439  0.00  0.00            
ATOM    663  CG2 ILE X  85      -7.364  -4.984  31.635  0.00  0.00            
ATOM    664  CD1 ILE X  85      -6.261  -2.118  30.893  0.00  0.00            
ATOM    665  C   ILE X  85      -5.962  -5.739  27.997  0.00  0.00            
ATOM    666  O   ILE X  85      -6.757  -6.120  27.134  0.00  0.00            
ATOM    667  N   GLU X  86      -4.736  -5.327  27.709  0.00  0.00            
ATOM    668  CA  GLU X  86      -4.329  -5.291  26.347  0.00  0.00            
ATOM    669  CB  GLU X  86      -2.976  -4.573  26.203  0.00  0.00            
ATOM    670  CG  GLU X  86      -2.723  -4.165  24.741  0.00  0.00            
ATOM    671  CD  GLU X  86      -1.452  -3.337  24.571  0.00  0.00            
ATOM    672  OE1 GLU X  86      -0.395  -3.970  24.424  0.00  0.00            
ATOM    673  OE2 GLU X  86      -1.549  -2.081  24.593  0.00  0.00            
ATOM    674  C   GLU X  86      -4.176  -6.586  25.583  0.00  0.00            
ATOM    675  O   GLU X  86      -4.415  -6.713  24.387  0.00  0.00            
ATOM    676  N   ALA X  87      -3.789  -7.605  26.350  0.00  0.00            
ATOM    677  CA  ALA X  87      -3.616  -8.917  25.667  0.00  0.00            
ATOM    678  CB  ALA X  87      -2.836  -9.829  26.596  0.00  0.00            
ATOM    679  C   ALA X  87      -5.001  -9.641  25.411  0.00  0.00            
ATOM    680  O   ALA X  87      -5.056 -10.620  24.669  0.00  0.00            
ATOM    681  N   PHE X  88      -6.035  -9.266  26.154  0.00  0.00            
ATOM    682  CA  PHE X  88      -7.202 -10.002  25.973  0.00  0.00            
ATOM    683  CB  PHE X  88      -7.878  -9.947  27.362  0.00  0.00            
ATOM    684  CG  PHE X  88      -9.085 -10.798  27.608  0.00  0.00            
ATOM    685  CD1 PHE X  88      -9.365 -11.937  26.869  0.00  0.00            
ATOM    686  CD2 PHE X  88      -9.923 -10.479  28.676  0.00  0.00            
ATOM    687  CE1 PHE X  88     -10.468 -12.718  27.152  0.00  0.00            
ATOM    688  CE2 PHE X  88     -11.032 -11.255  28.965  0.00  0.00            
ATOM    689  CZ  PHE X  88     -11.303 -12.373  28.206  0.00  0.00            
ATOM    690  C   PHE X  88      -8.023  -9.403  24.872  0.00  0.00            
ATOM    691  O   PHE X  88      -8.240 -10.034  23.841  0.00  0.00            
ATOM    692  N   LYS X  89      -8.439  -8.158  25.049  0.00  0.00            
ATOM    693  CA  LYS X  89      -9.196  -7.451  23.986  0.00  0.00            
ATOM    694  CB  LYS X  89      -9.480  -6.000  24.399  0.00  0.00            
ATOM    695  CG  LYS X  89     -10.531  -5.888  25.506  0.00  0.00            
ATOM    696  CD  LYS X  89     -11.220  -4.518  25.528  0.00  0.00            
ATOM    697  CE  LYS X  89     -10.316  -3.411  26.076  0.00  0.00            
ATOM    698  NZ  LYS X  89      -9.914  -3.608  27.503  0.00  0.00            
ATOM    699  C   LYS X  89      -8.625  -7.552  22.574  0.00  0.00            
ATOM    700  O   LYS X  89      -9.308  -7.961  21.631  0.00  0.00            
ATOM    701  N   VAL X  90      -7.351  -7.212  22.440  0.00  0.00            
ATOM    702  CA  VAL X  90      -6.719  -7.279  21.212  0.00  0.00            
ATOM    703  CB  VAL X  90      -5.297  -6.660  21.291  0.00  0.00            
ATOM    704  CG1 VAL X  90      -4.470  -6.958  20.058  0.00  0.00            
ATOM    705  CG2 VAL X  90      -5.318  -5.155  21.535  0.00  0.00            
ATOM    706  C   VAL X  90      -6.648  -8.621  20.560  0.00  0.00            
ATOM    707  O   VAL X  90      -6.979  -8.781  19.380  0.00  0.00            
ATOM    708  N   PHE X  91      -6.223  -9.620  21.335  0.00  0.00            
ATOM    709  CA  PHE X  91      -6.171 -11.010  20.836  0.00  0.00            
ATOM    710  CB  PHE X  91      -5.550 -11.957  21.870  0.00  0.00            
ATOM    711  CG  PHE X  91      -4.154 -11.681  22.356  0.00  0.00            
ATOM    712  CD1 PHE X  91      -3.123 -11.395  21.459  0.00  0.00            
ATOM    713  CD2 PHE X  91      -3.847 -11.779  23.695  0.00  0.00            
ATOM    714  CE1 PHE X  91      -1.826 -11.213  21.876  0.00  0.00            
ATOM    715  CE2 PHE X  91      -2.561 -11.528  24.166  0.00  0.00            
ATOM    716  CZ  PHE X  91      -1.544 -11.270  23.234  0.00  0.00            
ATOM    717  C   PHE X  91      -7.459 -11.685  20.507  0.00  0.00            
ATOM    718  O   PHE X  91      -7.523 -12.701  19.813  0.00  0.00            
ATOM    719  N   ASP X  92      -8.541 -11.059  20.947  0.00  0.00            
ATOM    720  CA  ASP X  92      -9.870 -11.609  20.648  0.00  0.00            
ATOM    721  CB  ASP X  92     -10.885 -11.102  21.641  0.00  0.00            
ATOM    722  CG  ASP X  92     -11.744 -12.219  22.188  0.00  0.00            
ATOM    723  OD1 ASP X  92     -12.730 -12.583  21.538  0.00  0.00            
ATOM    724  OD2 ASP X  92     -11.404 -12.718  23.260  0.00  0.00            
ATOM    725  C   ASP X  92     -10.363 -10.477  19.648  0.00  0.00            
ATOM    726  O   ASP X  92     -11.007  -9.492  20.038  0.00  0.00            
ATOM    727  N   ARG X  93      -9.995 -10.657  18.380  0.00  0.00            
ATOM    728  CA  ARG X  93     -10.326  -9.810  17.364  0.00  0.00            
ATOM    729  CB  ARG X  93      -9.281  -9.980  16.221  0.00  0.00            
ATOM    730  CG  ARG X  93      -7.998  -9.331  16.751  0.00  0.00            
ATOM    731  CD  ARG X  93      -7.590  -8.305  15.680  0.00  0.00            
ATOM    732  NE  ARG X  93      -7.352  -7.081  16.431  0.00  0.00            
ATOM    733  CZ  ARG X  93      -7.640  -5.867  15.981  0.00  0.00            
ATOM    734  NH1 ARG X  93      -8.159  -5.654  14.774  0.00  0.00            
ATOM    735  NH2 ARG X  93      -7.338  -4.956  16.894  0.00  0.00            
ATOM    736  C   ARG X  93     -11.876  -9.836  17.117  0.00  0.00            
ATOM    737  O   ARG X  93     -12.629  -8.860  17.169  0.00  0.00            
ATOM    738  N   ASP X  94     -12.311 -11.062  16.864  0.00  0.00            
ATOM    739  CA  ASP X  94     -13.743 -11.198  16.557  0.00  0.00            
ATOM    740  CB  ASP X  94     -13.929 -12.443  15.685  0.00  0.00            
ATOM    741  CG  ASP X  94     -13.328 -12.266  14.306  0.00  0.00            
ATOM    742  OD1 ASP X  94     -12.805 -11.178  13.990  0.00  0.00            
ATOM    743  OD2 ASP X  94     -13.344 -13.258  13.555  0.00  0.00            
ATOM    744  C   ASP X  94     -14.682 -11.170  17.720  0.00  0.00            
ATOM    745  O   ASP X  94     -15.893 -11.028  17.568  0.00  0.00            
ATOM    746  N   GLY X  95     -14.114 -11.274  18.912  0.00  0.00            
ATOM    747  CA  GLY X  95     -15.046 -11.177  20.122  0.00  0.00            
ATOM    748  C   GLY X  95     -15.892 -12.349  20.578  0.00  0.00            
ATOM    749  O   GLY X  95     -16.677 -12.319  21.517  0.00  0.00            
ATOM    750  N   ASN X  96     -15.500 -13.511  19.980  0.00  0.00            
ATOM    751  CA  ASN X  96     -15.920 -14.833  20.212  0.00  0.00            
ATOM    752  CB  ASN X  96     -15.533 -15.939  19.211  0.00  0.00            
ATOM    753  CG  ASN X  96     -16.174 -17.291  19.479  0.00  0.00            
ATOM    754  OD1 ASN X  96     -17.414 -17.424  19.539  0.00  0.00            
ATOM    755  ND2 ASN X  96     -15.324 -18.312  19.692  0.00  0.00            
ATOM    756  C   ASN X  96     -15.550 -15.504  21.498  0.00  0.00            
ATOM    757  O   ASN X  96     -16.040 -16.546  21.889  0.00  0.00            
ATOM    758  N   GLY X  97     -14.525 -14.948  22.120  0.00  0.00            
ATOM    759  CA  GLY X  97     -14.032 -15.490  23.417  0.00  0.00            
ATOM    760  C   GLY X  97     -12.697 -16.316  23.236  0.00  0.00            
ATOM    761  O   GLY X  97     -11.876 -16.426  24.148  0.00  0.00            
ATOM    762  N   LEU X  98     -12.559 -16.918  22.063  0.00  0.00            
ATOM    763  CA  LEU X  98     -11.373 -17.629  21.761  0.00  0.00            
ATOM    764  CB  LEU X  98     -11.674 -18.763  20.773  0.00  0.00            
ATOM    765  CG  LEU X  98     -12.680 -19.795  21.278  0.00  0.00            
ATOM    766  CD1 LEU X  98     -13.093 -20.729  20.111  0.00  0.00            
ATOM    767  CD2 LEU X  98     -12.069 -20.575  22.442  0.00  0.00            
ATOM    768  C   LEU X  98     -10.683 -16.951  20.592  0.00  0.00            
ATOM    769  O   LEU X  98     -11.150 -16.355  19.623  0.00  0.00            
ATOM    770  N   ILE X  99      -9.404 -16.881  20.936  0.00  0.00            
ATOM    771  CA  ILE X  99      -8.194 -16.301  20.251  0.00  0.00            
ATOM    772  CB  ILE X  99      -7.076 -15.676  21.095  0.00  0.00            
ATOM    773  CG1 ILE X  99      -7.700 -14.573  21.950  0.00  0.00            
ATOM    774  CG2 ILE X  99      -5.936 -15.135  20.208  0.00  0.00            
ATOM    775  CD1 ILE X  99      -6.747 -13.925  22.884  0.00  0.00            
ATOM    776  C   ILE X  99      -7.688 -17.316  19.343  0.00  0.00            
ATOM    777  O   ILE X  99      -7.203 -18.331  19.845  0.00  0.00            
ATOM    778  N   SER X 100      -7.759 -17.114  18.029  0.00  0.00            
ATOM    779  CA  SER X 100      -7.254 -18.268  17.147  0.00  0.00            
ATOM    780  CB  SER X 100      -8.180 -18.386  15.939  0.00  0.00            
ATOM    781  OG  SER X 100      -8.169 -17.172  15.200  0.00  0.00            
ATOM    782  C   SER X 100      -5.883 -17.940  16.717  0.00  0.00            
ATOM    783  O   SER X 100      -5.411 -16.827  16.946  0.00  0.00            
ATOM    784  N   ALA X 101      -5.194 -18.914  16.125  0.00  0.00            
ATOM    785  CA  ALA X 101      -3.866 -18.734  15.651  0.00  0.00            
ATOM    786  CB  ALA X 101      -3.251 -20.061  15.234  0.00  0.00            
ATOM    787  C   ALA X 101      -3.784 -17.581  14.607  0.00  0.00            
ATOM    788  O   ALA X 101      -2.883 -16.751  14.670  0.00  0.00            
ATOM    789  N   ALA X 102      -4.756 -17.502  13.700  0.00  0.00            
ATOM    790  CA  ALA X 102      -4.826 -16.449  12.792  0.00  0.00            
ATOM    791  CB  ALA X 102      -5.997 -16.653  11.853  0.00  0.00            
ATOM    792  C   ALA X 102      -4.947 -15.063  13.531  0.00  0.00            
ATOM    793  O   ALA X 102      -4.265 -14.092  13.217  0.00  0.00            
ATOM    794  N   GLU X 103      -5.833 -15.013  14.524  0.00  0.00            
ATOM    795  CA  GLU X 103      -5.958 -13.819  15.252  0.00  0.00            
ATOM    796  CB  GLU X 103      -7.138 -13.980  16.216  0.00  0.00            
ATOM    797  CG  GLU X 103      -8.438 -14.325  15.500  0.00  0.00            
ATOM    798  CD  GLU X 103      -9.637 -14.564  16.424  0.00  0.00            
ATOM    799  OE1 GLU X 103      -9.449 -14.923  17.613  0.00  0.00            
ATOM    800  OE2 GLU X 103     -10.786 -14.417  15.937  0.00  0.00            
ATOM    801  C   GLU X 103      -4.681 -13.427  16.031  0.00  0.00            
ATOM    802  O   GLU X 103      -4.262 -12.274  16.053  0.00  0.00            
ATOM    803  N   LEU X 104      -4.039 -14.423  16.638  0.00  0.00            
ATOM    804  CA  LEU X 104      -2.830 -14.164  17.294  0.00  0.00            
ATOM    805  CB  LEU X 104      -2.440 -15.399  18.097  0.00  0.00            
ATOM    806  CG  LEU X 104      -3.300 -15.771  19.309  0.00  0.00            
ATOM    807  CD1 LEU X 104      -2.844 -17.097  19.897  0.00  0.00            
ATOM    808  CD2 LEU X 104      -3.202 -14.644  20.327  0.00  0.00            
ATOM    809  C   LEU X 104      -1.689 -13.641  16.369  0.00  0.00            
ATOM    810  O   LEU X 104      -0.971 -12.696  16.680  0.00  0.00            
ATOM    811  N   ARG X 105      -1.575 -14.257  15.194  0.00  0.00            
ATOM    812  CA  ARG X 105      -0.622 -13.784  14.262  0.00  0.00            
ATOM    813  CB  ARG X 105      -0.752 -14.686  13.035  0.00  0.00            
ATOM    814  CG  ARG X 105      -0.026 -14.240  11.817  0.00  0.00            
ATOM    815  CD  ARG X 105      -0.572 -15.028  10.644  0.00  0.00            
ATOM    816  NE  ARG X 105       0.191 -14.841   9.417  0.00  0.00            
ATOM    817  CZ  ARG X 105      -0.019 -13.866   8.544  0.00  0.00            
ATOM    818  NH1 ARG X 105      -0.978 -12.974   8.740  0.00  0.00            
ATOM    819  NH2 ARG X 105       0.767 -13.756   7.487  0.00  0.00            
ATOM    820  C   ARG X 105      -0.818 -12.391  13.806  0.00  0.00            
ATOM    821  O   ARG X 105       0.140 -11.641  13.669  0.00  0.00            
ATOM    822  N   HIS X 106      -2.070 -12.039  13.533  0.00  0.00            
ATOM    823  CA  HIS X 106      -2.448 -10.706  13.142  0.00  0.00            
ATOM    824  CB  HIS X 106      -3.948 -10.585  12.858  0.00  0.00            
ATOM    825  CG  HIS X 106      -4.336 -10.832  11.430  0.00  0.00            
ATOM    826  ND1 HIS X 106      -4.366 -12.064  10.819  0.00  0.00            
ATOM    827  CD2 HIS X 106      -4.765  -9.939  10.505  0.00  0.00            
ATOM    828  CE1 HIS X 106      -4.779 -11.924   9.563  0.00  0.00            
ATOM    829  NE2 HIS X 106      -5.029 -10.650   9.331  0.00  0.00            
ATOM    830  C   HIS X 106      -2.100  -9.628  14.186  0.00  0.00            
ATOM    831  O   HIS X 106      -1.423  -8.636  13.901  0.00  0.00            
ATOM    832  N   VAL X 107      -2.522  -9.876  15.418  0.00  0.00            
ATOM    833  CA  VAL X 107      -2.257  -8.963  16.479  0.00  0.00            
ATOM    834  CB  VAL X 107      -3.022  -9.358  17.772  0.00  0.00            
ATOM    835  CG1 VAL X 107      -2.526  -8.603  18.987  0.00  0.00            
ATOM    836  CG2 VAL X 107      -4.531  -9.180  17.645  0.00  0.00            
ATOM    837  C   VAL X 107      -0.769  -8.765  16.806  0.00  0.00            
ATOM    838  O   VAL X 107      -0.276  -7.701  17.178  0.00  0.00            
ATOM    839  N   MET X 108      -0.058  -9.886  16.687  0.00  0.00            
ATOM    840  CA  MET X 108       1.399  -9.820  17.111  0.00  0.00            
ATOM    841  CB  MET X 108       1.863 -11.275  17.261  0.00  0.00            
ATOM    842  CG  MET X 108       1.382 -11.970  18.526  0.00  0.00            
ATOM    843  SD  MET X 108       1.684 -13.753  18.494  0.00  0.00            
ATOM    844  CE  MET X 108       3.442 -13.812  18.997  0.00  0.00            
ATOM    845  C   MET X 108       2.140  -8.911  16.155  0.00  0.00            
ATOM    846  O   MET X 108       2.985  -8.149  16.615  0.00  0.00            
ATOM    847  N   THR X 109       1.805  -8.899  14.867  0.00  0.00            
ATOM    848  CA  THR X 109       2.357  -8.000  13.936  0.00  0.00            
ATOM    849  CB  THR X 109       1.677  -8.318  12.545  0.00  0.00            
ATOM    850  OG1 THR X 109       2.315  -9.556  12.088  0.00  0.00            
ATOM    851  CG2 THR X 109       1.785  -7.239  11.471  0.00  0.00            
ATOM    852  C   THR X 109       2.104  -6.570  14.329  0.00  0.00            
ATOM    853  O   THR X 109       3.020  -5.736  14.308  0.00  0.00            
ATOM    854  N   ASN X 110       0.873  -6.283  14.750  0.00  0.00            
ATOM    855  CA  ASN X 110       0.544  -4.985  15.237  0.00  0.00            
ATOM    856  CB  ASN X 110      -0.958  -4.850  15.488  0.00  0.00            
ATOM    857  CG  ASN X 110      -1.666  -4.605  14.168  0.00  0.00            
ATOM    858  OD1 ASN X 110      -1.201  -3.859  13.290  0.00  0.00            
ATOM    859  ND2 ASN X 110      -2.852  -5.186  14.007  0.00  0.00            
ATOM    860  C   ASN X 110       1.272  -4.553  16.494  0.00  0.00            
ATOM    861  O   ASN X 110       1.510  -3.369  16.716  0.00  0.00            
ATOM    862  N   LEU X 111       1.609  -5.535  17.329  0.00  0.00            
ATOM    863  CA  LEU X 111       2.360  -5.295  18.488  0.00  0.00            
ATOM    864  CB  LEU X 111       2.448  -6.567  19.337  0.00  0.00            
ATOM    865  CG  LEU X 111       1.147  -6.977  20.030  0.00  0.00            
ATOM    866  CD1 LEU X 111       1.259  -8.388  20.561  0.00  0.00            
ATOM    867  CD2 LEU X 111       0.823  -6.003  21.154  0.00  0.00            
ATOM    868  C   LEU X 111       3.821  -5.054  18.248  0.00  0.00            
ATOM    869  O   LEU X 111       4.656  -4.894  19.142  0.00  0.00            
ATOM    870  N   GLY X 112       4.128  -5.132  16.948  0.00  0.00            
ATOM    871  CA  GLY X 112       5.520  -5.001  16.473  0.00  0.00            
ATOM    872  C   GLY X 112       6.106  -6.237  15.940  0.00  0.00            
ATOM    873  O   GLY X 112       6.970  -6.280  15.047  0.00  0.00            
ATOM    874  N   GLU X 113       5.672  -7.354  16.533  0.00  0.00            
ATOM    875  CA  GLU X 113       6.415  -8.615  16.192  0.00  0.00            
ATOM    876  CB  GLU X 113       6.012  -9.715  17.182  0.00  0.00            
ATOM    877  CG  GLU X 113       6.216  -9.371  18.657  0.00  0.00            
ATOM    878  CD  GLU X 113       7.677  -9.239  19.050  0.00  0.00            
ATOM    879  OE1 GLU X 113       8.533  -9.942  18.468  0.00  0.00            
ATOM    880  OE2 GLU X 113       7.970  -8.436  19.964  0.00  0.00            
ATOM    881  C   GLU X 113       5.667  -9.484  14.923  0.00  0.00            
ATOM    882  O   GLU X 113       4.579 -10.060  14.819  0.00  0.00            
ATOM    883  N   LYS X 114       6.575  -9.519  13.953  0.00  0.00            
ATOM    884  CA  LYS X 114       6.463 -10.180  12.808  0.00  0.00            
ATOM    885  CB  LYS X 114       7.660 -10.322  11.872  0.00  0.00            
ATOM    886  CG  LYS X 114       7.372 -11.381  10.813  0.00  0.00            
ATOM    887  CD  LYS X 114       8.078 -10.977   9.531  0.00  0.00            
ATOM    888  CE  LYS X 114       7.267 -11.442   8.323  0.00  0.00            
ATOM    889  NZ  LYS X 114       8.197 -11.664   7.192  0.00  0.00            
ATOM    890  C   LYS X 114       6.943 -11.670  12.979  0.00  0.00            
ATOM    891  O   LYS X 114       8.032 -12.119  12.556  0.00  0.00            
ATOM    892  N   LEU X 115       6.108 -12.480  13.618  0.00  0.00            
ATOM    893  CA  LEU X 115       6.100 -13.827  13.709  0.00  0.00            
ATOM    894  CB  LEU X 115       5.634 -14.087  15.149  0.00  0.00            
ATOM    895  CG  LEU X 115       6.130 -13.149  16.259  0.00  0.00            
ATOM    896  CD1 LEU X 115       5.475 -13.545  17.573  0.00  0.00            
ATOM    897  CD2 LEU X 115       7.661 -13.180  16.350  0.00  0.00            
ATOM    898  C   LEU X 115       5.187 -14.707  12.572  0.00  0.00            
ATOM    899  O   LEU X 115       4.283 -14.421  11.787  0.00  0.00            
ATOM    900  N   THR X 116       5.933 -15.799  12.439  0.00  0.00            
ATOM    901  CA  THR X 116       5.746 -16.979  11.724  0.00  0.00            
ATOM    902  CB  THR X 116       6.992 -17.541  11.001  0.00  0.00            
ATOM    903  OG1 THR X 116       7.702 -16.475  10.359  0.00  0.00            
ATOM    904  CG2 THR X 116       6.583 -18.594   9.947  0.00  0.00            
ATOM    905  C   THR X 116       4.750 -17.831  12.330  0.00  0.00            
ATOM    906  O   THR X 116       4.508 -17.700  13.530  0.00  0.00            
ATOM    907  N   ASP X 117       4.056 -18.658  11.554  0.00  0.00            
ATOM    908  CA  ASP X 117       3.037 -19.542  12.039  0.00  0.00            
ATOM    909  CB  ASP X 117       2.410 -20.366  10.914  0.00  0.00            
ATOM    910  CG  ASP X 117       1.566 -19.531   9.957  0.00  0.00            
ATOM    911  OD1 ASP X 117       1.091 -18.433  10.326  0.00  0.00            
ATOM    912  OD2 ASP X 117       1.356 -19.999   8.826  0.00  0.00            
ATOM    913  C   ASP X 117       3.621 -20.545  13.069  0.00  0.00            
ATOM    914  O   ASP X 117       2.976 -20.791  14.083  0.00  0.00            
ATOM    915  N   ASP X 118       4.835 -21.050  12.864  0.00  0.00            
ATOM    916  CA  ASP X 118       5.501 -21.814  13.770  0.00  0.00            
ATOM    917  CB  ASP X 118       6.836 -22.280  13.194  0.00  0.00            
ATOM    918  CG  ASP X 118       6.768 -23.077  11.913  0.00  0.00            
ATOM    919  OD1 ASP X 118       5.679 -23.554  11.533  0.00  0.00            
ATOM    920  OD2 ASP X 118       7.837 -23.238  11.281  0.00  0.00            
ATOM    921  C   ASP X 118       5.679 -21.190  15.137  0.00  0.00            
ATOM    922  O   ASP X 118       5.413 -21.808  16.164  0.00  0.00            
ATOM    923  N   GLU X 119       6.066 -19.920  15.138  0.00  0.00            
ATOM    924  CA  GLU X 119       6.229 -19.154  16.352  0.00  0.00            
ATOM    925  CB  GLU X 119       6.668 -17.690  16.062  0.00  0.00            
ATOM    926  CG  GLU X 119       8.054 -17.639  15.441  0.00  0.00            
ATOM    927  CD  GLU X 119       8.454 -16.237  15.014  0.00  0.00            
ATOM    928  OE1 GLU X 119       7.589 -15.336  14.884  0.00  0.00            
ATOM    929  OE2 GLU X 119       9.674 -16.062  14.825  0.00  0.00            
ATOM    930  C   GLU X 119       4.911 -18.995  17.143  0.00  0.00            
ATOM    931  O   GLU X 119       4.776 -19.191  18.341  0.00  0.00            
ATOM    932  N   VAL X 120       3.929 -18.538  16.366  0.00  0.00            
ATOM    933  CA  VAL X 120       2.640 -18.359  16.991  0.00  0.00            
ATOM    934  CB  VAL X 120       1.641 -17.720  15.995  0.00  0.00            
ATOM    935  CG1 VAL X 120       0.246 -17.579  16.603  0.00  0.00            
ATOM    936  CG2 VAL X 120       2.119 -16.382  15.456  0.00  0.00            
ATOM    937  C   VAL X 120       2.044 -19.603  17.556  0.00  0.00            
ATOM    938  O   VAL X 120       1.423 -19.643  18.616  0.00  0.00            
ATOM    939  N   ASP X 121       2.299 -20.688  16.826  0.00  0.00            
ATOM    940  CA  ASP X 121       1.785 -21.991  17.305  0.00  0.00            
ATOM    941  CB  ASP X 121       2.082 -23.062  16.249  0.00  0.00            
ATOM    942  CG  ASP X 121       1.199 -22.949  15.021  0.00  0.00            
ATOM    943  OD1 ASP X 121       0.185 -22.219  15.058  0.00  0.00            
ATOM    944  OD2 ASP X 121       1.525 -23.611  14.012  0.00  0.00            
ATOM    945  C   ASP X 121       2.436 -22.368  18.669  0.00  0.00            
ATOM    946  O   ASP X 121       1.754 -22.832  19.577  0.00  0.00            
ATOM    947  N   GLU X 122       3.736 -22.120  18.818  0.00  0.00            
ATOM    948  CA  GLU X 122       4.385 -22.352  20.016  0.00  0.00            
ATOM    949  CB  GLU X 122       5.883 -22.080  19.843  0.00  0.00            
ATOM    950  CG  GLU X 122       6.509 -22.922  18.738  0.00  0.00            
ATOM    951  CD  GLU X 122       7.992 -22.640  18.476  0.00  0.00            
ATOM    952  OE1 GLU X 122       8.480 -21.523  18.781  0.00  0.00            
ATOM    953  OE2 GLU X 122       8.669 -23.545  17.928  0.00  0.00            
ATOM    954  C   GLU X 122       3.863 -21.469  21.172  0.00  0.00            
ATOM    955  O   GLU X 122       3.684 -21.970  22.277  0.00  0.00            
ATOM    956  N   MET X 123       3.543 -20.203  20.910  0.00  0.00            
ATOM    957  CA  MET X 123       2.907 -19.370  21.870  0.00  0.00            
ATOM    958  CB  MET X 123       2.678 -17.979  21.278  0.00  0.00            
ATOM    959  CG  MET X 123       3.983 -17.257  21.043  0.00  0.00            
ATOM    960  SD  MET X 123       3.871 -15.741  20.102  0.00  0.00            
ATOM    961  CE  MET X 123       3.289 -14.600  21.384  0.00  0.00            
ATOM    962  C   MET X 123       1.642 -19.934  22.409  0.00  0.00            
ATOM    963  O   MET X 123       1.408 -19.972  23.614  0.00  0.00            
ATOM    964  N   ILE X 124       0.812 -20.423  21.497  0.00  0.00            
ATOM    965  CA  ILE X 124      -0.424 -20.982  21.844  0.00  0.00            
ATOM    966  CB  ILE X 124      -1.269 -21.271  20.551  0.00  0.00            
ATOM    967  CG1 ILE X 124      -1.450 -19.982  19.731  0.00  0.00            
ATOM    968  CG2 ILE X 124      -2.646 -21.857  20.928  0.00  0.00            
ATOM    969  CD1 ILE X 124      -1.927 -20.187  18.284  0.00  0.00            
ATOM    970  C   ILE X 124      -0.326 -22.250  22.575  0.00  0.00            
ATOM    971  O   ILE X 124      -1.036 -22.397  23.577  0.00  0.00            
ATOM    972  N   ARG X 125       0.556 -23.164  22.172  0.00  0.00            
ATOM    973  CA  ARG X 125       0.860 -24.392  22.860  0.00  0.00            
ATOM    974  CB  ARG X 125       2.077 -25.073  22.221  0.00  0.00            
ATOM    975  CG  ARG X 125       2.296 -26.547  22.607  0.00  0.00            
ATOM    976  CD  ARG X 125       3.548 -27.043  21.875  0.00  0.00            
ATOM    977  NE  ARG X 125       4.066 -28.316  22.379  0.00  0.00            
ATOM    978  CZ  ARG X 125       3.687 -29.466  21.815  0.00  0.00            
ATOM    979  NH1 ARG X 125       2.811 -29.433  20.818  0.00  0.00            
ATOM    980  NH2 ARG X 125       4.139 -30.635  22.225  0.00  0.00            
ATOM    981  C   ARG X 125       1.281 -24.182  24.333  0.00  0.00            
ATOM    982  O   ARG X 125       0.794 -24.914  25.189  0.00  0.00            
ATOM    983  N   GLU X 126       2.096 -23.177  24.643  0.00  0.00            
ATOM    984  CA  GLU X 126       2.409 -22.820  25.933  0.00  0.00            
ATOM    985  CB  GLU X 126       3.405 -21.656  25.914  0.00  0.00            
ATOM    986  CG  GLU X 126       4.643 -21.956  25.077  0.00  0.00            
ATOM    987  CD  GLU X 126       5.642 -20.799  24.968  0.00  0.00            
ATOM    988  OE1 GLU X 126       5.249 -19.616  25.124  0.00  0.00            
ATOM    989  OE2 GLU X 126       6.834 -21.084  24.691  0.00  0.00            
ATOM    990  C   GLU X 126       1.197 -22.506  26.816  0.00  0.00            
ATOM    991  O   GLU X 126       1.224 -22.671  28.038  0.00  0.00            
ATOM    992  N   ALA X 127       0.182 -21.907  26.198  0.00  0.00            
ATOM    993  CA  ALA X 127      -0.926 -21.420  26.968  0.00  0.00            
ATOM    994  CB  ALA X 127      -1.565 -20.189  26.351  0.00  0.00            
ATOM    995  C   ALA X 127      -2.090 -22.323  26.924  0.00  0.00            
ATOM    996  O   ALA X 127      -2.921 -22.268  27.812  0.00  0.00            
ATOM    997  N   ASP X 128      -2.225 -23.110  25.873  0.00  0.00            
ATOM    998  CA  ASP X 128      -3.291 -24.065  25.737  0.00  0.00            
ATOM    999  CB  ASP X 128      -3.159 -24.629  24.301  0.00  0.00            
ATOM   1000  CG  ASP X 128      -4.450 -25.166  23.736  0.00  0.00            
ATOM   1001  OD1 ASP X 128      -5.309 -25.657  24.527  0.00  0.00            
ATOM   1002  OD2 ASP X 128      -4.707 -25.186  22.530  0.00  0.00            
ATOM   1003  C   ASP X 128      -3.300 -25.108  26.834  0.00  0.00            
ATOM   1004  O   ASP X 128      -2.242 -25.629  27.206  0.00  0.00            
ATOM   1005  N   ILE X 129      -4.487 -25.336  27.387  0.00  0.00            
ATOM   1006  CA  ILE X 129      -4.612 -26.266  28.435  0.00  0.00            
ATOM   1007  CB  ILE X 129      -4.863 -25.700  29.847  0.00  0.00            
ATOM   1008  CG1 ILE X 129      -6.115 -24.830  29.844  0.00  0.00            
ATOM   1009  CG2 ILE X 129      -3.655 -24.894  30.309  0.00  0.00            
ATOM   1010  CD1 ILE X 129      -6.576 -24.419  31.216  0.00  0.00            
ATOM   1011  C   ILE X 129      -5.631 -27.376  27.975  0.00  0.00            
ATOM   1012  O   ILE X 129      -5.529 -28.574  28.195  0.00  0.00            
ATOM   1013  N   ASP X 130      -6.707 -26.868  27.386  0.00  0.00            
ATOM   1014  CA  ASP X 130      -7.662 -27.829  26.876  0.00  0.00            
ATOM   1015  CB  ASP X 130      -8.975 -27.046  26.715  0.00  0.00            
ATOM   1016  CG  ASP X 130     -10.137 -27.919  26.273  0.00  0.00            
ATOM   1017  OD1 ASP X 130     -10.312 -28.112  25.049  0.00  0.00            
ATOM   1018  OD2 ASP X 130     -10.878 -28.408  27.154  0.00  0.00            
ATOM   1019  C   ASP X 130      -7.377 -28.485  25.500  0.00  0.00            
ATOM   1020  O   ASP X 130      -8.116 -29.310  24.962  0.00  0.00            
ATOM   1021  N   GLY X 131      -6.244 -28.068  24.948  0.00  0.00            
ATOM   1022  CA  GLY X 131      -5.832 -28.458  23.644  0.00  0.00            
ATOM   1023  C   GLY X 131      -6.548 -28.329  22.301  0.00  0.00            
ATOM   1024  O   GLY X 131      -6.241 -28.870  21.246  0.00  0.00            
ATOM   1025  N   ASP X 132      -7.448 -27.307  22.372  0.00  0.00            
ATOM   1026  CA  ASP X 132      -8.240 -26.711  21.332  0.00  0.00            
ATOM   1027  CB  ASP X 132      -9.726 -26.391  21.572  0.00  0.00            
ATOM   1028  CG  ASP X 132     -10.554 -26.200  20.315  0.00  0.00            
ATOM   1029  OD1 ASP X 132      -9.971 -25.962  19.259  0.00  0.00            
ATOM   1030  OD2 ASP X 132     -11.830 -26.309  20.351  0.00  0.00            
ATOM   1031  C   ASP X 132      -7.642 -25.871  20.187  0.00  0.00            
ATOM   1032  O   ASP X 132      -8.328 -25.389  19.277  0.00  0.00            
ATOM   1033  N   GLY X 133      -6.347 -25.598  20.360  0.00  0.00            
ATOM   1034  CA  GLY X 133      -5.554 -24.672  19.609  0.00  0.00            
ATOM   1035  C   GLY X 133      -5.697 -23.143  20.052  0.00  0.00            
ATOM   1036  O   GLY X 133      -4.794 -22.311  19.995  0.00  0.00            
ATOM   1037  N   HIS X 134      -6.920 -22.826  20.437  0.00  0.00            
ATOM   1038  CA  HIS X 134      -7.123 -21.503  20.792  0.00  0.00            
ATOM   1039  CB  HIS X 134      -8.564 -21.279  20.423  0.00  0.00            
ATOM   1040  CG  HIS X 134      -8.832 -21.555  18.991  0.00  0.00            
ATOM   1041  ND1 HIS X 134      -8.754 -20.581  18.024  0.00  0.00            
ATOM   1042  CD2 HIS X 134      -9.098 -22.713  18.345  0.00  0.00            
ATOM   1043  CE1 HIS X 134      -8.962 -21.125  16.840  0.00  0.00            
ATOM   1044  NE2 HIS X 134      -9.172 -22.419  17.007  0.00  0.00            
ATOM   1045  C   HIS X 134      -7.085 -21.076  22.092  0.00  0.00            
ATOM   1046  O   HIS X 134      -7.337 -21.950  22.933  0.00  0.00            
ATOM   1047  N   ILE X 135      -6.709 -19.850  22.422  0.00  0.00            
ATOM   1048  CA  ILE X 135      -6.613 -19.301  23.864  0.00  0.00            
ATOM   1049  CB  ILE X 135      -5.461 -18.272  23.719  0.00  0.00            
ATOM   1050  CG1 ILE X 135      -4.260 -18.916  23.039  0.00  0.00            
ATOM   1051  CG2 ILE X 135      -5.039 -17.762  25.086  0.00  0.00            
ATOM   1052  CD1 ILE X 135      -3.141 -17.919  22.705  0.00  0.00            
ATOM   1053  C   ILE X 135      -7.977 -18.706  24.355  0.00  0.00            
ATOM   1054  O   ILE X 135      -8.569 -17.885  23.662  0.00  0.00            
ATOM   1055  N   ASN X 136      -8.448 -19.161  25.509  0.00  0.00            
ATOM   1056  CA  ASN X 136      -9.582 -18.568  26.047  0.00  0.00            
ATOM   1057  CB  ASN X 136     -10.667 -19.611  26.320  0.00  0.00            
ATOM   1058  CG  ASN X 136     -11.970 -18.966  26.835  0.00  0.00            
ATOM   1059  OD1 ASN X 136     -12.758 -18.471  26.043  0.00  0.00            
ATOM   1060  ND2 ASN X 136     -12.172 -18.856  28.149  0.00  0.00            
ATOM   1061  C   ASN X 136      -9.079 -17.978  27.304  0.00  0.00            
ATOM   1062  O   ASN X 136      -8.055 -18.338  27.885  0.00  0.00            
ATOM   1063  N   TYR X 137      -9.751 -16.877  27.636  0.00  0.00            
ATOM   1064  CA  TYR X 137      -9.556 -15.916  28.765  0.00  0.00            
ATOM   1065  CB  TYR X 137     -10.777 -15.098  29.183  0.00  0.00            
ATOM   1066  CG  TYR X 137     -10.436 -13.855  29.971  0.00  0.00            
ATOM   1067  CD1 TYR X 137     -10.021 -12.682  29.355  0.00  0.00            
ATOM   1068  CD2 TYR X 137     -10.533 -13.864  31.356  0.00  0.00            
ATOM   1069  CE1 TYR X 137      -9.702 -11.554  30.098  0.00  0.00            
ATOM   1070  CE2 TYR X 137     -10.226 -12.742  32.102  0.00  0.00            
ATOM   1071  CZ  TYR X 137      -9.817 -11.589  31.470  0.00  0.00            
ATOM   1072  OH  TYR X 137      -9.511 -10.482  32.231  0.00  0.00            
ATOM   1073  C   TYR X 137      -8.878 -16.549  29.912  0.00  0.00            
ATOM   1074  O   TYR X 137      -7.823 -16.066  30.339  0.00  0.00            
ATOM   1075  N   GLU X 138      -9.457 -17.620  30.455  0.00  0.00            
ATOM   1076  CA  GLU X 138      -8.876 -18.345  31.570  0.00  0.00            
ATOM   1077  CB  GLU X 138      -9.689 -19.604  31.892  0.00  0.00            
ATOM   1078  CG  GLU X 138     -10.208 -19.659  33.305  0.00  0.00            
ATOM   1079  CD  GLU X 138     -11.454 -18.823  33.509  0.00  0.00            
ATOM   1080  OE1 GLU X 138     -12.540 -19.236  33.038  0.00  0.00            
ATOM   1081  OE2 GLU X 138     -11.349 -17.751  34.140  0.00  0.00            
ATOM   1082  C   GLU X 138      -7.459 -18.848  31.254  0.00  0.00            
ATOM   1083  O   GLU X 138      -6.552 -18.709  32.068  0.00  0.00            
ATOM   1084  N   GLU X 139      -7.253 -19.379  30.050  0.00  0.00            
ATOM   1085  CA  GLU X 139      -5.952 -19.790  29.651  0.00  0.00            
ATOM   1086  CB  GLU X 139      -6.047 -20.478  28.285  0.00  0.00            
ATOM   1087  CG  GLU X 139      -6.996 -21.670  28.293  0.00  0.00            
ATOM   1088  CD  GLU X 139      -7.181 -22.353  26.934  0.00  0.00            
ATOM   1089  OE1 GLU X 139      -6.977 -21.708  25.875  0.00  0.00            
ATOM   1090  OE2 GLU X 139      -7.568 -23.549  26.932  0.00  0.00            
ATOM   1091  C   GLU X 139      -4.963 -18.576  29.607  0.00  0.00            
ATOM   1092  O   GLU X 139      -3.826 -18.677  30.057  0.00  0.00            
ATOM   1093  N   PHE X 140      -5.416 -17.439  29.082  0.00  0.00            
ATOM   1094  CA  PHE X 140      -4.661 -16.320  29.103  0.00  0.00            
ATOM   1095  CB  PHE X 140      -5.423 -15.205  28.364  0.00  0.00            
ATOM   1096  CG  PHE X 140      -4.532 -14.252  27.600  0.00  0.00            
ATOM   1097  CD1 PHE X 140      -3.624 -13.441  28.263  0.00  0.00            
ATOM   1098  CD2 PHE X 140      -4.581 -14.193  26.213  0.00  0.00            
ATOM   1099  CE1 PHE X 140      -2.771 -12.592  27.556  0.00  0.00            
ATOM   1100  CE2 PHE X 140      -3.737 -13.347  25.504  0.00  0.00            
ATOM   1101  CZ  PHE X 140      -2.828 -12.547  26.177  0.00  0.00            
ATOM   1102  C   PHE X 140      -4.185 -15.833  30.415  0.00  0.00            
ATOM   1103  O   PHE X 140      -3.037 -15.447  30.593  0.00  0.00            
ATOM   1104  N   VAL X 141      -5.117 -15.826  31.361  0.00  0.00            
ATOM   1105  CA  VAL X 141      -4.807 -15.410  32.739  0.00  0.00            
ATOM   1106  CB  VAL X 141      -6.095 -15.353  33.627  0.00  0.00            
ATOM   1107  CG1 VAL X 141      -5.747 -15.213  35.108  0.00  0.00            
ATOM   1108  CG2 VAL X 141      -6.971 -14.197  33.193  0.00  0.00            
ATOM   1109  C   VAL X 141      -3.859 -16.300  33.432  0.00  0.00            
ATOM   1110  O   VAL X 141      -2.904 -15.802  34.038  0.00  0.00            
ATOM   1111  N   ARG X 142      -4.067 -17.616  33.365  0.00  0.00            
ATOM   1112  CA  ARG X 142      -3.135 -18.589  33.888  0.00  0.00            
ATOM   1113  CB  ARG X 142      -3.589 -19.988  33.451  0.00  0.00            
ATOM   1114  CG  ARG X 142      -2.981 -21.163  34.239  0.00  0.00            
ATOM   1115  CD  ARG X 142      -3.551 -22.462  33.657  0.00  0.00            
ATOM   1116  NE  ARG X 142      -2.836 -23.667  34.083  0.00  0.00            
ATOM   1117  CZ  ARG X 142      -3.253 -24.353  35.150  0.00  0.00            
ATOM   1118  NH1 ARG X 142      -4.301 -23.905  35.832  0.00  0.00            
ATOM   1119  NH2 ARG X 142      -2.651 -25.452  35.561  0.00  0.00            
ATOM   1120  C   ARG X 142      -1.685 -18.407  33.414  0.00  0.00            
ATOM   1121  O   ARG X 142      -0.717 -18.397  34.166  0.00  0.00            
ATOM   1122  N   MET X 143      -1.558 -18.259  32.097  0.00  0.00            
ATOM   1123  CA  MET X 143      -0.309 -18.016  31.632  0.00  0.00            
ATOM   1124  CB  MET X 143      -0.397 -17.965  30.106  0.00  0.00            
ATOM   1125  CG  MET X 143      -0.703 -19.324  29.525  0.00  0.00            
ATOM   1126  SD  MET X 143      -1.105 -19.349  27.783  0.00  0.00            
ATOM   1127  CE  MET X 143       0.554 -19.238  27.061  0.00  0.00            
ATOM   1128  C   MET X 143       0.414 -16.746  32.082  0.00  0.00            
ATOM   1129  O   MET X 143       1.591 -16.596  32.403  0.00  0.00            
ATOM   1130  N   MET X 144      -0.471 -15.751  32.094  0.00  0.00            
ATOM   1131  CA  MET X 144       0.119 -14.476  32.555  0.00  0.00            
ATOM   1132  CB  MET X 144      -0.888 -13.360  32.260  0.00  0.00            
ATOM   1133  CG  MET X 144      -0.386 -11.959  32.587  0.00  0.00            
ATOM   1134  SD  MET X 144       1.097 -11.481  31.676  0.00  0.00            
ATOM   1135  CE  MET X 144       0.379 -10.670  30.209  0.00  0.00            
ATOM   1136  C   MET X 144       0.682 -14.480  33.974  0.00  0.00            
ATOM   1137  O   MET X 144       1.785 -14.106  34.366  0.00  0.00            
ATOM   1138  N   VAL X 145      -0.227 -15.014  34.780  0.00  0.00            
ATOM   1139  CA  VAL X 145       0.152 -15.076  36.183  0.00  0.00            
ATOM   1140  CB  VAL X 145      -1.104 -15.358  37.052  0.00  0.00            
ATOM   1141  CG1 VAL X 145      -0.717 -15.605  38.507  0.00  0.00            
ATOM   1142  CG2 VAL X 145      -2.118 -14.212  36.943  0.00  0.00            
ATOM   1143  C   VAL X 145       1.217 -16.108  36.470  0.00  0.00            
ATOM   1144  O   VAL X 145       2.219 -15.858  37.149  0.00  0.00            
ATOM   1145  N   SER X 146       0.987 -17.307  35.934  0.00  0.00            
ATOM   1146  CA  SER X 146       1.968 -18.344  36.047  0.00  0.00            
ATOM   1147  CB  SER X 146       1.341 -19.585  35.327  0.00  0.00            
ATOM   1148  OG  SER X 146       1.527 -19.387  33.907  0.00  0.00            
ATOM   1149  C   SER X 146       3.391 -17.960  35.626  0.00  0.00            
ATOM   1150  O   SER X 146       4.424 -18.086  36.278  0.00  0.00            
END
ATOM      1  N   GLU X   1      18.853  -5.553  46.103  0.00  0.00            
ATOM      2  CA  GLU X   1      19.057  -4.703  44.828  0.00  0.00            
ATOM      3  CB  GLU X   1      20.073  -5.499  44.002  0.00  0.00            
ATOM      4  CG  GLU X   1      21.381  -5.846  44.722  0.00  0.00            
ATOM      5  CD  GLU X   1      22.289  -4.642  44.942  0.00  0.00            
ATOM      6  OE1 GLU X   1      22.076  -3.591  44.301  0.00  0.00            
ATOM      7  OE2 GLU X   1      23.235  -4.757  45.751  0.00  0.00            
ATOM      8  C   GLU X   1      17.824  -4.212  44.205  0.00  0.00            
ATOM      9  O   GLU X   1      16.697  -4.641  44.535  0.00  0.00            
ATOM     10  N   GLN X   2      18.019  -3.326  43.234  0.00  0.00            
ATOM     11  CA  GLN X   2      16.952  -3.049  42.460  0.00  0.00            
ATOM     12  CB  GLN X   2      16.685  -1.571  42.584  0.00  0.00            
ATOM     13  CG  GLN X   2      15.895  -1.335  43.848  0.00  0.00            
ATOM     14  CD  GLN X   2      15.827   0.119  44.246  0.00  0.00            
ATOM     15  OE1 GLN X   2      16.780   0.665  44.788  0.00  0.00            
ATOM     16  NE2 GLN X   2      14.726   0.788  43.975  0.00  0.00            
ATOM     17  C   GLN X   2      16.447  -3.234  41.017  0.00  0.00            
ATOM     18  O   GLN X   2      15.379  -2.799  40.575  0.00  0.00            
ATOM     19  N   LEU X   3      17.291  -3.962  40.280  0.00  0.00            
ATOM     20  CA  LEU X   3      16.987  -4.367  38.872  0.00  0.00            
ATOM     21  CB  LEU X   3      16.939  -3.282  37.790  0.00  0.00            
ATOM     22  CG  LEU X   3      15.956  -2.142  38.088  0.00  0.00            
ATOM     23  CD1 LEU X   3      16.234  -0.951  37.210  0.00  0.00            
ATOM     24  CD2 LEU X   3      14.532  -2.626  37.910  0.00  0.00            
ATOM     25  C   LEU X   3      18.157  -5.411  38.520  0.00  0.00            
ATOM     26  O   LEU X   3      19.179  -5.720  39.141  0.00  0.00            
ATOM     27  N   THR X   4      17.621  -6.159  37.545  0.00  0.00            
ATOM     28  CA  THR X   4      18.110  -7.288  36.868  0.00  0.00            
ATOM     29  CB  THR X   4      17.268  -8.560  36.603  0.00  0.00            
ATOM     30  OG1 THR X   4      15.919  -8.201  36.296  0.00  0.00            
ATOM     31  CG2 THR X   4      17.298  -9.486  37.806  0.00  0.00            
ATOM     32  C   THR X   4      18.709  -6.759  35.614  0.00  0.00            
ATOM     33  O   THR X   4      18.260  -5.662  35.235  0.00  0.00            
ATOM     34  N   GLU X   5      19.598  -7.461  34.941  0.00  0.00            
ATOM     35  CA  GLU X   5      20.084  -6.955  33.653  0.00  0.00            
ATOM     36  CB  GLU X   5      21.224  -7.855  33.160  0.00  0.00            
ATOM     37  CG  GLU X   5      22.506  -7.576  33.881  0.00  0.00            
ATOM     38  CD  GLU X   5      23.237  -6.321  33.467  0.00  0.00            
ATOM     39  OE1 GLU X   5      22.977  -5.712  32.417  0.00  0.00            
ATOM     40  OE2 GLU X   5      24.149  -5.905  34.218  0.00  0.00            
ATOM     41  C   GLU X   5      18.907  -7.015  32.601  0.00  0.00            
ATOM     42  O   GLU X   5      18.779  -6.095  31.799  0.00  0.00            
ATOM     43  N   GLU X   6      18.071  -8.051  32.627  0.00  0.00            
ATOM     44  CA  GLU X   6      16.971  -8.116  31.858  0.00  0.00            
ATOM     45  CB  GLU X   6      16.275  -9.457  32.112  0.00  0.00            
ATOM     46  CG  GLU X   6      17.214 -10.646  31.949  0.00  0.00            
ATOM     47  CD  GLU X   6      16.585 -12.009  32.258  0.00  0.00            
ATOM     48  OE1 GLU X   6      15.592 -12.081  33.025  0.00  0.00            
ATOM     49  OE2 GLU X   6      17.118 -13.025  31.746  0.00  0.00            
ATOM     50  C   GLU X   6      15.964  -6.991  31.986  0.00  0.00            
ATOM     51  O   GLU X   6      15.480  -6.440  31.003  0.00  0.00            
ATOM     52  N   GLN X   7      15.690  -6.592  33.226  0.00  0.00            
ATOM     53  CA  GLN X   7      14.831  -5.484  33.426  0.00  0.00            
ATOM     54  CB  GLN X   7      14.108  -5.661  34.772  0.00  0.00            
ATOM     55  CG  GLN X   7      15.000  -5.753  35.993  0.00  0.00            
ATOM     56  CD  GLN X   7      14.263  -6.260  37.228  0.00  0.00            
ATOM     57  OE1 GLN X   7      14.533  -5.823  38.350  0.00  0.00            
ATOM     58  NE2 GLN X   7      13.337  -7.197  37.027  0.00  0.00            
ATOM     59  C   GLN X   7      15.383  -4.164  32.841  0.00  0.00            
ATOM     60  O   GLN X   7      14.667  -3.398  32.205  0.00  0.00            
ATOM     61  N   ILE X   8      16.682  -3.934  33.017  0.00  0.00            
ATOM     62  CA  ILE X   8      17.281  -2.826  32.432  0.00  0.00            
ATOM     63  CB  ILE X   8      18.764  -2.750  32.860  0.00  0.00            
ATOM     64  CG1 ILE X   8      18.884  -2.577  34.383  0.00  0.00            
ATOM     65  CG2 ILE X   8      19.414  -1.616  32.093  0.00  0.00            
ATOM     66  CD1 ILE X   8      20.279  -2.592  34.958  0.00  0.00            
ATOM     67  C   ILE X   8      17.286  -2.763  30.922  0.00  0.00            
ATOM     68  O   ILE X   8      17.180  -1.697  30.316  0.00  0.00            
ATOM     69  N   ALA X   9      17.447  -3.940  30.312  0.00  0.00            
ATOM     70  CA  ALA X   9      17.326  -4.059  28.907  0.00  0.00            
ATOM     71  CB  ALA X   9      17.707  -5.449  28.433  0.00  0.00            
ATOM     72  C   ALA X   9      15.901  -3.786  28.428  0.00  0.00            
ATOM     73  O   ALA X   9      15.649  -3.182  27.402  0.00  0.00            
ATOM     74  N   GLU X  10      14.952  -4.201  29.255  0.00  0.00            
ATOM     75  CA  GLU X  10      13.582  -3.864  28.989  0.00  0.00            
ATOM     76  CB  GLU X  10      12.680  -4.555  30.009  0.00  0.00            
ATOM     77  CG  GLU X  10      11.208  -4.215  29.845  0.00  0.00            
ATOM     78  CD  GLU X  10      10.649  -4.677  28.517  0.00  0.00            
ATOM     79  OE1 GLU X  10      11.169  -5.677  27.966  0.00  0.00            
ATOM     80  OE2 GLU X  10       9.693  -4.040  28.025  0.00  0.00            
ATOM     81  C   GLU X  10      13.271  -2.372  29.092  0.00  0.00            
ATOM     82  O   GLU X  10      12.607  -1.772  28.253  0.00  0.00            
ATOM     83  N   PHE X  11      13.810  -1.754  30.141  0.00  0.00            
ATOM     84  CA  PHE X  11      13.635  -0.399  30.270  0.00  0.00            
ATOM     85  CB  PHE X  11      14.236   0.043  31.617  0.00  0.00            
ATOM     86  CG  PHE X  11      13.536   1.227  32.244  0.00  0.00            
ATOM     87  CD1 PHE X  11      13.544   2.468  31.627  0.00  0.00            
ATOM     88  CD2 PHE X  11      12.841   1.088  33.439  0.00  0.00            
ATOM     89  CE1 PHE X  11      12.862   3.552  32.184  0.00  0.00            
ATOM     90  CE2 PHE X  11      12.163   2.163  34.000  0.00  0.00            
ATOM     91  CZ  PHE X  11      12.172   3.397  33.369  0.00  0.00            
ATOM     92  C   PHE X  11      14.250   0.455  29.190  0.00  0.00            
ATOM     93  O   PHE X  11      13.724   1.459  28.713  0.00  0.00            
ATOM     94  N   LYS X  12      15.407  -0.035  28.747  0.00  0.00            
ATOM     95  CA  LYS X  12      16.100   0.705  27.626  0.00  0.00            
ATOM     96  CB  LYS X  12      17.521   0.245  27.355  0.00  0.00            
ATOM     97  CG  LYS X  12      18.538   0.596  28.449  0.00  0.00            
ATOM     98  CD  LYS X  12      19.681  -0.405  28.408  0.00  0.00            
ATOM     99  CE  LYS X  12      20.997   0.167  28.911  0.00  0.00            
ATOM    100  NZ  LYS X  12      22.134  -0.740  28.569  0.00  0.00            
ATOM    101  C   LYS X  12      15.253   0.704  26.382  0.00  0.00            
ATOM    102  O   LYS X  12      15.087   1.739  25.720  0.00  0.00            
ATOM    103  N   GLU X  13      14.656  -0.448  26.086  0.00  0.00            
ATOM    104  CA  GLU X  13      13.763  -0.550  24.975  0.00  0.00            
ATOM    105  CB  GLU X  13      13.333  -1.999  24.776  0.00  0.00            
ATOM    106  CG  GLU X  13      14.418  -2.838  24.124  0.00  0.00            
ATOM    107  CD  GLU X  13      13.965  -4.276  23.979  0.00  0.00            
ATOM    108  OE1 GLU X  13      13.465  -4.843  24.974  0.00  0.00            
ATOM    109  OE2 GLU X  13      14.125  -4.847  22.872  0.00  0.00            
ATOM    110  C   GLU X  13      12.525   0.394  25.129  0.00  0.00            
ATOM    111  O   GLU X  13      12.130   1.072  24.187  0.00  0.00            
ATOM    112  N   ALA X  14      11.958   0.458  26.332  0.00  0.00            
ATOM    113  CA  ALA X  14      10.916   1.335  26.584  0.00  0.00            
ATOM    114  CB  ALA X  14      10.434   1.152  28.008  0.00  0.00            
ATOM    115  C   ALA X  14      11.281   2.815  26.403  0.00  0.00            
ATOM    116  O   ALA X  14      10.522   3.577  25.812  0.00  0.00            
ATOM    117  N   PHE X  15      12.471   3.210  26.850  0.00  0.00            
ATOM    118  CA  PHE X  15      12.927   4.533  26.639  0.00  0.00            
ATOM    119  CB  PHE X  15      14.149   4.882  27.487  0.00  0.00            
ATOM    120  CG  PHE X  15      15.398   4.067  27.258  0.00  0.00            
ATOM    121  CD1 PHE X  15      16.335   4.412  26.302  0.00  0.00            
ATOM    122  CD2 PHE X  15      15.641   2.941  28.008  0.00  0.00            
ATOM    123  CE1 PHE X  15      17.482   3.648  26.117  0.00  0.00            
ATOM    124  CE2 PHE X  15      16.769   2.153  27.853  0.00  0.00            
ATOM    125  CZ  PHE X  15      17.676   2.518  26.888  0.00  0.00            
ATOM    126  C   PHE X  15      13.059   4.889  25.171  0.00  0.00            
ATOM    127  O   PHE X  15      12.752   5.990  24.717  0.00  0.00            
ATOM    128  N   ALA X  16      13.516   3.896  24.412  0.00  0.00            
ATOM    129  CA  ALA X  16      13.671   4.137  22.963  0.00  0.00            
ATOM    130  CB  ALA X  16      14.436   3.015  22.269  0.00  0.00            
ATOM    131  C   ALA X  16      12.424   4.322  22.229  0.00  0.00            
ATOM    132  O   ALA X  16      12.372   5.096  21.275  0.00  0.00            
ATOM    133  N   LEU X  17      11.347   3.718  22.729  0.00  0.00            
ATOM    134  CA  LEU X  17       9.991   3.949  22.174  0.00  0.00            
ATOM    135  CB  LEU X  17       8.909   3.078  22.823  0.00  0.00            
ATOM    136  CG  LEU X  17       9.035   1.570  22.598  0.00  0.00            
ATOM    137  CD1 LEU X  17       7.708   0.875  22.862  0.00  0.00            
ATOM    138  CD2 LEU X  17       9.528   1.275  21.191  0.00  0.00            
ATOM    139  C   LEU X  17       9.699   5.527  22.134  0.00  0.00            
ATOM    140  O   LEU X  17       9.286   6.138  21.152  0.00  0.00            
ATOM    141  N   PHE X  18       9.915   6.108  23.307  0.00  0.00            
ATOM    142  CA  PHE X  18       9.660   7.458  23.426  0.00  0.00            
ATOM    143  CB  PHE X  18       9.070   8.038  24.757  0.00  0.00            
ATOM    144  CG  PHE X  18      10.032   8.158  25.922  0.00  0.00            
ATOM    145  CD1 PHE X  18      11.244   8.832  25.805  0.00  0.00            
ATOM    146  CD2 PHE X  18       9.703   7.576  27.162  0.00  0.00            
ATOM    147  CE1 PHE X  18      12.121   8.907  26.923  0.00  0.00            
ATOM    148  CE2 PHE X  18      10.563   7.650  28.269  0.00  0.00            
ATOM    149  CZ  PHE X  18      11.769   8.315  28.147  0.00  0.00            
ATOM    150  C   PHE X  18      10.586   8.421  22.853  0.00  0.00            
ATOM    151  O   PHE X  18      10.245   9.536  22.502  0.00  0.00            
ATOM    152  N   ASP X  19      11.816   7.956  22.659  0.00  0.00            
ATOM    153  CA  ASP X  19      12.881   8.923  22.057  0.00  0.00            
ATOM    154  CB  ASP X  19      14.188   8.499  22.722  0.00  0.00            
ATOM    155  CG  ASP X  19      14.690   7.149  22.275  0.00  0.00            
ATOM    156  OD1 ASP X  19      14.090   6.507  21.385  0.00  0.00            
ATOM    157  OD2 ASP X  19      15.734   6.739  22.837  0.00  0.00            
ATOM    158  C   ASP X  19      12.831   8.301  20.535  0.00  0.00            
ATOM    159  O   ASP X  19      13.558   7.377  20.144  0.00  0.00            
ATOM    160  N   LYS X  20      11.932   8.905  19.759  0.00  0.00            
ATOM    161  CA  LYS X  20      11.706   8.696  18.455  0.00  0.00            
ATOM    162  CB  LYS X  20      10.507   9.450  17.886  0.00  0.00            
ATOM    163  CG  LYS X  20       9.244   9.281  18.694  0.00  0.00            
ATOM    164  CD  LYS X  20       8.119  10.102  18.111  0.00  0.00            
ATOM    165  CE  LYS X  20       6.884  10.015  18.976  0.00  0.00            
ATOM    166  NZ  LYS X  20       5.829  10.928  18.479  0.00  0.00            
ATOM    167  C   LYS X  20      12.963   9.026  17.612  0.00  0.00            
ATOM    168  O   LYS X  20      13.576   8.221  16.905  0.00  0.00            
ATOM    169  N   ASP X  21      13.334  10.292  17.742  0.00  0.00            
ATOM    170  CA  ASP X  21      14.474  10.707  16.983  0.00  0.00            
ATOM    171  CB  ASP X  21      14.338  12.218  16.773  0.00  0.00            
ATOM    172  CG  ASP X  21      13.160  12.565  15.888  0.00  0.00            
ATOM    173  OD1 ASP X  21      12.464  11.655  15.392  0.00  0.00            
ATOM    174  OD2 ASP X  21      12.908  13.774  15.736  0.00  0.00            
ATOM    175  C   ASP X  21      15.851  10.325  17.377  0.00  0.00            
ATOM    176  O   ASP X  21      16.834  10.407  16.645  0.00  0.00            
ATOM    177  N   GLY X  22      15.912   9.856  18.614  0.00  0.00            
ATOM    178  CA  GLY X  22      17.274   9.403  19.112  0.00  0.00            
ATOM    179  C   GLY X  22      18.392  10.365  19.539  0.00  0.00            
ATOM    180  O   GLY X  22      19.525  10.043  19.871  0.00  0.00            
ATOM    181  N   ASP X  23      17.891  11.618  19.737  0.00  0.00            
ATOM    182  CA  ASP X  23      18.476  12.755  20.274  0.00  0.00            
ATOM    183  CB  ASP X  23      18.245  14.119  19.600  0.00  0.00            
ATOM    184  CG  ASP X  23      19.269  15.187  19.940  0.00  0.00            
ATOM    185  OD1 ASP X  23      19.963  15.034  20.943  0.00  0.00            
ATOM    186  OD2 ASP X  23      19.422  16.209  19.184  0.00  0.00            
ATOM    187  C   ASP X  23      18.890  12.889  21.705  0.00  0.00            
ATOM    188  O   ASP X  23      19.581  13.885  22.111  0.00  0.00            
ATOM    189  N   GLY X  24      18.417  11.951  22.536  0.00  0.00            
ATOM    190  CA  GLY X  24      18.555  11.870  23.920  0.00  0.00            
ATOM    191  C   GLY X  24      17.515  12.277  24.794  0.00  0.00            
ATOM    192  O   GLY X  24      17.279  11.585  25.795  0.00  0.00            
ATOM    193  N   THR X  25      16.681  13.236  24.384  0.00  0.00            
ATOM    194  CA  THR X  25      15.445  13.785  24.778  0.00  0.00            
ATOM    195  CB  THR X  25      15.525  15.317  24.538  0.00  0.00            
ATOM    196  OG1 THR X  25      15.242  15.630  23.177  0.00  0.00            
ATOM    197  CG2 THR X  25      16.888  15.964  24.854  0.00  0.00            
ATOM    198  C   THR X  25      14.080  13.403  24.385  0.00  0.00            
ATOM    199  O   THR X  25      13.932  13.082  23.207  0.00  0.00            
ATOM    200  N   ILE X  26      13.071  13.553  25.235  0.00  0.00            
ATOM    201  CA  ILE X  26      11.713  13.249  24.798  0.00  0.00            
ATOM    202  CB  ILE X  26      10.993  12.554  25.964  0.00  0.00            
ATOM    203  CG1 ILE X  26      11.736  11.296  26.406  0.00  0.00            
ATOM    204  CG2 ILE X  26       9.571  12.214  25.585  0.00  0.00            
ATOM    205  CD1 ILE X  26      11.210  10.753  27.712  0.00  0.00            
ATOM    206  C   ILE X  26      10.915  14.546  24.663  0.00  0.00            
ATOM    207  O   ILE X  26      10.852  15.286  25.648  0.00  0.00            
ATOM    208  N   THR X  27      10.362  14.843  23.494  0.00  0.00            
ATOM    209  CA  THR X  27       9.581  16.112  23.510  0.00  0.00            
ATOM    210  CB  THR X  27       9.713  16.730  22.107  0.00  0.00            
ATOM    211  OG1 THR X  27       9.231  15.801  21.128  0.00  0.00            
ATOM    212  CG2 THR X  27      11.172  17.048  21.808  0.00  0.00            
ATOM    213  C   THR X  27       8.047  15.838  24.027  0.00  0.00            
ATOM    214  O   THR X  27       7.619  14.784  24.476  0.00  0.00            
ATOM    215  N   THR X  28       7.301  16.909  23.823  0.00  0.00            
ATOM    216  CA  THR X  28       5.961  16.857  24.164  0.00  0.00            
ATOM    217  CB  THR X  28       5.255  18.253  24.244  0.00  0.00            
ATOM    218  OG1 THR X  28       5.180  18.830  22.932  0.00  0.00            
ATOM    219  CG2 THR X  28       5.989  19.191  25.179  0.00  0.00            
ATOM    220  C   THR X  28       5.170  16.182  22.977  0.00  0.00            
ATOM    221  O   THR X  28       4.005  15.785  23.059  0.00  0.00            
ATOM    222  N   LYS X  29       5.877  16.146  21.850  0.00  0.00            
ATOM    223  CA  LYS X  29       5.323  15.561  20.658  0.00  0.00            
ATOM    224  CB  LYS X  29       5.788  16.152  19.314  0.00  0.00            
ATOM    225  CG  LYS X  29       5.064  15.611  18.082  0.00  0.00            
ATOM    226  CD  LYS X  29       5.724  15.954  16.775  0.00  0.00            
ATOM    227  CE  LYS X  29       5.602  14.822  15.778  0.00  0.00            
ATOM    228  NZ  LYS X  29       6.836  14.573  15.021  0.00  0.00            
ATOM    229  C   LYS X  29       5.480  14.056  20.770  0.00  0.00            
ATOM    230  O   LYS X  29       4.574  13.264  20.524  0.00  0.00            
ATOM    231  N   GLU X  30       6.670  13.675  21.215  0.00  0.00            
ATOM    232  CA  GLU X  30       6.975  12.242  21.398  0.00  0.00            
ATOM    233  CB  GLU X  30       8.431  12.035  21.905  0.00  0.00            
ATOM    234  CG  GLU X  30       9.448  12.451  20.854  0.00  0.00            
ATOM    235  CD  GLU X  30      10.877  12.398  21.367  0.00  0.00            
ATOM    236  OE1 GLU X  30      11.113  12.355  22.599  0.00  0.00            
ATOM    237  OE2 GLU X  30      11.762  12.386  20.488  0.00  0.00            
ATOM    238  C   GLU X  30       6.235  11.597  22.502  0.00  0.00            
ATOM    239  O   GLU X  30       5.712  10.492  22.371  0.00  0.00            
ATOM    240  N   LEU X  31       6.115  12.323  23.616  0.00  0.00            
ATOM    241  CA  LEU X  31       5.352  11.805  24.728  0.00  0.00            
ATOM    242  CB  LEU X  31       5.196  12.836  25.828  0.00  0.00            
ATOM    243  CG  LEU X  31       6.435  13.167  26.630  0.00  0.00            
ATOM    244  CD1 LEU X  31       6.010  14.017  27.809  0.00  0.00            
ATOM    245  CD2 LEU X  31       7.129  11.890  27.086  0.00  0.00            
ATOM    246  C   LEU X  31       3.819  11.664  24.427  0.00  0.00            
ATOM    247  O   LEU X  31       3.026  11.045  25.140  0.00  0.00            
ATOM    248  N   GLY X  32       3.452  12.335  23.338  0.00  0.00            
ATOM    249  CA  GLY X  32       2.086  12.319  22.888  0.00  0.00            
ATOM    250  C   GLY X  32       1.898  11.088  22.028  0.00  0.00            
ATOM    251  O   GLY X  32       0.877  10.419  22.151  0.00  0.00            
ATOM    252  N   THR X  33       2.894  10.716  21.228  0.00  0.00            
ATOM    253  CA  THR X  33       2.869   9.512  20.507  0.00  0.00            
ATOM    254  CB  THR X  33       4.233   9.443  19.712  0.00  0.00            
ATOM    255  OG1 THR X  33       4.085  10.414  18.624  0.00  0.00            
ATOM    256  CG2 THR X  33       4.630   8.079  19.154  0.00  0.00            
ATOM    257  C   THR X  33       2.707   8.271  21.357  0.00  0.00            
ATOM    258  O   THR X  33       1.901   7.395  21.055  0.00  0.00            
ATOM    259  N   VAL X  34       3.435   8.230  22.466  0.00  0.00            
ATOM    260  CA  VAL X  34       3.352   7.192  23.409  0.00  0.00            
ATOM    261  CB  VAL X  34       4.473   7.325  24.476  0.00  0.00            
ATOM    262  CG1 VAL X  34       4.354   6.231  25.533  0.00  0.00            
ATOM    263  CG2 VAL X  34       5.861   7.304  23.822  0.00  0.00            
ATOM    264  C   VAL X  34       1.980   7.001  24.069  0.00  0.00            
ATOM    265  O   VAL X  34       1.378   5.944  24.182  0.00  0.00            
ATOM    266  N   MET X  35       1.523   8.153  24.561  0.00  0.00            
ATOM    267  CA  MET X  35       0.204   8.116  25.181  0.00  0.00            
ATOM    268  CB  MET X  35      -0.090   9.515  25.749  0.00  0.00            
ATOM    269  CG  MET X  35       0.810   9.897  26.895  0.00  0.00            
ATOM    270  SD  MET X  35       0.413   8.879  28.349  0.00  0.00            
ATOM    271  CE  MET X  35      -1.264   9.321  28.625  0.00  0.00            
ATOM    272  C   MET X  35      -0.947   7.717  24.263  0.00  0.00            
ATOM    273  O   MET X  35      -1.948   7.131  24.666  0.00  0.00            
ATOM    274  N   ARG X  36      -0.786   8.105  22.999  0.00  0.00            
ATOM    275  CA  ARG X  36      -1.755   7.757  22.033  0.00  0.00            
ATOM    276  CB  ARG X  36      -1.447   8.417  20.681  0.00  0.00            
ATOM    277  CG  ARG X  36      -2.231   9.709  20.410  0.00  0.00            
ATOM    278  CD  ARG X  36      -1.641  10.519  19.245  0.00  0.00            
ATOM    279  NE  ARG X  36      -1.621  11.959  19.516  0.00  0.00            
ATOM    280  CZ  ARG X  36      -0.761  12.814  18.961  0.00  0.00            
ATOM    281  NH1 ARG X  36       0.146  12.381  18.102  0.00  0.00            
ATOM    282  NH2 ARG X  36      -0.808  14.103  19.262  0.00  0.00            
ATOM    283  C   ARG X  36      -1.795   6.188  21.941  0.00  0.00            
ATOM    284  O   ARG X  36      -2.804   5.492  22.017  0.00  0.00            
ATOM    285  N   SER X  37      -0.571   5.693  21.858  0.00  0.00            
ATOM    286  CA  SER X  37      -0.347   4.285  21.779  0.00  0.00            
ATOM    287  CB  SER X  37       1.149   3.926  21.816  0.00  0.00            
ATOM    288  OG  SER X  37       1.846   4.400  20.678  0.00  0.00            
ATOM    289  C   SER X  37      -0.829   3.496  22.907  0.00  0.00            
ATOM    290  O   SER X  37      -1.043   2.287  22.848  0.00  0.00            
ATOM    291  N   LEU X  38      -1.106   4.218  23.993  0.00  0.00            
ATOM    292  CA  LEU X  38      -1.746   3.637  25.178  0.00  0.00            
ATOM    293  CB  LEU X  38      -1.180   4.320  26.429  0.00  0.00            
ATOM    294  CG  LEU X  38       0.331   4.348  26.619  0.00  0.00            
ATOM    295  CD1 LEU X  38       0.651   5.032  27.926  0.00  0.00            
ATOM    296  CD2 LEU X  38       0.856   2.926  26.619  0.00  0.00            
ATOM    297  C   LEU X  38      -3.237   3.947  25.436  0.00  0.00            
ATOM    298  O   LEU X  38      -3.755   3.611  26.507  0.00  0.00            
ATOM    299  N   GLY X  39      -3.911   4.504  24.456  0.00  0.00            
ATOM    300  CA  GLY X  39      -5.225   4.801  24.379  0.00  0.00            
ATOM    301  C   GLY X  39      -5.750   6.188  24.680  0.00  0.00            
ATOM    302  O   GLY X  39      -6.885   6.554  24.381  0.00  0.00            
ATOM    303  N   GLN X  40      -4.879   6.994  25.273  0.00  0.00            
ATOM    304  CA  GLN X  40      -5.168   8.380  25.491  0.00  0.00            
ATOM    305  CB  GLN X  40      -4.393   8.882  26.710  0.00  0.00            
ATOM    306  CG  GLN X  40      -4.870   8.333  28.043  0.00  0.00            
ATOM    307  CD  GLN X  40      -4.264   6.984  28.392  0.00  0.00            
ATOM    308  OE1 GLN X  40      -3.429   6.437  27.659  0.00  0.00            
ATOM    309  NE2 GLN X  40      -4.678   6.441  29.530  0.00  0.00            
ATOM    310  C   GLN X  40      -4.544   9.358  24.644  0.00  0.00            
ATOM    311  O   GLN X  40      -3.369   9.339  24.277  0.00  0.00            
ATOM    312  N   ASN X  41      -5.452  10.180  24.135  0.00  0.00            
ATOM    313  CA  ASN X  41      -5.202  11.324  23.168  0.00  0.00            
ATOM    314  CB  ASN X  41      -6.266  11.368  22.069  0.00  0.00            
ATOM    315  CG  ASN X  41      -5.969  12.421  21.019  0.00  0.00            
ATOM    316  OD1 ASN X  41      -5.252  13.382  21.282  0.00  0.00            
ATOM    317  ND2 ASN X  41      -6.518  12.240  19.820  0.00  0.00            
ATOM    318  C   ASN X  41      -4.895  12.592  23.886  0.00  0.00            
ATOM    319  O   ASN X  41      -5.881  13.282  24.130  0.00  0.00            
ATOM    320  N   PRO X  42      -3.682  12.881  24.335  0.00  0.00            
ATOM    321  CA  PRO X  42      -3.915  14.151  25.213  0.00  0.00            
ATOM    322  CB  PRO X  42      -2.618  13.997  25.998  0.00  0.00            
ATOM    323  CG  PRO X  42      -2.603  12.532  26.362  0.00  0.00            
ATOM    324  CD  PRO X  42      -3.119  11.860  25.112  0.00  0.00            
ATOM    325  C   PRO X  42      -3.682  15.221  24.305  0.00  0.00            
ATOM    326  O   PRO X  42      -3.261  14.980  23.169  0.00  0.00            
ATOM    327  N   THR X  43      -3.883  16.439  24.774  0.00  0.00            
ATOM    328  CA  THR X  43      -3.717  17.634  23.944  0.00  0.00            
ATOM    329  CB  THR X  43      -4.862  18.673  24.090  0.00  0.00            
ATOM    330  OG1 THR X  43      -5.279  18.745  25.460  0.00  0.00            
ATOM    331  CG2 THR X  43      -6.064  18.264  23.244  0.00  0.00            
ATOM    332  C   THR X  43      -2.323  18.085  24.192  0.00  0.00            
ATOM    333  O   THR X  43      -1.653  17.473  25.044  0.00  0.00            
ATOM    334  N   GLU X  44      -1.859  19.085  23.471  0.00  0.00            
ATOM    335  CA  GLU X  44      -0.546  19.566  23.673  0.00  0.00            
ATOM    336  CB  GLU X  44      -0.210  20.658  22.650  0.00  0.00            
ATOM    337  CG  GLU X  44       0.090  20.085  21.301  0.00  0.00            
ATOM    338  CD  GLU X  44       1.447  19.438  21.145  0.00  0.00            
ATOM    339  OE1 GLU X  44       2.369  19.616  21.958  0.00  0.00            
ATOM    340  OE2 GLU X  44       1.633  18.711  20.142  0.00  0.00            
ATOM    341  C   GLU X  44      -0.381  20.234  25.073  0.00  0.00            
ATOM    342  O   GLU X  44       0.639  20.035  25.725  0.00  0.00            
ATOM    343  N   ALA X  45      -1.400  20.941  25.556  0.00  0.00            
ATOM    344  CA  ALA X  45      -1.422  21.433  26.845  0.00  0.00            
ATOM    345  CB  ALA X  45      -2.705  22.201  27.085  0.00  0.00            
ATOM    346  C   ALA X  45      -1.237  20.358  27.938  0.00  0.00            
ATOM    347  O   ALA X  45      -0.445  20.492  28.864  0.00  0.00            
ATOM    348  N   GLU X  46      -1.980  19.262  27.796  0.00  0.00            
ATOM    349  CA  GLU X  46      -1.831  18.225  28.731  0.00  0.00            
ATOM    350  CB  GLU X  46      -2.898  17.166  28.437  0.00  0.00            
ATOM    351  CG  GLU X  46      -4.314  17.727  28.492  0.00  0.00            
ATOM    352  CD  GLU X  46      -5.417  16.724  28.139  0.00  0.00            
ATOM    353  OE1 GLU X  46      -5.152  15.731  27.415  0.00  0.00            
ATOM    354  OE2 GLU X  46      -6.574  16.956  28.570  0.00  0.00            
ATOM    355  C   GLU X  46      -0.450  17.557  28.699  0.00  0.00            
ATOM    356  O   GLU X  46       0.124  17.267  29.743  0.00  0.00            
ATOM    357  N   LEU X  47       0.121  17.387  27.508  0.00  0.00            
ATOM    358  CA  LEU X  47       1.425  16.905  27.383  0.00  0.00            
ATOM    359  CB  LEU X  47       1.724  16.619  25.916  0.00  0.00            
ATOM    360  CG  LEU X  47       0.976  15.464  25.242  0.00  0.00            
ATOM    361  CD1 LEU X  47       1.299  15.418  23.757  0.00  0.00            
ATOM    362  CD2 LEU X  47       1.367  14.170  25.939  0.00  0.00            
ATOM    363  C   LEU X  47       2.476  17.771  28.065  0.00  0.00            
ATOM    364  O   LEU X  47       3.430  17.321  28.699  0.00  0.00            
ATOM    365  N   GLN X  48       2.254  19.077  27.925  0.00  0.00            
ATOM    366  CA  GLN X  48       3.209  20.003  28.576  0.00  0.00            
ATOM    367  CB  GLN X  48       2.893  21.462  28.223  0.00  0.00            
ATOM    368  CG  GLN X  48       3.357  21.808  26.808  0.00  0.00            
ATOM    369  CD  GLN X  48       2.775  23.140  26.349  0.00  0.00            
ATOM    370  OE1 GLN X  48       1.848  23.670  26.963  0.00  0.00            
ATOM    371  NE2 GLN X  48       3.307  23.674  25.255  0.00  0.00            
ATOM    372  C   GLN X  48       3.220  19.891  30.077  0.00  0.00            
ATOM    373  O   GLN X  48       4.276  19.890  30.700  0.00  0.00            
ATOM    374  N   ASP X  49       2.044  19.722  30.679  0.00  0.00            
ATOM    375  CA  ASP X  49       1.972  19.518  32.057  0.00  0.00            
ATOM    376  CB  ASP X  49       0.509  19.494  32.492  0.00  0.00            
ATOM    377  CG  ASP X  49      -0.281  20.758  32.248  0.00  0.00            
ATOM    378  OD1 ASP X  49       0.315  21.822  31.981  0.00  0.00            
ATOM    379  OD2 ASP X  49      -1.527  20.682  32.341  0.00  0.00            
ATOM    380  C   ASP X  49       2.658  18.273  32.535  0.00  0.00            
ATOM    381  O   ASP X  49       3.350  18.324  33.549  0.00  0.00            
ATOM    382  N   MET X  50       2.580  17.193  31.768  0.00  0.00            
ATOM    383  CA  MET X  50       3.217  15.963  31.984  0.00  0.00            
ATOM    384  CB  MET X  50       2.786  14.879  30.989  0.00  0.00            
ATOM    385  CG  MET X  50       1.429  14.292  31.359  0.00  0.00            
ATOM    386  SD  MET X  50       0.732  13.192  30.130  0.00  0.00            
ATOM    387  CE  MET X  50       1.980  11.906  30.073  0.00  0.00            
ATOM    388  C   MET X  50       4.824  16.180  32.053  0.00  0.00            
ATOM    389  O   MET X  50       5.570  15.777  32.933  0.00  0.00            
ATOM    390  N   ILE X  51       5.265  16.773  30.943  0.00  0.00            
ATOM    391  CA  ILE X  51       6.732  16.989  30.876  0.00  0.00            
ATOM    392  CB  ILE X  51       7.042  17.651  29.517  0.00  0.00            
ATOM    393  CG1 ILE X  51       7.105  16.625  28.384  0.00  0.00            
ATOM    394  CG2 ILE X  51       8.290  18.511  29.559  0.00  0.00            
ATOM    395  CD1 ILE X  51       7.357  17.228  27.014  0.00  0.00            
ATOM    396  C   ILE X  51       7.246  17.914  31.888  0.00  0.00            
ATOM    397  O   ILE X  51       8.345  17.751  32.416  0.00  0.00            
ATOM    398  N   ASN X  52       6.410  18.887  32.246  0.00  0.00            
ATOM    399  CA  ASN X  52       6.804  19.838  33.322  0.00  0.00            
ATOM    400  CB  ASN X  52       5.631  20.815  33.516  0.00  0.00            
ATOM    401  CG  ASN X  52       5.924  21.899  34.529  0.00  0.00            
ATOM    402  OD1 ASN X  52       6.164  21.619  35.698  0.00  0.00            
ATOM    403  ND2 ASN X  52       5.865  23.148  34.091  0.00  0.00            
ATOM    404  C   ASN X  52       7.011  19.162  34.681  0.00  0.00            
ATOM    405  O   ASN X  52       7.966  19.505  35.371  0.00  0.00            
ATOM    406  N   GLU X  53       6.206  18.163  35.036  0.00  0.00            
ATOM    407  CA  GLU X  53       6.390  17.398  36.158  0.00  0.00            
ATOM    408  CB  GLU X  53       5.253  16.379  36.287  0.00  0.00            
ATOM    409  CG  GLU X  53       3.876  17.032  36.276  0.00  0.00            
ATOM    410  CD  GLU X  53       2.699  16.051  36.333  0.00  0.00            
ATOM    411  OE1 GLU X  53       2.849  14.870  35.932  0.00  0.00            
ATOM    412  OE2 GLU X  53       1.601  16.486  36.760  0.00  0.00            
ATOM    413  C   GLU X  53       7.898  16.791  36.145  0.00  0.00            
ATOM    414  O   GLU X  53       8.703  16.886  37.069  0.00  0.00            
ATOM    415  N   VAL X  54       8.166  16.127  35.017  0.00  0.00            
ATOM    416  CA  VAL X  54       9.467  15.513  34.995  0.00  0.00            
ATOM    417  CB  VAL X  54       9.411  14.442  33.882  0.00  0.00            
ATOM    418  CG1 VAL X  54      10.798  13.794  33.670  0.00  0.00            
ATOM    419  CG2 VAL X  54       8.350  13.377  34.238  0.00  0.00            
ATOM    420  C   VAL X  54      10.617  16.141  34.231  0.00  0.00            
ATOM    421  O   VAL X  54      11.413  15.415  33.635  0.00  0.00            
ATOM    422  N   ASP X  55      10.664  17.473  34.160  0.00  0.00            
ATOM    423  CA  ASP X  55      11.731  18.087  33.436  0.00  0.00            
ATOM    424  CB  ASP X  55      11.034  18.915  32.336  0.00  0.00            
ATOM    425  CG  ASP X  55       9.924  19.835  32.877  0.00  0.00            
ATOM    426  OD1 ASP X  55       9.627  19.815  34.096  0.00  0.00            
ATOM    427  OD2 ASP X  55       9.336  20.585  32.065  0.00  0.00            
ATOM    428  C   ASP X  55      12.420  19.041  34.488  0.00  0.00            
ATOM    429  O   ASP X  55      12.172  20.243  34.551  0.00  0.00            
ATOM    430  N   ALA X  56      13.364  18.471  35.248  0.00  0.00            
ATOM    431  CA  ALA X  56      13.972  19.097  36.191  0.00  0.00            
ATOM    432  CB  ALA X  56      14.735  18.039  36.996  0.00  0.00            
ATOM    433  C   ALA X  56      14.650  20.436  35.879  0.00  0.00            
ATOM    434  O   ALA X  56      14.403  21.494  36.465  0.00  0.00            
ATOM    435  N   ASP X  57      15.450  20.373  34.824  0.00  0.00            
ATOM    436  CA  ASP X  57      16.132  21.610  34.371  0.00  0.00            
ATOM    437  CB  ASP X  57      17.399  21.202  33.613  0.00  0.00            
ATOM    438  CG  ASP X  57      18.410  20.529  34.517  0.00  0.00            
ATOM    439  OD1 ASP X  57      18.172  20.407  35.736  0.00  0.00            
ATOM    440  OD2 ASP X  57      19.433  20.074  33.974  0.00  0.00            
ATOM    441  C   ASP X  57      15.320  22.664  33.681  0.00  0.00            
ATOM    442  O   ASP X  57      15.727  23.816  33.547  0.00  0.00            
ATOM    443  N   GLY X  58      14.141  22.260  33.232  0.00  0.00            
ATOM    444  CA  GLY X  58      13.270  23.248  32.560  0.00  0.00            
ATOM    445  C   GLY X  58      13.572  23.692  31.070  0.00  0.00            
ATOM    446  O   GLY X  58      12.970  24.583  30.483  0.00  0.00            
ATOM    447  N   ASN X  59      14.482  22.919  30.460  0.00  0.00            
ATOM    448  CA  ASN X  59      14.755  22.907  29.118  0.00  0.00            
ATOM    449  CB  ASN X  59      15.849  21.908  28.744  0.00  0.00            
ATOM    450  CG  ASN X  59      17.130  22.147  29.511  0.00  0.00            
ATOM    451  OD1 ASN X  59      17.477  23.289  29.809  0.00  0.00            
ATOM    452  ND2 ASN X  59      17.838  21.073  29.842  0.00  0.00            
ATOM    453  C   ASN X  59      13.675  22.409  28.122  0.00  0.00            
ATOM    454  O   ASN X  59      13.910  22.398  26.915  0.00  0.00            
ATOM    455  N   GLY X  60      12.487  22.101  28.635  0.00  0.00            
ATOM    456  CA  GLY X  60      11.455  21.729  27.767  0.00  0.00            
ATOM    457  C   GLY X  60      11.178  20.331  27.512  0.00  0.00            
ATOM    458  O   GLY X  60      10.028  19.878  27.620  0.00  0.00            
ATOM    459  N   THR X  61      12.240  19.536  27.361  0.00  0.00            
ATOM    460  CA  THR X  61      12.339  18.103  27.238  0.00  0.00            
ATOM    461  CB  THR X  61      13.242  17.822  26.007  0.00  0.00            
ATOM    462  OG1 THR X  61      14.615  18.022  26.331  0.00  0.00
[truncated: 1,417,167 more chars]
