# Supplementary material for: Structural Transition States Explored With Minimalist Coarse Grained Models: Applications to Calmodulin
Source: Front Mol Biosci. 2019 Oct 15;6:104. doi: 10.3389/fmolb.2019.00104 (PMC6843051; doi:10.3389/fmolb.2019.00104)
Supplement: Supplementary file 2 [file Data_Sheet_2.ZIP › SI/MD_representative_trajectories/All_Atoms/closed2openT300g8_pp_AA.pdb]

CRYST1    0.000    0.000    0.000  90.00  90.00  90.00 P 1           1
ATOM      1  N   GLU X   1      22.668  -4.124  41.453  0.00  0.00            
ATOM      2  CA  GLU X   1      22.899  -4.582  40.079  0.00  0.00            
ATOM      3  CB  GLU X   1      21.596  -5.031  39.406  0.00  0.00            
ATOM      4  CG  GLU X   1      21.732  -5.400  37.923  0.00  0.00            
ATOM      5  CD  GLU X   1      20.411  -5.302  37.168  0.00  0.00            
ATOM      6  OE1 GLU X   1      19.605  -6.260  37.227  0.00  0.00            
ATOM      7  OE2 GLU X   1      20.183  -4.258  36.514  0.00  0.00            
ATOM      8  C   GLU X   1      23.575  -3.360  39.324  0.00  0.00            
ATOM      9  O   GLU X   1      23.118  -2.220  39.267  0.00  0.00            
ATOM     10  N   GLN X   2      24.756  -3.669  38.774  0.00  0.00            
ATOM     11  CA  GLN X   2      25.491  -2.816  38.018  0.00  0.00            
ATOM     12  CB  GLN X   2      26.926  -3.302  37.831  0.00  0.00            
ATOM     13  CG  GLN X   2      27.804  -3.337  39.065  0.00  0.00            
ATOM     14  CD  GLN X   2      29.267  -3.626  38.753  0.00  0.00            
ATOM     15  OE1 GLN X   2      29.736  -3.551  37.619  0.00  0.00            
ATOM     16  NE2 GLN X   2      30.052  -3.945  39.762  0.00  0.00            
ATOM     17  C   GLN X   2      24.966  -2.650  36.425  0.00  0.00            
ATOM     18  O   GLN X   2      24.567  -3.533  35.667  0.00  0.00            
ATOM     19  N   LEU X   3      24.963  -1.363  36.092  0.00  0.00            
ATOM     20  CA  LEU X   3      24.620  -0.822  34.800  0.00  0.00            
ATOM     21  CB  LEU X   3      23.636   0.348  34.865  0.00  0.00            
ATOM     22  CG  LEU X   3      23.247   0.995  33.533  0.00  0.00            
ATOM     23  CD1 LEU X   3      22.542  -0.015  32.646  0.00  0.00            
ATOM     24  CD2 LEU X   3      22.362   2.195  33.794  0.00  0.00            
ATOM     25  C   LEU X   3      26.022  -0.443  34.091  0.00  0.00            
ATOM     26  O   LEU X   3      26.910   0.247  34.587  0.00  0.00            
ATOM     27  N   THR X   4      26.175  -1.028  32.896  0.00  0.00            
ATOM     28  CA  THR X   4      27.243  -0.774  32.078  0.00  0.00            
ATOM     29  CB  THR X   4      27.484  -1.927  31.088  0.00  0.00            
ATOM     30  OG1 THR X   4      26.334  -2.096  30.261  0.00  0.00            
ATOM     31  CG2 THR X   4      27.759  -3.217  31.830  0.00  0.00            
ATOM     32  C   THR X   4      27.468   0.764  31.654  0.00  0.00            
ATOM     33  O   THR X   4      26.523   1.565  31.659  0.00  0.00            
ATOM     34  N   GLU X   5      28.656   1.066  31.114  0.00  0.00            
ATOM     35  CA  GLU X   5      28.781   2.392  30.571  0.00  0.00            
ATOM     36  CB  GLU X   5      30.283   2.529  30.258  0.00  0.00            
ATOM     37  CG  GLU X   5      30.741   3.963  30.285  0.00  0.00            
ATOM     38  CD  GLU X   5      32.184   4.036  30.802  0.00  0.00            
ATOM     39  OE1 GLU X   5      32.911   3.011  30.904  0.00  0.00            
ATOM     40  OE2 GLU X   5      32.529   5.198  31.111  0.00  0.00            
ATOM     41  C   GLU X   5      28.019   2.588  29.241  0.00  0.00            
ATOM     42  O   GLU X   5      27.406   3.618  29.004  0.00  0.00            
ATOM     43  N   GLU X   6      28.112   1.582  28.371  0.00  0.00            
ATOM     44  CA  GLU X   6      27.402   1.627  27.077  0.00  0.00            
ATOM     45  CB  GLU X   6      27.697   0.410  26.213  0.00  0.00            
ATOM     46  CG  GLU X   6      29.089   0.419  25.622  0.00  0.00            
ATOM     47  CD  GLU X   6      29.418  -0.849  24.871  0.00  0.00            
ATOM     48  OE1 GLU X   6      28.912  -1.911  25.258  0.00  0.00            
ATOM     49  OE2 GLU X   6      30.190  -0.798  23.894  0.00  0.00            
ATOM     50  C   GLU X   6      25.937   1.816  27.297  0.00  0.00            
ATOM     51  O   GLU X   6      25.334   2.655  26.612  0.00  0.00            
ATOM     52  N   GLN X   7      25.353   1.125  28.275  0.00  0.00            
ATOM     53  CA  GLN X   7      23.955   1.277  28.627  0.00  0.00            
ATOM     54  CB  GLN X   7      23.561   0.250  29.694  0.00  0.00            
ATOM     55  CG  GLN X   7      23.807  -1.192  29.237  0.00  0.00            
ATOM     56  CD  GLN X   7      23.470  -2.230  30.289  0.00  0.00            
ATOM     57  OE1 GLN X   7      22.319  -2.357  30.712  0.00  0.00            
ATOM     58  NE2 GLN X   7      24.477  -2.986  30.716  0.00  0.00            
ATOM     59  C   GLN X   7      23.720   2.745  29.009  0.00  0.00            
ATOM     60  O   GLN X   7      22.766   3.380  28.538  0.00  0.00            
ATOM     61  N   ILE X   8      24.616   3.287  29.832  0.00  0.00            
ATOM     62  CA  ILE X   8      24.503   4.687  30.246  0.00  0.00            
ATOM     63  CB  ILE X   8      25.600   5.019  31.278  0.00  0.00            
ATOM     64  CG1 ILE X   8      25.276   4.310  32.600  0.00  0.00            
ATOM     65  CG2 ILE X   8      25.718   6.532  31.474  0.00  0.00            
ATOM     66  CD1 ILE X   8      26.358   4.448  33.645  0.00  0.00            
ATOM     67  C   ILE X   8      24.657   5.578  28.959  0.00  0.00            
ATOM     68  O   ILE X   8      23.909   6.538  28.801  0.00  0.00            
ATOM     69  N   ALA X   9      25.586   5.253  28.063  0.00  0.00            
ATOM     70  CA  ALA X   9      25.743   5.941  26.883  0.00  0.00            
ATOM     71  CB  ALA X   9      26.901   5.359  26.099  0.00  0.00            
ATOM     72  C   ALA X   9      24.470   5.932  26.006  0.00  0.00            
ATOM     73  O   ALA X   9      24.053   6.899  25.371  0.00  0.00            
ATOM     74  N   GLU X  10      23.863   4.747  26.000  0.00  0.00            
ATOM     75  CA  GLU X  10      22.621   4.638  25.141  0.00  0.00            
ATOM     76  CB  GLU X  10      22.100   3.213  25.291  0.00  0.00            
ATOM     77  CG  GLU X  10      22.992   2.119  24.664  0.00  0.00            
ATOM     78  CD  GLU X  10      22.784   2.160  23.159  0.00  0.00            
ATOM     79  OE1 GLU X  10      21.641   1.898  22.706  0.00  0.00            
ATOM     80  OE2 GLU X  10      23.749   2.508  22.444  0.00  0.00            
ATOM     81  C   GLU X  10      21.525   5.603  25.664  0.00  0.00            
ATOM     82  O   GLU X  10      20.856   6.317  24.925  0.00  0.00            
ATOM     83  N   PHE X  11      21.365   5.608  26.986  0.00  0.00            
ATOM     84  CA  PHE X  11      20.352   6.462  27.534  0.00  0.00            
ATOM     85  CB  PHE X  11      20.164   6.229  29.015  0.00  0.00            
ATOM     86  CG  PHE X  11      19.363   5.052  29.435  0.00  0.00            
ATOM     87  CD1 PHE X  11      19.909   3.782  29.456  0.00  0.00            
ATOM     88  CD2 PHE X  11      18.071   5.198  29.945  0.00  0.00            
ATOM     89  CE1 PHE X  11      19.171   2.724  29.955  0.00  0.00            
ATOM     90  CE2 PHE X  11      17.316   4.138  30.379  0.00  0.00            
ATOM     91  CZ  PHE X  11      17.864   2.877  30.415  0.00  0.00            
ATOM     92  C   PHE X  11      20.748   7.979  27.322  0.00  0.00            
ATOM     93  O   PHE X  11      19.897   8.798  26.994  0.00  0.00            
ATOM     94  N   LYS X  12      22.031   8.309  27.460  0.00  0.00            
ATOM     95  CA  LYS X  12      22.493   9.617  27.198  0.00  0.00            
ATOM     96  CB  LYS X  12      23.920   9.856  27.664  0.00  0.00            
ATOM     97  CG  LYS X  12      24.052   9.672  29.182  0.00  0.00            
ATOM     98  CD  LYS X  12      25.410  10.114  29.665  0.00  0.00            
ATOM     99  CE  LYS X  12      25.656   9.898  31.152  0.00  0.00            
ATOM    100  NZ  LYS X  12      27.038   9.371  31.380  0.00  0.00            
ATOM    101  C   LYS X  12      22.233  10.089  25.803  0.00  0.00            
ATOM    102  O   LYS X  12      21.779  11.214  25.610  0.00  0.00            
ATOM    103  N   GLU X  13      22.437   9.216  24.826  0.00  0.00            
ATOM    104  CA  GLU X  13      22.218   9.502  23.410  0.00  0.00            
ATOM    105  CB  GLU X  13      22.509   8.274  22.500  0.00  0.00            
ATOM    106  CG  GLU X  13      23.989   7.928  22.492  0.00  0.00            
ATOM    107  CD  GLU X  13      24.288   6.648  21.729  0.00  0.00            
ATOM    108  OE1 GLU X  13      23.371   5.833  21.463  0.00  0.00            
ATOM    109  OE2 GLU X  13      25.477   6.492  21.390  0.00  0.00            
ATOM    110  C   GLU X  13      20.653   9.846  23.197  0.00  0.00            
ATOM    111  O   GLU X  13      20.219  10.803  22.573  0.00  0.00            
ATOM    112  N   ALA X  14      19.870   8.885  23.689  0.00  0.00            
ATOM    113  CA  ALA X  14      18.428   9.054  23.503  0.00  0.00            
ATOM    114  CB  ALA X  14      17.721   7.844  24.145  0.00  0.00            
ATOM    115  C   ALA X  14      17.937  10.364  24.210  0.00  0.00            
ATOM    116  O   ALA X  14      17.157  11.138  23.665  0.00  0.00            
ATOM    117  N   PHE X  15      18.433  10.599  25.423  0.00  0.00            
ATOM    118  CA  PHE X  15      18.036  11.804  26.128  0.00  0.00            
ATOM    119  CB  PHE X  15      18.621  11.767  27.552  0.00  0.00            
ATOM    120  CG  PHE X  15      17.790  12.502  28.578  0.00  0.00            
ATOM    121  CD1 PHE X  15      17.603  13.873  28.495  0.00  0.00            
ATOM    122  CD2 PHE X  15      17.166  11.812  29.610  0.00  0.00            
ATOM    123  CE1 PHE X  15      16.801  14.546  29.418  0.00  0.00            
ATOM    124  CE2 PHE X  15      16.368  12.476  30.534  0.00  0.00            
ATOM    125  CZ  PHE X  15      16.184  13.846  30.436  0.00  0.00            
ATOM    126  C   PHE X  15      18.496  13.061  25.357  0.00  0.00            
ATOM    127  O   PHE X  15      17.828  14.089  25.262  0.00  0.00            
ATOM    128  N   ALA X  16      19.704  12.931  24.811  0.00  0.00            
ATOM    129  CA  ALA X  16      20.252  14.129  24.085  0.00  0.00            
ATOM    130  CB  ALA X  16      21.731  13.967  23.752  0.00  0.00            
ATOM    131  C   ALA X  16      19.516  14.455  22.833  0.00  0.00            
ATOM    132  O   ALA X  16      19.365  15.617  22.460  0.00  0.00            
ATOM    133  N   LEU X  17      18.965  13.417  22.206  0.00  0.00            
ATOM    134  CA  LEU X  17      18.115  13.636  20.979  0.00  0.00            
ATOM    135  CB  LEU X  17      17.678  12.325  20.314  0.00  0.00            
ATOM    136  CG  LEU X  17      18.794  11.475  19.705  0.00  0.00            
ATOM    137  CD1 LEU X  17      18.228  10.488  18.697  0.00  0.00            
ATOM    138  CD2 LEU X  17      19.852  12.357  19.061  0.00  0.00            
ATOM    139  C   LEU X  17      16.817  14.419  21.193  0.00  0.00            
ATOM    140  O   LEU X  17      16.137  14.896  20.286  0.00  0.00            
ATOM    141  N   PHE X  18      16.431  14.429  22.465  0.00  0.00            
ATOM    142  CA  PHE X  18      15.164  15.113  22.804  0.00  0.00            
ATOM    143  CB  PHE X  18      14.218  14.185  23.586  0.00  0.00            
ATOM    144  CG  PHE X  18      13.929  12.874  22.909  0.00  0.00            
ATOM    145  CD1 PHE X  18      13.490  12.828  21.595  0.00  0.00            
ATOM    146  CD2 PHE X  18      14.104  11.679  23.594  0.00  0.00            
ATOM    147  CE1 PHE X  18      13.237  11.614  20.970  0.00  0.00            
ATOM    148  CE2 PHE X  18      13.852  10.471  22.977  0.00  0.00            
ATOM    149  CZ  PHE X  18      13.423  10.439  21.665  0.00  0.00            
ATOM    150  C   PHE X  18      15.493  16.410  23.558  0.00  0.00            
ATOM    151  O   PHE X  18      14.668  17.297  23.719  0.00  0.00            
ATOM    152  N   ASP X  19      16.736  16.487  24.023  0.00  0.00            
ATOM    153  CA  ASP X  19      17.205  17.675  24.775  0.00  0.00            
ATOM    154  CB  ASP X  19      18.532  17.453  25.517  0.00  0.00            
ATOM    155  CG  ASP X  19      18.451  16.379  26.584  0.00  0.00            
ATOM    156  OD1 ASP X  19      17.340  15.924  26.927  0.00  0.00            
ATOM    157  OD2 ASP X  19      19.530  15.988  27.081  0.00  0.00            
ATOM    158  C   ASP X  19      18.094  18.348  23.760  0.00  0.00            
ATOM    159  O   ASP X  19      19.317  18.300  23.897  0.00  0.00            
ATOM    160  N   LYS X  20      17.500  18.990  22.759  0.00  0.00            
ATOM    161  CA  LYS X  20      18.286  19.648  21.679  0.00  0.00            
ATOM    162  CB  LYS X  20      17.381  20.100  20.528  0.00  0.00            
ATOM    163  CG  LYS X  20      16.120  20.830  20.943  0.00  0.00            
ATOM    164  CD  LYS X  20      14.962  20.483  19.996  0.00  0.00            
ATOM    165  CE  LYS X  20      14.591  18.988  20.062  0.00  0.00            
ATOM    166  NZ  LYS X  20      13.490  18.593  19.125  0.00  0.00            
ATOM    167  C   LYS X  20      19.290  20.665  22.095  0.00  0.00            
ATOM    168  O   LYS X  20      20.457  20.596  21.700  0.00  0.00            
ATOM    169  N   ASP X  21      18.883  21.572  22.972  0.00  0.00            
ATOM    170  CA  ASP X  21      19.771  22.602  23.477  0.00  0.00            
ATOM    171  CB  ASP X  21      18.925  23.770  23.992  0.00  0.00            
ATOM    172  CG  ASP X  21      18.175  24.464  22.874  0.00  0.00            
ATOM    173  OD1 ASP X  21      18.328  24.089  21.694  0.00  0.00            
ATOM    174  OD2 ASP X  21      17.384  25.367  23.205  0.00  0.00            
ATOM    175  C   ASP X  21      20.899  22.175  24.452  0.00  0.00            
ATOM    176  O   ASP X  21      21.864  22.901  24.680  0.00  0.00            
ATOM    177  N   GLY X  22      20.756  20.976  24.996  0.00  0.00            
ATOM    178  CA  GLY X  22      21.794  20.473  25.904  0.00  0.00            
ATOM    179  C   GLY X  22      21.779  21.065  27.205  0.00  0.00            
ATOM    180  O   GLY X  22      22.828  21.253  27.825  0.00  0.00            
ATOM    181  N   ASP X  23      20.584  21.384  27.693  0.00  0.00            
ATOM    182  CA  ASP X  23      20.576  22.120  29.110  0.00  0.00            
ATOM    183  CB  ASP X  23      19.262  22.890  29.210  0.00  0.00            
ATOM    184  CG  ASP X  23      19.099  23.974  28.179  0.00  0.00            
ATOM    185  OD1 ASP X  23      19.805  25.015  28.185  0.00  0.00            
ATOM    186  OD2 ASP X  23      18.199  23.773  27.319  0.00  0.00            
ATOM    187  C   ASP X  23      20.221  21.115  30.196  0.00  0.00            
ATOM    188  O   ASP X  23      20.135  21.430  31.367  0.00  0.00            
ATOM    189  N   GLY X  24      19.959  19.884  29.793  0.00  0.00            
ATOM    190  CA  GLY X  24      19.662  18.852  30.823  0.00  0.00            
ATOM    191  C   GLY X  24      18.119  18.475  30.558  0.00  0.00            
ATOM    192  O   GLY X  24      17.708  17.325  30.403  0.00  0.00            
ATOM    193  N   THR X  25      17.311  19.532  30.642  0.00  0.00            
ATOM    194  CA  THR X  25      15.893  19.153  30.603  0.00  0.00            
ATOM    195  CB  THR X  25      15.267  20.242  31.513  0.00  0.00            
ATOM    196  OG1 THR X  25      15.507  21.501  30.934  0.00  0.00            
ATOM    197  CG2 THR X  25      15.946  20.240  32.873  0.00  0.00            
ATOM    198  C   THR X  25      15.262  19.443  29.251  0.00  0.00            
ATOM    199  O   THR X  25      15.644  20.140  28.311  0.00  0.00            
ATOM    200  N   ILE X  26      14.285  18.550  29.131  0.00  0.00            
ATOM    201  CA  ILE X  26      13.337  18.202  27.958  0.00  0.00            
ATOM    202  CB  ILE X  26      12.974  16.734  27.627  0.00  0.00            
ATOM    203  CG1 ILE X  26      14.240  15.877  27.490  0.00  0.00            
ATOM    204  CG2 ILE X  26      12.091  16.655  26.393  0.00  0.00            
ATOM    205  CD1 ILE X  26      15.295  16.432  26.562  0.00  0.00            
ATOM    206  C   ILE X  26      12.081  19.093  28.010  0.00  0.00            
ATOM    207  O   ILE X  26      11.267  18.793  28.887  0.00  0.00            
ATOM    208  N   THR X  27      11.909  20.110  27.175  0.00  0.00            
ATOM    209  CA  THR X  27      10.550  20.764  27.460  0.00  0.00            
ATOM    210  CB  THR X  27      10.773  22.273  27.260  0.00  0.00            
ATOM    211  OG1 THR X  27      11.352  22.504  25.970  0.00  0.00            
ATOM    212  CG2 THR X  27      11.718  22.811  28.327  0.00  0.00            
ATOM    213  C   THR X  27       9.661  20.277  26.374  0.00  0.00            
ATOM    214  O   THR X  27      10.028  19.484  25.508  0.00  0.00            
ATOM    215  N   THR X  28       8.405  20.703  26.484  0.00  0.00            
ATOM    216  CA  THR X  28       7.279  20.355  25.592  0.00  0.00            
ATOM    217  CB  THR X  28       5.912  21.055  25.921  0.00  0.00            
ATOM    218  OG1 THR X  28       6.045  22.480  25.844  0.00  0.00            
ATOM    219  CG2 THR X  28       5.425  20.675  27.311  0.00  0.00            
ATOM    220  C   THR X  28       7.690  20.748  24.136  0.00  0.00            
ATOM    221  O   THR X  28       7.444  19.935  23.251  0.00  0.00            
ATOM    222  N   LYS X  29       8.349  21.879  23.892  0.00  0.00            
ATOM    223  CA  LYS X  29       8.886  22.253  22.681  0.00  0.00            
ATOM    224  CB  LYS X  29       9.418  23.677  22.636  0.00  0.00            
ATOM    225  CG  LYS X  29       8.314  24.697  22.941  0.00  0.00            
ATOM    226  CD  LYS X  29       8.792  26.104  22.688  0.00  0.00            
ATOM    227  CE  LYS X  29       7.783  27.190  23.035  0.00  0.00            
ATOM    228  NZ  LYS X  29       8.460  28.331  23.727  0.00  0.00            
ATOM    229  C   LYS X  29       9.817  21.120  22.089  0.00  0.00            
ATOM    230  O   LYS X  29       9.712  20.705  20.938  0.00  0.00            
ATOM    231  N   GLU X  30      10.725  20.663  22.942  0.00  0.00            
ATOM    232  CA  GLU X  30      11.659  19.641  22.530  0.00  0.00            
ATOM    233  CB  GLU X  30      12.633  19.278  23.688  0.00  0.00            
ATOM    234  CG  GLU X  30      13.536  20.448  24.041  0.00  0.00            
ATOM    235  CD  GLU X  30      14.399  20.175  25.261  0.00  0.00            
ATOM    236  OE1 GLU X  30      14.117  19.240  26.049  0.00  0.00            
ATOM    237  OE2 GLU X  30      15.386  20.926  25.398  0.00  0.00            
ATOM    238  C   GLU X  30      11.021  18.367  22.212  0.00  0.00            
ATOM    239  O   GLU X  30      11.260  17.765  21.159  0.00  0.00            
ATOM    240  N   LEU X  31      10.186  17.899  23.140  0.00  0.00            
ATOM    241  CA  LEU X  31       9.499  16.582  22.950  0.00  0.00            
ATOM    242  CB  LEU X  31       8.669  16.223  24.196  0.00  0.00            
ATOM    243  CG  LEU X  31       9.439  15.604  25.374  0.00  0.00            
ATOM    244  CD1 LEU X  31       8.610  15.606  26.657  0.00  0.00            
ATOM    245  CD2 LEU X  31       9.864  14.181  25.006  0.00  0.00            
ATOM    246  C   LEU X  31       8.601  16.656  21.646  0.00  0.00            
ATOM    247  O   LEU X  31       8.587  15.727  20.846  0.00  0.00            
ATOM    248  N   GLY X  32       7.899  17.770  21.447  0.00  0.00            
ATOM    249  CA  GLY X  32       7.122  17.944  20.287  0.00  0.00            
ATOM    250  C   GLY X  32       7.940  17.959  19.007  0.00  0.00            
ATOM    251  O   GLY X  32       7.534  17.447  17.966  0.00  0.00            
ATOM    252  N   THR X  33       9.138  18.531  19.112  0.00  0.00            
ATOM    253  CA  THR X  33      10.039  18.560  17.925  0.00  0.00            
ATOM    254  CB  THR X  33      11.377  19.278  18.252  0.00  0.00            
ATOM    255  OG1 THR X  33      11.032  20.617  18.662  0.00  0.00            
ATOM    256  CG2 THR X  33      12.213  19.483  16.982  0.00  0.00            
ATOM    257  C   THR X  33      10.346  17.148  17.387  0.00  0.00            
ATOM    258  O   THR X  33      10.279  16.856  16.196  0.00  0.00            
ATOM    259  N   VAL X  34      10.659  16.268  18.329  0.00  0.00            
ATOM    260  CA  VAL X  34      10.983  14.893  17.978  0.00  0.00            
ATOM    261  CB  VAL X  34      11.582  14.147  19.201  0.00  0.00            
ATOM    262  CG1 VAL X  34      11.810  12.672  18.884  0.00  0.00            
ATOM    263  CG2 VAL X  34      12.883  14.812  19.670  0.00  0.00            
ATOM    264  C   VAL X  34       9.805  14.179  17.390  0.00  0.00            
ATOM    265  O   VAL X  34       9.888  13.544  16.333  0.00  0.00            
ATOM    266  N   MET X  35       8.684  14.244  18.109  0.00  0.00            
ATOM    267  CA  MET X  35       7.466  13.574  17.642  0.00  0.00            
ATOM    268  CB  MET X  35       6.028  13.106  17.438  0.00  0.00            
ATOM    269  CG  MET X  35       5.387  13.696  16.211  0.00  0.00            
ATOM    270  SD  MET X  35       3.632  13.378  16.183  0.00  0.00            
ATOM    271  CE  MET X  35       3.627  11.787  15.432  0.00  0.00            
ATOM    272  C   MET X  35       7.025  14.054  16.257  0.00  0.00            
ATOM    273  O   MET X  35       6.587  13.327  15.368  0.00  0.00            
ATOM    274  N   ARG X  36       7.172  15.370  16.108  0.00  0.00            
ATOM    275  CA  ARG X  36       6.727  15.947  14.794  0.00  0.00            
ATOM    276  CB  ARG X  36       6.735  17.471  14.904  0.00  0.00            
ATOM    277  CG  ARG X  36       5.623  18.175  14.139  0.00  0.00            
ATOM    278  CD  ARG X  36       5.649  19.669  14.462  0.00  0.00            
ATOM    279  NE  ARG X  36       4.643  20.458  13.747  0.00  0.00            
ATOM    280  CZ  ARG X  36       4.583  20.596  12.424  0.00  0.00            
ATOM    281  NH1 ARG X  36       5.450  19.968  11.638  0.00  0.00            
ATOM    282  NH2 ARG X  36       3.631  21.346  11.882  0.00  0.00            
ATOM    283  C   ARG X  36       7.615  15.477  13.653  0.00  0.00            
ATOM    284  O   ARG X  36       7.096  15.178  12.583  0.00  0.00            
ATOM    285  N   SER X  37       8.916  15.309  13.879  0.00  0.00            
ATOM    286  CA  SER X  37       9.813  14.769  12.902  0.00  0.00            
ATOM    287  CB  SER X  37      11.242  14.749  13.439  0.00  0.00            
ATOM    288  OG  SER X  37      11.662  16.053  13.794  0.00  0.00            
ATOM    289  C   SER X  37       9.417  13.391  12.523  0.00  0.00            
ATOM    290  O   SER X  37       9.537  13.106  11.338  0.00  0.00            
ATOM    291  N   LEU X  38       8.981  12.536  13.442  0.00  0.00            
ATOM    292  CA  LEU X  38       8.489  11.225  13.263  0.00  0.00            
ATOM    293  CB  LEU X  38       8.286  10.508  14.596  0.00  0.00            
ATOM    294  CG  LEU X  38       9.506  10.538  15.534  0.00  0.00            
ATOM    295  CD1 LEU X  38       9.297   9.637  16.752  0.00  0.00            
ATOM    296  CD2 LEU X  38      10.716  10.059  14.756  0.00  0.00            
ATOM    297  C   LEU X  38       6.984  11.057  12.760  0.00  0.00            
ATOM    298  O   LEU X  38       6.535   9.905  12.756  0.00  0.00            
ATOM    299  N   GLY X  39       6.330  12.085  12.267  0.00  0.00            
ATOM    300  CA  GLY X  39       5.125  12.118  11.660  0.00  0.00            
ATOM    301  C   GLY X  39       4.015  12.000  12.704  0.00  0.00            
ATOM    302  O   GLY X  39       3.227  11.058  12.696  0.00  0.00            
ATOM    303  N   GLN X  40       4.018  12.993  13.636  0.00  0.00            
ATOM    304  CA  GLN X  40       2.935  13.057  14.622  0.00  0.00            
ATOM    305  CB  GLN X  40       3.490  12.414  15.906  0.00  0.00            
ATOM    306  CG  GLN X  40       4.536  13.263  16.636  0.00  0.00            
ATOM    307  CD  GLN X  40       5.090  12.605  17.906  0.00  0.00            
ATOM    308  OE1 GLN X  40       5.680  13.278  18.761  0.00  0.00            
ATOM    309  NE2 GLN X  40       4.911  11.299  18.030  0.00  0.00            
ATOM    310  C   GLN X  40       2.385  14.513  14.750  0.00  0.00            
ATOM    311  O   GLN X  40       3.235  15.405  14.537  0.00  0.00            
ATOM    312  N   ASN X  41       1.185  14.750  15.269  0.00  0.00            
ATOM    313  CA  ASN X  41       0.962  16.139  15.720  0.00  0.00            
ATOM    314  CB  ASN X  41      -0.112  16.616  14.734  0.00  0.00            
ATOM    315  CG  ASN X  41      -0.789  17.887  15.033  0.00  0.00            
ATOM    316  OD1 ASN X  41      -0.670  18.488  16.098  0.00  0.00            
ATOM    317  ND2 ASN X  41      -1.660  18.341  14.133  0.00  0.00            
ATOM    318  C   ASN X  41       0.364  16.068  16.995  0.00  0.00            
ATOM    319  O   ASN X  41      -0.750  15.569  17.185  0.00  0.00            
ATOM    320  N   PRO X  42       1.174  16.408  17.995  0.00  0.00            
ATOM    321  CA  PRO X  42       0.692  16.273  19.503  0.00  0.00            
ATOM    322  CB  PRO X  42       1.746  15.709  20.443  0.00  0.00            
ATOM    323  CG  PRO X  42       3.042  15.999  19.730  0.00  0.00            
ATOM    324  CD  PRO X  42       2.752  15.866  18.262  0.00  0.00            
ATOM    325  C   PRO X  42       0.339  17.706  19.681  0.00  0.00            
ATOM    326  O   PRO X  42       0.888  18.588  19.011  0.00  0.00            
ATOM    327  N   THR X  43      -0.464  17.947  20.700  0.00  0.00            
ATOM    328  CA  THR X  43      -0.899  19.352  20.967  0.00  0.00            
ATOM    329  CB  THR X  43      -2.424  19.575  21.163  0.00  0.00            
ATOM    330  OG1 THR X  43      -2.995  18.450  21.843  0.00  0.00            
ATOM    331  CG2 THR X  43      -3.118  19.723  19.812  0.00  0.00            
ATOM    332  C   THR X  43       0.036  19.700  22.177  0.00  0.00            
ATOM    333  O   THR X  43       0.689  18.827  22.749  0.00  0.00            
ATOM    334  N   GLU X  44       0.122  20.984  22.511  0.00  0.00            
ATOM    335  CA  GLU X  44       0.955  21.363  23.578  0.00  0.00            
ATOM    336  CB  GLU X  44       1.005  22.881  23.647  0.00  0.00            
ATOM    337  CG  GLU X  44       1.927  23.435  24.710  0.00  0.00            
ATOM    338  CD  GLU X  44       2.083  24.938  24.612  0.00  0.00            
ATOM    339  OE1 GLU X  44       1.152  25.625  24.128  0.00  0.00            
ATOM    340  OE2 GLU X  44       3.149  25.429  25.020  0.00  0.00            
ATOM    341  C   GLU X  44       0.481  20.779  24.895  0.00  0.00            
ATOM    342  O   GLU X  44       1.316  20.328  25.674  0.00  0.00            
ATOM    343  N   ALA X  45      -0.826  20.685  25.103  0.00  0.00            
ATOM    344  CA  ALA X  45      -1.470  20.083  26.265  0.00  0.00            
ATOM    345  CB  ALA X  45      -2.919  20.591  26.243  0.00  0.00            
ATOM    346  C   ALA X  45      -1.078  18.583  26.392  0.00  0.00            
ATOM    347  O   ALA X  45      -0.711  18.080  27.443  0.00  0.00            
ATOM    348  N   GLU X  46      -1.260  17.878  25.275  0.00  0.00            
ATOM    349  CA  GLU X  46      -0.943  16.470  25.269  0.00  0.00            
ATOM    350  CB  GLU X  46      -1.295  15.823  23.937  0.00  0.00            
ATOM    351  CG  GLU X  46      -2.782  15.639  23.736  0.00  0.00            
ATOM    352  CD  GLU X  46      -3.131  15.114  22.364  0.00  0.00            
ATOM    353  OE1 GLU X  46      -2.407  15.431  21.411  0.00  0.00            
ATOM    354  OE2 GLU X  46      -4.132  14.386  22.224  0.00  0.00            
ATOM    355  C   GLU X  46       0.544  16.229  25.629  0.00  0.00            
ATOM    356  O   GLU X  46       0.852  15.339  26.414  0.00  0.00            
ATOM    357  N   LEU X  47       1.451  17.051  25.102  0.00  0.00            
ATOM    358  CA  LEU X  47       2.834  16.938  25.428  0.00  0.00            
ATOM    359  CB  LEU X  47       3.660  17.830  24.510  0.00  0.00            
ATOM    360  CG  LEU X  47       3.788  17.426  23.037  0.00  0.00            
ATOM    361  CD1 LEU X  47       4.527  18.499  22.253  0.00  0.00            
ATOM    362  CD2 LEU X  47       4.511  16.088  22.971  0.00  0.00            
ATOM    363  C   LEU X  47       3.047  17.205  26.958  0.00  0.00            
ATOM    364  O   LEU X  47       3.804  16.485  27.600  0.00  0.00            
ATOM    365  N   GLN X  48       2.367  18.199  27.525  0.00  0.00            
ATOM    366  CA  GLN X  48       2.440  18.446  28.899  0.00  0.00            
ATOM    367  CB  GLN X  48       2.176  19.942  29.143  0.00  0.00            
ATOM    368  CG  GLN X  48       0.821  20.454  28.700  0.00  0.00            
ATOM    369  CD  GLN X  48       0.749  21.977  28.655  0.00  0.00            
ATOM    370  OE1 GLN X  48      -0.287  22.570  28.965  0.00  0.00            
ATOM    371  NE2 GLN X  48       1.848  22.614  28.254  0.00  0.00            
ATOM    372  C   GLN X  48       1.961  17.308  29.743  0.00  0.00            
ATOM    373  O   GLN X  48       2.608  16.980  30.732  0.00  0.00            
ATOM    374  N   ASP X  49       0.886  16.630  29.345  0.00  0.00            
ATOM    375  CA  ASP X  49       0.409  15.491  30.046  0.00  0.00            
ATOM    376  CB  ASP X  49      -0.906  15.007  29.439  0.00  0.00            
ATOM    377  CG  ASP X  49      -2.069  15.967  29.515  0.00  0.00            
ATOM    378  OD1 ASP X  49      -2.014  16.953  30.280  0.00  0.00            
ATOM    379  OD2 ASP X  49      -3.066  15.717  28.802  0.00  0.00            
ATOM    380  C   ASP X  49       1.493  14.353  30.002  0.00  0.00            
ATOM    381  O   ASP X  49       1.691  13.706  31.025  0.00  0.00            
ATOM    382  N   MET X  50       2.202  14.154  28.892  0.00  0.00            
ATOM    383  CA  MET X  50       3.222  13.273  28.769  0.00  0.00            
ATOM    384  CB  MET X  50       3.835  13.316  27.369  0.00  0.00            
ATOM    385  CG  MET X  50       2.891  12.751  26.335  0.00  0.00            
ATOM    386  SD  MET X  50       3.371  12.995  24.631  0.00  0.00            
ATOM    387  CE  MET X  50       4.610  11.685  24.446  0.00  0.00            
ATOM    388  C   MET X  50       4.494  13.528  29.584  0.00  0.00            
ATOM    389  O   MET X  50       5.382  12.691  29.730  0.00  0.00            
ATOM    390  N   ILE X  51       4.560  14.749  30.107  0.00  0.00            
ATOM    391  CA  ILE X  51       5.757  15.189  30.974  0.00  0.00            
ATOM    392  CB  ILE X  51       6.196  16.655  30.791  0.00  0.00            
ATOM    393  CG1 ILE X  51       6.973  16.842  29.487  0.00  0.00            
ATOM    394  CG2 ILE X  51       7.056  17.113  31.982  0.00  0.00            
ATOM    395  CD1 ILE X  51       7.153  18.321  29.115  0.00  0.00            
ATOM    396  C   ILE X  51       5.212  14.990  32.412  0.00  0.00            
ATOM    397  O   ILE X  51       5.937  14.662  33.351  0.00  0.00            
ATOM    398  N   ASN X  52       3.923  15.292  32.568  0.00  0.00            
ATOM    399  CA  ASN X  52       3.375  15.273  33.928  0.00  0.00            
ATOM    400  CB  ASN X  52       1.913  15.640  33.764  0.00  0.00            
ATOM    401  CG  ASN X  52       1.730  17.158  33.708  0.00  0.00            
ATOM    402  OD1 ASN X  52       0.613  17.624  33.446  0.00  0.00            
ATOM    403  ND2 ASN X  52       2.777  17.916  33.998  0.00  0.00            
ATOM    404  C   ASN X  52       3.440  13.860  34.557  0.00  0.00            
ATOM    405  O   ASN X  52       3.600  13.641  35.770  0.00  0.00            
ATOM    406  N   GLU X  53       3.315  12.897  33.645  0.00  0.00            
ATOM    407  CA  GLU X  53       3.264  11.474  34.114  0.00  0.00            
ATOM    408  CB  GLU X  53       2.713  10.608  32.987  0.00  0.00            
ATOM    409  CG  GLU X  53       1.257  10.930  32.586  0.00  0.00            
ATOM    410  CD  GLU X  53       0.938  10.063  31.371  0.00  0.00            
ATOM    411  OE1 GLU X  53       1.356  10.278  30.240  0.00  0.00            
ATOM    412  OE2 GLU X  53       0.259   9.016  31.585  0.00  0.00            
ATOM    413  C   GLU X  53       4.634  11.194  34.939  0.00  0.00            
ATOM    414  O   GLU X  53       4.739  10.364  35.845  0.00  0.00            
ATOM    415  N   VAL X  54       5.691  11.765  34.367  0.00  0.00            
ATOM    416  CA  VAL X  54       7.003  11.324  34.938  0.00  0.00            
ATOM    417  CB  VAL X  54       7.353  10.530  33.623  0.00  0.00            
ATOM    418  CG1 VAL X  54       8.526  11.032  32.849  0.00  0.00            
ATOM    419  CG2 VAL X  54       7.327   9.085  34.084  0.00  0.00            
ATOM    420  C   VAL X  54       7.667  12.575  35.607  0.00  0.00            
ATOM    421  O   VAL X  54       8.870  12.487  35.845  0.00  0.00            
ATOM    422  N   ASP X  55       7.014  13.698  35.818  0.00  0.00            
ATOM    423  CA  ASP X  55       7.678  14.791  36.394  0.00  0.00            
ATOM    424  CB  ASP X  55       6.567  15.791  36.746  0.00  0.00            
ATOM    425  CG  ASP X  55       5.935  16.405  35.540  0.00  0.00            
ATOM    426  OD1 ASP X  55       6.463  16.395  34.455  0.00  0.00            
ATOM    427  OD2 ASP X  55       4.914  17.160  35.837  0.00  0.00            
ATOM    428  C   ASP X  55       7.651  14.709  37.827  0.00  0.00            
ATOM    429  O   ASP X  55       6.843  15.381  38.469  0.00  0.00            
ATOM    430  N   ALA X  56       8.521  13.880  38.396  0.00  0.00            
ATOM    431  CA  ALA X  56       8.486  13.636  39.886  0.00  0.00            
ATOM    432  CB  ALA X  56       9.097  12.256  40.105  0.00  0.00            
ATOM    433  C   ALA X  56       8.617  14.940  40.705  0.00  0.00            
ATOM    434  O   ALA X  56       7.847  15.238  41.625  0.00  0.00            
ATOM    435  N   ASP X  57       9.665  15.692  40.365  0.00  0.00            
ATOM    436  CA  ASP X  57       9.937  16.962  41.126  0.00  0.00            
ATOM    437  CB  ASP X  57      11.177  17.659  40.564  0.00  0.00            
ATOM    438  CG  ASP X  57      12.472  17.050  41.055  0.00  0.00            
ATOM    439  OD1 ASP X  57      12.477  16.430  42.142  0.00  0.00            
ATOM    440  OD2 ASP X  57      13.495  17.208  40.355  0.00  0.00            
ATOM    441  C   ASP X  57       8.897  18.114  40.944  0.00  0.00            
ATOM    442  O   ASP X  57       8.928  19.133  41.637  0.00  0.00            
ATOM    443  N   GLY X  58       8.029  17.953  39.949  0.00  0.00            
ATOM    444  CA  GLY X  58       7.045  18.926  39.562  0.00  0.00            
ATOM    445  C   GLY X  58       7.413  20.243  38.732  0.00  0.00            
ATOM    446  O   GLY X  58       6.463  20.851  38.235  0.00  0.00            
ATOM    447  N   ASN X  59       8.675  20.628  38.551  0.00  0.00            
ATOM    448  CA  ASN X  59       9.069  21.556  37.649  0.00  0.00            
ATOM    449  CB  ASN X  59      10.571  21.461  37.381  0.00  0.00            
ATOM    450  CG  ASN X  59      11.387  21.594  38.641  0.00  0.00            
ATOM    451  OD1 ASN X  59      10.988  22.289  39.579  0.00  0.00            
ATOM    452  ND2 ASN X  59      12.539  20.934  38.675  0.00  0.00            
ATOM    453  C   ASN X  59       8.440  21.900  36.261  0.00  0.00            
ATOM    454  O   ASN X  59       8.493  23.052  35.815  0.00  0.00            
ATOM    455  N   GLY X  60       7.846  20.906  35.592  0.00  0.00            
ATOM    456  CA  GLY X  60       7.292  21.046  34.315  0.00  0.00            
ATOM    457  C   GLY X  60       8.219  20.658  33.181  0.00  0.00            
ATOM    458  O   GLY X  60       8.071  21.119  32.050  0.00  0.00            
ATOM    459  N   THR X  61       9.247  19.878  33.512  0.00  0.00            
ATOM    460  CA  THR X  61      10.167  19.420  32.419  0.00  0.00            
ATOM    461  CB  THR X  61      11.494  20.199  32.199  0.00  0.00            
ATOM    462  OG1 THR X  61      12.370  19.985  33.311  0.00  0.00            
ATOM    463  CG2 THR X  61      11.241  21.747  31.954  0.00  0.00            
ATOM    464  C   THR X  61      10.659  17.910  32.723  0.00  0.00            
ATOM    465  O   THR X  61      10.683  17.508  33.884  0.00  0.00            
ATOM    466  N   ILE X  62      11.228  17.254  31.720  0.00  0.00            
ATOM    467  CA  ILE X  62      11.849  16.014  32.180  0.00  0.00            
ATOM    468  CB  ILE X  62      11.453  15.023  31.061  0.00  0.00            
ATOM    469  CG1 ILE X  62       9.929  14.965  30.952  0.00  0.00            
ATOM    470  CG2 ILE X  62      12.113  13.686  31.322  0.00  0.00            
ATOM    471  CD1 ILE X  62       9.209  14.484  32.187  0.00  0.00            
ATOM    472  C   ILE X  62      13.177  16.079  32.359  0.00  0.00            
ATOM    473  O   ILE X  62      13.816  16.873  31.673  0.00  0.00            
ATOM    474  N   ASP X  63      13.750  15.311  33.267  0.00  0.00            
ATOM    475  CA  ASP X  63      15.351  15.541  33.610  0.00  0.00            
ATOM    476  CB  ASP X  63      15.656  16.345  34.895  0.00  0.00            
ATOM    477  CG  ASP X  63      17.005  17.054  34.845  0.00  0.00            
ATOM    478  OD1 ASP X  63      17.191  17.996  34.075  0.00  0.00            
ATOM    479  OD2 ASP X  63      17.963  16.685  35.528  0.00  0.00            
ATOM    480  C   ASP X  63      15.815  14.067  33.299  0.00  0.00            
ATOM    481  O   ASP X  63      14.988  13.160  33.130  0.00  0.00            
ATOM    482  N   PHE X  64      17.119  13.868  33.347  0.00  0.00            
ATOM    483  CA  PHE X  64      17.571  12.508  33.097  0.00  0.00            
ATOM    484  CB  PHE X  64      19.081  12.487  33.360  0.00  0.00            
ATOM    485  CG  PHE X  64      19.762  11.111  33.285  0.00  0.00            
ATOM    486  CD1 PHE X  64      19.556  10.243  32.202  0.00  0.00            
ATOM    487  CD2 PHE X  64      20.652  10.716  34.286  0.00  0.00            
ATOM    488  CE1 PHE X  64      20.222   9.021  32.082  0.00  0.00            
ATOM    489  CE2 PHE X  64      21.342   9.505  34.167  0.00  0.00            
ATOM    490  CZ  PHE X  64      21.121   8.647  33.082  0.00  0.00            
ATOM    491  C   PHE X  64      16.930  11.233  33.815  0.00  0.00            
ATOM    492  O   PHE X  64      16.733  10.168  33.248  0.00  0.00            
ATOM    493  N   PRO X  65      16.762  11.362  35.126  0.00  0.00            
ATOM    494  CA  PRO X  65      16.189  10.224  35.833  0.00  0.00            
ATOM    495  CB  PRO X  65      16.436  10.561  37.305  0.00  0.00            
ATOM    496  CG  PRO X  65      16.438  12.070  37.293  0.00  0.00            
ATOM    497  CD  PRO X  65      17.297  12.352  36.110  0.00  0.00            
ATOM    498  C   PRO X  65      14.718  10.093  35.501  0.00  0.00            
ATOM    499  O   PRO X  65      14.233   8.970  35.353  0.00  0.00            
ATOM    500  N   GLU X  66      14.026  11.213  35.312  0.00  0.00            
ATOM    501  CA  GLU X  66      12.626  11.222  34.929  0.00  0.00            
ATOM    502  CB  GLU X  66      12.077  12.652  34.929  0.00  0.00            
ATOM    503  CG  GLU X  66      12.202  13.329  36.289  0.00  0.00            
ATOM    504  CD  GLU X  66      11.730  14.786  36.328  0.00  0.00            
ATOM    505  OE1 GLU X  66      11.722  15.470  35.274  0.00  0.00            
ATOM    506  OE2 GLU X  66      11.391  15.258  37.442  0.00  0.00            
ATOM    507  C   GLU X  66      12.507  10.530  33.514  0.00  0.00            
ATOM    508  O   GLU X  66      11.611   9.718  33.311  0.00  0.00            
ATOM    509  N   PHE X  67      13.403  10.842  32.580  0.00  0.00            
ATOM    510  CA  PHE X  67      13.390  10.258  31.321  0.00  0.00            
ATOM    511  CB  PHE X  67      14.481  10.891  30.438  0.00  0.00            
ATOM    512  CG  PHE X  67      14.145  10.910  28.964  0.00  0.00            
ATOM    513  CD1 PHE X  67      13.999   9.730  28.252  0.00  0.00            
ATOM    514  CD2 PHE X  67      13.943  12.113  28.298  0.00  0.00            
ATOM    515  CE1 PHE X  67      13.648   9.745  26.901  0.00  0.00            
ATOM    516  CE2 PHE X  67      13.596  12.134  26.953  0.00  0.00            
ATOM    517  CZ  PHE X  67      13.446  10.948  26.254  0.00  0.00            
ATOM    518  C   PHE X  67      13.638   8.747  31.399  0.00  0.00            
ATOM    519  O   PHE X  67      12.954   8.003  30.703  0.00  0.00            
ATOM    520  N   LEU X  68      14.524   8.278  32.275  0.00  0.00            
ATOM    521  CA  LEU X  68      14.751   6.853  32.479  0.00  0.00            
ATOM    522  CB  LEU X  68      15.970   6.632  33.367  0.00  0.00            
ATOM    523  CG  LEU X  68      17.350   6.957  32.787  0.00  0.00            
ATOM    524  CD1 LEU X  68      18.423   6.807  33.854  0.00  0.00            
ATOM    525  CD2 LEU X  68      17.603   6.031  31.607  0.00  0.00            
ATOM    526  C   LEU X  68      13.453   6.221  32.927  0.00  0.00            
ATOM    527  O   LEU X  68      13.088   5.158  32.405  0.00  0.00            
ATOM    528  N   SER X  69      12.733   6.860  33.847  0.00  0.00            
ATOM    529  CA  SER X  69      11.489   6.379  34.324  0.00  0.00            
ATOM    530  CB  SER X  69      10.880   7.393  35.315  0.00  0.00            
ATOM    531  OG  SER X  69      11.700   7.525  36.451  0.00  0.00            
ATOM    532  C   SER X  69      10.471   6.275  33.134  0.00  0.00            
ATOM    533  O   SER X  69       9.674   5.345  33.021  0.00  0.00            
ATOM    534  N   LEU X  70      10.546   7.273  32.255  0.00  0.00            
ATOM    535  CA  LEU X  70       9.600   7.284  31.087  0.00  0.00            
ATOM    536  CB  LEU X  70       9.676   8.579  30.269  0.00  0.00            
ATOM    537  CG  LEU X  70       9.165   9.843  30.961  0.00  0.00            
ATOM    538  CD1 LEU X  70       8.849  10.925  29.940  0.00  0.00            
ATOM    539  CD2 LEU X  70       7.944   9.534  31.814  0.00  0.00            
ATOM    540  C   LEU X  70       9.873   6.028  30.194  0.00  0.00            
ATOM    541  O   LEU X  70       8.947   5.359  29.746  0.00  0.00            
ATOM    542  N   MET X  71      11.146   5.719  29.958  0.00  0.00            
ATOM    543  CA  MET X  71      11.454   4.540  29.179  0.00  0.00            
ATOM    544  CB  MET X  71      12.970   4.455  28.997  0.00  0.00            
ATOM    545  CG  MET X  71      13.476   5.534  28.070  0.00  0.00            
ATOM    546  SD  MET X  71      15.252   5.719  27.992  0.00  0.00            
ATOM    547  CE  MET X  71      15.677   4.348  26.885  0.00  0.00            
ATOM    548  C   MET X  71      10.949   3.263  29.823  0.00  0.00            
ATOM    549  O   MET X  71      10.460   2.318  29.207  0.00  0.00            
ATOM    550  N   ALA X  72      11.108   3.261  31.145  0.00  0.00            
ATOM    551  CA  ALA X  72      10.689   2.043  31.844  0.00  0.00            
ATOM    552  CB  ALA X  72      11.164   2.039  33.293  0.00  0.00            
ATOM    553  C   ALA X  72       9.104   1.811  31.580  0.00  0.00            
ATOM    554  O   ALA X  72       8.590   0.751  31.226  0.00  0.00            
ATOM    555  N   ARG X  73       8.394   2.920  31.802  0.00  0.00            
ATOM    556  CA  ARG X  73       6.950   2.740  31.710  0.00  0.00            
ATOM    557  CB  ARG X  73       6.305   3.914  32.457  0.00  0.00            
ATOM    558  CG  ARG X  73       5.919   3.604  33.892  0.00  0.00            
ATOM    559  CD  ARG X  73       4.434   3.309  34.010  0.00  0.00            
ATOM    560  NE  ARG X  73       3.840   3.925  35.196  0.00  0.00            
ATOM    561  CZ  ARG X  73       3.213   5.096  35.191  0.00  0.00            
ATOM    562  NH1 ARG X  73       3.094   5.784  34.064  0.00  0.00            
ATOM    563  NH2 ARG X  73       2.701   5.580  36.315  0.00  0.00            
ATOM    564  C   ARG X  73       6.481   2.592  30.145  0.00  0.00            
ATOM    565  O   ARG X  73       5.857   1.660  29.645  0.00  0.00            
ATOM    566  N   LYS X  74       6.860   3.659  29.447  0.00  0.00            
ATOM    567  CA  LYS X  74       6.300   3.656  27.941  0.00  0.00            
ATOM    568  CB  LYS X  74       6.165   5.120  27.500  0.00  0.00            
ATOM    569  CG  LYS X  74       5.088   5.909  28.260  0.00  0.00            
ATOM    570  CD  LYS X  74       3.682   5.536  27.772  0.00  0.00            
ATOM    571  CE  LYS X  74       2.572   5.960  28.753  0.00  0.00            
ATOM    572  NZ  LYS X  74       1.185   5.778  28.182  0.00  0.00            
ATOM    573  C   LYS X  74       7.385   2.540  27.605  0.00  0.00            
ATOM    574  O   LYS X  74       7.450   1.430  28.154  0.00  0.00            
ATOM    575  N   MET X  75       8.221   2.941  26.665  0.00  0.00            
ATOM    576  CA  MET X  75       9.260   2.033  26.191  0.00  0.00            
ATOM    577  CB  MET X  75      10.749   2.365  26.355  0.00  0.00            
ATOM    578  CG  MET X  75      11.211   2.651  27.769  0.00  0.00            
ATOM    579  SD  MET X  75      12.916   3.276  27.778  0.00  0.00            
ATOM    580  CE  MET X  75      13.803   1.789  27.317  0.00  0.00            
ATOM    581  C   MET X  75       9.049   0.621  26.240  0.00  0.00            
ATOM    582  O   MET X  75       9.177  -0.050  25.266  0.00  0.00            
ATOM    583  N   LYS X  76       8.525   0.152  27.328  0.00  0.00            
ATOM    584  CA  LYS X  76       8.114  -1.191  27.786  0.00  0.00            
ATOM    585  CB  LYS X  76       9.097  -1.717  28.838  0.00  0.00            
ATOM    586  CG  LYS X  76      10.483  -2.054  28.297  0.00  0.00            
ATOM    587  CD  LYS X  76      11.316  -2.835  29.330  0.00  0.00            
ATOM    588  CE  LYS X  76      12.687  -3.263  28.765  0.00  0.00            
ATOM    589  NZ  LYS X  76      13.423  -4.247  29.630  0.00  0.00            
ATOM    590  C   LYS X  76       6.544  -1.133  27.741  0.00  0.00            
ATOM    591  O   LYS X  76       5.915  -0.306  27.082  0.00  0.00            
ATOM    592  N   GLU X  77       5.974  -2.041  28.514  0.00  0.00            
ATOM    593  CA  GLU X  77       4.581  -2.085  28.680  0.00  0.00            
ATOM    594  CB  GLU X  77       3.743  -1.337  29.720  0.00  0.00            
ATOM    595  CG  GLU X  77       4.483  -1.205  31.057  0.00  0.00            
ATOM    596  CD  GLU X  77       4.896  -2.536  31.659  0.00  0.00            
ATOM    597  OE1 GLU X  77       4.036  -3.411  31.917  0.00  0.00            
ATOM    598  OE2 GLU X  77       6.120  -2.756  31.834  0.00  0.00            
ATOM    599  C   GLU X  77       3.880  -2.721  27.385  0.00  0.00            
ATOM    600  O   GLU X  77       3.962  -3.905  27.048  0.00  0.00            
ATOM    601  N   GLN X  78       3.246  -1.803  26.661  0.00  0.00            
ATOM    602  CA  GLN X  78       2.689  -2.249  25.410  0.00  0.00            
ATOM    603  CB  GLN X  78       2.114  -0.903  24.936  0.00  0.00            
ATOM    604  CG  GLN X  78       1.105  -0.222  25.845  0.00  0.00            
ATOM    605  CD  GLN X  78       1.745   0.373  27.076  0.00  0.00            
ATOM    606  OE1 GLN X  78       2.809   0.982  27.033  0.00  0.00            
ATOM    607  NE2 GLN X  78       1.118   0.184  28.239  0.00  0.00            
ATOM    608  C   GLN X  78       2.974  -3.029  24.133  0.00  0.00            
ATOM    609  O   GLN X  78       2.171  -3.731  23.500  0.00  0.00            
ATOM    610  N   ASP X  79       4.149  -2.738  23.596  0.00  0.00            
ATOM    611  CA  ASP X  79       4.450  -3.121  22.159  0.00  0.00            
ATOM    612  CB  ASP X  79       5.962  -3.261  22.355  0.00  0.00            
ATOM    613  CG  ASP X  79       6.761  -3.290  21.027  0.00  0.00            
ATOM    614  OD1 ASP X  79       6.137  -3.311  19.919  0.00  0.00            
ATOM    615  OD2 ASP X  79       8.034  -3.343  21.026  0.00  0.00            
ATOM    616  C   ASP X  79       4.475  -4.561  21.762  0.00  0.00            
ATOM    617  O   ASP X  79       5.509  -5.061  22.215  0.00  0.00            
ATOM    618  N   SER X  80       3.598  -5.253  21.048  0.00  0.00            
ATOM    619  CA  SER X  80       3.968  -6.580  20.647  0.00  0.00            
ATOM    620  CB  SER X  80       3.911  -7.621  21.692  0.00  0.00            
ATOM    621  OG  SER X  80       4.382  -8.798  21.065  0.00  0.00            
ATOM    622  C   SER X  80       3.762  -6.767  19.177  0.00  0.00            
ATOM    623  O   SER X  80       4.636  -7.281  18.486  0.00  0.00            
ATOM    624  N   GLU X  81       2.604  -6.345  18.670  0.00  0.00            
ATOM    625  CA  GLU X  81       2.260  -6.543  17.290  0.00  0.00            
ATOM    626  CB  GLU X  81       1.342  -7.778  17.126  0.00  0.00            
ATOM    627  CG  GLU X  81       0.013  -7.719  17.927  0.00  0.00            
ATOM    628  CD  GLU X  81      -1.040  -8.725  17.548  0.00  0.00            
ATOM    629  OE1 GLU X  81      -2.170  -8.673  17.963  0.00  0.00            
ATOM    630  OE2 GLU X  81      -0.640  -9.684  16.737  0.00  0.00            
ATOM    631  C   GLU X  81       1.318  -5.402  16.914  0.00  0.00            
ATOM    632  O   GLU X  81       0.782  -4.701  17.780  0.00  0.00            
ATOM    633  N   GLU X  82       1.154  -5.209  15.606  0.00  0.00            
ATOM    634  CA  GLU X  82       0.376  -4.124  14.997  0.00  0.00            
ATOM    635  CB  GLU X  82      -1.136  -4.362  15.066  0.00  0.00            
ATOM    636  CG  GLU X  82      -1.769  -4.584  13.704  0.00  0.00            
ATOM    637  CD  GLU X  82      -3.271  -4.348  13.706  0.00  0.00            
ATOM    638  OE1 GLU X  82      -4.005  -5.232  14.211  0.00  0.00            
ATOM    639  OE2 GLU X  82      -3.715  -3.287  13.199  0.00  0.00            
ATOM    640  C   GLU X  82       1.291  -2.900  15.073  0.00  0.00            
ATOM    641  O   GLU X  82       1.646  -2.409  14.009  0.00  0.00            
ATOM    642  N   GLU X  83       1.596  -2.382  16.258  0.00  0.00            
ATOM    643  CA  GLU X  83       2.453  -1.368  16.519  0.00  0.00            
ATOM    644  CB  GLU X  83       2.498  -1.005  18.001  0.00  0.00            
ATOM    645  CG  GLU X  83       1.188  -0.442  18.529  0.00  0.00            
ATOM    646  CD  GLU X  83       1.123  -0.386  20.048  0.00  0.00            
ATOM    647  OE1 GLU X  83       1.938  -1.063  20.714  0.00  0.00            
ATOM    648  OE2 GLU X  83       0.237   0.317  20.580  0.00  0.00            
ATOM    649  C   GLU X  83       3.918  -1.435  16.122  0.00  0.00            
ATOM    650  O   GLU X  83       4.508  -0.425  15.721  0.00  0.00            
ATOM    651  N   LEU X  84       4.528  -2.614  16.240  0.00  0.00            
ATOM    652  CA  LEU X  84       5.945  -2.792  15.750  0.00  0.00            
ATOM    653  CB  LEU X  84       6.243  -4.285  15.989  0.00  0.00            
ATOM    654  CG  LEU X  84       7.370  -4.884  15.154  0.00  0.00            
ATOM    655  CD1 LEU X  84       8.735  -4.417  15.668  0.00  0.00            
ATOM    656  CD2 LEU X  84       7.294  -6.409  15.067  0.00  0.00            
ATOM    657  C   LEU X  84       5.756  -2.460  14.298  0.00  0.00            
ATOM    658  O   LEU X  84       6.642  -1.905  13.641  0.00  0.00            
ATOM    659  N   ILE X  85       4.567  -2.789  13.789  0.00  0.00            
ATOM    660  CA  ILE X  85       4.332  -2.526  12.361  0.00  0.00            
ATOM    661  CB  ILE X  85       2.915  -3.095  12.014  0.00  0.00            
ATOM    662  CG1 ILE X  85       3.003  -4.601  11.768  0.00  0.00            
ATOM    663  CG2 ILE X  85       2.307  -2.356  10.831  0.00  0.00            
ATOM    664  CD1 ILE X  85       1.681  -5.251  11.402  0.00  0.00            
ATOM    665  C   ILE X  85       4.375  -1.019  12.118  0.00  0.00            
ATOM    666  O   ILE X  85       4.978  -0.551  11.141  0.00  0.00            
ATOM    667  N   GLU X  86       3.793  -0.257  13.042  0.00  0.00            
ATOM    668  CA  GLU X  86       3.833   1.179  12.969  0.00  0.00            
ATOM    669  CB  GLU X  86       2.974   1.798  14.067  0.00  0.00            
ATOM    670  CG  GLU X  86       1.491   1.719  13.751  0.00  0.00            
ATOM    671  CD  GLU X  86       0.674   2.310  14.881  0.00  0.00            
ATOM    672  OE1 GLU X  86       0.927   1.945  16.049  0.00  0.00            
ATOM    673  OE2 GLU X  86      -0.236   3.129  14.600  0.00  0.00            
ATOM    674  C   GLU X  86       5.322   1.701  13.019  0.00  0.00            
ATOM    675  O   GLU X  86       5.700   2.578  12.249  0.00  0.00            
ATOM    676  N   ALA X  87       6.142   1.135  13.902  0.00  0.00            
ATOM    677  CA  ALA X  87       7.486   1.485  13.961  0.00  0.00            
ATOM    678  CB  ALA X  87       8.156   0.726  15.087  0.00  0.00            
ATOM    679  C   ALA X  87       8.232   1.217  12.660  0.00  0.00            
ATOM    680  O   ALA X  87       8.991   2.054  12.185  0.00  0.00            
ATOM    681  N   PHE X  88       7.974   0.065  12.043  0.00  0.00            
ATOM    682  CA  PHE X  88       8.635  -0.262  10.793  0.00  0.00            
ATOM    683  CB  PHE X  88       8.282  -1.700  10.370  0.00  0.00            
ATOM    684  CG  PHE X  88       9.334  -2.365   9.513  0.00  0.00            
ATOM    685  CD1 PHE X  88       9.639  -1.876   8.252  0.00  0.00            
ATOM    686  CD2 PHE X  88      10.042  -3.464   9.985  0.00  0.00            
ATOM    687  CE1 PHE X  88      10.640  -2.465   7.477  0.00  0.00            
ATOM    688  CE2 PHE X  88      11.038  -4.055   9.217  0.00  0.00            
ATOM    689  CZ  PHE X  88      11.338  -3.552   7.961  0.00  0.00            
ATOM    690  C   PHE X  88       8.138   0.676   9.706  0.00  0.00            
ATOM    691  O   PHE X  88       8.915   1.039   8.825  0.00  0.00            
ATOM    692  N   LYS X  89       6.888   1.126   9.797  0.00  0.00            
ATOM    693  CA  LYS X  89       6.319   2.117   8.850  0.00  0.00            
ATOM    694  CB  LYS X  89       4.831   2.381   8.999  0.00  0.00            
ATOM    695  CG  LYS X  89       3.921   1.203   8.630  0.00  0.00            
ATOM    696  CD  LYS X  89       2.610   1.327   9.389  0.00  0.00            
ATOM    697  CE  LYS X  89       1.435   0.689   8.664  0.00  0.00            
ATOM    698  NZ  LYS X  89       0.142   1.098   9.290  0.00  0.00            
ATOM    699  C   LYS X  89       7.126   3.409   8.882  0.00  0.00            
ATOM    700  O   LYS X  89       7.384   3.943   7.808  0.00  0.00            
ATOM    701  N   VAL X  90       7.570   3.898  10.039  0.00  0.00            
ATOM    702  CA  VAL X  90       8.370   5.003  10.152  0.00  0.00            
ATOM    703  CB  VAL X  90       8.620   5.524  11.571  0.00  0.00            
ATOM    704  CG1 VAL X  90       9.681   6.643  11.633  0.00  0.00            
ATOM    705  CG2 VAL X  90       7.339   6.044  12.172  0.00  0.00            
ATOM    706  C   VAL X  90       9.791   4.901   9.556  0.00  0.00            
ATOM    707  O   VAL X  90      10.532   5.865   9.375  0.00  0.00            
ATOM    708  N   PHE X  91      10.169   3.647   9.322  0.00  0.00            
ATOM    709  CA  PHE X  91      11.521   3.361   8.740  0.00  0.00            
ATOM    710  CB  PHE X  91      12.288   2.343   9.602  0.00  0.00            
ATOM    711  CG  PHE X  91      12.371   2.698  11.061  0.00  0.00            
ATOM    712  CD1 PHE X  91      12.821   3.944  11.470  0.00  0.00            
ATOM    713  CD2 PHE X  91      11.991   1.777  12.029  0.00  0.00            
ATOM    714  CE1 PHE X  91      12.883   4.271  12.818  0.00  0.00            
ATOM    715  CE2 PHE X  91      12.053   2.098  13.368  0.00  0.00            
ATOM    716  CZ  PHE X  91      12.495   3.346  13.763  0.00  0.00            
ATOM    717  C   PHE X  91      11.236   3.184   7.214  0.00  0.00            
ATOM    718  O   PHE X  91      12.004   3.512   6.311  0.00  0.00            
ATOM    719  N   ASP X  92      10.098   2.527   6.991  0.00  0.00            
ATOM    720  CA  ASP X  92       9.852   2.158   5.570  0.00  0.00            
ATOM    721  CB  ASP X  92       8.735   1.110   5.542  0.00  0.00            
ATOM    722  CG  ASP X  92       9.249  -0.302   5.802  0.00  0.00            
ATOM    723  OD1 ASP X  92      10.354  -0.434   6.378  0.00  0.00            
ATOM    724  OD2 ASP X  92       8.554  -1.277   5.431  0.00  0.00            
ATOM    725  C   ASP X  92       8.752   3.205   5.292  0.00  0.00            
ATOM    726  O   ASP X  92       7.536   3.017   5.210  0.00  0.00            
ATOM    727  N   ARG X  93       9.324   4.380   5.053  0.00  0.00            
ATOM    728  CA  ARG X  93       8.766   5.667   4.586  0.00  0.00            
ATOM    729  CB  ARG X  93       9.735   6.829   4.391  0.00  0.00            
ATOM    730  CG  ARG X  93       9.039   8.173   4.264  0.00  0.00            
ATOM    731  CD  ARG X  93       8.363   8.586   5.572  0.00  0.00            
ATOM    732  NE  ARG X  93       7.563   9.796   5.387  0.00  0.00            
ATOM    733  CZ  ARG X  93       6.385   9.825   4.777  0.00  0.00            
ATOM    734  NH1 ARG X  93       5.849   8.707   4.301  0.00  0.00            
ATOM    735  NH2 ARG X  93       5.751  10.979   4.622  0.00  0.00            
ATOM    736  C   ARG X  93       7.729   5.648   3.363  0.00  0.00            
ATOM    737  O   ARG X  93       6.629   6.181   3.363  0.00  0.00            
ATOM    738  N   ASP X  94       8.246   5.123   2.258  0.00  0.00            
ATOM    739  CA  ASP X  94       7.342   5.112   1.088  0.00  0.00            
ATOM    740  CB  ASP X  94       8.253   4.972  -0.142  0.00  0.00            
ATOM    741  CG  ASP X  94       7.486   4.978  -1.453  0.00  0.00            
ATOM    742  OD1 ASP X  94       7.035   3.895  -1.889  0.00  0.00            
ATOM    743  OD2 ASP X  94       7.341   6.067  -2.050  0.00  0.00            
ATOM    744  C   ASP X  94       6.388   3.843   1.099  0.00  0.00            
ATOM    745  O   ASP X  94       5.541   3.713   0.214  0.00  0.00            
ATOM    746  N   GLY X  95       6.514   2.975   2.100  0.00  0.00            
ATOM    747  CA  GLY X  95       5.656   1.841   2.173  0.00  0.00            
ATOM    748  C   GLY X  95       5.986   0.536   1.531  0.00  0.00            
ATOM    749  O   GLY X  95       5.489  -0.501   1.987  0.00  0.00            
ATOM    750  N   ASN X  96       6.733   0.557   0.431  0.00  0.00            
ATOM    751  CA  ASN X  96       7.170  -0.704  -0.216  0.00  0.00            
ATOM    752  CB  ASN X  96       8.099  -0.220  -1.331  0.00  0.00            
ATOM    753  CG  ASN X  96       9.448   0.249  -0.808  0.00  0.00            
ATOM    754  OD1 ASN X  96       9.652   0.381   0.393  0.00  0.00            
ATOM    755  ND2 ASN X  96      10.372   0.507  -1.713  0.00  0.00            
ATOM    756  C   ASN X  96       7.540  -1.986   0.418  0.00  0.00            
ATOM    757  O   ASN X  96       7.731  -3.008  -0.215  0.00  0.00            
ATOM    758  N   GLY X  97       7.735  -1.937   1.724  0.00  0.00            
ATOM    759  CA  GLY X  97       8.038  -3.310   2.436  0.00  0.00            
ATOM    760  C   GLY X  97       9.567  -3.249   2.914  0.00  0.00            
ATOM    761  O   GLY X  97       9.893  -3.762   3.989  0.00  0.00            
ATOM    762  N   LEU X  98      10.444  -2.812   2.008  0.00  0.00            
ATOM    763  CA  LEU X  98      11.786  -2.528   2.359  0.00  0.00            
ATOM    764  CB  LEU X  98      12.628  -2.691   1.096  0.00  0.00            
ATOM    765  CG  LEU X  98      12.869  -4.099   0.555  0.00  0.00            
ATOM    766  CD1 LEU X  98      11.560  -4.787   0.201  0.00  0.00            
ATOM    767  CD2 LEU X  98      13.742  -3.998  -0.658  0.00  0.00            
ATOM    768  C   LEU X  98      12.480  -1.263   2.626  0.00  0.00            
ATOM    769  O   LEU X  98      12.569  -0.342   1.809  0.00  0.00            
ATOM    770  N   ILE X  99      12.965  -1.184   3.860  0.00  0.00            
ATOM    771  CA  ILE X  99      13.831  -0.053   4.369  0.00  0.00            
ATOM    772  CB  ILE X  99      13.927  -0.096   5.890  0.00  0.00            
ATOM    773  CG1 ILE X  99      12.499   0.064   6.438  0.00  0.00            
ATOM    774  CG2 ILE X  99      14.846   1.011   6.407  0.00  0.00            
ATOM    775  CD1 ILE X  99      12.337  -0.295   7.860  0.00  0.00            
ATOM    776  C   ILE X  99      15.351  -0.020   3.674  0.00  0.00            
ATOM    777  O   ILE X  99      16.351  -0.589   4.116  0.00  0.00            
ATOM    778  N   SER X 100      15.390   0.745   2.589  0.00  0.00            
ATOM    779  CA  SER X 100      16.505   1.216   1.962  0.00  0.00            
ATOM    780  CB  SER X 100      16.022   1.625   0.565  0.00  0.00            
ATOM    781  OG  SER X 100      17.107   1.768  -0.338  0.00  0.00            
ATOM    782  C   SER X 100      17.539   1.847   2.816  0.00  0.00            
ATOM    783  O   SER X 100      17.207   2.243   3.949  0.00  0.00            
ATOM    784  N   ALA X 101      18.756   1.963   2.324  0.00  0.00            
ATOM    785  CA  ALA X 101      19.805   2.618   3.083  0.00  0.00            
ATOM    786  CB  ALA X 101      20.690   1.857   2.095  0.00  0.00            
ATOM    787  C   ALA X 101      19.470   4.110   3.293  0.00  0.00            
ATOM    788  O   ALA X 101      19.658   4.626   4.391  0.00  0.00            
ATOM    789  N   ALA X 102      18.917   4.758   2.276  0.00  0.00            
ATOM    790  CA  ALA X 102      18.484   6.099   2.299  0.00  0.00            
ATOM    791  CB  ALA X 102      18.326   6.493   0.823  0.00  0.00            
ATOM    792  C   ALA X 102      17.415   6.352   3.280  0.00  0.00            
ATOM    793  O   ALA X 102      17.535   7.297   4.067  0.00  0.00            
ATOM    794  N   GLU X 103      16.353   5.546   3.273  0.00  0.00            
ATOM    795  CA  GLU X 103      15.240   5.670   4.231  0.00  0.00            
ATOM    796  CB  GLU X 103      14.236   4.523   4.068  0.00  0.00            
ATOM    797  CG  GLU X 103      12.831   4.972   3.763  0.00  0.00            
ATOM    798  CD  GLU X 103      12.631   5.331   2.305  0.00  0.00            
ATOM    799  OE1 GLU X 103      12.576   4.408   1.459  0.00  0.00            
ATOM    800  OE2 GLU X 103      12.527   6.538   2.004  0.00  0.00            
ATOM    801  C   GLU X 103      15.709   5.613   5.635  0.00  0.00            
ATOM    802  O   GLU X 103      15.314   6.451   6.458  0.00  0.00            
ATOM    803  N   LEU X 104      16.620   4.685   5.925  0.00  0.00            
ATOM    804  CA  LEU X 104      17.206   4.576   7.257  0.00  0.00            
ATOM    805  CB  LEU X 104      18.147   3.391   7.425  0.00  0.00            
ATOM    806  CG  LEU X 104      17.649   1.982   7.371  0.00  0.00            
ATOM    807  CD1 LEU X 104      18.749   0.982   7.759  0.00  0.00            
ATOM    808  CD2 LEU X 104      16.494   1.818   8.369  0.00  0.00            
ATOM    809  C   LEU X 104      17.966   5.836   7.582  0.00  0.00            
ATOM    810  O   LEU X 104      17.821   6.345   8.703  0.00  0.00            
ATOM    811  N   ARG X 105      18.692   6.400   6.619  0.00  0.00            
ATOM    812  CA  ARG X 105      19.361   7.658   6.758  0.00  0.00            
ATOM    813  CB  ARG X 105      20.268   7.931   5.608  0.00  0.00            
ATOM    814  CG  ARG X 105      21.276   6.838   5.440  0.00  0.00            
ATOM    815  CD  ARG X 105      22.251   7.276   4.373  0.00  0.00            
ATOM    816  NE  ARG X 105      21.650   7.274   3.058  0.00  0.00            
ATOM    817  CZ  ARG X 105      21.681   6.184   2.297  0.00  0.00            
ATOM    818  NH1 ARG X 105      22.249   5.063   2.718  0.00  0.00            
ATOM    819  NH2 ARG X 105      21.134   6.220   1.093  0.00  0.00            
ATOM    820  C   ARG X 105      18.403   8.753   7.098  0.00  0.00            
ATOM    821  O   ARG X 105      18.768   9.574   7.931  0.00  0.00            
ATOM    822  N   HIS X 106      17.235   8.814   6.470  0.00  0.00            
ATOM    823  CA  HIS X 106      16.189   9.708   6.716  0.00  0.00            
ATOM    824  CB  HIS X 106      14.959   9.473   5.835  0.00  0.00            
ATOM    825  CG  HIS X 106      14.964  10.228   4.539  0.00  0.00            
ATOM    826  ND1 HIS X 106      15.746   9.924   3.449  0.00  0.00            
ATOM    827  CD2 HIS X 106      14.200  11.287   4.174  0.00  0.00            
ATOM    828  CE1 HIS X 106      15.481  10.778   2.464  0.00  0.00            
ATOM    829  NE2 HIS X 106      14.550  11.622   2.864  0.00  0.00            
ATOM    830  C   HIS X 106      15.680   9.703   8.143  0.00  0.00            
ATOM    831  O   HIS X 106      15.638  10.763   8.775  0.00  0.00            
ATOM    832  N   VAL X 107      15.386   8.532   8.690  0.00  0.00            
ATOM    833  CA  VAL X 107      14.909   8.378  10.042  0.00  0.00            
ATOM    834  CB  VAL X 107      14.477   6.921  10.362  0.00  0.00            
ATOM    835  CG1 VAL X 107      14.298   6.688  11.848  0.00  0.00            
ATOM    836  CG2 VAL X 107      13.209   6.503   9.627  0.00  0.00            
ATOM    837  C   VAL X 107      15.947   8.912  11.027  0.00  0.00            
ATOM    838  O   VAL X 107      15.566   9.671  11.925  0.00  0.00            
ATOM    839  N   MET X 108      17.212   8.511  10.906  0.00  0.00            
ATOM    840  CA  MET X 108      18.294   8.951  11.769  0.00  0.00            
ATOM    841  CB  MET X 108      19.622   8.304  11.405  0.00  0.00            
ATOM    842  CG  MET X 108      19.609   6.793  11.521  0.00  0.00            
ATOM    843  SD  MET X 108      21.147   6.108  10.819  0.00  0.00            
ATOM    844  CE  MET X 108      22.227   6.625  12.007  0.00  0.00            
ATOM    845  C   MET X 108      18.382  10.520  11.783  0.00  0.00            
ATOM    846  O   MET X 108      18.504  11.132  12.839  0.00  0.00            
ATOM    847  N   THR X 109      18.302  11.145  10.610  0.00  0.00            
ATOM    848  CA  THR X 109      18.355  12.585  10.555  0.00  0.00            
ATOM    849  CB  THR X 109      18.286  12.954   9.020  0.00  0.00            
ATOM    850  OG1 THR X 109      19.630  12.678   8.505  0.00  0.00            
ATOM    851  CG2 THR X 109      17.872  14.383   8.680  0.00  0.00            
ATOM    852  C   THR X 109      17.133  13.211  11.297  0.00  0.00            
ATOM    853  O   THR X 109      17.286  14.183  12.030  0.00  0.00            
ATOM    854  N   ASN X 110      15.945  12.635  11.126  0.00  0.00            
ATOM    855  CA  ASN X 110      14.804  13.111  11.815  0.00  0.00            
ATOM    856  CB  ASN X 110      13.560  12.352  11.353  0.00  0.00            
ATOM    857  CG  ASN X 110      13.237  12.582   9.879  0.00  0.00            
ATOM    858  OD1 ASN X 110      13.861  13.402   9.203  0.00  0.00            
ATOM    859  ND2 ASN X 110      12.263  11.842   9.371  0.00  0.00            
ATOM    860  C   ASN X 110      14.940  13.005  13.355  0.00  0.00            
ATOM    861  O   ASN X 110      14.587  13.931  14.078  0.00  0.00            
ATOM    862  N   LEU X 111      15.494  11.898  13.845  0.00  0.00            
ATOM    863  CA  LEU X 111      15.712  11.749  15.232  0.00  0.00            
ATOM    864  CB  LEU X 111      16.134  10.315  15.528  0.00  0.00            
ATOM    865  CG  LEU X 111      15.088   9.208  15.363  0.00  0.00            
ATOM    866  CD1 LEU X 111      15.724   7.842  15.567  0.00  0.00            
ATOM    867  CD2 LEU X 111      13.967   9.458  16.361  0.00  0.00            
ATOM    868  C   LEU X 111      16.813  12.531  15.883  0.00  0.00            
ATOM    869  O   LEU X 111      17.099  12.431  17.089  0.00  0.00            
ATOM    870  N   GLY X 112      17.506  13.292  15.025  0.00  0.00            
ATOM    871  CA  GLY X 112      18.675  14.139  15.461  0.00  0.00            
ATOM    872  C   GLY X 112      19.966  13.630  14.835  0.00  0.00            
ATOM    873  O   GLY X 112      20.660  14.402  14.172  0.00  0.00            
ATOM    874  N   GLU X 113      20.317  12.370  15.093  0.00  0.00            
ATOM    875  CA  GLU X 113      21.599  11.845  14.698  0.00  0.00            
ATOM    876  CB  GLU X 113      22.266  10.883  15.653  0.00  0.00            
ATOM    877  CG  GLU X 113      22.681   9.587  15.126  0.00  0.00            
ATOM    878  CD  GLU X 113      23.802   8.930  16.043  0.00  0.00            
ATOM    879  OE1 GLU X 113      24.041   9.367  17.254  0.00  0.00            
ATOM    880  OE2 GLU X 113      24.472   7.973  15.503  0.00  0.00            
ATOM    881  C   GLU X 113      22.110  12.240  13.302  0.00  0.00            
ATOM    882  O   GLU X 113      21.488  11.638  12.441  0.00  0.00            
ATOM    883  N   LYS X 114      23.166  12.993  13.018  0.00  0.00            
ATOM    884  CA  LYS X 114      23.359  13.116  11.605  0.00  0.00            
ATOM    885  CB  LYS X 114      24.282  14.345  11.568  0.00  0.00            
ATOM    886  CG  LYS X 114      23.546  15.623  12.021  0.00  0.00            
ATOM    887  CD  LYS X 114      24.430  16.833  11.680  0.00  0.00            
ATOM    888  CE  LYS X 114      23.626  18.136  11.660  0.00  0.00            
ATOM    889  NZ  LYS X 114      23.213  18.505  13.045  0.00  0.00            
ATOM    890  C   LYS X 114      24.755  12.393  11.489  0.00  0.00            
ATOM    891  O   LYS X 114      25.824  12.979  11.426  0.00  0.00            
ATOM    892  N   LEU X 115      24.683  11.060  11.363  0.00  0.00            
ATOM    893  CA  LEU X 115      25.588  10.064  11.011  0.00  0.00            
ATOM    894  CB  LEU X 115      25.176   8.690  11.556  0.00  0.00            
ATOM    895  CG  LEU X 115      25.642   8.152  12.916  0.00  0.00            
ATOM    896  CD1 LEU X 115      25.993   9.253  13.891  0.00  0.00            
ATOM    897  CD2 LEU X 115      24.545   7.261  13.481  0.00  0.00            
ATOM    898  C   LEU X 115      25.818   9.996   9.372  0.00  0.00            
ATOM    899  O   LEU X 115      25.034  10.219   8.447  0.00  0.00            
ATOM    900  N   THR X 116      27.142   9.896   9.169  0.00  0.00            
ATOM    901  CA  THR X 116      27.706   9.651   7.908  0.00  0.00            
ATOM    902  CB  THR X 116      29.258   9.594   7.931  0.00  0.00            
ATOM    903  OG1 THR X 116      29.693   8.608   8.876  0.00  0.00            
ATOM    904  CG2 THR X 116      29.835  10.945   8.347  0.00  0.00            
ATOM    905  C   THR X 116      27.262   8.301   7.177  0.00  0.00            
ATOM    906  O   THR X 116      27.082   7.159   7.600  0.00  0.00            
ATOM    907  N   ASP X 117      27.043   8.648   5.907  0.00  0.00            
ATOM    908  CA  ASP X 117      26.612   7.794   4.796  0.00  0.00            
ATOM    909  CB  ASP X 117      26.767   8.167   3.328  0.00  0.00            
ATOM    910  CG  ASP X 117      25.922   9.378   2.962  0.00  0.00            
ATOM    911  OD1 ASP X 117      25.097   9.852   3.774  0.00  0.00            
ATOM    912  OD2 ASP X 117      26.117   9.906   1.843  0.00  0.00            
ATOM    913  C   ASP X 117      27.202   6.384   4.977  0.00  0.00            
ATOM    914  O   ASP X 117      26.532   5.356   4.893  0.00  0.00            
ATOM    915  N   ASP X 118      28.504   6.377   5.258  0.00  0.00            
ATOM    916  CA  ASP X 118      29.187   5.046   5.444  0.00  0.00            
ATOM    917  CB  ASP X 118      30.691   5.279   5.624  0.00  0.00            
ATOM    918  CG  ASP X 118      31.391   5.673   4.337  0.00  0.00            
ATOM    919  OD1 ASP X 118      30.798   5.530   3.246  0.00  0.00            
ATOM    920  OD2 ASP X 118      32.556   6.120   4.425  0.00  0.00            
ATOM    921  C   ASP X 118      28.611   4.306   6.685  0.00  0.00            
ATOM    922  O   ASP X 118      28.380   3.103   6.626  0.00  0.00            
ATOM    923  N   GLU X 119      28.338   5.026   7.772  0.00  0.00            
ATOM    924  CA  GLU X 119      27.731   4.430   8.926  0.00  0.00            
ATOM    925  CB  GLU X 119      27.648   5.479  10.040  0.00  0.00            
ATOM    926  CG  GLU X 119      29.007   6.074  10.388  0.00  0.00            
ATOM    927  CD  GLU X 119      28.973   7.178  11.450  0.00  0.00            
ATOM    928  OE1 GLU X 119      27.921   7.842  11.629  0.00  0.00            
ATOM    929  OE2 GLU X 119      30.030   7.401  12.092  0.00  0.00            
ATOM    930  C   GLU X 119      26.359   3.857   8.653  0.00  0.00            
ATOM    931  O   GLU X 119      25.970   2.811   9.168  0.00  0.00            
ATOM    932  N   VAL X 120      25.620   4.558   7.795  0.00  0.00            
ATOM    933  CA  VAL X 120      24.280   4.069   7.441  0.00  0.00            
ATOM    934  CB  VAL X 120      23.540   5.097   6.587  0.00  0.00            
ATOM    935  CG1 VAL X 120      22.171   4.621   6.123  0.00  0.00            
ATOM    936  CG2 VAL X 120      23.443   6.408   7.398  0.00  0.00            
ATOM    937  C   VAL X 120      24.331   2.649   6.780  0.00  0.00            
ATOM    938  O   VAL X 120      23.569   1.743   7.101  0.00  0.00            
ATOM    939  N   ASP X 121      25.278   2.482   5.858  0.00  0.00            
ATOM    940  CA  ASP X 121      25.400   1.210   5.226  0.00  0.00            
ATOM    941  CB  ASP X 121      26.415   1.311   4.090  0.00  0.00            
ATOM    942  CG  ASP X 121      26.059   2.247   2.959  0.00  0.00            
ATOM    943  OD1 ASP X 121      24.889   2.669   2.844  0.00  0.00            
ATOM    944  OD2 ASP X 121      26.972   2.554   2.161  0.00  0.00            
ATOM    945  C   ASP X 121      25.859   0.139   6.124  0.00  0.00            
ATOM    946  O   ASP X 121      25.437  -1.008   5.988  0.00  0.00            
ATOM    947  N   GLU X 122      26.645   0.505   7.134  0.00  0.00            
ATOM    948  CA  GLU X 122      27.132  -0.482   8.167  0.00  0.00            
ATOM    949  CB  GLU X 122      27.936   0.252   9.235  0.00  0.00            
ATOM    950  CG  GLU X 122      29.302   0.798   8.768  0.00  0.00            
ATOM    951  CD  GLU X 122      30.265  -0.375   8.685  0.00  0.00            
ATOM    952  OE1 GLU X 122      30.546  -0.994   9.742  0.00  0.00            
ATOM    953  OE2 GLU X 122      30.690  -0.704   7.556  0.00  0.00            
ATOM    954  C   GLU X 122      25.880  -1.096   8.871  0.00  0.00            
ATOM    955  O   GLU X 122      25.841  -2.309   9.058  0.00  0.00            
ATOM    956  N   MET X 123      24.885  -0.282   9.200  0.00  0.00            
ATOM    957  CA  MET X 123      23.647  -0.686   9.797  0.00  0.00            
ATOM    958  CB  MET X 123      22.793   0.518  10.211  0.00  0.00            
ATOM    959  CG  MET X 123      23.308   1.148  11.500  0.00  0.00            
ATOM    960  SD  MET X 123      22.526   2.699  11.936  0.00  0.00            
ATOM    961  CE  MET X 123      20.820   2.182  12.126  0.00  0.00            
ATOM    962  C   MET X 123      22.855  -1.605   8.950  0.00  0.00            
ATOM    963  O   MET X 123      22.453  -2.664   9.440  0.00  0.00            
ATOM    964  N   ILE X 124      22.670  -1.291   7.676  0.00  0.00            
ATOM    965  CA  ILE X 124      21.973  -2.091   6.765  0.00  0.00            
ATOM    966  CB  ILE X 124      21.448  -1.281   5.557  0.00  0.00            
ATOM    967  CG1 ILE X 124      22.619  -0.798   4.692  0.00  0.00            
ATOM    968  CG2 ILE X 124      20.619  -0.084   6.058  0.00  0.00            
ATOM    969  CD1 ILE X 124      22.190  -0.254   3.322  0.00  0.00            
ATOM    970  C   ILE X 124      22.534  -3.532   6.603  0.00  0.00            
ATOM    971  O   ILE X 124      21.845  -4.540   6.626  0.00  0.00            
ATOM    972  N   ARG X 125      23.853  -3.558   6.410  0.00  0.00            
ATOM    973  CA  ARG X 125      24.539  -4.875   6.247  0.00  0.00            
ATOM    974  CB  ARG X 125      26.031  -4.673   6.038  0.00  0.00            
ATOM    975  CG  ARG X 125      26.406  -4.103   4.678  0.00  0.00            
ATOM    976  CD  ARG X 125      27.850  -3.866   4.542  0.00  0.00            
ATOM    977  NE  ARG X 125      28.184  -3.358   3.205  0.00  0.00            
ATOM    978  CZ  ARG X 125      28.261  -4.109   2.114  0.00  0.00            
ATOM    979  NH1 ARG X 125      28.053  -5.417   2.165  0.00  0.00            
ATOM    980  NH2 ARG X 125      28.578  -3.528   0.943  0.00  0.00            
ATOM    981  C   ARG X 125      24.398  -5.700   7.474  0.00  0.00            
ATOM    982  O   ARG X 125      24.271  -6.900   7.268  0.00  0.00            
ATOM    983  N   GLU X 126      24.403  -5.161   8.688  0.00  0.00            
ATOM    984  CA  GLU X 126      24.123  -5.739   9.946  0.00  0.00            
ATOM    985  CB  GLU X 126      24.274  -4.776  11.121  0.00  0.00            
ATOM    986  CG  GLU X 126      25.701  -4.300  11.338  0.00  0.00            
ATOM    987  CD  GLU X 126      25.804  -3.109  12.280  0.00  0.00            
ATOM    988  OE1 GLU X 126      24.775  -2.441  12.526  0.00  0.00            
ATOM    989  OE2 GLU X 126      26.924  -2.824  12.757  0.00  0.00            
ATOM    990  C   GLU X 126      22.807  -6.449  10.079  0.00  0.00            
ATOM    991  O   GLU X 126      22.861  -7.571  10.583  0.00  0.00            
ATOM    992  N   ALA X 127      21.673  -5.921   9.625  0.00  0.00            
ATOM    993  CA  ALA X 127      20.407  -6.496   9.626  0.00  0.00            
ATOM    994  CB  ALA X 127      19.525  -5.648  10.519  0.00  0.00            
ATOM    995  C   ALA X 127      19.932  -7.015   8.283  0.00  0.00            
ATOM    996  O   ALA X 127      18.810  -7.481   8.173  0.00  0.00            
ATOM    997  N   ASP X 128      20.805  -7.030   7.276  0.00  0.00            
ATOM    998  CA  ASP X 128      20.533  -7.620   5.989  0.00  0.00            
ATOM    999  CB  ASP X 128      21.200  -6.845   4.842  0.00  0.00            
ATOM   1000  CG  ASP X 128      20.805  -7.339   3.445  0.00  0.00            
ATOM   1001  OD1 ASP X 128      20.300  -8.457   3.372  0.00  0.00            
ATOM   1002  OD2 ASP X 128      21.021  -6.604   2.474  0.00  0.00            
ATOM   1003  C   ASP X 128      21.016  -9.095   5.845  0.00  0.00            
ATOM   1004  O   ASP X 128      22.110  -9.437   5.378  0.00  0.00            
ATOM   1005  N   ILE X 129      20.097  -9.990   6.211  0.00  0.00            
ATOM   1006  CA  ILE X 129      20.319 -11.403   6.136  0.00  0.00            
ATOM   1007  CB  ILE X 129      19.773 -12.035   7.443  0.00  0.00            
ATOM   1008  CG1 ILE X 129      18.296 -11.674   7.628  0.00  0.00            
ATOM   1009  CG2 ILE X 129      20.557 -11.530   8.636  0.00  0.00            
ATOM   1010  CD1 ILE X 129      17.525 -12.691   8.450  0.00  0.00            
ATOM   1011  C   ILE X 129      20.271 -11.958   4.668  0.00  0.00            
ATOM   1012  O   ILE X 129      21.108 -12.762   4.255  0.00  0.00            
ATOM   1013  N   ASP X 130      19.171 -11.637   3.992  0.00  0.00            
ATOM   1014  CA  ASP X 130      18.902 -12.157   2.668  0.00  0.00            
ATOM   1015  CB  ASP X 130      17.635 -11.545   2.067  0.00  0.00            
ATOM   1016  CG  ASP X 130      16.364 -12.018   2.752  0.00  0.00            
ATOM   1017  OD1 ASP X 130      16.446 -12.901   3.627  0.00  0.00            
ATOM   1018  OD2 ASP X 130      15.275 -11.498   2.414  0.00  0.00            
ATOM   1019  C   ASP X 130      19.691 -11.528   1.520  0.00  0.00            
ATOM   1020  O   ASP X 130      19.421 -11.907   0.370  0.00  0.00            
ATOM   1021  N   GLY X 131      20.628 -10.611   1.793  0.00  0.00            
ATOM   1022  CA  GLY X 131      21.533 -10.162   0.740  0.00  0.00            
ATOM   1023  C   GLY X 131      21.070  -9.059  -0.227  0.00  0.00            
ATOM   1024  O   GLY X 131      21.951  -8.489  -0.870  0.00  0.00            
ATOM   1025  N   ASP X 132      19.803  -8.737  -0.380  0.00  0.00            
ATOM   1026  CA  ASP X 132      19.383  -7.714  -1.252  0.00  0.00            
ATOM   1027  CB  ASP X 132      17.905  -7.429  -0.951  0.00  0.00            
ATOM   1028  CG  ASP X 132      16.997  -8.524  -1.406  0.00  0.00            
ATOM   1029  OD1 ASP X 132      17.334  -9.349  -2.220  0.00  0.00            
ATOM   1030  OD2 ASP X 132      15.760  -8.336  -1.042  0.00  0.00            
ATOM   1031  C   ASP X 132      19.856  -6.293  -1.053  0.00  0.00            
ATOM   1032  O   ASP X 132      19.583  -5.398  -1.830  0.00  0.00            
ATOM   1033  N   GLY X 133      20.439  -6.045   0.106  0.00  0.00            
ATOM   1034  CA  GLY X 133      20.945  -4.661   0.467  0.00  0.00            
ATOM   1035  C   GLY X 133      20.136  -3.957   1.431  0.00  0.00            
ATOM   1036  O   GLY X 133      20.730  -3.368   2.345  0.00  0.00            
ATOM   1037  N   HIS X 134      18.808  -4.100   1.425  0.00  0.00            
ATOM   1038  CA  HIS X 134      17.758  -3.760   2.254  0.00  0.00            
ATOM   1039  CB  HIS X 134      16.514  -3.630   1.370  0.00  0.00            
ATOM   1040  CG  HIS X 134      16.710  -3.120  -0.033  0.00  0.00            
ATOM   1041  ND1 HIS X 134      17.250  -3.793  -1.031  0.00  0.00            
ATOM   1042  CD2 HIS X 134      16.346  -1.880  -0.487  0.00  0.00            
ATOM   1043  CE1 HIS X 134      17.211  -3.018  -2.075  0.00  0.00            
ATOM   1044  NE2 HIS X 134      16.690  -1.871  -1.747  0.00  0.00            
ATOM   1045  C   HIS X 134      17.148  -4.676   3.323  0.00  0.00            
ATOM   1046  O   HIS X 134      17.331  -5.892   3.355  0.00  0.00            
ATOM   1047  N   ILE X 135      16.425  -4.022   4.224  0.00  0.00            
ATOM   1048  CA  ILE X 135      15.784  -4.620   5.428  0.00  0.00            
ATOM   1049  CB  ILE X 135      15.765  -3.673   6.638  0.00  0.00            
ATOM   1050  CG1 ILE X 135      17.160  -3.139   6.949  0.00  0.00            
ATOM   1051  CG2 ILE X 135      15.190  -4.369   7.850  0.00  0.00            
ATOM   1052  CD1 ILE X 135      17.128  -2.007   7.946  0.00  0.00            
ATOM   1053  C   ILE X 135      14.249  -4.774   5.099  0.00  0.00            
ATOM   1054  O   ILE X 135      13.591  -3.800   4.747  0.00  0.00            
ATOM   1055  N   ASN X 136      13.745  -5.998   5.195  0.00  0.00            
ATOM   1056  CA  ASN X 136      12.367  -6.204   5.025  0.00  0.00            
ATOM   1057  CB  ASN X 136      12.061  -7.240   3.943  0.00  0.00            
ATOM   1058  CG  ASN X 136      10.544  -7.385   3.697  0.00  0.00            
ATOM   1059  OD1 ASN X 136       9.964  -6.583   2.981  0.00  0.00            
ATOM   1060  ND2 ASN X 136       9.860  -8.321   4.359  0.00  0.00            
ATOM   1061  C   ASN X 136      11.811  -6.392   6.416  0.00  0.00            
ATOM   1062  O   ASN X 136      12.592  -6.539   7.353  0.00  0.00            
ATOM   1063  N   TYR X 137      10.484  -6.303   6.609  0.00  0.00            
ATOM   1064  CA  TYR X 137       9.900  -6.480   7.950  0.00  0.00            
ATOM   1065  CB  TYR X 137       8.403  -6.582   7.835  0.00  0.00            
ATOM   1066  CG  TYR X 137       7.672  -6.063   9.041  0.00  0.00            
ATOM   1067  CD1 TYR X 137       7.052  -6.946   9.918  0.00  0.00            
ATOM   1068  CD2 TYR X 137       7.561  -4.694   9.293  0.00  0.00            
ATOM   1069  CE1 TYR X 137       6.351  -6.491  11.033  0.00  0.00            
ATOM   1070  CE2 TYR X 137       6.864  -4.211  10.404  0.00  0.00            
ATOM   1071  CZ  TYR X 137       6.266  -5.124  11.274  0.00  0.00            
ATOM   1072  OH  TYR X 137       5.592  -4.686  12.354  0.00  0.00            
ATOM   1073  C   TYR X 137      10.394  -7.592   8.862  0.00  0.00            
ATOM   1074  O   TYR X 137      10.465  -7.444  10.078  0.00  0.00            
ATOM   1075  N   GLU X 138      10.747  -8.725   8.255  0.00  0.00            
ATOM   1076  CA  GLU X 138      11.175  -9.873   9.121  0.00  0.00            
ATOM   1077  CB  GLU X 138      10.919 -11.188   8.384  0.00  0.00            
ATOM   1078  CG  GLU X 138       9.445 -11.482   8.086  0.00  0.00            
ATOM   1079  CD  GLU X 138       9.197 -12.952   7.760  0.00  0.00            
ATOM   1080  OE1 GLU X 138       9.467 -13.379   6.611  0.00  0.00            
ATOM   1081  OE2 GLU X 138       8.737 -13.690   8.661  0.00  0.00            
ATOM   1082  C   GLU X 138      12.571  -9.563   9.718  0.00  0.00            
ATOM   1083  O   GLU X 138      12.869  -9.803  10.879  0.00  0.00            
ATOM   1084  N   GLU X 139      13.436  -9.061   8.836  0.00  0.00            
ATOM   1085  CA  GLU X 139      14.813  -8.721   9.283  0.00  0.00            
ATOM   1086  CB  GLU X 139      15.690  -8.262   8.127  0.00  0.00            
ATOM   1087  CG  GLU X 139      16.127  -9.392   7.222  0.00  0.00            
ATOM   1088  CD  GLU X 139      16.890  -8.915   6.010  0.00  0.00            
ATOM   1089  OE1 GLU X 139      16.604  -7.809   5.532  0.00  0.00            
ATOM   1090  OE2 GLU X 139      17.776  -9.641   5.520  0.00  0.00            
ATOM   1091  C   GLU X 139      14.756  -7.635  10.381  0.00  0.00            
ATOM   1092  O   GLU X 139      15.509  -7.752  11.341  0.00  0.00            
ATOM   1093  N   PHE X 140      13.868  -6.646  10.295  0.00  0.00            
ATOM   1094  CA  PHE X 140      13.666  -5.705  11.273  0.00  0.00            
ATOM   1095  CB  PHE X 140      12.593  -4.695  10.826  0.00  0.00            
ATOM   1096  CG  PHE X 140      12.813  -3.293  11.346  0.00  0.00            
ATOM   1097  CD1 PHE X 140      12.763  -3.021  12.705  0.00  0.00            
ATOM   1098  CD2 PHE X 140      13.104  -2.251  10.474  0.00  0.00            
ATOM   1099  CE1 PHE X 140      13.007  -1.735  13.189  0.00  0.00            
ATOM   1100  CE2 PHE X 140      13.346  -0.968  10.950  0.00  0.00            
ATOM   1101  CZ  PHE X 140      13.300  -0.711  12.311  0.00  0.00            
ATOM   1102  C   PHE X 140      13.317  -6.277  12.618  0.00  0.00            
ATOM   1103  O   PHE X 140      13.885  -5.862  13.625  0.00  0.00            
ATOM   1104  N   VAL X 141      12.456  -7.287  12.640  0.00  0.00            
ATOM   1105  CA  VAL X 141      12.026  -7.983  13.841  0.00  0.00            
ATOM   1106  CB  VAL X 141      10.850  -8.960  13.566  0.00  0.00            
ATOM   1107  CG1 VAL X 141      10.514  -9.775  14.810  0.00  0.00            
ATOM   1108  CG2 VAL X 141       9.615  -8.205  13.056  0.00  0.00            
ATOM   1109  C   VAL X 141      13.276  -8.698  14.512  0.00  0.00            
ATOM   1110  O   VAL X 141      13.536  -8.636  15.704  0.00  0.00            
ATOM   1111  N   ARG X 142      13.968  -9.452  13.657  0.00  0.00            
ATOM   1112  CA  ARG X 142      15.152 -10.145  14.160  0.00  0.00            
ATOM   1113  CB  ARG X 142      15.783 -10.928  13.020  0.00  0.00            
ATOM   1114  CG  ARG X 142      14.959 -12.111  12.535  0.00  0.00            
ATOM   1115  CD  ARG X 142      15.575 -12.801  11.393  0.00  0.00            
ATOM   1116  NE  ARG X 142      14.777 -13.963  10.978  0.00  0.00            
ATOM   1117  CZ  ARG X 142      14.769 -15.131  11.607  0.00  0.00            
ATOM   1118  NH1 ARG X 142      15.520 -15.338  12.679  0.00  0.00            
ATOM   1119  NH2 ARG X 142      13.997 -16.123  11.129  0.00  0.00            
ATOM   1120  C   ARG X 142      16.178  -9.265  14.715  0.00  0.00            
ATOM   1121  O   ARG X 142      16.829  -9.551  15.718  0.00  0.00            
ATOM   1122  N   MET X 143      16.313  -8.107  14.072  0.00  0.00            
ATOM   1123  CA  MET X 143      17.322  -7.136  14.571  0.00  0.00            
ATOM   1124  CB  MET X 143      17.466  -5.974  13.584  0.00  0.00            
ATOM   1125  CG  MET X 143      18.503  -4.933  13.988  0.00  0.00            
ATOM   1126  SD  MET X 143      20.176  -5.592  14.156  0.00  0.00            
ATOM   1127  CE  MET X 143      20.845  -5.325  12.481  0.00  0.00            
ATOM   1128  C   MET X 143      16.950  -6.616  15.998  0.00  0.00            
ATOM   1129  O   MET X 143      17.824  -6.485  16.849  0.00  0.00            
ATOM   1130  N   MET X 144      15.665  -6.390  16.266  0.00  0.00            
ATOM   1131  CA  MET X 144      15.223  -6.071  17.516  0.00  0.00            
ATOM   1132  CB  MET X 144      13.706  -5.878  17.504  0.00  0.00            
ATOM   1133  CG  MET X 144      13.311  -4.658  16.707  0.00  0.00            
ATOM   1134  SD  MET X 144      11.562  -4.477  16.383  0.00  0.00            
ATOM   1135  CE  MET X 144      10.999  -3.816  17.974  0.00  0.00            
ATOM   1136  C   MET X 144      15.275  -7.097  18.614  0.00  0.00            
ATOM   1137  O   MET X 144      15.113  -6.759  19.789  0.00  0.00            
ATOM   1138  N   VAL X 145      15.559  -8.353  18.282  0.00  0.00            
ATOM   1139  CA  VAL X 145      15.705  -9.390  19.227  0.00  0.00            
ATOM   1140  CB  VAL X 145      14.501 -10.091  18.492  0.00  0.00            
ATOM   1141  CG1 VAL X 145      14.786 -11.433  17.904  0.00  0.00            
ATOM   1142  CG2 VAL X 145      13.364  -9.938  19.484  0.00  0.00            
ATOM   1143  C   VAL X 145      17.155  -9.622  19.713  0.00  0.00            
ATOM   1144  O   VAL X 145      17.367 -10.000  20.855  0.00  0.00            
ATOM   1145  N   SER X 146      18.146  -9.436  18.848  0.00  0.00            
ATOM   1146  CA  SER X 146      19.529  -9.578  19.213  0.00  0.00            
ATOM   1147  CB  SER X 146      20.457  -9.687  17.990  0.00  0.00            
ATOM   1148  OG  SER X 146      20.406  -8.521  17.192  0.00  0.00            
ATOM   1149  C   SER X 146      20.000  -8.278  19.961  0.00  0.00            
ATOM   1150  O   SER X 146      21.109  -8.336  20.498  0.00  0.00            
END
ATOM      1  N   GLU X   1      24.772  -5.901  40.439  0.00  0.00            
ATOM      2  CA  GLU X   1      24.073  -4.542  39.597  0.00  0.00            
ATOM      3  CB  GLU X   1      25.475  -3.979  39.349  0.00  0.00            
ATOM      4  CG  GLU X   1      25.572  -3.086  38.115  0.00  0.00            
ATOM      5  CD  GLU X   1      26.878  -2.325  38.050  0.00  0.00            
ATOM      6  OE1 GLU X   1      27.853  -2.756  38.707  0.00  0.00            
ATOM      7  OE2 GLU X   1      26.928  -1.293  37.346  0.00  0.00            
ATOM      8  C   GLU X   1      23.751  -4.563  38.433  0.00  0.00            
ATOM      9  O   GLU X   1      24.031  -5.148  37.384  0.00  0.00            
ATOM     10  N   GLN X   2      22.660  -3.819  38.577  0.00  0.00            
ATOM     11  CA  GLN X   2      22.142  -3.401  37.539  0.00  0.00            
ATOM     12  CB  GLN X   2      22.113  -3.236  39.053  0.00  0.00            
ATOM     13  CG  GLN X   2      22.893  -2.031  39.550  0.00  0.00            
ATOM     14  CD  GLN X   2      23.793  -2.393  40.722  0.00  0.00            
ATOM     15  OE1 GLN X   2      23.363  -3.097  41.646  0.00  0.00            
ATOM     16  NE2 GLN X   2      25.036  -1.932  40.694  0.00  0.00            
ATOM     17  C   GLN X   2      22.021  -3.332  35.837  0.00  0.00            
ATOM     18  O   GLN X   2      21.286  -3.693  34.918  0.00  0.00            
ATOM     19  N   LEU X   3      23.133  -2.626  35.643  0.00  0.00            
ATOM     20  CA  LEU X   3      23.310  -2.570  34.126  0.00  0.00            
ATOM     21  CB  LEU X   3      22.823  -1.194  33.641  0.00  0.00            
ATOM     22  CG  LEU X   3      21.518  -0.758  34.307  0.00  0.00            
ATOM     23  CD1 LEU X   3      21.180   0.675  33.917  0.00  0.00            
ATOM     24  CD2 LEU X   3      20.363  -1.684  33.947  0.00  0.00            
ATOM     25  C   LEU X   3      24.625  -2.635  33.589  0.00  0.00            
ATOM     26  O   LEU X   3      25.589  -2.488  34.339  0.00  0.00            
ATOM     27  N   THR X   4      24.740  -2.901  32.294  0.00  0.00            
ATOM     28  CA  THR X   4      25.948  -2.980  31.677  0.00  0.00            
ATOM     29  CB  THR X   4      25.853  -4.267  30.837  0.00  0.00            
ATOM     30  OG1 THR X   4      25.449  -5.352  31.680  0.00  0.00            
ATOM     31  CG2 THR X   4      27.188  -4.598  30.224  0.00  0.00            
ATOM     32  C   THR X   4      26.272  -1.631  31.059  0.00  0.00            
ATOM     33  O   THR X   4      25.334  -0.874  30.834  0.00  0.00            
ATOM     34  N   GLU X   5      27.556  -1.395  30.714  0.00  0.00            
ATOM     35  CA  GLU X   5      27.880  -0.168  30.180  0.00  0.00            
ATOM     36  CB  GLU X   5      29.386  -0.273  29.939  0.00  0.00            
ATOM     37  CG  GLU X   5      29.956   1.077  29.500  0.00  0.00            
ATOM     38  CD  GLU X   5      29.478   2.127  30.449  0.00  0.00            
ATOM     39  OE1 GLU X   5      29.435   1.947  31.655  0.00  0.00            
ATOM     40  OE2 GLU X   5      29.093   3.226  29.851  0.00  0.00            
ATOM     41  C   GLU X   5      27.313   0.115  28.779  0.00  0.00            
ATOM     42  O   GLU X   5      27.331   1.204  28.200  0.00  0.00            
ATOM     43  N   GLU X   6      26.836  -0.998  28.227  0.00  0.00            
ATOM     44  CA  GLU X   6      26.211  -0.928  26.940  0.00  0.00            
ATOM     45  CB  GLU X   6      26.785  -1.952  25.962  0.00  0.00            
ATOM     46  CG  GLU X   6      28.266  -1.797  25.697  0.00  0.00            
ATOM     47  CD  GLU X   6      28.745  -2.706  24.589  0.00  0.00            
ATOM     48  OE1 GLU X   6      28.673  -3.942  24.762  0.00  0.00            
ATOM     49  OE2 GLU X   6      29.185  -2.181  23.542  0.00  0.00            
ATOM     50  C   GLU X   6      24.780  -0.509  27.084  0.00  0.00            
ATOM     51  O   GLU X   6      24.264   0.334  26.357  0.00  0.00            
ATOM     52  N   GLN X   7      24.126  -1.054  28.109  0.00  0.00            
ATOM     53  CA  GLN X   7      22.840  -0.637  28.387  0.00  0.00            
ATOM     54  CB  GLN X   7      22.082  -1.807  29.037  0.00  0.00            
ATOM     55  CG  GLN X   7      22.663  -2.332  30.334  0.00  0.00            
ATOM     56  CD  GLN X   7      22.081  -3.681  30.741  0.00  0.00            
ATOM     57  OE1 GLN X   7      21.887  -3.953  31.928  0.00  0.00            
ATOM     58  NE2 GLN X   7      21.812  -4.537  29.756  0.00  0.00            
ATOM     59  C   GLN X   7      22.714   0.864  28.776  0.00  0.00            
ATOM     60  O   GLN X   7      21.841   1.592  28.315  0.00  0.00            
ATOM     61  N   ILE X   8      23.655   1.323  29.598  0.00  0.00            
ATOM     62  CA  ILE X   8      23.702   2.664  29.891  0.00  0.00            
ATOM     63  CB  ILE X   8      24.820   2.924  30.926  0.00  0.00            
ATOM     64  CG1 ILE X   8      24.545   2.158  32.230  0.00  0.00            
ATOM     65  CG2 ILE X   8      24.920   4.421  31.141  0.00  0.00            
ATOM     66  CD1 ILE X   8      25.610   2.234  33.297  0.00  0.00            
ATOM     67  C   ILE X   8      23.949   3.637  28.756  0.00  0.00            
ATOM     68  O   ILE X   8      23.487   4.774  28.714  0.00  0.00            
ATOM     69  N   ALA X   9      24.768   3.145  27.829  0.00  0.00            
ATOM     70  CA  ALA X   9      25.037   3.952  26.677  0.00  0.00            
ATOM     71  CB  ALA X   9      26.321   3.425  26.036  0.00  0.00            
ATOM     72  C   ALA X   9      23.849   4.018  25.698  0.00  0.00            
ATOM     73  O   ALA X   9      23.724   4.808  24.759  0.00  0.00            
ATOM     74  N   GLU X  10      22.988   3.034  25.944  0.00  0.00            
ATOM     75  CA  GLU X  10      21.812   2.957  25.147  0.00  0.00            
ATOM     76  CB  GLU X  10      21.608   1.574  24.530  0.00  0.00            
ATOM     77  CG  GLU X  10      22.716   1.138  23.598  0.00  0.00            
ATOM     78  CD  GLU X  10      22.380  -0.144  22.874  0.00  0.00            
ATOM     79  OE1 GLU X  10      22.227  -1.185  23.548  0.00  0.00            
ATOM     80  OE2 GLU X  10      22.260  -0.106  21.629  0.00  0.00            
ATOM     81  C   GLU X  10      20.761   3.892  25.729  0.00  0.00            
ATOM     82  O   GLU X  10      20.074   4.645  25.048  0.00  0.00            
ATOM     83  N   PHE X  11      20.685   3.874  27.058  0.00  0.00            
ATOM     84  CA  PHE X  11      19.834   4.754  27.672  0.00  0.00            
ATOM     85  CB  PHE X  11      19.828   4.447  29.181  0.00  0.00            
ATOM     86  CG  PHE X  11      18.508   4.733  29.861  0.00  0.00            
ATOM     87  CD1 PHE X  11      18.011   6.024  29.938  0.00  0.00            
ATOM     88  CD2 PHE X  11      17.748   3.700  30.396  0.00  0.00            
ATOM     89  CE1 PHE X  11      16.773   6.284  30.529  0.00  0.00            
ATOM     90  CE2 PHE X  11      16.517   3.952  30.988  0.00  0.00            
ATOM     91  CZ  PHE X  11      16.027   5.247  31.052  0.00  0.00            
ATOM     92  C   PHE X  11      20.131   6.209  27.534  0.00  0.00            
ATOM     93  O   PHE X  11      19.277   7.080  27.380  0.00  0.00            
ATOM     94  N   LYS X  12      21.437   6.465  27.504  0.00  0.00            
ATOM     95  CA  LYS X  12      21.869   7.879  27.269  0.00  0.00            
ATOM     96  CB  LYS X  12      23.350   8.119  27.499  0.00  0.00            
ATOM     97  CG  LYS X  12      23.810   7.999  28.958  0.00  0.00            
ATOM     98  CD  LYS X  12      25.282   7.620  28.988  0.00  0.00            
ATOM     99  CE  LYS X  12      26.001   8.112  30.234  0.00  0.00            
ATOM    100  NZ  LYS X  12      27.482   7.986  30.075  0.00  0.00            
ATOM    101  C   LYS X  12      21.474   8.403  25.917  0.00  0.00            
ATOM    102  O   LYS X  12      21.026   9.541  25.819  0.00  0.00            
ATOM    103  N   GLU X  13      21.549   7.581  24.873  0.00  0.00            
ATOM    104  CA  GLU X  13      21.074   7.906  23.660  0.00  0.00            
ATOM    105  CB  GLU X  13      21.375   6.764  22.685  0.00  0.00            
ATOM    106  CG  GLU X  13      22.853   6.394  22.652  0.00  0.00            
ATOM    107  CD  GLU X  13      23.199   5.210  21.742  0.00  0.00            
ATOM    108  OE1 GLU X  13      22.322   4.354  21.466  0.00  0.00            
ATOM    109  OE2 GLU X  13      24.381   5.124  21.324  0.00  0.00            
ATOM    110  C   GLU X  13      19.576   8.269  23.615  0.00  0.00            
ATOM    111  O   GLU X  13      19.162   9.264  23.028  0.00  0.00            
ATOM    112  N   ALA X  14      18.766   7.467  24.304  0.00  0.00            
ATOM    113  CA  ALA X  14      17.426   7.774  24.406  0.00  0.00            
ATOM    114  CB  ALA X  14      16.720   6.668  25.163  0.00  0.00            
ATOM    115  C   ALA X  14      17.126   9.090  25.140  0.00  0.00            
ATOM    116  O   ALA X  14      16.294   9.882  24.708  0.00  0.00            
ATOM    117  N   PHE X  15      17.860   9.355  26.219  0.00  0.00            
ATOM    118  CA  PHE X  15      17.759  10.572  26.857  0.00  0.00            
ATOM    119  CB  PHE X  15      18.654  10.552  28.109  0.00  0.00            
ATOM    120  CG  PHE X  15      18.109  11.354  29.269  0.00  0.00            
ATOM    121  CD1 PHE X  15      17.959  12.729  29.176  0.00  0.00            
ATOM    122  CD2 PHE X  15      17.714  10.725  30.443  0.00  0.00            
ATOM    123  CE1 PHE X  15      17.416  13.465  30.230  0.00  0.00            
ATOM    124  CE2 PHE X  15      17.175  11.453  31.497  0.00  0.00            
ATOM    125  CZ  PHE X  15      17.024  12.826  31.389  0.00  0.00            
ATOM    126  C   PHE X  15      18.097  11.801  26.055  0.00  0.00            
ATOM    127  O   PHE X  15      17.480  12.862  26.112  0.00  0.00            
ATOM    128  N   ALA X  16      19.126  11.607  25.232  0.00  0.00            
ATOM    129  CA  ALA X  16      19.492  12.707  24.353  0.00  0.00            
ATOM    130  CB  ALA X  16      20.822  12.438  23.656  0.00  0.00            
ATOM    131  C   ALA X  16      18.513  13.087  23.234  0.00  0.00            
ATOM    132  O   ALA X  16      18.564  14.143  22.620  0.00  0.00            
ATOM    133  N   LEU X  17      17.629  12.140  22.935  0.00  0.00            
ATOM    134  CA  LEU X  17      16.699  12.478  21.920  0.00  0.00            
ATOM    135  CB  LEU X  17      16.015  11.206  21.411  0.00  0.00            
ATOM    136  CG  LEU X  17      16.916  10.472  20.399  0.00  0.00            
ATOM    137  CD1 LEU X  17      16.377   9.094  20.070  0.00  0.00            
ATOM    138  CD2 LEU X  17      17.078  11.275  19.133  0.00  0.00            
ATOM    139  C   LEU X  17      15.655  13.504  22.395  0.00  0.00            
ATOM    140  O   LEU X  17      14.925  14.225  21.717  0.00  0.00            
ATOM    141  N   PHE X  18      15.542  13.417  23.721  0.00  0.00            
ATOM    142  CA  PHE X  18      14.590  14.375  24.279  0.00  0.00            
ATOM    143  CB  PHE X  18      13.950  13.733  25.512  0.00  0.00            
ATOM    144  CG  PHE X  18      12.685  12.988  25.218  0.00  0.00            
ATOM    145  CD1 PHE X  18      11.470  13.662  25.128  0.00  0.00            
ATOM    146  CD2 PHE X  18      12.709  11.613  25.012  0.00  0.00            
ATOM    147  CE1 PHE X  18      10.295  12.973  24.833  0.00  0.00            
ATOM    148  CE2 PHE X  18      11.543  10.916  24.715  0.00  0.00            
ATOM    149  CZ  PHE X  18      10.332  11.597  24.625  0.00  0.00            
ATOM    150  C   PHE X  18      15.062  15.548  25.173  0.00  0.00            
ATOM    151  O   PHE X  18      14.334  16.178  25.931  0.00  0.00            
ATOM    152  N   ASP X  19      16.373  15.734  25.084  0.00  0.00            
ATOM    153  CA  ASP X  19      17.059  16.773  25.792  0.00  0.00            
ATOM    154  CB  ASP X  19      18.385  16.327  26.489  0.00  0.00            
ATOM    155  CG  ASP X  19      18.052  15.283  27.551  0.00  0.00            
ATOM    156  OD1 ASP X  19      17.143  15.595  28.342  0.00  0.00            
ATOM    157  OD2 ASP X  19      18.707  14.223  27.615  0.00  0.00            
ATOM    158  C   ASP X  19      17.876  17.348  24.645  0.00  0.00            
ATOM    159  O   ASP X  19      19.030  17.047  24.368  0.00  0.00            
ATOM    160  N   LYS X  20      17.136  18.141  23.865  0.00  0.00            
ATOM    161  CA  LYS X  20      17.514  18.709  22.585  0.00  0.00            
ATOM    162  CB  LYS X  20      16.407  19.511  21.900  0.00  0.00            
ATOM    163  CG  LYS X  20      16.800  20.097  20.562  0.00  0.00            
ATOM    164  CD  LYS X  20      15.669  20.932  20.009  0.00  0.00            
ATOM    165  CE  LYS X  20      15.974  21.412  18.611  0.00  0.00            
ATOM    166  NZ  LYS X  20      17.064  22.434  18.590  0.00  0.00            
ATOM    167  C   LYS X  20      18.705  19.610  22.835  0.00  0.00            
ATOM    168  O   LYS X  20      19.821  19.542  22.316  0.00  0.00            
ATOM    169  N   ASP X  21      18.376  20.551  23.727  0.00  0.00            
ATOM    170  CA  ASP X  21      19.455  21.464  24.029  0.00  0.00            
ATOM    171  CB  ASP X  21      18.845  22.669  24.740  0.00  0.00            
ATOM    172  CG  ASP X  21      18.059  23.537  23.762  0.00  0.00            
ATOM    173  OD1 ASP X  21      18.620  23.982  22.758  0.00  0.00            
ATOM    174  OD2 ASP X  21      16.853  23.735  24.010  0.00  0.00            
ATOM    175  C   ASP X  21      20.427  21.160  25.168  0.00  0.00            
ATOM    176  O   ASP X  21      21.165  21.989  25.689  0.00  0.00            
ATOM    177  N   GLY X  22      20.442  19.874  25.505  0.00  0.00            
ATOM    178  CA  GLY X  22      21.390  19.490  26.517  0.00  0.00            
ATOM    179  C   GLY X  22      21.420  20.041  27.953  0.00  0.00            
ATOM    180  O   GLY X  22      22.163  19.620  28.830  0.00  0.00            
ATOM    181  N   ASP X  23      20.544  21.023  28.147  0.00  0.00            
ATOM    182  CA  ASP X  23      20.350  21.521  29.415  0.00  0.00            
ATOM    183  CB  ASP X  23      19.054  22.337  29.465  0.00  0.00            
ATOM    184  CG  ASP X  23      18.974  23.218  30.694  0.00  0.00            
ATOM    185  OD1 ASP X  23      18.229  22.874  31.627  0.00  0.00            
ATOM    186  OD2 ASP X  23      19.671  24.253  30.727  0.00  0.00            
ATOM    187  C   ASP X  23      20.153  20.824  30.696  0.00  0.00            
ATOM    188  O   ASP X  23      20.318  21.282  31.823  0.00  0.00            
ATOM    189  N   GLY X  24      19.787  19.567  30.471  0.00  0.00            
ATOM    190  CA  GLY X  24      19.500  18.727  31.624  0.00  0.00            
ATOM    191  C   GLY X  24      18.088  18.806  32.115  0.00  0.00            
ATOM    192  O   GLY X  24      17.765  18.748  33.302  0.00  0.00            
ATOM    193  N   THR X  25      17.232  19.083  31.137  0.00  0.00            
ATOM    194  CA  THR X  25      15.815  19.214  31.345  0.00  0.00            
ATOM    195  CB  THR X  25      15.497  20.720  31.615  0.00  0.00            
ATOM    196  OG1 THR X  25      14.136  20.870  32.050  0.00  0.00            
ATOM    197  CG2 THR X  25      15.718  21.552  30.345  0.00  0.00            
ATOM    198  C   THR X  25      14.979  19.003  30.070  0.00  0.00            
ATOM    199  O   THR X  25      15.488  19.416  29.028  0.00  0.00            
ATOM    200  N   ILE X  26      13.792  18.408  30.121  0.00  0.00            
ATOM    201  CA  ILE X  26      13.015  18.436  28.958  0.00  0.00            
ATOM    202  CB  ILE X  26      12.519  16.969  28.745  0.00  0.00            
ATOM    203  CG1 ILE X  26      11.926  16.794  27.355  0.00  0.00            
ATOM    204  CG2 ILE X  26      11.522  16.568  29.805  0.00  0.00            
ATOM    205  CD1 ILE X  26      12.015  15.370  26.843  0.00  0.00            
ATOM    206  C   ILE X  26      11.994  19.397  28.842  0.00  0.00            
ATOM    207  O   ILE X  26      11.149  19.305  29.732  0.00  0.00            
ATOM    208  N   THR X  27      11.943  20.353  27.910  0.00  0.00            
ATOM    209  CA  THR X  27      10.687  21.286  28.209  0.00  0.00            
ATOM    210  CB  THR X  27      11.295  22.647  27.859  0.00  0.00            
ATOM    211  OG1 THR X  27      11.948  22.534  26.595  0.00  0.00            
ATOM    212  CG2 THR X  27      12.312  23.069  28.923  0.00  0.00            
ATOM    213  C   THR X  27       9.368  20.620  27.471  0.00  0.00            
ATOM    214  O   THR X  27       9.267  19.476  27.051  0.00  0.00            
ATOM    215  N   THR X  28       8.415  21.529  27.367  0.00  0.00            
ATOM    216  CA  THR X  28       7.245  21.174  26.771  0.00  0.00            
ATOM    217  CB  THR X  28       6.065  22.177  27.006  0.00  0.00            
ATOM    218  OG1 THR X  28       6.341  23.411  26.327  0.00  0.00            
ATOM    219  CG2 THR X  28       5.846  22.438  28.481  0.00  0.00            
ATOM    220  C   THR X  28       7.451  21.350  25.199  0.00  0.00            
ATOM    221  O   THR X  28       6.648  21.005  24.307  0.00  0.00            
ATOM    222  N   LYS X  29       8.522  22.127  24.903  0.00  0.00            
ATOM    223  CA  LYS X  29       8.777  22.156  23.480  0.00  0.00            
ATOM    224  CB  LYS X  29       9.544  23.467  23.278  0.00  0.00            
ATOM    225  CG  LYS X  29       8.716  24.727  23.408  0.00  0.00            
ATOM    226  CD  LYS X  29       9.361  25.931  22.734  0.00  0.00            
ATOM    227  CE  LYS X  29      10.105  26.811  23.726  0.00  0.00            
ATOM    228  NZ  LYS X  29       9.216  27.763  24.459  0.00  0.00            
ATOM    229  C   LYS X  29       9.501  20.845  22.980  0.00  0.00            
ATOM    230  O   LYS X  29       9.240  20.221  21.957  0.00  0.00            
ATOM    231  N   GLU X  30      10.470  20.467  23.811  0.00  0.00            
ATOM    232  CA  GLU X  30      11.147  19.258  23.414  0.00  0.00            
ATOM    233  CB  GLU X  30      12.354  19.110  24.346  0.00  0.00            
ATOM    234  CG  GLU X  30      13.286  20.315  24.296  0.00  0.00            
ATOM    235  CD  GLU X  30      14.474  20.249  25.261  0.00  0.00            
ATOM    236  OE1 GLU X  30      14.401  19.543  26.297  0.00  0.00            
ATOM    237  OE2 GLU X  30      15.485  20.943  24.987  0.00  0.00            
ATOM    238  C   GLU X  30      10.416  17.967  23.510  0.00  0.00            
ATOM    239  O   GLU X  30      10.661  16.994  22.801  0.00  0.00            
ATOM    240  N   LEU X  31       9.465  17.971  24.443  0.00  0.00            
ATOM    241  CA  LEU X  31       8.615  16.808  24.589  0.00  0.00            
ATOM    242  CB  LEU X  31       7.748  16.958  25.843  0.00  0.00            
ATOM    243  CG  LEU X  31       8.493  16.805  27.170  0.00  0.00            
ATOM    244  CD1 LEU X  31       7.628  17.284  28.314  0.00  0.00            
ATOM    245  CD2 LEU X  31       8.902  15.354  27.377  0.00  0.00            
ATOM    246  C   LEU X  31       7.574  16.680  23.452  0.00  0.00            
ATOM    247  O   LEU X  31       6.893  15.675  23.237  0.00  0.00            
ATOM    248  N   GLY X  32       7.467  17.800  22.742  0.00  0.00            
ATOM    249  CA  GLY X  32       6.594  17.882  21.621  0.00  0.00            
ATOM    250  C   GLY X  32       7.292  17.354  20.373  0.00  0.00            
ATOM    251  O   GLY X  32       6.684  16.819  19.449  0.00  0.00            
ATOM    252  N   THR X  33       8.607  17.562  20.359  0.00  0.00            
ATOM    253  CA  THR X  33       9.386  17.034  19.302  0.00  0.00            
ATOM    254  CB  THR X  33      10.866  17.423  19.433  0.00  0.00            
ATOM    255  OG1 THR X  33      10.989  18.846  19.444  0.00  0.00            
ATOM    256  CG2 THR X  33      11.642  16.898  18.261  0.00  0.00            
ATOM    257  C   THR X  33       9.588  15.587  19.322  0.00  0.00            
ATOM    258  O   THR X  33       9.937  14.899  18.365  0.00  0.00            
ATOM    259  N   VAL X  34       9.323  15.063  20.519  0.00  0.00            
ATOM    260  CA  VAL X  34       9.338  13.614  20.684  0.00  0.00            
ATOM    261  CB  VAL X  34       9.641  13.248  22.168  0.00  0.00            
ATOM    262  CG1 VAL X  34       9.654  11.727  22.337  0.00  0.00            
ATOM    263  CG2 VAL X  34      10.968  13.855  22.598  0.00  0.00            
ATOM    264  C   VAL X  34       8.079  12.969  20.362  0.00  0.00            
ATOM    265  O   VAL X  34       8.013  11.975  19.631  0.00  0.00            
ATOM    266  N   MET X  35       7.002  13.552  20.889  0.00  0.00            
ATOM    267  CA  MET X  35       5.683  13.080  20.556  0.00  0.00            
ATOM    268  CB  MET X  35       4.628  13.853  21.333  0.00  0.00            
ATOM    269  CG  MET X  35       4.791  13.753  22.836  0.00  0.00            
ATOM    270  SD  MET X  35       3.648  14.914  23.658  0.00  0.00            
ATOM    271  CE  MET X  35       2.195  14.126  23.325  0.00  0.00            
ATOM    272  C   MET X  35       5.242  13.087  19.102  0.00  0.00            
ATOM    273  O   MET X  35       4.463  12.268  18.622  0.00  0.00            
ATOM    274  N   ARG X  36       5.760  14.098  18.406  0.00  0.00            
ATOM    275  CA  ARG X  36       5.536  14.167  17.046  0.00  0.00            
ATOM    276  CB  ARG X  36       6.121  15.465  16.470  0.00  0.00            
ATOM    277  CG  ARG X  36       5.118  16.622  16.360  0.00  0.00            
ATOM    278  CD  ARG X  36       5.808  17.976  16.135  0.00  0.00            
ATOM    279  NE  ARG X  36       5.198  19.054  16.920  0.00  0.00            
ATOM    280  CZ  ARG X  36       5.844  20.153  17.311  0.00  0.00            
ATOM    281  NH1 ARG X  36       7.115  20.328  16.990  0.00  0.00            
ATOM    282  NH2 ARG X  36       5.220  21.080  18.022  0.00  0.00            
ATOM    283  C   ARG X  36       6.164  13.048  16.264  0.00  0.00            
ATOM    284  O   ARG X  36       5.693  12.546  15.238  0.00  0.00            
ATOM    285  N   SER X  37       7.323  12.667  16.791  0.00  0.00            
ATOM    286  CA  SER X  37       8.012  11.566  16.196  0.00  0.00            
ATOM    287  CB  SER X  37       9.365  11.357  16.899  0.00  0.00            
ATOM    288  OG  SER X  37      10.268  12.422  16.661  0.00  0.00            
ATOM    289  C   SER X  37       7.300  10.217  16.346  0.00  0.00            
ATOM    290  O   SER X  37       7.557   9.185  15.722  0.00  0.00            
ATOM    291  N   LEU X  38       6.401  10.273  17.325  0.00  0.00            
ATOM    292  CA  LEU X  38       5.636   9.162  17.585  0.00  0.00            
ATOM    293  CB  LEU X  38       5.398   8.954  19.071  0.00  0.00            
ATOM    294  CG  LEU X  38       6.361   7.859  19.517  0.00  0.00            
ATOM    295  CD1 LEU X  38       7.059   8.261  20.796  0.00  0.00            
ATOM    296  CD2 LEU X  38       5.625   6.524  19.620  0.00  0.00            
ATOM    297  C   LEU X  38       4.276   9.210  17.022  0.00  0.00            
ATOM    298  O   LEU X  38       3.353   8.445  17.314  0.00  0.00            
ATOM    299  N   GLY X  39       4.129  10.215  16.162  0.00  0.00            
ATOM    300  CA  GLY X  39       2.820  10.326  15.519  0.00  0.00            
ATOM    301  C   GLY X  39       1.700  11.245  15.919  0.00  0.00            
ATOM    302  O   GLY X  39       0.784  11.612  15.185  0.00  0.00            
ATOM    303  N   GLN X  40       1.822  11.673  17.169  0.00  0.00            
ATOM    304  CA  GLN X  40       1.004  12.721  17.684  0.00  0.00            
ATOM    305  CB  GLN X  40       0.891  12.561  19.201  0.00  0.00            
ATOM    306  CG  GLN X  40       0.132  11.328  19.660  0.00  0.00            
ATOM    307  CD  GLN X  40       0.998  10.081  19.736  0.00  0.00            
ATOM    308  OE1 GLN X  40       2.209  10.113  19.486  0.00  0.00            
ATOM    309  NE2 GLN X  40       0.373   8.966  20.095  0.00  0.00            
ATOM    310  C   GLN X  40       1.534  14.215  18.021  0.00  0.00            
ATOM    311  O   GLN X  40       2.394  14.694  18.768  0.00  0.00            
ATOM    312  N   ASN X  41       0.799  14.978  17.219  0.00  0.00            
ATOM    313  CA  ASN X  41       0.823  16.379  17.201  0.00  0.00            
ATOM    314  CB  ASN X  41       0.216  16.869  15.888  0.00  0.00            
ATOM    315  CG  ASN X  41      -1.291  16.802  15.882  0.00  0.00            
ATOM    316  OD1 ASN X  41      -1.916  16.597  16.901  0.00  0.00            
ATOM    317  ND2 ASN X  41      -1.868  16.991  14.690  0.00  0.00            
ATOM    318  C   ASN X  41       0.408  17.340  18.166  0.00  0.00            
ATOM    319  O   ASN X  41      -0.125  18.448  17.976  0.00  0.00            
ATOM    320  N   PRO X  42       0.571  16.830  19.377  0.00  0.00            
ATOM    321  CA  PRO X  42      -0.068  17.561  20.558  0.00  0.00            
ATOM    322  CB  PRO X  42       0.725  17.084  21.767  0.00  0.00            
ATOM    323  CG  PRO X  42       2.073  16.597  21.247  0.00  0.00            
ATOM    324  CD  PRO X  42       1.853  16.271  19.799  0.00  0.00            
ATOM    325  C   PRO X  42       0.035  18.931  20.576  0.00  0.00            
ATOM    326  O   PRO X  42       0.943  19.461  19.926  0.00  0.00            
ATOM    327  N   THR X  43      -0.817  19.596  21.333  0.00  0.00            
ATOM    328  CA  THR X  43      -0.805  21.046  21.401  0.00  0.00            
ATOM    329  CB  THR X  43      -2.226  21.668  21.323  0.00  0.00            
ATOM    330  OG1 THR X  43      -3.153  20.851  22.050  0.00  0.00            
ATOM    331  CG2 THR X  43      -2.694  21.749  19.873  0.00  0.00            
ATOM    332  C   THR X  43       0.037  21.423  22.532  0.00  0.00            
ATOM    333  O   THR X  43       0.435  20.487  23.250  0.00  0.00            
ATOM    334  N   GLU X  44       0.325  22.690  22.750  0.00  0.00            
ATOM    335  CA  GLU X  44       1.064  23.017  23.882  0.00  0.00            
ATOM    336  CB  GLU X  44       1.376  24.518  23.828  0.00  0.00            
ATOM    337  CG  GLU X  44       2.459  24.827  22.843  0.00  0.00            
ATOM    338  CD  GLU X  44       3.865  24.490  23.280  0.00  0.00            
ATOM    339  OE1 GLU X  44       4.158  24.254  24.463  0.00  0.00            
ATOM    340  OE2 GLU X  44       4.758  24.470  22.402  0.00  0.00            
ATOM    341  C   GLU X  44       0.324  22.802  25.188  0.00  0.00            
ATOM    342  O   GLU X  44       0.909  22.336  26.160  0.00  0.00            
ATOM    343  N   ALA X  45      -0.986  23.039  25.198  0.00  0.00            
ATOM    344  CA  ALA X  45      -1.775  22.705  26.265  0.00  0.00            
ATOM    345  CB  ALA X  45      -3.204  23.127  25.996  0.00  0.00            
ATOM    346  C   ALA X  45      -1.721  21.252  26.647  0.00  0.00            
ATOM    347  O   ALA X  45      -1.529  20.860  27.807  0.00  0.00            
ATOM    348  N   GLU X  46      -1.844  20.421  25.613  0.00  0.00            
ATOM    349  CA  GLU X  46      -1.717  19.050  25.832  0.00  0.00            
ATOM    350  CB  GLU X  46      -2.059  18.303  24.547  0.00  0.00            
ATOM    351  CG  GLU X  46      -3.554  18.265  24.284  0.00  0.00            
ATOM    352  CD  GLU X  46      -3.847  17.548  22.982  0.00  0.00            
ATOM    353  OE1 GLU X  46      -3.197  17.875  21.966  0.00  0.00            
ATOM    354  OE2 GLU X  46      -4.741  16.666  22.970  0.00  0.00            
ATOM    355  C   GLU X  46      -0.384  18.582  26.348  0.00  0.00            
ATOM    356  O   GLU X  46      -0.226  17.714  27.205  0.00  0.00            
ATOM    357  N   LEU X  47       0.629  19.260  25.812  0.00  0.00            
ATOM    358  CA  LEU X  47       1.983  18.932  26.273  0.00  0.00            
ATOM    359  CB  LEU X  47       3.067  19.636  25.448  0.00  0.00            
ATOM    360  CG  LEU X  47       3.200  19.191  23.991  0.00  0.00            
ATOM    361  CD1 LEU X  47       4.558  19.586  23.431  0.00  0.00            
ATOM    362  CD2 LEU X  47       2.980  17.692  23.864  0.00  0.00            
ATOM    363  C   LEU X  47       2.239  19.246  27.715  0.00  0.00            
ATOM    364  O   LEU X  47       2.918  18.534  28.454  0.00  0.00            
ATOM    365  N   GLN X  48       1.610  20.339  28.144  0.00  0.00            
ATOM    366  CA  GLN X  48       1.708  20.687  29.574  0.00  0.00            
ATOM    367  CB  GLN X  48       1.010  22.019  29.874  0.00  0.00            
ATOM    368  CG  GLN X  48       1.834  23.207  29.376  0.00  0.00            
ATOM    369  CD  GLN X  48       1.013  24.491  29.391  0.00  0.00            
ATOM    370  OE1 GLN X  48      -0.211  24.457  29.523  0.00  0.00            
ATOM    371  NE2 GLN X  48       1.685  25.626  29.236  0.00  0.00            
ATOM    372  C   GLN X  48       1.144  19.676  30.506  0.00  0.00            
ATOM    373  O   GLN X  48       1.750  19.354  31.522  0.00  0.00            
ATOM    374  N   ASP X  49       0.006  19.087  30.145  0.00  0.00            
ATOM    375  CA  ASP X  49      -0.515  18.062  30.875  0.00  0.00            
ATOM    376  CB  ASP X  49      -1.872  17.672  30.295  0.00  0.00            
ATOM    377  CG  ASP X  49      -2.929  18.751  30.286  0.00  0.00            
ATOM    378  OD1 ASP X  49      -2.771  19.783  30.972  0.00  0.00            
ATOM    379  OD2 ASP X  49      -3.946  18.552  29.584  0.00  0.00            
ATOM    380  C   ASP X  49       0.424  16.829  31.006  0.00  0.00            
ATOM    381  O   ASP X  49       0.590  16.163  32.026  0.00  0.00            
ATOM    382  N   MET X  50       1.050  16.565  29.861  0.00  0.00            
ATOM    383  CA  MET X  50       1.944  15.456  29.855  0.00  0.00            
ATOM    384  CB  MET X  50       2.397  15.166  28.421  0.00  0.00            
ATOM    385  CG  MET X  50       3.302  13.948  28.284  0.00  0.00            
ATOM    386  SD  MET X  50       2.545  12.406  28.838  0.00  0.00            
ATOM    387  CE  MET X  50       1.802  11.786  27.292  0.00  0.00            
ATOM    388  C   MET X  50       3.156  15.639  30.867  0.00  0.00            
ATOM    389  O   MET X  50       3.545  14.799  31.671  0.00  0.00            
ATOM    390  N   ILE X  51       3.718  16.843  30.775  0.00  0.00            
ATOM    391  CA  ILE X  51       4.829  17.092  31.720  0.00  0.00            
ATOM    392  CB  ILE X  51       5.491  18.440  31.356  0.00  0.00            
ATOM    393  CG1 ILE X  51       6.136  18.373  29.962  0.00  0.00            
ATOM    394  CG2 ILE X  51       6.492  18.778  32.444  0.00  0.00            
ATOM    395  CD1 ILE X  51       6.732  19.653  29.430  0.00  0.00            
ATOM    396  C   ILE X  51       4.435  17.213  33.105  0.00  0.00            
ATOM    397  O   ILE X  51       5.142  16.805  34.025  0.00  0.00            
ATOM    398  N   ASN X  52       3.220  17.722  33.298  0.00  0.00            
ATOM    399  CA  ASN X  52       2.682  17.789  34.659  0.00  0.00            
ATOM    400  CB  ASN X  52       1.270  18.390  34.547  0.00  0.00            
ATOM    401  CG  ASN X  52       0.620  18.629  35.891  0.00  0.00            
ATOM    402  OD1 ASN X  52       0.394  17.697  36.655  0.00  0.00            
ATOM    403  ND2 ASN X  52       0.276  19.878  36.168  0.00  0.00            
ATOM    404  C   ASN X  52       2.487  16.456  35.387  0.00  0.00            
ATOM    405  O   ASN X  52       2.573  16.343  36.606  0.00  0.00            
ATOM    406  N   GLU X  53       2.171  15.443  34.579  0.00  0.00            
ATOM    407  CA  GLU X  53       2.036  14.167  35.086  0.00  0.00            
ATOM    408  CB  GLU X  53       1.401  13.265  34.063  0.00  0.00            
ATOM    409  CG  GLU X  53      -0.029  13.581  33.728  0.00  0.00            
ATOM    410  CD  GLU X  53      -0.550  12.737  32.546  0.00  0.00            
ATOM    411  OE1 GLU X  53       0.262  12.045  31.864  0.00  0.00            
ATOM    412  OE2 GLU X  53      -1.780  12.778  32.296  0.00  0.00            
ATOM    413  C   GLU X  53       3.410  13.557  35.559  0.00  0.00            
ATOM    414  O   GLU X  53       3.653  12.570  36.269  0.00  0.00            
ATOM    415  N   VAL X  54       4.313  14.155  34.805  0.00  0.00            
ATOM    416  CA  VAL X  54       5.747  13.648  35.270  0.00  0.00            
ATOM    417  CB  VAL X  54       6.495  13.356  33.927  0.00  0.00            
ATOM    418  CG1 VAL X  54       7.981  13.164  34.153  0.00  0.00            
ATOM    419  CG2 VAL X  54       5.904  12.116  33.278  0.00  0.00            
ATOM    420  C   VAL X  54       6.757  14.642  35.787  0.00  0.00            
ATOM    421  O   VAL X  54       7.953  14.515  35.522  0.00  0.00            
ATOM    422  N   ASP X  55       6.275  15.693  36.453  0.00  0.00            
ATOM    423  CA  ASP X  55       7.167  16.642  36.966  0.00  0.00            
ATOM    424  CB  ASP X  55       6.734  17.964  36.299  0.00  0.00            
ATOM    425  CG  ASP X  55       5.231  18.262  36.456  0.00  0.00            
ATOM    426  OD1 ASP X  55       4.481  17.435  37.027  0.00  0.00            
ATOM    427  OD2 ASP X  55       4.796  19.341  35.992  0.00  0.00            
ATOM    428  C   ASP X  55       7.256  16.563  38.381  0.00  0.00            
ATOM    429  O   ASP X  55       6.551  17.418  38.906  0.00  0.00            
ATOM    430  N   ALA X  56       7.833  15.609  39.087  0.00  0.00            
ATOM    431  CA  ALA X  56       7.402  15.707  40.503  0.00  0.00            
ATOM    432  CB  ALA X  56       8.008  14.317  40.657  0.00  0.00            
ATOM    433  C   ALA X  56       7.439  17.008  41.329  0.00  0.00            
ATOM    434  O   ALA X  56       6.525  17.390  42.065  0.00  0.00            
ATOM    435  N   ASP X  57       8.524  17.733  41.099  0.00  0.00            
ATOM    436  CA  ASP X  57       8.649  19.001  41.750  0.00  0.00            
ATOM    437  CB  ASP X  57      10.145  19.322  41.822  0.00  0.00            
ATOM    438  CG  ASP X  57      10.895  18.340  42.696  0.00  0.00            
ATOM    439  OD1 ASP X  57      10.275  17.433  43.289  0.00  0.00            
ATOM    440  OD2 ASP X  57      12.133  18.460  42.742  0.00  0.00            
ATOM    441  C   ASP X  57       7.901  20.120  41.178  0.00  0.00            
ATOM    442  O   ASP X  57       7.725  21.100  41.902  0.00  0.00            
ATOM    443  N   GLY X  58       7.304  19.975  39.996  0.00  0.00            
ATOM    444  CA  GLY X  58       6.398  21.099  39.681  0.00  0.00            
ATOM    445  C   GLY X  58       7.023  22.306  39.012  0.00  0.00            
ATOM    446  O   GLY X  58       6.385  23.205  38.482  0.00  0.00            
ATOM    447  N   ASN X  59       8.350  22.238  38.984  0.00  0.00            
ATOM    448  CA  ASN X  59       9.162  23.199  38.266  0.00  0.00            
ATOM    449  CB  ASN X  59      10.670  23.153  38.614  0.00  0.00            
ATOM    450  CG  ASN X  59      11.503  22.199  37.740  0.00  0.00            
ATOM    451  OD1 ASN X  59      10.992  21.461  36.904  0.00  0.00            
ATOM    452  ND2 ASN X  59      12.827  22.227  37.967  0.00  0.00            
ATOM    453  C   ASN X  59       8.979  23.413  36.762  0.00  0.00            
ATOM    454  O   ASN X  59       9.677  24.220  36.152  0.00  0.00            
ATOM    455  N   GLY X  60       7.983  22.738  36.196  0.00  0.00            
ATOM    456  CA  GLY X  60       7.720  22.931  34.836  0.00  0.00            
ATOM    457  C   GLY X  60       8.271  22.017  33.853  0.00  0.00            
ATOM    458  O   GLY X  60       7.553  21.487  32.993  0.00  0.00            
ATOM    459  N   THR X  61       9.538  21.644  34.047  0.00  0.00            
ATOM    460  CA  THR X  61      10.327  20.674  33.362  0.00  0.00            
ATOM    461  CB  THR X  61      11.657  21.380  32.985  0.00  0.00            
ATOM    462  OG1 THR X  61      12.512  21.485  34.120  0.00  0.00            
ATOM    463  CG2 THR X  61      11.510  22.809  32.424  0.00  0.00            
ATOM    464  C   THR X  61      10.674  19.337  34.053  0.00  0.00            
ATOM    465  O   THR X  61      10.530  19.121  35.255  0.00  0.00            
ATOM    466  N   ILE X  62      11.124  18.428  33.196  0.00  0.00            
ATOM    467  CA  ILE X  62      11.482  17.097  33.573  0.00  0.00            
ATOM    468  CB  ILE X  62      11.132  16.103  32.455  0.00  0.00            
ATOM    469  CG1 ILE X  62       9.680  16.255  32.009  0.00  0.00            
ATOM    470  CG2 ILE X  62      11.395  14.684  32.902  0.00  0.00            
ATOM    471  CD1 ILE X  62       9.391  15.493  30.740  0.00  0.00            
ATOM    472  C   ILE X  62      13.095  17.032  33.523  0.00  0.00            
ATOM    473  O   ILE X  62      13.789  17.478  32.615  0.00  0.00            
ATOM    474  N   ASP X  63      13.596  16.533  34.645  0.00  0.00            
ATOM    475  CA  ASP X  63      14.896  16.238  34.851  0.00  0.00            
ATOM    476  CB  ASP X  63      15.164  16.973  36.174  0.00  0.00            
ATOM    477  CG  ASP X  63      16.646  17.132  36.485  0.00  0.00            
ATOM    478  OD1 ASP X  63      17.452  16.252  36.133  0.00  0.00            
ATOM    479  OD2 ASP X  63      17.005  18.143  37.122  0.00  0.00            
ATOM    480  C   ASP X  63      15.010  14.745  34.826  0.00  0.00            
ATOM    481  O   ASP X  63      14.118  13.909  34.927  0.00  0.00            
ATOM    482  N   PHE X  64      16.225  14.431  34.334  0.00  0.00            
ATOM    483  CA  PHE X  64      16.824  13.140  34.056  0.00  0.00            
ATOM    484  CB  PHE X  64      18.344  13.131  33.960  0.00  0.00            
ATOM    485  CG  PHE X  64      18.913  11.809  33.556  0.00  0.00            
ATOM    486  CD1 PHE X  64      18.840  11.385  32.226  0.00  0.00            
ATOM    487  CD2 PHE X  64      19.486  10.967  34.500  0.00  0.00            
ATOM    488  CE1 PHE X  64      19.327  10.138  31.841  0.00  0.00            
ATOM    489  CE2 PHE X  64      19.976   9.711  34.128  0.00  0.00            
ATOM    490  CZ  PHE X  64      19.893   9.299  32.783  0.00  0.00            
ATOM    491  C   PHE X  64      16.377  12.052  34.952  0.00  0.00            
ATOM    492  O   PHE X  64      15.816  11.034  34.533  0.00  0.00            
ATOM    493  N   PRO X  65      16.623  12.262  36.246  0.00  0.00            
ATOM    494  CA  PRO X  65      16.166  11.298  37.238  0.00  0.00            
ATOM    495  CB  PRO X  65      16.631  11.914  38.551  0.00  0.00            
ATOM    496  CG  PRO X  65      17.905  12.583  38.146  0.00  0.00            
ATOM    497  CD  PRO X  65      17.484  13.286  36.867  0.00  0.00            
ATOM    498  C   PRO X  65      14.722  11.029  37.353  0.00  0.00            
ATOM    499  O   PRO X  65      14.266   9.913  37.549  0.00  0.00            
ATOM    500  N   GLU X  66      13.956  12.075  37.126  0.00  0.00            
ATOM    501  CA  GLU X  66      12.505  11.908  37.045  0.00  0.00            
ATOM    502  CB  GLU X  66      11.820  13.263  37.186  0.00  0.00            
ATOM    503  CG  GLU X  66      11.767  13.735  38.628  0.00  0.00            
ATOM    504  CD  GLU X  66      11.113  15.098  38.719  0.00  0.00            
ATOM    505  OE1 GLU X  66      11.505  15.996  37.943  0.00  0.00            
ATOM    506  OE2 GLU X  66      10.216  15.278  39.579  0.00  0.00            
ATOM    507  C   GLU X  66      12.062  11.232  35.810  0.00  0.00            
ATOM    508  O   GLU X  66      11.151  10.415  35.861  0.00  0.00            
ATOM    509  N   PHE X  67      12.686  11.566  34.686  0.00  0.00            
ATOM    510  CA  PHE X  67      12.488  10.950  33.441  0.00  0.00            
ATOM    511  CB  PHE X  67      13.341  11.598  32.318  0.00  0.00            
ATOM    512  CG  PHE X  67      13.280  10.874  30.974  0.00  0.00            
ATOM    513  CD1 PHE X  67      12.058  10.622  30.339  0.00  0.00            
ATOM    514  CD2 PHE X  67      14.453  10.464  30.340  0.00  0.00            
ATOM    515  CE1 PHE X  67      11.999   9.991  29.102  0.00  0.00            
ATOM    516  CE2 PHE X  67      14.405   9.830  29.091  0.00  0.00            
ATOM    517  CZ  PHE X  67      13.172   9.590  28.474  0.00  0.00            
ATOM    518  C   PHE X  67      12.831   9.485  33.279  0.00  0.00            
ATOM    519  O   PHE X  67      12.182   8.725  32.568  0.00  0.00            
ATOM    520  N   LEU X  68      13.866   9.075  34.012  0.00  0.00            
ATOM    521  CA  LEU X  68      14.226   7.658  33.955  0.00  0.00            
ATOM    522  CB  LEU X  68      15.718   7.573  34.244  0.00  0.00            
ATOM    523  CG  LEU X  68      16.552   8.432  33.292  0.00  0.00            
ATOM    524  CD1 LEU X  68      18.015   8.285  33.627  0.00  0.00            
ATOM    525  CD2 LEU X  68      16.285   8.026  31.847  0.00  0.00            
ATOM    526  C   LEU X  68      13.485   6.676  34.797  0.00  0.00            
ATOM    527  O   LEU X  68      13.601   5.458  34.588  0.00  0.00            
ATOM    528  N   SER X  69      12.666   7.159  35.734  0.00  0.00            
ATOM    529  CA  SER X  69      11.841   6.409  36.479  0.00  0.00            
ATOM    530  CB  SER X  69      11.908   6.767  37.976  0.00  0.00            
ATOM    531  OG  SER X  69      11.737   8.097  38.347  0.00  0.00            
ATOM    532  C   SER X  69      10.463   6.136  35.919  0.00  0.00            
ATOM    533  O   SER X  69       9.944   5.030  35.766  0.00  0.00            
ATOM    534  N   LEU X  70       9.853   7.272  35.577  0.00  0.00            
ATOM    535  CA  LEU X  70       8.532   7.116  34.946  0.00  0.00            
ATOM    536  CB  LEU X  70       7.854   8.483  35.019  0.00  0.00            
ATOM    537  CG  LEU X  70       7.638   9.143  36.380  0.00  0.00            
ATOM    538  CD1 LEU X  70       6.507  10.147  36.244  0.00  0.00            
ATOM    539  CD2 LEU X  70       7.318   8.107  37.443  0.00  0.00            
ATOM    540  C   LEU X  70       8.472   6.535  33.485  0.00  0.00            
ATOM    541  O   LEU X  70       7.613   5.814  32.988  0.00  0.00            
ATOM    542  N   MET X  71       9.497   7.020  32.784  0.00  0.00            
ATOM    543  CA  MET X  71       9.514   6.452  31.492  0.00  0.00            
ATOM    544  CB  MET X  71      10.315   7.487  30.682  0.00  0.00            
ATOM    545  CG  MET X  71       9.663   8.860  30.713  0.00  0.00            
ATOM    546  SD  MET X  71      10.411  10.151  29.698  0.00  0.00            
ATOM    547  CE  MET X  71       9.817   9.558  28.073  0.00  0.00            
ATOM    548  C   MET X  71       9.981   5.126  31.073  0.00  0.00            
ATOM    549  O   MET X  71       9.768   4.488  30.048  0.00  0.00            
ATOM    550  N   ALA X  72      10.856   4.791  32.017  0.00  0.00            
ATOM    551  CA  ALA X  72      11.368   3.424  31.529  0.00  0.00            
ATOM    552  CB  ALA X  72      12.613   3.186  32.382  0.00  0.00            
ATOM    553  C   ALA X  72      10.516   2.175  31.719  0.00  0.00            
ATOM    554  O   ALA X  72      10.651   1.021  31.307  0.00  0.00            
ATOM    555  N   ARG X  73       9.549   2.544  32.556  0.00  0.00            
ATOM    556  CA  ARG X  73       8.605   1.557  32.821  0.00  0.00            
ATOM    557  CB  ARG X  73       8.362   1.538  34.336  0.00  0.00            
ATOM    558  CG  ARG X  73       9.644   1.511  35.173  0.00  0.00            
ATOM    559  CD  ARG X  73       9.357   1.547  36.669  0.00  0.00            
ATOM    560  NE  ARG X  73       8.895   0.254  37.175  0.00  0.00            
ATOM    561  CZ  ARG X  73       7.643  -0.015  37.549  0.00  0.00            
ATOM    562  NH1 ARG X  73       6.702   0.922  37.487  0.00  0.00            
ATOM    563  NH2 ARG X  73       7.318  -1.240  37.944  0.00  0.00            
ATOM    564  C   ARG X  73       7.458   1.461  31.807  0.00  0.00            
ATOM    565  O   ARG X  73       6.905   0.452  31.370  0.00  0.00            
ATOM    566  N   LYS X  74       7.092   2.701  31.472  0.00  0.00            
ATOM    567  CA  LYS X  74       6.179   2.772  30.369  0.00  0.00            
ATOM    568  CB  LYS X  74       5.436   4.108  30.489  0.00  0.00            
ATOM    569  CG  LYS X  74       5.253   4.566  31.929  0.00  0.00            
ATOM    570  CD  LYS X  74       4.486   5.863  32.011  0.00  0.00            
ATOM    571  CE  LYS X  74       3.035   5.624  31.662  0.00  0.00            
ATOM    572  NZ  LYS X  74       2.230   6.865  31.777  0.00  0.00            
ATOM    573  C   LYS X  74       6.660   2.687  29.023  0.00  0.00            
ATOM    574  O   LYS X  74       6.056   2.932  27.973  0.00  0.00            
ATOM    575  N   MET X  75       7.981   2.524  29.079  0.00  0.00            
ATOM    576  CA  MET X  75       8.560   2.344  27.770  0.00  0.00            
ATOM    577  CB  MET X  75       9.802   3.181  27.388  0.00  0.00            
ATOM    578  CG  MET X  75      11.042   2.400  27.649  0.00  0.00            
ATOM    579  SD  MET X  75      12.485   3.451  27.789  0.00  0.00            
ATOM    580  CE  MET X  75      12.974   3.539  26.047  0.00  0.00            
ATOM    581  C   MET X  75       8.869   0.941  27.321  0.00  0.00            
ATOM    582  O   MET X  75       9.131   0.511  26.207  0.00  0.00            
ATOM    583  N   LYS X  76       8.876   0.161  28.398  0.00  0.00            
ATOM    584  CA  LYS X  76       9.047  -1.170  28.027  0.00  0.00            
ATOM    585  CB  LYS X  76       9.344  -1.904  29.335  0.00  0.00            
ATOM    586  CG  LYS X  76      10.809  -2.262  29.525  0.00  0.00            
ATOM    587  CD  LYS X  76      11.407  -1.561  30.741  0.00  0.00            
ATOM    588  CE  LYS X  76      12.705  -2.226  31.188  0.00  0.00            
ATOM    589  NZ  LYS X  76      12.668  -2.613  32.627  0.00  0.00            
ATOM    590  C   LYS X  76       7.951  -1.877  27.355  0.00  0.00            
ATOM    591  O   LYS X  76       7.977  -2.679  26.439  0.00  0.00            
ATOM    592  N   GLU X  77       6.816  -1.421  27.864  0.00  0.00            
ATOM    593  CA  GLU X  77       5.685  -1.865  27.174  0.00  0.00            
ATOM    594  CB  GLU X  77       4.462  -1.447  27.986  0.00  0.00            
ATOM    595  CG  GLU X  77       3.142  -1.812  27.326  0.00  0.00            
ATOM    596  CD  GLU X  77       2.964  -3.307  27.174  0.00  0.00            
ATOM    597  OE1 GLU X  77       3.531  -4.064  28.000  0.00  0.00            
ATOM    598  OE2 GLU X  77       2.260  -3.726  26.231  0.00  0.00            
ATOM    599  C   GLU X  77       5.422  -1.370  25.768  0.00  0.00            
ATOM    600  O   GLU X  77       5.068  -2.035  24.802  0.00  0.00            
ATOM    601  N   GLN X  78       5.596  -0.054  25.729  0.00  0.00            
ATOM    602  CA  GLN X  78       5.563   0.538  24.520  0.00  0.00            
ATOM    603  CB  GLN X  78       5.651   2.044  24.735  0.00  0.00            
ATOM    604  CG  GLN X  78       4.622   2.598  25.710  0.00  0.00            
ATOM    605  CD  GLN X  78       4.758   4.093  25.887  0.00  0.00            
ATOM    606  OE1 GLN X  78       5.821   4.596  26.258  0.00  0.00            
ATOM    607  NE2 GLN X  78       3.683   4.815  25.622  0.00  0.00            
ATOM    608  C   GLN X  78       6.513   0.518  23.358  0.00  0.00            
ATOM    609  O   GLN X  78       6.310   0.797  22.185  0.00  0.00            
ATOM    610  N   ASP X  79       7.697   0.120  23.810  0.00  0.00            
ATOM    611  CA  ASP X  79       8.751  -0.041  22.811  0.00  0.00            
ATOM    612  CB  ASP X  79      10.150  -0.113  23.443  0.00  0.00            
ATOM    613  CG  ASP X  79      10.518   1.131  24.228  0.00  0.00            
ATOM    614  OD1 ASP X  79       9.812   2.156  24.140  0.00  0.00            
ATOM    615  OD2 ASP X  79      11.540   1.068  24.946  0.00  0.00            
ATOM    616  C   ASP X  79       8.659  -1.305  21.906  0.00  0.00            
ATOM    617  O   ASP X  79       8.969  -1.416  20.720  0.00  0.00            
ATOM    618  N   SER X  80       8.230  -2.332  22.639  0.00  0.00            
ATOM    619  CA  SER X  80       8.149  -3.565  21.902  0.00  0.00            
ATOM    620  CB  SER X  80       7.999  -4.658  22.949  0.00  0.00            
ATOM    621  OG  SER X  80       6.748  -4.481  23.572  0.00  0.00            
ATOM    622  C   SER X  80       7.245  -3.544  20.675  0.00  0.00            
ATOM    623  O   SER X  80       7.481  -3.890  19.520  0.00  0.00            
ATOM    624  N   GLU X  81       6.084  -3.022  21.049  0.00  0.00            
ATOM    625  CA  GLU X  81       5.083  -2.949  19.969  0.00  0.00            
ATOM    626  CB  GLU X  81       3.725  -2.448  20.539  0.00  0.00            
ATOM    627  CG  GLU X  81       3.091  -3.483  21.454  0.00  0.00            
ATOM    628  CD  GLU X  81       1.836  -2.970  22.140  0.00  0.00            
ATOM    629  OE1 GLU X  81       1.593  -1.739  22.192  0.00  0.00            
ATOM    630  OE2 GLU X  81       1.090  -3.847  22.616  0.00  0.00            
ATOM    631  C   GLU X  81       5.343  -1.877  18.963  0.00  0.00            
ATOM    632  O   GLU X  81       5.268  -2.094  17.749  0.00  0.00            
ATOM    633  N   GLU X  82       5.676  -0.689  19.468  0.00  0.00            
ATOM    634  CA  GLU X  82       6.112   0.358  18.619  0.00  0.00            
ATOM    635  CB  GLU X  82       6.577   1.553  19.460  0.00  0.00            
ATOM    636  CG  GLU X  82       5.741   2.794  19.284  0.00  0.00            
ATOM    637  CD  GLU X  82       4.454   2.755  20.083  0.00  0.00            
ATOM    638  OE1 GLU X  82       4.512   2.905  21.326  0.00  0.00            
ATOM    639  OE2 GLU X  82       3.383   2.574  19.467  0.00  0.00            
ATOM    640  C   GLU X  82       7.244   0.155  17.631  0.00  0.00            
ATOM    641  O   GLU X  82       7.381   0.621  16.501  0.00  0.00            
ATOM    642  N   GLU X  83       8.146  -0.657  18.173  0.00  0.00            
ATOM    643  CA  GLU X  83       9.287  -0.822  17.299  0.00  0.00            
ATOM    644  CB  GLU X  83      10.332  -1.585  18.134  0.00  0.00            
ATOM    645  CG  GLU X  83      10.926  -0.789  19.297  0.00  0.00            
ATOM    646  CD  GLU X  83      11.815   0.388  18.867  0.00  0.00            
ATOM    647  OE1 GLU X  83      12.309   0.430  17.715  0.00  0.00            
ATOM    648  OE2 GLU X  83      12.025   1.290  19.701  0.00  0.00            
ATOM    649  C   GLU X  83       9.019  -1.418  15.866  0.00  0.00            
ATOM    650  O   GLU X  83       9.442  -1.124  14.749  0.00  0.00            
ATOM    651  N   LEU X  84       8.180  -2.430  16.077  0.00  0.00            
ATOM    652  CA  LEU X  84       7.872  -3.092  14.722  0.00  0.00            
ATOM    653  CB  LEU X  84       7.202  -4.452  14.952  0.00  0.00            
ATOM    654  CG  LEU X  84       8.076  -5.535  15.584  0.00  0.00            
ATOM    655  CD1 LEU X  84       7.489  -6.915  15.332  0.00  0.00            
ATOM    656  CD2 LEU X  84       9.501  -5.451  15.060  0.00  0.00            
ATOM    657  C   LEU X  84       7.073  -2.221  13.748  0.00  0.00            
ATOM    658  O   LEU X  84       7.180  -2.047  12.536  0.00  0.00            
ATOM    659  N   ILE X  85       6.116  -1.653  14.479  0.00  0.00            
ATOM    660  CA  ILE X  85       5.262  -0.811  13.584  0.00  0.00            
ATOM    661  CB  ILE X  85       4.076  -0.367  14.424  0.00  0.00            
ATOM    662  CG1 ILE X  85       3.206  -1.495  14.971  0.00  0.00            
ATOM    663  CG2 ILE X  85       3.181   0.627  13.681  0.00  0.00            
ATOM    664  CD1 ILE X  85       2.657  -2.438  13.945  0.00  0.00            
ATOM    665  C   ILE X  85       5.957   0.440  12.961  0.00  0.00            
ATOM    666  O   ILE X  85       5.923   0.938  11.837  0.00  0.00            
ATOM    667  N   GLU X  86       6.652   0.969  13.965  0.00  0.00            
ATOM    668  CA  GLU X  86       7.355   2.201  13.450  0.00  0.00            
ATOM    669  CB  GLU X  86       8.026   2.804  14.680  0.00  0.00            
ATOM    670  CG  GLU X  86       7.058   3.360  15.747  0.00  0.00            
ATOM    671  CD  GLU X  86       6.527   4.691  15.242  0.00  0.00            
ATOM    672  OE1 GLU X  86       7.341   5.632  15.068  0.00  0.00            
ATOM    673  OE2 GLU X  86       5.310   4.769  14.968  0.00  0.00            
ATOM    674  C   GLU X  86       8.476   2.019  12.399  0.00  0.00            
ATOM    675  O   GLU X  86       8.812   2.697  11.413  0.00  0.00            
ATOM    676  N   ALA X  87       9.114   0.915  12.784  0.00  0.00            
ATOM    677  CA  ALA X  87      10.273   0.671  11.896  0.00  0.00            
ATOM    678  CB  ALA X  87      11.104  -0.451  12.516  0.00  0.00            
ATOM    679  C   ALA X  87      10.091   0.149  10.492  0.00  0.00            
ATOM    680  O   ALA X  87      10.938   0.121   9.597  0.00  0.00            
ATOM    681  N   PHE X  88       8.870  -0.347  10.313  0.00  0.00            
ATOM    682  CA  PHE X  88       8.552  -0.770   9.020  0.00  0.00            
ATOM    683  CB  PHE X  88       7.554  -1.927   9.124  0.00  0.00            
ATOM    684  CG  PHE X  88       7.131  -2.493   7.794  0.00  0.00            
ATOM    685  CD1 PHE X  88       7.941  -3.397   7.127  0.00  0.00            
ATOM    686  CD2 PHE X  88       5.913  -2.133   7.218  0.00  0.00            
ATOM    687  CE1 PHE X  88       7.549  -3.943   5.892  0.00  0.00            
ATOM    688  CE2 PHE X  88       5.513  -2.671   5.992  0.00  0.00            
ATOM    689  CZ  PHE X  88       6.337  -3.579   5.330  0.00  0.00            
ATOM    690  C   PHE X  88       7.989   0.351   8.052  0.00  0.00            
ATOM    691  O   PHE X  88       8.418   0.782   6.982  0.00  0.00            
ATOM    692  N   LYS X  89       6.895   0.839   8.628  0.00  0.00            
ATOM    693  CA  LYS X  89       6.256   1.888   7.786  0.00  0.00            
ATOM    694  CB  LYS X  89       5.044   2.417   8.550  0.00  0.00            
ATOM    695  CG  LYS X  89       3.952   1.394   8.744  0.00  0.00            
ATOM    696  CD  LYS X  89       3.605   1.258  10.216  0.00  0.00            
ATOM    697  CE  LYS X  89       2.717   2.403  10.657  0.00  0.00            
ATOM    698  NZ  LYS X  89       1.637   2.666   9.655  0.00  0.00            
ATOM    699  C   LYS X  89       7.071   3.019   7.319  0.00  0.00            
ATOM    700  O   LYS X  89       7.041   3.481   6.186  0.00  0.00            
ATOM    701  N   VAL X  90       7.811   3.527   8.299  0.00  0.00            
ATOM    702  CA  VAL X  90       8.709   4.556   8.001  0.00  0.00            
ATOM    703  CB  VAL X  90       9.361   5.084   9.322  0.00  0.00            
ATOM    704  CG1 VAL X  90      10.496   6.065   9.032  0.00  0.00            
ATOM    705  CG2 VAL X  90       8.312   5.751  10.186  0.00  0.00            
ATOM    706  C   VAL X  90       9.808   4.342   7.045  0.00  0.00            
ATOM    707  O   VAL X  90      10.035   5.050   6.057  0.00  0.00            
ATOM    708  N   PHE X  91      10.524   3.257   7.338  0.00  0.00            
ATOM    709  CA  PHE X  91      11.611   2.870   6.412  0.00  0.00            
ATOM    710  CB  PHE X  91      12.433   1.712   6.991  0.00  0.00            
ATOM    711  CG  PHE X  91      13.121   1.904   8.314  0.00  0.00            
ATOM    712  CD1 PHE X  91      13.875   3.050   8.573  0.00  0.00            
ATOM    713  CD2 PHE X  91      13.083   0.916   9.273  0.00  0.00            
ATOM    714  CE1 PHE X  91      14.572   3.213   9.746  0.00  0.00            
ATOM    715  CE2 PHE X  91      13.714   1.075  10.504  0.00  0.00            
ATOM    716  CZ  PHE X  91      14.484   2.227  10.720  0.00  0.00            
ATOM    717  C   PHE X  91      11.264   2.334   5.066  0.00  0.00            
ATOM    718  O   PHE X  91      12.062   2.242   4.132  0.00  0.00            
ATOM    719  N   ASP X  92       9.978   2.043   4.929  0.00  0.00            
ATOM    720  CA  ASP X  92       9.477   1.622   3.682  0.00  0.00            
ATOM    721  CB  ASP X  92       8.178   0.882   3.879  0.00  0.00            
ATOM    722  CG  ASP X  92       8.179  -0.454   3.170  0.00  0.00            
ATOM    723  OD1 ASP X  92       7.886  -0.490   1.970  0.00  0.00            
ATOM    724  OD2 ASP X  92       8.484  -1.444   3.834  0.00  0.00            
ATOM    725  C   ASP X  92       8.699   2.790   3.168  0.00  0.00            
ATOM    726  O   ASP X  92       7.480   2.864   3.378  0.00  0.00            
ATOM    727  N   ARG X  93       9.401   3.754   2.573  0.00  0.00            
ATOM    728  CA  ARG X  93       8.735   4.905   2.105  0.00  0.00            
ATOM    729  CB  ARG X  93       9.804   6.039   2.104  0.00  0.00            
ATOM    730  CG  ARG X  93       9.967   6.437   3.574  0.00  0.00            
ATOM    731  CD  ARG X  93       9.736   7.957   3.611  0.00  0.00            
ATOM    732  NE  ARG X  93       8.772   8.145   4.686  0.00  0.00            
ATOM    733  CZ  ARG X  93       7.811   9.058   4.669  0.00  0.00            
ATOM    734  NH1 ARG X  93       7.651   9.913   3.661  0.00  0.00            
ATOM    735  NH2 ARG X  93       7.076   8.972   5.767  0.00  0.00            
ATOM    736  C   ARG X  93       7.823   4.547   0.828  0.00  0.00            
ATOM    737  O   ARG X  93       6.662   4.835   0.580  0.00  0.00            
ATOM    738  N   ASP X  94       8.621   3.933  -0.046  0.00  0.00            
ATOM    739  CA  ASP X  94       7.902   3.586  -1.265  0.00  0.00            
ATOM    740  CB  ASP X  94       8.946   3.067  -2.257  0.00  0.00            
ATOM    741  CG  ASP X  94       9.924   4.155  -2.716  0.00  0.00            
ATOM    742  OD1 ASP X  94       9.641   5.361  -2.528  0.00  0.00            
ATOM    743  OD2 ASP X  94      10.985   3.798  -3.280  0.00  0.00            
ATOM    744  C   ASP X  94       7.103   2.383  -1.247  0.00  0.00            
ATOM    745  O   ASP X  94       6.421   2.028  -2.207  0.00  0.00            
ATOM    746  N   GLY X  95       7.105   1.738  -0.081  0.00  0.00            
ATOM    747  CA  GLY X  95       6.045   0.611  -0.001  0.00  0.00            
ATOM    748  C   GLY X  95       6.256  -0.751  -0.775  0.00  0.00            
ATOM    749  O   GLY X  95       5.457  -1.679  -0.734  0.00  0.00            
ATOM    750  N   ASN X  96       7.387  -0.809  -1.492  0.00  0.00            
ATOM    751  CA  ASN X  96       7.809  -1.934  -2.057  0.00  0.00            
ATOM    752  CB  ASN X  96       9.107  -1.652  -2.813  0.00  0.00            
ATOM    753  CG  ASN X  96       8.951  -0.537  -3.822  0.00  0.00            
ATOM    754  OD1 ASN X  96       7.892  -0.385  -4.429  0.00  0.00            
ATOM    755  ND2 ASN X  96      10.002   0.256  -4.004  0.00  0.00            
ATOM    756  C   ASN X  96       8.281  -3.166  -1.351  0.00  0.00            
ATOM    757  O   ASN X  96       8.687  -4.177  -1.918  0.00  0.00            
ATOM    758  N   GLY X  97       8.175  -3.064  -0.030  0.00  0.00            
ATOM    759  CA  GLY X  97       8.588  -4.192   0.775  0.00  0.00            
ATOM    760  C   GLY X  97      10.075  -4.205   1.288  0.00  0.00            
ATOM    761  O   GLY X  97      10.434  -4.711   2.352  0.00  0.00            
ATOM    762  N   LEU X  98      10.924  -3.691   0.409  0.00  0.00            
ATOM    763  CA  LEU X  98      12.288  -3.629   0.803  0.00  0.00            
ATOM    764  CB  LEU X  98      13.185  -3.804  -0.429  0.00  0.00            
ATOM    765  CG  LEU X  98      13.033  -5.146  -1.141  0.00  0.00            
ATOM    766  CD1 LEU X  98      13.784  -5.100  -2.496  0.00  0.00            
ATOM    767  CD2 LEU X  98      13.555  -6.263  -0.238  0.00  0.00            
ATOM    768  C   LEU X  98      12.658  -2.123   0.711  0.00  0.00            
ATOM    769  O   LEU X  98      12.229  -1.198   0.022  0.00  0.00            
ATOM    770  N   ILE X  99      13.376  -1.934   1.809  0.00  0.00            
ATOM    771  CA  ILE X  99      14.056  -0.765   2.420  0.00  0.00            
ATOM    772  CB  ILE X  99      14.200  -0.655   3.943  0.00  0.00            
ATOM    773  CG1 ILE X  99      12.804  -0.789   4.553  0.00  0.00            
ATOM    774  CG2 ILE X  99      14.877   0.669   4.351  0.00  0.00            
ATOM    775  CD1 ILE X  99      12.793  -0.780   6.036  0.00  0.00            
ATOM    776  C   ILE X  99      15.291  -0.542   1.779  0.00  0.00            
ATOM    777  O   ILE X  99      16.175  -1.373   1.990  0.00  0.00            
ATOM    778  N   SER X 100      15.455   0.513   0.984  0.00  0.00            
ATOM    779  CA  SER X 100      16.834   0.593   0.275  0.00  0.00            
ATOM    780  CB  SER X 100      16.601   1.093  -1.149  0.00  0.00            
ATOM    781  OG  SER X 100      15.973   2.368  -1.117  0.00  0.00            
ATOM    782  C   SER X 100      17.661   1.549   1.035  0.00  0.00            
ATOM    783  O   SER X 100      17.170   2.199   1.958  0.00  0.00            
ATOM    784  N   ALA X 101      18.949   1.614   0.705  0.00  0.00            
ATOM    785  CA  ALA X 101      19.834   2.496   1.341  0.00  0.00            
ATOM    786  CB  ALA X 101      21.266   2.197   0.923  0.00  0.00            
ATOM    787  C   ALA X 101      19.413   3.954   1.264  0.00  0.00            
ATOM    788  O   ALA X 101      19.510   4.757   2.190  0.00  0.00            
ATOM    789  N   ALA X 102      18.889   4.274   0.082  0.00  0.00            
ATOM    790  CA  ALA X 102      18.407   5.642  -0.091  0.00  0.00            
ATOM    791  CB  ALA X 102      18.081   5.948  -1.549  0.00  0.00            
ATOM    792  C   ALA X 102      17.247   6.003   0.877  0.00  0.00            
ATOM    793  O   ALA X 102      17.199   7.053   1.509  0.00  0.00            
ATOM    794  N   GLU X 103      16.312   5.063   0.996  0.00  0.00            
ATOM    795  CA  GLU X 103      15.279   5.285   1.908  0.00  0.00            
ATOM    796  CB  GLU X 103      14.265   4.149   1.741  0.00  0.00            
ATOM    797  CG  GLU X 103      13.746   4.031   0.313  0.00  0.00            
ATOM    798  CD  GLU X 103      12.779   2.866   0.074  0.00  0.00            
ATOM    799  OE1 GLU X 103      12.814   1.859   0.825  0.00  0.00            
ATOM    800  OE2 GLU X 103      11.993   2.953  -0.902  0.00  0.00            
ATOM    801  C   GLU X 103      15.700   5.374   3.384  0.00  0.00            
ATOM    802  O   GLU X 103      15.260   6.230   4.144  0.00  0.00            
ATOM    803  N   LEU X 104      16.628   4.499   3.768  0.00  0.00            
ATOM    804  CA  LEU X 104      17.154   4.587   5.051  0.00  0.00            
ATOM    805  CB  LEU X 104      17.998   3.345   5.307  0.00  0.00            
ATOM    806  CG  LEU X 104      17.281   1.994   5.403  0.00  0.00            
ATOM    807  CD1 LEU X 104      18.290   0.863   5.523  0.00  0.00            
ATOM    808  CD2 LEU X 104      16.343   2.035   6.600  0.00  0.00            
ATOM    809  C   LEU X 104      17.901   5.881   5.396  0.00  0.00            
ATOM    810  O   LEU X 104      17.725   6.477   6.454  0.00  0.00            
ATOM    811  N   ARG X 105      18.700   6.357   4.443  0.00  0.00            
ATOM    812  CA  ARG X 105      19.320   7.598   4.624  0.00  0.00            
ATOM    813  CB  ARG X 105      20.130   7.853   3.353  0.00  0.00            
ATOM    814  CG  ARG X 105      20.701   9.217   3.206  0.00  0.00            
ATOM    815  CD  ARG X 105      21.124   9.383   1.761  0.00  0.00            
ATOM    816  NE  ARG X 105      21.889  10.599   1.519  0.00  0.00            
ATOM    817  CZ  ARG X 105      21.354  11.780   1.242  0.00  0.00            
ATOM    818  NH1 ARG X 105      20.041  11.927   1.159  0.00  0.00            
ATOM    819  NH2 ARG X 105      22.139  12.833   1.091  0.00  0.00            
ATOM    820  C   ARG X 105      18.453   8.767   4.779  0.00  0.00            
ATOM    821  O   ARG X 105      18.737   9.634   5.597  0.00  0.00            
ATOM    822  N   HIS X 106      17.383   8.821   3.994  0.00  0.00            
ATOM    823  CA  HIS X 106      16.368   9.791   4.098  0.00  0.00            
ATOM    824  CB  HIS X 106      15.255   9.588   3.066  0.00  0.00            
ATOM    825  CG  HIS X 106      15.491  10.268   1.750  0.00  0.00            
ATOM    826  ND1 HIS X 106      16.389   9.854   0.794  0.00  0.00            
ATOM    827  CD2 HIS X 106      14.861  11.352   1.234  0.00  0.00            
ATOM    828  CE1 HIS X 106      16.322  10.666  -0.256  0.00  0.00            
ATOM    829  NE2 HIS X 106      15.409  11.590  -0.029  0.00  0.00            
ATOM    830  C   HIS X 106      15.686   9.929   5.444  0.00  0.00            
ATOM    831  O   HIS X 106      15.651  10.992   6.071  0.00  0.00            
ATOM    832  N   VAL X 107      15.203   8.795   5.933  0.00  0.00            
ATOM    833  CA  VAL X 107      14.568   8.778   7.198  0.00  0.00            
ATOM    834  CB  VAL X 107      13.892   7.406   7.469  0.00  0.00            
ATOM    835  CG1 VAL X 107      13.479   7.245   8.917  0.00  0.00            
ATOM    836  CG2 VAL X 107      12.689   7.150   6.568  0.00  0.00            
ATOM    837  C   VAL X 107      15.424   9.098   8.349  0.00  0.00            
ATOM    838  O   VAL X 107      14.994   9.891   9.194  0.00  0.00            
ATOM    839  N   MET X 108      16.641   8.558   8.416  0.00  0.00            
ATOM    840  CA  MET X 108      17.632   8.893   9.401  0.00  0.00            
ATOM    841  CB  MET X 108      18.924   8.114   9.204  0.00  0.00            
ATOM    842  CG  MET X 108      18.732   6.611   9.230  0.00  0.00            
ATOM    843  SD  MET X 108      20.279   5.784   8.728  0.00  0.00            
ATOM    844  CE  MET X 108      21.210   6.127  10.092  0.00  0.00            
ATOM    845  C   MET X 108      17.983  10.337   9.517  0.00  0.00            
ATOM    846  O   MET X 108      18.067  10.825  10.639  0.00  0.00            
ATOM    847  N   THR X 109      18.085  11.078   8.415  0.00  0.00            
ATOM    848  CA  THR X 109      18.232  12.453   8.427  0.00  0.00            
ATOM    849  CB  THR X 109      18.262  12.919   6.917  0.00  0.00            
ATOM    850  OG1 THR X 109      19.579  12.507   6.422  0.00  0.00            
ATOM    851  CG2 THR X 109      18.041  14.407   6.658  0.00  0.00            
ATOM    852  C   THR X 109      17.116  13.233   9.126  0.00  0.00            
ATOM    853  O   THR X 109      17.358  14.246   9.784  0.00  0.00            
ATOM    854  N   ASN X 110      15.881  12.773   8.917  0.00  0.00            
ATOM    855  CA  ASN X 110      14.797  13.278   9.611  0.00  0.00            
ATOM    856  CB  ASN X 110      13.514  13.090   8.780  0.00  0.00            
ATOM    857  CG  ASN X 110      13.497  14.174   7.680  0.00  0.00            
ATOM    858  OD1 ASN X 110      12.815  15.200   7.960  0.00  0.00            
ATOM    859  ND2 ASN X 110      14.159  13.959   6.578  0.00  0.00            
ATOM    860  C   ASN X 110      14.842  13.047  11.090  0.00  0.00            
ATOM    861  O   ASN X 110      14.374  13.834  11.920  0.00  0.00            
ATOM    862  N   LEU X 111      15.413  11.896  11.424  0.00  0.00            
ATOM    863  CA  LEU X 111      15.586  11.559  12.790  0.00  0.00            
ATOM    864  CB  LEU X 111      16.367  10.247  12.924  0.00  0.00            
ATOM    865  CG  LEU X 111      15.709   9.050  13.629  0.00  0.00            
ATOM    866  CD1 LEU X 111      16.788   8.016  13.960  0.00  0.00            
ATOM    867  CD2 LEU X 111      15.002   9.498  14.907  0.00  0.00            
ATOM    868  C   LEU X 111      16.576  12.345  13.553  0.00  0.00            
ATOM    869  O   LEU X 111      16.891  12.152  14.730  0.00  0.00            
ATOM    870  N   GLY X 112      17.195  13.218  12.750  0.00  0.00            
ATOM    871  CA  GLY X 112      18.301  14.052  13.195  0.00  0.00            
ATOM    872  C   GLY X 112      19.664  13.741  12.752  0.00  0.00            
ATOM    873  O   GLY X 112      20.440  14.602  12.348  0.00  0.00            
ATOM    874  N   GLU X 113      19.944  12.445  12.713  0.00  0.00            
ATOM    875  CA  GLU X 113      21.149  11.980  12.085  0.00  0.00            
ATOM    876  CB  GLU X 113      21.233  10.464  12.239  0.00  0.00            
ATOM    877  CG  GLU X 113      21.054   9.946  13.645  0.00  0.00            
ATOM    878  CD  GLU X 113      20.649   8.467  13.675  0.00  0.00            
ATOM    879  OE1 GLU X 113      19.783   8.037  12.846  0.00  0.00            
ATOM    880  OE2 GLU X 113      21.188   7.743  14.554  0.00  0.00            
ATOM    881  C   GLU X 113      21.215  12.185  10.540  0.00  0.00            
ATOM    882  O   GLU X 113      20.319  12.132   9.690  0.00  0.00            
ATOM    883  N   LYS X 114      22.434  12.643  10.313  0.00  0.00            
ATOM    884  CA  LYS X 114      23.036  13.151   9.143  0.00  0.00            
ATOM    885  CB  LYS X 114      24.122  14.218   9.202  0.00  0.00            
ATOM    886  CG  LYS X 114      23.682  15.556   9.789  0.00  0.00            
ATOM    887  CD  LYS X 114      24.870  16.519   9.815  0.00  0.00            
ATOM    888  CE  LYS X 114      24.482  17.879  10.365  0.00  0.00            
ATOM    889  NZ  LYS X 114      25.628  18.831  10.261  0.00  0.00            
ATOM    890  C   LYS X 114      24.294  12.298   8.951  0.00  0.00            
ATOM    891  O   LYS X 114      25.474  12.680   9.118  0.00  0.00            
ATOM    892  N   LEU X 115      24.061  11.043   8.587  0.00  0.00            
ATOM    893  CA  LEU X 115      24.937  10.096   8.137  0.00  0.00            
ATOM    894  CB  LEU X 115      24.465   8.793   8.798  0.00  0.00            
ATOM    895  CG  LEU X 115      23.979   8.846  10.254  0.00  0.00            
ATOM    896  CD1 LEU X 115      23.485   7.466  10.663  0.00  0.00            
ATOM    897  CD2 LEU X 115      25.095   9.351  11.178  0.00  0.00            
ATOM    898  C   LEU X 115      25.083   9.988   6.415  0.00  0.00            
ATOM    899  O   LEU X 115      24.424  10.388   5.456  0.00  0.00            
ATOM    900  N   THR X 116      26.363   9.642   6.311  0.00  0.00            
ATOM    901  CA  THR X 116      27.137   9.283   5.255  0.00  0.00            
ATOM    902  CB  THR X 116      28.582   9.833   5.271  0.00  0.00            
ATOM    903  OG1 THR X 116      28.578  11.197   5.706  0.00  0.00            
ATOM    904  CG2 THR X 116      29.216   9.743   3.865  0.00  0.00            
ATOM    905  C   THR X 116      26.828   8.000   4.695  0.00  0.00            
ATOM    906  O   THR X 116      26.266   7.178   5.418  0.00  0.00            
ATOM    907  N   ASP X 117      27.040   7.779   3.401  0.00  0.00            
ATOM    908  CA  ASP X 117      26.761   6.549   2.770  0.00  0.00            
ATOM    909  CB  ASP X 117      27.111   6.608   1.283  0.00  0.00            
ATOM    910  CG  ASP X 117      26.204   7.542   0.489  0.00  0.00            
ATOM    911  OD1 ASP X 117      25.067   7.836   0.920  0.00  0.00            
ATOM    912  OD2 ASP X 117      26.634   7.966  -0.597  0.00  0.00            
ATOM    913  C   ASP X 117      27.543   5.373   3.337  0.00  0.00            
ATOM    914  O   ASP X 117      26.975   4.301   3.518  0.00  0.00            
ATOM    915  N   ASP X 118      28.801   5.579   3.720  0.00  0.00            
ATOM    916  CA  ASP X 118      29.539   4.645   4.395  0.00  0.00            
ATOM    917  CB  ASP X 118      30.961   5.156   4.615  0.00  0.00            
ATOM    918  CG  ASP X 118      31.741   5.511   3.371  0.00  0.00            
ATOM    919  OD1 ASP X 118      31.338   5.131   2.253  0.00  0.00            
ATOM    920  OD2 ASP X 118      32.791   6.176   3.524  0.00  0.00            
ATOM    921  C   ASP X 118      28.919   4.146   5.695  0.00  0.00            
ATOM    922  O   ASP X 118      28.835   2.950   5.961  0.00  0.00            
ATOM    923  N   GLU X 119      28.425   5.096   6.478  0.00  0.00            
ATOM    924  CA  GLU X 119      27.737   4.803   7.681  0.00  0.00            
ATOM    925  CB  GLU X 119      27.237   6.096   8.388  0.00  0.00            
ATOM    926  CG  GLU X 119      28.399   6.978   8.817  0.00  0.00            
ATOM    927  CD  GLU X 119      27.944   8.313   9.380  0.00  0.00            
ATOM    928  OE1 GLU X 119      26.779   8.732   9.172  0.00  0.00            
ATOM    929  OE2 GLU X 119      28.794   8.927  10.056  0.00  0.00            
ATOM    930  C   GLU X 119      26.516   4.053   7.552  0.00  0.00            
ATOM    931  O   GLU X 119      26.312   3.042   8.233  0.00  0.00            
ATOM    932  N   VAL X 120      25.639   4.513   6.659  0.00  0.00            
ATOM    933  CA  VAL X 120      24.429   3.813   6.383  0.00  0.00            
ATOM    934  CB  VAL X 120      23.614   4.530   5.307  0.00  0.00            
ATOM    935  CG1 VAL X 120      22.594   3.635   4.625  0.00  0.00            
ATOM    936  CG2 VAL X 120      22.952   5.795   5.876  0.00  0.00            
ATOM    937  C   VAL X 120      24.542   2.416   5.920  0.00  0.00            
ATOM    938  O   VAL X 120      23.794   1.511   6.286  0.00  0.00            
ATOM    939  N   ASP X 121      25.592   2.209   5.127  0.00  0.00            
ATOM    940  CA  ASP X 121      25.871   0.857   4.673  0.00  0.00            
ATOM    941  CB  ASP X 121      27.051   0.894   3.696  0.00  0.00            
ATOM    942  CG  ASP X 121      26.697   1.515   2.358  0.00  0.00            
ATOM    943  OD1 ASP X 121      25.496   1.697   2.063  0.00  0.00            
ATOM    944  OD2 ASP X 121      27.639   1.814   1.591  0.00  0.00            
ATOM    945  C   ASP X 121      26.206  -0.110   5.798  0.00  0.00            
ATOM    946  O   ASP X 121      25.720  -1.236   5.799  0.00  0.00            
ATOM    947  N   GLU X 122      26.949   0.339   6.807  0.00  0.00            
ATOM    948  CA  GLU X 122      27.193  -0.398   7.934  0.00  0.00            
ATOM    949  CB  GLU X 122      28.145   0.369   8.857  0.00  0.00            
ATOM    950  CG  GLU X 122      29.449   0.754   8.168  0.00  0.00            
ATOM    951  CD  GLU X 122      30.410   1.583   9.027  0.00  0.00            
ATOM    952  OE1 GLU X 122      29.964   2.272   9.978  0.00  0.00            
ATOM    953  OE2 GLU X 122      31.628   1.563   8.720  0.00  0.00            
ATOM    954  C   GLU X 122      25.933  -0.756   8.727  0.00  0.00            
ATOM    955  O   GLU X 122      25.796  -1.897   9.156  0.00  0.00            
ATOM    956  N   MET X 123      24.979   0.165   8.852  0.00  0.00            
ATOM    957  CA  MET X 123      23.732  -0.125   9.397  0.00  0.00            
ATOM    958  CB  MET X 123      22.865   1.135   9.405  0.00  0.00            
ATOM    959  CG  MET X 123      23.406   2.171  10.361  0.00  0.00            
ATOM    960  SD  MET X 123      22.648   3.787  10.260  0.00  0.00            
ATOM    961  CE  MET X 123      21.122   3.494  11.193  0.00  0.00            
ATOM    962  C   MET X 123      23.022  -1.278   8.707  0.00  0.00            
ATOM    963  O   MET X 123      22.527  -2.247   9.299  0.00  0.00            
ATOM    964  N   ILE X 124      22.994  -1.146   7.382  0.00  0.00            
ATOM    965  CA  ILE X 124      22.410  -2.172   6.654  0.00  0.00            
ATOM    966  CB  ILE X 124      22.396  -1.745   5.172  0.00  0.00            
ATOM    967  CG1 ILE X 124      21.428  -0.566   4.998  0.00  0.00            
ATOM    968  CG2 ILE X 124      22.004  -2.921   4.274  0.00  0.00            
ATOM    969  CD1 ILE X 124      21.438   0.029   3.610  0.00  0.00            
ATOM    970  C   ILE X 124      23.047  -3.501   6.666  0.00  0.00            
ATOM    971  O   ILE X 124      22.438  -4.569   6.700  0.00  0.00            
ATOM    972  N   ARG X 125      24.373  -3.422   6.757  0.00  0.00            
ATOM    973  CA  ARG X 125      25.152  -4.716   6.878  0.00  0.00            
ATOM    974  CB  ARG X 125      26.644  -4.418   6.740  0.00  0.00            
ATOM    975  CG  ARG X 125      27.440  -5.468   5.977  0.00  0.00            
ATOM    976  CD  ARG X 125      28.872  -4.974   5.773  0.00  0.00            
ATOM    977  NE  ARG X 125      29.745  -5.925   5.081  0.00  0.00            
ATOM    978  CZ  ARG X 125      30.071  -7.131   5.540  0.00  0.00            
ATOM    979  NH1 ARG X 125      29.572  -7.578   6.687  0.00  0.00            
ATOM    980  NH2 ARG X 125      30.882  -7.909   4.832  0.00  0.00            
ATOM    981  C   ARG X 125      24.865  -5.449   8.151  0.00  0.00            
ATOM    982  O   ARG X 125      24.812  -6.677   8.187  0.00  0.00            
ATOM    983  N   GLU X 126      24.617  -4.683   9.211  0.00  0.00            
ATOM    984  CA  GLU X 126      24.226  -5.257  10.448  0.00  0.00            
ATOM    985  CB  GLU X 126      23.903  -4.130  11.423  0.00  0.00            
ATOM    986  CG  GLU X 126      25.102  -3.237  11.812  0.00  0.00            
ATOM    987  CD  GLU X 126      25.950  -4.010  12.808  0.00  0.00            
ATOM    988  OE1 GLU X 126      25.442  -4.316  13.916  0.00  0.00            
ATOM    989  OE2 GLU X 126      27.098  -4.357  12.453  0.00  0.00            
ATOM    990  C   GLU X 126      22.899  -6.078  10.515  0.00  0.00            
ATOM    991  O   GLU X 126      22.549  -6.861  11.396  0.00  0.00            
ATOM    992  N   ALA X 127      22.080  -5.660   9.555  0.00  0.00            
ATOM    993  CA  ALA X 127      20.783  -6.348   9.495  0.00  0.00            
ATOM    994  CB  ALA X 127      19.645  -5.366   9.267  0.00  0.00            
ATOM    995  C   ALA X 127      20.724  -7.347   8.292  0.00  0.00            
ATOM    996  O   ALA X 127      19.846  -8.182   8.098  0.00  0.00            
ATOM    997  N   ASP X 128      21.637  -7.031   7.373  0.00  0.00            
ATOM    998  CA  ASP X 128      21.509  -7.852   6.171  0.00  0.00            
ATOM    999  CB  ASP X 128      22.381  -7.132   5.146  0.00  0.00            
ATOM   1000  CG  ASP X 128      22.213  -7.805   3.777  0.00  0.00            
ATOM   1001  OD1 ASP X 128      22.951  -8.775   3.556  0.00  0.00            
ATOM   1002  OD2 ASP X 128      21.373  -7.301   3.008  0.00  0.00            
ATOM   1003  C   ASP X 128      22.008  -9.174   6.369  0.00  0.00            
ATOM   1004  O   ASP X 128      23.003  -9.335   7.083  0.00  0.00            
ATOM   1005  N   ILE X 129      21.291 -10.163   5.842  0.00  0.00            
ATOM   1006  CA  ILE X 129      21.727 -11.512   6.006  0.00  0.00            
ATOM   1007  CB  ILE X 129      20.898 -12.383   6.972  0.00  0.00            
ATOM   1008  CG1 ILE X 129      19.433 -12.380   6.547  0.00  0.00            
ATOM   1009  CG2 ILE X 129      21.040 -11.862   8.397  0.00  0.00            
ATOM   1010  CD1 ILE X 129      18.583 -13.379   7.283  0.00  0.00            
ATOM   1011  C   ILE X 129      22.054 -11.945   4.542  0.00  0.00            
ATOM   1012  O   ILE X 129      23.120 -12.325   4.057  0.00  0.00            
ATOM   1013  N   ASP X 130      20.945 -11.824   3.819  0.00  0.00            
ATOM   1014  CA  ASP X 130      21.106 -12.282   2.421  0.00  0.00            
ATOM   1015  CB  ASP X 130      19.765 -12.165   1.708  0.00  0.00            
ATOM   1016  CG  ASP X 130      18.925 -13.428   1.844  0.00  0.00            
ATOM   1017  OD1 ASP X 130      19.196 -14.268   2.740  0.00  0.00            
ATOM   1018  OD2 ASP X 130      17.996 -13.594   1.029  0.00  0.00            
ATOM   1019  C   ASP X 130      22.016 -11.566   1.455  0.00  0.00            
ATOM   1020  O   ASP X 130      22.209 -11.892   0.284  0.00  0.00            
ATOM   1021  N   GLY X 131      22.594 -10.508   2.011  0.00  0.00            
ATOM   1022  CA  GLY X 131      23.379  -9.614   1.284  0.00  0.00            
ATOM   1023  C   GLY X 131      22.938  -8.709   0.070  0.00  0.00            
ATOM   1024  O   GLY X 131      23.704  -8.087  -0.656  0.00  0.00            
ATOM   1025  N   ASP X 132      21.608  -8.668  -0.087  0.00  0.00            
ATOM   1026  CA  ASP X 132      21.006  -7.826  -0.926  0.00  0.00            
ATOM   1027  CB  ASP X 132      19.470  -8.025  -0.927  0.00  0.00            
ATOM   1028  CG  ASP X 132      18.833  -7.829   0.452  0.00  0.00            
ATOM   1029  OD1 ASP X 132      19.421  -8.222   1.481  0.00  0.00            
ATOM   1030  OD2 ASP X 132      17.713  -7.271   0.519  0.00  0.00            
ATOM   1031  C   ASP X 132      21.248  -6.339  -0.945  0.00  0.00            
ATOM   1032  O   ASP X 132      21.032  -5.567  -1.891  0.00  0.00            
ATOM   1033  N   GLY X 133      21.677  -5.872   0.236  0.00  0.00            
ATOM   1034  CA  GLY X 133      21.749  -4.459   0.500  0.00  0.00            
ATOM   1035  C   GLY X 133      20.487  -3.913   1.291  0.00  0.00            
ATOM   1036  O   GLY X 133      20.506  -3.058   2.175  0.00  0.00            
ATOM   1037  N   HIS X 134      19.359  -4.438   0.848  0.00  0.00            
ATOM   1038  CA  HIS X 134      18.225  -3.997   1.467  0.00  0.00            
ATOM   1039  CB  HIS X 134      17.210  -4.093   0.361  0.00  0.00            
ATOM   1040  CG  HIS X 134      17.601  -3.309  -0.836  0.00  0.00            
ATOM   1041  ND1 HIS X 134      17.220  -2.000  -1.018  0.00  0.00            
ATOM   1042  CD2 HIS X 134      18.407  -3.619  -1.876  0.00  0.00            
ATOM   1043  CE1 HIS X 134      17.773  -1.536  -2.122  0.00  0.00            
ATOM   1044  NE2 HIS X 134      18.500  -2.498  -2.661  0.00  0.00            
ATOM   1045  C   HIS X 134      17.602  -4.952   2.582  0.00  0.00            
ATOM   1046  O   HIS X 134      17.910  -6.128   2.793  0.00  0.00            
ATOM   1047  N   ILE X 135      16.834  -4.264   3.416  0.00  0.00            
ATOM   1048  CA  ILE X 135      16.194  -4.723   4.576  0.00  0.00            
ATOM   1049  CB  ILE X 135      16.117  -3.667   5.730  0.00  0.00            
ATOM   1050  CG1 ILE X 135      17.502  -3.094   6.046  0.00  0.00            
ATOM   1051  CG2 ILE X 135      15.521  -4.294   6.988  0.00  0.00            
ATOM   1052  CD1 ILE X 135      18.537  -4.114   6.495  0.00  0.00            
ATOM   1053  C   ILE X 135      14.785  -5.052   4.498  0.00  0.00            
ATOM   1054  O   ILE X 135      13.877  -4.230   4.526  0.00  0.00            
ATOM   1055  N   ASN X 136      14.573  -6.340   4.241  0.00  0.00            
ATOM   1056  CA  ASN X 136      13.220  -6.951   4.125  0.00  0.00            
ATOM   1057  CB  ASN X 136      13.408  -7.907   2.939  0.00  0.00            
ATOM   1058  CG  ASN X 136      12.105  -8.413   2.348  0.00  0.00            
ATOM   1059  OD1 ASN X 136      12.138  -9.330   1.534  0.00  0.00            
ATOM   1060  ND2 ASN X 136      10.967  -7.808   2.702  0.00  0.00            
ATOM   1061  C   ASN X 136      12.828  -7.462   5.415  0.00  0.00            
ATOM   1062  O   ASN X 136      13.614  -7.789   6.304  0.00  0.00            
ATOM   1063  N   TYR X 137      11.517  -7.341   5.614  0.00  0.00            
ATOM   1064  CA  TYR X 137      10.681  -7.661   6.803  0.00  0.00            
ATOM   1065  CB  TYR X 137       9.203  -7.943   6.538  0.00  0.00            
ATOM   1066  CG  TYR X 137       8.327  -7.796   7.760  0.00  0.00            
ATOM   1067  CD1 TYR X 137       7.879  -6.558   8.202  0.00  0.00            
ATOM   1068  CD2 TYR X 137       7.946  -8.921   8.479  0.00  0.00            
ATOM   1069  CE1 TYR X 137       7.084  -6.444   9.333  0.00  0.00            
ATOM   1070  CE2 TYR X 137       7.146  -8.817   9.601  0.00  0.00            
ATOM   1071  CZ  TYR X 137       6.713  -7.578  10.022  0.00  0.00            
ATOM   1072  OH  TYR X 137       5.920  -7.494  11.145  0.00  0.00            
ATOM   1073  C   TYR X 137      11.263  -8.685   7.664  0.00  0.00            
ATOM   1074  O   TYR X 137      11.458  -8.427   8.857  0.00  0.00            
ATOM   1075  N   GLU X 138      11.569  -9.862   7.119  0.00  0.00            
ATOM   1076  CA  GLU X 138      12.223 -10.907   7.825  0.00  0.00            
ATOM   1077  CB  GLU X 138      12.590 -12.065   6.890  0.00  0.00            
ATOM   1078  CG  GLU X 138      11.962 -13.382   7.263  0.00  0.00            
ATOM   1079  CD  GLU X 138      10.520 -13.496   6.810  0.00  0.00            
ATOM   1080  OE1 GLU X 138      10.284 -13.668   5.591  0.00  0.00            
ATOM   1081  OE2 GLU X 138       9.623 -13.415   7.674  0.00  0.00            
ATOM   1082  C   GLU X 138      13.538 -10.527   8.461  0.00  0.00            
ATOM   1083  O   GLU X 138      13.785 -10.844   9.620  0.00  0.00            
ATOM   1084  N   GLU X 139      14.364  -9.766   7.746  0.00  0.00            
ATOM   1085  CA  GLU X 139      15.547  -9.252   8.310  0.00  0.00            
ATOM   1086  CB  GLU X 139      16.337  -8.523   7.218  0.00  0.00            
ATOM   1087  CG  GLU X 139      16.638  -9.413   6.018  0.00  0.00            
ATOM   1088  CD  GLU X 139      17.368  -8.713   4.866  0.00  0.00            
ATOM   1089  OE1 GLU X 139      17.272  -7.468   4.729  0.00  0.00            
ATOM   1090  OE2 GLU X 139      18.022  -9.432   4.070  0.00  0.00            
ATOM   1091  C   GLU X 139      15.297  -8.308   9.490  0.00  0.00            
ATOM   1092  O   GLU X 139      15.983  -8.391  10.504  0.00  0.00            
ATOM   1093  N   PHE X 140      14.287  -7.446   9.390  0.00  0.00            
ATOM   1094  CA  PHE X 140      13.899  -6.707  10.419  0.00  0.00            
ATOM   1095  CB  PHE X 140      12.747  -5.794   9.961  0.00  0.00            
ATOM   1096  CG  PHE X 140      12.754  -4.425  10.603  0.00  0.00            
ATOM   1097  CD1 PHE X 140      12.569  -4.279  11.969  0.00  0.00            
ATOM   1098  CD2 PHE X 140      12.980  -3.285   9.841  0.00  0.00            
ATOM   1099  CE1 PHE X 140      12.617  -3.019  12.569  0.00  0.00            
ATOM   1100  CE2 PHE X 140      13.027  -2.029  10.433  0.00  0.00            
ATOM   1101  CZ  PHE X 140      12.847  -1.896  11.800  0.00  0.00            
ATOM   1102  C   PHE X 140      13.507  -7.439  11.731  0.00  0.00            
ATOM   1103  O   PHE X 140      13.920  -7.141  12.847  0.00  0.00            
ATOM   1104  N   VAL X 141      12.693  -8.474  11.532  0.00  0.00            
ATOM   1105  CA  VAL X 141      12.364  -9.236  12.647  0.00  0.00            
ATOM   1106  CB  VAL X 141      11.203 -10.208  12.412  0.00  0.00            
ATOM   1107  CG1 VAL X 141      10.967 -11.174  13.593  0.00  0.00            
ATOM   1108  CG2 VAL X 141       9.927  -9.448  12.153  0.00  0.00            
ATOM   1109  C   VAL X 141      13.459  -9.998  13.321  0.00  0.00            
ATOM   1110  O   VAL X 141      13.590 -10.141  14.536  0.00  0.00            
ATOM   1111  N   ARG X 142      14.341 -10.465  12.440  0.00  0.00            
ATOM   1112  CA  ARG X 142      15.539 -11.157  13.017  0.00  0.00            
ATOM   1113  CB  ARG X 142      16.287 -11.812  11.857  0.00  0.00            
ATOM   1114  CG  ARG X 142      16.845 -13.197  12.154  0.00  0.00            
ATOM   1115  CD  ARG X 142      17.422 -13.800  10.873  0.00  0.00            
ATOM   1116  NE  ARG X 142      18.026 -15.123  11.048  0.00  0.00            
ATOM   1117  CZ  ARG X 142      19.080 -15.382  11.819  0.00  0.00            
ATOM   1118  NH1 ARG X 142      19.648 -14.419  12.536  0.00  0.00            
ATOM   1119  NH2 ARG X 142      19.552 -16.621  11.895  0.00  0.00            
ATOM   1120  C   ARG X 142      16.435 -10.300  13.877  0.00  0.00            
ATOM   1121  O   ARG X 142      16.883 -10.658  14.961  0.00  0.00            
ATOM   1122  N   MET X 143      16.671  -9.087  13.380  0.00  0.00            
ATOM   1123  CA  MET X 143      17.340  -8.219  14.171  0.00  0.00            
ATOM   1124  CB  MET X 143      17.537  -6.935  13.364  0.00  0.00            
ATOM   1125  CG  MET X 143      18.460  -7.157  12.190  0.00  0.00            
ATOM   1126  SD  MET X 143      18.553  -5.815  11.013  0.00  0.00            
ATOM   1127  CE  MET X 143      19.675  -4.690  11.885  0.00  0.00            
ATOM   1128  C   MET X 143      16.809  -7.795  15.475  0.00  0.00            
ATOM   1129  O   MET X 143      17.413  -7.656  16.537  0.00  0.00            
ATOM   1130  N   MET X 144      15.493  -7.622  15.364  0.00  0.00            
ATOM   1131  CA  MET X 144      14.844  -7.285  16.615  0.00  0.00            
ATOM   1132  CB  MET X 144      13.406  -6.860  16.304  0.00  0.00            
ATOM   1133  CG  MET X 144      12.619  -6.375  17.515  0.00  0.00            
ATOM   1134  SD  MET X 144      13.346  -4.940  18.335  0.00  0.00            
ATOM   1135  CE  MET X 144      12.504  -3.566  17.482  0.00  0.00            
ATOM   1136  C   MET X 144      14.993  -8.363  17.745  0.00  0.00            
ATOM   1137  O   MET X 144      15.385  -8.254  18.915  0.00  0.00            
ATOM   1138  N   VAL X 145      14.615  -9.524  17.213  0.00  0.00            
ATOM   1139  CA  VAL X 145      14.787 -10.585  18.139  0.00  0.00            
ATOM   1140  CB  VAL X 145      14.063 -11.798  17.547  0.00  0.00            
ATOM   1141  CG1 VAL X 145      14.304 -13.007  18.413  0.00  0.00            
ATOM   1142  CG2 VAL X 145      12.591 -11.509  17.321  0.00  0.00            
ATOM   1143  C   VAL X 145      16.129 -11.013  18.559  0.00  0.00            
ATOM   1144  O   VAL X 145      16.527 -11.333  19.677  0.00  0.00            
ATOM   1145  N   SER X 146      16.934 -10.931  17.501  0.00  0.00            
ATOM   1146  CA  SER X 146      18.357 -11.277  17.818  0.00  0.00            
ATOM   1147  CB  SER X 146      19.139 -11.452  16.503  0.00  0.00            
ATOM   1148  OG  SER X 146      19.321 -10.209  15.841  0.00  0.00            
ATOM   1149  C   SER X 146      18.993 -10.288  18.875  0.00  0.00            
ATOM   1150  O   SER X 146      19.602 -10.546  19.923  0.00  0.00            
END
ATOM      1  N   GLU X   1      24.854  -2.427  41.431  0.00  0.00            
ATOM      2  CA  GLU X   1      23.906  -1.447  40.425  0.00  0.00            
ATOM      3  CB  GLU X   1      25.054  -0.462  40.189  0.00  0.00            
ATOM      4  CG  GLU X   1      24.972   0.273  38.854  0.00  0.00            
ATOM      5  CD  GLU X   1      25.944   1.429  38.766  0.00  0.00            
ATOM      6  OE1 GLU X   1      26.934   1.435  39.533  0.00  0.00            
ATOM      7  OE2 GLU X   1      25.717   2.333  37.933  0.00  0.00            
ATOM      8  C   GLU X   1      23.700  -1.759  39.211  0.00  0.00            
ATOM      9  O   GLU X   1      24.259  -2.344  38.280  0.00  0.00            
ATOM     10  N   GLN X   2      22.421  -1.403  39.178  0.00  0.00            
ATOM     11  CA  GLN X   2      21.836  -1.305  38.041  0.00  0.00            
ATOM     12  CB  GLN X   2      20.418  -0.810  38.295  0.00  0.00            
ATOM     13  CG  GLN X   2      19.443  -1.915  38.661  0.00  0.00            
ATOM     14  CD  GLN X   2      18.149  -1.803  37.869  0.00  0.00            
ATOM     15  OE1 GLN X   2      17.594  -0.705  37.730  0.00  0.00            
ATOM     16  NE2 GLN X   2      17.667  -2.920  37.340  0.00  0.00            
ATOM     17  C   GLN X   2      22.006  -1.339  36.280  0.00  0.00            
ATOM     18  O   GLN X   2      21.256  -1.573  35.319  0.00  0.00            
ATOM     19  N   LEU X   3      22.991  -0.452  36.203  0.00  0.00            
ATOM     20  CA  LEU X   3      23.132  -0.594  34.643  0.00  0.00            
ATOM     21  CB  LEU X   3      22.211   0.452  33.986  0.00  0.00            
ATOM     22  CG  LEU X   3      20.715   0.371  34.292  0.00  0.00            
ATOM     23  CD1 LEU X   3      19.992   1.561  33.675  0.00  0.00            
ATOM     24  CD2 LEU X   3      20.147  -0.939  33.773  0.00  0.00            
ATOM     25  C   LEU X   3      24.472   0.161  34.472  0.00  0.00            
ATOM     26  O   LEU X   3      25.232   0.741  35.246  0.00  0.00            
ATOM     27  N   THR X   4      24.900  -0.468  33.382  0.00  0.00            
ATOM     28  CA  THR X   4      26.110  -0.434  32.576  0.00  0.00            
ATOM     29  CB  THR X   4      26.658  -1.730  31.934  0.00  0.00            
ATOM     30  OG1 THR X   4      26.642  -2.791  32.894  0.00  0.00            
ATOM     31  CG2 THR X   4      28.101  -1.518  31.424  0.00  0.00            
ATOM     32  C   THR X   4      26.136   0.868  31.843  0.00  0.00            
ATOM     33  O   THR X   4      25.075   1.342  31.451  0.00  0.00            
ATOM     34  N   GLU X   5      27.354   1.401  31.609  0.00  0.00            
ATOM     35  CA  GLU X   5      27.433   2.590  30.982  0.00  0.00            
ATOM     36  CB  GLU X   5      28.938   2.845  30.886  0.00  0.00            
ATOM     37  CG  GLU X   5      29.211   4.258  30.367  0.00  0.00            
ATOM     38  CD  GLU X   5      28.394   5.223  31.161  0.00  0.00            
ATOM     39  OE1 GLU X   5      28.264   5.129  32.370  0.00  0.00            
ATOM     40  OE2 GLU X   5      27.825   6.145  30.425  0.00  0.00            
ATOM     41  C   GLU X   5      27.006   2.663  29.511  0.00  0.00            
ATOM     42  O   GLU X   5      26.840   3.679  28.833  0.00  0.00            
ATOM     43  N   GLU X   6      26.868   1.431  29.028  0.00  0.00            
ATOM     44  CA  GLU X   6      26.390   1.256  27.708  0.00  0.00            
ATOM     45  CB  GLU X   6      27.294   0.327  26.899  0.00  0.00            
ATOM     46  CG  GLU X   6      28.725   0.800  26.779  0.00  0.00            
ATOM     47  CD  GLU X   6      29.528  -0.048  25.821  0.00  0.00            
ATOM     48  OE1 GLU X   6      29.709  -1.252  26.102  0.00  0.00            
ATOM     49  OE2 GLU X   6      29.968   0.490  24.781  0.00  0.00            
ATOM     50  C   GLU X   6      24.896   1.327  27.629  0.00  0.00            
ATOM     51  O   GLU X   6      24.300   1.973  26.774  0.00  0.00            
ATOM     52  N   GLN X   7      24.259   0.711  28.623  0.00  0.00            
ATOM     53  CA  GLN X   7      22.888   0.850  28.718  0.00  0.00            
ATOM     54  CB  GLN X   7      22.337  -0.424  29.381  0.00  0.00            
ATOM     55  CG  GLN X   7      22.839  -0.709  30.782  0.00  0.00            
ATOM     56  CD  GLN X   7      22.531  -2.130  31.243  0.00  0.00            
ATOM     57  OE1 GLN X   7      22.244  -2.364  32.420  0.00  0.00            
ATOM     58  NE2 GLN X   7      22.604  -3.086  30.319  0.00  0.00            
ATOM     59  C   GLN X   7      22.356   2.244  28.964  0.00  0.00            
ATOM     60  O   GLN X   7      21.393   2.680  28.343  0.00  0.00            
ATOM     61  N   ILE X   8      23.050   2.999  29.813  0.00  0.00            
ATOM     62  CA  ILE X   8      22.755   4.314  29.981  0.00  0.00            
ATOM     63  CB  ILE X   8      23.671   4.928  31.064  0.00  0.00            
ATOM     64  CG1 ILE X   8      23.460   4.230  32.417  0.00  0.00            
ATOM     65  CG2 ILE X   8      23.386   6.416  31.128  0.00  0.00            
ATOM     66  CD1 ILE X   8      24.364   4.656  33.547  0.00  0.00            
ATOM     67  C   ILE X   8      22.899   5.238  28.791  0.00  0.00            
ATOM     68  O   ILE X   8      22.191   6.228  28.633  0.00  0.00            
ATOM     69  N   ALA X   9      23.867   4.889  27.944  0.00  0.00            
ATOM     70  CA  ALA X   9      24.055   5.590  26.744  0.00  0.00            
ATOM     71  CB  ALA X   9      25.455   5.275  26.218  0.00  0.00            
ATOM     72  C   ALA X   9      22.884   5.351  25.800  0.00  0.00            
ATOM     73  O   ALA X   9      22.425   6.218  25.080  0.00  0.00            
ATOM     74  N   GLU X  10      22.356   4.137  25.870  0.00  0.00            
ATOM     75  CA  GLU X  10      21.172   3.846  25.179  0.00  0.00            
ATOM     76  CB  GLU X  10      20.840   2.364  25.339  0.00  0.00            
ATOM     77  CG  GLU X  10      19.547   1.955  24.653  0.00  0.00            
ATOM     78  CD  GLU X  10      19.604   2.139  23.152  0.00  0.00            
ATOM     79  OE1 GLU X  10      20.719   2.056  22.581  0.00  0.00            
ATOM     80  OE2 GLU X  10      18.537   2.366  22.543  0.00  0.00            
ATOM     81  C   GLU X  10      19.944   4.628  25.647  0.00  0.00            
ATOM     82  O   GLU X  10      19.165   5.215  24.903  0.00  0.00            
ATOM     83  N   PHE X  11      19.807   4.647  26.971  0.00  0.00            
ATOM     84  CA  PHE X  11      18.736   5.385  27.476  0.00  0.00            
ATOM     85  CB  PHE X  11      18.589   5.169  28.964  0.00  0.00            
ATOM     86  CG  PHE X  11      17.975   3.898  29.423  0.00  0.00            
ATOM     87  CD1 PHE X  11      18.707   2.726  29.477  0.00  0.00            
ATOM     88  CD2 PHE X  11      16.678   3.863  29.938  0.00  0.00            
ATOM     89  CE1 PHE X  11      18.138   1.584  30.011  0.00  0.00            
ATOM     90  CE2 PHE X  11      16.092   2.715  30.407  0.00  0.00            
ATOM     91  CZ  PHE X  11      16.824   1.553  30.476  0.00  0.00            
ATOM     92  C   PHE X  11      18.825   6.879  27.278  0.00  0.00            
ATOM     93  O   PHE X  11      17.866   7.606  27.025  0.00  0.00            
ATOM     94  N   LYS X  12      20.077   7.330  27.339  0.00  0.00            
ATOM     95  CA  LYS X  12      20.309   8.754  27.073  0.00  0.00            
ATOM     96  CB  LYS X  12      21.719   9.214  27.398  0.00  0.00            
ATOM     97  CG  LYS X  12      22.083   9.193  28.888  0.00  0.00            
ATOM     98  CD  LYS X  12      23.588   9.036  29.032  0.00  0.00            
ATOM     99  CE  LYS X  12      24.135   9.654  30.309  0.00  0.00            
ATOM    100  NZ  LYS X  12      25.626   9.744  30.258  0.00  0.00            
ATOM    101  C   LYS X  12      19.979   9.216  25.700  0.00  0.00            
ATOM    102  O   LYS X  12      19.391  10.281  25.548  0.00  0.00            
ATOM    103  N   GLU X  13      20.230   8.395  24.682  0.00  0.00            
ATOM    104  CA  GLU X  13      19.817   8.662  23.384  0.00  0.00            
ATOM    105  CB  GLU X  13      20.333   7.566  22.446  0.00  0.00            
ATOM    106  CG  GLU X  13      21.847   7.403  22.510  0.00  0.00            
ATOM    107  CD  GLU X  13      22.409   6.273  21.641  0.00  0.00            
ATOM    108  OE1 GLU X  13      21.676   5.303  21.324  0.00  0.00            
ATOM    109  OE2 GLU X  13      23.616   6.348  21.299  0.00  0.00            
ATOM    110  C   GLU X  13      18.309   8.830  23.272  0.00  0.00            
ATOM    111  O   GLU X  13      17.809   9.787  22.663  0.00  0.00            
ATOM    112  N   ALA X  14      17.581   7.926  23.923  0.00  0.00            
ATOM    113  CA  ALA X  14      16.175   8.033  23.987  0.00  0.00            
ATOM    114  CB  ALA X  14      15.631   6.796  24.674  0.00  0.00            
ATOM    115  C   ALA X  14      15.700   9.310  24.627  0.00  0.00            
ATOM    116  O   ALA X  14      14.828  10.024  24.114  0.00  0.00            
ATOM    117  N   PHE X  15      16.345   9.644  25.743  0.00  0.00            
ATOM    118  CA  PHE X  15      16.044  10.901  26.395  0.00  0.00            
ATOM    119  CB  PHE X  15      16.700  10.878  27.771  0.00  0.00            
ATOM    120  CG  PHE X  15      16.497   9.586  28.506  0.00  0.00            
ATOM    121  CD1 PHE X  15      15.374   9.393  29.305  0.00  0.00            
ATOM    122  CD2 PHE X  15      17.422   8.549  28.378  0.00  0.00            
ATOM    123  CE1 PHE X  15      15.169   8.176  29.972  0.00  0.00            
ATOM    124  CE2 PHE X  15      17.230   7.336  29.034  0.00  0.00            
ATOM    125  CZ  PHE X  15      16.100   7.145  29.835  0.00  0.00            
ATOM    126  C   PHE X  15      16.331  12.136  25.541  0.00  0.00            
ATOM    127  O   PHE X  15      15.646  13.174  25.561  0.00  0.00            
ATOM    128  N   ALA X  16      17.397  11.974  24.760  0.00  0.00            
ATOM    129  CA  ALA X  16      17.808  13.062  23.923  0.00  0.00            
ATOM    130  CB  ALA X  16      19.107  12.714  23.198  0.00  0.00            
ATOM    131  C   ALA X  16      16.863  13.422  22.758  0.00  0.00            
ATOM    132  O   ALA X  16      16.955  14.468  22.132  0.00  0.00            
ATOM    133  N   LEU X  17      15.948  12.503  22.462  0.00  0.00            
ATOM    134  CA  LEU X  17      15.008  12.818  21.471  0.00  0.00            
ATOM    135  CB  LEU X  17      14.273  11.549  21.029  0.00  0.00            
ATOM    136  CG  LEU X  17      15.151  10.720  20.071  0.00  0.00            
ATOM    137  CD1 LEU X  17      14.554   9.349  19.817  0.00  0.00            
ATOM    138  CD2 LEU X  17      15.358  11.439  18.763  0.00  0.00            
ATOM    139  C   LEU X  17      14.135  14.060  21.917  0.00  0.00            
ATOM    140  O   LEU X  17      13.735  15.010  21.248  0.00  0.00            
ATOM    141  N   PHE X  18      13.794  13.868  23.188  0.00  0.00            
ATOM    142  CA  PHE X  18      12.969  14.939  23.697  0.00  0.00            
ATOM    143  CB  PHE X  18      12.245  14.394  24.930  0.00  0.00            
ATOM    144  CG  PHE X  18      10.929  13.748  24.621  0.00  0.00            
ATOM    145  CD1 PHE X  18       9.778  14.519  24.475  0.00  0.00            
ATOM    146  CD2 PHE X  18      10.841  12.371  24.457  0.00  0.00            
ATOM    147  CE1 PHE X  18       8.557  13.922  24.166  0.00  0.00            
ATOM    148  CE2 PHE X  18       9.628  11.765  24.146  0.00  0.00            
ATOM    149  CZ  PHE X  18       8.483  12.542  24.001  0.00  0.00            
ATOM    150  C   PHE X  18      13.523  16.062  24.609  0.00  0.00            
ATOM    151  O   PHE X  18      12.827  16.745  25.352  0.00  0.00            
ATOM    152  N   ASP X  19      14.842  16.169  24.525  0.00  0.00            
ATOM    153  CA  ASP X  19      15.620  17.128  25.169  0.00  0.00            
ATOM    154  CB  ASP X  19      16.926  16.578  25.827  0.00  0.00            
ATOM    155  CG  ASP X  19      16.544  15.539  26.878  0.00  0.00            
ATOM    156  OD1 ASP X  19      15.678  15.898  27.695  0.00  0.00            
ATOM    157  OD2 ASP X  19      17.125  14.435  26.908  0.00  0.00            
ATOM    158  C   ASP X  19      16.383  17.778  24.007  0.00  0.00            
ATOM    159  O   ASP X  19      17.597  17.692  23.880  0.00  0.00            
ATOM    160  N   LYS X  20      15.601  18.443  23.141  0.00  0.00            
ATOM    161  CA  LYS X  20      16.138  19.074  22.019  0.00  0.00            
ATOM    162  CB  LYS X  20      14.851  19.650  21.424  0.00  0.00            
ATOM    163  CG  LYS X  20      13.614  18.805  21.566  0.00  0.00            
ATOM    164  CD  LYS X  20      12.500  19.275  20.653  0.00  0.00            
ATOM    165  CE  LYS X  20      12.547  18.669  19.274  0.00  0.00            
ATOM    166  NZ  LYS X  20      12.325  17.193  19.218  0.00  0.00            
ATOM    167  C   LYS X  20      17.410  19.856  22.201  0.00  0.00            
ATOM    168  O   LYS X  20      18.444  19.734  21.550  0.00  0.00            
ATOM    169  N   ASP X  21      17.295  20.697  23.221  0.00  0.00            
ATOM    170  CA  ASP X  21      18.440  21.508  23.540  0.00  0.00            
ATOM    171  CB  ASP X  21      18.087  22.743  24.333  0.00  0.00            
ATOM    172  CG  ASP X  21      17.306  23.783  23.530  0.00  0.00            
ATOM    173  OD1 ASP X  21      17.354  23.738  22.296  0.00  0.00            
ATOM    174  OD2 ASP X  21      16.528  24.513  24.164  0.00  0.00            
ATOM    175  C   ASP X  21      19.845  20.906  24.025  0.00  0.00            
ATOM    176  O   ASP X  21      20.991  21.344  23.867  0.00  0.00            
ATOM    177  N   GLY X  22      19.589  19.847  24.800  0.00  0.00            
ATOM    178  CA  GLY X  22      20.352  19.106  25.636  0.00  0.00            
ATOM    179  C   GLY X  22      20.757  19.724  26.863  0.00  0.00            
ATOM    180  O   GLY X  22      21.917  19.785  27.276  0.00  0.00            
ATOM    181  N   ASP X  23      19.720  20.201  27.546  0.00  0.00            
ATOM    182  CA  ASP X  23      19.897  20.850  28.806  0.00  0.00            
ATOM    183  CB  ASP X  23      18.666  21.698  29.117  0.00  0.00            
ATOM    184  CG  ASP X  23      18.343  22.728  28.069  0.00  0.00            
ATOM    185  OD1 ASP X  23      19.080  23.725  27.860  0.00  0.00            
ATOM    186  OD2 ASP X  23      17.278  22.528  27.424  0.00  0.00            
ATOM    187  C   ASP X  23      19.779  20.060  30.024  0.00  0.00            
ATOM    188  O   ASP X  23      19.960  20.447  31.163  0.00  0.00            
ATOM    189  N   GLY X  24      19.354  18.836  29.771  0.00  0.00            
ATOM    190  CA  GLY X  24      19.221  17.911  30.922  0.00  0.00            
ATOM    191  C   GLY X  24      17.658  17.591  31.214  0.00  0.00            
ATOM    192  O   GLY X  24      17.233  16.478  31.540  0.00  0.00            
ATOM    193  N   THR X  25      16.949  18.715  31.333  0.00  0.00            
ATOM    194  CA  THR X  25      15.588  18.541  31.364  0.00  0.00            
ATOM    195  CB  THR X  25      15.413  19.803  32.199  0.00  0.00            
ATOM    196  OG1 THR X  25      16.556  19.860  33.046  0.00  0.00            
ATOM    197  CG2 THR X  25      14.134  19.828  33.014  0.00  0.00            
ATOM    198  C   THR X  25      14.574  18.721  30.357  0.00  0.00            
ATOM    199  O   THR X  25      14.825  19.423  29.376  0.00  0.00            
ATOM    200  N   ILE X  26      13.463  18.002  30.444  0.00  0.00            
ATOM    201  CA  ILE X  26      12.403  17.962  29.470  0.00  0.00            
ATOM    202  CB  ILE X  26      11.786  16.530  29.326  0.00  0.00            
ATOM    203  CG1 ILE X  26      12.856  15.504  28.943  0.00  0.00            
ATOM    204  CG2 ILE X  26      10.675  16.530  28.278  0.00  0.00            
ATOM    205  CD1 ILE X  26      13.569  15.775  27.627  0.00  0.00            
ATOM    206  C   ILE X  26      11.409  19.004  29.624  0.00  0.00            
ATOM    207  O   ILE X  26      10.717  18.829  30.626  0.00  0.00            
ATOM    208  N   THR X  27      11.243  20.058  28.820  0.00  0.00            
ATOM    209  CA  THR X  27      10.044  20.883  29.568  0.00  0.00            
ATOM    210  CB  THR X  27      10.651  22.286  29.477  0.00  0.00            
ATOM    211  OG1 THR X  27      11.188  22.457  28.166  0.00  0.00            
ATOM    212  CG2 THR X  27      11.767  22.454  30.512  0.00  0.00            
ATOM    213  C   THR X  27       8.652  20.464  28.847  0.00  0.00            
ATOM    214  O   THR X  27       8.518  19.494  28.115  0.00  0.00            
ATOM    215  N   THR X  28       7.699  21.350  29.076  0.00  0.00            
ATOM    216  CA  THR X  28       6.483  21.167  28.477  0.00  0.00            
ATOM    217  CB  THR X  28       5.339  22.029  29.112  0.00  0.00            
ATOM    218  OG1 THR X  28       5.573  23.417  28.834  0.00  0.00            
ATOM    219  CG2 THR X  28       5.249  21.811  30.608  0.00  0.00            
ATOM    220  C   THR X  28       6.486  21.766  27.037  0.00  0.00            
ATOM    221  O   THR X  28       5.602  21.573  26.199  0.00  0.00            
ATOM    222  N   LYS X  29       7.540  22.547  26.821  0.00  0.00            
ATOM    223  CA  LYS X  29       7.766  23.153  25.547  0.00  0.00            
ATOM    224  CB  LYS X  29       8.495  24.509  25.551  0.00  0.00            
ATOM    225  CG  LYS X  29       8.550  25.221  24.200  0.00  0.00            
ATOM    226  CD  LYS X  29       9.514  26.373  24.145  0.00  0.00            
ATOM    227  CE  LYS X  29      10.190  26.467  22.794  0.00  0.00            
ATOM    228  NZ  LYS X  29      11.628  26.759  22.877  0.00  0.00            
ATOM    229  C   LYS X  29       8.420  22.095  24.610  0.00  0.00            
ATOM    230  O   LYS X  29       8.055  21.894  23.456  0.00  0.00            
ATOM    231  N   GLU X  30       9.405  21.397  25.171  0.00  0.00            
ATOM    232  CA  GLU X  30       9.980  20.368  24.406  0.00  0.00            
ATOM    233  CB  GLU X  30      11.175  19.833  25.202  0.00  0.00            
ATOM    234  CG  GLU X  30      12.170  20.926  25.572  0.00  0.00            
ATOM    235  CD  GLU X  30      13.351  20.457  26.428  0.00  0.00            
ATOM    236  OE1 GLU X  30      13.238  19.430  27.143  0.00  0.00            
ATOM    237  OE2 GLU X  30      14.399  21.151  26.405  0.00  0.00            
ATOM    238  C   GLU X  30       9.114  19.195  24.006  0.00  0.00            
ATOM    239  O   GLU X  30       9.243  18.543  22.974  0.00  0.00            
ATOM    240  N   LEU X  31       8.217  18.904  24.947  0.00  0.00            
ATOM    241  CA  LEU X  31       7.315  17.806  24.669  0.00  0.00            
ATOM    242  CB  LEU X  31       6.541  17.463  25.946  0.00  0.00            
ATOM    243  CG  LEU X  31       7.352  16.737  27.022  0.00  0.00            
ATOM    244  CD1 LEU X  31       6.601  16.739  28.333  0.00  0.00            
ATOM    245  CD2 LEU X  31       7.655  15.313  26.577  0.00  0.00            
ATOM    246  C   LEU X  31       6.208  18.200  23.654  0.00  0.00            
ATOM    247  O   LEU X  31       5.444  17.421  23.079  0.00  0.00            
ATOM    248  N   GLY X  32       6.133  19.523  23.527  0.00  0.00            
ATOM    249  CA  GLY X  32       5.175  20.077  22.600  0.00  0.00            
ATOM    250  C   GLY X  32       5.743  20.148  21.272  0.00  0.00            
ATOM    251  O   GLY X  32       5.098  19.927  20.249  0.00  0.00            
ATOM    252  N   THR X  33       7.053  20.385  21.264  0.00  0.00            
ATOM    253  CA  THR X  33       7.758  20.359  19.977  0.00  0.00            
ATOM    254  CB  THR X  33       9.266  20.679  20.169  0.00  0.00            
ATOM    255  OG1 THR X  33       9.332  21.983  20.780  0.00  0.00            
ATOM    256  CG2 THR X  33       9.962  20.869  18.814  0.00  0.00            
ATOM    257  C   THR X  33       7.689  19.055  19.224  0.00  0.00            
ATOM    258  O   THR X  33       7.442  19.000  18.023  0.00  0.00            
ATOM    259  N   VAL X  34       7.843  17.975  19.979  0.00  0.00            
ATOM    260  CA  VAL X  34       7.694  16.721  19.502  0.00  0.00            
ATOM    261  CB  VAL X  34       8.133  15.684  20.572  0.00  0.00            
ATOM    262  CG1 VAL X  34       7.965  14.259  20.052  0.00  0.00            
ATOM    263  CG2 VAL X  34       9.577  15.935  21.023  0.00  0.00            
ATOM    264  C   VAL X  34       6.386  16.314  18.922  0.00  0.00            
ATOM    265  O   VAL X  34       6.249  15.830  17.792  0.00  0.00            
ATOM    266  N   MET X  35       5.360  16.534  19.744  0.00  0.00            
ATOM    267  CA  MET X  35       4.018  16.277  19.254  0.00  0.00            
ATOM    268  CB  MET X  35       3.014  16.492  20.377  0.00  0.00            
ATOM    269  CG  MET X  35       3.271  15.622  21.591  0.00  0.00            
ATOM    270  SD  MET X  35       2.183  16.140  22.961  0.00  0.00            
ATOM    271  CE  MET X  35       0.711  15.598  22.342  0.00  0.00            
ATOM    272  C   MET X  35       3.481  17.008  18.064  0.00  0.00            
ATOM    273  O   MET X  35       2.676  16.542  17.263  0.00  0.00            
ATOM    274  N   ARG X  36       3.955  18.251  17.987  0.00  0.00            
ATOM    275  CA  ARG X  36       3.611  19.015  16.872  0.00  0.00            
ATOM    276  CB  ARG X  36       4.137  20.450  17.031  0.00  0.00            
ATOM    277  CG  ARG X  36       3.110  21.445  17.588  0.00  0.00            
ATOM    278  CD  ARG X  36       3.763  22.750  18.071  0.00  0.00            
ATOM    279  NE  ARG X  36       3.188  23.233  19.330  0.00  0.00            
ATOM    280  CZ  ARG X  36       3.840  23.998  20.206  0.00  0.00            
ATOM    281  NH1 ARG X  36       5.085  24.374  19.965  0.00  0.00            
ATOM    282  NH2 ARG X  36       3.249  24.390  21.325  0.00  0.00            
ATOM    283  C   ARG X  36       4.217  18.505  15.567  0.00  0.00            
ATOM    284  O   ARG X  36       3.692  18.600  14.453  0.00  0.00            
ATOM    285  N   SER X  37       5.413  17.962  15.761  0.00  0.00            
ATOM    286  CA  SER X  37       6.074  17.357  14.662  0.00  0.00            
ATOM    287  CB  SER X  37       7.467  16.866  15.096  0.00  0.00            
ATOM    288  OG  SER X  37       8.331  17.933  15.442  0.00  0.00            
ATOM    289  C   SER X  37       5.530  16.130  14.146  0.00  0.00            
ATOM    290  O   SER X  37       5.777  15.659  13.037  0.00  0.00            
ATOM    291  N   LEU X  38       4.647  15.575  14.977  0.00  0.00            
ATOM    292  CA  LEU X  38       3.854  14.466  14.589  0.00  0.00            
ATOM    293  CB  LEU X  38       3.656  13.580  15.825  0.00  0.00            
ATOM    294  CG  LEU X  38       4.887  13.144  16.609  0.00  0.00            
ATOM    295  CD1 LEU X  38       4.455  12.256  17.751  0.00  0.00            
ATOM    296  CD2 LEU X  38       5.827  12.400  15.681  0.00  0.00            
ATOM    297  C   LEU X  38       2.391  14.656  14.210  0.00  0.00            
ATOM    298  O   LEU X  38       1.627  13.656  13.986  0.00  0.00            
ATOM    299  N   GLY X  39       2.000  15.922  14.015  0.00  0.00            
ATOM    300  CA  GLY X  39       0.749  16.246  13.692  0.00  0.00            
ATOM    301  C   GLY X  39      -0.032  16.994  14.687  0.00  0.00            
ATOM    302  O   GLY X  39      -0.494  18.137  14.595  0.00  0.00            
ATOM    303  N   GLN X  40      -0.113  16.244  15.789  0.00  0.00            
ATOM    304  CA  GLN X  40      -0.831  16.887  16.935  0.00  0.00            
ATOM    305  CB  GLN X  40      -0.791  15.779  17.965  0.00  0.00            
ATOM    306  CG  GLN X  40      -1.375  14.472  17.446  0.00  0.00            
ATOM    307  CD  GLN X  40      -1.348  13.410  18.538  0.00  0.00            
ATOM    308  OE1 GLN X  40      -1.006  12.315  18.163  0.00  0.00            
ATOM    309  NE2 GLN X  40      -1.684  13.750  19.786  0.00  0.00            
ATOM    310  C   GLN X  40      -0.327  17.907  17.800  0.00  0.00            
ATOM    311  O   GLN X  40       0.823  17.956  18.235  0.00  0.00            
ATOM    312  N   ASN X  41      -1.177  18.923  17.874  0.00  0.00            
ATOM    313  CA  ASN X  41      -0.970  20.060  18.662  0.00  0.00            
ATOM    314  CB  ASN X  41      -1.434  21.254  17.825  0.00  0.00            
ATOM    315  CG  ASN X  41      -1.121  22.581  18.489  0.00  0.00            
ATOM    316  OD1 ASN X  41      -0.960  22.650  19.704  0.00  0.00            
ATOM    317  ND2 ASN X  41      -1.032  23.642  17.691  0.00  0.00            
ATOM    318  C   ASN X  41      -1.684  20.084  19.962  0.00  0.00            
ATOM    319  O   ASN X  41      -2.876  20.368  20.055  0.00  0.00            
ATOM    320  N   PRO X  42      -0.985  19.554  20.956  0.00  0.00            
ATOM    321  CA  PRO X  42      -1.680  19.573  22.166  0.00  0.00            
ATOM    322  CB  PRO X  42      -0.828  18.483  22.835  0.00  0.00            
ATOM    323  CG  PRO X  42      -0.225  17.730  21.666  0.00  0.00            
ATOM    324  CD  PRO X  42       0.130  18.864  20.745  0.00  0.00            
ATOM    325  C   PRO X  42      -1.385  20.686  22.996  0.00  0.00            
ATOM    326  O   PRO X  42      -0.311  21.293  23.033  0.00  0.00            
ATOM    327  N   THR X  43      -2.505  21.218  23.495  0.00  0.00            
ATOM    328  CA  THR X  43      -2.582  22.290  24.389  0.00  0.00            
ATOM    329  CB  THR X  43      -4.076  22.503  24.830  0.00  0.00            
ATOM    330  OG1 THR X  43      -4.306  21.442  25.827  0.00  0.00            
ATOM    331  CG2 THR X  43      -5.137  22.497  23.760  0.00  0.00            
ATOM    332  C   THR X  43      -1.681  22.386  25.481  0.00  0.00            
ATOM    333  O   THR X  43      -1.039  21.347  25.718  0.00  0.00            
ATOM    334  N   GLU X  44      -1.529  23.512  26.148  0.00  0.00            
ATOM    335  CA  GLU X  44      -0.671  23.593  27.249  0.00  0.00            
ATOM    336  CB  GLU X  44      -0.641  25.038  27.762  0.00  0.00            
ATOM    337  CG  GLU X  44       0.177  25.927  26.879  0.00  0.00            
ATOM    338  CD  GLU X  44       1.676  25.787  27.008  0.00  0.00            
ATOM    339  OE1 GLU X  44       2.212  25.209  27.966  0.00  0.00            
ATOM    340  OE2 GLU X  44       2.386  26.296  26.110  0.00  0.00            
ATOM    341  C   GLU X  44      -1.096  22.725  28.432  0.00  0.00            
ATOM    342  O   GLU X  44      -0.318  22.123  29.169  0.00  0.00            
ATOM    343  N   ALA X  45      -2.420  22.655  28.567  0.00  0.00            
ATOM    344  CA  ALA X  45      -2.940  21.785  29.582  0.00  0.00            
ATOM    345  CB  ALA X  45      -4.438  21.998  29.772  0.00  0.00            
ATOM    346  C   ALA X  45      -2.620  20.324  29.473  0.00  0.00            
ATOM    347  O   ALA X  45      -2.239  19.650  30.424  0.00  0.00            
ATOM    348  N   GLU X  46      -2.704  19.824  28.241  0.00  0.00            
ATOM    349  CA  GLU X  46      -2.302  18.520  28.031  0.00  0.00            
ATOM    350  CB  GLU X  46      -2.629  18.163  26.577  0.00  0.00            
ATOM    351  CG  GLU X  46      -4.099  18.378  26.236  0.00  0.00            
ATOM    352  CD  GLU X  46      -4.467  18.101  24.775  0.00  0.00            
ATOM    353  OE1 GLU X  46      -3.586  18.180  23.882  0.00  0.00            
ATOM    354  OE2 GLU X  46      -5.666  17.829  24.519  0.00  0.00            
ATOM    355  C   GLU X  46      -0.815  18.216  28.338  0.00  0.00            
ATOM    356  O   GLU X  46      -0.442  17.238  28.977  0.00  0.00            
ATOM    357  N   LEU X  47       0.037  19.140  27.898  0.00  0.00            
ATOM    358  CA  LEU X  47       1.361  19.009  28.210  0.00  0.00            
ATOM    359  CB  LEU X  47       2.152  20.020  27.389  0.00  0.00            
ATOM    360  CG  LEU X  47       2.237  19.809  25.874  0.00  0.00            
ATOM    361  CD1 LEU X  47       2.944  20.981  25.212  0.00  0.00            
ATOM    362  CD2 LEU X  47       2.964  18.498  25.614  0.00  0.00            
ATOM    363  C   LEU X  47       1.715  19.057  29.701  0.00  0.00            
ATOM    364  O   LEU X  47       2.540  18.348  30.274  0.00  0.00            
ATOM    365  N   GLN X  48       0.982  19.970  30.336  0.00  0.00            
ATOM    366  CA  GLN X  48       1.206  20.056  31.805  0.00  0.00            
ATOM    367  CB  GLN X  48       0.423  21.234  32.398  0.00  0.00            
ATOM    368  CG  GLN X  48       1.086  22.571  32.066  0.00  0.00            
ATOM    369  CD  GLN X  48       0.159  23.739  32.380  0.00  0.00            
ATOM    370  OE1 GLN X  48      -1.039  23.554  32.597  0.00  0.00            
ATOM    371  NE2 GLN X  48       0.709  24.948  32.386  0.00  0.00            
ATOM    372  C   GLN X  48       0.859  18.891  32.595  0.00  0.00            
ATOM    373  O   GLN X  48       1.503  18.463  33.551  0.00  0.00            
ATOM    374  N   ASP X  49      -0.230  18.283  32.127  0.00  0.00            
ATOM    375  CA  ASP X  49      -0.639  17.051  32.832  0.00  0.00            
ATOM    376  CB  ASP X  49      -1.980  16.600  32.241  0.00  0.00            
ATOM    377  CG  ASP X  49      -3.140  17.486  32.653  0.00  0.00            
ATOM    378  OD1 ASP X  49      -2.989  18.302  33.588  0.00  0.00            
ATOM    379  OD2 ASP X  49      -4.219  17.351  32.034  0.00  0.00            
ATOM    380  C   ASP X  49       0.367  15.900  32.711  0.00  0.00            
ATOM    381  O   ASP X  49       0.660  15.198  33.673  0.00  0.00            
ATOM    382  N   MET X  50       0.960  15.760  31.527  0.00  0.00            
ATOM    383  CA  MET X  50       1.962  14.883  31.358  0.00  0.00            
ATOM    384  CB  MET X  50       2.436  14.921  29.904  0.00  0.00            
ATOM    385  CG  MET X  50       1.384  14.381  28.967  0.00  0.00            
ATOM    386  SD  MET X  50       1.700  14.626  27.224  0.00  0.00            
ATOM    387  CE  MET X  50       2.887  13.291  26.914  0.00  0.00            
ATOM    388  C   MET X  50       3.204  15.097  32.292  0.00  0.00            
ATOM    389  O   MET X  50       3.743  14.217  32.955  0.00  0.00            
ATOM    390  N   ILE X  51       3.619  16.362  32.327  0.00  0.00            
ATOM    391  CA  ILE X  51       4.682  16.642  33.224  0.00  0.00            
ATOM    392  CB  ILE X  51       5.124  18.107  33.004  0.00  0.00            
ATOM    393  CG1 ILE X  51       5.654  18.308  31.575  0.00  0.00            
ATOM    394  CG2 ILE X  51       6.156  18.447  34.060  0.00  0.00            
ATOM    395  CD1 ILE X  51       6.025  19.716  31.183  0.00  0.00            
ATOM    396  C   ILE X  51       4.400  16.486  34.683  0.00  0.00            
ATOM    397  O   ILE X  51       5.196  16.062  35.511  0.00  0.00            
ATOM    398  N   ASN X  52       3.161  16.859  34.995  0.00  0.00            
ATOM    399  CA  ASN X  52       2.769  16.668  36.340  0.00  0.00            
ATOM    400  CB  ASN X  52       1.327  17.160  36.465  0.00  0.00            
ATOM    401  CG  ASN X  52       1.215  18.666  36.385  0.00  0.00            
ATOM    402  OD1 ASN X  52       0.234  19.189  35.874  0.00  0.00            
ATOM    403  ND2 ASN X  52       2.220  19.371  36.895  0.00  0.00            
ATOM    404  C   ASN X  52       2.638  15.223  36.863  0.00  0.00            
ATOM    405  O   ASN X  52       2.401  14.849  38.030  0.00  0.00            
ATOM    406  N   GLU X  53       2.680  14.328  35.845  0.00  0.00            
ATOM    407  CA  GLU X  53       2.780  12.984  36.301  0.00  0.00            
ATOM    408  CB  GLU X  53       2.327  12.323  34.991  0.00  0.00            
ATOM    409  CG  GLU X  53       3.421  11.641  34.176  0.00  0.00            
ATOM    410  CD  GLU X  53       3.132  11.636  32.685  0.00  0.00            
ATOM    411  OE1 GLU X  53       2.394  12.528  32.210  0.00  0.00            
ATOM    412  OE2 GLU X  53       3.661  10.750  31.982  0.00  0.00            
ATOM    413  C   GLU X  53       4.285  12.688  36.846  0.00  0.00            
ATOM    414  O   GLU X  53       4.618  12.145  37.897  0.00  0.00            
ATOM    415  N   VAL X  54       5.168  13.100  35.933  0.00  0.00            
ATOM    416  CA  VAL X  54       6.497  12.860  36.373  0.00  0.00            
ATOM    417  CB  VAL X  54       7.333  12.889  35.074  0.00  0.00            
ATOM    418  CG1 VAL X  54       8.836  12.704  35.382  0.00  0.00            
ATOM    419  CG2 VAL X  54       6.828  11.797  34.106  0.00  0.00            
ATOM    420  C   VAL X  54       7.486  13.883  36.848  0.00  0.00            
ATOM    421  O   VAL X  54       8.676  13.856  36.533  0.00  0.00            
ATOM    422  N   ASP X  55       6.946  14.887  37.542  0.00  0.00            
ATOM    423  CA  ASP X  55       7.818  15.873  38.067  0.00  0.00            
ATOM    424  CB  ASP X  55       7.288  17.171  37.423  0.00  0.00            
ATOM    425  CG  ASP X  55       5.779  17.388  37.642  0.00  0.00            
ATOM    426  OD1 ASP X  55       5.098  16.521  38.242  0.00  0.00            
ATOM    427  OD2 ASP X  55       5.267  18.442  37.200  0.00  0.00            
ATOM    428  C   ASP X  55       7.602  15.962  39.563  0.00  0.00            
ATOM    429  O   ASP X  55       6.860  16.777  40.108  0.00  0.00            
ATOM    430  N   ALA X  56       8.353  15.106  40.267  0.00  0.00            
ATOM    431  CA  ALA X  56       8.252  14.996  41.527  0.00  0.00            
ATOM    432  CB  ALA X  56       9.048  13.745  41.914  0.00  0.00            
ATOM    433  C   ALA X  56       8.381  16.261  42.464  0.00  0.00            
ATOM    434  O   ALA X  56       7.747  16.599  43.458  0.00  0.00            
ATOM    435  N   ASP X  57       9.407  16.968  41.992  0.00  0.00            
ATOM    436  CA  ASP X  57       9.603  18.188  42.858  0.00  0.00            
ATOM    437  CB  ASP X  57      11.051  18.656  42.674  0.00  0.00            
ATOM    438  CG  ASP X  57      12.068  17.732  43.352  0.00  0.00            
ATOM    439  OD1 ASP X  57      11.669  16.795  44.086  0.00  0.00            
ATOM    440  OD2 ASP X  57      13.281  17.957  43.153  0.00  0.00            
ATOM    441  C   ASP X  57       8.933  19.378  42.370  0.00  0.00            
ATOM    442  O   ASP X  57       8.824  20.331  43.142  0.00  0.00            
ATOM    443  N   GLY X  58       8.290  19.310  41.205  0.00  0.00            
ATOM    444  CA  GLY X  58       7.476  20.532  40.986  0.00  0.00            
ATOM    445  C   GLY X  58       8.209  21.634  40.322  0.00  0.00            
ATOM    446  O   GLY X  58       7.699  22.750  40.205  0.00  0.00            
ATOM    447  N   ASN X  59       9.483  21.393  40.037  0.00  0.00            
ATOM    448  CA  ASN X  59      10.192  22.529  39.538  0.00  0.00            
ATOM    449  CB  ASN X  59      11.625  21.992  39.489  0.00  0.00            
ATOM    450  CG  ASN X  59      12.092  21.478  40.830  0.00  0.00            
ATOM    451  OD1 ASN X  59      12.169  22.233  41.805  0.00  0.00            
ATOM    452  ND2 ASN X  59      12.400  20.188  40.894  0.00  0.00            
ATOM    453  C   ASN X  59       9.811  23.005  38.189  0.00  0.00            
ATOM    454  O   ASN X  59      10.250  24.005  37.656  0.00  0.00            
ATOM    455  N   GLY X  60       8.934  22.211  37.587  0.00  0.00            
ATOM    456  CA  GLY X  60       8.541  22.429  36.266  0.00  0.00            
ATOM    457  C   GLY X  60       8.873  21.554  35.168  0.00  0.00            
ATOM    458  O   GLY X  60       8.047  21.108  34.358  0.00  0.00            
ATOM    459  N   THR X  61      10.127  21.099  35.223  0.00  0.00            
ATOM    460  CA  THR X  61      10.754  20.085  34.426  0.00  0.00            
ATOM    461  CB  THR X  61      12.061  20.733  33.893  0.00  0.00            
ATOM    462  OG1 THR X  61      13.065  20.748  34.904  0.00  0.00            
ATOM    463  CG2 THR X  61      11.922  22.189  33.402  0.00  0.00            
ATOM    464  C   THR X  61      11.126  18.677  34.947  0.00  0.00            
ATOM    465  O   THR X  61      11.094  18.420  36.150  0.00  0.00            
ATOM    466  N   ILE X  62      11.333  17.762  34.006  0.00  0.00            
ATOM    467  CA  ILE X  62      11.746  16.470  34.328  0.00  0.00            
ATOM    468  CB  ILE X  62      10.920  15.440  33.492  0.00  0.00            
ATOM    469  CG1 ILE X  62      11.031  14.044  34.087  0.00  0.00            
ATOM    470  CG2 ILE X  62      11.349  15.438  32.045  0.00  0.00            
ATOM    471  CD1 ILE X  62       9.836  13.165  33.775  0.00  0.00            
ATOM    472  C   ILE X  62      13.194  16.152  33.904  0.00  0.00            
ATOM    473  O   ILE X  62      13.644  16.036  32.770  0.00  0.00            
ATOM    474  N   ASP X  63      13.972  16.137  34.983  0.00  0.00            
ATOM    475  CA  ASP X  63      15.315  15.693  35.121  0.00  0.00            
ATOM    476  CB  ASP X  63      15.720  16.532  36.356  0.00  0.00            
ATOM    477  CG  ASP X  63      17.218  16.738  36.384  0.00  0.00            
ATOM    478  OD1 ASP X  63      18.042  16.193  35.610  0.00  0.00            
ATOM    479  OD2 ASP X  63      17.529  17.487  37.376  0.00  0.00            
ATOM    480  C   ASP X  63      15.451  14.178  35.165  0.00  0.00            
ATOM    481  O   ASP X  63      14.590  13.327  35.362  0.00  0.00            
ATOM    482  N   PHE X  64      16.611  13.884  34.546  0.00  0.00            
ATOM    483  CA  PHE X  64      17.227  12.629  34.245  0.00  0.00            
ATOM    484  CB  PHE X  64      18.735  12.655  34.030  0.00  0.00            
ATOM    485  CG  PHE X  64      19.302  11.345  33.585  0.00  0.00            
ATOM    486  CD1 PHE X  64      19.135  10.916  32.266  0.00  0.00            
ATOM    487  CD2 PHE X  64      19.966  10.520  34.483  0.00  0.00            
ATOM    488  CE1 PHE X  64      19.619   9.678  31.846  0.00  0.00            
ATOM    489  CE2 PHE X  64      20.455   9.275  34.076  0.00  0.00            
ATOM    490  CZ  PHE X  64      20.277   8.856  32.742  0.00  0.00            
ATOM    491  C   PHE X  64      16.902  11.527  35.135  0.00  0.00            
ATOM    492  O   PHE X  64      16.326  10.499  34.762  0.00  0.00            
ATOM    493  N   PRO X  65      17.245  11.745  36.405  0.00  0.00            
ATOM    494  CA  PRO X  65      16.913  10.702  37.452  0.00  0.00            
ATOM    495  CB  PRO X  65      17.488  11.291  38.734  0.00  0.00            
ATOM    496  CG  PRO X  65      18.729  11.960  38.239  0.00  0.00            
ATOM    497  CD  PRO X  65      18.211  12.689  37.012  0.00  0.00            
ATOM    498  C   PRO X  65      15.449  10.468  37.641  0.00  0.00            
ATOM    499  O   PRO X  65      15.008   9.350  37.853  0.00  0.00            
ATOM    500  N   GLU X  66      14.671  11.519  37.489  0.00  0.00            
ATOM    501  CA  GLU X  66      13.247  11.392  37.478  0.00  0.00            
ATOM    502  CB  GLU X  66      12.606  12.763  37.667  0.00  0.00            
ATOM    503  CG  GLU X  66      12.667  13.233  39.109  0.00  0.00            
ATOM    504  CD  GLU X  66      12.054  14.611  39.246  0.00  0.00            
ATOM    505  OE1 GLU X  66      12.412  15.501  38.444  0.00  0.00            
ATOM    506  OE2 GLU X  66      11.225  14.812  40.168  0.00  0.00            
ATOM    507  C   GLU X  66      12.700  10.705  36.277  0.00  0.00            
ATOM    508  O   GLU X  66      11.842   9.831  36.368  0.00  0.00            
ATOM    509  N   PHE X  67      13.274  11.035  35.127  0.00  0.00            
ATOM    510  CA  PHE X  67      12.937  10.447  33.896  0.00  0.00            
ATOM    511  CB  PHE X  67      12.971  11.256  32.554  0.00  0.00            
ATOM    512  CG  PHE X  67      14.341  11.506  31.956  0.00  0.00            
ATOM    513  CD1 PHE X  67      15.233  10.467  31.709  0.00  0.00            
ATOM    514  CD2 PHE X  67      14.733  12.821  31.635  0.00  0.00            
ATOM    515  CE1 PHE X  67      16.514  10.751  31.158  0.00  0.00            
ATOM    516  CE2 PHE X  67      15.995  13.106  31.088  0.00  0.00            
ATOM    517  CZ  PHE X  67      16.880  12.073  30.850  0.00  0.00            
ATOM    518  C   PHE X  67      13.363   9.005  33.664  0.00  0.00            
ATOM    519  O   PHE X  67      12.692   8.244  32.974  0.00  0.00            
ATOM    520  N   LEU X  68      14.448   8.605  34.327  0.00  0.00            
ATOM    521  CA  LEU X  68      14.872   7.215  34.269  0.00  0.00            
ATOM    522  CB  LEU X  68      16.372   7.203  34.524  0.00  0.00            
ATOM    523  CG  LEU X  68      17.137   8.138  33.586  0.00  0.00            
ATOM    524  CD1 LEU X  68      18.613   8.061  33.885  0.00  0.00            
ATOM    525  CD2 LEU X  68      16.860   7.767  32.133  0.00  0.00            
ATOM    526  C   LEU X  68      14.180   6.184  35.082  0.00  0.00            
ATOM    527  O   LEU X  68      14.346   4.981  34.829  0.00  0.00            
ATOM    528  N   SER X  69      13.356   6.598  36.049  0.00  0.00            
ATOM    529  CA  SER X  69      12.607   5.768  36.795  0.00  0.00            
ATOM    530  CB  SER X  69      12.681   6.067  38.304  0.00  0.00            
ATOM    531  OG  SER X  69      12.470   7.373  38.732  0.00  0.00            
ATOM    532  C   SER X  69      11.200   5.470  36.163  0.00  0.00            
ATOM    533  O   SER X  69      10.713   4.362  35.931  0.00  0.00            
ATOM    534  N   LEU X  70      10.553   6.608  35.910  0.00  0.00            
ATOM    535  CA  LEU X  70       9.213   6.435  35.302  0.00  0.00            
ATOM    536  CB  LEU X  70       8.464   7.753  35.489  0.00  0.00            
ATOM    537  CG  LEU X  70       8.218   8.284  36.900  0.00  0.00            
ATOM    538  CD1 LEU X  70       7.035   9.235  36.846  0.00  0.00            
ATOM    539  CD2 LEU X  70       7.956   7.148  37.872  0.00  0.00            
ATOM    540  C   LEU X  70       9.157   6.149  33.815  0.00  0.00            
ATOM    541  O   LEU X  70       8.108   5.799  33.277  0.00  0.00            
ATOM    542  N   MET X  71      10.255   6.397  33.113  0.00  0.00            
ATOM    543  CA  MET X  71      10.212   6.114  31.711  0.00  0.00            
ATOM    544  CB  MET X  71      10.943   7.263  31.001  0.00  0.00            
ATOM    545  CG  MET X  71      10.292   8.606  31.265  0.00  0.00            
ATOM    546  SD  MET X  71      11.011   9.996  30.394  0.00  0.00            
ATOM    547  CE  MET X  71       9.745  10.199  29.122  0.00  0.00            
ATOM    548  C   MET X  71      10.543   4.746  31.291  0.00  0.00            
ATOM    549  O   MET X  71       9.875   4.141  30.424  0.00  0.00            
ATOM    550  N   ALA X  72      11.624   4.279  31.891  0.00  0.00            
ATOM    551  CA  ALA X  72      12.073   3.013  31.568  0.00  0.00            
ATOM    552  CB  ALA X  72      13.181   2.686  32.529  0.00  0.00            
ATOM    553  C   ALA X  72      11.132   1.852  31.612  0.00  0.00            
ATOM    554  O   ALA X  72      11.246   0.774  31.030  0.00  0.00            
ATOM    555  N   ARG X  73      10.080   2.143  32.378  0.00  0.00            
ATOM    556  CA  ARG X  73       9.004   1.168  32.472  0.00  0.00            
ATOM    557  CB  ARG X  73       8.413   1.160  33.867  0.00  0.00            
ATOM    558  CG  ARG X  73       9.296   0.456  34.890  0.00  0.00            
ATOM    559  CD  ARG X  73       8.800   0.724  36.309  0.00  0.00            
ATOM    560  NE  ARG X  73       7.538   0.079  36.676  0.00  0.00            
ATOM    561  CZ  ARG X  73       7.441  -1.210  36.930  0.00  0.00            
ATOM    562  NH1 ARG X  73       8.510  -1.982  36.838  0.00  0.00            
ATOM    563  NH2 ARG X  73       6.265  -1.732  37.265  0.00  0.00            
ATOM    564  C   ARG X  73       7.986   1.366  31.298  0.00  0.00            
ATOM    565  O   ARG X  73       7.530   0.513  30.552  0.00  0.00            
ATOM    566  N   LYS X  74       7.636   2.651  31.231  0.00  0.00            
ATOM    567  CA  LYS X  74       6.648   2.989  30.084  0.00  0.00            
ATOM    568  CB  LYS X  74       6.254   4.447  30.246  0.00  0.00            
ATOM    569  CG  LYS X  74       5.410   4.684  31.508  0.00  0.00            
ATOM    570  CD  LYS X  74       4.751   6.054  31.550  0.00  0.00            
ATOM    571  CE  LYS X  74       3.779   6.252  32.688  0.00  0.00            
ATOM    572  NZ  LYS X  74       2.414   5.719  32.415  0.00  0.00            
ATOM    573  C   LYS X  74       7.282   2.737  28.738  0.00  0.00            
ATOM    574  O   LYS X  74       6.659   2.295  27.774  0.00  0.00            
ATOM    575  N   MET X  75       8.574   3.054  28.679  0.00  0.00            
ATOM    576  CA  MET X  75       9.249   2.764  27.511  0.00  0.00            
ATOM    577  CB  MET X  75      10.659   3.347  27.644  0.00  0.00            
ATOM    578  CG  MET X  75      11.480   3.301  26.360  0.00  0.00            
ATOM    579  SD  MET X  75      10.743   4.210  24.986  0.00  0.00            
ATOM    580  CE  MET X  75      11.505   5.855  25.183  0.00  0.00            
ATOM    581  C   MET X  75       9.424   1.450  26.949  0.00  0.00            
ATOM    582  O   MET X  75       9.367   1.146  25.759  0.00  0.00            
ATOM    583  N   LYS X  76       9.525   0.547  27.922  0.00  0.00            
ATOM    584  CA  LYS X  76       9.549  -0.880  27.485  0.00  0.00            
ATOM    585  CB  LYS X  76       9.921  -1.836  28.604  0.00  0.00            
ATOM    586  CG  LYS X  76      11.358  -1.704  29.122  0.00  0.00            
ATOM    587  CD  LYS X  76      11.418  -2.188  30.561  0.00  0.00            
ATOM    588  CE  LYS X  76      12.780  -2.738  30.953  0.00  0.00            
ATOM    589  NZ  LYS X  76      12.702  -3.470  32.253  0.00  0.00            
ATOM    590  C   LYS X  76       8.276  -1.359  26.723  0.00  0.00            
ATOM    591  O   LYS X  76       8.280  -1.993  25.673  0.00  0.00            
ATOM    592  N   GLU X  77       7.145  -0.985  27.318  0.00  0.00            
ATOM    593  CA  GLU X  77       6.009  -1.248  26.646  0.00  0.00            
ATOM    594  CB  GLU X  77       4.861  -0.880  27.592  0.00  0.00            
ATOM    595  CG  GLU X  77       4.977  -1.564  28.949  0.00  0.00            
ATOM    596  CD  GLU X  77       3.890  -1.177  29.958  0.00  0.00            
ATOM    597  OE1 GLU X  77       3.296  -0.076  29.847  0.00  0.00            
ATOM    598  OE2 GLU X  77       3.652  -1.982  30.893  0.00  0.00            
ATOM    599  C   GLU X  77       5.811  -0.678  25.260  0.00  0.00            
ATOM    600  O   GLU X  77       5.405  -1.265  24.265  0.00  0.00            
ATOM    601  N   GLN X  78       6.075   0.624  25.288  0.00  0.00            
ATOM    602  CA  GLN X  78       6.008   1.293  24.042  0.00  0.00            
ATOM    603  CB  GLN X  78       6.159   2.786  24.309  0.00  0.00            
ATOM    604  CG  GLN X  78       5.138   3.353  25.286  0.00  0.00            
ATOM    605  CD  GLN X  78       5.337   4.834  25.514  0.00  0.00            
ATOM    606  OE1 GLN X  78       6.414   5.276  25.918  0.00  0.00            
ATOM    607  NE2 GLN X  78       4.299   5.611  25.256  0.00  0.00            
ATOM    608  C   GLN X  78       7.020   1.016  22.874  0.00  0.00            
ATOM    609  O   GLN X  78       6.881   1.058  21.651  0.00  0.00            
ATOM    610  N   ASP X  79       8.193   0.781  23.445  0.00  0.00            
ATOM    611  CA  ASP X  79       9.218   0.576  22.402  0.00  0.00            
ATOM    612  CB  ASP X  79      10.602   0.444  23.042  0.00  0.00            
ATOM    613  CG  ASP X  79      11.114   1.726  23.670  0.00  0.00            
ATOM    614  OD1 ASP X  79      10.694   2.831  23.279  0.00  0.00            
ATOM    615  OD2 ASP X  79      11.996   1.636  24.563  0.00  0.00            
ATOM    616  C   ASP X  79       9.006  -0.663  21.458  0.00  0.00            
ATOM    617  O   ASP X  79       9.251  -0.804  20.247  0.00  0.00            
ATOM    618  N   SER X  80       8.513  -1.633  22.226  0.00  0.00            
ATOM    619  CA  SER X  80       8.342  -2.893  21.467  0.00  0.00            
ATOM    620  CB  SER X  80       8.211  -4.128  22.396  0.00  0.00            
ATOM    621  OG  SER X  80       7.206  -3.851  23.354  0.00  0.00            
ATOM    622  C   SER X  80       7.341  -2.770  20.265  0.00  0.00            
ATOM    623  O   SER X  80       7.472  -3.113  19.095  0.00  0.00            
ATOM    624  N   GLU X  81       6.223  -2.202  20.713  0.00  0.00            
ATOM    625  CA  GLU X  81       5.269  -2.063  19.653  0.00  0.00            
ATOM    626  CB  GLU X  81       3.947  -1.677  20.324  0.00  0.00            
ATOM    627  CG  GLU X  81       3.473  -2.720  21.329  0.00  0.00            
ATOM    628  CD  GLU X  81       2.189  -2.351  22.080  0.00  0.00            
ATOM    629  OE1 GLU X  81       1.865  -1.144  22.213  0.00  0.00            
ATOM    630  OE2 GLU X  81       1.512  -3.290  22.570  0.00  0.00            
ATOM    631  C   GLU X  81       5.595  -1.027  18.577  0.00  0.00            
ATOM    632  O   GLU X  81       5.395  -1.102  17.366  0.00  0.00            
ATOM    633  N   GLU X  82       6.192   0.017  19.147  0.00  0.00            
ATOM    634  CA  GLU X  82       6.604   1.081  18.177  0.00  0.00            
ATOM    635  CB  GLU X  82       7.247   2.192  19.000  0.00  0.00            
ATOM    636  CG  GLU X  82       6.289   2.940  19.952  0.00  0.00            
ATOM    637  CD  GLU X  82       5.450   3.890  19.113  0.00  0.00            
ATOM    638  OE1 GLU X  82       6.034   4.818  18.498  0.00  0.00            
ATOM    639  OE2 GLU X  82       4.223   3.667  19.028  0.00  0.00            
ATOM    640  C   GLU X  82       7.791   0.869  17.276  0.00  0.00            
ATOM    641  O   GLU X  82       8.072   1.541  16.282  0.00  0.00            
ATOM    642  N   GLU X  83       8.497  -0.193  17.634  0.00  0.00            
ATOM    643  CA  GLU X  83       9.634  -0.549  16.815  0.00  0.00            
ATOM    644  CB  GLU X  83      10.852  -0.778  17.736  0.00  0.00            
ATOM    645  CG  GLU X  83      11.187   0.520  18.531  0.00  0.00            
ATOM    646  CD  GLU X  83      12.248   0.333  19.596  0.00  0.00            
ATOM    647  OE1 GLU X  83      13.162  -0.482  19.395  0.00  0.00            
ATOM    648  OE2 GLU X  83      12.194   1.045  20.621  0.00  0.00            
ATOM    649  C   GLU X  83       9.316  -1.186  15.456  0.00  0.00            
ATOM    650  O   GLU X  83       9.753  -0.775  14.377  0.00  0.00            
ATOM    651  N   LEU X  84       8.432  -2.170  15.542  0.00  0.00            
ATOM    652  CA  LEU X  84       7.973  -2.805  14.300  0.00  0.00            
ATOM    653  CB  LEU X  84       7.129  -4.038  14.624  0.00  0.00            
ATOM    654  CG  LEU X  84       7.876  -5.189  15.293  0.00  0.00            
ATOM    655  CD1 LEU X  84       6.926  -6.261  15.820  0.00  0.00            
ATOM    656  CD2 LEU X  84       8.842  -5.834  14.291  0.00  0.00            
ATOM    657  C   LEU X  84       7.294  -1.902  13.323  0.00  0.00            
ATOM    658  O   LEU X  84       7.606  -1.828  12.129  0.00  0.00            
ATOM    659  N   ILE X  85       6.277  -1.220  13.849  0.00  0.00            
ATOM    660  CA  ILE X  85       5.585  -0.313  13.023  0.00  0.00            
ATOM    661  CB  ILE X  85       4.323   0.226  13.769  0.00  0.00            
ATOM    662  CG1 ILE X  85       4.721   1.035  15.005  0.00  0.00            
ATOM    663  CG2 ILE X  85       3.388  -0.925  14.132  0.00  0.00            
ATOM    664  CD1 ILE X  85       3.538   1.569  15.796  0.00  0.00            
ATOM    665  C   ILE X  85       6.395   0.763  12.299  0.00  0.00            
ATOM    666  O   ILE X  85       6.295   1.078  11.120  0.00  0.00            
ATOM    667  N   GLU X  86       7.198   1.380  13.158  0.00  0.00            
ATOM    668  CA  GLU X  86       8.079   2.412  12.615  0.00  0.00            
ATOM    669  CB  GLU X  86       8.703   3.215  13.753  0.00  0.00            
ATOM    670  CG  GLU X  86       7.707   4.088  14.499  0.00  0.00            
ATOM    671  CD  GLU X  86       8.245   4.629  15.816  0.00  0.00            
ATOM    672  OE1 GLU X  86       9.257   4.094  16.322  0.00  0.00            
ATOM    673  OE2 GLU X  86       7.640   5.577  16.361  0.00  0.00            
ATOM    674  C   GLU X  86       9.255   2.058  11.744  0.00  0.00            
ATOM    675  O   GLU X  86       9.685   2.746  10.824  0.00  0.00            
ATOM    676  N   ALA X  87       9.763   0.863  12.044  0.00  0.00            
ATOM    677  CA  ALA X  87      10.875   0.405  11.200  0.00  0.00            
ATOM    678  CB  ALA X  87      11.520  -0.771  11.909  0.00  0.00            
ATOM    679  C   ALA X  87      10.505  -0.141   9.781  0.00  0.00            
ATOM    680  O   ALA X  87      11.357  -0.332   8.916  0.00  0.00            
ATOM    681  N   PHE X  88       9.251  -0.551   9.632  0.00  0.00            
ATOM    682  CA  PHE X  88       8.974  -1.103   8.395  0.00  0.00            
ATOM    683  CB  PHE X  88       8.597  -2.568   8.651  0.00  0.00            
ATOM    684  CG  PHE X  88       9.641  -3.447   9.276  0.00  0.00            
ATOM    685  CD1 PHE X  88       9.792  -3.468  10.658  0.00  0.00            
ATOM    686  CD2 PHE X  88      10.465  -4.275   8.502  0.00  0.00            
ATOM    687  CE1 PHE X  88      10.710  -4.310  11.289  0.00  0.00            
ATOM    688  CE2 PHE X  88      11.414  -5.077   9.102  0.00  0.00            
ATOM    689  CZ  PHE X  88      11.523  -5.112  10.494  0.00  0.00            
ATOM    690  C   PHE X  88       8.578   0.031   7.319  0.00  0.00            
ATOM    691  O   PHE X  88       9.067   0.347   6.235  0.00  0.00            
ATOM    692  N   LYS X  89       7.525   0.657   7.835  0.00  0.00            
ATOM    693  CA  LYS X  89       6.963   1.694   6.832  0.00  0.00            
ATOM    694  CB  LYS X  89       5.765   2.383   7.483  0.00  0.00            
ATOM    695  CG  LYS X  89       4.570   1.481   7.666  0.00  0.00            
ATOM    696  CD  LYS X  89       4.125   1.474   9.119  0.00  0.00            
ATOM    697  CE  LYS X  89       3.329   2.723   9.432  0.00  0.00            
ATOM    698  NZ  LYS X  89       2.340   3.020   8.349  0.00  0.00            
ATOM    699  C   LYS X  89       7.943   2.709   6.371  0.00  0.00            
ATOM    700  O   LYS X  89       8.010   3.095   5.211  0.00  0.00            
ATOM    701  N   VAL X  90       8.689   3.204   7.353  0.00  0.00            
ATOM    702  CA  VAL X  90       9.716   4.159   7.063  0.00  0.00            
ATOM    703  CB  VAL X  90      10.361   4.682   8.390  0.00  0.00            
ATOM    704  CG1 VAL X  90      11.609   5.519   8.112  0.00  0.00            
ATOM    705  CG2 VAL X  90       9.353   5.504   9.166  0.00  0.00            
ATOM    706  C   VAL X  90      10.819   3.743   6.185  0.00  0.00            
ATOM    707  O   VAL X  90      11.170   4.398   5.197  0.00  0.00            
ATOM    708  N   PHE X  91      11.391   2.590   6.530  0.00  0.00            
ATOM    709  CA  PHE X  91      12.471   2.020   5.687  0.00  0.00            
ATOM    710  CB  PHE X  91      13.080   0.771   6.335  0.00  0.00            
ATOM    711  CG  PHE X  91      13.703   0.894   7.698  0.00  0.00            
ATOM    712  CD1 PHE X  91      14.596   1.926   7.989  0.00  0.00            
ATOM    713  CD2 PHE X  91      13.463  -0.055   8.667  0.00  0.00            
ATOM    714  CE1 PHE X  91      15.235   2.016   9.203  0.00  0.00            
ATOM    715  CE2 PHE X  91      14.031   0.041   9.934  0.00  0.00            
ATOM    716  CZ  PHE X  91      14.945   1.076  10.183  0.00  0.00            
ATOM    717  C   PHE X  91      12.149   1.551   4.370  0.00  0.00            
ATOM    718  O   PHE X  91      13.051   1.544   3.536  0.00  0.00            
ATOM    719  N   ASP X  92      10.879   1.318   4.065  0.00  0.00            
ATOM    720  CA  ASP X  92      10.326   1.029   2.828  0.00  0.00            
ATOM    721  CB  ASP X  92       8.978   0.338   3.046  0.00  0.00            
ATOM    722  CG  ASP X  92       9.100  -0.950   3.831  0.00  0.00            
ATOM    723  OD1 ASP X  92      10.185  -1.572   3.795  0.00  0.00            
ATOM    724  OD2 ASP X  92       8.107  -1.338   4.484  0.00  0.00            
ATOM    725  C   ASP X  92       9.581   2.320   2.076  0.00  0.00            
ATOM    726  O   ASP X  92       8.474   2.245   1.484  0.00  0.00            
ATOM    727  N   ARG X  93      10.301   3.408   2.048  0.00  0.00            
ATOM    728  CA  ARG X  93      10.155   4.429   1.317  0.00  0.00            
ATOM    729  CB  ARG X  93      11.367   5.337   1.114  0.00  0.00            
ATOM    730  CG  ARG X  93      11.150   6.597   0.256  0.00  0.00            
ATOM    731  CD  ARG X  93      10.040   7.492   0.786  0.00  0.00            
ATOM    732  NE  ARG X  93       9.809   8.468  -0.302  0.00  0.00            
ATOM    733  CZ  ARG X  93      10.476   9.590  -0.524  0.00  0.00            
ATOM    734  NH1 ARG X  93      11.431  10.011   0.272  0.00  0.00            
ATOM    735  NH2 ARG X  93      10.092  10.292  -1.596  0.00  0.00            
ATOM    736  C   ARG X  93       9.296   4.263   0.048  0.00  0.00            
ATOM    737  O   ARG X  93       8.190   4.732  -0.205  0.00  0.00            
ATOM    738  N   ASP X  94       9.956   3.477  -0.792  0.00  0.00            
ATOM    739  CA  ASP X  94       9.277   3.251  -2.055  0.00  0.00            
ATOM    740  CB  ASP X  94      10.220   2.858  -3.167  0.00  0.00            
ATOM    741  CG  ASP X  94      11.113   4.003  -3.644  0.00  0.00            
ATOM    742  OD1 ASP X  94      10.770   5.165  -3.400  0.00  0.00            
ATOM    743  OD2 ASP X  94      12.224   3.693  -4.103  0.00  0.00            
ATOM    744  C   ASP X  94       8.216   2.221  -2.143  0.00  0.00            
ATOM    745  O   ASP X  94       7.408   2.125  -3.064  0.00  0.00            
ATOM    746  N   GLY X  95       8.205   1.416  -1.091  0.00  0.00            
ATOM    747  CA  GLY X  95       7.154   0.338  -1.072  0.00  0.00            
ATOM    748  C   GLY X  95       7.353  -0.971  -1.870  0.00  0.00            
ATOM    749  O   GLY X  95       6.504  -1.852  -1.938  0.00  0.00            
ATOM    750  N   ASN X  96       8.546  -1.075  -2.471  0.00  0.00            
ATOM    751  CA  ASN X  96       8.959  -2.188  -3.023  0.00  0.00            
ATOM    752  CB  ASN X  96      10.341  -1.959  -3.633  0.00  0.00            
ATOM    753  CG  ASN X  96      10.350  -0.809  -4.615  0.00  0.00            
ATOM    754  OD1 ASN X  96       9.370  -0.582  -5.322  0.00  0.00            
ATOM    755  ND2 ASN X  96      11.455  -0.072  -4.662  0.00  0.00            
ATOM    756  C   ASN X  96       9.252  -3.486  -2.351  0.00  0.00            
ATOM    757  O   ASN X  96       9.635  -4.507  -2.916  0.00  0.00            
ATOM    758  N   GLY X  97       9.052  -3.411  -1.038  0.00  0.00            
ATOM    759  CA  GLY X  97       9.308  -4.533  -0.213  0.00  0.00            
ATOM    760  C   GLY X  97      10.761  -4.685   0.389  0.00  0.00            
ATOM    761  O   GLY X  97      11.004  -5.237   1.463  0.00  0.00            
ATOM    762  N   LEU X  98      11.707  -4.234  -0.423  0.00  0.00            
ATOM    763  CA  LEU X  98      13.034  -4.281   0.040  0.00  0.00            
ATOM    764  CB  LEU X  98      13.983  -4.498  -1.146  0.00  0.00            
ATOM    765  CG  LEU X  98      13.762  -5.803  -1.906  0.00  0.00            
ATOM    766  CD1 LEU X  98      14.591  -5.785  -3.216  0.00  0.00            
ATOM    767  CD2 LEU X  98      14.137  -6.984  -1.011  0.00  0.00            
ATOM    768  C   LEU X  98      13.555  -2.846   0.031  0.00  0.00            
ATOM    769  O   LEU X  98      13.272  -1.877  -0.671  0.00  0.00            
ATOM    770  N   ILE X  99      14.203  -2.740   1.184  0.00  0.00            
ATOM    771  CA  ILE X  99      14.924  -1.631   1.834  0.00  0.00            
ATOM    772  CB  ILE X  99      14.933  -1.536   3.365  0.00  0.00            
ATOM    773  CG1 ILE X  99      13.480  -1.522   3.839  0.00  0.00            
ATOM    774  CG2 ILE X  99      15.704  -0.291   3.847  0.00  0.00            
ATOM    775  CD1 ILE X  99      13.329  -1.511   5.314  0.00  0.00            
ATOM    776  C   ILE X  99      16.229  -1.519   1.303  0.00  0.00            
ATOM    777  O   ILE X  99      17.007  -2.431   1.585  0.00  0.00            
ATOM    778  N   SER X 100      16.562  -0.487   0.532  0.00  0.00            
ATOM    779  CA  SER X 100      18.018  -0.570  -0.016  0.00  0.00            
ATOM    780  CB  SER X 100      17.967  -0.094  -1.466  0.00  0.00            
ATOM    781  OG  SER X 100      17.455   1.231  -1.522  0.00  0.00            
ATOM    782  C   SER X 100      18.844   0.314   0.772  0.00  0.00            
ATOM    783  O   SER X 100      18.328   1.035   1.625  0.00  0.00            
ATOM    784  N   ALA X 101      20.158   0.253   0.570  0.00  0.00            
ATOM    785  CA  ALA X 101      21.050   1.080   1.250  0.00  0.00            
ATOM    786  CB  ALA X 101      22.478   0.638   0.969  0.00  0.00            
ATOM    787  C   ALA X 101      20.802   2.574   1.079  0.00  0.00            
ATOM    788  O   ALA X 101      20.834   3.339   2.038  0.00  0.00            
ATOM    789  N   ALA X 102      20.461   2.985  -0.141  0.00  0.00            
ATOM    790  CA  ALA X 102      20.067   4.265  -0.367  0.00  0.00            
ATOM    791  CB  ALA X 102      19.786   4.455  -1.843  0.00  0.00            
ATOM    792  C   ALA X 102      18.809   4.727   0.441  0.00  0.00            
ATOM    793  O   ALA X 102      18.757   5.795   1.042  0.00  0.00            
ATOM    794  N   GLU X 103      17.803   3.854   0.463  0.00  0.00            
ATOM    795  CA  GLU X 103      16.715   4.130   1.246  0.00  0.00            
ATOM    796  CB  GLU X 103      15.672   3.039   0.982  0.00  0.00            
ATOM    797  CG  GLU X 103      15.338   2.892  -0.497  0.00  0.00            
ATOM    798  CD  GLU X 103      14.350   1.767  -0.824  0.00  0.00            
ATOM    799  OE1 GLU X 103      14.233   0.789  -0.044  0.00  0.00            
ATOM    800  OE2 GLU X 103      13.703   1.855  -1.898  0.00  0.00            
ATOM    801  C   GLU X 103      16.948   4.307   2.727  0.00  0.00            
ATOM    802  O   GLU X 103      16.455   5.158   3.465  0.00  0.00            
ATOM    803  N   LEU X 104      17.806   3.384   3.160  0.00  0.00            
ATOM    804  CA  LEU X 104      18.091   3.465   4.622  0.00  0.00            
ATOM    805  CB  LEU X 104      18.880   2.241   5.101  0.00  0.00            
ATOM    806  CG  LEU X 104      18.126   0.909   5.094  0.00  0.00            
ATOM    807  CD1 LEU X 104      18.812  -0.101   6.001  0.00  0.00            
ATOM    808  CD2 LEU X 104      16.677   1.109   5.507  0.00  0.00            
ATOM    809  C   LEU X 104      18.867   4.751   5.030  0.00  0.00            
ATOM    810  O   LEU X 104      18.590   5.416   6.022  0.00  0.00            
ATOM    811  N   ARG X 105      19.826   5.115   4.181  0.00  0.00            
ATOM    812  CA  ARG X 105      20.486   6.325   4.404  0.00  0.00            
ATOM    813  CB  ARG X 105      21.498   6.458   3.266  0.00  0.00            
ATOM    814  CG  ARG X 105      22.187   7.770   3.155  0.00  0.00            
ATOM    815  CD  ARG X 105      22.837   7.832   1.788  0.00  0.00            
ATOM    816  NE  ARG X 105      23.720   8.978   1.620  0.00  0.00            
ATOM    817  CZ  ARG X 105      23.326  10.177   1.216  0.00  0.00            
ATOM    818  NH1 ARG X 105      22.055  10.410   0.922  0.00  0.00            
ATOM    819  NH2 ARG X 105      24.202  11.165   1.147  0.00  0.00            
ATOM    820  C   ARG X 105      19.739   7.565   4.359  0.00  0.00            
ATOM    821  O   ARG X 105      19.978   8.455   5.165  0.00  0.00            
ATOM    822  N   HIS X 106      18.799   7.655   3.424  0.00  0.00            
ATOM    823  CA  HIS X 106      17.855   8.713   3.334  0.00  0.00            
ATOM    824  CB  HIS X 106      16.882   8.532   2.165  0.00  0.00            
ATOM    825  CG  HIS X 106      17.363   9.092   0.860  0.00  0.00            
ATOM    826  ND1 HIS X 106      18.342   8.535   0.071  0.00  0.00            
ATOM    827  CD2 HIS X 106      16.916  10.186   0.194  0.00  0.00            
ATOM    828  CE1 HIS X 106      18.499   9.272  -1.025  0.00  0.00            
ATOM    829  NE2 HIS X 106      17.655  10.284  -0.988  0.00  0.00            
ATOM    830  C   HIS X 106      17.045   9.001   4.582  0.00  0.00            
ATOM    831  O   HIS X 106      16.985  10.109   5.125  0.00  0.00            
ATOM    832  N   VAL X 107      16.357   7.944   5.015  0.00  0.00            
ATOM    833  CA  VAL X 107      15.570   8.083   6.180  0.00  0.00            
ATOM    834  CB  VAL X 107      14.846   6.773   6.491  0.00  0.00            
ATOM    835  CG1 VAL X 107      14.401   6.659   7.938  0.00  0.00            
ATOM    836  CG2 VAL X 107      13.668   6.558   5.527  0.00  0.00            
ATOM    837  C   VAL X 107      16.232   8.416   7.466  0.00  0.00            
ATOM    838  O   VAL X 107      15.764   9.176   8.312  0.00  0.00            
ATOM    839  N   MET X 108      17.452   7.891   7.563  0.00  0.00            
ATOM    840  CA  MET X 108      18.287   8.245   8.779  0.00  0.00            
ATOM    841  CB  MET X 108      19.617   7.496   8.679  0.00  0.00            
ATOM    842  CG  MET X 108      19.467   5.995   8.855  0.00  0.00            
ATOM    843  SD  MET X 108      20.989   5.044   8.743  0.00  0.00            
ATOM    844  CE  MET X 108      20.296   3.346   8.630  0.00  0.00            
ATOM    845  C   MET X 108      18.649   9.739   8.896  0.00  0.00            
ATOM    846  O   MET X 108      18.813  10.289   9.981  0.00  0.00            
ATOM    847  N   THR X 109      18.835  10.353   7.729  0.00  0.00            
ATOM    848  CA  THR X 109      19.092  11.734   7.707  0.00  0.00            
ATOM    849  CB  THR X 109      19.331  12.242   6.278  0.00  0.00            
ATOM    850  OG1 THR X 109      20.434  11.544   5.698  0.00  0.00            
ATOM    851  CG2 THR X 109      19.668  13.705   6.301  0.00  0.00            
ATOM    852  C   THR X 109      17.905  12.470   8.401  0.00  0.00            
ATOM    853  O   THR X 109      17.932  13.263   9.338  0.00  0.00            
ATOM    854  N   ASN X 110      16.787  12.049   7.832  0.00  0.00            
ATOM    855  CA  ASN X 110      15.569  12.643   8.285  0.00  0.00            
ATOM    856  CB  ASN X 110      14.227  12.326   7.561  0.00  0.00            
ATOM    857  CG  ASN X 110      14.416  12.736   6.125  0.00  0.00            
ATOM    858  OD1 ASN X 110      14.232  11.913   5.236  0.00  0.00            
ATOM    859  ND2 ASN X 110      14.859  13.978   5.894  0.00  0.00            
ATOM    860  C   ASN X 110      15.380  12.493   9.765  0.00  0.00            
ATOM    861  O   ASN X 110      14.823  13.323  10.491  0.00  0.00            
ATOM    862  N   LEU X 111      15.852  11.336  10.215  0.00  0.00            
ATOM    863  CA  LEU X 111      15.781  11.052  11.589  0.00  0.00            
ATOM    864  CB  LEU X 111      16.465   9.715  11.894  0.00  0.00            
ATOM    865  CG  LEU X 111      15.651   8.587  12.547  0.00  0.00            
ATOM    866  CD1 LEU X 111      16.616   7.523  13.078  0.00  0.00            
ATOM    867  CD2 LEU X 111      14.791   9.131  13.686  0.00  0.00            
ATOM    868  C   LEU X 111      16.697  11.835  12.485  0.00  0.00            
ATOM    869  O   LEU X 111      16.815  11.690  13.705  0.00  0.00            
ATOM    870  N   GLY X 112      17.476  12.639  11.752  0.00  0.00            
ATOM    871  CA  GLY X 112      18.556  13.442  12.310  0.00  0.00            
ATOM    872  C   GLY X 112      19.960  13.028  12.047  0.00  0.00            
ATOM    873  O   GLY X 112      20.843  13.802  11.690  0.00  0.00            
ATOM    874  N   GLU X 113      20.158  11.722  12.178  0.00  0.00            
ATOM    875  CA  GLU X 113      21.454  11.208  11.805  0.00  0.00            
ATOM    876  CB  GLU X 113      21.445   9.726  12.168  0.00  0.00            
ATOM    877  CG  GLU X 113      21.059   9.411  13.593  0.00  0.00            
ATOM    878  CD  GLU X 113      20.585   7.963  13.763  0.00  0.00            
ATOM    879  OE1 GLU X 113      19.815   7.449  12.888  0.00  0.00            
ATOM    880  OE2 GLU X 113      20.969   7.351  14.795  0.00  0.00            
ATOM    881  C   GLU X 113      21.641  11.061  10.387  0.00  0.00            
ATOM    882  O   GLU X 113      20.869  10.931   9.447  0.00  0.00            
ATOM    883  N   LYS X 114      22.909  11.416  10.241  0.00  0.00            
ATOM    884  CA  LYS X 114      23.781  11.841   9.068  0.00  0.00            
ATOM    885  CB  LYS X 114      24.750  13.027   9.182  0.00  0.00            
ATOM    886  CG  LYS X 114      24.280  14.162  10.079  0.00  0.00            
ATOM    887  CD  LYS X 114      24.143  15.478   9.329  0.00  0.00            
ATOM    888  CE  LYS X 114      22.931  15.479   8.405  0.00  0.00            
ATOM    889  NZ  LYS X 114      22.699  16.815   7.765  0.00  0.00            
ATOM    890  C   LYS X 114      25.003  10.882   8.812  0.00  0.00            
ATOM    891  O   LYS X 114      26.152  11.260   8.553  0.00  0.00            
ATOM    892  N   LEU X 115      24.673   9.586   8.936  0.00  0.00            
ATOM    893  CA  LEU X 115      25.385   8.530   8.441  0.00  0.00            
ATOM    894  CB  LEU X 115      24.395   7.417   8.779  0.00  0.00            
ATOM    895  CG  LEU X 115      23.698   7.293  10.104  0.00  0.00            
ATOM    896  CD1 LEU X 115      22.525   6.329   9.966  0.00  0.00            
ATOM    897  CD2 LEU X 115      24.665   6.784  11.143  0.00  0.00            
ATOM    898  C   LEU X 115      25.722   8.384   6.720  0.00  0.00            
ATOM    899  O   LEU X 115      25.255   8.843   5.679  0.00  0.00            
ATOM    900  N   THR X 116      26.947   7.871   6.792  0.00  0.00            
ATOM    901  CA  THR X 116      27.782   7.382   5.886  0.00  0.00            
ATOM    902  CB  THR X 116      29.275   7.723   6.098  0.00  0.00            
ATOM    903  OG1 THR X 116      29.405   9.080   6.538  0.00  0.00            
ATOM    904  CG2 THR X 116      30.070   7.530   4.787  0.00  0.00            
ATOM    905  C   THR X 116      27.418   6.199   5.219  0.00  0.00            
ATOM    906  O   THR X 116      26.755   5.422   5.906  0.00  0.00            
ATOM    907  N   ASP X 117      27.708   5.949   3.946  0.00  0.00            
ATOM    908  CA  ASP X 117      27.383   4.707   3.347  0.00  0.00            
ATOM    909  CB  ASP X 117      27.798   4.770   1.876  0.00  0.00            
ATOM    910  CG  ASP X 117      26.971   5.759   1.062  0.00  0.00            
ATOM    911  OD1 ASP X 117      25.832   6.102   1.450  0.00  0.00            
ATOM    912  OD2 ASP X 117      27.466   6.177   0.001  0.00  0.00            
ATOM    913  C   ASP X 117      28.077   3.511   3.910  0.00  0.00            
ATOM    914  O   ASP X 117      27.450   2.464   4.038  0.00  0.00            
ATOM    915  N   ASP X 118      29.322   3.648   4.362  0.00  0.00            
ATOM    916  CA  ASP X 118      29.961   2.713   5.061  0.00  0.00            
ATOM    917  CB  ASP X 118      31.383   3.173   5.374  0.00  0.00            
ATOM    918  CG  ASP X 118      32.246   3.529   4.187  0.00  0.00            
ATOM    919  OD1 ASP X 118      31.897   3.184   3.039  0.00  0.00            
ATOM    920  OD2 ASP X 118      33.304   4.156   4.415  0.00  0.00            
ATOM    921  C   ASP X 118      29.242   2.224   6.364  0.00  0.00            
ATOM    922  O   ASP X 118      29.085   1.039   6.639  0.00  0.00            
ATOM    923  N   GLU X 119      28.773   3.198   7.141  0.00  0.00            
ATOM    924  CA  GLU X 119      28.007   2.849   8.221  0.00  0.00            
ATOM    925  CB  GLU X 119      27.722   4.136   9.001  0.00  0.00            
ATOM    926  CG  GLU X 119      28.990   4.907   9.346  0.00  0.00            
ATOM    927  CD  GLU X 119      28.757   6.239  10.068  0.00  0.00            
ATOM    928  OE1 GLU X 119      27.662   6.840   9.935  0.00  0.00            
ATOM    929  OE2 GLU X 119      29.702   6.701  10.755  0.00  0.00            
ATOM    930  C   GLU X 119      26.729   2.075   7.961  0.00  0.00            
ATOM    931  O   GLU X 119      26.383   1.063   8.562  0.00  0.00            
ATOM    932  N   VAL X 120      26.010   2.585   6.964  0.00  0.00            
ATOM    933  CA  VAL X 120      24.876   1.887   6.619  0.00  0.00            
ATOM    934  CB  VAL X 120      23.937   2.669   5.695  0.00  0.00            
ATOM    935  CG1 VAL X 120      22.770   1.818   5.148  0.00  0.00            
ATOM    936  CG2 VAL X 120      23.363   3.862   6.417  0.00  0.00            
ATOM    937  C   VAL X 120      25.004   0.548   6.002  0.00  0.00            
ATOM    938  O   VAL X 120      24.248  -0.397   6.217  0.00  0.00            
ATOM    939  N   ASP X 121      26.110   0.436   5.268  0.00  0.00            
ATOM    940  CA  ASP X 121      26.446  -0.882   4.711  0.00  0.00            
ATOM    941  CB  ASP X 121      27.690  -0.741   3.826  0.00  0.00            
ATOM    942  CG  ASP X 121      27.426   0.032   2.548  0.00  0.00            
ATOM    943  OD1 ASP X 121      26.248   0.255   2.195  0.00  0.00            
ATOM    944  OD2 ASP X 121      28.418   0.411   1.886  0.00  0.00            
ATOM    945  C   ASP X 121      26.707  -1.972   5.726  0.00  0.00            
ATOM    946  O   ASP X 121      26.229  -3.091   5.576  0.00  0.00            
ATOM    947  N   GLU X 122      27.393  -1.637   6.817  0.00  0.00            
ATOM    948  CA  GLU X 122      27.534  -2.495   7.858  0.00  0.00            
ATOM    949  CB  GLU X 122      28.435  -1.843   8.912  0.00  0.00            
ATOM    950  CG  GLU X 122      29.769  -1.380   8.339  0.00  0.00            
ATOM    951  CD  GLU X 122      30.681  -0.658   9.336  0.00  0.00            
ATOM    952  OE1 GLU X 122      30.185  -0.086  10.338  0.00  0.00            
ATOM    953  OE2 GLU X 122      31.913  -0.642   9.091  0.00  0.00            
ATOM    954  C   GLU X 122      26.275  -2.981   8.599  0.00  0.00            
ATOM    955  O   GLU X 122      26.176  -4.088   9.121  0.00  0.00            
ATOM    956  N   MET X 123      25.317  -2.056   8.658  0.00  0.00            
ATOM    957  CA  MET X 123      24.074  -2.414   9.181  0.00  0.00            
ATOM    958  CB  MET X 123      23.162  -1.187   9.268  0.00  0.00            
ATOM    959  CG  MET X 123      23.509  -0.204  10.396  0.00  0.00            
ATOM    960  SD  MET X 123      22.569   1.367  10.289  0.00  0.00            
ATOM    961  CE  MET X 123      20.824   0.692  10.549  0.00  0.00            
ATOM    962  C   MET X 123      23.230  -3.296   8.425  0.00  0.00            
ATOM    963  O   MET X 123      22.296  -3.979   8.842  0.00  0.00            
ATOM    964  N   ILE X 124      23.599  -3.297   7.144  0.00  0.00            
ATOM    965  CA  ILE X 124      22.913  -4.208   6.263  0.00  0.00            
ATOM    966  CB  ILE X 124      23.002  -3.709   4.829  0.00  0.00            
ATOM    967  CG1 ILE X 124      22.170  -2.450   4.615  0.00  0.00            
ATOM    968  CG2 ILE X 124      22.617  -4.832   3.876  0.00  0.00            
ATOM    969  CD1 ILE X 124      22.552  -1.746   3.329  0.00  0.00            
ATOM    970  C   ILE X 124      23.543  -5.513   6.130  0.00  0.00            
ATOM    971  O   ILE X 124      22.860  -6.542   6.179  0.00  0.00            
ATOM    972  N   ARG X 125      24.874  -5.530   6.058  0.00  0.00            
ATOM    973  CA  ARG X 125      25.661  -6.757   6.114  0.00  0.00            
ATOM    974  CB  ARG X 125      27.153  -6.408   6.195  0.00  0.00            
ATOM    975  CG  ARG X 125      28.125  -7.556   5.867  0.00  0.00            
ATOM    976  CD  ARG X 125      29.553  -7.014   6.005  0.00  0.00            
ATOM    977  NE  ARG X 125      30.582  -8.055   6.035  0.00  0.00            
ATOM    978  CZ  ARG X 125      31.190  -8.432   4.907  0.00  0.00            
ATOM    979  NH1 ARG X 125      30.820  -7.873   3.761  0.00  0.00            
ATOM    980  NH2 ARG X 125      32.133  -9.354   4.888  0.00  0.00            
ATOM    981  C   ARG X 125      25.442  -7.608   7.319  0.00  0.00            
ATOM    982  O   ARG X 125      25.302  -8.818   7.170  0.00  0.00            
ATOM    983  N   GLU X 126      25.310  -7.024   8.509  0.00  0.00            
ATOM    984  CA  GLU X 126      24.919  -7.682   9.611  0.00  0.00            
ATOM    985  CB  GLU X 126      24.916  -6.709  10.794  0.00  0.00            
ATOM    986  CG  GLU X 126      26.244  -5.980  10.958  0.00  0.00            
ATOM    987  CD  GLU X 126      26.274  -4.943  12.086  0.00  0.00            
ATOM    988  OE1 GLU X 126      25.204  -4.415  12.480  0.00  0.00            
ATOM    989  OE2 GLU X 126      27.395  -4.634  12.562  0.00  0.00            
ATOM    990  C   GLU X 126      23.572  -8.533   9.419  0.00  0.00            
ATOM    991  O   GLU X 126      23.378  -9.722   9.653  0.00  0.00            
ATOM    992  N   ALA X 127      22.621  -7.719   8.978  0.00  0.00            
ATOM    993  CA  ALA X 127      21.414  -8.349   8.732  0.00  0.00            
ATOM    994  CB  ALA X 127      20.463  -7.147   8.838  0.00  0.00            
ATOM    995  C   ALA X 127      21.070  -9.212   7.540  0.00  0.00            
ATOM    996  O   ALA X 127      20.076  -9.910   7.362  0.00  0.00            
ATOM    997  N   ASP X 128      21.962  -8.966   6.579  0.00  0.00            
ATOM    998  CA  ASP X 128      21.641  -9.705   5.363  0.00  0.00            
ATOM    999  CB  ASP X 128      22.523  -9.055   4.301  0.00  0.00            
ATOM   1000  CG  ASP X 128      22.151  -9.615   2.922  0.00  0.00            
ATOM   1001  OD1 ASP X 128      22.719 -10.664   2.590  0.00  0.00            
ATOM   1002  OD2 ASP X 128      21.334  -8.952   2.254  0.00  0.00            
ATOM   1003  C   ASP X 128      21.988 -11.143   5.432  0.00  0.00            
ATOM   1004  O   ASP X 128      22.998 -11.466   6.067  0.00  0.00            
ATOM   1005  N   ILE X 129      21.109 -12.004   4.926  0.00  0.00            
ATOM   1006  CA  ILE X 129      21.317 -13.324   4.972  0.00  0.00            
ATOM   1007  CB  ILE X 129      20.420 -14.101   5.957  0.00  0.00            
ATOM   1008  CG1 ILE X 129      18.952 -13.887   5.603  0.00  0.00            
ATOM   1009  CG2 ILE X 129      20.696 -13.645   7.385  0.00  0.00            
ATOM   1010  CD1 ILE X 129      18.006 -14.781   6.357  0.00  0.00            
ATOM   1011  C   ILE X 129      21.524 -13.822   3.533  0.00  0.00            
ATOM   1012  O   ILE X 129      22.498 -14.329   2.978  0.00  0.00            
ATOM   1013  N   ASP X 130      20.401 -13.536   2.880  0.00  0.00            
ATOM   1014  CA  ASP X 130      20.440 -14.031   1.450  0.00  0.00            
ATOM   1015  CB  ASP X 130      19.090 -13.761   0.797  0.00  0.00            
ATOM   1016  CG  ASP X 130      18.117 -14.917   0.980  0.00  0.00            
ATOM   1017  OD1 ASP X 130      18.329 -15.782   1.868  0.00  0.00            
ATOM   1018  OD2 ASP X 130      17.139 -14.975   0.209  0.00  0.00            
ATOM   1019  C   ASP X 130      21.378 -13.416   0.437  0.00  0.00            
ATOM   1020  O   ASP X 130      21.472 -13.758  -0.742  0.00  0.00            
ATOM   1021  N   GLY X 131      22.106 -12.437   0.961  0.00  0.00            
ATOM   1022  CA  GLY X 131      22.952 -11.647   0.193  0.00  0.00            
ATOM   1023  C   GLY X 131      22.577 -10.726  -0.990  0.00  0.00            
ATOM   1024  O   GLY X 131      23.375 -10.202  -1.758  0.00  0.00            
ATOM   1025  N   ASP X 132      21.258 -10.505  -1.064  0.00  0.00            
ATOM   1026  CA  ASP X 132      20.716  -9.576  -1.880  0.00  0.00            
ATOM   1027  CB  ASP X 132      19.169  -9.569  -1.797  0.00  0.00            
ATOM   1028  CG  ASP X 132      18.639  -9.310  -0.385  0.00  0.00            
ATOM   1029  OD1 ASP X 132      19.224  -9.792   0.608  0.00  0.00            
ATOM   1030  OD2 ASP X 132      17.609  -8.609  -0.252  0.00  0.00            
ATOM   1031  C   ASP X 132      21.167  -8.139  -1.884  0.00  0.00            
ATOM   1032  O   ASP X 132      21.003  -7.331  -2.811  0.00  0.00            
ATOM   1033  N   GLY X 133      21.731  -7.753  -0.730  0.00  0.00            
ATOM   1034  CA  GLY X 133      22.008  -6.437  -0.448  0.00  0.00            
ATOM   1035  C   GLY X 133      20.918  -5.669   0.409  0.00  0.00            
ATOM   1036  O   GLY X 133      21.120  -4.838   1.292  0.00  0.00            
ATOM   1037  N   HIS X 134      19.699  -5.994   0.018  0.00  0.00            
ATOM   1038  CA  HIS X 134      18.674  -5.422   0.729  0.00  0.00            
ATOM   1039  CB  HIS X 134      17.602  -5.373  -0.325  0.00  0.00            
ATOM   1040  CG  HIS X 134      18.050  -4.685  -1.559  0.00  0.00            
ATOM   1041  ND1 HIS X 134      17.875  -3.335  -1.757  0.00  0.00            
ATOM   1042  CD2 HIS X 134      18.741  -5.140  -2.628  0.00  0.00            
ATOM   1043  CE1 HIS X 134      18.438  -2.986  -2.898  0.00  0.00            
ATOM   1044  NE2 HIS X 134      18.973  -4.063  -3.445  0.00  0.00            
ATOM   1045  C   HIS X 134      17.983  -5.900   1.717  0.00  0.00            
ATOM   1046  O   HIS X 134      17.971  -7.138   1.721  0.00  0.00            
ATOM   1047  N   ILE X 135      17.459  -5.174   2.694  0.00  0.00            
ATOM   1048  CA  ILE X 135      16.696  -5.726   3.898  0.00  0.00            
ATOM   1049  CB  ILE X 135      17.023  -4.644   4.960  0.00  0.00            
ATOM   1050  CG1 ILE X 135      18.527  -4.410   5.031  0.00  0.00            
ATOM   1051  CG2 ILE X 135      16.528  -5.083   6.326  0.00  0.00            
ATOM   1052  CD1 ILE X 135      18.920  -3.234   5.935  0.00  0.00            
ATOM   1053  C   ILE X 135      15.185  -5.941   3.611  0.00  0.00            
ATOM   1054  O   ILE X 135      14.546  -5.004   3.140  0.00  0.00            
ATOM   1055  N   ASN X 136      14.658  -7.134   3.852  0.00  0.00            
ATOM   1056  CA  ASN X 136      13.296  -7.242   3.709  0.00  0.00            
ATOM   1057  CB  ASN X 136      12.961  -8.356   2.716  0.00  0.00            
ATOM   1058  CG  ASN X 136      11.440  -8.495   2.497  0.00  0.00            
ATOM   1059  OD1 ASN X 136      10.866  -7.743   1.725  0.00  0.00            
ATOM   1060  ND2 ASN X 136      10.749  -9.364   3.238  0.00  0.00            
ATOM   1061  C   ASN X 136      12.884  -7.611   5.090  0.00  0.00            
ATOM   1062  O   ASN X 136      13.639  -8.052   5.957  0.00  0.00            
ATOM   1063  N   TYR X 137      11.646  -7.195   5.350  0.00  0.00            
ATOM   1064  CA  TYR X 137      10.851  -7.270   6.599  0.00  0.00            
ATOM   1065  CB  TYR X 137       9.332  -7.235   6.435  0.00  0.00            
ATOM   1066  CG  TYR X 137       8.594  -6.830   7.690  0.00  0.00            
ATOM   1067  CD1 TYR X 137       8.456  -5.501   8.067  0.00  0.00            
ATOM   1068  CD2 TYR X 137       8.031  -7.800   8.507  0.00  0.00            
ATOM   1069  CE1 TYR X 137       7.783  -5.149   9.229  0.00  0.00            
ATOM   1070  CE2 TYR X 137       7.351  -7.459   9.661  0.00  0.00            
ATOM   1071  CZ  TYR X 137       7.225  -6.133  10.015  0.00  0.00            
ATOM   1072  OH  TYR X 137       6.548  -5.812  11.172  0.00  0.00            
ATOM   1073  C   TYR X 137      11.274  -8.339   7.501  0.00  0.00            
ATOM   1074  O   TYR X 137      11.619  -8.074   8.658  0.00  0.00            
ATOM   1075  N   GLU X 138      11.260  -9.581   7.016  0.00  0.00            
ATOM   1076  CA  GLU X 138      11.702 -10.716   7.792  0.00  0.00            
ATOM   1077  CB  GLU X 138      11.705 -11.991   6.940  0.00  0.00            
ATOM   1078  CG  GLU X 138      10.831 -13.094   7.477  0.00  0.00            
ATOM   1079  CD  GLU X 138       9.366 -12.898   7.147  0.00  0.00            
ATOM   1080  OE1 GLU X 138       8.981 -13.094   5.970  0.00  0.00            
ATOM   1081  OE2 GLU X 138       8.596 -12.547   8.066  0.00  0.00            
ATOM   1082  C   GLU X 138      13.140 -10.584   8.308  0.00  0.00            
ATOM   1083  O   GLU X 138      13.426 -10.849   9.471  0.00  0.00            
ATOM   1084  N   GLU X 139      14.041 -10.106   7.451  0.00  0.00            
ATOM   1085  CA  GLU X 139      15.368  -9.862   7.875  0.00  0.00            
ATOM   1086  CB  GLU X 139      16.204  -9.452   6.659  0.00  0.00            
ATOM   1087  CG  GLU X 139      16.179 -10.497   5.549  0.00  0.00            
ATOM   1088  CD  GLU X 139      16.945 -10.106   4.281  0.00  0.00            
ATOM   1089  OE1 GLU X 139      17.131  -8.893   4.010  0.00  0.00            
ATOM   1090  OE2 GLU X 139      17.338 -11.033   3.530  0.00  0.00            
ATOM   1091  C   GLU X 139      15.449  -8.768   8.977  0.00  0.00            
ATOM   1092  O   GLU X 139      16.178  -8.915   9.953  0.00  0.00            
ATOM   1093  N   PHE X 140      14.671  -7.697   8.832  0.00  0.00            
ATOM   1094  CA  PHE X 140      14.583  -6.766   9.809  0.00  0.00            
ATOM   1095  CB  PHE X 140      13.665  -5.632   9.318  0.00  0.00            
ATOM   1096  CG  PHE X 140      14.073  -4.258   9.800  0.00  0.00            
ATOM   1097  CD1 PHE X 140      14.047  -3.940  11.148  0.00  0.00            
ATOM   1098  CD2 PHE X 140      14.515  -3.294   8.902  0.00  0.00            
ATOM   1099  CE1 PHE X 140      14.463  -2.685  11.598  0.00  0.00            
ATOM   1100  CE2 PHE X 140      14.927  -2.043   9.343  0.00  0.00            
ATOM   1101  CZ  PHE X 140      14.904  -1.739  10.695  0.00  0.00            
ATOM   1102  C   PHE X 140      14.170  -7.193  11.163  0.00  0.00            
ATOM   1103  O   PHE X 140      14.731  -6.794  12.176  0.00  0.00            
ATOM   1104  N   VAL X 141      13.125  -8.013  11.177  0.00  0.00            
ATOM   1105  CA  VAL X 141      12.641  -8.593  12.409  0.00  0.00            
ATOM   1106  CB  VAL X 141      11.335  -9.421  12.164  0.00  0.00            
ATOM   1107  CG1 VAL X 141      10.945 -10.227  13.402  0.00  0.00            
ATOM   1108  CG2 VAL X 141      10.202  -8.496  11.774  0.00  0.00            
ATOM   1109  C   VAL X 141      13.526  -9.477  13.132  0.00  0.00            
ATOM   1110  O   VAL X 141      13.708  -9.319  14.344  0.00  0.00            
ATOM   1111  N   ARG X 142      14.145 -10.422  12.424  0.00  0.00            
ATOM   1112  CA  ARG X 142      15.174 -11.262  13.005  0.00  0.00            
ATOM   1113  CB  ARG X 142      15.804 -12.096  11.882  0.00  0.00            
ATOM   1114  CG  ARG X 142      16.603 -13.331  12.335  0.00  0.00            
ATOM   1115  CD  ARG X 142      17.148 -14.023  11.081  0.00  0.00            
ATOM   1116  NE  ARG X 142      18.183 -15.022  11.355  0.00  0.00            
ATOM   1117  CZ  ARG X 142      17.852 -16.306  11.515  0.00  0.00            
ATOM   1118  NH1 ARG X 142      16.571 -16.651  11.454  0.00  0.00            
ATOM   1119  NH2 ARG X 142      18.751 -17.242  11.749  0.00  0.00            
ATOM   1120  C   ARG X 142      16.324 -10.554  13.683  0.00  0.00            
ATOM   1121  O   ARG X 142      16.736 -10.852  14.799  0.00  0.00            
ATOM   1122  N   MET X 143      16.843  -9.545  12.984  0.00  0.00            
ATOM   1123  CA  MET X 143      17.757  -8.789  13.584  0.00  0.00            
ATOM   1124  CB  MET X 143      18.221  -7.746  12.565  0.00  0.00            
ATOM   1125  CG  MET X 143      18.961  -8.388  11.417  0.00  0.00            
ATOM   1126  SD  MET X 143      19.312  -7.319  10.028  0.00  0.00            
ATOM   1127  CE  MET X 143      20.752  -6.419  10.661  0.00  0.00            
ATOM   1128  C   MET X 143      17.447  -8.027  14.860  0.00  0.00            
ATOM   1129  O   MET X 143      18.124  -7.888  15.877  0.00  0.00            
ATOM   1130  N   MET X 144      16.230  -7.504  14.725  0.00  0.00            
ATOM   1131  CA  MET X 144      15.795  -6.827  15.927  0.00  0.00            
ATOM   1132  CB  MET X 144      14.531  -6.042  15.565  0.00  0.00            
ATOM   1133  CG  MET X 144      14.011  -5.142  16.679  0.00  0.00            
ATOM   1134  SD  MET X 144      15.187  -3.881  17.212  0.00  0.00            
ATOM   1135  CE  MET X 144      14.735  -2.480  16.135  0.00  0.00            
ATOM   1136  C   MET X 144      15.668  -7.678  17.240  0.00  0.00            
ATOM   1137  O   MET X 144      16.119  -7.500  18.366  0.00  0.00            
ATOM   1138  N   VAL X 145      14.924  -8.740  16.937  0.00  0.00            
ATOM   1139  CA  VAL X 145      14.821  -9.575  18.073  0.00  0.00            
ATOM   1140  CB  VAL X 145      13.662 -10.569  17.942  0.00  0.00            
ATOM   1141  CG1 VAL X 145      13.649 -11.641  19.052  0.00  0.00            
ATOM   1142  CG2 VAL X 145      12.342  -9.841  17.964  0.00  0.00            
ATOM   1143  C   VAL X 145      16.041 -10.339  18.552  0.00  0.00            
ATOM   1144  O   VAL X 145      16.438 -10.566  19.694  0.00  0.00            
ATOM   1145  N   SER X 146      16.701 -10.734  17.465  0.00  0.00            
ATOM   1146  CA  SER X 146      17.958 -11.424  17.812  0.00  0.00            
ATOM   1147  CB  SER X 146      18.485 -12.110  16.538  0.00  0.00            
ATOM   1148  OG  SER X 146      19.005 -11.162  15.618  0.00  0.00            
ATOM   1149  C   SER X 146      19.030 -10.568  18.590  0.00  0.00            
ATOM   1150  O   SER X 146      19.648 -10.812  19.621  0.00  0.00            
END
ATOM      1  N   GLU X   1      21.320  -5.370  36.195  0.00  0.00            
ATOM      2  CA  GLU X   1      21.486  -3.712  36.319  0.00  0.00            
ATOM      3  CB  GLU X   1      22.971  -3.853  35.962  0.00  0.00            
ATOM      4  CG  GLU X   1      23.683  -4.921  36.863  0.00  0.00            
ATOM      5  CD  GLU X   1      23.810  -4.537  38.324  0.00  0.00            
ATOM      6  OE1 GLU X   1      23.666  -3.405  38.731  0.00  0.00            
ATOM      7  OE2 GLU X   1      24.210  -5.511  39.110  0.00  0.00            
ATOM      8  C   GLU X   1      21.004  -2.824  35.547  0.00  0.00            
ATOM      9  O   GLU X   1      20.515  -3.168  34.470  0.00  0.00            
ATOM     10  N   GLN X   2      20.911  -1.576  35.997  0.00  0.00            
ATOM     11  CA  GLN X   2      20.473  -0.828  35.281  0.00  0.00            
ATOM     12  CB  GLN X   2      19.253  -0.181  35.948  0.00  0.00            
ATOM     13  CG  GLN X   2      18.763   1.039  35.177  0.00  0.00            
ATOM     14  CD  GLN X   2      17.688   1.816  35.900  0.00  0.00            
ATOM     15  OE1 GLN X   2      17.810   2.126  37.090  0.00  0.00            
ATOM     16  NE2 GLN X   2      16.623   2.145  35.178  0.00  0.00            
ATOM     17  C   GLN X   2      21.187   0.144  33.937  0.00  0.00            
ATOM     18  O   GLN X   2      21.222   0.230  32.703  0.00  0.00            
ATOM     19  N   LEU X   3      21.887   0.947  34.738  0.00  0.00            
ATOM     20  CA  LEU X   3      22.706   1.603  33.583  0.00  0.00            
ATOM     21  CB  LEU X   3      22.281   3.034  33.958  0.00  0.00            
ATOM     22  CG  LEU X   3      20.775   3.291  34.108  0.00  0.00            
ATOM     23  CD1 LEU X   3      20.516   4.602  34.835  0.00  0.00            
ATOM     24  CD2 LEU X   3      20.143   3.317  32.725  0.00  0.00            
ATOM     25  C   LEU X   3      24.096   1.712  33.464  0.00  0.00            
ATOM     26  O   LEU X   3      24.766   1.429  34.457  0.00  0.00            
ATOM     27  N   THR X   4      24.654   1.944  32.279  0.00  0.00            
ATOM     28  CA  THR X   4      25.874   2.038  32.225  0.00  0.00            
ATOM     29  CB  THR X   4      26.263   1.127  31.073  0.00  0.00            
ATOM     30  OG1 THR X   4      26.051  -0.188  31.582  0.00  0.00            
ATOM     31  CG2 THR X   4      27.687   1.322  30.571  0.00  0.00            
ATOM     32  C   THR X   4      27.071   2.983  31.998  0.00  0.00            
ATOM     33  O   THR X   4      28.270   2.805  31.735  0.00  0.00            
ATOM     34  N   GLU X   5      26.553   4.187  32.220  0.00  0.00            
ATOM     35  CA  GLU X   5      27.495   5.269  31.958  0.00  0.00            
ATOM     36  CB  GLU X   5      29.008   5.258  32.173  0.00  0.00            
ATOM     37  CG  GLU X   5      29.575   6.592  32.594  0.00  0.00            
ATOM     38  CD  GLU X   5      28.788   7.236  33.724  0.00  0.00            
ATOM     39  OE1 GLU X   5      27.846   8.069  33.448  0.00  0.00            
ATOM     40  OE2 GLU X   5      29.066   6.947  34.947  0.00  0.00            
ATOM     41  C   GLU X   5      27.352   5.789  30.526  0.00  0.00            
ATOM     42  O   GLU X   5      27.295   6.962  30.148  0.00  0.00            
ATOM     43  N   GLU X   6      27.367   4.753  29.692  0.00  0.00            
ATOM     44  CA  GLU X   6      27.171   5.003  28.337  0.00  0.00            
ATOM     45  CB  GLU X   6      28.271   4.371  27.485  0.00  0.00            
ATOM     46  CG  GLU X   6      29.665   4.864  27.802  0.00  0.00            
ATOM     47  CD  GLU X   6      30.688   4.354  26.815  0.00  0.00            
ATOM     48  OE1 GLU X   6      30.891   3.123  26.751  0.00  0.00            
ATOM     49  OE2 GLU X   6      31.282   5.188  26.096  0.00  0.00            
ATOM     50  C   GLU X   6      25.749   5.071  27.949  0.00  0.00            
ATOM     51  O   GLU X   6      25.304   5.936  27.202  0.00  0.00            
ATOM     52  N   GLN X   7      24.956   4.202  28.574  0.00  0.00            
ATOM     53  CA  GLN X   7      23.623   4.302  28.446  0.00  0.00            
ATOM     54  CB  GLN X   7      23.035   2.893  28.632  0.00  0.00            
ATOM     55  CG  GLN X   7      23.267   2.254  29.985  0.00  0.00            
ATOM     56  CD  GLN X   7      22.966   0.758  29.994  0.00  0.00            
ATOM     57  OE1 GLN X   7      22.468   0.220  30.985  0.00  0.00            
ATOM     58  NE2 GLN X   7      23.282   0.080  28.891  0.00  0.00            
ATOM     59  C   GLN X   7      22.920   5.562  28.942  0.00  0.00            
ATOM     60  O   GLN X   7      22.059   6.123  28.271  0.00  0.00            
ATOM     61  N   ILE X   8      23.380   6.081  30.078  0.00  0.00            
ATOM     62  CA  ILE X   8      22.987   7.307  30.501  0.00  0.00            
ATOM     63  CB  ILE X   8      23.643   7.633  31.862  0.00  0.00            
ATOM     64  CG1 ILE X   8      23.263   6.580  32.916  0.00  0.00            
ATOM     65  CG2 ILE X   8      23.221   9.033  32.261  0.00  0.00            
ATOM     66  CD1 ILE X   8      23.917   6.713  34.270  0.00  0.00            
ATOM     67  C   ILE X   8      23.236   8.514  29.675  0.00  0.00            
ATOM     68  O   ILE X   8      22.429   9.442  29.608  0.00  0.00            
ATOM     69  N   ALA X   9      24.400   8.507  29.021  0.00  0.00            
ATOM     70  CA  ALA X   9      24.692   9.456  28.054  0.00  0.00            
ATOM     71  CB  ALA X   9      26.122   9.324  27.565  0.00  0.00            
ATOM     72  C   ALA X   9      23.821   9.390  26.834  0.00  0.00            
ATOM     73  O   ALA X   9      23.412  10.377  26.254  0.00  0.00            
ATOM     74  N   GLU X  10      23.449   8.164  26.494  0.00  0.00            
ATOM     75  CA  GLU X  10      22.483   7.968  25.503  0.00  0.00            
ATOM     76  CB  GLU X  10      22.315   6.475  25.234  0.00  0.00            
ATOM     77  CG  GLU X  10      21.252   6.162  24.193  0.00  0.00            
ATOM     78  CD  GLU X  10      21.592   6.725  22.830  0.00  0.00            
ATOM     79  OE1 GLU X  10      22.802   6.870  22.528  0.00  0.00            
ATOM     80  OE2 GLU X  10      20.653   7.023  22.062  0.00  0.00            
ATOM     81  C   GLU X  10      21.081   8.468  25.830  0.00  0.00            
ATOM     82  O   GLU X  10      20.408   9.125  25.043  0.00  0.00            
ATOM     83  N   PHE X  11      20.660   8.196  27.064  0.00  0.00            
ATOM     84  CA  PHE X  11      19.482   8.702  27.484  0.00  0.00            
ATOM     85  CB  PHE X  11      19.187   8.146  28.889  0.00  0.00            
ATOM     86  CG  PHE X  11      17.716   7.942  29.174  0.00  0.00            
ATOM     87  CD1 PHE X  11      16.844   9.018  29.218  0.00  0.00            
ATOM     88  CD2 PHE X  11      17.201   6.665  29.364  0.00  0.00            
ATOM     89  CE1 PHE X  11      15.478   8.827  29.439  0.00  0.00            
ATOM     90  CE2 PHE X  11      15.844   6.469  29.587  0.00  0.00            
ATOM     91  CZ  PHE X  11      14.981   7.552  29.622  0.00  0.00            
ATOM     92  C   PHE X  11      19.338  10.187  27.571  0.00  0.00            
ATOM     93  O   PHE X  11      18.332  10.816  27.250  0.00  0.00            
ATOM     94  N   LYS X  12      20.466  10.778  27.961  0.00  0.00            
ATOM     95  CA  LYS X  12      20.483  12.268  27.986  0.00  0.00            
ATOM     96  CB  LYS X  12      21.702  12.849  28.680  0.00  0.00            
ATOM     97  CG  LYS X  12      21.773  12.595  30.191  0.00  0.00            
ATOM     98  CD  LYS X  12      23.226  12.624  30.635  0.00  0.00            
ATOM     99  CE  LYS X  12      23.403  13.057  32.082  0.00  0.00            
ATOM    100  NZ  LYS X  12      24.836  13.362  32.372  0.00  0.00            
ATOM    101  C   LYS X  12      20.305  12.944  26.642  0.00  0.00            
ATOM    102  O   LYS X  12      19.767  14.039  26.505  0.00  0.00            
ATOM    103  N   GLU X  13      20.853  12.267  25.633  0.00  0.00            
ATOM    104  CA  GLU X  13      20.708  12.753  24.351  0.00  0.00            
ATOM    105  CB  GLU X  13      21.648  12.023  23.431  0.00  0.00            
ATOM    106  CG  GLU X  13      23.109  12.285  23.665  0.00  0.00            
ATOM    107  CD  GLU X  13      24.009  11.367  22.813  0.00  0.00            
ATOM    108  OE1 GLU X  13      23.497  10.395  22.184  0.00  0.00            
ATOM    109  OE2 GLU X  13      25.239  11.618  22.783  0.00  0.00            
ATOM    110  C   GLU X  13      19.303  12.649  23.842  0.00  0.00            
ATOM    111  O   GLU X  13      18.774  13.488  23.138  0.00  0.00            
ATOM    112  N   ALA X  14      18.639  11.605  24.319  0.00  0.00            
ATOM    113  CA  ALA X  14      17.243  11.470  24.051  0.00  0.00            
ATOM    114  CB  ALA X  14      16.954   9.990  24.131  0.00  0.00            
ATOM    115  C   ALA X  14      16.373  12.494  24.757  0.00  0.00            
ATOM    116  O   ALA X  14      15.461  13.055  24.158  0.00  0.00            
ATOM    117  N   PHE X  15      16.703  12.819  26.006  0.00  0.00            
ATOM    118  CA  PHE X  15      16.079  13.847  26.673  0.00  0.00            
ATOM    119  CB  PHE X  15      16.621  13.924  28.112  0.00  0.00            
ATOM    120  CG  PHE X  15      15.598  14.369  29.132  0.00  0.00            
ATOM    121  CD1 PHE X  15      15.044  15.638  29.079  0.00  0.00            
ATOM    122  CD2 PHE X  15      15.164  13.500  30.127  0.00  0.00            
ATOM    123  CE1 PHE X  15      14.068  16.035  29.995  0.00  0.00            
ATOM    124  CE2 PHE X  15      14.195  13.891  31.042  0.00  0.00            
ATOM    125  CZ  PHE X  15      13.644  15.160  30.975  0.00  0.00            
ATOM    126  C   PHE X  15      16.174  15.223  26.048  0.00  0.00            
ATOM    127  O   PHE X  15      15.260  16.065  26.070  0.00  0.00            
ATOM    128  N   ALA X  16      17.343  15.421  25.441  0.00  0.00            
ATOM    129  CA  ALA X  16      17.582  16.678  24.798  0.00  0.00            
ATOM    130  CB  ALA X  16      19.011  16.737  24.262  0.00  0.00            
ATOM    131  C   ALA X  16      16.742  16.979  23.579  0.00  0.00            
ATOM    132  O   ALA X  16      16.641  18.103  23.110  0.00  0.00            
ATOM    133  N   LEU X  17      16.132  15.931  23.032  0.00  0.00            
ATOM    134  CA  LEU X  17      15.288  16.180  21.946  0.00  0.00            
ATOM    135  CB  LEU X  17      14.971  14.868  21.222  0.00  0.00            
ATOM    136  CG  LEU X  17      16.134  14.463  20.297  0.00  0.00            
ATOM    137  CD1 LEU X  17      15.957  13.055  19.763  0.00  0.00            
ATOM    138  CD2 LEU X  17      16.280  15.432  19.151  0.00  0.00            
ATOM    139  C   LEU X  17      14.075  17.041  22.412  0.00  0.00            
ATOM    140  O   LEU X  17      13.515  17.950  21.804  0.00  0.00            
ATOM    141  N   PHE X  18      13.665  16.595  23.597  0.00  0.00            
ATOM    142  CA  PHE X  18      12.583  17.302  24.140  0.00  0.00            
ATOM    143  CB  PHE X  18      11.961  16.413  25.220  0.00  0.00            
ATOM    144  CG  PHE X  18      10.911  15.479  24.702  0.00  0.00            
ATOM    145  CD1 PHE X  18       9.600  15.916  24.523  0.00  0.00            
ATOM    146  CD2 PHE X  18      11.234  14.167  24.375  0.00  0.00            
ATOM    147  CE1 PHE X  18       8.626  15.055  24.022  0.00  0.00            
ATOM    148  CE2 PHE X  18      10.270  13.300  23.872  0.00  0.00            
ATOM    149  CZ  PHE X  18       8.963  13.744  23.694  0.00  0.00            
ATOM    150  C   PHE X  18      12.726  18.403  25.221  0.00  0.00            
ATOM    151  O   PHE X  18      11.813  18.766  25.954  0.00  0.00            
ATOM    152  N   ASP X  19      13.964  18.873  25.295  0.00  0.00            
ATOM    153  CA  ASP X  19      14.389  19.899  26.109  0.00  0.00            
ATOM    154  CB  ASP X  19      15.743  19.637  26.844  0.00  0.00            
ATOM    155  CG  ASP X  19      15.588  18.404  27.730  0.00  0.00            
ATOM    156  OD1 ASP X  19      14.596  18.406  28.481  0.00  0.00            
ATOM    157  OD2 ASP X  19      16.450  17.503  27.706  0.00  0.00            
ATOM    158  C   ASP X  19      15.199  20.736  25.102  0.00  0.00            
ATOM    159  O   ASP X  19      16.395  20.680  24.851  0.00  0.00            
ATOM    160  N   LYS X  20      14.353  21.492  24.397  0.00  0.00            
ATOM    161  CA  LYS X  20      14.582  22.307  23.272  0.00  0.00            
ATOM    162  CB  LYS X  20      13.321  22.764  22.526  0.00  0.00            
ATOM    163  CG  LYS X  20      12.521  21.617  21.925  0.00  0.00            
ATOM    164  CD  LYS X  20      11.327  22.105  21.129  0.00  0.00            
ATOM    165  CE  LYS X  20      10.592  20.935  20.496  0.00  0.00            
ATOM    166  NZ  LYS X  20       9.456  21.386  19.648  0.00  0.00            
ATOM    167  C   LYS X  20      15.600  23.364  23.625  0.00  0.00            
ATOM    168  O   LYS X  20      16.695  23.493  23.070  0.00  0.00            
ATOM    169  N   ASP X  21      15.228  24.108  24.656  0.00  0.00            
ATOM    170  CA  ASP X  21      16.115  25.090  25.113  0.00  0.00            
ATOM    171  CB  ASP X  21      15.266  26.139  25.837  0.00  0.00            
ATOM    172  CG  ASP X  21      14.317  26.850  24.896  0.00  0.00            
ATOM    173  OD1 ASP X  21      14.329  26.581  23.678  0.00  0.00            
ATOM    174  OD2 ASP X  21      13.516  27.654  25.408  0.00  0.00            
ATOM    175  C   ASP X  21      17.595  24.845  25.637  0.00  0.00            
ATOM    176  O   ASP X  21      18.573  25.601  25.594  0.00  0.00            
ATOM    177  N   GLY X  22      17.632  23.671  26.275  0.00  0.00            
ATOM    178  CA  GLY X  22      18.595  23.105  27.057  0.00  0.00            
ATOM    179  C   GLY X  22      18.526  23.290  28.604  0.00  0.00            
ATOM    180  O   GLY X  22      19.518  22.951  29.299  0.00  0.00            
ATOM    181  N   ASP X  23      17.505  23.914  29.125  0.00  0.00            
ATOM    182  CA  ASP X  23      17.505  24.194  30.376  0.00  0.00            
ATOM    183  CB  ASP X  23      16.180  24.847  30.753  0.00  0.00            
ATOM    184  CG  ASP X  23      15.784  26.085  29.986  0.00  0.00            
ATOM    185  OD1 ASP X  23      16.666  26.676  29.333  0.00  0.00            
ATOM    186  OD2 ASP X  23      14.569  26.422  30.071  0.00  0.00            
ATOM    187  C   ASP X  23      17.697  23.230  31.507  0.00  0.00            
ATOM    188  O   ASP X  23      17.916  23.491  32.686  0.00  0.00            
ATOM    189  N   GLY X  24      17.615  21.987  31.045  0.00  0.00            
ATOM    190  CA  GLY X  24      17.693  20.871  31.979  0.00  0.00            
ATOM    191  C   GLY X  24      16.259  20.128  32.079  0.00  0.00            
ATOM    192  O   GLY X  24      16.020  18.926  32.177  0.00  0.00            
ATOM    193  N   THR X  25      15.307  21.041  32.156  0.00  0.00            
ATOM    194  CA  THR X  25      14.041  20.434  32.229  0.00  0.00            
ATOM    195  CB  THR X  25      13.522  21.402  33.330  0.00  0.00            
ATOM    196  OG1 THR X  25      13.539  20.731  34.595  0.00  0.00            
ATOM    197  CG2 THR X  25      12.109  21.880  33.024  0.00  0.00            
ATOM    198  C   THR X  25      13.076  20.506  31.211  0.00  0.00            
ATOM    199  O   THR X  25      13.199  21.283  30.262  0.00  0.00            
ATOM    200  N   ILE X  26      12.159  19.548  31.223  0.00  0.00            
ATOM    201  CA  ILE X  26      11.135  19.206  30.222  0.00  0.00            
ATOM    202  CB  ILE X  26      10.799  17.684  30.069  0.00  0.00            
ATOM    203  CG1 ILE X  26      12.054  16.874  29.730  0.00  0.00            
ATOM    204  CG2 ILE X  26       9.745  17.476  28.985  0.00  0.00            
ATOM    205  CD1 ILE X  26      12.749  17.270  28.437  0.00  0.00            
ATOM    206  C   ILE X  26       9.973  20.044  30.557  0.00  0.00            
ATOM    207  O   ILE X  26       9.456  19.872  31.661  0.00  0.00            
ATOM    208  N   THR X  27       9.536  20.944  29.678  0.00  0.00            
ATOM    209  CA  THR X  27       8.335  21.679  30.268  0.00  0.00            
ATOM    210  CB  THR X  27       8.579  23.135  29.797  0.00  0.00            
ATOM    211  OG1 THR X  27       8.676  23.092  28.366  0.00  0.00            
ATOM    212  CG2 THR X  27       9.917  23.647  30.299  0.00  0.00            
ATOM    213  C   THR X  27       7.174  21.223  29.685  0.00  0.00            
ATOM    214  O   THR X  27       7.257  20.410  28.762  0.00  0.00            
ATOM    215  N   THR X  28       6.008  21.693  30.118  0.00  0.00            
ATOM    216  CA  THR X  28       4.705  21.415  29.516  0.00  0.00            
ATOM    217  CB  THR X  28       3.584  22.215  30.207  0.00  0.00            
ATOM    218  OG1 THR X  28       3.661  22.005  31.621  0.00  0.00            
ATOM    219  CG2 THR X  28       2.220  21.777  29.710  0.00  0.00            
ATOM    220  C   THR X  28       4.517  21.939  28.042  0.00  0.00            
ATOM    221  O   THR X  28       3.602  21.589  27.292  0.00  0.00            
ATOM    222  N   LYS X  29       5.434  22.841  27.703  0.00  0.00            
ATOM    223  CA  LYS X  29       5.488  23.404  26.414  0.00  0.00            
ATOM    224  CB  LYS X  29       6.035  24.840  26.309  0.00  0.00            
ATOM    225  CG  LYS X  29       5.886  25.493  24.936  0.00  0.00            
ATOM    226  CD  LYS X  29       6.687  26.752  24.759  0.00  0.00            
ATOM    227  CE  LYS X  29       7.232  26.870  23.351  0.00  0.00            
ATOM    228  NZ  LYS X  29       8.622  27.343  23.298  0.00  0.00            
ATOM    229  C   LYS X  29       6.183  22.379  25.455  0.00  0.00            
ATOM    230  O   LYS X  29       5.755  22.053  24.353  0.00  0.00            
ATOM    231  N   GLU X  30       7.304  21.865  25.958  0.00  0.00            
ATOM    232  CA  GLU X  30       7.954  20.876  25.146  0.00  0.00            
ATOM    233  CB  GLU X  30       9.300  20.574  25.812  0.00  0.00            
ATOM    234  CG  GLU X  30      10.158  21.821  25.994  0.00  0.00            
ATOM    235  CD  GLU X  30      11.488  21.586  26.718  0.00  0.00            
ATOM    236  OE1 GLU X  30      11.614  20.607  27.495  0.00  0.00            
ATOM    237  OE2 GLU X  30      12.410  22.418  26.525  0.00  0.00            
ATOM    238  C   GLU X  30       7.278  19.590  24.937  0.00  0.00            
ATOM    239  O   GLU X  30       7.374  18.949  23.890  0.00  0.00            
ATOM    240  N   LEU X  31       6.561  19.177  25.985  0.00  0.00            
ATOM    241  CA  LEU X  31       5.742  18.006  25.885  0.00  0.00            
ATOM    242  CB  LEU X  31       5.075  17.704  27.188  0.00  0.00            
ATOM    243  CG  LEU X  31       6.102  17.089  28.116  0.00  0.00            
ATOM    244  CD1 LEU X  31       5.436  17.015  29.491  0.00  0.00            
ATOM    245  CD2 LEU X  31       6.481  15.691  27.600  0.00  0.00            
ATOM    246  C   LEU X  31       4.463  18.234  25.002  0.00  0.00            
ATOM    247  O   LEU X  31       3.738  17.332  24.576  0.00  0.00            
ATOM    248  N   GLY X  32       4.216  19.526  24.803  0.00  0.00            
ATOM    249  CA  GLY X  32       3.113  19.948  24.001  0.00  0.00            
ATOM    250  C   GLY X  32       3.505  19.984  22.591  0.00  0.00            
ATOM    251  O   GLY X  32       2.737  19.656  21.688  0.00  0.00            
ATOM    252  N   THR X  33       4.779  20.307  22.374  0.00  0.00            
ATOM    253  CA  THR X  33       5.320  20.242  21.009  0.00  0.00            
ATOM    254  CB  THR X  33       6.818  20.652  20.982  0.00  0.00            
ATOM    255  OG1 THR X  33       6.888  21.981  21.536  0.00  0.00            
ATOM    256  CG2 THR X  33       7.313  20.824  19.539  0.00  0.00            
ATOM    257  C   THR X  33       5.186  18.899  20.339  0.00  0.00            
ATOM    258  O   THR X  33       4.830  18.782  19.173  0.00  0.00            
ATOM    259  N   VAL X  34       5.564  17.876  21.097  0.00  0.00            
ATOM    260  CA  VAL X  34       5.416  16.570  20.657  0.00  0.00            
ATOM    261  CB  VAL X  34       6.031  15.577  21.699  0.00  0.00            
ATOM    262  CG1 VAL X  34       5.727  14.125  21.334  0.00  0.00            
ATOM    263  CG2 VAL X  34       7.529  15.783  21.787  0.00  0.00            
ATOM    264  C   VAL X  34       4.097  16.056  20.304  0.00  0.00            
ATOM    265  O   VAL X  34       3.826  15.521  19.223  0.00  0.00            
ATOM    266  N   MET X  35       3.193  16.242  21.267  0.00  0.00            
ATOM    267  CA  MET X  35       1.810  15.847  21.005  0.00  0.00            
ATOM    268  CB  MET X  35       0.969  16.034  22.259  0.00  0.00            
ATOM    269  CG  MET X  35       1.457  15.221  23.440  0.00  0.00            
ATOM    270  SD  MET X  35       0.550  15.713  24.944  0.00  0.00            
ATOM    271  CE  MET X  35      -0.958  15.061  24.562  0.00  0.00            
ATOM    272  C   MET X  35       1.032  16.529  19.923  0.00  0.00            
ATOM    273  O   MET X  35       0.131  15.979  19.295  0.00  0.00            
ATOM    274  N   ARG X  36       1.416  17.785  19.701  0.00  0.00            
ATOM    275  CA  ARG X  36       0.900  18.500  18.632  0.00  0.00            
ATOM    276  CB  ARG X  36       1.415  19.947  18.637  0.00  0.00            
ATOM    277  CG  ARG X  36       0.487  20.950  19.336  0.00  0.00            
ATOM    278  CD  ARG X  36       1.190  22.283  19.640  0.00  0.00            
ATOM    279  NE  ARG X  36       0.847  22.809  20.965  0.00  0.00            
ATOM    280  CZ  ARG X  36       1.633  23.618  21.676  0.00  0.00            
ATOM    281  NH1 ARG X  36       2.803  24.001  21.194  0.00  0.00            
ATOM    282  NH2 ARG X  36       1.249  24.047  22.869  0.00  0.00            
ATOM    283  C   ARG X  36       1.192  17.831  17.292  0.00  0.00            
ATOM    284  O   ARG X  36       0.357  17.545  16.436  0.00  0.00            
ATOM    285  N   SER X  37       2.463  17.474  17.220  0.00  0.00            
ATOM    286  CA  SER X  37       2.951  16.760  16.114  0.00  0.00            
ATOM    287  CB  SER X  37       4.416  16.329  16.303  0.00  0.00            
ATOM    288  OG  SER X  37       5.296  17.435  16.402  0.00  0.00            
ATOM    289  C   SER X  37       2.224  15.442  15.746  0.00  0.00            
ATOM    290  O   SER X  37       2.278  14.844  14.669  0.00  0.00            
ATOM    291  N   LEU X  38       1.596  14.964  16.817  0.00  0.00            
ATOM    292  CA  LEU X  38       0.852  13.827  16.669  0.00  0.00            
ATOM    293  CB  LEU X  38       0.978  12.924  17.884  0.00  0.00            
ATOM    294  CG  LEU X  38       1.989  11.843  17.520  0.00  0.00            
ATOM    295  CD1 LEU X  38       2.989  11.660  18.638  0.00  0.00            
ATOM    296  CD2 LEU X  38       1.264  10.554  17.137  0.00  0.00            
ATOM    297  C   LEU X  38      -0.625  13.982  16.530  0.00  0.00            
ATOM    298  O   LEU X  38      -1.549  13.163  16.458  0.00  0.00            
ATOM    299  N   GLY X  39      -0.876  15.268  16.385  0.00  0.00            
ATOM    300  CA  GLY X  39      -2.363  15.489  16.129  0.00  0.00            
ATOM    301  C   GLY X  39      -3.008  16.319  17.187  0.00  0.00            
ATOM    302  O   GLY X  39      -3.511  17.442  17.073  0.00  0.00            
ATOM    303  N   GLN X  40      -2.888  15.670  18.349  0.00  0.00            
ATOM    304  CA  GLN X  40      -3.383  16.400  19.539  0.00  0.00            
ATOM    305  CB  GLN X  40      -3.099  15.403  20.642  0.00  0.00            
ATOM    306  CG  GLN X  40      -3.689  14.029  20.358  0.00  0.00            
ATOM    307  CD  GLN X  40      -3.410  13.083  21.519  0.00  0.00            
ATOM    308  OE1 GLN X  40      -3.076  11.971  21.191  0.00  0.00            
ATOM    309  NE2 GLN X  40      -3.540  13.532  22.771  0.00  0.00            
ATOM    310  C   GLN X  40      -2.914  17.679  20.191  0.00  0.00            
ATOM    311  O   GLN X  40      -1.707  17.833  20.314  0.00  0.00            
ATOM    312  N   ASN X  41      -3.751  18.642  20.472  0.00  0.00            
ATOM    313  CA  ASN X  41      -3.406  19.744  20.999  0.00  0.00            
ATOM    314  CB  ASN X  41      -3.919  20.894  20.175  0.00  0.00            
ATOM    315  CG  ASN X  41      -3.436  22.230  20.731  0.00  0.00            
ATOM    316  OD1 ASN X  41      -3.565  22.513  21.923  0.00  0.00            
ATOM    317  ND2 ASN X  41      -2.908  23.078  19.880  0.00  0.00            
ATOM    318  C   ASN X  41      -3.942  19.877  22.377  0.00  0.00            
ATOM    319  O   ASN X  41      -5.115  20.193  22.563  0.00  0.00            
ATOM    320  N   PRO X  42      -3.155  19.413  23.338  0.00  0.00            
ATOM    321  CA  PRO X  42      -3.796  19.542  24.626  0.00  0.00            
ATOM    322  CB  PRO X  42      -2.948  18.445  25.290  0.00  0.00            
ATOM    323  CG  PRO X  42      -2.511  17.576  24.128  0.00  0.00            
ATOM    324  CD  PRO X  42      -2.183  18.619  23.096  0.00  0.00            
ATOM    325  C   PRO X  42      -3.356  20.651  25.322  0.00  0.00            
ATOM    326  O   PRO X  42      -2.233  21.152  25.228  0.00  0.00            
ATOM    327  N   THR X  43      -4.373  21.314  25.882  0.00  0.00            
ATOM    328  CA  THR X  43      -4.306  22.471  26.690  0.00  0.00            
ATOM    329  CB  THR X  43      -5.728  22.869  27.228  0.00  0.00            
ATOM    330  OG1 THR X  43      -5.987  21.895  28.303  0.00  0.00            
ATOM    331  CG2 THR X  43      -6.868  22.920  26.242  0.00  0.00            
ATOM    332  C   THR X  43      -3.261  22.502  27.725  0.00  0.00            
ATOM    333  O   THR X  43      -2.695  21.420  27.965  0.00  0.00            
ATOM    334  N   GLU X  44      -2.946  23.641  28.308  0.00  0.00            
ATOM    335  CA  GLU X  44      -1.981  23.661  29.313  0.00  0.00            
ATOM    336  CB  GLU X  44      -1.740  25.113  29.742  0.00  0.00            
ATOM    337  CG  GLU X  44      -0.926  25.865  28.735  0.00  0.00            
ATOM    338  CD  GLU X  44       0.554  25.560  28.722  0.00  0.00            
ATOM    339  OE1 GLU X  44       1.121  24.965  29.652  0.00  0.00            
ATOM    340  OE2 GLU X  44       1.218  25.945  27.732  0.00  0.00            
ATOM    341  C   GLU X  44      -2.361  22.944  30.569  0.00  0.00            
ATOM    342  O   GLU X  44      -1.565  22.309  31.259  0.00  0.00            
ATOM    343  N   ALA X  45      -3.664  23.000  30.837  0.00  0.00            
ATOM    344  CA  ALA X  45      -4.170  22.229  31.960  0.00  0.00            
ATOM    345  CB  ALA X  45      -5.621  22.585  32.266  0.00  0.00            
ATOM    346  C   ALA X  45      -3.970  20.737  31.936  0.00  0.00            
ATOM    347  O   ALA X  45      -3.703  20.050  32.922  0.00  0.00            
ATOM    348  N   GLU X  46      -4.202  20.222  30.726  0.00  0.00            
ATOM    349  CA  GLU X  46      -3.921  18.880  30.540  0.00  0.00            
ATOM    350  CB  GLU X  46      -4.275  18.549  29.093  0.00  0.00            
ATOM    351  CG  GLU X  46      -5.672  19.060  28.732  0.00  0.00            
ATOM    352  CD  GLU X  46      -6.210  18.382  27.508  0.00  0.00            
ATOM    353  OE1 GLU X  46      -5.331  18.206  26.544  0.00  0.00            
ATOM    354  OE2 GLU X  46      -7.355  18.024  27.424  0.00  0.00            
ATOM    355  C   GLU X  46      -2.482  18.424  30.465  0.00  0.00            
ATOM    356  O   GLU X  46      -2.046  17.272  30.531  0.00  0.00            
ATOM    357  N   LEU X  47      -1.708  19.489  30.272  0.00  0.00            
ATOM    358  CA  LEU X  47      -0.290  19.286  30.218  0.00  0.00            
ATOM    359  CB  LEU X  47       0.409  20.142  29.176  0.00  0.00            
ATOM    360  CG  LEU X  47       0.710  19.229  27.993  0.00  0.00            
ATOM    361  CD1 LEU X  47       0.316  19.899  26.697  0.00  0.00            
ATOM    362  CD2 LEU X  47       2.172  18.788  28.029  0.00  0.00            
ATOM    363  C   LEU X  47       0.287  19.341  31.628  0.00  0.00            
ATOM    364  O   LEU X  47       1.140  18.540  31.995  0.00  0.00            
ATOM    365  N   GLN X  48      -0.260  20.222  32.464  0.00  0.00            
ATOM    366  CA  GLN X  48       0.016  20.194  33.798  0.00  0.00            
ATOM    367  CB  GLN X  48      -0.197  21.628  34.313  0.00  0.00            
ATOM    368  CG  GLN X  48      -1.617  22.151  34.241  0.00  0.00            
ATOM    369  CD  GLN X  48      -1.703  23.660  34.440  0.00  0.00            
ATOM    370  OE1 GLN X  48      -2.654  24.165  35.043  0.00  0.00            
ATOM    371  NE2 GLN X  48      -0.716  24.388  33.920  0.00  0.00            
ATOM    372  C   GLN X  48      -0.256  18.974  34.640  0.00  0.00            
ATOM    373  O   GLN X  48       0.425  18.624  35.599  0.00  0.00            
ATOM    374  N   ASP X  49      -1.361  18.337  34.256  0.00  0.00            
ATOM    375  CA  ASP X  49      -1.658  17.143  34.871  0.00  0.00            
ATOM    376  CB  ASP X  49      -3.017  16.565  34.478  0.00  0.00            
ATOM    377  CG  ASP X  49      -4.185  17.368  35.001  0.00  0.00            
ATOM    378  OD1 ASP X  49      -4.024  18.086  36.010  0.00  0.00            
ATOM    379  OD2 ASP X  49      -5.283  17.257  34.404  0.00  0.00            
ATOM    380  C   ASP X  49      -0.814  15.935  34.568  0.00  0.00            
ATOM    381  O   ASP X  49      -0.761  14.864  35.179  0.00  0.00            
ATOM    382  N   MET X  50      -0.130  16.175  33.453  0.00  0.00            
ATOM    383  CA  MET X  50       0.752  15.151  33.004  0.00  0.00            
ATOM    384  CB  MET X  50       1.129  15.116  31.540  0.00  0.00            
ATOM    385  CG  MET X  50      -0.030  14.607  30.694  0.00  0.00            
ATOM    386  SD  MET X  50       0.244  14.981  28.906  0.00  0.00            
ATOM    387  CE  MET X  50       1.418  13.632  28.614  0.00  0.00            
ATOM    388  C   MET X  50       2.108  15.356  33.774  0.00  0.00            
ATOM    389  O   MET X  50       2.746  14.452  34.302  0.00  0.00            
ATOM    390  N   ILE X  51       2.491  16.629  33.851  0.00  0.00            
ATOM    391  CA  ILE X  51       3.606  16.912  34.624  0.00  0.00            
ATOM    392  CB  ILE X  51       3.944  18.412  34.467  0.00  0.00            
ATOM    393  CG1 ILE X  51       4.264  18.749  33.002  0.00  0.00            
ATOM    394  CG2 ILE X  51       5.095  18.731  35.401  0.00  0.00            
ATOM    395  CD1 ILE X  51       4.511  20.202  32.681  0.00  0.00            
ATOM    396  C   ILE X  51       3.502  16.737  36.136  0.00  0.00            
ATOM    397  O   ILE X  51       4.466  16.667  36.885  0.00  0.00            
ATOM    398  N   ASN X  52       2.254  16.763  36.594  0.00  0.00            
ATOM    399  CA  ASN X  52       2.152  16.605  37.973  0.00  0.00            
ATOM    400  CB  ASN X  52       0.759  17.104  38.358  0.00  0.00            
ATOM    401  CG  ASN X  52       0.600  18.593  38.143  0.00  0.00            
ATOM    402  OD1 ASN X  52      -0.508  19.086  37.925  0.00  0.00            
ATOM    403  ND2 ASN X  52       1.712  19.323  38.205  0.00  0.00            
ATOM    404  C   ASN X  52       2.168  15.171  38.446  0.00  0.00            
ATOM    405  O   ASN X  52       2.109  14.744  39.617  0.00  0.00            
ATOM    406  N   GLU X  53       2.183  14.312  37.396  0.00  0.00            
ATOM    407  CA  GLU X  53       2.446  12.947  37.781  0.00  0.00            
ATOM    408  CB  GLU X  53       1.924  12.285  36.497  0.00  0.00            
ATOM    409  CG  GLU X  53       2.987  11.748  35.545  0.00  0.00            
ATOM    410  CD  GLU X  53       2.542  11.762  34.093  0.00  0.00            
ATOM    411  OE1 GLU X  53       1.671  12.585  33.737  0.00  0.00            
ATOM    412  OE2 GLU X  53       3.079  10.960  33.302  0.00  0.00            
ATOM    413  C   GLU X  53       4.045  12.825  38.154  0.00  0.00            
ATOM    414  O   GLU X  53       4.539  12.287  39.144  0.00  0.00            
ATOM    415  N   VAL X  54       4.783  13.362  37.179  0.00  0.00            
ATOM    416  CA  VAL X  54       6.144  13.282  37.465  0.00  0.00            
ATOM    417  CB  VAL X  54       6.803  13.130  36.074  0.00  0.00            
ATOM    418  CG1 VAL X  54       6.095  12.032  35.283  0.00  0.00            
ATOM    419  CG2 VAL X  54       6.760  14.441  35.305  0.00  0.00            
ATOM    420  C   VAL X  54       7.021  14.425  37.806  0.00  0.00            
ATOM    421  O   VAL X  54       8.043  14.677  37.167  0.00  0.00            
ATOM    422  N   ASP X  55       6.530  15.220  38.745  0.00  0.00            
ATOM    423  CA  ASP X  55       7.283  16.359  39.167  0.00  0.00            
ATOM    424  CB  ASP X  55       6.644  17.716  38.878  0.00  0.00            
ATOM    425  CG  ASP X  55       7.387  18.856  39.511  0.00  0.00            
ATOM    426  OD1 ASP X  55       8.377  19.324  38.910  0.00  0.00            
ATOM    427  OD2 ASP X  55       6.990  19.281  40.613  0.00  0.00            
ATOM    428  C   ASP X  55       7.690  16.211  40.437  0.00  0.00            
ATOM    429  O   ASP X  55       6.728  16.672  41.048  0.00  0.00            
ATOM    430  N   ALA X  56       8.717  15.611  41.042  0.00  0.00            
ATOM    431  CA  ALA X  56       8.379  15.524  42.527  0.00  0.00            
ATOM    432  CB  ALA X  56       9.584  14.632  42.809  0.00  0.00            
ATOM    433  C   ALA X  56       8.316  16.732  43.435  0.00  0.00            
ATOM    434  O   ALA X  56       7.500  16.951  44.335  0.00  0.00            
ATOM    435  N   ASP X  57       9.217  17.626  43.054  0.00  0.00            
ATOM    436  CA  ASP X  57       9.245  18.853  43.809  0.00  0.00            
ATOM    437  CB  ASP X  57      10.661  19.428  43.715  0.00  0.00            
ATOM    438  CG  ASP X  57      11.675  18.562  44.433  0.00  0.00            
ATOM    439  OD1 ASP X  57      11.300  17.541  45.044  0.00  0.00            
ATOM    440  OD2 ASP X  57      12.870  18.895  44.332  0.00  0.00            
ATOM    441  C   ASP X  57       8.348  19.988  43.336  0.00  0.00            
ATOM    442  O   ASP X  57       8.499  21.144  43.715  0.00  0.00            
ATOM    443  N   GLY X  58       7.354  19.620  42.533  0.00  0.00            
ATOM    444  CA  GLY X  58       6.396  20.640  42.147  0.00  0.00            
ATOM    445  C   GLY X  58       6.777  21.911  41.484  0.00  0.00            
ATOM    446  O   GLY X  58       5.960  22.738  41.102  0.00  0.00            
ATOM    447  N   ASN X  59       8.076  21.988  41.211  0.00  0.00            
ATOM    448  CA  ASN X  59       8.657  22.944  40.391  0.00  0.00            
ATOM    449  CB  ASN X  59      10.204  23.006  40.436  0.00  0.00            
ATOM    450  CG  ASN X  59      10.912  22.142  39.377  0.00  0.00            
ATOM    451  OD1 ASN X  59      10.300  21.390  38.627  0.00  0.00            
ATOM    452  ND2 ASN X  59      12.250  22.267  39.342  0.00  0.00            
ATOM    453  C   ASN X  59       8.157  23.254  38.971  0.00  0.00            
ATOM    454  O   ASN X  59       8.649  24.152  38.291  0.00  0.00            
ATOM    455  N   GLY X  60       7.137  22.505  38.562  0.00  0.00            
ATOM    456  CA  GLY X  60       6.597  22.657  37.321  0.00  0.00            
ATOM    457  C   GLY X  60       7.139  21.997  36.057  0.00  0.00            
ATOM    458  O   GLY X  60       6.468  21.908  35.028  0.00  0.00            
ATOM    459  N   THR X  61       8.403  21.591  36.138  0.00  0.00            
ATOM    460  CA  THR X  61       9.075  20.864  35.227  0.00  0.00            
ATOM    461  CB  THR X  61      10.212  21.636  34.511  0.00  0.00            
ATOM    462  OG1 THR X  61      11.162  22.107  35.470  0.00  0.00            
ATOM    463  CG2 THR X  61       9.657  22.815  33.732  0.00  0.00            
ATOM    464  C   THR X  61       9.797  19.841  35.592  0.00  0.00            
ATOM    465  O   THR X  61      10.221  19.866  36.755  0.00  0.00            
ATOM    466  N   ILE X  62       9.904  18.776  34.811  0.00  0.00            
ATOM    467  CA  ILE X  62      10.620  17.461  35.066  0.00  0.00            
ATOM    468  CB  ILE X  62       9.874  16.455  34.151  0.00  0.00            
ATOM    469  CG1 ILE X  62       8.368  16.580  34.346  0.00  0.00            
ATOM    470  CG2 ILE X  62      10.297  15.034  34.479  0.00  0.00            
ATOM    471  CD1 ILE X  62       7.552  15.739  33.354  0.00  0.00            
ATOM    472  C   ILE X  62      12.095  17.473  34.826  0.00  0.00            
ATOM    473  O   ILE X  62      12.513  17.777  33.706  0.00  0.00            
ATOM    474  N   ASP X  63      12.893  17.210  35.853  0.00  0.00            
ATOM    475  CA  ASP X  63      14.333  17.206  35.577  0.00  0.00            
ATOM    476  CB  ASP X  63      15.046  17.484  36.916  0.00  0.00            
ATOM    477  CG  ASP X  63      14.584  16.569  38.053  0.00  0.00            
ATOM    478  OD1 ASP X  63      14.094  15.450  37.794  0.00  0.00            
ATOM    479  OD2 ASP X  63      14.722  16.973  39.229  0.00  0.00            
ATOM    480  C   ASP X  63      14.770  15.793  35.016  0.00  0.00            
ATOM    481  O   ASP X  63      14.015  14.845  34.756  0.00  0.00            
ATOM    482  N   PHE X  64      16.092  15.730  34.805  0.00  0.00            
ATOM    483  CA  PHE X  64      16.665  14.576  34.333  0.00  0.00            
ATOM    484  CB  PHE X  64      18.107  14.664  33.917  0.00  0.00            
ATOM    485  CG  PHE X  64      18.350  15.377  32.601  0.00  0.00            
ATOM    486  CD1 PHE X  64      17.977  14.773  31.413  0.00  0.00            
ATOM    487  CD2 PHE X  64      18.988  16.592  32.545  0.00  0.00            
ATOM    488  CE1 PHE X  64      18.184  15.415  30.206  0.00  0.00            
ATOM    489  CE2 PHE X  64      19.124  17.273  31.352  0.00  0.00            
ATOM    490  CZ  PHE X  64      18.744  16.665  30.158  0.00  0.00            
ATOM    491  C   PHE X  64      16.561  13.372  35.219  0.00  0.00            
ATOM    492  O   PHE X  64      16.147  12.281  34.811  0.00  0.00            
ATOM    493  N   PRO X  65      16.946  13.574  36.480  0.00  0.00            
ATOM    494  CA  PRO X  65      16.844  12.491  37.468  0.00  0.00            
ATOM    495  CB  PRO X  65      17.367  13.131  38.747  0.00  0.00            
ATOM    496  CG  PRO X  65      18.421  14.054  38.224  0.00  0.00            
ATOM    497  CD  PRO X  65      17.697  14.713  37.064  0.00  0.00            
ATOM    498  C   PRO X  65      15.431  11.901  37.612  0.00  0.00            
ATOM    499  O   PRO X  65      15.195  10.692  37.634  0.00  0.00            
ATOM    500  N   GLU X  66      14.480  12.828  37.681  0.00  0.00            
ATOM    501  CA  GLU X  66      13.093  12.376  37.806  0.00  0.00            
ATOM    502  CB  GLU X  66      12.200  13.586  38.098  0.00  0.00            
ATOM    503  CG  GLU X  66      12.588  14.304  39.386  0.00  0.00            
ATOM    504  CD  GLU X  66      11.769  15.564  39.691  0.00  0.00            
ATOM    505  OE1 GLU X  66      11.209  16.188  38.755  0.00  0.00            
ATOM    506  OE2 GLU X  66      11.714  15.946  40.886  0.00  0.00            
ATOM    507  C   GLU X  66      12.625  11.671  36.576  0.00  0.00            
ATOM    508  O   GLU X  66      11.964  10.640  36.673  0.00  0.00            
ATOM    509  N   PHE X  67      13.038  12.156  35.412  0.00  0.00            
ATOM    510  CA  PHE X  67      12.754  11.591  34.149  0.00  0.00            
ATOM    511  CB  PHE X  67      12.550  11.424  32.646  0.00  0.00            
ATOM    512  CG  PHE X  67      13.442  12.349  31.847  0.00  0.00            
ATOM    513  CD1 PHE X  67      14.762  12.043  31.624  0.00  0.00            
ATOM    514  CD2 PHE X  67      12.975  13.558  31.400  0.00  0.00            
ATOM    515  CE1 PHE X  67      15.603  12.919  30.930  0.00  0.00            
ATOM    516  CE2 PHE X  67      13.827  14.439  30.688  0.00  0.00            
ATOM    517  CZ  PHE X  67      15.143  14.087  30.482  0.00  0.00            
ATOM    518  C   PHE X  67      13.357  10.140  33.978  0.00  0.00            
ATOM    519  O   PHE X  67      12.812   9.211  33.383  0.00  0.00            
ATOM    520  N   LEU X  68      14.588  10.051  34.481  0.00  0.00            
ATOM    521  CA  LEU X  68      15.274   8.744  34.254  0.00  0.00            
ATOM    522  CB  LEU X  68      16.753   8.888  34.580  0.00  0.00            
ATOM    523  CG  LEU X  68      17.402   9.978  33.685  0.00  0.00            
ATOM    524  CD1 LEU X  68      18.875  10.045  34.086  0.00  0.00            
ATOM    525  CD2 LEU X  68      17.230   9.611  32.212  0.00  0.00            
ATOM    526  C   LEU X  68      14.622   7.591  34.968  0.00  0.00            
ATOM    527  O   LEU X  68      14.672   6.440  34.541  0.00  0.00            
ATOM    528  N   SER X  69      13.999   7.921  36.091  0.00  0.00            
ATOM    529  CA  SER X  69      13.383   6.915  36.868  0.00  0.00            
ATOM    530  CB  SER X  69      13.306   7.357  38.340  0.00  0.00            
ATOM    531  OG  SER X  69      12.439   8.464  38.515  0.00  0.00            
ATOM    532  C   SER X  69      12.081   6.291  36.167  0.00  0.00            
ATOM    533  O   SER X  69      11.836   5.124  35.848  0.00  0.00            
ATOM    534  N   LEU X  70      11.247   7.290  35.918  0.00  0.00            
ATOM    535  CA  LEU X  70       9.947   6.809  35.286  0.00  0.00            
ATOM    536  CB  LEU X  70       8.908   7.929  35.335  0.00  0.00            
ATOM    537  CG  LEU X  70       8.364   8.262  36.722  0.00  0.00            
ATOM    538  CD1 LEU X  70       7.544   9.550  36.724  0.00  0.00            
ATOM    539  CD2 LEU X  70       7.480   7.113  37.223  0.00  0.00            
ATOM    540  C   LEU X  70       9.980   6.509  33.806  0.00  0.00            
ATOM    541  O   LEU X  70       9.044   5.935  33.255  0.00  0.00            
ATOM    542  N   MET X  71      11.010   6.987  33.120  0.00  0.00            
ATOM    543  CA  MET X  71      11.041   6.698  31.706  0.00  0.00            
ATOM    544  CB  MET X  71      11.513   7.974  30.991  0.00  0.00            
ATOM    545  CG  MET X  71      10.577   9.141  31.227  0.00  0.00            
ATOM    546  SD  MET X  71      10.986  10.647  30.349  0.00  0.00            
ATOM    547  CE  MET X  71       9.729  10.554  29.056  0.00  0.00            
ATOM    548  C   MET X  71      11.677   5.397  31.328  0.00  0.00            
ATOM    549  O   MET X  71      11.178   4.629  30.477  0.00  0.00            
ATOM    550  N   ALA X  72      12.834   5.215  31.940  0.00  0.00            
ATOM    551  CA  ALA X  72      13.557   4.066  31.640  0.00  0.00            
ATOM    552  CB  ALA X  72      14.715   4.037  32.597  0.00  0.00            
ATOM    553  C   ALA X  72      12.848   2.680  31.665  0.00  0.00            
ATOM    554  O   ALA X  72      13.209   1.612  31.164  0.00  0.00            
ATOM    555  N   ARG X  73      11.788   2.793  32.461  0.00  0.00            
ATOM    556  CA  ARG X  73      11.035   1.585  32.624  0.00  0.00            
ATOM    557  CB  ARG X  73      10.723   1.369  34.110  0.00  0.00            
ATOM    558  CG  ARG X  73      11.950   1.453  35.024  0.00  0.00            
ATOM    559  CD  ARG X  73      11.587   1.286  36.495  0.00  0.00            
ATOM    560  NE  ARG X  73      11.314  -0.109  36.842  0.00  0.00            
ATOM    561  CZ  ARG X  73      10.105  -0.606  37.105  0.00  0.00            
ATOM    562  NH1 ARG X  73       9.030   0.174  37.072  0.00  0.00            
ATOM    563  NH2 ARG X  73       9.961  -1.902  37.358  0.00  0.00            
ATOM    564  C   ARG X  73       9.976   1.469  31.505  0.00  0.00            
ATOM    565  O   ARG X  73       9.618   0.422  30.964  0.00  0.00            
ATOM    566  N   LYS X  74       9.445   2.660  31.220  0.00  0.00            
ATOM    567  CA  LYS X  74       8.527   2.724  30.060  0.00  0.00            
ATOM    568  CB  LYS X  74       7.614   3.947  30.214  0.00  0.00            
ATOM    569  CG  LYS X  74       7.270   4.260  31.663  0.00  0.00            
ATOM    570  CD  LYS X  74       6.341   5.445  31.774  0.00  0.00            
ATOM    571  CE  LYS X  74       4.961   5.061  31.292  0.00  0.00            
ATOM    572  NZ  LYS X  74       3.999   6.182  31.428  0.00  0.00            
ATOM    573  C   LYS X  74       9.247   2.762  28.693  0.00  0.00            
ATOM    574  O   LYS X  74       8.701   2.745  27.571  0.00  0.00            
ATOM    575  N   MET X  75      10.576   3.003  28.812  0.00  0.00            
ATOM    576  CA  MET X  75      11.259   2.774  27.636  0.00  0.00            
ATOM    577  CB  MET X  75      12.536   3.609  27.855  0.00  0.00            
ATOM    578  CG  MET X  75      12.227   4.995  28.424  0.00  0.00            
ATOM    579  SD  MET X  75      13.726   5.868  28.936  0.00  0.00            
ATOM    580  CE  MET X  75      14.488   6.002  27.310  0.00  0.00            
ATOM    581  C   MET X  75      11.674   1.387  27.175  0.00  0.00            
ATOM    582  O   MET X  75      12.060   1.045  26.067  0.00  0.00            
ATOM    583  N   LYS X  76      11.679   0.554  28.211  0.00  0.00            
ATOM    584  CA  LYS X  76      12.084  -0.753  27.787  0.00  0.00            
ATOM    585  CB  LYS X  76      12.376  -1.523  29.075  0.00  0.00            
ATOM    586  CG  LYS X  76      13.854  -1.773  29.326  0.00  0.00            
ATOM    587  CD  LYS X  76      14.334  -1.086  30.601  0.00  0.00            
ATOM    588  CE  LYS X  76      15.658  -1.668  31.085  0.00  0.00            
ATOM    589  NZ  LYS X  76      15.582  -2.124  32.503  0.00  0.00            
ATOM    590  C   LYS X  76      11.029  -1.486  27.008  0.00  0.00            
ATOM    591  O   LYS X  76      11.179  -2.242  26.067  0.00  0.00            
ATOM    592  N   GLU X  77       9.830  -1.139  27.453  0.00  0.00            
ATOM    593  CA  GLU X  77       8.735  -1.664  26.700  0.00  0.00            
ATOM    594  CB  GLU X  77       7.442  -1.347  27.448  0.00  0.00            
ATOM    595  CG  GLU X  77       6.189  -1.768  26.697  0.00  0.00            
ATOM    596  CD  GLU X  77       6.113  -3.264  26.488  0.00  0.00            
ATOM    597  OE1 GLU X  77       6.674  -4.014  27.324  0.00  0.00            
ATOM    598  OE2 GLU X  77       5.493  -3.691  25.491  0.00  0.00            
ATOM    599  C   GLU X  77       8.583  -1.103  25.293  0.00  0.00            
ATOM    600  O   GLU X  77       8.337  -1.758  24.287  0.00  0.00            
ATOM    601  N   GLN X  78       8.684   0.221  25.299  0.00  0.00            
ATOM    602  CA  GLN X  78       8.661   0.892  24.065  0.00  0.00            
ATOM    603  CB  GLN X  78       8.646   2.393  24.331  0.00  0.00            
ATOM    604  CG  GLN X  78       7.506   2.857  25.226  0.00  0.00            
ATOM    605  CD  GLN X  78       7.543   4.351  25.457  0.00  0.00            
ATOM    606  OE1 GLN X  78       8.539   4.896  25.936  0.00  0.00            
ATOM    607  NE2 GLN X  78       6.456   5.023  25.119  0.00  0.00            
ATOM    608  C   GLN X  78       9.768   0.746  23.014  0.00  0.00            
ATOM    609  O   GLN X  78       9.691   0.807  21.787  0.00  0.00            
ATOM    610  N   ASP X  79      10.921   0.572  23.644  0.00  0.00            
ATOM    611  CA  ASP X  79      12.051   0.460  22.695  0.00  0.00            
ATOM    612  CB  ASP X  79      13.382   0.374  23.444  0.00  0.00            
ATOM    613  CG  ASP X  79      13.774   1.656  24.154  0.00  0.00            
ATOM    614  OD1 ASP X  79      13.329   2.752  23.764  0.00  0.00            
ATOM    615  OD2 ASP X  79      14.582   1.579  25.114  0.00  0.00            
ATOM    616  C   ASP X  79      12.021  -0.754  21.780  0.00  0.00            
ATOM    617  O   ASP X  79      12.367  -0.794  20.600  0.00  0.00            
ATOM    618  N   SER X  80      11.527  -1.810  22.424  0.00  0.00            
ATOM    619  CA  SER X  80      11.364  -3.002  21.610  0.00  0.00            
ATOM    620  CB  SER X  80      11.028  -4.179  22.544  0.00  0.00            
ATOM    621  OG  SER X  80       9.692  -4.097  23.018  0.00  0.00            
ATOM    622  C   SER X  80      10.441  -2.843  20.348  0.00  0.00            
ATOM    623  O   SER X  80      10.658  -3.138  19.178  0.00  0.00            
ATOM    624  N   GLU X  81       9.280  -2.321  20.741  0.00  0.00            
ATOM    625  CA  GLU X  81       8.412  -2.158  19.646  0.00  0.00            
ATOM    626  CB  GLU X  81       7.042  -1.825  20.246  0.00  0.00            
ATOM    627  CG  GLU X  81       6.527  -2.917  21.176  0.00  0.00            
ATOM    628  CD  GLU X  81       5.191  -2.604  21.857  0.00  0.00            
ATOM    629  OE1 GLU X  81       4.834  -1.410  22.016  0.00  0.00            
ATOM    630  OE2 GLU X  81       4.504  -3.574  22.265  0.00  0.00            
ATOM    631  C   GLU X  81       8.823  -1.075  18.576  0.00  0.00            
ATOM    632  O   GLU X  81       8.679  -1.070  17.342  0.00  0.00            
ATOM    633  N   GLU X  82       9.383  -0.075  19.256  0.00  0.00            
ATOM    634  CA  GLU X  82       9.751   1.077  18.371  0.00  0.00            
ATOM    635  CB  GLU X  82       9.890   2.294  19.279  0.00  0.00            
ATOM    636  CG  GLU X  82       8.587   2.706  20.000  0.00  0.00            
ATOM    637  CD  GLU X  82       8.957   3.841  20.950  0.00  0.00            
ATOM    638  OE1 GLU X  82       9.560   3.691  22.006  0.00  0.00            
ATOM    639  OE2 GLU X  82       8.680   5.016  20.564  0.00  0.00            
ATOM    640  C   GLU X  82      10.849   0.920  17.459  0.00  0.00            
ATOM    641  O   GLU X  82      10.910   1.559  16.411  0.00  0.00            
ATOM    642  N   GLU X  83      11.702  -0.048  17.767  0.00  0.00            
ATOM    643  CA  GLU X  83      12.818  -0.402  16.931  0.00  0.00            
ATOM    644  CB  GLU X  83      13.971  -0.959  17.784  0.00  0.00            
ATOM    645  CG  GLU X  83      14.854   0.163  18.329  0.00  0.00            
ATOM    646  CD  GLU X  83      16.099  -0.370  19.008  0.00  0.00            
ATOM    647  OE1 GLU X  83      16.569  -1.460  18.621  0.00  0.00            
ATOM    648  OE2 GLU X  83      16.609   0.302  19.929  0.00  0.00            
ATOM    649  C   GLU X  83      12.420  -1.101  15.634  0.00  0.00            
ATOM    650  O   GLU X  83      12.792  -0.702  14.527  0.00  0.00            
ATOM    651  N   LEU X  84      11.569  -2.106  15.782  0.00  0.00            
ATOM    652  CA  LEU X  84      11.040  -2.776  14.644  0.00  0.00            
ATOM    653  CB  LEU X  84      10.220  -3.993  15.074  0.00  0.00            
ATOM    654  CG  LEU X  84      11.010  -5.112  15.749  0.00  0.00            
ATOM    655  CD1 LEU X  84      10.095  -6.159  16.381  0.00  0.00            
ATOM    656  CD2 LEU X  84      11.916  -5.802  14.722  0.00  0.00            
ATOM    657  C   LEU X  84      10.299  -1.911  13.664  0.00  0.00            
ATOM    658  O   LEU X  84      10.539  -1.881  12.451  0.00  0.00            
ATOM    659  N   ILE X  85       9.308  -1.216  14.223  0.00  0.00            
ATOM    660  CA  ILE X  85       8.574  -0.342  13.401  0.00  0.00            
ATOM    661  CB  ILE X  85       7.347   0.213  14.193  0.00  0.00            
ATOM    662  CG1 ILE X  85       7.800   1.072  15.375  0.00  0.00            
ATOM    663  CG2 ILE X  85       6.445  -0.932  14.646  0.00  0.00            
ATOM    664  CD1 ILE X  85       6.655   1.624  16.207  0.00  0.00            
ATOM    665  C   ILE X  85       9.263   0.710  12.636  0.00  0.00            
ATOM    666  O   ILE X  85       9.035   0.980  11.463  0.00  0.00            
ATOM    667  N   GLU X  86      10.160   1.353  13.375  0.00  0.00            
ATOM    668  CA  GLU X  86      10.998   2.374  12.764  0.00  0.00            
ATOM    669  CB  GLU X  86      11.769   3.155  13.825  0.00  0.00            
ATOM    670  CG  GLU X  86      10.888   4.048  14.683  0.00  0.00            
ATOM    671  CD  GLU X  86      11.588   4.568  15.931  0.00  0.00            
ATOM    672  OE1 GLU X  86      12.637   4.005  16.315  0.00  0.00            
ATOM    673  OE2 GLU X  86      11.073   5.527  16.545  0.00  0.00            
ATOM    674  C   GLU X  86      12.062   1.974  11.778  0.00  0.00            
ATOM    675  O   GLU X  86      12.396   2.675  10.828  0.00  0.00            
ATOM    676  N   ALA X  87      12.560   0.755  11.980  0.00  0.00            
ATOM    677  CA  ALA X  87      13.526   0.244  11.034  0.00  0.00            
ATOM    678  CB  ALA X  87      14.169  -0.987  11.645  0.00  0.00            
ATOM    679  C   ALA X  87      12.963  -0.133   9.615  0.00  0.00            
ATOM    680  O   ALA X  87      13.559  -0.024   8.549  0.00  0.00            
ATOM    681  N   PHE X  88      11.743  -0.662   9.704  0.00  0.00            
ATOM    682  CA  PHE X  88      11.207  -1.039   8.454  0.00  0.00            
ATOM    683  CB  PHE X  88      10.125  -2.078   8.771  0.00  0.00            
ATOM    684  CG  PHE X  88       9.189  -2.367   7.633  0.00  0.00            
ATOM    685  CD1 PHE X  88       9.630  -3.133   6.553  0.00  0.00            
ATOM    686  CD2 PHE X  88       7.919  -1.804   7.604  0.00  0.00            
ATOM    687  CE1 PHE X  88       8.804  -3.396   5.456  0.00  0.00            
ATOM    688  CE2 PHE X  88       7.066  -2.061   6.523  0.00  0.00            
ATOM    689  CZ  PHE X  88       7.525  -2.861   5.462  0.00  0.00            
ATOM    690  C   PHE X  88      10.796   0.060   7.502  0.00  0.00            
ATOM    691  O   PHE X  88      11.108   0.175   6.311  0.00  0.00            
ATOM    692  N   LYS X  89      10.010   0.933   8.132  0.00  0.00            
ATOM    693  CA  LYS X  89       9.562   2.112   7.290  0.00  0.00            
ATOM    694  CB  LYS X  89       8.326   2.710   7.976  0.00  0.00            
ATOM    695  CG  LYS X  89       7.234   1.689   8.245  0.00  0.00            
ATOM    696  CD  LYS X  89       5.843   2.301   8.150  0.00  0.00            
ATOM    697  CE  LYS X  89       4.786   1.203   8.146  0.00  0.00            
ATOM    698  NZ  LYS X  89       3.399   1.726   8.264  0.00  0.00            
ATOM    699  C   LYS X  89      10.602   2.990   6.748  0.00  0.00            
ATOM    700  O   LYS X  89      10.568   3.434   5.607  0.00  0.00            
ATOM    701  N   VAL X  90      11.558   3.285   7.622  0.00  0.00            
ATOM    702  CA  VAL X  90      12.679   4.048   7.244  0.00  0.00            
ATOM    703  CB  VAL X  90      13.592   4.340   8.481  0.00  0.00            
ATOM    704  CG1 VAL X  90      14.918   4.973   8.061  0.00  0.00            
ATOM    705  CG2 VAL X  90      12.872   5.251   9.452  0.00  0.00            
ATOM    706  C   VAL X  90      13.595   3.547   6.224  0.00  0.00            
ATOM    707  O   VAL X  90      13.934   4.255   5.269  0.00  0.00            
ATOM    708  N   PHE X  91      13.980   2.278   6.357  0.00  0.00            
ATOM    709  CA  PHE X  91      14.779   1.598   5.330  0.00  0.00            
ATOM    710  CB  PHE X  91      15.164   0.178   5.762  0.00  0.00            
ATOM    711  CG  PHE X  91      15.922  -0.006   7.048  0.00  0.00            
ATOM    712  CD1 PHE X  91      17.038   0.779   7.343  0.00  0.00            
ATOM    713  CD2 PHE X  91      15.575  -1.006   7.929  0.00  0.00            
ATOM    714  CE1 PHE X  91      17.789   0.579   8.476  0.00  0.00            
ATOM    715  CE2 PHE X  91      16.264  -1.193   9.124  0.00  0.00            
ATOM    716  CZ  PHE X  91      17.397  -0.404   9.376  0.00  0.00            
ATOM    717  C   PHE X  91      14.215   1.579   3.923  0.00  0.00            
ATOM    718  O   PHE X  91      14.904   1.674   2.893  0.00  0.00            
ATOM    719  N   ASP X  92      12.887   1.468   3.913  0.00  0.00            
ATOM    720  CA  ASP X  92      12.219   1.457   2.677  0.00  0.00            
ATOM    721  CB  ASP X  92      10.760   1.049   2.914  0.00  0.00            
ATOM    722  CG  ASP X  92      10.696  -0.422   3.320  0.00  0.00            
ATOM    723  OD1 ASP X  92      11.216  -1.279   2.576  0.00  0.00            
ATOM    724  OD2 ASP X  92      10.122  -0.683   4.396  0.00  0.00            
ATOM    725  C   ASP X  92      11.829   2.825   2.295  0.00  0.00            
ATOM    726  O   ASP X  92      10.739   3.297   2.588  0.00  0.00            
ATOM    727  N   ARG X  93      12.820   3.567   1.793  0.00  0.00            
ATOM    728  CA  ARG X  93      12.702   4.979   1.668  0.00  0.00            
ATOM    729  CB  ARG X  93      14.186   5.028   1.282  0.00  0.00            
ATOM    730  CG  ARG X  93      15.111   5.237   2.487  0.00  0.00            
ATOM    731  CD  ARG X  93      15.028   6.677   3.016  0.00  0.00            
ATOM    732  NE  ARG X  93      15.785   7.619   2.189  0.00  0.00            
ATOM    733  CZ  ARG X  93      15.368   8.837   1.846  0.00  0.00            
ATOM    734  NH1 ARG X  93      14.181   9.283   2.247  0.00  0.00            
ATOM    735  NH2 ARG X  93      16.147   9.618   1.108  0.00  0.00            
ATOM    736  C   ARG X  93      11.668   5.269   0.582  0.00  0.00            
ATOM    737  O   ARG X  93      10.660   5.975   0.642  0.00  0.00            
ATOM    738  N   ASP X  94      12.014   4.590  -0.518  0.00  0.00            
ATOM    739  CA  ASP X  94      11.077   4.800  -1.650  0.00  0.00            
ATOM    740  CB  ASP X  94      11.759   4.335  -2.933  0.00  0.00            
ATOM    741  CG  ASP X  94      12.825   5.333  -3.376  0.00  0.00            
ATOM    742  OD1 ASP X  94      12.513   6.512  -3.563  0.00  0.00            
ATOM    743  OD2 ASP X  94      13.992   4.911  -3.499  0.00  0.00            
ATOM    744  C   ASP X  94       9.849   3.843  -1.763  0.00  0.00            
ATOM    745  O   ASP X  94       9.171   3.742  -2.780  0.00  0.00            
ATOM    746  N   GLY X  95       9.572   3.174  -0.648  0.00  0.00            
ATOM    747  CA  GLY X  95       8.479   2.292  -0.662  0.00  0.00            
ATOM    748  C   GLY X  95       8.268   1.147  -1.557  0.00  0.00            
ATOM    749  O   GLY X  95       7.337   0.360  -1.448  0.00  0.00            
ATOM    750  N   ASN X  96       9.211   1.037  -2.488  0.00  0.00            
ATOM    751  CA  ASN X  96       9.177  -0.053  -3.402  0.00  0.00            
ATOM    752  CB  ASN X  96      10.101   0.160  -4.626  0.00  0.00            
ATOM    753  CG  ASN X  96      11.557  -0.292  -4.418  0.00  0.00            
ATOM    754  OD1 ASN X  96      11.972  -0.693  -3.337  0.00  0.00            
ATOM    755  ND2 ASN X  96      12.342  -0.205  -5.507  0.00  0.00            
ATOM    756  C   ASN X  96       9.059  -1.523  -2.976  0.00  0.00            
ATOM    757  O   ASN X  96       8.727  -2.452  -3.707  0.00  0.00            
ATOM    758  N   GLY X  97       9.362  -1.684  -1.693  0.00  0.00            
ATOM    759  CA  GLY X  97       9.375  -2.978  -1.085  0.00  0.00            
ATOM    760  C   GLY X  97      10.803  -3.349  -0.720  0.00  0.00            
ATOM    761  O   GLY X  97      11.188  -3.767   0.380  0.00  0.00            
ATOM    762  N   LEU X  98      11.636  -3.140  -1.736  0.00  0.00            
ATOM    763  CA  LEU X  98      13.065  -3.403  -1.476  0.00  0.00            
ATOM    764  CB  LEU X  98      13.498  -3.686  -2.917  0.00  0.00            
ATOM    765  CG  LEU X  98      13.937  -5.102  -3.307  0.00  0.00            
ATOM    766  CD1 LEU X  98      13.096  -6.161  -2.627  0.00  0.00            
ATOM    767  CD2 LEU X  98      13.889  -5.251  -4.814  0.00  0.00            
ATOM    768  C   LEU X  98      13.960  -2.295  -1.139  0.00  0.00            
ATOM    769  O   LEU X  98      13.877  -1.136  -1.543  0.00  0.00            
ATOM    770  N   ILE X  99      14.703  -2.647  -0.099  0.00  0.00            
ATOM    771  CA  ILE X  99      15.696  -1.853   0.592  0.00  0.00            
ATOM    772  CB  ILE X  99      15.773  -2.115   2.101  0.00  0.00            
ATOM    773  CG1 ILE X  99      14.396  -1.817   2.696  0.00  0.00            
ATOM    774  CG2 ILE X  99      16.877  -1.266   2.765  0.00  0.00            
ATOM    775  CD1 ILE X  99      14.294  -2.101   4.148  0.00  0.00            
ATOM    776  C   ILE X  99      17.108  -2.116  -0.032  0.00  0.00            
ATOM    777  O   ILE X  99      17.607  -3.238  -0.005  0.00  0.00            
ATOM    778  N   SER X 100      17.642  -1.104  -0.707  0.00  0.00            
ATOM    779  CA  SER X 100      18.944  -1.242  -1.192  0.00  0.00            
ATOM    780  CB  SER X 100      18.767  -0.697  -2.613  0.00  0.00            
ATOM    781  OG  SER X 100      20.002  -0.307  -3.193  0.00  0.00            
ATOM    782  C   SER X 100      19.834  -0.550  -0.311  0.00  0.00            
ATOM    783  O   SER X 100      19.562   0.372   0.454  0.00  0.00            
ATOM    784  N   ALA X 101      21.025  -1.136  -0.375  0.00  0.00            
ATOM    785  CA  ALA X 101      22.253  -0.649   0.250  0.00  0.00            
ATOM    786  CB  ALA X 101      23.544  -1.340  -0.142  0.00  0.00            
ATOM    787  C   ALA X 101      22.617   0.827   0.231  0.00  0.00            
ATOM    788  O   ALA X 101      23.351   1.435   1.013  0.00  0.00            
ATOM    789  N   ALA X 102      22.031   1.402  -0.817  0.00  0.00            
ATOM    790  CA  ALA X 102      22.190   2.815  -0.997  0.00  0.00            
ATOM    791  CB  ALA X 102      22.017   3.306  -2.442  0.00  0.00            
ATOM    792  C   ALA X 102      21.161   3.539  -0.136  0.00  0.00            
ATOM    793  O   ALA X 102      21.436   4.506   0.567  0.00  0.00            
ATOM    794  N   GLU X 103      19.945   2.996  -0.146  0.00  0.00            
ATOM    795  CA  GLU X 103      18.973   3.522   0.713  0.00  0.00            
ATOM    796  CB  GLU X 103      17.642   2.833   0.395  0.00  0.00            
ATOM    797  CG  GLU X 103      17.241   2.977  -1.068  0.00  0.00            
ATOM    798  CD  GLU X 103      15.950   2.247  -1.455  0.00  0.00            
ATOM    799  OE1 GLU X 103      15.563   1.260  -0.782  0.00  0.00            
ATOM    800  OE2 GLU X 103      15.334   2.656  -2.471  0.00  0.00            
ATOM    801  C   GLU X 103      19.258   3.366   2.186  0.00  0.00            
ATOM    802  O   GLU X 103      19.060   4.291   2.968  0.00  0.00            
ATOM    803  N   LEU X 104      19.808   2.218   2.576  0.00  0.00            
ATOM    804  CA  LEU X 104      20.255   2.054   3.830  0.00  0.00            
ATOM    805  CB  LEU X 104      20.645   0.593   4.015  0.00  0.00            
ATOM    806  CG  LEU X 104      19.535  -0.462   3.951  0.00  0.00            
ATOM    807  CD1 LEU X 104      20.126  -1.861   4.019  0.00  0.00            
ATOM    808  CD2 LEU X 104      18.568  -0.208   5.098  0.00  0.00            
ATOM    809  C   LEU X 104      21.337   3.022   4.336  0.00  0.00            
ATOM    810  O   LEU X 104      21.285   3.597   5.419  0.00  0.00            
ATOM    811  N   ARG X 105      22.322   3.240   3.468  0.00  0.00            
ATOM    812  CA  ARG X 105      23.243   4.218   3.781  0.00  0.00            
ATOM    813  CB  ARG X 105      24.407   4.059   2.805  0.00  0.00            
ATOM    814  CG  ARG X 105      25.162   2.758   3.026  0.00  0.00            
ATOM    815  CD  ARG X 105      26.555   2.797   2.440  0.00  0.00            
ATOM    816  NE  ARG X 105      26.608   2.290   1.071  0.00  0.00            
ATOM    817  CZ  ARG X 105      27.465   2.724   0.152  0.00  0.00            
ATOM    818  NH1 ARG X 105      28.333   3.683   0.450  0.00  0.00            
ATOM    819  NH2 ARG X 105      27.501   2.152  -1.046  0.00  0.00            
ATOM    820  C   ARG X 105      22.795   5.605   3.963  0.00  0.00            
ATOM    821  O   ARG X 105      23.162   6.398   4.828  0.00  0.00            
ATOM    822  N   HIS X 106      21.871   5.907   3.052  0.00  0.00            
ATOM    823  CA  HIS X 106      21.324   7.229   3.173  0.00  0.00            
ATOM    824  CB  HIS X 106      20.404   7.397   1.969  0.00  0.00            
ATOM    825  CG  HIS X 106      19.691   8.711   1.916  0.00  0.00            
ATOM    826  ND1 HIS X 106      19.853   9.697   2.867  0.00  0.00            
ATOM    827  CD2 HIS X 106      18.802   9.201   1.021  0.00  0.00            
ATOM    828  CE1 HIS X 106      19.095  10.735   2.560  0.00  0.00            
ATOM    829  NE2 HIS X 106      18.447  10.458   1.443  0.00  0.00            
ATOM    830  C   HIS X 106      20.566   7.561   4.432  0.00  0.00            
ATOM    831  O   HIS X 106      20.718   8.582   5.097  0.00  0.00            
ATOM    832  N   VAL X 107      19.780   6.562   4.812  0.00  0.00            
ATOM    833  CA  VAL X 107      19.075   6.636   6.024  0.00  0.00            
ATOM    834  CB  VAL X 107      18.032   5.489   6.110  0.00  0.00            
ATOM    835  CG1 VAL X 107      17.296   5.518   7.446  0.00  0.00            
ATOM    836  CG2 VAL X 107      17.042   5.555   4.939  0.00  0.00            
ATOM    837  C   VAL X 107      19.780   6.585   7.258  0.00  0.00            
ATOM    838  O   VAL X 107      19.501   7.411   8.134  0.00  0.00            
ATOM    839  N   MET X 108      20.778   5.710   7.380  0.00  0.00            
ATOM    840  CA  MET X 108      21.711   5.709   8.445  0.00  0.00            
ATOM    841  CB  MET X 108      22.747   4.576   8.402  0.00  0.00            
ATOM    842  CG  MET X 108      23.474   4.341   9.748  0.00  0.00            
ATOM    843  SD  MET X 108      22.317   3.891  11.039  0.00  0.00            
ATOM    844  CE  MET X 108      23.254   3.876  12.518  0.00  0.00            
ATOM    845  C   MET X 108      22.483   6.936   8.805  0.00  0.00            
ATOM    846  O   MET X 108      22.800   7.212   9.959  0.00  0.00            
ATOM    847  N   THR X 109      22.808   7.691   7.757  0.00  0.00            
ATOM    848  CA  THR X 109      23.358   8.924   7.953  0.00  0.00            
ATOM    849  CB  THR X 109      23.683   9.614   6.620  0.00  0.00            
ATOM    850  OG1 THR X 109      24.533   8.774   5.839  0.00  0.00            
ATOM    851  CG2 THR X 109      24.407  10.904   6.871  0.00  0.00            
ATOM    852  C   THR X 109      22.483   9.832   8.833  0.00  0.00            
ATOM    853  O   THR X 109      22.755  10.408   9.883  0.00  0.00            
ATOM    854  N   ASN X 110      21.277   9.833   8.290  0.00  0.00            
ATOM    855  CA  ASN X 110      20.320  10.563   8.940  0.00  0.00            
ATOM    856  CB  ASN X 110      18.920  10.738   8.281  0.00  0.00            
ATOM    857  CG  ASN X 110      19.168  11.310   6.910  0.00  0.00            
ATOM    858  OD1 ASN X 110      18.736  10.723   5.926  0.00  0.00            
ATOM    859  ND2 ASN X 110      19.928  12.409   6.833  0.00  0.00            
ATOM    860  C   ASN X 110      20.032  10.270  10.347  0.00  0.00            
ATOM    861  O   ASN X 110      19.704  11.093  11.209  0.00  0.00            
ATOM    862  N   LEU X 111      20.206   8.979  10.607  0.00  0.00            
ATOM    863  CA  LEU X 111      20.134   8.532  11.908  0.00  0.00            
ATOM    864  CB  LEU X 111      20.493   7.045  11.995  0.00  0.00            
ATOM    865  CG  LEU X 111      19.434   6.044  12.484  0.00  0.00            
ATOM    866  CD1 LEU X 111      20.125   4.722  12.830  0.00  0.00            
ATOM    867  CD2 LEU X 111      18.700   6.589  13.708  0.00  0.00            
ATOM    868  C   LEU X 111      21.440   8.677  12.674  0.00  0.00            
ATOM    869  O   LEU X 111      21.836   7.872  13.502  0.00  0.00            
ATOM    870  N   GLY X 112      22.063   9.847  12.441  0.00  0.00            
ATOM    871  CA  GLY X 112      23.293  10.055  12.916  0.00  0.00            
ATOM    872  C   GLY X 112      24.613   9.350  12.540  0.00  0.00            
ATOM    873  O   GLY X 112      25.730   9.845  12.445  0.00  0.00            
ATOM    874  N   GLU X 113      24.394   8.050  12.381  0.00  0.00            
ATOM    875  CA  GLU X 113      25.497   7.379  11.858  0.00  0.00            
ATOM    876  CB  GLU X 113      25.087   5.931  11.588  0.00  0.00            
ATOM    877  CG  GLU X 113      24.487   5.189  12.731  0.00  0.00            
ATOM    878  CD  GLU X 113      25.456   5.030  13.858  0.00  0.00            
ATOM    879  OE1 GLU X 113      25.576   5.977  14.675  0.00  0.00            
ATOM    880  OE2 GLU X 113      26.104   3.957  13.919  0.00  0.00            
ATOM    881  C   GLU X 113      26.112   7.482  10.599  0.00  0.00            
ATOM    882  O   GLU X 113      25.391   7.262   9.639  0.00  0.00            
ATOM    883  N   LYS X 114      27.386   7.833  10.465  0.00  0.00            
ATOM    884  CA  LYS X 114      27.831   7.915   9.167  0.00  0.00            
ATOM    885  CB  LYS X 114      29.190   8.609   9.356  0.00  0.00            
ATOM    886  CG  LYS X 114      29.031  10.010   9.983  0.00  0.00            
ATOM    887  CD  LYS X 114      30.377  10.743   9.867  0.00  0.00            
ATOM    888  CE  LYS X 114      30.214  12.256  10.030  0.00  0.00            
ATOM    889  NZ  LYS X 114      29.865  12.586  11.442  0.00  0.00            
ATOM    890  C   LYS X 114      28.627   6.678   8.893  0.00  0.00            
ATOM    891  O   LYS X 114      29.714   6.468   9.426  0.00  0.00            
ATOM    892  N   LEU X 115      27.924   5.729   8.288  0.00  0.00            
ATOM    893  CA  LEU X 115      28.662   4.542   8.085  0.00  0.00            
ATOM    894  CB  LEU X 115      27.580   3.465   8.189  0.00  0.00            
ATOM    895  CG  LEU X 115      26.671   3.591   9.416  0.00  0.00            
ATOM    896  CD1 LEU X 115      25.362   2.856   9.173  0.00  0.00            
ATOM    897  CD2 LEU X 115      27.387   3.028  10.640  0.00  0.00            
ATOM    898  C   LEU X 115      29.248   4.200   6.877  0.00  0.00            
ATOM    899  O   LEU X 115      28.833   4.822   5.890  0.00  0.00            
ATOM    900  N   THR X 116      30.301   3.397   6.830  0.00  0.00            
ATOM    901  CA  THR X 116      30.878   3.035   5.541  0.00  0.00            
ATOM    902  CB  THR X 116      32.242   2.374   5.817  0.00  0.00            
ATOM    903  OG1 THR X 116      32.033   1.116   6.473  0.00  0.00            
ATOM    904  CG2 THR X 116      33.147   3.278   6.651  0.00  0.00            
ATOM    905  C   THR X 116      30.166   1.980   4.855  0.00  0.00            
ATOM    906  O   THR X 116      29.329   1.308   5.447  0.00  0.00            
ATOM    907  N   ASP X 117      30.535   1.797   3.569  0.00  0.00            
ATOM    908  CA  ASP X 117      29.925   0.871   2.755  0.00  0.00            
ATOM    909  CB  ASP X 117      30.601   0.865   1.379  0.00  0.00            
ATOM    910  CG  ASP X 117      31.314   2.175   1.073  0.00  0.00            
ATOM    911  OD1 ASP X 117      32.476   2.340   1.541  0.00  0.00            
ATOM    912  OD2 ASP X 117      30.707   3.032   0.380  0.00  0.00            
ATOM    913  C   ASP X 117      30.071  -0.604   3.203  0.00  0.00            
ATOM    914  O   ASP X 117      29.428  -1.565   2.775  0.00  0.00            
ATOM    915  N   ASP X 118      31.043  -0.718   4.105  0.00  0.00            
ATOM    916  CA  ASP X 118      31.319  -1.957   4.683  0.00  0.00            
ATOM    917  CB  ASP X 118      32.701  -1.992   5.336  0.00  0.00            
ATOM    918  CG  ASP X 118      33.834  -1.915   4.329  0.00  0.00            
ATOM    919  OD1 ASP X 118      33.597  -2.190   3.138  0.00  0.00            
ATOM    920  OD2 ASP X 118      34.964  -1.578   4.730  0.00  0.00            
ATOM    921  C   ASP X 118      30.328  -2.220   5.859  0.00  0.00            
ATOM    922  O   ASP X 118      29.736  -3.280   6.029  0.00  0.00            
ATOM    923  N   GLU X 119      30.126  -1.164   6.646  0.00  0.00            
ATOM    924  CA  GLU X 119      29.145  -1.278   7.653  0.00  0.00            
ATOM    925  CB  GLU X 119      29.216  -0.005   8.502  0.00  0.00            
ATOM    926  CG  GLU X 119      30.615   0.263   9.043  0.00  0.00            
ATOM    927  CD  GLU X 119      30.757   1.562   9.843  0.00  0.00            
ATOM    928  OE1 GLU X 119      29.958   2.511   9.645  0.00  0.00            
ATOM    929  OE2 GLU X 119      31.707   1.640  10.662  0.00  0.00            
ATOM    930  C   GLU X 119      27.718  -1.537   7.186  0.00  0.00            
ATOM    931  O   GLU X 119      26.977  -2.383   7.676  0.00  0.00            
ATOM    932  N   VAL X 120      27.343  -0.782   6.155  0.00  0.00            
ATOM    933  CA  VAL X 120      26.085  -1.028   5.621  0.00  0.00            
ATOM    934  CB  VAL X 120      25.610   0.058   4.650  0.00  0.00            
ATOM    935  CG1 VAL X 120      24.300  -0.306   3.920  0.00  0.00            
ATOM    936  CG2 VAL X 120      25.406   1.362   5.380  0.00  0.00            
ATOM    937  C   VAL X 120      25.814  -2.365   4.926  0.00  0.00            
ATOM    938  O   VAL X 120      24.718  -2.916   4.875  0.00  0.00            
ATOM    939  N   ASP X 121      26.908  -2.856   4.344  0.00  0.00            
ATOM    940  CA  ASP X 121      26.832  -4.129   3.744  0.00  0.00            
ATOM    941  CB  ASP X 121      28.078  -4.550   2.966  0.00  0.00            
ATOM    942  CG  ASP X 121      28.277  -3.773   1.685  0.00  0.00            
ATOM    943  OD1 ASP X 121      27.287  -3.242   1.138  0.00  0.00            
ATOM    944  OD2 ASP X 121      29.437  -3.716   1.212  0.00  0.00            
ATOM    945  C   ASP X 121      26.719  -5.316   4.719  0.00  0.00            
ATOM    946  O   ASP X 121      26.399  -6.473   4.436  0.00  0.00            
ATOM    947  N   GLU X 122      27.098  -4.940   5.937  0.00  0.00            
ATOM    948  CA  GLU X 122      27.076  -5.936   6.981  0.00  0.00            
ATOM    949  CB  GLU X 122      28.386  -6.073   7.756  0.00  0.00            
ATOM    950  CG  GLU X 122      29.559  -6.532   6.919  0.00  0.00            
ATOM    951  CD  GLU X 122      30.777  -6.831   7.760  0.00  0.00            
ATOM    952  OE1 GLU X 122      31.305  -5.894   8.397  0.00  0.00            
ATOM    953  OE2 GLU X 122      31.200  -8.008   7.790  0.00  0.00            
ATOM    954  C   GLU X 122      25.677  -5.919   7.609  0.00  0.00            
ATOM    955  O   GLU X 122      25.114  -6.971   7.897  0.00  0.00            
ATOM    956  N   MET X 123      25.068  -4.740   7.718  0.00  0.00            
ATOM    957  CA  MET X 123      23.700  -4.644   8.092  0.00  0.00            
ATOM    958  CB  MET X 123      23.285  -3.173   8.145  0.00  0.00            
ATOM    959  CG  MET X 123      24.000  -2.438   9.253  0.00  0.00            
ATOM    960  SD  MET X 123      23.816  -0.659   9.247  0.00  0.00            
ATOM    961  CE  MET X 123      22.169  -0.496   9.986  0.00  0.00            
ATOM    962  C   MET X 123      22.763  -5.435   7.230  0.00  0.00            
ATOM    963  O   MET X 123      21.911  -6.220   7.670  0.00  0.00            
ATOM    964  N   ILE X 124      22.951  -5.225   5.929  0.00  0.00            
ATOM    965  CA  ILE X 124      22.165  -5.952   5.043  0.00  0.00            
ATOM    966  CB  ILE X 124      22.486  -5.459   3.618  0.00  0.00            
ATOM    967  CG1 ILE X 124      21.980  -4.019   3.459  0.00  0.00            
ATOM    968  CG2 ILE X 124      21.862  -6.384   2.571  0.00  0.00            
ATOM    969  CD1 ILE X 124      22.365  -3.380   2.145  0.00  0.00            
ATOM    970  C   ILE X 124      22.340  -7.433   4.975  0.00  0.00            
ATOM    971  O   ILE X 124      21.423  -8.235   4.815  0.00  0.00            
ATOM    972  N   ARG X 125      23.594  -7.808   5.225  0.00  0.00            
ATOM    973  CA  ARG X 125      23.895  -9.255   5.320  0.00  0.00            
ATOM    974  CB  ARG X 125      25.408  -9.443   5.417  0.00  0.00            
ATOM    975  CG  ARG X 125      25.960 -10.622   4.628  0.00  0.00            
ATOM    976  CD  ARG X 125      27.488 -10.600   4.679  0.00  0.00            
ATOM    977  NE  ARG X 125      28.130 -11.717   3.983  0.00  0.00            
ATOM    978  CZ  ARG X 125      27.992 -12.999   4.312  0.00  0.00            
ATOM    979  NH1 ARG X 125      27.197 -13.360   5.313  0.00  0.00            
ATOM    980  NH2 ARG X 125      28.632 -13.931   3.615  0.00  0.00            
ATOM    981  C   ARG X 125      23.235  -9.991   6.427  0.00  0.00            
ATOM    982  O   ARG X 125      22.813 -11.138   6.292  0.00  0.00            
ATOM    983  N   GLU X 126      23.061  -9.283   7.542  0.00  0.00            
ATOM    984  CA  GLU X 126      22.301  -9.848   8.648  0.00  0.00            
ATOM    985  CB  GLU X 126      22.181  -8.784   9.734  0.00  0.00            
ATOM    986  CG  GLU X 126      23.515  -8.356  10.382  0.00  0.00            
ATOM    987  CD  GLU X 126      23.936  -9.454  11.344  0.00  0.00            
ATOM    988  OE1 GLU X 126      23.198  -9.699  12.331  0.00  0.00            
ATOM    989  OE2 GLU X 126      24.970 -10.103  11.075  0.00  0.00            
ATOM    990  C   GLU X 126      20.814 -10.213   8.438  0.00  0.00            
ATOM    991  O   GLU X 126      20.114 -10.933   9.148  0.00  0.00            
ATOM    992  N   ALA X 127      20.314  -9.453   7.467  0.00  0.00            
ATOM    993  CA  ALA X 127      18.937  -9.699   7.144  0.00  0.00            
ATOM    994  CB  ALA X 127      18.195  -8.388   6.944  0.00  0.00            
ATOM    995  C   ALA X 127      18.656 -10.182   5.747  0.00  0.00            
ATOM    996  O   ALA X 127      17.547 -10.411   5.292  0.00  0.00            
ATOM    997  N   ASP X 128      19.763 -10.349   5.025  0.00  0.00            
ATOM    998  CA  ASP X 128      19.608 -10.961   3.760  0.00  0.00            
ATOM    999  CB  ASP X 128      20.630 -10.272   2.843  0.00  0.00            
ATOM   1000  CG  ASP X 128      20.495 -10.653   1.364  0.00  0.00            
ATOM   1001  OD1 ASP X 128      19.857 -11.671   1.107  0.00  0.00            
ATOM   1002  OD2 ASP X 128      21.038  -9.935   0.515  0.00  0.00            
ATOM   1003  C   ASP X 128      19.076 -12.083   3.228  0.00  0.00            
ATOM   1004  O   ASP X 128      18.249 -12.069   2.326  0.00  0.00            
ATOM   1005  N   ILE X 129      19.456 -13.201   3.842  0.00  0.00            
ATOM   1006  CA  ILE X 129      18.906 -14.457   3.377  0.00  0.00            
ATOM   1007  CB  ILE X 129      17.580 -15.118   3.806  0.00  0.00            
ATOM   1008  CG1 ILE X 129      17.398 -14.950   5.317  0.00  0.00            
ATOM   1009  CG2 ILE X 129      17.584 -16.598   3.463  0.00  0.00            
ATOM   1010  CD1 ILE X 129      16.029 -15.368   5.829  0.00  0.00            
ATOM   1011  C   ILE X 129      19.342 -15.005   1.973  0.00  0.00            
ATOM   1012  O   ILE X 129      20.334 -15.644   1.624  0.00  0.00            
ATOM   1013  N   ASP X 130      18.420 -14.592   1.109  0.00  0.00            
ATOM   1014  CA  ASP X 130      18.683 -15.071  -0.249  0.00  0.00            
ATOM   1015  CB  ASP X 130      17.540 -14.627  -1.153  0.00  0.00            
ATOM   1016  CG  ASP X 130      16.399 -15.635  -1.180  0.00  0.00            
ATOM   1017  OD1 ASP X 130      16.309 -16.506  -0.278  0.00  0.00            
ATOM   1018  OD2 ASP X 130      15.594 -15.570  -2.131  0.00  0.00            
ATOM   1019  C   ASP X 130      19.842 -14.523  -1.072  0.00  0.00            
ATOM   1020  O   ASP X 130      20.098 -14.853  -2.231  0.00  0.00            
ATOM   1021  N   GLY X 131      20.608 -13.693  -0.376  0.00  0.00            
ATOM   1022  CA  GLY X 131      21.700 -13.084  -1.010  0.00  0.00            
ATOM   1023  C   GLY X 131      21.714 -12.059  -2.165  0.00  0.00            
ATOM   1024  O   GLY X 131      22.696 -11.661  -2.779  0.00  0.00            
ATOM   1025  N   ASP X 132      20.480 -11.593  -2.404  0.00  0.00            
ATOM   1026  CA  ASP X 132      20.264 -10.516  -3.228  0.00  0.00            
ATOM   1027  CB  ASP X 132      18.753 -10.210  -3.375  0.00  0.00            
ATOM   1028  CG  ASP X 132      18.063  -9.907  -2.043  0.00  0.00            
ATOM   1029  OD1 ASP X 132      18.382 -10.532  -1.010  0.00  0.00            
ATOM   1030  OD2 ASP X 132      17.175  -9.024  -2.017  0.00  0.00            
ATOM   1031  C   ASP X 132      20.728  -9.112  -2.898  0.00  0.00            
ATOM   1032  O   ASP X 132      20.640  -8.202  -3.709  0.00  0.00            
ATOM   1033  N   GLY X 133      21.398  -8.988  -1.757  0.00  0.00            
ATOM   1034  CA  GLY X 133      21.862  -7.729  -1.430  0.00  0.00            
ATOM   1035  C   GLY X 133      20.787  -6.887  -0.708  0.00  0.00            
ATOM   1036  O   GLY X 133      20.953  -6.171   0.287  0.00  0.00            
ATOM   1037  N   HIS X 134      19.635  -6.960  -1.373  0.00  0.00            
ATOM   1038  CA  HIS X 134      18.572  -6.255  -0.791  0.00  0.00            
ATOM   1039  CB  HIS X 134      17.817  -5.746  -2.027  0.00  0.00            
ATOM   1040  CG  HIS X 134      18.325  -4.433  -2.538  0.00  0.00            
ATOM   1041  ND1 HIS X 134      17.572  -3.278  -2.506  0.00  0.00            
ATOM   1042  CD2 HIS X 134      19.534  -4.080  -3.039  0.00  0.00            
ATOM   1043  CE1 HIS X 134      18.296  -2.270  -2.963  0.00  0.00            
ATOM   1044  NE2 HIS X 134      19.489  -2.731  -3.293  0.00  0.00            
ATOM   1045  C   HIS X 134      17.425  -6.720   0.031  0.00  0.00            
ATOM   1046  O   HIS X 134      16.926  -7.776  -0.367  0.00  0.00            
ATOM   1047  N   ILE X 135      17.000  -6.093   1.126  0.00  0.00            
ATOM   1048  CA  ILE X 135      15.894  -6.714   1.818  0.00  0.00            
ATOM   1049  CB  ILE X 135      15.882  -5.877   3.149  0.00  0.00            
ATOM   1050  CG1 ILE X 135      17.246  -5.978   3.851  0.00  0.00            
ATOM   1051  CG2 ILE X 135      14.670  -6.261   4.077  0.00  0.00            
ATOM   1052  CD1 ILE X 135      17.559  -4.881   4.893  0.00  0.00            
ATOM   1053  C   ILE X 135      14.525  -6.503   1.478  0.00  0.00            
ATOM   1054  O   ILE X 135      13.930  -5.434   1.545  0.00  0.00            
ATOM   1055  N   ASN X 136      13.975  -7.592   0.947  0.00  0.00            
ATOM   1056  CA  ASN X 136      12.586  -7.708   0.556  0.00  0.00            
ATOM   1057  CB  ASN X 136      12.699  -8.526  -0.738  0.00  0.00            
ATOM   1058  CG  ASN X 136      11.451  -8.485  -1.600  0.00  0.00            
ATOM   1059  OD1 ASN X 136      11.358  -9.257  -2.548  0.00  0.00            
ATOM   1060  ND2 ASN X 136      10.514  -7.574  -1.321  0.00  0.00            
ATOM   1061  C   ASN X 136      11.644  -7.881   1.627  0.00  0.00            
ATOM   1062  O   ASN X 136      12.122  -8.246   2.699  0.00  0.00            
ATOM   1063  N   TYR X 137      10.341  -7.579   1.501  0.00  0.00            
ATOM   1064  CA  TYR X 137       9.505  -7.816   2.616  0.00  0.00            
ATOM   1065  CB  TYR X 137       8.104  -7.608   2.107  0.00  0.00            
ATOM   1066  CG  TYR X 137       7.162  -7.072   3.146  0.00  0.00            
ATOM   1067  CD1 TYR X 137       6.184  -7.895   3.697  0.00  0.00            
ATOM   1068  CD2 TYR X 137       7.211  -5.738   3.557  0.00  0.00            
ATOM   1069  CE1 TYR X 137       5.285  -7.418   4.648  0.00  0.00            
ATOM   1070  CE2 TYR X 137       6.321  -5.235   4.511  0.00  0.00            
ATOM   1071  CZ  TYR X 137       5.361  -6.090   5.055  0.00  0.00            
ATOM   1072  OH  TYR X 137       4.494  -5.632   5.977  0.00  0.00            
ATOM   1073  C   TYR X 137       9.527  -8.982   3.468  0.00  0.00            
ATOM   1074  O   TYR X 137       9.540  -8.870   4.699  0.00  0.00            
ATOM   1075  N   GLU X 138       9.569 -10.162   2.848  0.00  0.00            
ATOM   1076  CA  GLU X 138       9.758 -11.379   3.579  0.00  0.00            
ATOM   1077  CB  GLU X 138       9.917 -12.558   2.612  0.00  0.00            
ATOM   1078  CG  GLU X 138       8.838 -13.602   2.730  0.00  0.00            
ATOM   1079  CD  GLU X 138       7.560 -13.212   2.016  0.00  0.00            
ATOM   1080  OE1 GLU X 138       7.533 -13.249   0.763  0.00  0.00            
ATOM   1081  OE2 GLU X 138       6.580 -12.866   2.708  0.00  0.00            
ATOM   1082  C   GLU X 138      10.919 -11.554   4.481  0.00  0.00            
ATOM   1083  O   GLU X 138      10.867 -12.133   5.567  0.00  0.00            
ATOM   1084  N   GLU X 139      12.046 -11.049   3.974  0.00  0.00            
ATOM   1085  CA  GLU X 139      13.150 -10.960   4.778  0.00  0.00            
ATOM   1086  CB  GLU X 139      14.264 -10.323   3.952  0.00  0.00            
ATOM   1087  CG  GLU X 139      14.382 -10.982   2.575  0.00  0.00            
ATOM   1088  CD  GLU X 139      15.708 -10.697   1.938  0.00  0.00            
ATOM   1089  OE1 GLU X 139      16.138  -9.462   2.088  0.00  0.00            
ATOM   1090  OE2 GLU X 139      16.327 -11.539   1.342  0.00  0.00            
ATOM   1091  C   GLU X 139      13.207  -9.975   5.919  0.00  0.00            
ATOM   1092  O   GLU X 139      14.002  -9.943   6.862  0.00  0.00            
ATOM   1093  N   PHE X 140      12.250  -9.069   5.739  0.00  0.00            
ATOM   1094  CA  PHE X 140      12.081  -8.085   6.718  0.00  0.00            
ATOM   1095  CB  PHE X 140      11.474  -6.771   6.179  0.00  0.00            
ATOM   1096  CG  PHE X 140      11.361  -5.705   7.262  0.00  0.00            
ATOM   1097  CD1 PHE X 140      12.517  -5.182   7.846  0.00  0.00            
ATOM   1098  CD2 PHE X 140      10.127  -5.243   7.724  0.00  0.00            
ATOM   1099  CE1 PHE X 140      12.463  -4.177   8.811  0.00  0.00            
ATOM   1100  CE2 PHE X 140      10.043  -4.255   8.716  0.00  0.00            
ATOM   1101  CZ  PHE X 140      11.218  -3.716   9.250  0.00  0.00            
ATOM   1102  C   PHE X 140      11.179  -8.649   7.882  0.00  0.00            
ATOM   1103  O   PHE X 140      11.418  -8.529   9.080  0.00  0.00            
ATOM   1104  N   VAL X 141      10.126  -9.332   7.437  0.00  0.00            
ATOM   1105  CA  VAL X 141       9.393  -9.996   8.374  0.00  0.00            
ATOM   1106  CB  VAL X 141       8.057 -10.500   7.818  0.00  0.00            
ATOM   1107  CG1 VAL X 141       7.240 -11.320   8.839  0.00  0.00            
ATOM   1108  CG2 VAL X 141       7.213  -9.341   7.349  0.00  0.00            
ATOM   1109  C   VAL X 141       9.988 -11.071   9.234  0.00  0.00            
ATOM   1110  O   VAL X 141       9.837 -11.276  10.432  0.00  0.00            
ATOM   1111  N   ARG X 142      10.753 -11.836   8.460  0.00  0.00            
ATOM   1112  CA  ARG X 142      11.452 -12.860   9.270  0.00  0.00            
ATOM   1113  CB  ARG X 142      12.295 -13.660   8.283  0.00  0.00            
ATOM   1114  CG  ARG X 142      13.347 -14.554   8.937  0.00  0.00            
ATOM   1115  CD  ARG X 142      14.128 -15.393   7.912  0.00  0.00            
ATOM   1116  NE  ARG X 142      13.490 -15.426   6.595  0.00  0.00            
ATOM   1117  CZ  ARG X 142      13.913 -14.741   5.534  0.00  0.00            
ATOM   1118  NH1 ARG X 142      14.985 -13.956   5.620  0.00  0.00            
ATOM   1119  NH2 ARG X 142      13.266 -14.848   4.382  0.00  0.00            
ATOM   1120  C   ARG X 142      12.225 -12.354  10.464  0.00  0.00            
ATOM   1121  O   ARG X 142      12.171 -12.640  11.657  0.00  0.00            
ATOM   1122  N   MET X 143      12.994 -11.394   9.976  0.00  0.00            
ATOM   1123  CA  MET X 143      13.721 -10.771  10.910  0.00  0.00            
ATOM   1124  CB  MET X 143      14.583  -9.716  10.208  0.00  0.00            
ATOM   1125  CG  MET X 143      15.553  -9.001  11.141  0.00  0.00            
ATOM   1126  SD  MET X 143      16.935 -10.058  11.653  0.00  0.00            
ATOM   1127  CE  MET X 143      17.953 -10.021  10.170  0.00  0.00            
ATOM   1128  C   MET X 143      13.124  -9.951  12.049  0.00  0.00            
ATOM   1129  O   MET X 143      13.600  -9.429  13.078  0.00  0.00            
ATOM   1130  N   MET X 144      11.868  -9.651  11.637  0.00  0.00            
ATOM   1131  CA  MET X 144      11.212  -9.124  12.737  0.00  0.00            
ATOM   1132  CB  MET X 144      10.139  -8.245  12.065  0.00  0.00            
ATOM   1133  CG  MET X 144      10.727  -7.355  10.969  0.00  0.00            
ATOM   1134  SD  MET X 144       9.441  -6.533   9.999  0.00  0.00            
ATOM   1135  CE  MET X 144       8.748  -5.533  11.327  0.00  0.00            
ATOM   1136  C   MET X 144      10.639 -10.073  13.837  0.00  0.00            
ATOM   1137  O   MET X 144      10.719 -10.058  15.061  0.00  0.00            
ATOM   1138  N   VAL X 145      10.025 -11.056  13.182  0.00  0.00            
ATOM   1139  CA  VAL X 145       9.630 -12.048  14.113  0.00  0.00            
ATOM   1140  CB  VAL X 145       8.556 -12.957  13.507  0.00  0.00            
ATOM   1141  CG1 VAL X 145       8.178 -14.146  14.416  0.00  0.00            
ATOM   1142  CG2 VAL X 145       7.307 -12.167  13.209  0.00  0.00            
ATOM   1143  C   VAL X 145      10.571 -12.891  14.827  0.00  0.00            
ATOM   1144  O   VAL X 145      10.578 -13.270  15.997  0.00  0.00            
ATOM   1145  N   SER X 146      11.547 -13.180  13.968  0.00  0.00            
ATOM   1146  CA  SER X 146      12.572 -13.905  14.571  0.00  0.00            
ATOM   1147  CB  SER X 146      13.491 -14.426  13.451  0.00  0.00            
ATOM   1148  OG  SER X 146      14.265 -13.378  12.887  0.00  0.00            
ATOM   1149  C   SER X 146      13.410 -13.254  15.748  0.00  0.00            
ATOM   1150  O   SER X 146      13.677 -13.665  16.872  0.00  0.00            
END
ATOM      1  N   GLU X   1      27.704  -0.259  39.605  0.00  0.00            
ATOM      2  CA  GLU X   1      26.439   0.821  39.132  0.00  0.00            
ATOM      3  CB  GLU X   1      27.460   1.959  38.910  0.00  0.00            
ATOM      4  CG  GLU X   1      28.244   2.252  40.191  0.00  0.00            
ATOM      5  CD  GLU X   1      29.477   3.098  39.962  0.00  0.00            
ATOM      6  OE1 GLU X   1      30.520   2.571  39.517  0.00  0.00            
ATOM      7  OE2 GLU X   1      29.437   4.310  40.268  0.00  0.00            
ATOM      8  C   GLU X   1      26.280   0.678  37.804  0.00  0.00            
ATOM      9  O   GLU X   1      26.587  -0.043  36.855  0.00  0.00            
ATOM     10  N   GLN X   2      25.077   1.217  37.951  0.00  0.00            
ATOM     11  CA  GLN X   2      24.123   1.499  37.143  0.00  0.00            
ATOM     12  CB  GLN X   2      22.725   1.573  37.756  0.00  0.00            
ATOM     13  CG  GLN X   2      22.598   0.842  39.088  0.00  0.00            
ATOM     14  CD  GLN X   2      21.685  -0.357  39.018  0.00  0.00            
ATOM     15  OE1 GLN X   2      22.102  -1.453  38.629  0.00  0.00            
ATOM     16  NE2 GLN X   2      20.429  -0.166  39.407  0.00  0.00            
ATOM     17  C   GLN X   2      23.843   2.169  35.636  0.00  0.00            
ATOM     18  O   GLN X   2      22.871   2.249  34.878  0.00  0.00            
ATOM     19  N   LEU X   3      24.802   3.090  35.683  0.00  0.00            
ATOM     20  CA  LEU X   3      24.869   3.653  34.276  0.00  0.00            
ATOM     21  CB  LEU X   3      23.750   4.701  34.132  0.00  0.00            
ATOM     22  CG  LEU X   3      22.300   4.293  34.285  0.00  0.00            
ATOM     23  CD1 LEU X   3      21.404   5.526  34.138  0.00  0.00            
ATOM     24  CD2 LEU X   3      21.885   3.255  33.245  0.00  0.00            
ATOM     25  C   LEU X   3      26.011   4.486  34.090  0.00  0.00            
ATOM     26  O   LEU X   3      26.676   4.961  35.013  0.00  0.00            
ATOM     27  N   THR X   4      26.462   4.446  32.844  0.00  0.00            
ATOM     28  CA  THR X   4      27.513   5.063  32.424  0.00  0.00            
ATOM     29  CB  THR X   4      28.025   4.301  31.181  0.00  0.00            
ATOM     30  OG1 THR X   4      28.130   2.899  31.462  0.00  0.00            
ATOM     31  CG2 THR X   4      29.399   4.808  30.784  0.00  0.00            
ATOM     32  C   THR X   4      27.351   6.370  32.130  0.00  0.00            
ATOM     33  O   THR X   4      26.214   6.630  31.742  0.00  0.00            
ATOM     34  N   GLU X   5      28.263   7.328  32.304  0.00  0.00            
ATOM     35  CA  GLU X   5      27.901   8.620  31.941  0.00  0.00            
ATOM     36  CB  GLU X   5      29.196   9.424  32.087  0.00  0.00            
ATOM     37  CG  GLU X   5      29.005  10.926  31.910  0.00  0.00            
ATOM     38  CD  GLU X   5      30.193  11.732  32.409  0.00  0.00            
ATOM     39  OE1 GLU X   5      31.328  11.445  31.986  0.00  0.00            
ATOM     40  OE2 GLU X   5      29.986  12.655  33.226  0.00  0.00            
ATOM     41  C   GLU X   5      27.507   9.064  30.582  0.00  0.00            
ATOM     42  O   GLU X   5      27.070  10.166  30.239  0.00  0.00            
ATOM     43  N   GLU X   6      27.696   8.057  29.733  0.00  0.00            
ATOM     44  CA  GLU X   6      27.255   8.143  28.456  0.00  0.00            
ATOM     45  CB  GLU X   6      28.369   7.753  27.486  0.00  0.00            
ATOM     46  CG  GLU X   6      29.632   8.574  27.626  0.00  0.00            
ATOM     47  CD  GLU X   6      30.628   8.278  26.530  0.00  0.00            
ATOM     48  OE1 GLU X   6      31.111   7.128  26.459  0.00  0.00            
ATOM     49  OE2 GLU X   6      30.919   9.198  25.732  0.00  0.00            
ATOM     50  C   GLU X   6      25.816   7.875  28.192  0.00  0.00            
ATOM     51  O   GLU X   6      25.102   8.406  27.346  0.00  0.00            
ATOM     52  N   GLN X   7      25.387   6.919  29.015  0.00  0.00            
ATOM     53  CA  GLN X   7      24.064   6.653  28.986  0.00  0.00            
ATOM     54  CB  GLN X   7      23.744   5.350  29.753  0.00  0.00            
ATOM     55  CG  GLN X   7      24.273   4.086  29.027  0.00  0.00            
ATOM     56  CD  GLN X   7      24.017   2.762  29.742  0.00  0.00            
ATOM     57  OE1 GLN X   7      22.884   2.431  30.075  0.00  0.00            
ATOM     58  NE2 GLN X   7      25.082   2.001  29.993  0.00  0.00            
ATOM     59  C   GLN X   7      23.157   7.738  29.534  0.00  0.00            
ATOM     60  O   GLN X   7      22.084   8.093  29.086  0.00  0.00            
ATOM     61  N   ILE X   8      23.735   8.351  30.558  0.00  0.00            
ATOM     62  CA  ILE X   8      23.111   9.495  31.041  0.00  0.00            
ATOM     63  CB  ILE X   8      23.803   9.964  32.347  0.00  0.00            
ATOM     64  CG1 ILE X   8      23.767   8.858  33.401  0.00  0.00            
ATOM     65  CG2 ILE X   8      23.108  11.200  32.880  0.00  0.00            
ATOM     66  CD1 ILE X   8      24.473   9.235  34.706  0.00  0.00            
ATOM     67  C   ILE X   8      23.114  10.781  30.253  0.00  0.00            
ATOM     68  O   ILE X   8      22.228  11.631  30.266  0.00  0.00            
ATOM     69  N   ALA X   9      24.226  10.895  29.527  0.00  0.00            
ATOM     70  CA  ALA X   9      24.306  11.968  28.622  0.00  0.00            
ATOM     71  CB  ALA X   9      25.787  12.140  28.285  0.00  0.00            
ATOM     72  C   ALA X   9      23.170  11.916  27.577  0.00  0.00            
ATOM     73  O   ALA X   9      22.343  12.779  27.292  0.00  0.00            
ATOM     74  N   GLU X  10      23.164  10.699  27.059  0.00  0.00            
ATOM     75  CA  GLU X  10      22.193  10.418  26.122  0.00  0.00            
ATOM     76  CB  GLU X  10      22.179   9.040  25.563  0.00  0.00            
ATOM     77  CG  GLU X  10      23.552   8.373  25.407  0.00  0.00            
ATOM     78  CD  GLU X  10      23.368   7.174  24.464  0.00  0.00            
ATOM     79  OE1 GLU X  10      22.738   7.433  23.406  0.00  0.00            
ATOM     80  OE2 GLU X  10      23.786   6.069  24.838  0.00  0.00            
ATOM     81  C   GLU X  10      20.796  10.654  26.507  0.00  0.00            
ATOM     82  O   GLU X  10      19.936  11.163  25.811  0.00  0.00            
ATOM     83  N   PHE X  11      20.586  10.344  27.778  0.00  0.00            
ATOM     84  CA  PHE X  11      19.349  10.674  28.331  0.00  0.00            
ATOM     85  CB  PHE X  11      19.156   9.791  29.572  0.00  0.00            
ATOM     86  CG  PHE X  11      18.884   8.344  29.256  0.00  0.00            
ATOM     87  CD1 PHE X  11      17.599   7.920  28.913  0.00  0.00            
ATOM     88  CD2 PHE X  11      19.915   7.410  29.285  0.00  0.00            
ATOM     89  CE1 PHE X  11      17.344   6.582  28.603  0.00  0.00            
ATOM     90  CE2 PHE X  11      19.676   6.068  28.977  0.00  0.00            
ATOM     91  CZ  PHE X  11      18.387   5.651  28.636  0.00  0.00            
ATOM     92  C   PHE X  11      19.066  12.119  28.578  0.00  0.00            
ATOM     93  O   PHE X  11      17.978  12.662  28.397  0.00  0.00            
ATOM     94  N   LYS X  12      20.162  12.793  28.920  0.00  0.00            
ATOM     95  CA  LYS X  12      20.070  14.238  29.045  0.00  0.00            
ATOM     96  CB  LYS X  12      21.301  14.878  29.662  0.00  0.00            
ATOM     97  CG  LYS X  12      21.560  14.509  31.128  0.00  0.00            
ATOM     98  CD  LYS X  12      23.045  14.645  31.422  0.00  0.00            
ATOM     99  CE  LYS X  12      23.340  14.973  32.877  0.00  0.00            
ATOM    100  NZ  LYS X  12      24.764  15.392  33.047  0.00  0.00            
ATOM    101  C   LYS X  12      19.730  15.000  27.814  0.00  0.00            
ATOM    102  O   LYS X  12      18.913  15.914  27.862  0.00  0.00            
ATOM    103  N   GLU X  13      20.252  14.580  26.663  0.00  0.00            
ATOM    104  CA  GLU X  13      19.855  15.061  25.481  0.00  0.00            
ATOM    105  CB  GLU X  13      20.689  14.404  24.377  0.00  0.00            
ATOM    106  CG  GLU X  13      22.188  14.533  24.618  0.00  0.00            
ATOM    107  CD  GLU X  13      23.070  13.834  23.577  0.00  0.00            
ATOM    108  OE1 GLU X  13      22.611  12.870  22.915  0.00  0.00            
ATOM    109  OE2 GLU X  13      24.251  14.242  23.447  0.00  0.00            
ATOM    110  C   GLU X  13      18.398  14.938  25.120  0.00  0.00            
ATOM    111  O   GLU X  13      17.767  15.887  24.666  0.00  0.00            
ATOM    112  N   ALA X  14      17.813  13.779  25.415  0.00  0.00            
ATOM    113  CA  ALA X  14      16.465  13.618  25.273  0.00  0.00            
ATOM    114  CB  ALA X  14      16.086  12.194  25.620  0.00  0.00            
ATOM    115  C   ALA X  14      15.619  14.565  26.141  0.00  0.00            
ATOM    116  O   ALA X  14      14.655  15.170  25.685  0.00  0.00            
ATOM    117  N   PHE X  15      16.030  14.734  27.397  0.00  0.00            
ATOM    118  CA  PHE X  15      15.429  15.654  28.191  0.00  0.00            
ATOM    119  CB  PHE X  15      16.039  15.556  29.601  0.00  0.00            
ATOM    120  CG  PHE X  15      15.061  15.850  30.716  0.00  0.00            
ATOM    121  CD1 PHE X  15      14.492  17.107  30.852  0.00  0.00            
ATOM    122  CD2 PHE X  15      14.684  14.855  31.610  0.00  0.00            
ATOM    123  CE1 PHE X  15      13.557  17.368  31.855  0.00  0.00            
ATOM    124  CE2 PHE X  15      13.756  15.110  32.612  0.00  0.00            
ATOM    125  CZ  PHE X  15      13.190  16.368  32.733  0.00  0.00            
ATOM    126  C   PHE X  15      15.512  17.065  27.841  0.00  0.00            
ATOM    127  O   PHE X  15      14.577  17.846  28.008  0.00  0.00            
ATOM    128  N   ALA X  16      16.638  17.407  27.217  0.00  0.00            
ATOM    129  CA  ALA X  16      16.789  18.731  26.675  0.00  0.00            
ATOM    130  CB  ALA X  16      18.205  18.999  26.177  0.00  0.00            
ATOM    131  C   ALA X  16      15.826  19.166  25.584  0.00  0.00            
ATOM    132  O   ALA X  16      15.394  20.309  25.504  0.00  0.00            
ATOM    133  N   LEU X  17      15.446  18.189  24.764  0.00  0.00            
ATOM    134  CA  LEU X  17      14.417  18.419  23.830  0.00  0.00            
ATOM    135  CB  LEU X  17      14.198  17.122  23.046  0.00  0.00            
ATOM    136  CG  LEU X  17      15.439  16.601  22.313  0.00  0.00            
ATOM    137  CD1 LEU X  17      15.041  15.452  21.411  0.00  0.00            
ATOM    138  CD2 LEU X  17      16.083  17.717  21.495  0.00  0.00            
ATOM    139  C   LEU X  17      13.158  19.144  24.448  0.00  0.00            
ATOM    140  O   LEU X  17      12.514  20.079  23.979  0.00  0.00            
ATOM    141  N   PHE X  18      12.819  18.515  25.570  0.00  0.00            
ATOM    142  CA  PHE X  18      11.699  19.075  26.217  0.00  0.00            
ATOM    143  CB  PHE X  18      11.162  18.010  27.176  0.00  0.00            
ATOM    144  CG  PHE X  18      10.165  17.083  26.552  0.00  0.00            
ATOM    145  CD1 PHE X  18       8.825  17.448  26.450  0.00  0.00            
ATOM    146  CD2 PHE X  18      10.568  15.851  26.048  0.00  0.00            
ATOM    147  CE1 PHE X  18       7.900  16.595  25.850  0.00  0.00            
ATOM    148  CE2 PHE X  18       9.653  14.994  25.446  0.00  0.00            
ATOM    149  CZ  PHE X  18       8.316  15.365  25.346  0.00  0.00            
ATOM    150  C   PHE X  18      11.858  20.305  27.123  0.00  0.00            
ATOM    151  O   PHE X  18      11.010  21.135  27.451  0.00  0.00            
ATOM    152  N   ASP X  19      13.111  20.367  27.547  0.00  0.00            
ATOM    153  CA  ASP X  19      13.349  21.523  28.525  0.00  0.00            
ATOM    154  CB  ASP X  19      14.752  21.351  29.124  0.00  0.00            
ATOM    155  CG  ASP X  19      14.874  20.132  30.043  0.00  0.00            
ATOM    156  OD1 ASP X  19      13.961  19.891  30.860  0.00  0.00            
ATOM    157  OD2 ASP X  19      15.902  19.423  29.956  0.00  0.00            
ATOM    158  C   ASP X  19      14.013  22.588  27.660  0.00  0.00            
ATOM    159  O   ASP X  19      15.206  22.692  27.410  0.00  0.00            
ATOM    160  N   LYS X  20      13.088  23.347  27.066  0.00  0.00            
ATOM    161  CA  LYS X  20      13.275  24.330  26.064  0.00  0.00            
ATOM    162  CB  LYS X  20      11.993  24.989  25.553  0.00  0.00            
ATOM    163  CG  LYS X  20      12.213  26.011  24.460  0.00  0.00            
ATOM    164  CD  LYS X  20      10.900  26.657  24.083  0.00  0.00            
ATOM    165  CE  LYS X  20      11.061  27.577  22.897  0.00  0.00            
ATOM    166  NZ  LYS X  20      11.847  28.802  23.235  0.00  0.00            
ATOM    167  C   LYS X  20      14.153  25.430  26.583  0.00  0.00            
ATOM    168  O   LYS X  20      15.235  25.767  26.092  0.00  0.00            
ATOM    169  N   ASP X  21      13.672  25.972  27.693  0.00  0.00            
ATOM    170  CA  ASP X  21      14.433  26.986  28.299  0.00  0.00            
ATOM    171  CB  ASP X  21      13.455  27.830  29.121  0.00  0.00            
ATOM    172  CG  ASP X  21      12.454  28.553  28.245  0.00  0.00            
ATOM    173  OD1 ASP X  21      12.525  28.452  27.003  0.00  0.00            
ATOM    174  OD2 ASP X  21      11.556  29.190  28.826  0.00  0.00            
ATOM    175  C   ASP X  21      15.555  26.664  29.297  0.00  0.00            
ATOM    176  O   ASP X  21      16.064  27.483  30.055  0.00  0.00            
ATOM    177  N   GLY X  22      15.977  25.406  29.216  0.00  0.00            
ATOM    178  CA  GLY X  22      17.067  25.042  30.054  0.00  0.00            
ATOM    179  C   GLY X  22      17.140  25.453  31.491  0.00  0.00            
ATOM    180  O   GLY X  22      18.168  25.542  32.157  0.00  0.00            
ATOM    181  N   ASP X  23      15.919  25.466  32.056  0.00  0.00            
ATOM    182  CA  ASP X  23      15.773  25.698  33.456  0.00  0.00            
ATOM    183  CB  ASP X  23      14.465  26.476  33.688  0.00  0.00            
ATOM    184  CG  ASP X  23      13.211  25.658  33.369  0.00  0.00            
ATOM    185  OD1 ASP X  23      13.321  24.468  33.021  0.00  0.00            
ATOM    186  OD2 ASP X  23      12.100  26.221  33.461  0.00  0.00            
ATOM    187  C   ASP X  23      15.741  24.603  34.482  0.00  0.00            
ATOM    188  O   ASP X  23      15.152  24.680  35.558  0.00  0.00            
ATOM    189  N   GLY X  24      16.286  23.473  34.041  0.00  0.00            
ATOM    190  CA  GLY X  24      16.169  22.271  34.748  0.00  0.00            
ATOM    191  C   GLY X  24      14.795  21.429  34.667  0.00  0.00            
ATOM    192  O   GLY X  24      14.644  20.209  34.621  0.00  0.00            
ATOM    193  N   THR X  25      13.772  22.258  34.772  0.00  0.00            
ATOM    194  CA  THR X  25      12.553  21.536  34.748  0.00  0.00            
ATOM    195  CB  THR X  25      11.894  22.275  35.947  0.00  0.00            
ATOM    196  OG1 THR X  25      11.900  21.416  37.092  0.00  0.00            
ATOM    197  CG2 THR X  25      10.464  22.686  35.625  0.00  0.00            
ATOM    198  C   THR X  25      11.637  21.650  33.665  0.00  0.00            
ATOM    199  O   THR X  25      11.713  22.597  32.880  0.00  0.00            
ATOM    200  N   ILE X  26      10.831  20.619  33.450  0.00  0.00            
ATOM    201  CA  ILE X  26       9.941  20.426  32.345  0.00  0.00            
ATOM    202  CB  ILE X  26       9.827  18.940  31.863  0.00  0.00            
ATOM    203  CG1 ILE X  26      11.196  18.384  31.462  0.00  0.00            
ATOM    204  CG2 ILE X  26       8.863  18.834  30.683  0.00  0.00            
ATOM    205  CD1 ILE X  26      11.890  19.127  30.331  0.00  0.00            
ATOM    206  C   ILE X  26       8.654  20.984  32.723  0.00  0.00            
ATOM    207  O   ILE X  26       8.119  20.499  33.720  0.00  0.00            
ATOM    208  N   THR X  27       8.124  21.984  32.023  0.00  0.00            
ATOM    209  CA  THR X  27       6.779  22.446  32.640  0.00  0.00            
ATOM    210  CB  THR X  27       6.810  23.984  32.453  0.00  0.00            
ATOM    211  OG1 THR X  27       6.977  24.222  31.047  0.00  0.00            
ATOM    212  CG2 THR X  27       8.026  24.586  33.133  0.00  0.00            
ATOM    213  C   THR X  27       5.587  21.700  31.898  0.00  0.00            
ATOM    214  O   THR X  27       5.742  20.797  31.088  0.00  0.00            
ATOM    215  N   THR X  28       4.414  22.233  32.192  0.00  0.00            
ATOM    216  CA  THR X  28       3.291  21.753  31.575  0.00  0.00            
ATOM    217  CB  THR X  28       1.957  22.190  32.271  0.00  0.00            
ATOM    218  OG1 THR X  28       1.770  23.603  32.106  0.00  0.00            
ATOM    219  CG2 THR X  28       1.962  21.839  33.744  0.00  0.00            
ATOM    220  C   THR X  28       3.117  22.420  30.181  0.00  0.00            
ATOM    221  O   THR X  28       2.334  22.037  29.309  0.00  0.00            
ATOM    222  N   LYS X  29       3.884  23.500  30.050  0.00  0.00            
ATOM    223  CA  LYS X  29       3.892  24.238  28.841  0.00  0.00            
ATOM    224  CB  LYS X  29       4.157  25.751  28.952  0.00  0.00            
ATOM    225  CG  LYS X  29       4.002  26.534  27.649  0.00  0.00            
ATOM    226  CD  LYS X  29       4.555  27.931  27.697  0.00  0.00            
ATOM    227  CE  LYS X  29       5.185  28.323  26.377  0.00  0.00            
ATOM    228  NZ  LYS X  29       6.456  29.045  26.526  0.00  0.00            
ATOM    229  C   LYS X  29       4.864  23.489  27.855  0.00  0.00            
ATOM    230  O   LYS X  29       4.597  23.247  26.682  0.00  0.00            
ATOM    231  N   GLU X  30       6.015  23.114  28.410  0.00  0.00            
ATOM    232  CA  GLU X  30       6.897  22.366  27.601  0.00  0.00            
ATOM    233  CB  GLU X  30       8.200  22.207  28.391  0.00  0.00            
ATOM    234  CG  GLU X  30       8.788  23.543  28.829  0.00  0.00            
ATOM    235  CD  GLU X  30      10.056  23.438  29.683  0.00  0.00            
ATOM    236  OE1 GLU X  30      10.281  22.395  30.345  0.00  0.00            
ATOM    237  OE2 GLU X  30      10.822  24.434  29.710  0.00  0.00            
ATOM    238  C   GLU X  30       6.468  21.015  27.143  0.00  0.00            
ATOM    239  O   GLU X  30       6.816  20.500  26.085  0.00  0.00            
ATOM    240  N   LEU X  31       5.693  20.401  28.036  0.00  0.00            
ATOM    241  CA  LEU X  31       5.199  19.084  27.699  0.00  0.00            
ATOM    242  CB  LEU X  31       4.543  18.457  28.933  0.00  0.00            
ATOM    243  CG  LEU X  31       5.516  17.963  30.006  0.00  0.00            
ATOM    244  CD1 LEU X  31       4.775  17.669  31.289  0.00  0.00            
ATOM    245  CD2 LEU X  31       6.254  16.726  29.514  0.00  0.00            
ATOM    246  C   LEU X  31       4.031  19.175  26.668  0.00  0.00            
ATOM    247  O   LEU X  31       3.561  18.219  26.046  0.00  0.00            
ATOM    248  N   GLY X  32       3.560  20.415  26.567  0.00  0.00            
ATOM    249  CA  GLY X  32       2.497  20.716  25.638  0.00  0.00            
ATOM    250  C   GLY X  32       3.093  21.018  24.320  0.00  0.00            
ATOM    251  O   GLY X  32       2.551  20.572  23.314  0.00  0.00            
ATOM    252  N   THR X  33       4.259  21.659  24.269  0.00  0.00            
ATOM    253  CA  THR X  33       4.986  21.804  23.115  0.00  0.00            
ATOM    254  CB  THR X  33       6.312  22.563  23.518  0.00  0.00            
ATOM    255  OG1 THR X  33       5.890  23.941  23.790  0.00  0.00            
ATOM    256  CG2 THR X  33       7.445  22.549  22.495  0.00  0.00            
ATOM    257  C   THR X  33       5.329  20.467  22.394  0.00  0.00            
ATOM    258  O   THR X  33       5.155  20.290  21.192  0.00  0.00            
ATOM    259  N   VAL X  34       5.811  19.510  23.185  0.00  0.00            
ATOM    260  CA  VAL X  34       6.029  18.293  22.652  0.00  0.00            
ATOM    261  CB  VAL X  34       6.832  17.361  23.565  0.00  0.00            
ATOM    262  CG1 VAL X  34       6.955  15.924  23.014  0.00  0.00            
ATOM    263  CG2 VAL X  34       8.219  17.910  23.786  0.00  0.00            
ATOM    264  C   VAL X  34       4.833  17.533  22.091  0.00  0.00            
ATOM    265  O   VAL X  34       4.829  16.962  21.006  0.00  0.00            
ATOM    266  N   MET X  35       3.747  17.601  22.858  0.00  0.00            
ATOM    267  CA  MET X  35       2.572  17.045  22.356  0.00  0.00            
ATOM    268  CB  MET X  35       1.491  17.165  23.431  0.00  0.00            
ATOM    269  CG  MET X  35       1.784  16.270  24.611  0.00  0.00            
ATOM    270  SD  MET X  35       0.752  16.521  26.048  0.00  0.00            
ATOM    271  CE  MET X  35      -0.742  15.627  25.541  0.00  0.00            
ATOM    272  C   MET X  35       1.921  17.646  21.137  0.00  0.00            
ATOM    273  O   MET X  35       1.259  17.009  20.322  0.00  0.00            
ATOM    274  N   ARG X  36       2.121  18.960  21.048  0.00  0.00            
ATOM    275  CA  ARG X  36       1.663  19.636  19.905  0.00  0.00            
ATOM    276  CB  ARG X  36       1.867  21.151  20.059  0.00  0.00            
ATOM    277  CG  ARG X  36       0.634  21.910  20.569  0.00  0.00            
ATOM    278  CD  ARG X  36       0.978  23.328  21.052  0.00  0.00            
ATOM    279  NE  ARG X  36       0.272  23.687  22.285  0.00  0.00            
ATOM    280  CZ  ARG X  36       0.718  24.580  23.170  0.00  0.00            
ATOM    281  NH1 ARG X  36       1.862  25.210  22.961  0.00  0.00            
ATOM    282  NH2 ARG X  36       0.019  24.846  24.263  0.00  0.00            
ATOM    283  C   ARG X  36       2.349  19.159  18.654  0.00  0.00            
ATOM    284  O   ARG X  36       1.773  18.799  17.631  0.00  0.00            
ATOM    285  N   SER X  37       3.653  19.033  18.841  0.00  0.00            
ATOM    286  CA  SER X  37       4.491  18.490  17.847  0.00  0.00            
ATOM    287  CB  SER X  37       5.935  18.299  18.343  0.00  0.00            
ATOM    288  OG  SER X  37       6.557  19.525  18.683  0.00  0.00            
ATOM    289  C   SER X  37       4.072  17.116  17.269  0.00  0.00            
ATOM    290  O   SER X  37       4.445  16.624  16.202  0.00  0.00            
ATOM    291  N   LEU X  38       3.332  16.459  18.158  0.00  0.00            
ATOM    292  CA  LEU X  38       2.873  15.248  17.818  0.00  0.00            
ATOM    293  CB  LEU X  38       2.900  14.276  18.985  0.00  0.00            
ATOM    294  CG  LEU X  38       4.124  13.390  18.785  0.00  0.00            
ATOM    295  CD1 LEU X  38       4.900  13.264  20.076  0.00  0.00            
ATOM    296  CD2 LEU X  38       3.706  12.044  18.195  0.00  0.00            
ATOM    297  C   LEU X  38       1.424  15.165  17.344  0.00  0.00            
ATOM    298  O   LEU X  38       0.694  14.219  17.024  0.00  0.00            
ATOM    299  N   GLY X  39       0.983  16.401  17.229  0.00  0.00            
ATOM    300  CA  GLY X  39      -0.465  16.445  16.689  0.00  0.00            
ATOM    301  C   GLY X  39      -1.425  16.969  17.702  0.00  0.00            
ATOM    302  O   GLY X  39      -2.427  17.676  17.496  0.00  0.00            
ATOM    303  N   GLN X  40      -1.174  16.467  18.915  0.00  0.00            
ATOM    304  CA  GLN X  40      -2.296  16.767  19.823  0.00  0.00            
ATOM    305  CB  GLN X  40      -2.145  15.824  21.027  0.00  0.00            
ATOM    306  CG  GLN X  40      -3.115  16.155  22.147  0.00  0.00            
ATOM    307  CD  GLN X  40      -4.518  15.628  21.965  0.00  0.00            
ATOM    308  OE1 GLN X  40      -5.511  16.299  22.243  0.00  0.00            
ATOM    309  NE2 GLN X  40      -4.615  14.392  21.495  0.00  0.00            
ATOM    310  C   GLN X  40      -2.111  17.887  20.655  0.00  0.00            
ATOM    311  O   GLN X  40      -1.032  18.221  21.144  0.00  0.00            
ATOM    312  N   ASN X  41      -3.184  18.667  20.657  0.00  0.00            
ATOM    313  CA  ASN X  41      -3.306  19.915  21.388  0.00  0.00            
ATOM    314  CB  ASN X  41      -4.003  20.949  20.500  0.00  0.00            
ATOM    315  CG  ASN X  41      -4.064  22.319  21.147  0.00  0.00            
ATOM    316  OD1 ASN X  41      -3.992  22.438  22.367  0.00  0.00            
ATOM    317  ND2 ASN X  41      -4.195  23.360  20.329  0.00  0.00            
ATOM    318  C   ASN X  41      -4.001  19.727  22.712  0.00  0.00            
ATOM    319  O   ASN X  41      -5.229  19.743  22.759  0.00  0.00            
ATOM    320  N   PRO X  42      -3.241  19.365  23.736  0.00  0.00            
ATOM    321  CA  PRO X  42      -4.045  19.183  24.871  0.00  0.00            
ATOM    322  CB  PRO X  42      -3.055  18.222  25.548  0.00  0.00            
ATOM    323  CG  PRO X  42      -2.300  17.607  24.387  0.00  0.00            
ATOM    324  CD  PRO X  42      -2.097  18.808  23.506  0.00  0.00            
ATOM    325  C   PRO X  42      -3.961  20.270  25.725  0.00  0.00            
ATOM    326  O   PRO X  42      -2.969  20.995  25.841  0.00  0.00            
ATOM    327  N   THR X  43      -5.156  20.640  26.196  0.00  0.00            
ATOM    328  CA  THR X  43      -5.455  21.706  27.109  0.00  0.00            
ATOM    329  CB  THR X  43      -6.986  21.750  27.464  0.00  0.00            
ATOM    330  OG1 THR X  43      -7.168  20.619  28.391  0.00  0.00            
ATOM    331  CG2 THR X  43      -7.977  21.699  26.328  0.00  0.00            
ATOM    332  C   THR X  43      -4.548  21.782  28.284  0.00  0.00            
ATOM    333  O   THR X  43      -3.785  20.819  28.488  0.00  0.00            
ATOM    334  N   GLU X  44      -4.562  22.876  29.017  0.00  0.00            
ATOM    335  CA  GLU X  44      -3.747  22.955  30.130  0.00  0.00            
ATOM    336  CB  GLU X  44      -3.872  24.353  30.747  0.00  0.00            
ATOM    337  CG  GLU X  44      -3.137  25.383  29.948  0.00  0.00            
ATOM    338  CD  GLU X  44      -1.633  25.386  30.098  0.00  0.00            
ATOM    339  OE1 GLU X  44      -1.053  24.795  31.023  0.00  0.00            
ATOM    340  OE2 GLU X  44      -0.966  26.029  29.254  0.00  0.00            
ATOM    341  C   GLU X  44      -4.086  21.976  31.235  0.00  0.00            
ATOM    342  O   GLU X  44      -3.264  21.395  31.941  0.00  0.00            
ATOM    343  N   ALA X  45      -5.398  21.772  31.336  0.00  0.00            
ATOM    344  CA  ALA X  45      -5.834  20.771  32.310  0.00  0.00            
ATOM    345  CB  ALA X  45      -7.345  20.828  32.512  0.00  0.00            
ATOM    346  C   ALA X  45      -5.365  19.371  32.076  0.00  0.00            
ATOM    347  O   ALA X  45      -4.914  18.662  32.970  0.00  0.00            
ATOM    348  N   GLU X  46      -5.407  18.967  30.808  0.00  0.00            
ATOM    349  CA  GLU X  46      -4.889  17.747  30.492  0.00  0.00            
ATOM    350  CB  GLU X  46      -5.185  17.485  29.012  0.00  0.00            
ATOM    351  CG  GLU X  46      -6.671  17.574  28.686  0.00  0.00            
ATOM    352  CD  GLU X  46      -7.016  17.387  27.204  0.00  0.00            
ATOM    353  OE1 GLU X  46      -6.154  17.635  26.324  0.00  0.00            
ATOM    354  OE2 GLU X  46      -8.182  17.015  26.921  0.00  0.00            
ATOM    355  C   GLU X  46      -3.372  17.554  30.730  0.00  0.00            
ATOM    356  O   GLU X  46      -2.909  16.546  31.254  0.00  0.00            
ATOM    357  N   LEU X  47      -2.608  18.595  30.404  0.00  0.00            
ATOM    358  CA  LEU X  47      -1.278  18.589  30.719  0.00  0.00            
ATOM    359  CB  LEU X  47      -0.613  19.779  30.038  0.00  0.00            
ATOM    360  CG  LEU X  47      -0.545  19.787  28.507  0.00  0.00            
ATOM    361  CD1 LEU X  47       0.024  21.105  28.007  0.00  0.00            
ATOM    362  CD2 LEU X  47       0.304  18.606  28.061  0.00  0.00            
ATOM    363  C   LEU X  47      -0.889  18.498  32.158  0.00  0.00            
ATOM    364  O   LEU X  47       0.037  17.820  32.598  0.00  0.00            
ATOM    365  N   GLN X  48      -1.705  19.202  32.942  0.00  0.00            
ATOM    366  CA  GLN X  48      -1.468  19.105  34.399  0.00  0.00            
ATOM    367  CB  GLN X  48      -2.397  20.057  35.163  0.00  0.00            
ATOM    368  CG  GLN X  48      -1.941  21.511  35.029  0.00  0.00            
ATOM    369  CD  GLN X  48      -3.018  22.472  35.518  0.00  0.00            
ATOM    370  OE1 GLN X  48      -4.171  22.084  35.711  0.00  0.00            
ATOM    371  NE2 GLN X  48      -2.647  23.734  35.699  0.00  0.00            
ATOM    372  C   GLN X  48      -1.654  17.768  35.059  0.00  0.00            
ATOM    373  O   GLN X  48      -1.031  17.398  36.050  0.00  0.00            
ATOM    374  N   ASP X  49      -2.608  17.039  34.481  0.00  0.00            
ATOM    375  CA  ASP X  49      -2.826  15.755  34.941  0.00  0.00            
ATOM    376  CB  ASP X  49      -4.034  15.053  34.321  0.00  0.00            
ATOM    377  CG  ASP X  49      -5.358  15.616  34.784  0.00  0.00            
ATOM    378  OD1 ASP X  49      -5.414  16.212  35.879  0.00  0.00            
ATOM    379  OD2 ASP X  49      -6.357  15.434  34.047  0.00  0.00            
ATOM    380  C   ASP X  49      -1.721  14.709  34.597  0.00  0.00            
ATOM    381  O   ASP X  49      -1.576  13.585  35.084  0.00  0.00            
ATOM    382  N   MET X  50      -0.969  15.177  33.603  0.00  0.00            
ATOM    383  CA  MET X  50       0.096  14.356  33.138  0.00  0.00            
ATOM    384  CB  MET X  50       0.619  14.571  31.736  0.00  0.00            
ATOM    385  CG  MET X  50      -0.369  14.049  30.702  0.00  0.00            
ATOM    386  SD  MET X  50       0.029  14.699  29.020  0.00  0.00            
ATOM    387  CE  MET X  50       1.399  13.557  28.702  0.00  0.00            
ATOM    388  C   MET X  50       1.324  14.617  34.096  0.00  0.00            
ATOM    389  O   MET X  50       2.023  13.738  34.590  0.00  0.00            
ATOM    390  N   ILE X  51       1.520  15.907  34.359  0.00  0.00            
ATOM    391  CA  ILE X  51       2.585  16.216  35.298  0.00  0.00            
ATOM    392  CB  ILE X  51       2.768  17.750  35.347  0.00  0.00            
ATOM    393  CG1 ILE X  51       3.207  18.291  33.977  0.00  0.00            
ATOM    394  CG2 ILE X  51       3.765  18.067  36.444  0.00  0.00            
ATOM    395  CD1 ILE X  51       3.324  19.790  33.847  0.00  0.00            
ATOM    396  C   ILE X  51       2.365  15.773  36.706  0.00  0.00            
ATOM    397  O   ILE X  51       3.265  15.376  37.437  0.00  0.00            
ATOM    398  N   ASN X  52       1.093  15.834  37.092  0.00  0.00            
ATOM    399  CA  ASN X  52       0.769  15.335  38.383  0.00  0.00            
ATOM    400  CB  ASN X  52      -0.740  15.487  38.573  0.00  0.00            
ATOM    401  CG  ASN X  52      -1.166  16.929  38.740  0.00  0.00            
ATOM    402  OD1 ASN X  52      -2.246  17.311  38.311  0.00  0.00            
ATOM    403  ND2 ASN X  52      -0.317  17.736  39.369  0.00  0.00            
ATOM    404  C   ASN X  52       0.982  13.891  38.726  0.00  0.00            
ATOM    405  O   ASN X  52       0.945  13.404  39.859  0.00  0.00            
ATOM    406  N   GLU X  53       1.247  13.180  37.633  0.00  0.00            
ATOM    407  CA  GLU X  53       1.561  11.784  37.716  0.00  0.00            
ATOM    408  CB  GLU X  53       0.740  10.896  36.783  0.00  0.00            
ATOM    409  CG  GLU X  53      -0.751  10.938  37.036  0.00  0.00            
ATOM    410  CD  GLU X  53      -1.497   9.909  36.219  0.00  0.00            
ATOM    411  OE1 GLU X  53      -1.475  10.009  34.973  0.00  0.00            
ATOM    412  OE2 GLU X  53      -2.097   8.994  36.826  0.00  0.00            
ATOM    413  C   GLU X  53       3.028  11.553  37.796  0.00  0.00            
ATOM    414  O   GLU X  53       3.404  10.434  38.147  0.00  0.00            
ATOM    415  N   VAL X  54       3.847  12.599  37.715  0.00  0.00            
ATOM    416  CA  VAL X  54       5.202  12.627  37.748  0.00  0.00            
ATOM    417  CB  VAL X  54       6.032  12.511  36.450  0.00  0.00            
ATOM    418  CG1 VAL X  54       7.519  12.768  36.638  0.00  0.00            
ATOM    419  CG2 VAL X  54       5.856  11.123  35.817  0.00  0.00            
ATOM    420  C   VAL X  54       5.761  13.339  38.977  0.00  0.00            
ATOM    421  O   VAL X  54       6.526  12.894  39.833  0.00  0.00            
ATOM    422  N   ASP X  55       5.354  14.605  38.956  0.00  0.00            
ATOM    423  CA  ASP X  55       5.947  15.417  39.952  0.00  0.00            
ATOM    424  CB  ASP X  55       5.182  16.746  39.936  0.00  0.00            
ATOM    425  CG  ASP X  55       5.914  17.851  40.670  0.00  0.00            
ATOM    426  OD1 ASP X  55       5.312  18.926  40.888  0.00  0.00            
ATOM    427  OD2 ASP X  55       7.098  17.654  41.024  0.00  0.00            
ATOM    428  C   ASP X  55       6.302  15.057  41.227  0.00  0.00            
ATOM    429  O   ASP X  55       5.272  15.345  41.835  0.00  0.00            
ATOM    430  N   ALA X  56       7.329  14.423  41.795  0.00  0.00            
ATOM    431  CA  ALA X  56       6.873  14.026  43.190  0.00  0.00            
ATOM    432  CB  ALA X  56       8.109  13.157  43.402  0.00  0.00            
ATOM    433  C   ALA X  56       6.715  15.046  44.306  0.00  0.00            
ATOM    434  O   ALA X  56       5.846  15.030  45.182  0.00  0.00            
ATOM    435  N   ASP X  57       7.562  16.054  44.157  0.00  0.00            
ATOM    436  CA  ASP X  57       7.458  17.151  45.098  0.00  0.00            
ATOM    437  CB  ASP X  57       8.835  17.820  45.148  0.00  0.00            
ATOM    438  CG  ASP X  57       9.895  16.895  45.708  0.00  0.00            
ATOM    439  OD1 ASP X  57       9.581  15.753  46.103  0.00  0.00            
ATOM    440  OD2 ASP X  57      11.067  17.314  45.700  0.00  0.00            
ATOM    441  C   ASP X  57       6.139  18.019  45.356  0.00  0.00            
ATOM    442  O   ASP X  57       5.758  18.570  46.395  0.00  0.00            
ATOM    443  N   GLY X  58       5.521  18.204  44.185  0.00  0.00            
ATOM    444  CA  GLY X  58       4.558  19.006  43.761  0.00  0.00            
ATOM    445  C   GLY X  58       4.710  20.510  43.505  0.00  0.00            
ATOM    446  O   GLY X  58       3.802  21.333  43.487  0.00  0.00            
ATOM    447  N   ASN X  59       5.972  20.827  43.187  0.00  0.00            
ATOM    448  CA  ASN X  59       6.342  21.976  42.666  0.00  0.00            
ATOM    449  CB  ASN X  59       7.848  22.030  42.411  0.00  0.00            
ATOM    450  CG  ASN X  59       8.650  21.726  43.656  0.00  0.00            
ATOM    451  OD1 ASN X  59       8.246  22.079  44.763  0.00  0.00            
ATOM    452  ND2 ASN X  59       9.791  21.066  43.486  0.00  0.00            
ATOM    453  C   ASN X  59       5.852  22.601  41.399  0.00  0.00            
ATOM    454  O   ASN X  59       6.037  23.707  40.875  0.00  0.00            
ATOM    455  N   GLY X  60       5.171  21.676  40.754  0.00  0.00            
ATOM    456  CA  GLY X  60       4.585  22.019  39.435  0.00  0.00            
ATOM    457  C   GLY X  60       5.178  21.514  38.231  0.00  0.00            
ATOM    458  O   GLY X  60       4.498  20.999  37.332  0.00  0.00            
ATOM    459  N   THR X  61       6.512  21.450  38.234  0.00  0.00            
ATOM    460  CA  THR X  61       7.410  20.880  37.330  0.00  0.00            
ATOM    461  CB  THR X  61       8.489  21.962  37.053  0.00  0.00            
ATOM    462  OG1 THR X  61       9.425  22.027  38.125  0.00  0.00
[truncated: 1,417,167 more chars]
