# Supplementary material for: Structural Transition States Explored With Minimalist Coarse Grained Models: Applications to Calmodulin
Source: Front Mol Biosci. 2019 Oct 15;6:104. doi: 10.3389/fmolb.2019.00104 (PMC6843051; doi:10.3389/fmolb.2019.00104)
Supplement: Supplementary file 2 [file Data_Sheet_2.ZIP › SI/MD_representative_trajectories/All_Atoms/open2closedT130g2_pp_AA.pdb]

CRYST1    0.000    0.000    0.000  90.00  90.00  90.00 P 1           1
ATOM      1  N   GLU X   1      28.562   2.494  39.811  0.00  0.00            
ATOM      2  CA  GLU X   1      28.082   3.846  39.819  0.00  0.00            
ATOM      3  CB  GLU X   1      28.826   4.972  40.544  0.00  0.00            
ATOM      4  CG  GLU X   1      29.526   4.568  41.847  0.00  0.00            
ATOM      5  CD  GLU X   1      28.559   4.277  42.989  0.00  0.00            
ATOM      6  OE1 GLU X   1      27.372   4.656  42.896  0.00  0.00            
ATOM      7  OE2 GLU X   1      28.999   3.680  43.996  0.00  0.00            
ATOM      8  C   GLU X   1      27.653   4.288  38.338  0.00  0.00            
ATOM      9  O   GLU X   1      28.036   3.961  37.211  0.00  0.00            
ATOM     10  N   GLN X   2      26.514   4.957  38.575  0.00  0.00            
ATOM     11  CA  GLN X   2      25.511   5.524  37.659  0.00  0.00            
ATOM     12  CB  GLN X   2      24.070   5.006  37.676  0.00  0.00            
ATOM     13  CG  GLN X   2      23.073   5.813  36.847  0.00  0.00            
ATOM     14  CD  GLN X   2      23.397   5.878  35.350  0.00  0.00            
ATOM     15  OE1 GLN X   2      24.565   5.927  34.939  0.00  0.00            
ATOM     16  NE2 GLN X   2      22.342   5.912  34.527  0.00  0.00            
ATOM     17  C   GLN X   2      25.638   7.000  37.824  0.00  0.00            
ATOM     18  O   GLN X   2      25.152   7.269  38.932  0.00  0.00            
ATOM     19  N   LEU X   3      26.056   7.922  36.964  0.00  0.00            
ATOM     20  CA  LEU X   3      26.046   9.287  36.856  0.00  0.00            
ATOM     21  CB  LEU X   3      24.831  10.169  37.162  0.00  0.00            
ATOM     22  CG  LEU X   3      23.431   9.624  36.910  0.00  0.00            
ATOM     23  CD1 LEU X   3      22.384  10.584  37.449  0.00  0.00            
ATOM     24  CD2 LEU X   3      23.230   9.387  35.421  0.00  0.00            
ATOM     25  C   LEU X   3      27.245  10.008  37.741  0.00  0.00            
ATOM     26  O   LEU X   3      27.860   9.634  38.743  0.00  0.00            
ATOM     27  N   THR X   4      27.669  10.984  36.924  0.00  0.00            
ATOM     28  CA  THR X   4      28.743  11.929  37.046  0.00  0.00            
ATOM     29  CB  THR X   4      29.761  12.245  35.923  0.00  0.00            
ATOM     30  OG1 THR X   4      29.103  12.257  34.653  0.00  0.00            
ATOM     31  CG2 THR X   4      30.887  11.226  35.914  0.00  0.00            
ATOM     32  C   THR X   4      28.053  13.207  37.464  0.00  0.00            
ATOM     33  O   THR X   4      26.872  13.382  37.164  0.00  0.00            
ATOM     34  N   GLU X   5      28.743  14.096  38.173  0.00  0.00            
ATOM     35  CA  GLU X   5      28.159  15.371  38.617  0.00  0.00            
ATOM     36  CB  GLU X   5      29.131  16.111  39.522  0.00  0.00            
ATOM     37  CG  GLU X   5      28.603  17.408  40.090  0.00  0.00            
ATOM     38  CD  GLU X   5      29.531  18.006  41.126  0.00  0.00            
ATOM     39  OE1 GLU X   5      30.762  17.771  41.060  0.00  0.00            
ATOM     40  OE2 GLU X   5      29.020  18.711  42.012  0.00  0.00            
ATOM     41  C   GLU X   5      27.791  16.187  37.394  0.00  0.00            
ATOM     42  O   GLU X   5      26.717  16.782  37.433  0.00  0.00            
ATOM     43  N   GLU X   6      28.565  16.168  36.317  0.00  0.00            
ATOM     44  CA  GLU X   6      28.347  16.791  35.062  0.00  0.00            
ATOM     45  CB  GLU X   6      29.420  16.448  33.989  0.00  0.00            
ATOM     46  CG  GLU X   6      30.788  16.983  34.381  0.00  0.00            
ATOM     47  CD  GLU X   6      31.885  16.543  33.427  0.00  0.00            
ATOM     48  OE1 GLU X   6      31.702  15.581  32.641  0.00  0.00            
ATOM     49  OE2 GLU X   6      32.939  17.206  33.481  0.00  0.00            
ATOM     50  C   GLU X   6      27.001  16.317  34.422  0.00  0.00            
ATOM     51  O   GLU X   6      26.170  17.087  33.964  0.00  0.00            
ATOM     52  N   GLN X   7      26.880  14.991  34.348  0.00  0.00            
ATOM     53  CA  GLN X   7      25.680  14.425  33.761  0.00  0.00            
ATOM     54  CB  GLN X   7      25.787  12.881  33.681  0.00  0.00            
ATOM     55  CG  GLN X   7      26.941  12.522  32.728  0.00  0.00            
ATOM     56  CD  GLN X   7      27.320  11.080  32.735  0.00  0.00            
ATOM     57  OE1 GLN X   7      27.548  10.399  33.734  0.00  0.00            
ATOM     58  NE2 GLN X   7      27.431  10.558  31.488  0.00  0.00            
ATOM     59  C   GLN X   7      24.400  14.928  34.546  0.00  0.00            
ATOM     60  O   GLN X   7      23.398  15.327  33.963  0.00  0.00            
ATOM     61  N   ILE X   8      24.482  14.903  35.875  0.00  0.00            
ATOM     62  CA  ILE X   8      23.371  15.363  36.648  0.00  0.00            
ATOM     63  CB  ILE X   8      23.649  15.126  38.150  0.00  0.00            
ATOM     64  CG1 ILE X   8      23.752  13.623  38.455  0.00  0.00            
ATOM     65  CG2 ILE X   8      22.550  15.806  38.942  0.00  0.00            
ATOM     66  CD1 ILE X   8      24.125  13.243  39.866  0.00  0.00            
ATOM     67  C   ILE X   8      23.118  16.841  36.441  0.00  0.00            
ATOM     68  O   ILE X   8      21.967  17.243  36.313  0.00  0.00            
ATOM     69  N   ALA X   9      24.167  17.654  36.330  0.00  0.00            
ATOM     70  CA  ALA X   9      24.013  19.061  36.070  0.00  0.00            
ATOM     71  CB  ALA X   9      25.365  19.744  36.070  0.00  0.00            
ATOM     72  C   ALA X   9      23.311  19.222  34.653  0.00  0.00            
ATOM     73  O   ALA X   9      22.410  20.041  34.509  0.00  0.00            
ATOM     74  N   GLU X  10      23.726  18.444  33.655  0.00  0.00            
ATOM     75  CA  GLU X  10      23.121  18.476  32.418  0.00  0.00            
ATOM     76  CB  GLU X  10      23.889  17.548  31.471  0.00  0.00            
ATOM     77  CG  GLU X  10      25.370  17.896  31.381  0.00  0.00            
ATOM     78  CD  GLU X  10      26.199  16.956  30.499  0.00  0.00            
ATOM     79  OE1 GLU X  10      25.807  15.779  30.298  0.00  0.00            
ATOM     80  OE2 GLU X  10      27.276  17.399  30.028  0.00  0.00            
ATOM     81  C   GLU X  10      21.599  18.139  32.502  0.00  0.00            
ATOM     82  O   GLU X  10      20.738  18.801  31.931  0.00  0.00            
ATOM     83  N   PHE X  11      21.296  17.076  33.244  0.00  0.00            
ATOM     84  CA  PHE X  11      19.928  16.705  33.353  0.00  0.00            
ATOM     85  CB  PHE X  11      19.838  15.368  34.112  0.00  0.00            
ATOM     86  CG  PHE X  11      18.634  14.531  33.742  0.00  0.00            
ATOM     87  CD1 PHE X  11      17.349  14.976  34.007  0.00  0.00            
ATOM     88  CD2 PHE X  11      18.791  13.310  33.098  0.00  0.00            
ATOM     89  CE1 PHE X  11      16.235  14.224  33.629  0.00  0.00            
ATOM     90  CE2 PHE X  11      17.687  12.555  32.721  0.00  0.00            
ATOM     91  CZ  PHE X  11      16.407  13.014  32.985  0.00  0.00            
ATOM     92  C   PHE X  11      19.107  17.795  34.087  0.00  0.00            
ATOM     93  O   PHE X  11      17.958  18.114  33.786  0.00  0.00            
ATOM     94  N   LYS X  12      19.780  18.370  35.082  0.00  0.00            
ATOM     95  CA  LYS X  12      19.051  19.438  35.885  0.00  0.00            
ATOM     96  CB  LYS X  12      19.766  19.855  37.158  0.00  0.00            
ATOM     97  CG  LYS X  12      19.777  18.801  38.272  0.00  0.00            
ATOM     98  CD  LYS X  12      20.986  19.031  39.165  0.00  0.00            
ATOM     99  CE  LYS X  12      20.773  18.559  40.595  0.00  0.00            
ATOM    100  NZ  LYS X  12      21.852  19.076  41.489  0.00  0.00            
ATOM    101  C   LYS X  12      18.740  20.650  34.985  0.00  0.00            
ATOM    102  O   LYS X  12      17.647  21.203  35.059  0.00  0.00            
ATOM    103  N   GLU X  13      19.668  21.036  34.112  0.00  0.00            
ATOM    104  CA  GLU X  13      19.438  22.114  33.215  0.00  0.00            
ATOM    105  CB  GLU X  13      20.721  22.396  32.427  0.00  0.00            
ATOM    106  CG  GLU X  13      21.902  22.732  33.329  0.00  0.00            
ATOM    107  CD  GLU X  13      23.229  22.956  32.595  0.00  0.00            
ATOM    108  OE1 GLU X  13      23.416  22.436  31.467  0.00  0.00            
ATOM    109  OE2 GLU X  13      24.107  23.641  33.176  0.00  0.00            
ATOM    110  C   GLU X  13      18.208  21.766  32.273  0.00  0.00            
ATOM    111  O   GLU X  13      17.334  22.594  32.038  0.00  0.00            
ATOM    112  N   ALA X  14      18.172  20.537  31.762  0.00  0.00            
ATOM    113  CA  ALA X  14      17.098  20.147  30.927  0.00  0.00            
ATOM    114  CB  ALA X  14      17.345  18.745  30.410  0.00  0.00            
ATOM    115  C   ALA X  14      15.744  20.174  31.713  0.00  0.00            
ATOM    116  O   ALA X  14      14.732  20.643  31.201  0.00  0.00            
ATOM    117  N   PHE X  15      15.751  19.701  32.957  0.00  0.00            
ATOM    118  CA  PHE X  15      14.559  19.733  33.755  0.00  0.00            
ATOM    119  CB  PHE X  15      14.823  19.017  35.092  0.00  0.00            
ATOM    120  CG  PHE X  15      13.604  18.346  35.682  0.00  0.00            
ATOM    121  CD1 PHE X  15      12.508  19.091  36.090  0.00  0.00            
ATOM    122  CD2 PHE X  15      13.542  16.962  35.798  0.00  0.00            
ATOM    123  CE1 PHE X  15      11.365  18.469  36.596  0.00  0.00            
ATOM    124  CE2 PHE X  15      12.408  16.338  36.303  0.00  0.00            
ATOM    125  CZ  PHE X  15      11.317  17.094  36.701  0.00  0.00            
ATOM    126  C   PHE X  15      14.076  21.148  34.048  0.00  0.00            
ATOM    127  O   PHE X  15      12.881  21.432  34.094  0.00  0.00            
ATOM    128  N   ALA X  16      15.040  22.052  34.212  0.00  0.00            
ATOM    129  CA  ALA X  16      14.678  23.471  34.464  0.00  0.00            
ATOM    130  CB  ALA X  16      15.887  24.320  34.844  0.00  0.00            
ATOM    131  C   ALA X  16      13.895  24.122  33.370  0.00  0.00            
ATOM    132  O   ALA X  16      13.015  24.973  33.587  0.00  0.00            
ATOM    133  N   LEU X  17      14.195  23.668  32.154  0.00  0.00            
ATOM    134  CA  LEU X  17      13.516  24.284  30.937  0.00  0.00            
ATOM    135  CB  LEU X  17      14.320  24.057  29.634  0.00  0.00            
ATOM    136  CG  LEU X  17      15.680  24.779  29.569  0.00  0.00            
ATOM    137  CD1 LEU X  17      16.341  24.467  28.253  0.00  0.00            
ATOM    138  CD2 LEU X  17      15.482  26.273  29.666  0.00  0.00            
ATOM    139  C   LEU X  17      11.980  23.985  30.940  0.00  0.00            
ATOM    140  O   LEU X  17      11.177  24.552  30.201  0.00  0.00            
ATOM    141  N   PHE X  18      11.649  22.950  31.706  0.00  0.00            
ATOM    142  CA  PHE X  18      10.270  22.544  31.752  0.00  0.00            
ATOM    143  CB  PHE X  18      10.139  21.045  31.432  0.00  0.00            
ATOM    144  CG  PHE X  18      10.797  20.621  30.148  0.00  0.00            
ATOM    145  CD1 PHE X  18      10.532  21.279  28.956  0.00  0.00            
ATOM    146  CD2 PHE X  18      11.691  19.558  30.137  0.00  0.00            
ATOM    147  CE1 PHE X  18      11.152  20.891  27.776  0.00  0.00            
ATOM    148  CE2 PHE X  18      12.307  19.170  28.966  0.00  0.00            
ATOM    149  CZ  PHE X  18      12.041  19.838  27.787  0.00  0.00            
ATOM    150  C   PHE X  18       9.653  23.046  33.079  0.00  0.00            
ATOM    151  O   PHE X  18       8.453  23.196  33.238  0.00  0.00            
ATOM    152  N   ASP X  19      10.541  23.237  34.056  0.00  0.00            
ATOM    153  CA  ASP X  19      10.005  23.578  35.422  0.00  0.00            
ATOM    154  CB  ASP X  19      11.027  23.140  36.476  0.00  0.00            
ATOM    155  CG  ASP X  19      11.173  21.617  36.439  0.00  0.00            
ATOM    156  OD1 ASP X  19      10.280  20.917  36.973  0.00  0.00            
ATOM    157  OD2 ASP X  19      12.159  21.100  35.861  0.00  0.00            
ATOM    158  C   ASP X  19      10.328  25.192  35.275  0.00  0.00            
ATOM    159  O   ASP X  19      11.394  25.738  35.595  0.00  0.00            
ATOM    160  N   LYS X  20       9.283  25.856  34.783  0.00  0.00            
ATOM    161  CA  LYS X  20       9.132  27.212  34.599  0.00  0.00            
ATOM    162  CB  LYS X  20       7.779  26.870  34.010  0.00  0.00            
ATOM    163  CG  LYS X  20       7.110  27.889  33.130  0.00  0.00            
ATOM    164  CD  LYS X  20       5.774  27.407  32.589  0.00  0.00            
ATOM    165  CE  LYS X  20       5.958  26.292  31.574  0.00  0.00            
ATOM    166  NZ  LYS X  20       4.615  25.950  30.987  0.00  0.00            
ATOM    167  C   LYS X  20       9.238  27.935  35.967  0.00  0.00            
ATOM    168  O   LYS X  20      10.104  28.778  36.219  0.00  0.00            
ATOM    169  N   ASP X  21       8.329  27.556  36.854  0.00  0.00            
ATOM    170  CA  ASP X  21       8.308  28.190  38.138  0.00  0.00            
ATOM    171  CB  ASP X  21       6.894  28.048  38.708  0.00  0.00            
ATOM    172  CG  ASP X  21       5.878  28.841  37.912  0.00  0.00            
ATOM    173  OD1 ASP X  21       6.251  29.539  36.947  0.00  0.00            
ATOM    174  OD2 ASP X  21       4.684  28.713  38.239  0.00  0.00            
ATOM    175  C   ASP X  21       9.358  27.822  39.149  0.00  0.00            
ATOM    176  O   ASP X  21       9.575  28.495  40.155  0.00  0.00            
ATOM    177  N   GLY X  22      10.049  26.734  38.849  0.00  0.00            
ATOM    178  CA  GLY X  22      11.195  26.354  39.813  0.00  0.00            
ATOM    179  C   GLY X  22      10.697  25.750  41.050  0.00  0.00            
ATOM    180  O   GLY X  22      11.267  25.930  42.128  0.00  0.00            
ATOM    181  N   ASP X  23       9.625  24.974  40.919  0.00  0.00            
ATOM    182  CA  ASP X  23       9.007  24.340  42.186  0.00  0.00            
ATOM    183  CB  ASP X  23       7.554  23.983  41.885  0.00  0.00            
ATOM    184  CG  ASP X  23       6.689  25.159  41.521  0.00  0.00            
ATOM    185  OD1 ASP X  23       6.384  26.048  42.356  0.00  0.00            
ATOM    186  OD2 ASP X  23       6.283  25.184  40.327  0.00  0.00            
ATOM    187  C   ASP X  23       9.463  22.936  42.358  0.00  0.00            
ATOM    188  O   ASP X  23       9.116  22.243  43.295  0.00  0.00            
ATOM    189  N   GLY X  24      10.197  22.449  41.375  0.00  0.00            
ATOM    190  CA  GLY X  24      10.740  21.022  41.526  0.00  0.00            
ATOM    191  C   GLY X  24       9.772  19.995  40.968  0.00  0.00            
ATOM    192  O   GLY X  24       9.808  18.820  41.331  0.00  0.00            
ATOM    193  N   THR X  25       8.865  20.456  40.108  0.00  0.00            
ATOM    194  CA  THR X  25       7.902  19.573  39.479  0.00  0.00            
ATOM    195  CB  THR X  25       6.457  19.547  40.052  0.00  0.00            
ATOM    196  OG1 THR X  25       5.792  20.776  39.740  0.00  0.00            
ATOM    197  CG2 THR X  25       6.441  19.262  41.613  0.00  0.00            
ATOM    198  C   THR X  25       7.711  20.006  37.984  0.00  0.00            
ATOM    199  O   THR X  25       8.058  21.154  37.631  0.00  0.00            
ATOM    200  N   ILE X  26       7.120  19.135  37.174  0.00  0.00            
ATOM    201  CA  ILE X  26       6.735  19.602  35.863  0.00  0.00            
ATOM    202  CB  ILE X  26       7.468  18.867  34.733  0.00  0.00            
ATOM    203  CG1 ILE X  26       8.946  19.216  34.768  0.00  0.00            
ATOM    204  CG2 ILE X  26       6.891  19.284  33.384  0.00  0.00            
ATOM    205  CD1 ILE X  26       9.836  18.195  34.090  0.00  0.00            
ATOM    206  C   ILE X  26       5.270  19.536  35.701  0.00  0.00            
ATOM    207  O   ILE X  26       4.838  18.384  35.745  0.00  0.00            
ATOM    208  N   THR X  27       4.465  20.591  35.543  0.00  0.00            
ATOM    209  CA  THR X  27       2.958  20.016  35.489  0.00  0.00            
ATOM    210  CB  THR X  27       2.261  21.075  36.348  0.00  0.00            
ATOM    211  OG1 THR X  27       2.687  22.362  35.905  0.00  0.00            
ATOM    212  CG2 THR X  27       2.630  20.895  37.824  0.00  0.00            
ATOM    213  C   THR X  27       2.584  19.995  34.092  0.00  0.00            
ATOM    214  O   THR X  27       3.372  20.356  33.219  0.00  0.00            
ATOM    215  N   THR X  28       1.371  19.517  33.825  0.00  0.00            
ATOM    216  CA  THR X  28       0.761  19.371  32.470  0.00  0.00            
ATOM    217  CB  THR X  28      -0.705  18.808  32.467  0.00  0.00            
ATOM    218  OG1 THR X  28      -1.575  19.663  33.220  0.00  0.00            
ATOM    219  CG2 THR X  28      -0.752  17.407  33.057  0.00  0.00            
ATOM    220  C   THR X  28       0.773  20.736  31.805  0.00  0.00            
ATOM    221  O   THR X  28       1.132  20.761  30.631  0.00  0.00            
ATOM    222  N   LYS X  29       0.513  21.834  32.504  0.00  0.00            
ATOM    223  CA  LYS X  29       0.575  23.179  32.115  0.00  0.00            
ATOM    224  CB  LYS X  29       0.096  24.160  33.184  0.00  0.00            
ATOM    225  CG  LYS X  29      -1.323  23.998  33.719  0.00  0.00            
ATOM    226  CD  LYS X  29      -1.670  25.144  34.697  0.00  0.00            
ATOM    227  CE  LYS X  29      -1.574  26.480  33.927  0.00  0.00            
ATOM    228  NZ  LYS X  29      -1.921  27.560  34.875  0.00  0.00            
ATOM    229  C   LYS X  29       1.970  23.535  31.611  0.00  0.00            
ATOM    230  O   LYS X  29       2.128  24.049  30.502  0.00  0.00            
ATOM    231  N   GLU X  30       2.988  23.248  32.430  0.00  0.00            
ATOM    232  CA  GLU X  30       4.370  23.527  32.032  0.00  0.00            
ATOM    233  CB  GLU X  30       5.246  23.620  33.312  0.00  0.00            
ATOM    234  CG  GLU X  30       4.814  24.892  34.058  0.00  0.00            
ATOM    235  CD  GLU X  30       5.070  24.798  35.547  0.00  0.00            
ATOM    236  OE1 GLU X  30       5.652  23.787  35.975  0.00  0.00            
ATOM    237  OE2 GLU X  30       4.832  25.805  36.250  0.00  0.00            
ATOM    238  C   GLU X  30       4.820  22.773  30.810  0.00  0.00            
ATOM    239  O   GLU X  30       5.443  23.316  29.902  0.00  0.00            
ATOM    240  N   LEU X  31       4.467  21.486  30.771  0.00  0.00            
ATOM    241  CA  LEU X  31       4.860  20.675  29.618  0.00  0.00            
ATOM    242  CB  LEU X  31       4.252  19.289  29.683  0.00  0.00            
ATOM    243  CG  LEU X  31       4.830  18.339  30.709  0.00  0.00            
ATOM    244  CD1 LEU X  31       4.257  16.964  30.442  0.00  0.00            
ATOM    245  CD2 LEU X  31       6.351  18.334  30.628  0.00  0.00            
ATOM    246  C   LEU X  31       4.125  21.174  28.295  0.00  0.00            
ATOM    247  O   LEU X  31       4.441  20.823  27.155  0.00  0.00            
ATOM    248  N   GLY X  32       3.066  21.935  28.558  0.00  0.00            
ATOM    249  CA  GLY X  32       2.254  22.432  27.444  0.00  0.00            
ATOM    250  C   GLY X  32       2.940  23.696  26.976  0.00  0.00            
ATOM    251  O   GLY X  32       3.025  24.024  25.795  0.00  0.00            
ATOM    252  N   THR X  33       3.468  24.414  27.966  0.00  0.00            
ATOM    253  CA  THR X  33       4.165  25.718  27.590  0.00  0.00            
ATOM    254  CB  THR X  33       4.664  26.463  28.858  0.00  0.00            
ATOM    255  OG1 THR X  33       3.491  26.777  29.636  0.00  0.00            
ATOM    256  CG2 THR X  33       5.246  27.836  28.494  0.00  0.00            
ATOM    257  C   THR X  33       5.379  25.443  26.690  0.00  0.00            
ATOM    258  O   THR X  33       5.606  26.129  25.697  0.00  0.00            
ATOM    259  N   VAL X  34       6.125  24.401  27.034  0.00  0.00            
ATOM    260  CA  VAL X  34       7.272  23.991  26.285  0.00  0.00            
ATOM    261  CB  VAL X  34       8.070  22.900  27.051  0.00  0.00            
ATOM    262  CG1 VAL X  34       9.246  22.398  26.219  0.00  0.00            
ATOM    263  CG2 VAL X  34       8.546  23.420  28.414  0.00  0.00            
ATOM    264  C   VAL X  34       6.935  23.573  24.813  0.00  0.00            
ATOM    265  O   VAL X  34       7.506  23.950  23.801  0.00  0.00            
ATOM    266  N   MET X  35       5.963  22.661  24.801  0.00  0.00            
ATOM    267  CA  MET X  35       5.569  22.163  23.459  0.00  0.00            
ATOM    268  CB  MET X  35       4.524  21.051  23.655  0.00  0.00            
ATOM    269  CG  MET X  35       5.087  19.805  24.286  0.00  0.00            
ATOM    270  SD  MET X  35       6.206  18.979  23.114  0.00  0.00            
ATOM    271  CE  MET X  35       5.111  18.633  21.785  0.00  0.00            
ATOM    272  C   MET X  35       4.969  23.234  22.584  0.00  0.00            
ATOM    273  O   MET X  35       5.280  23.269  21.398  0.00  0.00            
ATOM    274  N   ARG X  36       4.210  24.174  23.143  0.00  0.00            
ATOM    275  CA  ARG X  36       3.704  25.288  22.437  0.00  0.00            
ATOM    276  CB  ARG X  36       2.679  26.041  23.283  0.00  0.00            
ATOM    277  CG  ARG X  36       1.390  25.253  23.451  0.00  0.00            
ATOM    278  CD  ARG X  36       0.226  26.134  23.841  0.00  0.00            
ATOM    279  NE  ARG X  36       0.048  26.231  25.288  0.00  0.00            
ATOM    280  CZ  ARG X  36      -0.434  27.305  25.906  0.00  0.00            
ATOM    281  NH1 ARG X  36      -0.775  28.380  25.205  0.00  0.00            
ATOM    282  NH2 ARG X  36      -0.640  27.282  27.217  0.00  0.00            
ATOM    283  C   ARG X  36       4.833  26.163  21.902  0.00  0.00            
ATOM    284  O   ARG X  36       4.711  26.587  20.758  0.00  0.00            
ATOM    285  N   SER X  37       5.936  26.369  22.618  0.00  0.00            
ATOM    286  CA  SER X  37       7.072  27.043  22.176  0.00  0.00            
ATOM    287  CB  SER X  37       8.142  27.102  23.263  0.00  0.00            
ATOM    288  OG  SER X  37       7.641  27.733  24.426  0.00  0.00            
ATOM    289  C   SER X  37       7.629  26.372  20.908  0.00  0.00            
ATOM    290  O   SER X  37       7.961  27.088  19.968  0.00  0.00            
ATOM    291  N   LEU X  38       7.680  25.047  20.860  0.00  0.00            
ATOM    292  CA  LEU X  38       8.107  24.271  19.793  0.00  0.00            
ATOM    293  CB  LEU X  38       8.205  22.818  20.222  0.00  0.00            
ATOM    294  CG  LEU X  38       9.252  22.297  21.131  0.00  0.00            
ATOM    295  CD1 LEU X  38       9.229  20.740  21.143  0.00  0.00            
ATOM    296  CD2 LEU X  38      10.606  22.796  20.620  0.00  0.00            
ATOM    297  C   LEU X  38       7.037  24.075  18.684  0.00  0.00            
ATOM    298  O   LEU X  38       7.346  23.419  17.695  0.00  0.00            
ATOM    299  N   GLY X  39       5.885  24.726  18.778  0.00  0.00            
ATOM    300  CA  GLY X  39       5.032  24.603  17.530  0.00  0.00            
ATOM    301  C   GLY X  39       3.788  23.884  17.890  0.00  0.00            
ATOM    302  O   GLY X  39       2.732  24.317  17.436  0.00  0.00            
ATOM    303  N   GLN X  40       3.835  22.829  18.696  0.00  0.00            
ATOM    304  CA  GLN X  40       2.664  21.993  18.953  0.00  0.00            
ATOM    305  CB  GLN X  40       3.098  20.662  19.521  0.00  0.00            
ATOM    306  CG  GLN X  40       4.235  19.966  18.799  0.00  0.00            
ATOM    307  CD  GLN X  40       4.212  18.446  18.981  0.00  0.00            
ATOM    308  OE1 GLN X  40       5.136  17.826  19.509  0.00  0.00            
ATOM    309  NE2 GLN X  40       3.164  17.721  18.574  0.00  0.00            
ATOM    310  C   GLN X  40       1.564  22.190  19.960  0.00  0.00            
ATOM    311  O   GLN X  40       1.922  21.769  21.063  0.00  0.00            
ATOM    312  N   ASN X  41       0.388  22.771  19.754  0.00  0.00            
ATOM    313  CA  ASN X  41      -0.510  22.859  20.896  0.00  0.00            
ATOM    314  CB  ASN X  41      -1.497  23.946  20.484  0.00  0.00            
ATOM    315  CG  ASN X  41      -2.548  24.176  21.537  0.00  0.00            
ATOM    316  OD1 ASN X  41      -2.397  23.716  22.673  0.00  0.00            
ATOM    317  ND2 ASN X  41      -3.621  24.876  21.182  0.00  0.00            
ATOM    318  C   ASN X  41      -1.317  21.604  21.289  0.00  0.00            
ATOM    319  O   ASN X  41      -2.376  21.324  20.724  0.00  0.00            
ATOM    320  N   PRO X  42      -0.808  20.852  22.257  0.00  0.00            
ATOM    321  CA  PRO X  42      -1.559  19.680  22.681  0.00  0.00            
ATOM    322  CB  PRO X  42      -0.479  18.824  23.378  0.00  0.00            
ATOM    323  CG  PRO X  42       0.613  19.773  23.674  0.00  0.00            
ATOM    324  CD  PRO X  42       0.620  20.751  22.512  0.00  0.00            
ATOM    325  C   PRO X  42      -2.698  20.161  23.601  0.00  0.00            
ATOM    326  O   PRO X  42      -2.730  21.295  24.109  0.00  0.00            
ATOM    327  N   THR X  43      -3.667  19.264  23.743  0.00  0.00            
ATOM    328  CA  THR X  43      -4.815  19.484  24.556  0.00  0.00            
ATOM    329  CB  THR X  43      -6.061  18.666  24.122  0.00  0.00            
ATOM    330  OG1 THR X  43      -5.686  17.268  24.078  0.00  0.00            
ATOM    331  CG2 THR X  43      -6.493  19.101  22.729  0.00  0.00            
ATOM    332  C   THR X  43      -4.451  19.030  25.951  0.00  0.00            
ATOM    333  O   THR X  43      -3.357  18.462  26.122  0.00  0.00            
ATOM    334  N   GLU X  44      -5.303  19.292  26.922  0.00  0.00            
ATOM    335  CA  GLU X  44      -5.033  18.892  28.283  0.00  0.00            
ATOM    336  CB  GLU X  44      -6.115  19.401  29.243  0.00  0.00            
ATOM    337  CG  GLU X  44      -5.950  20.857  29.547  0.00  0.00            
ATOM    338  CD  GLU X  44      -4.843  21.208  30.514  0.00  0.00            
ATOM    339  OE1 GLU X  44      -4.297  20.362  31.239  0.00  0.00            
ATOM    340  OE2 GLU X  44      -4.490  22.408  30.583  0.00  0.00            
ATOM    341  C   GLU X  44      -4.985  17.323  28.357  0.00  0.00            
ATOM    342  O   GLU X  44      -4.189  16.703  29.060  0.00  0.00            
ATOM    343  N   ALA X  45      -5.893  16.722  27.591  0.00  0.00            
ATOM    344  CA  ALA X  45      -5.939  15.223  27.605  0.00  0.00            
ATOM    345  CB  ALA X  45      -7.180  14.678  26.906  0.00  0.00            
ATOM    346  C   ALA X  45      -4.583  14.643  27.086  0.00  0.00            
ATOM    347  O   ALA X  45      -4.007  13.715  27.643  0.00  0.00            
ATOM    348  N   GLU X  46      -4.093  15.225  25.993  0.00  0.00            
ATOM    349  CA  GLU X  46      -2.856  14.728  25.465  0.00  0.00            
ATOM    350  CB  GLU X  46      -2.596  15.430  24.128  0.00  0.00            
ATOM    351  CG  GLU X  46      -3.708  15.191  23.114  0.00  0.00            
ATOM    352  CD  GLU X  46      -3.531  15.926  21.781  0.00  0.00            
ATOM    353  OE1 GLU X  46      -2.836  16.971  21.730  0.00  0.00            
ATOM    354  OE2 GLU X  46      -4.127  15.462  20.777  0.00  0.00            
ATOM    355  C   GLU X  46      -1.673  14.977  26.459  0.00  0.00            
ATOM    356  O   GLU X  46      -0.825  14.116  26.669  0.00  0.00            
ATOM    357  N   LEU X  47      -1.662  16.149  27.091  0.00  0.00            
ATOM    358  CA  LEU X  47      -0.646  16.434  28.055  0.00  0.00            
ATOM    359  CB  LEU X  47      -0.710  17.908  28.435  0.00  0.00            
ATOM    360  CG  LEU X  47      -0.288  18.941  27.385  0.00  0.00            
ATOM    361  CD1 LEU X  47      -0.546  20.351  27.891  0.00  0.00            
ATOM    362  CD2 LEU X  47       1.184  18.723  27.066  0.00  0.00            
ATOM    363  C   LEU X  47      -0.694  15.460  29.246  0.00  0.00            
ATOM    364  O   LEU X  47       0.305  15.001  29.798  0.00  0.00            
ATOM    365  N   GLN X  48      -1.934  15.161  29.630  0.00  0.00            
ATOM    366  CA  GLN X  48      -2.074  14.228  30.808  0.00  0.00            
ATOM    367  CB  GLN X  48      -3.542  14.081  31.226  0.00  0.00            
ATOM    368  CG  GLN X  48      -4.021  15.292  32.026  0.00  0.00            
ATOM    369  CD  GLN X  48      -5.538  15.292  32.171  0.00  0.00            
ATOM    370  OE1 GLN X  48      -6.239  14.553  31.479  0.00  0.00            
ATOM    371  NE2 GLN X  48      -6.048  16.137  33.060  0.00  0.00            
ATOM    372  C   GLN X  48      -1.534  12.844  30.498  0.00  0.00            
ATOM    373  O   GLN X  48      -0.863  12.239  31.328  0.00  0.00            
ATOM    374  N   ASP X  49      -1.765  12.351  29.283  0.00  0.00            
ATOM    375  CA  ASP X  49      -1.242  11.096  28.893  0.00  0.00            
ATOM    376  CB  ASP X  49      -1.776  10.721  27.513  0.00  0.00            
ATOM    377  CG  ASP X  49      -3.273  10.545  27.402  0.00  0.00            
ATOM    378  OD1 ASP X  49      -3.965  10.432  28.436  0.00  0.00            
ATOM    379  OD2 ASP X  49      -3.761  10.505  26.251  0.00  0.00            
ATOM    380  C   ASP X  49       0.271  11.068  28.902  0.00  0.00            
ATOM    381  O   ASP X  49       0.842  10.087  29.371  0.00  0.00            
ATOM    382  N   MET X  50       0.918  12.152  28.494  0.00  0.00            
ATOM    383  CA  MET X  50       2.326  12.343  28.470  0.00  0.00            
ATOM    384  CB  MET X  50       2.750  13.645  27.781  0.00  0.00            
ATOM    385  CG  MET X  50       2.733  13.502  26.263  0.00  0.00            
ATOM    386  SD  MET X  50       2.981  15.033  25.367  0.00  0.00            
ATOM    387  CE  MET X  50       4.615  15.503  25.937  0.00  0.00            
ATOM    388  C   MET X  50       2.878  12.178  30.012  0.00  0.00            
ATOM    389  O   MET X  50       3.809  11.471  30.368  0.00  0.00            
ATOM    390  N   ILE X  51       2.258  13.028  30.831  0.00  0.00            
ATOM    391  CA  ILE X  51       2.737  13.021  32.256  0.00  0.00            
ATOM    392  CB  ILE X  51       1.931  14.086  33.027  0.00  0.00            
ATOM    393  CG1 ILE X  51       2.505  15.491  32.829  0.00  0.00            
ATOM    394  CG2 ILE X  51       1.779  13.751  34.498  0.00  0.00            
ATOM    395  CD1 ILE X  51       1.719  16.586  33.525  0.00  0.00            
ATOM    396  C   ILE X  51       2.481  11.719  32.918  0.00  0.00            
ATOM    397  O   ILE X  51       3.268  11.244  33.735  0.00  0.00            
ATOM    398  N   ASN X  52       1.374  11.089  32.531  0.00  0.00            
ATOM    399  CA  ASN X  52       1.037   9.745  33.143  0.00  0.00            
ATOM    400  CB  ASN X  52      -0.282   9.276  32.503  0.00  0.00            
ATOM    401  CG  ASN X  52      -0.772   7.957  33.055  0.00  0.00            
ATOM    402  OD1 ASN X  52      -0.103   6.937  32.935  0.00  0.00            
ATOM    403  ND2 ASN X  52      -1.966   7.963  33.629  0.00  0.00            
ATOM    404  C   ASN X  52       2.117   8.715  32.821  0.00  0.00            
ATOM    405  O   ASN X  52       2.478   7.864  33.631  0.00  0.00            
ATOM    406  N   GLU X  53       2.649   8.826  31.605  0.00  0.00            
ATOM    407  CA  GLU X  53       3.696   7.860  31.180  0.00  0.00            
ATOM    408  CB  GLU X  53       4.154   8.241  29.776  0.00  0.00            
ATOM    409  CG  GLU X  53       3.114   8.000  28.660  0.00  0.00            
ATOM    410  CD  GLU X  53       3.085   6.508  28.370  0.00  0.00            
ATOM    411  OE1 GLU X  53       4.125   5.966  27.921  0.00  0.00            
ATOM    412  OE2 GLU X  53       2.040   5.879  28.647  0.00  0.00            
ATOM    413  C   GLU X  53       4.906   8.041  32.279  0.00  0.00            
ATOM    414  O   GLU X  53       5.457   7.113  32.868  0.00  0.00            
ATOM    415  N   VAL X  54       5.276   9.315  32.429  0.00  0.00            
ATOM    416  CA  VAL X  54       6.430   9.499  33.307  0.00  0.00            
ATOM    417  CB  VAL X  54       7.000  10.901  32.994  0.00  0.00            
ATOM    418  CG1 VAL X  54       8.127  11.271  33.985  0.00  0.00            
ATOM    419  CG2 VAL X  54       7.509  10.942  31.536  0.00  0.00            
ATOM    420  C   VAL X  54       6.193   9.984  34.758  0.00  0.00            
ATOM    421  O   VAL X  54       7.003  10.769  35.253  0.00  0.00            
ATOM    422  N   ASP X  55       5.080   9.605  35.388  0.00  0.00            
ATOM    423  CA  ASP X  55       4.829  10.068  36.728  0.00  0.00            
ATOM    424  CB  ASP X  55       3.487  10.824  36.651  0.00  0.00            
ATOM    425  CG  ASP X  55       2.369  10.013  35.969  0.00  0.00            
ATOM    426  OD1 ASP X  55       2.614   8.880  35.491  0.00  0.00            
ATOM    427  OD2 ASP X  55       1.227  10.525  35.906  0.00  0.00            
ATOM    428  C   ASP X  55       4.801   8.607  37.391  0.00  0.00            
ATOM    429  O   ASP X  55       3.781   7.872  37.069  0.00  0.00            
ATOM    430  N   ALA X  56       5.816   8.259  38.134  0.00  0.00            
ATOM    431  CA  ALA X  56       5.863   7.049  38.728  0.00  0.00            
ATOM    432  CB  ALA X  56       7.314   6.777  39.068  0.00  0.00            
ATOM    433  C   ALA X  56       4.963   6.930  40.011  0.00  0.00            
ATOM    434  O   ALA X  56       4.333   5.947  40.390  0.00  0.00            
ATOM    435  N   ASP X  57       4.998   8.070  40.702  0.00  0.00            
ATOM    436  CA  ASP X  57       4.221   7.944  42.075  0.00  0.00            
ATOM    437  CB  ASP X  57       4.712   9.029  43.040  0.00  0.00            
ATOM    438  CG  ASP X  57       6.078   8.707  43.656  0.00  0.00            
ATOM    439  OD1 ASP X  57       6.605   7.586  43.456  0.00  0.00            
ATOM    440  OD2 ASP X  57       6.621   9.588  44.357  0.00  0.00            
ATOM    441  C   ASP X  57       2.749   8.272  41.907  0.00  0.00            
ATOM    442  O   ASP X  57       1.935   8.021  42.794  0.00  0.00            
ATOM    443  N   GLY X  58       2.409   8.835  40.758  0.00  0.00            
ATOM    444  CA  GLY X  58       0.935   9.140  40.515  0.00  0.00            
ATOM    445  C   GLY X  58       0.340  10.455  41.192  0.00  0.00            
ATOM    446  O   GLY X  58      -0.850  10.740  41.123  0.00  0.00            
ATOM    447  N   ASN X  59       1.240  11.265  41.766  0.00  0.00            
ATOM    448  CA  ASN X  59       0.976  12.557  42.248  0.00  0.00            
ATOM    449  CB  ASN X  59       2.216  13.197  42.871  0.00  0.00            
ATOM    450  CG  ASN X  59       2.774  12.374  44.010  0.00  0.00            
ATOM    451  OD1 ASN X  59       2.023  11.742  44.752  0.00  0.00            
ATOM    452  ND2 ASN X  59       4.094  12.370  44.154  0.00  0.00            
ATOM    453  C   ASN X  59       0.671  13.673  41.165  0.00  0.00            
ATOM    454  O   ASN X  59       0.466  14.824  41.546  0.00  0.00            
ATOM    455  N   GLY X  60       0.542  13.291  39.899  0.00  0.00            
ATOM    456  CA  GLY X  60       0.173  14.253  38.930  0.00  0.00            
ATOM    457  C   GLY X  60       1.229  15.229  38.457  0.00  0.00            
ATOM    458  O   GLY X  60       0.910  16.287  37.916  0.00  0.00            
ATOM    459  N   THR X  61       2.489  14.936  38.778  0.00  0.00            
ATOM    460  CA  THR X  61       3.552  15.873  38.251  0.00  0.00            
ATOM    461  CB  THR X  61       4.063  17.012  39.178  0.00  0.00            
ATOM    462  OG1 THR X  61       4.783  16.450  40.281  0.00  0.00            
ATOM    463  CG2 THR X  61       2.882  17.948  39.676  0.00  0.00            
ATOM    464  C   THR X  61       4.820  14.984  38.250  0.00  0.00            
ATOM    465  O   THR X  61       4.944  13.927  38.865  0.00  0.00            
ATOM    466  N   ILE X  62       5.773  15.497  37.480  0.00  0.00            
ATOM    467  CA  ILE X  62       7.064  14.857  37.195  0.00  0.00            
ATOM    468  CB  ILE X  62       7.577  15.112  35.769  0.00  0.00            
ATOM    469  CG1 ILE X  62       6.530  14.736  34.725  0.00  0.00            
ATOM    470  CG2 ILE X  62       8.858  14.350  35.521  0.00  0.00            
ATOM    471  CD1 ILE X  62       6.897  15.228  33.347  0.00  0.00            
ATOM    472  C   ILE X  62       8.006  15.515  38.002  0.00  0.00            
ATOM    473  O   ILE X  62       7.937  16.732  38.153  0.00  0.00            
ATOM    474  N   ASP X  63       8.933  14.781  38.589  0.00  0.00            
ATOM    475  CA  ASP X  63       9.920  15.410  39.659  0.00  0.00            
ATOM    476  CB  ASP X  63       9.569  15.091  41.130  0.00  0.00            
ATOM    477  CG  ASP X  63      10.022  16.178  42.098  0.00  0.00            
ATOM    478  OD1 ASP X  63       9.489  17.287  42.092  0.00  0.00            
ATOM    479  OD2 ASP X  63      10.962  16.007  42.879  0.00  0.00            
ATOM    480  C   ASP X  63      11.266  15.035  38.913  0.00  0.00            
ATOM    481  O   ASP X  63      11.315  14.290  37.929  0.00  0.00            
ATOM    482  N   PHE X  64      12.336  15.580  39.483  0.00  0.00            
ATOM    483  CA  PHE X  64      13.646  15.358  38.948  0.00  0.00            
ATOM    484  CB  PHE X  64      14.722  16.102  39.759  0.00  0.00            
ATOM    485  CG  PHE X  64      16.084  16.114  39.102  0.00  0.00            
ATOM    486  CD1 PHE X  64      16.904  14.989  39.145  0.00  0.00            
ATOM    487  CD2 PHE X  64      16.548  17.250  38.444  0.00  0.00            
ATOM    488  CE1 PHE X  64      18.171  14.994  38.541  0.00  0.00            
ATOM    489  CE2 PHE X  64      17.809  17.261  37.843  0.00  0.00            
ATOM    490  CZ  PHE X  64      18.619  16.132  37.891  0.00  0.00            
ATOM    491  C   PHE X  64      14.014  13.912  38.808  0.00  0.00            
ATOM    492  O   PHE X  64      14.464  13.488  37.738  0.00  0.00            
ATOM    493  N   PRO X  65      13.847  13.137  39.880  0.00  0.00            
ATOM    494  CA  PRO X  65      14.164  11.684  39.869  0.00  0.00            
ATOM    495  CB  PRO X  65      13.805  11.212  41.272  0.00  0.00            
ATOM    496  CG  PRO X  65      14.201  12.388  42.106  0.00  0.00            
ATOM    497  CD  PRO X  65      13.604  13.537  41.312  0.00  0.00            
ATOM    498  C   PRO X  65      13.381  10.963  38.735  0.00  0.00            
ATOM    499  O   PRO X  65      13.928  10.140  37.999  0.00  0.00            
ATOM    500  N   GLU X  66      12.101  11.305  38.616  0.00  0.00            
ATOM    501  CA  GLU X  66      11.275  10.686  37.596  0.00  0.00            
ATOM    502  CB  GLU X  66       9.814  11.103  37.795  0.00  0.00            
ATOM    503  CG  GLU X  66       9.266  10.688  39.155  0.00  0.00            
ATOM    504  CD  GLU X  66       7.828  11.141  39.433  0.00  0.00            
ATOM    505  OE1 GLU X  66       7.359  12.141  38.834  0.00  0.00            
ATOM    506  OE2 GLU X  66       7.172  10.498  40.290  0.00  0.00            
ATOM    507  C   GLU X  66      11.772  11.061  36.228  0.00  0.00            
ATOM    508  O   GLU X  66      11.853  10.200  35.356  0.00  0.00            
ATOM    509  N   PHE X  67      12.185  12.309  36.050  0.00  0.00            
ATOM    510  CA  PHE X  67      12.702  12.847  34.797  0.00  0.00            
ATOM    511  CB  PHE X  67      12.889  14.352  34.848  0.00  0.00            
ATOM    512  CG  PHE X  67      12.998  14.936  33.470  0.00  0.00            
ATOM    513  CD1 PHE X  67      11.957  14.836  32.572  0.00  0.00            
ATOM    514  CD2 PHE X  67      14.191  15.545  33.089  0.00  0.00            
ATOM    515  CE1 PHE X  67      12.113  15.359  31.298  0.00  0.00            
ATOM    516  CE2 PHE X  67      14.349  16.072  31.823  0.00  0.00            
ATOM    517  CZ  PHE X  67      13.297  15.975  30.930  0.00  0.00            
ATOM    518  C   PHE X  67      14.005  12.114  34.479  0.00  0.00            
ATOM    519  O   PHE X  67      14.160  11.665  33.337  0.00  0.00            
ATOM    520  N   LEU X  68      14.941  12.028  35.424  0.00  0.00            
ATOM    521  CA  LEU X  68      16.209  11.337  35.246  0.00  0.00            
ATOM    522  CB  LEU X  68      17.065  11.434  36.521  0.00  0.00            
ATOM    523  CG  LEU X  68      17.774  12.777  36.768  0.00  0.00            
ATOM    524  CD1 LEU X  68      18.301  12.886  38.197  0.00  0.00            
ATOM    525  CD2 LEU X  68      18.910  12.939  35.757  0.00  0.00            
ATOM    526  C   LEU X  68      16.020   9.929  34.758  0.00  0.00            
ATOM    527  O   LEU X  68      16.754   9.491  33.881  0.00  0.00            
ATOM    528  N   SER X  69      15.097   9.200  35.373  0.00  0.00            
ATOM    529  CA  SER X  69      14.801   7.838  35.032  0.00  0.00            
ATOM    530  CB  SER X  69      13.783   7.234  36.006  0.00  0.00            
ATOM    531  OG  SER X  69      14.326   7.090  37.313  0.00  0.00            
ATOM    532  C   SER X  69      14.325   7.703  33.538  0.00  0.00            
ATOM    533  O   SER X  69      14.869   6.942  32.733  0.00  0.00            
ATOM    534  N   LEU X  70      13.328   8.508  33.199  0.00  0.00            
ATOM    535  CA  LEU X  70      12.759   8.446  31.818  0.00  0.00            
ATOM    536  CB  LEU X  70      11.491   9.291  31.693  0.00  0.00            
ATOM    537  CG  LEU X  70      10.265   8.748  32.423  0.00  0.00            
ATOM    538  CD1 LEU X  70       9.129   9.768  32.473  0.00  0.00            
ATOM    539  CD2 LEU X  70       9.761   7.481  31.722  0.00  0.00            
ATOM    540  C   LEU X  70      13.815   8.884  30.770  0.00  0.00            
ATOM    541  O   LEU X  70      14.027   8.179  29.780  0.00  0.00            
ATOM    542  N   MET X  71      14.487  10.001  31.010  0.00  0.00            
ATOM    543  CA  MET X  71      15.526  10.472  30.131  0.00  0.00            
ATOM    544  CB  MET X  71      16.092  11.808  30.615  0.00  0.00            
ATOM    545  CG  MET X  71      17.046  12.447  29.604  0.00  0.00            
ATOM    546  SD  MET X  71      16.191  13.176  28.149  0.00  0.00            
ATOM    547  CE  MET X  71      15.519  14.712  28.940  0.00  0.00            
ATOM    548  C   MET X  71      16.611   9.618  29.893  0.00  0.00            
ATOM    549  O   MET X  71      16.975   9.411  28.730  0.00  0.00            
ATOM    550  N   ALA X  72      17.192   9.043  30.947  0.00  0.00            
ATOM    551  CA  ALA X  72      18.329   8.111  30.829  0.00  0.00            
ATOM    552  CB  ALA X  72      18.858   7.750  32.212  0.00  0.00            
ATOM    553  C   ALA X  72      17.994   6.774  30.140  0.00  0.00            
ATOM    554  O   ALA X  72      18.866   5.975  29.806  0.00  0.00            
ATOM    555  N   ARG X  73      16.698   6.559  29.928  0.00  0.00            
ATOM    556  CA  ARG X  73      16.166   5.366  29.320  0.00  0.00            
ATOM    557  CB  ARG X  73      15.249   4.470  30.159  0.00  0.00            
ATOM    558  CG  ARG X  73      13.990   5.117  30.712  0.00  0.00            
ATOM    559  CD  ARG X  73      13.178   4.090  31.519  0.00  0.00            
ATOM    560  NE  ARG X  73      13.136   4.357  32.963  0.00  0.00            
ATOM    561  CZ  ARG X  73      14.192   4.332  33.778  0.00  0.00            
ATOM    562  NH1 ARG X  73      15.407   4.052  33.323  0.00  0.00            
ATOM    563  NH2 ARG X  73      14.030   4.581  35.065  0.00  0.00            
ATOM    564  C   ARG X  73      15.932   5.806  27.903  0.00  0.00            
ATOM    565  O   ARG X  73      16.319   5.020  27.031  0.00  0.00            
ATOM    566  N   LYS X  74      15.373   6.983  27.620  0.00  0.00            
ATOM    567  CA  LYS X  74      15.154   7.581  26.233  0.00  0.00            
ATOM    568  CB  LYS X  74      14.214   8.794  26.289  0.00  0.00            
ATOM    569  CG  LYS X  74      12.899   8.504  26.992  0.00  0.00            
ATOM    570  CD  LYS X  74      11.747   9.305  26.400  0.00  0.00            
ATOM    571  CE  LYS X  74      10.418   8.784  26.935  0.00  0.00            
ATOM    572  NZ  LYS X  74       9.262   9.645  26.567  0.00  0.00            
ATOM    573  C   LYS X  74      16.527   7.599  25.514  0.00  0.00            
ATOM    574  O   LYS X  74      16.539   7.230  24.344  0.00  0.00            
ATOM    575  N   MET X  75      17.633   7.991  26.143  0.00  0.00            
ATOM    576  CA  MET X  75      18.883   7.958  25.588  0.00  0.00            
ATOM    577  CB  MET X  75      19.917   8.449  26.602  0.00  0.00            
ATOM    578  CG  MET X  75      19.762   9.924  26.879  0.00  0.00            
ATOM    579  SD  MET X  75      20.722  10.562  28.245  0.00  0.00            
ATOM    580  CE  MET X  75      22.349  10.719  27.460  0.00  0.00            
ATOM    581  C   MET X  75      19.302   6.619  25.114  0.00  0.00            
ATOM    582  O   MET X  75      19.796   6.460  23.989  0.00  0.00            
ATOM    583  N   LYS X  76      19.032   5.606  25.936  0.00  0.00            
ATOM    584  CA  LYS X  76      19.338   4.211  25.530  0.00  0.00            
ATOM    585  CB  LYS X  76      19.112   3.177  26.613  0.00  0.00            
ATOM    586  CG  LYS X  76      20.137   3.069  27.730  0.00  0.00            
ATOM    587  CD  LYS X  76      19.465   2.476  28.968  0.00  0.00            
ATOM    588  CE  LYS X  76      20.386   1.581  29.778  0.00  0.00            
ATOM    589  NZ  LYS X  76      19.512   0.659  30.611  0.00  0.00            
ATOM    590  C   LYS X  76      18.533   3.849  24.286  0.00  0.00            
ATOM    591  O   LYS X  76      19.070   3.272  23.329  0.00  0.00            
ATOM    592  N   GLU X  77      17.257   4.229  24.279  0.00  0.00            
ATOM    593  CA  GLU X  77      16.438   4.027  23.157  0.00  0.00            
ATOM    594  CB  GLU X  77      15.004   4.441  23.471  0.00  0.00            
ATOM    595  CG  GLU X  77      14.289   3.424  24.342  0.00  0.00            
ATOM    596  CD  GLU X  77      12.884   3.890  24.660  0.00  0.00            
ATOM    597  OE1 GLU X  77      12.726   5.059  25.074  0.00  0.00            
ATOM    598  OE2 GLU X  77      11.934   3.081  24.513  0.00  0.00            
ATOM    599  C   GLU X  77      16.947   4.682  21.907  0.00  0.00            
ATOM    600  O   GLU X  77      16.899   4.084  20.839  0.00  0.00            
ATOM    601  N   GLN X  78      17.401   5.923  22.033  0.00  0.00            
ATOM    602  CA  GLN X  78      17.976   6.685  20.950  0.00  0.00            
ATOM    603  CB  GLN X  78      18.332   8.096  21.402  0.00  0.00            
ATOM    604  CG  GLN X  78      17.154   8.896  21.941  0.00  0.00            
ATOM    605  CD  GLN X  78      17.567  10.284  22.376  0.00  0.00            
ATOM    606  OE1 GLN X  78      18.451  10.451  23.218  0.00  0.00            
ATOM    607  NE2 GLN X  78      16.929  11.291  21.805  0.00  0.00            
ATOM    608  C   GLN X  78      19.186   6.051  20.374  0.00  0.00            
ATOM    609  O   GLN X  78      19.268   5.915  19.148  0.00  0.00            
ATOM    610  N   ASP X  79      20.147   5.658  21.211  0.00  0.00            
ATOM    611  CA  ASP X  79      21.374   4.998  20.777  0.00  0.00            
ATOM    612  CB  ASP X  79      22.236   4.588  21.972  0.00  0.00            
ATOM    613  CG  ASP X  79      23.006   5.743  22.571  0.00  0.00            
ATOM    614  OD1 ASP X  79      23.270   6.733  21.853  0.00  0.00            
ATOM    615  OD2 ASP X  79      23.362   5.652  23.766  0.00  0.00            
ATOM    616  C   ASP X  79      21.027   3.697  19.947  0.00  0.00            
ATOM    617  O   ASP X  79      21.599   3.451  18.890  0.00  0.00            
ATOM    618  N   SER X  80      20.083   2.898  20.441  0.00  0.00            
ATOM    619  CA  SER X  80      19.681   1.755  19.727  0.00  0.00            
ATOM    620  CB  SER X  80      18.652   0.990  20.556  0.00  0.00            
ATOM    621  OG  SER X  80      19.184   0.649  21.823  0.00  0.00            
ATOM    622  C   SER X  80      19.102   2.112  18.322  0.00  0.00            
ATOM    623  O   SER X  80      19.417   1.504  17.305  0.00  0.00            
ATOM    624  N   GLU X  81      18.246   3.132  18.299  0.00  0.00            
ATOM    625  CA  GLU X  81      17.684   3.511  17.060  0.00  0.00            
ATOM    626  CB  GLU X  81      16.622   4.584  17.322  0.00  0.00            
ATOM    627  CG  GLU X  81      15.513   4.098  18.248  0.00  0.00            
ATOM    628  CD  GLU X  81      14.459   5.154  18.598  0.00  0.00            
ATOM    629  OE1 GLU X  81      14.752   6.375  18.540  0.00  0.00            
ATOM    630  OE2 GLU X  81      13.329   4.748  18.967  0.00  0.00            
ATOM    631  C   GLU X  81      18.713   4.063  16.078  0.00  0.00            
ATOM    632  O   GLU X  81      18.675   3.846  14.868  0.00  0.00            
ATOM    633  N   GLU X  82      19.688   4.760  16.658  0.00  0.00            
ATOM    634  CA  GLU X  82      20.792   5.338  15.768  0.00  0.00            
ATOM    635  CB  GLU X  82      21.793   6.057  16.666  0.00  0.00            
ATOM    636  CG  GLU X  82      21.264   7.342  17.339  0.00  0.00            
ATOM    637  CD  GLU X  82      21.243   8.440  16.289  0.00  0.00            
ATOM    638  OE1 GLU X  82      22.333   8.805  15.783  0.00  0.00            
ATOM    639  OE2 GLU X  82      20.131   8.890  15.935  0.00  0.00            
ATOM    640  C   GLU X  82      21.585   4.198  15.087  0.00  0.00            
ATOM    641  O   GLU X  82      21.902   4.313  13.908  0.00  0.00            
ATOM    642  N   GLU X  83      21.868   3.104  15.791  0.00  0.00            
ATOM    643  CA  GLU X  83      22.507   2.018  15.250  0.00  0.00            
ATOM    644  CB  GLU X  83      22.743   0.970  16.342  0.00  0.00            
ATOM    645  CG  GLU X  83      23.535   1.519  17.522  0.00  0.00            
ATOM    646  CD  GLU X  83      23.741   0.530  18.675  0.00  0.00            
ATOM    647  OE1 GLU X  83      22.937  -0.422  18.834  0.00  0.00            
ATOM    648  OE2 GLU X  83      24.710   0.733  19.449  0.00  0.00            
ATOM    649  C   GLU X  83      21.688   1.422  13.995  0.00  0.00            
ATOM    650  O   GLU X  83      22.211   1.138  12.923  0.00  0.00            
ATOM    651  N   LEU X  84      20.383   1.260  14.209  0.00  0.00            
ATOM    652  CA  LEU X  84      19.580   0.740  13.103  0.00  0.00            
ATOM    653  CB  LEU X  84      18.211   0.345  13.644  0.00  0.00            
ATOM    654  CG  LEU X  84      18.124  -0.882  14.557  0.00  0.00            
ATOM    655  CD1 LEU X  84      16.715  -1.039  15.104  0.00  0.00            
ATOM    656  CD2 LEU X  84      18.552  -2.104  13.756  0.00  0.00            
ATOM    657  C   LEU X  84      19.564   1.688  11.928  0.00  0.00            
ATOM    658  O   LEU X  84      19.594   1.332  10.752  0.00  0.00            
ATOM    659  N   ILE X  85      19.497   2.967  12.295  0.00  0.00            
ATOM    660  CA  ILE X  85      19.423   3.970  11.182  0.00  0.00            
ATOM    661  CB  ILE X  85      19.247   5.352  11.791  0.00  0.00            
ATOM    662  CG1 ILE X  85      17.969   5.547  12.602  0.00  0.00            
ATOM    663  CG2 ILE X  85      19.337   6.461  10.742  0.00  0.00            
ATOM    664  CD1 ILE X  85      16.694   5.249  11.875  0.00  0.00            
ATOM    665  C   ILE X  85      20.747   3.931  10.320  0.00  0.00            
ATOM    666  O   ILE X  85      20.749   3.960   9.094  0.00  0.00            
ATOM    667  N   GLU X  86      21.872   3.845  11.027  0.00  0.00            
ATOM    668  CA  GLU X  86      23.106   3.781  10.317  0.00  0.00            
ATOM    669  CB  GLU X  86      24.248   3.865  11.334  0.00  0.00            
ATOM    670  CG  GLU X  86      24.197   5.137  12.172  0.00  0.00            
ATOM    671  CD  GLU X  86      25.279   5.239  13.253  0.00  0.00            
ATOM    672  OE1 GLU X  86      25.807   4.196  13.711  0.00  0.00            
ATOM    673  OE2 GLU X  86      25.578   6.387  13.668  0.00  0.00            
ATOM    674  C   GLU X  86      23.216   2.480   9.461  0.00  0.00            
ATOM    675  O   GLU X  86      23.645   2.500   8.312  0.00  0.00            
ATOM    676  N   ALA X  87      22.782   1.359  10.034  0.00  0.00            
ATOM    677  CA  ALA X  87      22.804   0.135   9.297  0.00  0.00            
ATOM    678  CB  ALA X  87      22.352  -0.997  10.196  0.00  0.00            
ATOM    679  C   ALA X  87      21.932   0.213   8.038  0.00  0.00            
ATOM    680  O   ALA X  87      22.317  -0.287   6.988  0.00  0.00            
ATOM    681  N   PHE X  88      20.737   0.772   8.190  0.00  0.00            
ATOM    682  CA  PHE X  88      19.802   0.929   7.113  0.00  0.00            
ATOM    683  CB  PHE X  88      18.457   1.532   7.598  0.00  0.00            
ATOM    684  CG  PHE X  88      17.493   1.920   6.477  0.00  0.00            
ATOM    685  CD1 PHE X  88      17.093   0.992   5.509  0.00  0.00            
ATOM    686  CD2 PHE X  88      16.972   3.213   6.412  0.00  0.00            
ATOM    687  CE1 PHE X  88      16.193   1.332   4.506  0.00  0.00            
ATOM    688  CE2 PHE X  88      16.062   3.565   5.406  0.00  0.00            
ATOM    689  CZ  PHE X  88      15.675   2.620   4.449  0.00  0.00            
ATOM    690  C   PHE X  88      20.351   1.811   5.926  0.00  0.00            
ATOM    691  O   PHE X  88      20.158   1.624   4.726  0.00  0.00            
ATOM    692  N   LYS X  89      20.988   2.883   6.397  0.00  0.00            
ATOM    693  CA  LYS X  89      21.375   3.919   5.272  0.00  0.00            
ATOM    694  CB  LYS X  89      21.744   5.224   5.958  0.00  0.00            
ATOM    695  CG  LYS X  89      21.894   6.360   4.973  0.00  0.00            
ATOM    696  CD  LYS X  89      22.258   7.640   5.715  0.00  0.00            
ATOM    697  CE  LYS X  89      23.197   8.500   4.874  0.00  0.00            
ATOM    698  NZ  LYS X  89      23.838   9.598   5.708  0.00  0.00            
ATOM    699  C   LYS X  89      22.385   3.305   4.426  0.00  0.00            
ATOM    700  O   LYS X  89      22.362   3.558   3.228  0.00  0.00            
ATOM    701  N   VAL X  90      23.301   2.529   4.994  0.00  0.00            
ATOM    702  CA  VAL X  90      24.353   1.822   4.295  0.00  0.00            
ATOM    703  CB  VAL X  90      25.308   1.051   5.266  0.00  0.00            
ATOM    704  CG1 VAL X  90      26.211   0.079   4.508  0.00  0.00            
ATOM    705  CG2 VAL X  90      26.153   2.034   6.049  0.00  0.00            
ATOM    706  C   VAL X  90      23.867   0.733   3.394  0.00  0.00            
ATOM    707  O   VAL X  90      24.419   0.610   2.310  0.00  0.00            
ATOM    708  N   PHE X  91      22.811  -0.003   3.732  0.00  0.00            
ATOM    709  CA  PHE X  91      22.163  -0.954   2.844  0.00  0.00            
ATOM    710  CB  PHE X  91      21.239  -1.866   3.655  0.00  0.00            
ATOM    711  CG  PHE X  91      22.035  -2.655   4.661  0.00  0.00            
ATOM    712  CD1 PHE X  91      22.682  -3.821   4.292  0.00  0.00            
ATOM    713  CD2 PHE X  91      22.151  -2.208   5.970  0.00  0.00            
ATOM    714  CE1 PHE X  91      23.413  -4.542   5.216  0.00  0.00            
ATOM    715  CE2 PHE X  91      22.883  -2.919   6.906  0.00  0.00            
ATOM    716  CZ  PHE X  91      23.524  -4.094   6.531  0.00  0.00            
ATOM    717  C   PHE X  91      21.251  -0.313   1.837  0.00  0.00            
ATOM    718  O   PHE X  91      20.849  -0.956   0.866  0.00  0.00            
ATOM    719  N   ASP X  92      20.993   0.978   1.987  0.00  0.00            
ATOM    720  CA  ASP X  92      20.179   1.725   1.063  0.00  0.00            
ATOM    721  CB  ASP X  92      19.642   2.982   1.698  0.00  0.00            
ATOM    722  CG  ASP X  92      18.157   3.143   1.459  0.00  0.00            
ATOM    723  OD1 ASP X  92      17.778   3.653   0.399  0.00  0.00            
ATOM    724  OD2 ASP X  92      17.398   2.744   2.342  0.00  0.00            
ATOM    725  C   ASP X  92      21.249   2.634   0.416  0.00  0.00            
ATOM    726  O   ASP X  92      21.401   3.821   0.708  0.00  0.00            
ATOM    727  N   ARG X  93      21.951   2.024  -0.534  0.00  0.00            
ATOM    728  CA  ARG X  93      22.998   2.608  -1.331  0.00  0.00            
ATOM    729  CB  ARG X  93      23.514   1.718  -2.448  0.00  0.00            
ATOM    730  CG  ARG X  93      23.980   0.375  -2.004  0.00  0.00            
ATOM    731  CD  ARG X  93      24.411  -0.411  -3.213  0.00  0.00            
ATOM    732  NE  ARG X  93      25.409  -1.396  -2.842  0.00  0.00            
ATOM    733  CZ  ARG X  93      26.719  -1.200  -2.926  0.00  0.00            
ATOM    734  NH1 ARG X  93      27.207  -0.049  -3.383  0.00  0.00            
ATOM    735  NH2 ARG X  93      27.542  -2.156  -2.523  0.00  0.00            
ATOM    736  C   ARG X  93      22.623   4.004  -1.937  0.00  0.00            
ATOM    737  O   ARG X  93      23.248   5.042  -1.700  0.00  0.00            
ATOM    738  N   ASP X  94      21.539   3.980  -2.698  0.00  0.00            
ATOM    739  CA  ASP X  94      21.110   5.231  -3.363  0.00  0.00            
ATOM    740  CB  ASP X  94      20.293   4.864  -4.606  0.00  0.00            
ATOM    741  CG  ASP X  94      21.143   4.198  -5.668  0.00  0.00            
ATOM    742  OD1 ASP X  94      22.369   4.051  -5.483  0.00  0.00            
ATOM    743  OD2 ASP X  94      20.551   3.776  -6.677  0.00  0.00            
ATOM    744  C   ASP X  94      20.422   6.279  -2.490  0.00  0.00            
ATOM    745  O   ASP X  94      20.280   7.438  -2.873  0.00  0.00            
ATOM    746  N   GLY X  95      20.030   5.863  -1.295  0.00  0.00            
ATOM    747  CA  GLY X  95      19.390   6.901  -0.369  0.00  0.00            
ATOM    748  C   GLY X  95      17.954   7.385  -0.528  0.00  0.00            
ATOM    749  O   GLY X  95      17.424   8.253   0.154  0.00  0.00            
ATOM    750  N   ASN X  96      17.248   6.558  -1.352  0.00  0.00            
ATOM    751  CA  ASN X  96      15.831   6.564  -1.673  0.00  0.00            
ATOM    752  CB  ASN X  96      15.310   5.715  -2.849  0.00  0.00            
ATOM    753  CG  ASN X  96      13.839   5.917  -3.175  0.00  0.00            
ATOM    754  OD1 ASN X  96      13.381   7.045  -3.453  0.00  0.00            
ATOM    755  ND2 ASN X  96      13.065   4.818  -3.099  0.00  0.00            
ATOM    756  C   ASN X  96      14.886   6.113  -0.590  0.00  0.00            
ATOM    757  O   ASN X  96      13.682   6.263  -0.679  0.00  0.00            
ATOM    758  N   GLY X  97      15.425   5.434   0.406  0.00  0.00            
ATOM    759  CA  GLY X  97      14.561   4.984   1.562  0.00  0.00            
ATOM    760  C   GLY X  97      14.331   3.456   1.504  0.00  0.00            
ATOM    761  O   GLY X  97      14.248   2.818   2.559  0.00  0.00            
ATOM    762  N   LEU X  98      14.113   2.923   0.300  0.00  0.00            
ATOM    763  CA  LEU X  98      14.091   1.513   0.015  0.00  0.00            
ATOM    764  CB  LEU X  98      13.240   1.219  -1.218  0.00  0.00            
ATOM    765  CG  LEU X  98      11.722   1.347  -1.105  0.00  0.00            
ATOM    766  CD1 LEU X  98      11.312   2.759  -0.719  0.00  0.00            
ATOM    767  CD2 LEU X  98      11.116   0.977  -2.424  0.00  0.00            
ATOM    768  C   LEU X  98      15.303   0.668  -0.475  0.00  0.00            
ATOM    769  O   LEU X  98      15.836   0.800  -1.581  0.00  0.00            
ATOM    770  N   ILE X  99      15.682  -0.252   0.404  0.00  0.00            
ATOM    771  CA  ILE X  99      16.653  -1.277   0.100  0.00  0.00            
ATOM    772  CB  ILE X  99      17.151  -1.894   1.402  0.00  0.00            
ATOM    773  CG1 ILE X  99      17.786  -0.761   2.226  0.00  0.00            
ATOM    774  CG2 ILE X  99      18.160  -3.008   1.122  0.00  0.00            
ATOM    775  CD1 ILE X  99      18.014  -1.081   3.648  0.00  0.00            
ATOM    776  C   ILE X  99      16.295  -2.385  -0.913  0.00  0.00            
ATOM    777  O   ILE X  99      15.772  -3.459  -0.588  0.00  0.00            
ATOM    778  N   SER X 100      16.606  -2.103  -2.206  0.00  0.00            
ATOM    779  CA  SER X 100      16.406  -3.043  -3.273  0.00  0.00            
ATOM    780  CB  SER X 100      16.535  -2.238  -4.622  0.00  0.00            
ATOM    781  OG  SER X 100      16.032  -2.985  -5.690  0.00  0.00            
ATOM    782  C   SER X 100      17.220  -4.300  -3.231  0.00  0.00            
ATOM    783  O   SER X 100      18.210  -4.395  -2.505  0.00  0.00            
ATOM    784  N   ALA X 101      16.775  -5.301  -3.987  0.00  0.00            
ATOM    785  CA  ALA X 101      17.437  -6.568  -4.062  0.00  0.00            
ATOM    786  CB  ALA X 101      16.600  -7.597  -4.807  0.00  0.00            
ATOM    787  C   ALA X 101      18.937  -6.376  -4.546  0.00  0.00            
ATOM    788  O   ALA X 101      19.854  -6.964  -3.984  0.00  0.00            
ATOM    789  N   ALA X 102      19.151  -5.529  -5.551  0.00  0.00            
ATOM    790  CA  ALA X 102      20.437  -5.234  -5.986  0.00  0.00            
ATOM    791  CB  ALA X 102      20.372  -4.290  -7.168  0.00  0.00            
ATOM    792  C   ALA X 102      21.335  -4.648  -4.930  0.00  0.00            
ATOM    793  O   ALA X 102      22.479  -5.060  -4.762  0.00  0.00            
ATOM    794  N   GLU X 103      20.780  -3.723  -4.157  0.00  0.00            
ATOM    795  CA  GLU X 103      21.513  -3.062  -3.059  0.00  0.00            
ATOM    796  CB  GLU X 103      20.629  -2.026  -2.308  0.00  0.00            
ATOM    797  CG  GLU X 103      20.288  -0.840  -3.196  0.00  0.00            
ATOM    798  CD  GLU X 103      19.309   0.121  -2.542  0.00  0.00            
ATOM    799  OE1 GLU X 103      18.627  -0.237  -1.550  0.00  0.00            
ATOM    800  OE2 GLU X 103      19.256   1.259  -3.049  0.00  0.00            
ATOM    801  C   GLU X 103      21.904  -4.104  -1.951  0.00  0.00            
ATOM    802  O   GLU X 103      23.010  -4.181  -1.440  0.00  0.00            
ATOM    803  N   LEU X 104      20.870  -4.851  -1.561  0.00  0.00            
ATOM    804  CA  LEU X 104      21.099  -5.846  -0.549  0.00  0.00            
ATOM    805  CB  LEU X 104      19.807  -6.632  -0.277  0.00  0.00            
ATOM    806  CG  LEU X 104      18.684  -5.817   0.399  0.00  0.00            
ATOM    807  CD1 LEU X 104      17.418  -6.669   0.465  0.00  0.00            
ATOM    808  CD2 LEU X 104      19.120  -5.341   1.768  0.00  0.00            
ATOM    809  C   LEU X 104      22.202  -6.879  -0.976  0.00  0.00            
ATOM    810  O   LEU X 104      23.106  -7.229  -0.225  0.00  0.00            
ATOM    811  N   ARG X 105      22.107  -7.332  -2.225  0.00  0.00            
ATOM    812  CA  ARG X 105      23.101  -8.246  -2.698  0.00  0.00            
ATOM    813  CB  ARG X 105      22.614  -8.869  -4.005  0.00  0.00            
ATOM    814  CG  ARG X 105      21.469  -9.843  -3.780  0.00  0.00            
ATOM    815  CD  ARG X 105      21.302 -10.809  -4.931  0.00  0.00            
ATOM    816  NE  ARG X 105      20.355 -10.334  -5.936  0.00  0.00            
ATOM    817  CZ  ARG X 105      20.445 -10.615  -7.232  0.00  0.00            
ATOM    818  NH1 ARG X 105      21.448 -11.359  -7.685  0.00  0.00            
ATOM    819  NH2 ARG X 105      19.496 -10.211  -8.069  0.00  0.00            
ATOM    820  C   ARG X 105      24.462  -7.665  -2.750  0.00  0.00            
ATOM    821  O   ARG X 105      25.416  -8.364  -2.432  0.00  0.00            
ATOM    822  N   HIS X 106      24.579  -6.410  -3.168  0.00  0.00            
ATOM    823  CA  HIS X 106      25.810  -5.665  -3.215  0.00  0.00            
ATOM    824  CB  HIS X 106      25.628  -4.240  -3.744  0.00  0.00            
ATOM    825  CG  HIS X 106      25.798  -4.098  -5.228  0.00  0.00            
ATOM    826  ND1 HIS X 106      24.890  -4.515  -6.173  0.00  0.00            
ATOM    827  CD2 HIS X 106      26.812  -3.510  -5.910  0.00  0.00            
ATOM    828  CE1 HIS X 106      25.343  -4.211  -7.386  0.00  0.00            
ATOM    829  NE2 HIS X 106      26.507  -3.603  -7.271  0.00  0.00            
ATOM    830  C   HIS X 106      26.498  -5.582  -1.842  0.00  0.00            
ATOM    831  O   HIS X 106      27.666  -5.926  -1.650  0.00  0.00            
ATOM    832  N   VAL X 107      25.709  -5.117  -0.867  0.00  0.00            
ATOM    833  CA  VAL X 107      26.273  -4.964   0.495  0.00  0.00            
ATOM    834  CB  VAL X 107      25.593  -3.762   1.158  0.00  0.00            
ATOM    835  CG1 VAL X 107      25.845  -2.511   0.344  0.00  0.00            
ATOM    836  CG2 VAL X 107      24.107  -4.021   1.324  0.00  0.00            
ATOM    837  C   VAL X 107      26.612  -6.278   1.108  0.00  0.00            
ATOM    838  O   VAL X 107      27.694  -6.346   1.702  0.00  0.00            
ATOM    839  N   MET X 108      25.782  -7.315   0.993  0.00  0.00            
ATOM    840  CA  MET X 108      26.023  -8.672   1.472  0.00  0.00            
ATOM    841  CB  MET X 108      24.878  -9.625   1.163  0.00  0.00            
ATOM    842  CG  MET X 108      23.558  -9.202   1.775  0.00  0.00            
ATOM    843  SD  MET X 108      22.216 -10.258   1.134  0.00  0.00            
ATOM    844  CE  MET X 108      22.618 -11.695   1.919  0.00  0.00            
ATOM    845  C   MET X 108      27.344  -9.245   0.931  0.00  0.00            
ATOM    846  O   MET X 108      28.073  -9.834   1.721  0.00  0.00            
ATOM    847  N   THR X 109      27.698  -9.036  -0.336  0.00  0.00            
ATOM    848  CA  THR X 109      28.940  -9.443  -0.890  0.00  0.00            
ATOM    849  CB  THR X 109      28.948  -8.975  -2.399  0.00  0.00            
ATOM    850  OG1 THR X 109      28.069  -9.922  -3.092  0.00  0.00            
ATOM    851  CG2 THR X 109      30.309  -8.914  -3.088  0.00  0.00            
ATOM    852  C   THR X 109      30.088  -8.819  -0.108  0.00  0.00            
ATOM    853  O   THR X 109      31.046  -9.511   0.262  0.00  0.00            
ATOM    854  N   ASN X 110      29.976  -7.524   0.180  0.00  0.00            
ATOM    855  CA  ASN X 110      31.003  -6.835   0.958  0.00  0.00            
ATOM    856  CB  ASN X 110      30.768  -5.325   0.994  0.00  0.00            
ATOM    857  CG  ASN X 110      31.300  -4.705  -0.284  0.00  0.00            
ATOM    858  OD1 ASN X 110      32.366  -5.067  -0.808  0.00  0.00            
ATOM    859  ND2 ASN X 110      30.596  -3.701  -0.802  0.00  0.00            
ATOM    860  C   ASN X 110      31.104  -7.366   2.393  0.00  0.00            
ATOM    861  O   ASN X 110      32.172  -7.308   2.995  0.00  0.00            
ATOM    862  N   LEU X 111      29.984  -7.844   2.934  0.00  0.00            
ATOM    863  CA  LEU X 111      29.947  -8.408   4.239  0.00  0.00            
ATOM    864  CB  LEU X 111      28.504  -8.710   4.656  0.00  0.00            
ATOM    865  CG  LEU X 111      27.652  -7.482   4.984  0.00  0.00            
ATOM    866  CD1 LEU X 111      26.192  -7.864   5.063  0.00  0.00            
ATOM    867  CD2 LEU X 111      28.117  -6.856   6.291  0.00  0.00            
ATOM    868  C   LEU X 111      30.526  -9.816   4.276  0.00  0.00            
ATOM    869  O   LEU X 111      30.529 -10.518   5.290  0.00  0.00            
ATOM    870  N   GLY X 112      30.944 -10.238   3.077  0.00  0.00            
ATOM    871  CA  GLY X 112      31.504 -11.613   2.883  0.00  0.00            
ATOM    872  C   GLY X 112      30.628 -12.506   2.084  0.00  0.00            
ATOM    873  O   GLY X 112      31.054 -13.427   1.366  0.00  0.00            
ATOM    874  N   GLU X 113      29.317 -12.286   2.218  0.00  0.00            
ATOM    875  CA  GLU X 113      28.367 -13.334   1.620  0.00  0.00            
ATOM    876  CB  GLU X 113      26.939 -13.098   2.130  0.00  0.00            
ATOM    877  CG  GLU X 113      26.783 -13.090   3.649  0.00  0.00            
ATOM    878  CD  GLU X 113      27.030 -14.445   4.289  0.00  0.00            
ATOM    879  OE1 GLU X 113      26.735 -15.483   3.656  0.00  0.00            
ATOM    880  OE2 GLU X 113      27.505 -14.471   5.446  0.00  0.00            
ATOM    881  C   GLU X 113      28.088 -13.006   0.190  0.00  0.00            
ATOM    882  O   GLU X 113      27.765 -11.887  -0.209  0.00  0.00            
ATOM    883  N   LYS X 114      28.307 -14.033  -0.621  0.00  0.00            
ATOM    884  CA  LYS X 114      28.139 -14.016  -2.090  0.00  0.00            
ATOM    885  CB  LYS X 114      29.319 -14.823  -2.684  0.00  0.00            
ATOM    886  CG  LYS X 114      30.657 -14.269  -2.194  0.00  0.00            
ATOM    887  CD  LYS X 114      31.801 -14.667  -3.103  0.00  0.00            
ATOM    888  CE  LYS X 114      32.835 -15.469  -2.314  0.00  0.00            
ATOM    889  NZ  LYS X 114      32.288 -16.813  -1.964  0.00  0.00            
ATOM    890  C   LYS X 114      26.807 -14.834  -2.603  0.00  0.00            
ATOM    891  O   LYS X 114      26.883 -15.729  -3.453  0.00  0.00            
ATOM    892  N   LEU X 115      25.649 -14.475  -2.023  0.00  0.00            
ATOM    893  CA  LEU X 115      24.397 -14.676  -2.535  0.00  0.00            
ATOM    894  CB  LEU X 115      23.617 -13.819  -1.540  0.00  0.00            
ATOM    895  CG  LEU X 115      23.869 -13.819  -0.059  0.00  0.00            
ATOM    896  CD1 LEU X 115      23.201 -12.599   0.564  0.00  0.00            
ATOM    897  CD2 LEU X 115      23.313 -15.080   0.552  0.00  0.00            
ATOM    898  C   LEU X 115      23.881 -14.534  -3.841  0.00  0.00            
ATOM    899  O   LEU X 115      24.405 -13.709  -4.593  0.00  0.00            
ATOM    900  N   THR X 116      22.883 -15.338  -4.229  0.00  0.00            
ATOM    901  CA  THR X 116      22.264 -15.419  -5.564  0.00  0.00            
ATOM    902  CB  THR X 116      21.906 -16.842  -6.069  0.00  0.00            
ATOM    903  OG1 THR X 116      20.963 -17.449  -5.170  0.00  0.00            
ATOM    904  CG2 THR X 116      23.161 -17.718  -6.135  0.00  0.00            
ATOM    905  C   THR X 116      20.989 -14.610  -5.458  0.00  0.00            
ATOM    906  O   THR X 116      20.522 -14.289  -4.365  0.00  0.00            
ATOM    907  N   ASP X 117      20.448 -14.242  -6.616  0.00  0.00            
ATOM    908  CA  ASP X 117      19.241 -13.451  -6.713  0.00  0.00            
ATOM    909  CB  ASP X 117      18.979 -12.889  -8.115  0.00  0.00            
ATOM    910  CG  ASP X 117      18.924 -13.961  -9.194  0.00  0.00            
ATOM    911  OD1 ASP X 117      19.254 -15.138  -8.926  0.00  0.00            
ATOM    912  OD2 ASP X 117      18.549 -13.612 -10.330  0.00  0.00            
ATOM    913  C   ASP X 117      18.070 -14.219  -5.989  0.00  0.00            
ATOM    914  O   ASP X 117      17.316 -13.582  -5.261  0.00  0.00            
ATOM    915  N   ASP X 118      17.960 -15.537  -6.139  0.00  0.00            
ATOM    916  CA  ASP X 118      17.038 -16.315  -5.468  0.00  0.00            
ATOM    917  CB  ASP X 118      17.127 -17.768  -5.926  0.00  0.00            
ATOM    918  CG  ASP X 118      16.887 -18.020  -7.396  0.00  0.00            
ATOM    919  OD1 ASP X 118      16.368 -17.131  -8.104  0.00  0.00            
ATOM    920  OD2 ASP X 118      17.213 -19.141  -7.846  0.00  0.00            
ATOM    921  C   ASP X 118      17.132 -16.179  -3.942  0.00  0.00            
ATOM    922  O   ASP X 118      16.129 -15.998  -3.257  0.00  0.00            
ATOM    923  N   GLU X 119      18.357 -16.219  -3.433  0.00  0.00            
ATOM    924  CA  GLU X 119      18.619 -16.090  -1.993  0.00  0.00            
ATOM    925  CB  GLU X 119      20.140 -16.157  -1.671  0.00  0.00            
ATOM    926  CG  GLU X 119      20.711 -17.532  -1.976  0.00  0.00            
ATOM    927  CD  GLU X 119      22.220 -17.590  -1.809  0.00  0.00            
ATOM    928  OE1 GLU X 119      22.901 -16.536  -1.769  0.00  0.00            
ATOM    929  OE2 GLU X 119      22.704 -18.735  -1.704  0.00  0.00            
ATOM    930  C   GLU X 119      18.148 -14.685  -1.469  0.00  0.00            
ATOM    931  O   GLU X 119      17.470 -14.485  -0.473  0.00  0.00            
ATOM    932  N   VAL X 120      18.674 -13.701  -2.199  0.00  0.00            
ATOM    933  CA  VAL X 120      18.340 -12.334  -1.770  0.00  0.00            
ATOM    934  CB  VAL X 120      19.119 -11.296  -2.614  0.00  0.00            
ATOM    935  CG1 VAL X 120      18.716  -9.863  -2.265  0.00  0.00            
ATOM    936  CG2 VAL X 120      20.627 -11.461  -2.508  0.00  0.00            
ATOM    937  C   VAL X 120      16.858 -12.051  -1.835  0.00  0.00            
ATOM    938  O   VAL X 120      16.256 -11.376  -1.002  0.00  0.00            
ATOM    939  N   ASP X 121      16.252 -12.635  -2.867  0.00  0.00            
ATOM    940  CA  ASP X 121      14.772 -12.411  -3.033  0.00  0.00            
ATOM    941  CB  ASP X 121      14.317 -13.050  -4.350  0.00  0.00            
ATOM    942  CG  ASP X 121      14.747 -12.264  -5.574  0.00  0.00            
ATOM    943  OD1 ASP X 121      15.177 -11.098  -5.436  0.00  0.00            
ATOM    944  OD2 ASP X 121      14.641 -12.823  -6.687  0.00  0.00            
ATOM    945  C   ASP X 121      14.018 -13.030  -1.800  0.00  0.00            
ATOM    946  O   ASP X 121      13.099 -12.421  -1.263  0.00  0.00            
ATOM    947  N   GLU X 122      14.438 -14.212  -1.352  0.00  0.00            
ATOM    948  CA  GLU X 122      13.843 -14.825  -0.236  0.00  0.00            
ATOM    949  CB  GLU X 122      14.445 -16.219  -0.037  0.00  0.00            
ATOM    950  CG  GLU X 122      14.260 -17.118  -1.254  0.00  0.00            
ATOM    951  CD  GLU X 122      14.904 -18.504  -1.134  0.00  0.00            
ATOM    952  OE1 GLU X 122      15.874 -18.678  -0.355  0.00  0.00            
ATOM    953  OE2 GLU X 122      14.446 -19.422  -1.858  0.00  0.00            
ATOM    954  C   GLU X 122      14.068 -13.973   1.064  0.00  0.00            
ATOM    955  O   GLU X 122      13.140 -13.825   1.852  0.00  0.00            
ATOM    956  N   MET X 123      15.249 -13.385   1.245  0.00  0.00            
ATOM    957  CA  MET X 123      15.494 -12.492   2.346  0.00  0.00            
ATOM    958  CB  MET X 123      16.939 -11.993   2.296  0.00  0.00            
ATOM    959  CG  MET X 123      17.917 -13.106   2.585  0.00  0.00            
ATOM    960  SD  MET X 123      19.637 -12.721   2.287  0.00  0.00            
ATOM    961  CE  MET X 123      20.028 -11.776   3.783  0.00  0.00            
ATOM    962  C   MET X 123      14.518 -11.356   2.390  0.00  0.00            
ATOM    963  O   MET X 123      13.944 -11.034   3.426  0.00  0.00            
ATOM    964  N   ILE X 124      14.307 -10.749   1.229  0.00  0.00            
ATOM    965  CA  ILE X 124      13.442  -9.619   1.122  0.00  0.00            
ATOM    966  CB  ILE X 124      13.565  -8.972  -0.305  0.00  0.00            
ATOM    967  CG1 ILE X 124      15.019  -8.555  -0.580  0.00  0.00            
ATOM    968  CG2 ILE X 124      12.630  -7.750  -0.424  0.00  0.00            
ATOM    969  CD1 ILE X 124      15.349  -8.256  -2.052  0.00  0.00            
ATOM    970  C   ILE X 124      12.019  -9.991   1.338  0.00  0.00            
ATOM    971  O   ILE X 124      11.338  -9.273   2.079  0.00  0.00            
ATOM    972  N   ARG X 125      11.540 -11.091   0.757  0.00  0.00            
ATOM    973  CA  ARG X 125      10.195 -11.625   0.942  0.00  0.00            
ATOM    974  CB  ARG X 125      10.077 -13.004   0.281  0.00  0.00            
ATOM    975  CG  ARG X 125       8.645 -13.541   0.106  0.00  0.00            
ATOM    976  CD  ARG X 125       8.737 -14.917  -0.563  0.00  0.00            
ATOM    977  NE  ARG X 125       7.494 -15.688  -0.509  0.00  0.00            
ATOM    978  CZ  ARG X 125       6.621 -15.625  -1.518  0.00  0.00            
ATOM    979  NH1 ARG X 125       6.885 -14.829  -2.547  0.00  0.00            
ATOM    980  NH2 ARG X 125       5.496 -16.314  -1.520  0.00  0.00            
ATOM    981  C   ARG X 125       9.878 -11.825   2.447  0.00  0.00            
ATOM    982  O   ARG X 125       8.784 -11.541   2.932  0.00  0.00            
ATOM    983  N   GLU X 126      10.878 -12.332   3.166  0.00  0.00            
ATOM    984  CA  GLU X 126      10.663 -12.578   4.612  0.00  0.00            
ATOM    985  CB  GLU X 126      11.970 -13.108   5.192  0.00  0.00            
ATOM    986  CG  GLU X 126      12.375 -14.519   4.712  0.00  0.00            
ATOM    987  CD  GLU X 126      11.507 -15.525   5.449  0.00  0.00            
ATOM    988  OE1 GLU X 126      11.610 -15.602   6.698  0.00  0.00            
ATOM    989  OE2 GLU X 126      10.687 -16.191   4.779  0.00  0.00            
ATOM    990  C   GLU X 126      10.342 -11.261   5.351  0.00  0.00            
ATOM    991  O   GLU X 126       9.697 -11.246   6.402  0.00  0.00            
ATOM    992  N   ALA X 127      10.943 -10.178   4.866  0.00  0.00            
ATOM    993  CA  ALA X 127      10.864  -8.921   5.648  0.00  0.00            
ATOM    994  CB  ALA X 127      12.097  -8.049   5.492  0.00  0.00            
ATOM    995  C   ALA X 127       9.877  -7.989   5.024  0.00  0.00            
ATOM    996  O   ALA X 127       9.420  -7.102   5.722  0.00  0.00            
ATOM    997  N   ASP X 128       9.578  -8.108   3.744  0.00  0.00            
ATOM    998  CA  ASP X 128       8.574  -7.343   3.046  0.00  0.00            
ATOM    999  CB  ASP X 128       8.649  -7.769   1.559  0.00  0.00            
ATOM   1000  CG  ASP X 128       8.184  -6.706   0.596  0.00  0.00            
ATOM   1001  OD1 ASP X 128       7.294  -5.886   0.970  0.00  0.00            
ATOM   1002  OD2 ASP X 128       8.600  -6.608  -0.561  0.00  0.00            
ATOM   1003  C   ASP X 128       7.168  -7.349   3.643  0.00  0.00            
ATOM   1004  O   ASP X 128       6.612  -8.437   3.692  0.00  0.00            
ATOM   1005  N   ILE X 129       6.587  -6.215   4.024  0.00  0.00            
ATOM   1006  CA  ILE X 129       5.259  -6.203   4.493  0.00  0.00            
ATOM   1007  CB  ILE X 129       5.155  -5.355   5.743  0.00  0.00            
ATOM   1008  CG1 ILE X 129       5.989  -5.961   6.848  0.00  0.00            
ATOM   1009  CG2 ILE X 129       3.715  -5.306   6.206  0.00  0.00            
ATOM   1010  CD1 ILE X 129       5.810  -5.266   8.119  0.00  0.00            
ATOM   1011  C   ILE X 129       4.361  -5.681   3.280  0.00  0.00            
ATOM   1012  O   ILE X 129       3.402  -6.233   2.740  0.00  0.00            
ATOM   1013  N   ASP X 130       4.792  -4.480   2.909  0.00  0.00            
ATOM   1014  CA  ASP X 130       3.898  -3.774   1.876  0.00  0.00            
ATOM   1015  CB  ASP X 130       4.445  -2.384   1.577  0.00  0.00            
ATOM   1016  CG  ASP X 130       3.830  -1.315   2.471  0.00  0.00            
ATOM   1017  OD1 ASP X 130       3.241  -1.647   3.531  0.00  0.00            
ATOM   1018  OD2 ASP X 130       3.917  -0.129   2.095  0.00  0.00            
ATOM   1019  C   ASP X 130       4.117  -4.381   0.503  0.00  0.00            
ATOM   1020  O   ASP X 130       3.450  -3.947  -0.435  0.00  0.00            
ATOM   1021  N   GLY X 131       4.928  -5.433   0.390  0.00  0.00            
ATOM   1022  CA  GLY X 131       4.762  -6.169  -0.977  0.00  0.00            
ATOM   1023  C   GLY X 131       5.313  -5.619  -2.285  0.00  0.00            
ATOM   1024  O   GLY X 131       5.268  -6.190  -3.367  0.00  0.00            
ATOM   1025  N   ASP X 132       6.069  -4.504  -2.069  0.00  0.00            
ATOM   1026  CA  ASP X 132       6.847  -3.734  -3.053  0.00  0.00            
ATOM   1027  CB  ASP X 132       6.783  -2.197  -3.076  0.00  0.00            
ATOM   1028  CG  ASP X 132       7.312  -1.549  -4.343  0.00  0.00            
ATOM   1029  OD1 ASP X 132       8.046  -2.209  -5.076  0.00  0.00            
ATOM   1030  OD2 ASP X 132       6.978  -0.353  -4.652  0.00  0.00            
ATOM   1031  C   ASP X 132       8.186  -4.295  -3.610  0.00  0.00            
ATOM   1032  O   ASP X 132       8.871  -3.653  -4.415  0.00  0.00            
ATOM   1033  N   GLY X 133       8.578  -5.446  -3.060  0.00  0.00            
ATOM   1034  CA  GLY X 133       9.857  -6.104  -3.242  0.00  0.00            
ATOM   1035  C   GLY X 133      11.018  -5.515  -2.288  0.00  0.00            
ATOM   1036  O   GLY X 133      11.934  -6.191  -1.823  0.00  0.00            
ATOM   1037  N   HIS X 134      10.946  -4.209  -2.104  0.00  0.00            
ATOM   1038  CA  HIS X 134      11.978  -3.646  -1.340  0.00  0.00            
ATOM   1039  CB  HIS X 134      12.110  -2.266  -1.924  0.00  0.00            
ATOM   1040  CG  HIS X 134      12.418  -2.291  -3.375  0.00  0.00            
ATOM   1041  ND1 HIS X 134      13.706  -2.283  -3.856  0.00  0.00            
ATOM   1042  CD2 HIS X 134      11.610  -2.407  -4.452  0.00  0.00            
ATOM   1043  CE1 HIS X 134      13.680  -2.391  -5.170  0.00  0.00            
ATOM   1044  NE2 HIS X 134      12.420  -2.470  -5.557  0.00  0.00            
ATOM   1045  C   HIS X 134      11.768  -3.388  -0.004  0.00  0.00            
ATOM   1046  O   HIS X 134      10.590  -3.262   0.358  0.00  0.00            
ATOM   1047  N   ILE X 135      12.784  -3.383   0.846  0.00  0.00            
ATOM   1048  CA  ILE X 135      12.747  -3.152   2.385  0.00  0.00            
ATOM   1049  CB  ILE X 135      13.963  -3.961   2.909  0.00  0.00            
ATOM   1050  CG1 ILE X 135      13.946  -5.372   2.336  0.00  0.00            
ATOM   1051  CG2 ILE X 135      13.924  -4.043   4.424  0.00  0.00            
ATOM   1052  CD1 ILE X 135      15.206  -6.182   2.670  0.00  0.00            
ATOM   1053  C   ILE X 135      12.769  -1.577   2.706  0.00  0.00            
ATOM   1054  O   ILE X 135      13.648  -0.859   2.240  0.00  0.00            
ATOM   1055  N   ASN X 136      11.785  -1.123   3.471  0.00  0.00            
ATOM   1056  CA  ASN X 136      11.799   0.187   3.901  0.00  0.00            
ATOM   1057  CB  ASN X 136      10.511   0.921   3.525  0.00  0.00            
ATOM   1058  CG  ASN X 136      10.568   2.416   3.904  0.00  0.00            
ATOM   1059  OD1 ASN X 136      11.139   3.208   3.169  0.00  0.00            
ATOM   1060  ND2 ASN X 136      10.089   2.810   5.085  0.00  0.00            
ATOM   1061  C   ASN X 136      11.951  -0.007   5.414  0.00  0.00            
ATOM   1062  O   ASN X 136      11.703  -1.029   6.055  0.00  0.00            
ATOM   1063  N   TYR X 137      12.608   1.030   5.930  0.00  0.00            
ATOM   1064  CA  TYR X 137      13.081   1.334   7.330  0.00  0.00            
ATOM   1065  CB  TYR X 137      13.266   2.796   7.733  0.00  0.00            
ATOM   1066  CG  TYR X 137      14.154   2.987   8.940  0.00  0.00            
ATOM   1067  CD1 TYR X 137      15.539   2.970   8.847  0.00  0.00            
ATOM   1068  CD2 TYR X 137      13.589   3.185  10.192  0.00  0.00            
ATOM   1069  CE1 TYR X 137      16.338   3.136   9.971  0.00  0.00            
ATOM   1070  CE2 TYR X 137      14.375   3.361  11.315  0.00  0.00            
ATOM   1071  CZ  TYR X 137      15.748   3.342  11.199  0.00  0.00            
ATOM   1072  OH  TYR X 137      16.517   3.514  12.329  0.00  0.00            
ATOM   1073  C   TYR X 137      12.283   0.552   8.318  0.00  0.00            
ATOM   1074  O   TYR X 137      12.855  -0.226   9.089  0.00  0.00            
ATOM   1075  N   GLU X 138      10.966   0.759   8.343  0.00  0.00            
ATOM   1076  CA  GLU X 138      10.073   0.053   9.284  0.00  0.00            
ATOM   1077  CB  GLU X 138       8.604   0.395   9.007  0.00  0.00            
ATOM   1078  CG  GLU X 138       7.872   0.973  10.190  0.00  0.00            
ATOM   1079  CD  GLU X 138       8.159   2.447  10.397  0.00  0.00            
ATOM   1080  OE1 GLU X 138       7.648   3.277   9.608  0.00  0.00            
ATOM   1081  OE2 GLU X 138       8.895   2.776  11.350  0.00  0.00            
ATOM   1082  C   GLU X 138      10.220  -1.467   9.137  0.00  0.00            
ATOM   1083  O   GLU X 138      10.367  -2.212  10.116  0.00  0.00            
ATOM   1084  N   GLU X 139      10.225  -1.911   7.881  0.00  0.00            
ATOM   1085  CA  GLU X 139      10.393  -3.370   7.622  0.00  0.00            
ATOM   1086  CB  GLU X 139      10.181  -3.666   6.141  0.00  0.00            
ATOM   1087  CG  GLU X 139       8.710  -3.689   5.764  0.00  0.00            
ATOM   1088  CD  GLU X 139       8.545  -3.949   4.281  0.00  0.00            
ATOM   1089  OE1 GLU X 139       9.227  -3.273   3.481  0.00  0.00            
ATOM   1090  OE2 GLU X 139       7.719  -4.820   3.912  0.00  0.00            
ATOM   1091  C   GLU X 139      11.730  -3.858   8.099  0.00  0.00            
ATOM   1092  O   GLU X 139      11.792  -4.926   8.702  0.00  0.00            
ATOM   1093  N   PHE X 140      12.781  -3.070   7.918  0.00  0.00            
ATOM   1094  CA  PHE X 140      14.113  -3.346   8.349  0.00  0.00            
ATOM   1095  CB  PHE X 140      15.102  -2.320   7.826  0.00  0.00            
ATOM   1096  CG  PHE X 140      16.505  -2.855   7.847  0.00  0.00            
ATOM   1097  CD1 PHE X 140      16.856  -3.957   7.098  0.00  0.00            
ATOM   1098  CD2 PHE X 140      17.444  -2.248   8.675  0.00  0.00            
ATOM   1099  CE1 PHE X 140      18.154  -4.439   7.174  0.00  0.00            
ATOM   1100  CE2 PHE X 140      18.740  -2.719   8.750  0.00  0.00            
ATOM   1101  CZ  PHE X 140      19.086  -3.821   7.989  0.00  0.00            
ATOM   1102  C   PHE X 140      14.191  -3.473   9.879  0.00  0.00            
ATOM   1103  O   PHE X 140      14.695  -4.477  10.389  0.00  0.00            
ATOM   1104  N   VAL X 141      13.645  -2.503  10.598  0.00  0.00            
ATOM   1105  CA  VAL X 141      13.641  -2.506  12.029  0.00  0.00            
ATOM   1106  CB  VAL X 141      13.100  -1.172  12.612  0.00  0.00            
ATOM   1107  CG1 VAL X 141      12.799  -1.273  14.093  0.00  0.00            
ATOM   1108  CG2 VAL X 141      14.034   0.006  12.364  0.00  0.00            
ATOM   1109  C   VAL X 141      12.910  -3.682  12.596  0.00  0.00            
ATOM   1110  O   VAL X 141      13.443  -4.345  13.492  0.00  0.00            
ATOM   1111  N   ARG X 142      11.696  -3.955  12.118  0.00  0.00            
ATOM   1112  CA  ARG X 142      10.909  -5.116  12.558  0.00  0.00            
ATOM   1113  CB  ARG X 142       9.657  -5.222  11.678  0.00  0.00            
ATOM   1114  CG  ARG X 142       8.544  -6.144  12.208  0.00  0.00            
ATOM   1115  CD  ARG X 142       7.392  -6.117  11.198  0.00  0.00            
ATOM   1116  NE  ARG X 142       6.402  -7.177  11.398  0.00  0.00            
ATOM   1117  CZ  ARG X 142       5.315  -6.950  12.141  0.00  0.00            
ATOM   1118  NH1 ARG X 142       5.169  -5.763  12.718  0.00  0.00            
ATOM   1119  NH2 ARG X 142       4.390  -7.870  12.336  0.00  0.00            
ATOM   1120  C   ARG X 142      11.661  -6.408  12.462  0.00  0.00            
ATOM   1121  O   ARG X 142      11.700  -7.213  13.388  0.00  0.00            
ATOM   1122  N   MET X 143      12.309  -6.590  11.318  0.00  0.00            
ATOM   1123  CA  MET X 143      13.069  -7.772  11.072  0.00  0.00            
ATOM   1124  CB  MET X 143      13.510  -7.845   9.606  0.00  0.00            
ATOM   1125  CG  MET X 143      12.387  -8.357   8.711  0.00  0.00            
ATOM   1126  SD  MET X 143      12.725  -8.251   6.956  0.00  0.00            
ATOM   1127  CE  MET X 143      14.168  -9.307   6.820  0.00  0.00            
ATOM   1128  C   MET X 143      14.304  -7.897  11.953  0.00  0.00            
ATOM   1129  O   MET X 143      14.515  -8.941  12.577  0.00  0.00            
ATOM   1130  N   MET X 144      15.059  -6.817  12.090  0.00  0.00            
ATOM   1131  CA  MET X 144      16.178  -6.761  12.950  0.00  0.00            
ATOM   1132  CB  MET X 144      16.896  -5.413  12.874  0.00  0.00            
ATOM   1133  CG  MET X 144      18.216  -5.401  13.648  0.00  0.00            
ATOM   1134  SD  MET X 144      19.566  -6.327  12.812  0.00  0.00            
ATOM   1135  CE  MET X 144      19.986  -5.102  11.485  0.00  0.00            
ATOM   1136  C   MET X 144      15.825  -7.169  14.420  0.00  0.00            
ATOM   1137  O   MET X 144      16.344  -8.070  15.082  0.00  0.00            
ATOM   1138  N   VAL X 145      14.868  -6.371  14.906  0.00  0.00            
ATOM   1139  CA  VAL X 145      14.516  -6.623  16.325  0.00  0.00            
ATOM   1140  CB  VAL X 145      14.186  -5.272  16.967  0.00  0.00            
ATOM   1141  CG1 VAL X 145      15.394  -4.362  16.910  0.00  0.00            
ATOM   1142  CG2 VAL X 145      12.988  -4.640  16.283  0.00  0.00            
ATOM   1143  C   VAL X 145      13.781  -7.957  16.525  0.00  0.00            
ATOM   1144  O   VAL X 145      14.140  -8.727  17.421  0.00  0.00            
ATOM   1145  N   SER X 146      12.840  -8.272  15.646  0.00  0.00            
ATOM   1146  CA  SER X 146      12.117  -9.536  15.673  0.00  0.00            
ATOM   1147  CB  SER X 146      11.004  -9.585  14.613  0.00  0.00            
ATOM   1148  OG  SER X 146      11.531  -9.599  13.301  0.00  0.00            
ATOM   1149  C   SER X 146      13.122 -10.740  15.641  0.00  0.00            
ATOM   1150  O   SER X 146      13.183 -11.656  16.463  0.00  0.00            
END
ATOM      1  N   GLU X   1      25.485   1.499  38.241  0.00  0.00            
ATOM      2  CA  GLU X   1      26.122   2.424  37.144  0.00  0.00            
ATOM      3  CB  GLU X   1      24.796   2.325  36.389  0.00  0.00            
ATOM      4  CG  GLU X   1      24.771   3.123  35.088  0.00  0.00            
ATOM      5  CD  GLU X   1      23.429   3.074  34.378  0.00  0.00            
ATOM      6  OE1 GLU X   1      22.676   2.095  34.573  0.00  0.00            
ATOM      7  OE2 GLU X   1      23.132   4.018  33.617  0.00  0.00            
ATOM      8  C   GLU X   1      26.010   3.836  37.064  0.00  0.00            
ATOM      9  O   GLU X   1      25.210   4.701  37.422  0.00  0.00            
ATOM     10  N   GLN X   2      27.304   4.113  36.821  0.00  0.00            
ATOM     11  CA  GLN X   2      27.046   5.389  36.758  0.00  0.00            
ATOM     12  CB  GLN X   2      28.298   5.694  37.584  0.00  0.00            
ATOM     13  CG  GLN X   2      29.204   6.762  36.983  0.00  0.00            
ATOM     14  CD  GLN X   2      29.642   6.401  35.573  0.00  0.00            
ATOM     15  OE1 GLN X   2      30.145   5.305  35.328  0.00  0.00            
ATOM     16  NE2 GLN X   2      29.454   7.325  34.640  0.00  0.00            
ATOM     17  C   GLN X   2      27.549   6.771  36.745  0.00  0.00            
ATOM     18  O   GLN X   2      28.419   7.132  35.953  0.00  0.00            
ATOM     19  N   LEU X   3      26.386   7.433  36.883  0.00  0.00            
ATOM     20  CA  LEU X   3      26.247   8.724  36.155  0.00  0.00            
ATOM     21  CB  LEU X   3      25.006   9.394  36.759  0.00  0.00            
ATOM     22  CG  LEU X   3      23.739   8.540  36.627  0.00  0.00            
ATOM     23  CD1 LEU X   3      22.537   9.299  37.187  0.00  0.00            
ATOM     24  CD2 LEU X   3      23.504   8.188  35.155  0.00  0.00            
ATOM     25  C   LEU X   3      27.302   9.748  36.616  0.00  0.00            
ATOM     26  O   LEU X   3      27.822   9.831  37.725  0.00  0.00            
ATOM     27  N   THR X   4      27.817  10.318  35.532  0.00  0.00            
ATOM     28  CA  THR X   4      28.778  11.285  35.331  0.00  0.00            
ATOM     29  CB  THR X   4      29.616  11.091  34.052  0.00  0.00            
ATOM     30  OG1 THR X   4      30.155   9.758  34.024  0.00  0.00            
ATOM     31  CG2 THR X   4      30.751  12.116  34.000  0.00  0.00            
ATOM     32  C   THR X   4      28.254  12.733  35.447  0.00  0.00            
ATOM     33  O   THR X   4      27.236  13.208  34.944  0.00  0.00            
ATOM     34  N   GLU X   5      29.050  13.425  36.265  0.00  0.00            
ATOM     35  CA  GLU X   5      28.868  14.788  36.632  0.00  0.00            
ATOM     36  CB  GLU X   5      30.037  15.530  37.263  0.00  0.00            
ATOM     37  CG  GLU X   5      30.369  14.968  38.632  0.00  0.00            
ATOM     38  CD  GLU X   5      31.384  15.768  39.373  0.00  0.00            
ATOM     39  OE1 GLU X   5      32.173  16.515  38.828  0.00  0.00            
ATOM     40  OE2 GLU X   5      31.488  15.558  40.679  0.00  0.00            
ATOM     41  C   GLU X   5      28.350  15.654  35.495  0.00  0.00            
ATOM     42  O   GLU X   5      27.355  16.360  35.626  0.00  0.00            
ATOM     43  N   GLU X   6      28.987  15.539  34.332  0.00  0.00            
ATOM     44  CA  GLU X   6      28.509  16.249  33.184  0.00  0.00            
ATOM     45  CB  GLU X   6      29.503  16.059  32.034  0.00  0.00            
ATOM     46  CG  GLU X   6      30.907  16.536  32.387  0.00  0.00            
ATOM     47  CD  GLU X   6      31.958  16.306  31.295  0.00  0.00            
ATOM     48  OE1 GLU X   6      31.788  15.397  30.445  0.00  0.00            
ATOM     49  OE2 GLU X   6      32.983  17.032  31.313  0.00  0.00            
ATOM     50  C   GLU X   6      27.145  15.797  32.782  0.00  0.00            
ATOM     51  O   GLU X   6      26.271  16.629  32.496  0.00  0.00            
ATOM     52  N   GLN X   7      26.908  14.488  32.833  0.00  0.00            
ATOM     53  CA  GLN X   7      25.613  13.945  32.594  0.00  0.00            
ATOM     54  CB  GLN X   7      25.693  12.415  32.593  0.00  0.00            
ATOM     55  CG  GLN X   7      26.714  11.884  31.580  0.00  0.00            
ATOM     56  CD  GLN X   7      26.850  10.374  31.586  0.00  0.00            
ATOM     57  OE1 GLN X   7      25.896   9.647  31.296  0.00  0.00            
ATOM     58  NE2 GLN X   7      28.043   9.889  31.916  0.00  0.00            
ATOM     59  C   GLN X   7      24.582  14.526  33.540  0.00  0.00            
ATOM     60  O   GLN X   7      23.498  14.977  33.143  0.00  0.00            
ATOM     61  N   ILE X   8      24.956  14.558  34.818  0.00  0.00            
ATOM     62  CA  ILE X   8      24.089  15.115  35.798  0.00  0.00            
ATOM     63  CB  ILE X   8      24.709  14.934  37.198  0.00  0.00            
ATOM     64  CG1 ILE X   8      24.667  13.448  37.579  0.00  0.00            
ATOM     65  CG2 ILE X   8      23.974  15.792  38.231  0.00  0.00            
ATOM     66  CD1 ILE X   8      25.377  13.131  38.873  0.00  0.00            
ATOM     67  C   ILE X   8      23.873  16.644  35.548  0.00  0.00            
ATOM     68  O   ILE X   8      22.751  17.131  35.645  0.00  0.00            
ATOM     69  N   ALA X   9      24.925  17.366  35.166  0.00  0.00            
ATOM     70  CA  ALA X   9      24.801  18.722  34.798  0.00  0.00            
ATOM     71  CB  ALA X   9      26.165  19.290  34.464  0.00  0.00            
ATOM     72  C   ALA X   9      23.845  18.925  33.599  0.00  0.00            
ATOM     73  O   ALA X   9      23.003  19.818  33.610  0.00  0.00            
ATOM     74  N   GLU X  10      23.967  18.081  32.577  0.00  0.00            
ATOM     75  CA  GLU X  10      23.107  18.155  31.516  0.00  0.00            
ATOM     76  CB  GLU X  10      23.561  17.137  30.466  0.00  0.00            
ATOM     77  CG  GLU X  10      25.010  17.339  30.040  0.00  0.00            
ATOM     78  CD  GLU X  10      25.537  16.304  29.040  0.00  0.00            
ATOM     79  OE1 GLU X  10      25.008  15.166  28.979  0.00  0.00            
ATOM     80  OE2 GLU X  10      26.519  16.631  28.327  0.00  0.00            
ATOM     81  C   GLU X  10      21.609  17.935  31.864  0.00  0.00            
ATOM     82  O   GLU X  10      20.715  18.655  31.431  0.00  0.00            
ATOM     83  N   PHE X  11      21.365  16.939  32.714  0.00  0.00            
ATOM     84  CA  PHE X  11      20.028  16.712  33.140  0.00  0.00            
ATOM     85  CB  PHE X  11      19.912  15.458  33.974  0.00  0.00            
ATOM     86  CG  PHE X  11      19.957  14.151  33.272  0.00  0.00            
ATOM     87  CD1 PHE X  11      21.156  13.593  32.870  0.00  0.00            
ATOM     88  CD2 PHE X  11      18.806  13.378  33.105  0.00  0.00            
ATOM     89  CE1 PHE X  11      21.173  12.326  32.316  0.00  0.00            
ATOM     90  CE2 PHE X  11      18.815  12.148  32.495  0.00  0.00            
ATOM     91  CZ  PHE X  11      20.010  11.586  32.110  0.00  0.00            
ATOM     92  C   PHE X  11      19.437  17.917  33.918  0.00  0.00            
ATOM     93  O   PHE X  11      18.282  18.326  33.812  0.00  0.00            
ATOM     94  N   LYS X  12      20.327  18.470  34.740  0.00  0.00            
ATOM     95  CA  LYS X  12      19.845  19.620  35.550  0.00  0.00            
ATOM     96  CB  LYS X  12      20.808  20.026  36.651  0.00  0.00            
ATOM     97  CG  LYS X  12      20.936  19.025  37.806  0.00  0.00            
ATOM     98  CD  LYS X  12      22.299  19.185  38.458  0.00  0.00            
ATOM     99  CE  LYS X  12      22.310  18.796  39.928  0.00  0.00            
ATOM    100  NZ  LYS X  12      23.570  19.254  40.587  0.00  0.00            
ATOM    101  C   LYS X  12      19.455  20.837  34.673  0.00  0.00            
ATOM    102  O   LYS X  12      18.436  21.490  34.872  0.00  0.00            
ATOM    103  N   GLU X  13      20.277  21.102  33.660  0.00  0.00            
ATOM    104  CA  GLU X  13      19.953  22.181  32.771  0.00  0.00            
ATOM    105  CB  GLU X  13      21.124  22.374  31.802  0.00  0.00            
ATOM    106  CG  GLU X  13      22.439  22.657  32.519  0.00  0.00            
ATOM    107  CD  GLU X  13      23.657  22.790  31.599  0.00  0.00            
ATOM    108  OE1 GLU X  13      23.652  22.240  30.469  0.00  0.00            
ATOM    109  OE2 GLU X  13      24.645  23.434  32.032  0.00  0.00            
ATOM    110  C   GLU X  13      18.645  21.967  32.047  0.00  0.00            
ATOM    111  O   GLU X  13      17.807  22.859  31.944  0.00  0.00            
ATOM    112  N   ALA X  14      18.447  20.736  31.594  0.00  0.00            
ATOM    113  CA  ALA X  14      17.236  20.356  30.884  0.00  0.00            
ATOM    114  CB  ALA X  14      17.611  19.076  30.122  0.00  0.00            
ATOM    115  C   ALA X  14      16.061  20.422  31.781  0.00  0.00            
ATOM    116  O   ALA X  14      15.040  20.998  31.388  0.00  0.00            
ATOM    117  N   PHE X  15      16.148  19.839  32.977  0.00  0.00            
ATOM    118  CA  PHE X  15      15.094  19.877  33.956  0.00  0.00            
ATOM    119  CB  PHE X  15      15.580  19.203  35.241  0.00  0.00            
ATOM    120  CG  PHE X  15      14.516  19.010  36.278  0.00  0.00            
ATOM    121  CD1 PHE X  15      14.264  19.992  37.222  0.00  0.00            
ATOM    122  CD2 PHE X  15      13.776  17.837  36.317  0.00  0.00            
ATOM    123  CE1 PHE X  15      13.293  19.813  38.191  0.00  0.00            
ATOM    124  CE2 PHE X  15      12.802  17.646  37.278  0.00  0.00            
ATOM    125  CZ  PHE X  15      12.561  18.642  38.219  0.00  0.00            
ATOM    126  C   PHE X  15      14.658  21.326  34.304  0.00  0.00            
ATOM    127  O   PHE X  15      13.471  21.628  34.367  0.00  0.00            
ATOM    128  N   ALA X  16      15.625  22.223  34.488  0.00  0.00            
ATOM    129  CA  ALA X  16      15.321  23.554  34.718  0.00  0.00            
ATOM    130  CB  ALA X  16      16.603  24.326  34.950  0.00  0.00            
ATOM    131  C   ALA X  16      14.670  24.287  33.642  0.00  0.00            
ATOM    132  O   ALA X  16      13.818  25.139  33.883  0.00  0.00            
ATOM    133  N   LEU X  17      14.958  23.882  32.406  0.00  0.00            
ATOM    134  CA  LEU X  17      14.262  24.462  31.213  0.00  0.00            
ATOM    135  CB  LEU X  17      14.817  23.964  29.873  0.00  0.00            
ATOM    136  CG  LEU X  17      16.246  24.391  29.536  0.00  0.00            
ATOM    137  CD1 LEU X  17      16.509  24.256  28.044  0.00  0.00            
ATOM    138  CD2 LEU X  17      16.507  25.814  30.002  0.00  0.00            
ATOM    139  C   LEU X  17      12.734  24.169  31.154  0.00  0.00            
ATOM    140  O   LEU X  17      11.959  24.756  30.401  0.00  0.00            
ATOM    141  N   PHE X  18      12.365  23.133  31.903  0.00  0.00            
ATOM    142  CA  PHE X  18      10.994  22.730  31.934  0.00  0.00            
ATOM    143  CB  PHE X  18      10.868  21.230  31.615  0.00  0.00            
ATOM    144  CG  PHE X  18      11.561  20.802  30.351  0.00  0.00            
ATOM    145  CD1 PHE X  18      11.331  21.456  29.150  0.00  0.00            
ATOM    146  CD2 PHE X  18      12.453  19.737  30.367  0.00  0.00            
ATOM    147  CE1 PHE X  18      11.983  21.065  27.989  0.00  0.00            
ATOM    148  CE2 PHE X  18      13.100  19.344  29.215  0.00  0.00            
ATOM    149  CZ  PHE X  18      12.869  20.010  28.027  0.00  0.00            
ATOM    150  C   PHE X  18      10.326  23.057  33.227  0.00  0.00            
ATOM    151  O   PHE X  18       9.112  23.053  33.372  0.00  0.00            
ATOM    152  N   ASP X  19      11.169  23.390  34.198  0.00  0.00            
ATOM    153  CA  ASP X  19      10.661  23.782  35.558  0.00  0.00            
ATOM    154  CB  ASP X  19      11.748  23.800  36.644  0.00  0.00            
ATOM    155  CG  ASP X  19      12.370  22.440  36.893  0.00  0.00            
ATOM    156  OD1 ASP X  19      11.851  21.417  36.400  0.00  0.00            
ATOM    157  OD2 ASP X  19      13.402  22.408  37.599  0.00  0.00            
ATOM    158  C   ASP X  19      11.158  25.396  35.420  0.00  0.00            
ATOM    159  O   ASP X  19      12.261  25.813  35.803  0.00  0.00            
ATOM    160  N   LYS X  20      10.241  26.172  34.844  0.00  0.00            
ATOM    161  CA  LYS X  20      10.261  27.449  34.665  0.00  0.00            
ATOM    162  CB  LYS X  20       9.093  28.017  33.865  0.00  0.00            
ATOM    163  CG  LYS X  20       8.818  27.275  32.580  0.00  0.00            
ATOM    164  CD  LYS X  20       7.613  27.849  31.873  0.00  0.00            
ATOM    165  CE  LYS X  20       7.276  27.043  30.642  0.00  0.00            
ATOM    166  NZ  LYS X  20       6.016  27.523  30.028  0.00  0.00            
ATOM    167  C   LYS X  20      10.340  28.275  35.919  0.00  0.00            
ATOM    168  O   LYS X  20      11.278  29.042  36.158  0.00  0.00            
ATOM    169  N   ASP X  21       9.369  28.040  36.790  0.00  0.00            
ATOM    170  CA  ASP X  21       9.332  28.790  38.073  0.00  0.00            
ATOM    171  CB  ASP X  21       7.891  28.812  38.590  0.00  0.00            
ATOM    172  CG  ASP X  21       6.981  29.635  37.702  0.00  0.00            
ATOM    173  OD1 ASP X  21       7.450  30.230  36.711  0.00  0.00            
ATOM    174  OD2 ASP X  21       5.769  29.635  37.986  0.00  0.00            
ATOM    175  C   ASP X  21      10.564  28.656  39.113  0.00  0.00            
ATOM    176  O   ASP X  21      10.924  29.509  39.933  0.00  0.00            
ATOM    177  N   GLY X  22      11.083  27.424  39.094  0.00  0.00            
ATOM    178  CA  GLY X  22      12.006  26.787  39.886  0.00  0.00            
ATOM    179  C   GLY X  22      11.518  26.154  41.289  0.00  0.00            
ATOM    180  O   GLY X  22      12.290  25.865  42.195  0.00  0.00            
ATOM    181  N   ASP X  23      10.206  25.885  41.350  0.00  0.00            
ATOM    182  CA  ASP X  23       9.598  25.126  42.260  0.00  0.00            
ATOM    183  CB  ASP X  23       8.072  24.991  42.035  0.00  0.00            
ATOM    184  CG  ASP X  23       7.711  24.338  40.698  0.00  0.00            
ATOM    185  OD1 ASP X  23       8.382  24.585  39.674  0.00  0.00            
ATOM    186  OD2 ASP X  23       6.732  23.558  40.658  0.00  0.00            
ATOM    187  C   ASP X  23       9.882  23.670  42.472  0.00  0.00            
ATOM    188  O   ASP X  23       9.324  23.020  43.353  0.00  0.00            
ATOM    189  N   GLY X  24      10.804  23.158  41.662  0.00  0.00            
ATOM    190  CA  GLY X  24      11.192  21.754  41.841  0.00  0.00            
ATOM    191  C   GLY X  24      10.545  20.735  41.063  0.00  0.00            
ATOM    192  O   GLY X  24      11.257  19.878  40.520  0.00  0.00            
ATOM    193  N   THR X  25       9.257  20.890  40.745  0.00  0.00            
ATOM    194  CA  THR X  25       8.301  20.281  39.882  0.00  0.00            
ATOM    195  CB  THR X  25       6.946  20.196  40.636  0.00  0.00            
ATOM    196  OG1 THR X  25       6.254  21.439  40.571  0.00  0.00            
ATOM    197  CG2 THR X  25       7.046  19.837  42.133  0.00  0.00            
ATOM    198  C   THR X  25       8.166  20.648  38.362  0.00  0.00            
ATOM    199  O   THR X  25       8.571  21.753  37.941  0.00  0.00            
ATOM    200  N   ILE X  26       7.541  19.755  37.602  0.00  0.00            
ATOM    201  CA  ILE X  26       7.180  20.166  36.261  0.00  0.00            
ATOM    202  CB  ILE X  26       7.892  19.337  35.184  0.00  0.00            
ATOM    203  CG1 ILE X  26       9.385  19.620  35.223  0.00  0.00            
ATOM    204  CG2 ILE X  26       7.353  19.706  33.805  0.00  0.00            
ATOM    205  CD1 ILE X  26      10.236  18.524  34.615  0.00  0.00            
ATOM    206  C   ILE X  26       5.780  20.196  36.076  0.00  0.00            
ATOM    207  O   ILE X  26       5.303  19.063  36.139  0.00  0.00            
ATOM    208  N   THR X  27       5.022  21.276  35.867  0.00  0.00            
ATOM    209  CA  THR X  27       3.490  20.724  35.844  0.00  0.00            
ATOM    210  CB  THR X  27       2.799  21.803  36.683  0.00  0.00            
ATOM    211  OG1 THR X  27       3.284  23.077  36.261  0.00  0.00            
ATOM    212  CG2 THR X  27       3.110  21.605  38.170  0.00  0.00            
ATOM    213  C   THR X  27       3.076  20.619  34.468  0.00  0.00            
ATOM    214  O   THR X  27       3.914  20.960  33.632  0.00  0.00            
ATOM    215  N   THR X  28       1.846  20.246  34.139  0.00  0.00            
ATOM    216  CA  THR X  28       1.432  20.147  32.727  0.00  0.00            
ATOM    217  CB  THR X  28      -0.029  19.653  32.627  0.00  0.00            
ATOM    218  OG1 THR X  28      -0.902  20.615  33.230  0.00  0.00            
ATOM    219  CG2 THR X  28      -0.185  18.310  33.324  0.00  0.00            
ATOM    220  C   THR X  28       1.538  21.506  31.992  0.00  0.00            
ATOM    221  O   THR X  28       1.941  21.488  30.834  0.00  0.00            
ATOM    222  N   LYS X  29       1.284  22.645  32.634  0.00  0.00            
ATOM    223  CA  LYS X  29       1.504  23.900  32.136  0.00  0.00            
ATOM    224  CB  LYS X  29       0.949  25.020  33.002  0.00  0.00            
ATOM    225  CG  LYS X  29      -0.567  24.883  33.192  0.00  0.00            
ATOM    226  CD  LYS X  29      -1.140  26.102  33.867  0.00  0.00            
ATOM    227  CE  LYS X  29      -2.632  26.021  34.164  0.00  0.00            
ATOM    228  NZ  LYS X  29      -2.923  26.568  35.527  0.00  0.00            
ATOM    229  C   LYS X  29       2.943  24.094  31.606  0.00  0.00            
ATOM    230  O   LYS X  29       3.182  24.555  30.493  0.00  0.00            
ATOM    231  N   GLU X  30       3.893  23.702  32.445  0.00  0.00            
ATOM    232  CA  GLU X  30       5.286  23.830  32.099  0.00  0.00            
ATOM    233  CB  GLU X  30       6.204  23.315  33.244  0.00  0.00            
ATOM    234  CG  GLU X  30       6.103  24.199  34.477  0.00  0.00            
ATOM    235  CD  GLU X  30       6.876  23.644  35.661  0.00  0.00            
ATOM    236  OE1 GLU X  30       7.238  22.442  35.683  0.00  0.00            
ATOM    237  OE2 GLU X  30       7.122  24.462  36.570  0.00  0.00            
ATOM    238  C   GLU X  30       5.678  22.957  30.920  0.00  0.00            
ATOM    239  O   GLU X  30       6.336  23.333  29.961  0.00  0.00            
ATOM    240  N   LEU X  31       5.255  21.701  31.062  0.00  0.00            
ATOM    241  CA  LEU X  31       5.588  20.729  29.978  0.00  0.00            
ATOM    242  CB  LEU X  31       5.011  19.341  30.297  0.00  0.00            
ATOM    243  CG  LEU X  31       5.719  18.594  31.446  0.00  0.00            
ATOM    244  CD1 LEU X  31       4.951  17.311  31.757  0.00  0.00            
ATOM    245  CD2 LEU X  31       7.165  18.318  31.091  0.00  0.00            
ATOM    246  C   LEU X  31       4.906  21.226  28.653  0.00  0.00            
ATOM    247  O   LEU X  31       5.533  21.180  27.600  0.00  0.00            
ATOM    248  N   GLY X  32       3.672  21.722  28.719  0.00  0.00            
ATOM    249  CA  GLY X  32       3.033  22.264  27.627  0.00  0.00            
ATOM    250  C   GLY X  32       3.758  23.441  27.027  0.00  0.00            
ATOM    251  O   GLY X  32       3.845  23.626  25.815  0.00  0.00            
ATOM    252  N   THR X  33       4.320  24.250  27.924  0.00  0.00            
ATOM    253  CA  THR X  33       5.060  25.441  27.433  0.00  0.00            
ATOM    254  CB  THR X  33       5.604  26.287  28.617  0.00  0.00            
ATOM    255  OG1 THR X  33       4.455  26.728  29.366  0.00  0.00            
ATOM    256  CG2 THR X  33       6.240  27.590  28.112  0.00  0.00            
ATOM    257  C   THR X  33       6.249  25.020  26.538  0.00  0.00            
ATOM    258  O   THR X  33       6.491  25.566  25.465  0.00  0.00            
ATOM    259  N   VAL X  34       6.956  23.999  27.004  0.00  0.00            
ATOM    260  CA  VAL X  34       8.089  23.477  26.286  0.00  0.00            
ATOM    261  CB  VAL X  34       8.887  22.478  27.167  0.00  0.00            
ATOM    262  CG1 VAL X  34      10.023  21.837  26.374  0.00  0.00            
ATOM    263  CG2 VAL X  34       9.422  23.163  28.431  0.00  0.00            
ATOM    264  C   VAL X  34       7.706  22.873  24.982  0.00  0.00            
ATOM    265  O   VAL X  34       8.299  23.174  23.939  0.00  0.00            
ATOM    266  N   MET X  35       6.715  21.982  25.020  0.00  0.00            
ATOM    267  CA  MET X  35       6.234  21.340  23.791  0.00  0.00            
ATOM    268  CB  MET X  35       5.157  20.312  24.105  0.00  0.00            
ATOM    269  CG  MET X  35       5.634  19.195  25.010  0.00  0.00            
ATOM    270  SD  MET X  35       4.215  18.174  25.530  0.00  0.00            
ATOM    271  CE  MET X  35       3.881  17.425  24.055  0.00  0.00            
ATOM    272  C   MET X  35       5.712  22.296  22.751  0.00  0.00            
ATOM    273  O   MET X  35       6.015  22.148  21.572  0.00  0.00            
ATOM    274  N   ARG X  36       4.995  23.337  23.170  0.00  0.00            
ATOM    275  CA  ARG X  36       4.579  24.338  22.294  0.00  0.00            
ATOM    276  CB  ARG X  36       3.574  25.243  23.003  0.00  0.00            
ATOM    277  CG  ARG X  36       2.256  24.534  23.267  0.00  0.00            
ATOM    278  CD  ARG X  36       1.120  25.503  23.504  0.00  0.00            
ATOM    279  NE  ARG X  36       0.931  25.821  24.917  0.00  0.00            
ATOM    280  CZ  ARG X  36       0.482  26.991  25.361  0.00  0.00            
ATOM    281  NH1 ARG X  36       0.188  27.960  24.503  0.00  0.00            
ATOM    282  NH2 ARG X  36       0.263  27.171  26.658  0.00  0.00            
ATOM    283  C   ARG X  36       5.682  25.155  21.622  0.00  0.00            
ATOM    284  O   ARG X  36       5.522  25.650  20.510  0.00  0.00            
ATOM    285  N   SER X  37       6.800  25.299  22.332  0.00  0.00            
ATOM    286  CA  SER X  37       7.933  25.943  21.808  0.00  0.00            
ATOM    287  CB  SER X  37       9.025  26.081  22.869  0.00  0.00            
ATOM    288  OG  SER X  37       8.523  26.746  24.015  0.00  0.00            
ATOM    289  C   SER X  37       8.641  25.115  20.676  0.00  0.00            
ATOM    290  O   SER X  37       9.492  25.564  19.904  0.00  0.00            
ATOM    291  N   LEU X  38       8.279  23.835  20.700  0.00  0.00            
ATOM    292  CA  LEU X  38       8.824  22.937  19.745  0.00  0.00            
ATOM    293  CB  LEU X  38       9.124  21.562  20.316  0.00  0.00            
ATOM    294  CG  LEU X  38      10.628  21.508  20.556  0.00  0.00            
ATOM    295  CD1 LEU X  38      10.923  20.942  21.925  0.00  0.00            
ATOM    296  CD2 LEU X  38      11.314  20.746  19.423  0.00  0.00            
ATOM    297  C   LEU X  38       7.831  22.670  18.662  0.00  0.00            
ATOM    298  O   LEU X  38       7.952  21.751  17.848  0.00  0.00            
ATOM    299  N   GLY X  39       6.801  23.513  18.641  0.00  0.00            
ATOM    300  CA  GLY X  39       5.859  23.319  17.450  0.00  0.00            
ATOM    301  C   GLY X  39       4.467  22.707  17.823  0.00  0.00            
ATOM    302  O   GLY X  39       3.443  23.166  17.324  0.00  0.00            
ATOM    303  N   GLN X  40       4.447  21.679  18.664  0.00  0.00            
ATOM    304  CA  GLN X  40       3.213  21.184  19.100  0.00  0.00            
ATOM    305  CB  GLN X  40       3.638  19.970  19.892  0.00  0.00            
ATOM    306  CG  GLN X  40       4.858  19.231  19.381  0.00  0.00            
ATOM    307  CD  GLN X  40       4.869  17.753  19.781  0.00  0.00            
ATOM    308  OE1 GLN X  40       5.761  17.259  20.472  0.00  0.00            
ATOM    309  NE2 GLN X  40       3.888  16.929  19.397  0.00  0.00            
ATOM    310  C   GLN X  40       2.195  21.476  19.927  0.00  0.00            
ATOM    311  O   GLN X  40       2.625  21.948  20.982  0.00  0.00            
ATOM    312  N   ASN X  41       0.897  21.347  19.689  0.00  0.00            
ATOM    313  CA  ASN X  41      -0.124  21.764  20.666  0.00  0.00            
ATOM    314  CB  ASN X  41      -1.252  22.461  19.907  0.00  0.00            
ATOM    315  CG  ASN X  41      -0.943  23.915  19.622  0.00  0.00            
ATOM    316  OD1 ASN X  41      -0.026  24.490  20.205  0.00  0.00            
ATOM    317  ND2 ASN X  41      -1.708  24.520  18.727  0.00  0.00            
ATOM    318  C   ASN X  41      -0.548  20.605  21.404  0.00  0.00            
ATOM    319  O   ASN X  41      -1.090  19.758  20.699  0.00  0.00            
ATOM    320  N   PRO X  42      -0.323  20.429  22.701  0.00  0.00            
ATOM    321  CA  PRO X  42      -0.887  19.088  23.157  0.00  0.00            
ATOM    322  CB  PRO X  42       0.191  18.657  24.167  0.00  0.00            
ATOM    323  CG  PRO X  42       0.990  19.918  24.378  0.00  0.00            
ATOM    324  CD  PRO X  42       1.086  20.519  22.991  0.00  0.00            
ATOM    325  C   PRO X  42      -2.016  19.629  23.880  0.00  0.00            
ATOM    326  O   PRO X  42      -2.044  20.831  24.165  0.00  0.00            
ATOM    327  N   THR X  43      -2.905  18.750  24.302  0.00  0.00            
ATOM    328  CA  THR X  43      -4.140  19.180  25.023  0.00  0.00            
ATOM    329  CB  THR X  43      -5.478  18.558  24.537  0.00  0.00            
ATOM    330  OG1 THR X  43      -5.264  17.196  24.143  0.00  0.00            
ATOM    331  CG2 THR X  43      -6.017  19.326  23.334  0.00  0.00            
ATOM    332  C   THR X  43      -3.704  19.026  26.482  0.00  0.00            
ATOM    333  O   THR X  43      -2.634  18.434  26.714  0.00  0.00            
ATOM    334  N   GLU X  44      -4.514  19.473  27.420  0.00  0.00            
ATOM    335  CA  GLU X  44      -4.139  19.222  28.787  0.00  0.00            
ATOM    336  CB  GLU X  44      -5.107  19.976  29.707  0.00  0.00            
ATOM    337  CG  GLU X  44      -4.806  21.441  29.752  0.00  0.00            
ATOM    338  CD  GLU X  44      -3.608  21.845  30.582  0.00  0.00            
ATOM    339  OE1 GLU X  44      -3.080  21.082  31.406  0.00  0.00            
ATOM    340  OE2 GLU X  44      -3.158  23.003  30.427  0.00  0.00            
ATOM    341  C   GLU X  44      -4.247  17.718  29.119  0.00  0.00            
ATOM    342  O   GLU X  44      -3.390  17.199  29.826  0.00  0.00            
ATOM    343  N   ALA X  45      -5.242  17.013  28.583  0.00  0.00            
ATOM    344  CA  ALA X  45      -5.346  15.681  28.711  0.00  0.00            
ATOM    345  CB  ALA X  45      -6.587  15.189  27.996  0.00  0.00            
ATOM    346  C   ALA X  45      -4.121  14.891  28.194  0.00  0.00            
ATOM    347  O   ALA X  45      -3.597  13.996  28.849  0.00  0.00            
ATOM    348  N   GLU X  46      -3.640  15.277  27.014  0.00  0.00            
ATOM    349  CA  GLU X  46      -2.481  14.646  26.498  0.00  0.00            
ATOM    350  CB  GLU X  46      -2.237  15.160  25.076  0.00  0.00            
ATOM    351  CG  GLU X  46      -3.420  14.907  24.149  0.00  0.00            
ATOM    352  CD  GLU X  46      -3.256  15.463  22.730  0.00  0.00            
ATOM    353  OE1 GLU X  46      -2.477  16.427  22.522  0.00  0.00            
ATOM    354  OE2 GLU X  46      -3.944  14.942  21.818  0.00  0.00            
ATOM    355  C   GLU X  46      -1.251  14.908  27.374  0.00  0.00            
ATOM    356  O   GLU X  46      -0.473  13.993  27.627  0.00  0.00            
ATOM    357  N   LEU X  47      -1.101  16.125  27.892  0.00  0.00            
ATOM    358  CA  LEU X  47      -0.066  16.429  28.770  0.00  0.00            
ATOM    359  CB  LEU X  47      -0.020  17.932  29.015  0.00  0.00            
ATOM    360  CG  LEU X  47       0.420  18.837  27.860  0.00  0.00            
ATOM    361  CD1 LEU X  47       0.273  20.300  28.245  0.00  0.00            
ATOM    362  CD2 LEU X  47       1.860  18.494  27.508  0.00  0.00            
ATOM    363  C   LEU X  47      -0.142  15.610  30.090  0.00  0.00            
ATOM    364  O   LEU X  47       0.884  15.129  30.559  0.00  0.00            
ATOM    365  N   GLN X  48      -1.337  15.398  30.638  0.00  0.00            
ATOM    366  CA  GLN X  48      -1.520  14.573  31.732  0.00  0.00            
ATOM    367  CB  GLN X  48      -2.772  15.042  32.493  0.00  0.00            
ATOM    368  CG  GLN X  48      -4.077  14.968  31.728  0.00  0.00            
ATOM    369  CD  GLN X  48      -5.202  15.749  32.398  0.00  0.00            
ATOM    370  OE1 GLN X  48      -6.364  15.336  32.368  0.00  0.00            
ATOM    371  NE2 GLN X  48      -4.862  16.891  32.995  0.00  0.00            
ATOM    372  C   GLN X  48      -1.071  13.145  31.526  0.00  0.00            
ATOM    373  O   GLN X  48      -0.406  12.581  32.388  0.00  0.00            
ATOM    374  N   ASP X  49      -1.357  12.565  30.362  0.00  0.00            
ATOM    375  CA  ASP X  49      -0.908  11.257  30.056  0.00  0.00            
ATOM    376  CB  ASP X  49      -1.498  10.799  28.724  0.00  0.00            
ATOM    377  CG  ASP X  49      -3.003  10.683  28.666  0.00  0.00            
ATOM    378  OD1 ASP X  49      -3.669  10.683  29.722  0.00  0.00            
ATOM    379  OD2 ASP X  49      -3.525  10.575  27.534  0.00  0.00            
ATOM    380  C   ASP X  49       0.661  11.216  30.013  0.00  0.00            
ATOM    381  O   ASP X  49       1.250  10.272  30.529  0.00  0.00            
ATOM    382  N   MET X  50       1.311  12.235  29.455  0.00  0.00            
ATOM    383  CA  MET X  50       2.675  12.341  29.468  0.00  0.00            
ATOM    384  CB  MET X  50       3.114  13.618  28.749  0.00  0.00            
ATOM    385  CG  MET X  50       2.842  13.536  27.266  0.00  0.00            
ATOM    386  SD  MET X  50       3.050  15.061  26.356  0.00  0.00            
ATOM    387  CE  MET X  50       4.855  15.098  26.184  0.00  0.00            
ATOM    388  C   MET X  50       3.254  12.302  30.946  0.00  0.00            
ATOM    389  O   MET X  50       4.186  11.587  31.299  0.00  0.00            
ATOM    390  N   ILE X  51       2.646  13.136  31.787  0.00  0.00            
ATOM    391  CA  ILE X  51       3.129  13.141  33.136  0.00  0.00            
ATOM    392  CB  ILE X  51       2.421  14.277  33.908  0.00  0.00            
ATOM    393  CG1 ILE X  51       2.806  15.650  33.333  0.00  0.00            
ATOM    394  CG2 ILE X  51       2.779  14.140  35.374  0.00  0.00            
ATOM    395  CD1 ILE X  51       2.107  16.850  33.923  0.00  0.00            
ATOM    396  C   ILE X  51       2.894  11.883  33.893  0.00  0.00            
ATOM    397  O   ILE X  51       3.659  11.440  34.767  0.00  0.00            
ATOM    398  N   ASN X  52       1.788  11.254  33.498  0.00  0.00            
ATOM    399  CA  ASN X  52       1.392   9.995  34.211  0.00  0.00            
ATOM    400  CB  ASN X  52      -0.051   9.488  33.931  0.00  0.00            
ATOM    401  CG  ASN X  52      -0.330   9.223  32.460  0.00  0.00            
ATOM    402  OD1 ASN X  52       0.023   8.167  31.921  0.00  0.00            
ATOM    403  ND2 ASN X  52      -0.977  10.178  31.799  0.00  0.00            
ATOM    404  C   ASN X  52       2.366   8.888  34.000  0.00  0.00            
ATOM    405  O   ASN X  52       2.592   8.077  34.896  0.00  0.00            
ATOM    406  N   GLU X  53       3.035   8.897  32.848  0.00  0.00            
ATOM    407  CA  GLU X  53       4.115   7.986  32.576  0.00  0.00            
ATOM    408  CB  GLU X  53       4.763   8.353  31.245  0.00  0.00            
ATOM    409  CG  GLU X  53       3.851   8.203  30.009  0.00  0.00            
ATOM    410  CD  GLU X  53       3.751   6.722  29.684  0.00  0.00            
ATOM    411  OE1 GLU X  53       4.797   6.112  29.349  0.00  0.00            
ATOM    412  OE2 GLU X  53       2.639   6.166  29.820  0.00  0.00            
ATOM    413  C   GLU X  53       5.349   8.000  33.600  0.00  0.00            
ATOM    414  O   GLU X  53       6.198   7.125  33.762  0.00  0.00            
ATOM    415  N   VAL X  54       5.492   9.238  34.066  0.00  0.00            
ATOM    416  CA  VAL X  54       6.630   9.363  34.998  0.00  0.00            
ATOM    417  CB  VAL X  54       7.390  10.687  34.755  0.00  0.00            
ATOM    418  CG1 VAL X  54       8.340  10.972  35.899  0.00  0.00            
ATOM    419  CG2 VAL X  54       8.142  10.623  33.447  0.00  0.00            
ATOM    420  C   VAL X  54       6.212   9.653  36.422  0.00  0.00            
ATOM    421  O   VAL X  54       6.947   9.981  37.354  0.00  0.00            
ATOM    422  N   ASP X  55       4.892   9.654  36.584  0.00  0.00            
ATOM    423  CA  ASP X  55       4.459  10.262  37.887  0.00  0.00            
ATOM    424  CB  ASP X  55       3.091  10.912  37.613  0.00  0.00            
ATOM    425  CG  ASP X  55       2.402  11.416  38.867  0.00  0.00            
ATOM    426  OD1 ASP X  55       3.084  11.751  39.853  0.00  0.00            
ATOM    427  OD2 ASP X  55       1.125  11.383  38.913  0.00  0.00            
ATOM    428  C   ASP X  55       4.242   9.202  38.807  0.00  0.00            
ATOM    429  O   ASP X  55       3.125   8.733  39.030  0.00  0.00            
ATOM    430  N   ALA X  56       5.354   8.718  39.352  0.00  0.00            
ATOM    431  CA  ALA X  56       5.304   7.458  40.279  0.00  0.00            
ATOM    432  CB  ALA X  56       6.686   6.818  40.361  0.00  0.00            
ATOM    433  C   ALA X  56       4.316   7.603  41.422  0.00  0.00            
ATOM    434  O   ALA X  56       3.432   6.783  41.693  0.00  0.00            
ATOM    435  N   ASP X  57       4.541   8.694  42.156  0.00  0.00            
ATOM    436  CA  ASP X  57       3.659   8.913  43.352  0.00  0.00            
ATOM    437  CB  ASP X  57       4.086  10.196  44.067  0.00  0.00            
ATOM    438  CG  ASP X  57       5.304  10.008  44.943  0.00  0.00            
ATOM    439  OD1 ASP X  57       5.561   8.867  45.388  0.00  0.00            
ATOM    440  OD2 ASP X  57       5.999  11.014  45.202  0.00  0.00            
ATOM    441  C   ASP X  57       2.359   9.476  43.006  0.00  0.00            
ATOM    442  O   ASP X  57       1.519   9.654  43.886  0.00  0.00            
ATOM    443  N   GLY X  58       2.118   9.707  41.716  0.00  0.00            
ATOM    444  CA  GLY X  58       0.628   9.999  41.396  0.00  0.00            
ATOM    445  C   GLY X  58       0.147  11.252  41.949  0.00  0.00            
ATOM    446  O   GLY X  58      -1.024  11.423  42.297  0.00  0.00            
ATOM    447  N   ASN X  59       1.063  12.215  41.996  0.00  0.00            
ATOM    448  CA  ASN X  59       0.688  13.587  42.618  0.00  0.00            
ATOM    449  CB  ASN X  59       1.504  14.050  43.830  0.00  0.00            
ATOM    450  CG  ASN X  59       2.998  13.951  43.596  0.00  0.00            
ATOM    451  OD1 ASN X  59       3.480  12.962  43.045  0.00  0.00            
ATOM    452  ND2 ASN X  59       3.738  14.970  44.021  0.00  0.00            
ATOM    453  C   ASN X  59       0.160  14.567  41.510  0.00  0.00            
ATOM    454  O   ASN X  59      -0.497  15.568  41.820  0.00  0.00            
ATOM    455  N   GLY X  60       0.461  14.280  40.239  0.00  0.00            
ATOM    456  CA  GLY X  60       0.137  15.043  39.157  0.00  0.00            
ATOM    457  C   GLY X  60       1.226  15.666  38.427  0.00  0.00            
ATOM    458  O   GLY X  60       1.235  15.632  37.188  0.00  0.00            
ATOM    459  N   THR X  61       2.283  16.076  39.131  0.00  0.00            
ATOM    460  CA  THR X  61       3.561  16.621  38.716  0.00  0.00            
ATOM    461  CB  THR X  61       3.815  17.910  39.544  0.00  0.00            
ATOM    462  OG1 THR X  61       4.224  17.586  40.869  0.00  0.00            
ATOM    463  CG2 THR X  61       2.602  18.851  39.687  0.00  0.00            
ATOM    464  C   THR X  61       4.897  15.737  38.533  0.00  0.00            
ATOM    465  O   THR X  61       5.033  14.743  39.242  0.00  0.00            
ATOM    466  N   ILE X  62       5.890  16.263  37.827  0.00  0.00            
ATOM    467  CA  ILE X  62       7.125  15.479  37.992  0.00  0.00            
ATOM    468  CB  ILE X  62       7.662  15.429  36.543  0.00  0.00            
ATOM    469  CG1 ILE X  62       6.621  14.767  35.640  0.00  0.00            
ATOM    470  CG2 ILE X  62       9.017  14.753  36.536  0.00  0.00            
ATOM    471  CD1 ILE X  62       6.274  13.340  35.989  0.00  0.00            
ATOM    472  C   ILE X  62       8.158  15.950  38.878  0.00  0.00            
ATOM    473  O   ILE X  62       8.515  17.116  38.694  0.00  0.00            
ATOM    474  N   ASP X  63       8.639  15.188  39.852  0.00  0.00            
ATOM    475  CA  ASP X  63       9.720  15.885  40.711  0.00  0.00            
ATOM    476  CB  ASP X  63       9.655  15.226  42.104  0.00  0.00            
ATOM    477  CG  ASP X  63       9.596  13.696  42.051  0.00  0.00            
ATOM    478  OD1 ASP X  63      10.051  13.088  41.060  0.00  0.00            
ATOM    479  OD2 ASP X  63       9.091  13.092  43.023  0.00  0.00            
ATOM    480  C   ASP X  63      11.101  15.505  40.028  0.00  0.00            
ATOM    481  O   ASP X  63      11.212  14.811  39.012  0.00  0.00            
ATOM    482  N   PHE X  64      12.133  15.992  40.708  0.00  0.00            
ATOM    483  CA  PHE X  64      13.465  15.799  40.253  0.00  0.00            
ATOM    484  CB  PHE X  64      14.504  16.454  41.181  0.00  0.00            
ATOM    485  CG  PHE X  64      15.909  16.451  40.624  0.00  0.00            
ATOM    486  CD1 PHE X  64      16.685  15.295  40.659  0.00  0.00            
ATOM    487  CD2 PHE X  64      16.459  17.603  40.069  0.00  0.00            
ATOM    488  CE1 PHE X  64      17.993  15.285  40.148  0.00  0.00            
ATOM    489  CE2 PHE X  64      17.761  17.600  39.560  0.00  0.00            
ATOM    490  CZ  PHE X  64      18.526  16.440  39.600  0.00  0.00            
ATOM    491  C   PHE X  64      13.771  14.242  40.009  0.00  0.00            
ATOM    492  O   PHE X  64      14.275  13.768  39.002  0.00  0.00            
ATOM    493  N   PRO X  65      13.485  13.515  41.089  0.00  0.00            
ATOM    494  CA  PRO X  65      13.760  12.038  40.999  0.00  0.00            
ATOM    495  CB  PRO X  65      13.291  11.564  42.362  0.00  0.00            
ATOM    496  CG  PRO X  65      13.643  12.703  43.229  0.00  0.00            
ATOM    497  CD  PRO X  65      13.150  13.869  42.431  0.00  0.00            
ATOM    498  C   PRO X  65      12.930  11.393  39.957  0.00  0.00            
ATOM    499  O   PRO X  65      13.450  10.530  39.247  0.00  0.00            
ATOM    500  N   GLU X  66      11.688  11.831  39.775  0.00  0.00            
ATOM    501  CA  GLU X  66      10.805  11.330  38.738  0.00  0.00            
ATOM    502  CB  GLU X  66       9.405  11.936  38.882  0.00  0.00            
ATOM    503  CG  GLU X  66       8.765  11.623  40.229  0.00  0.00            
ATOM    504  CD  GLU X  66       7.391  12.263  40.452  0.00  0.00            
ATOM    505  OE1 GLU X  66       7.075  13.304  39.823  0.00  0.00            
ATOM    506  OE2 GLU X  66       6.630  11.727  41.296  0.00  0.00            
ATOM    507  C   GLU X  66      11.432  11.650  37.382  0.00  0.00            
ATOM    508  O   GLU X  66      11.472  10.777  36.504  0.00  0.00            
ATOM    509  N   PHE X  67      11.964  12.861  37.224  0.00  0.00            
ATOM    510  CA  PHE X  67      12.662  13.239  36.048  0.00  0.00            
ATOM    511  CB  PHE X  67      13.166  14.672  36.185  0.00  0.00            
ATOM    512  CG  PHE X  67      14.070  15.106  35.072  0.00  0.00            
ATOM    513  CD1 PHE X  67      13.566  15.325  33.794  0.00  0.00            
ATOM    514  CD2 PHE X  67      15.427  15.316  35.307  0.00  0.00            
ATOM    515  CE1 PHE X  67      14.400  15.750  32.756  0.00  0.00            
ATOM    516  CE2 PHE X  67      16.275  15.741  34.279  0.00  0.00            
ATOM    517  CZ  PHE X  67      15.756  15.960  32.997  0.00  0.00            
ATOM    518  C   PHE X  67      13.909  12.389  35.744  0.00  0.00            
ATOM    519  O   PHE X  67      14.283  12.172  34.594  0.00  0.00            
ATOM    520  N   LEU X  68      14.577  11.975  36.820  0.00  0.00            
ATOM    521  CA  LEU X  68      15.719  11.147  36.664  0.00  0.00            
ATOM    522  CB  LEU X  68      16.412  10.983  38.020  0.00  0.00            
ATOM    523  CG  LEU X  68      17.132  12.230  38.537  0.00  0.00            
ATOM    524  CD1 LEU X  68      17.493  12.060  39.995  0.00  0.00            
ATOM    525  CD2 LEU X  68      18.376  12.501  37.703  0.00  0.00            
ATOM    526  C   LEU X  68      15.342   9.802  36.199  0.00  0.00            
ATOM    527  O   LEU X  68      16.037   9.178  35.419  0.00  0.00            
ATOM    528  N   SER X  69      14.151   9.370  36.588  0.00  0.00            
ATOM    529  CA  SER X  69      13.600   8.125  36.077  0.00  0.00            
ATOM    530  CB  SER X  69      12.365   7.711  36.870  0.00  0.00            
ATOM    531  OG  SER X  69      12.651   7.464  38.238  0.00  0.00            
ATOM    532  C   SER X  69      13.237   8.239  34.608  0.00  0.00            
ATOM    533  O   SER X  69      13.408   7.318  33.811  0.00  0.00            
ATOM    534  N   LEU X  70      12.751   9.425  34.248  0.00  0.00            
ATOM    535  CA  LEU X  70      12.476   9.675  32.867  0.00  0.00            
ATOM    536  CB  LEU X  70      11.793  11.033  32.665  0.00  0.00            
ATOM    537  CG  LEU X  70      10.414  11.195  33.306  0.00  0.00            
ATOM    538  CD1 LEU X  70       9.656  12.347  32.666  0.00  0.00            
ATOM    539  CD2 LEU X  70       9.618   9.903  33.204  0.00  0.00            
ATOM    540  C   LEU X  70      13.610   9.569  31.877  0.00  0.00            
ATOM    541  O   LEU X  70      13.512   9.106  30.740  0.00  0.00            
ATOM    542  N   MET X  71      14.732  10.116  32.351  0.00  0.00            
ATOM    543  CA  MET X  71      15.899   9.932  31.584  0.00  0.00            
ATOM    544  CB  MET X  71      17.025  10.705  32.281  0.00  0.00            
ATOM    545  CG  MET X  71      16.791  12.193  32.455  0.00  0.00            
ATOM    546  SD  MET X  71      16.823  13.069  30.899  0.00  0.00            
ATOM    547  CE  MET X  71      15.163  12.999  30.472  0.00  0.00            
ATOM    548  C   MET X  71      16.586   8.628  31.527  0.00  0.00            
ATOM    549  O   MET X  71      17.473   8.267  30.749  0.00  0.00            
ATOM    550  N   ALA X  72      16.104   7.854  32.495  0.00  0.00            
ATOM    551  CA  ALA X  72      16.568   6.531  32.582  0.00  0.00            
ATOM    552  CB  ALA X  72      16.445   5.899  33.977  0.00  0.00            
ATOM    553  C   ALA X  72      15.768   5.506  31.795  0.00  0.00            
ATOM    554  O   ALA X  72      16.077   4.346  31.529  0.00  0.00            
ATOM    555  N   ARG X  73      14.593   6.034  31.462  0.00  0.00            
ATOM    556  CA  ARG X  73      13.686   5.274  30.652  0.00  0.00            
ATOM    557  CB  ARG X  73      12.374   4.894  31.346  0.00  0.00            
ATOM    558  CG  ARG X  73      11.501   6.043  31.822  0.00  0.00            
ATOM    559  CD  ARG X  73      10.225   5.499  32.485  0.00  0.00            
ATOM    560  NE  ARG X  73      10.152   5.734  33.933  0.00  0.00            
ATOM    561  CZ  ARG X  73      10.980   5.210  34.838  0.00  0.00            
ATOM    562  NH1 ARG X  73      11.973   4.405  34.477  0.00  0.00            
ATOM    563  NH2 ARG X  73      10.811   5.487  36.118  0.00  0.00            
ATOM    564  C   ARG X  73      13.994   5.743  29.155  0.00  0.00            
ATOM    565  O   ARG X  73      14.316   5.088  28.163  0.00  0.00            
ATOM    566  N   LYS X  74      13.801   7.066  29.121  0.00  0.00            
ATOM    567  CA  LYS X  74      14.078   7.583  27.781  0.00  0.00            
ATOM    568  CB  LYS X  74      13.167   8.809  27.654  0.00  0.00            
ATOM    569  CG  LYS X  74      11.694   8.509  27.784  0.00  0.00            
ATOM    570  CD  LYS X  74      10.862   9.750  27.550  0.00  0.00            
ATOM    571  CE  LYS X  74       9.411   9.546  27.983  0.00  0.00            
ATOM    572  NZ  LYS X  74       8.511  10.727  27.693  0.00  0.00            
ATOM    573  C   LYS X  74      15.417   7.689  27.241  0.00  0.00            
ATOM    574  O   LYS X  74      15.743   7.449  25.999  0.00  0.00            
ATOM    575  N   MET X  75      16.270   7.973  28.172  0.00  0.00            
ATOM    576  CA  MET X  75      17.726   8.067  27.784  0.00  0.00            
ATOM    577  CB  MET X  75      18.508   8.531  29.012  0.00  0.00            
ATOM    578  CG  MET X  75      19.513   9.648  28.761  0.00  0.00            
ATOM    579  SD  MET X  75      18.956  11.310  28.117  0.00  0.00            
ATOM    580  CE  MET X  75      18.300  10.938  26.495  0.00  0.00            
ATOM    581  C   MET X  75      18.298   6.712  27.303  0.00  0.00            
ATOM    582  O   MET X  75      19.338   6.569  26.659  0.00  0.00            
ATOM    583  N   LYS X  76      17.562   5.686  27.723  0.00  0.00            
ATOM    584  CA  LYS X  76      17.938   4.350  27.292  0.00  0.00            
ATOM    585  CB  LYS X  76      17.808   3.424  28.508  0.00  0.00            
ATOM    586  CG  LYS X  76      19.041   3.348  29.390  0.00  0.00            
ATOM    587  CD  LYS X  76      19.426   4.713  29.916  0.00  0.00            
ATOM    588  CE  LYS X  76      20.615   4.635  30.850  0.00  0.00            
ATOM    589  NZ  LYS X  76      20.901   5.972  31.436  0.00  0.00            
ATOM    590  C   LYS X  76      17.246   3.526  26.292  0.00  0.00            
ATOM    591  O   LYS X  76      17.793   2.812  25.437  0.00  0.00            
ATOM    592  N   GLU X  77      15.926   3.657  26.383  0.00  0.00            
ATOM    593  CA  GLU X  77      15.159   2.904  25.346  0.00  0.00            
ATOM    594  CB  GLU X  77      13.955   2.441  26.175  0.00  0.00            
ATOM    595  CG  GLU X  77      14.358   1.644  27.413  0.00  0.00            
ATOM    596  CD  GLU X  77      15.221   0.441  27.087  0.00  0.00            
ATOM    597  OE1 GLU X  77      14.831  -0.369  26.219  0.00  0.00            
ATOM    598  OE2 GLU X  77      16.303   0.287  27.692  0.00  0.00            
ATOM    599  C   GLU X  77      14.978   2.704  23.917  0.00  0.00            
ATOM    600  O   GLU X  77      14.962   1.705  23.181  0.00  0.00            
ATOM    601  N   GLN X  78      14.813   3.940  23.455  0.00  0.00            
ATOM    602  CA  GLN X  78      14.698   3.825  22.022  0.00  0.00            
ATOM    603  CB  GLN X  78      13.609   4.853  21.724  0.00  0.00            
ATOM    604  CG  GLN X  78      12.280   4.576  22.406  0.00  0.00            
ATOM    605  CD  GLN X  78      11.294   5.717  22.229  0.00  0.00            
ATOM    606  OE1 GLN X  78      11.470   6.806  22.785  0.00  0.00            
ATOM    607  NE2 GLN X  78      10.252   5.475  21.441  0.00  0.00            
ATOM    608  C   GLN X  78      15.273   4.298  20.791  0.00  0.00            
ATOM    609  O   GLN X  78      15.020   5.149  19.960  0.00  0.00            
ATOM    610  N   ASP X  79      16.396   3.623  20.758  0.00  0.00            
ATOM    611  CA  ASP X  79      17.156   3.899  19.554  0.00  0.00            
ATOM    612  CB  ASP X  79      18.612   3.429  19.768  0.00  0.00            
ATOM    613  CG  ASP X  79      19.633   4.268  18.987  0.00  0.00            
ATOM    614  OD1 ASP X  79      19.365   5.454  18.677  0.00  0.00            
ATOM    615  OD2 ASP X  79      20.721   3.733  18.677  0.00  0.00            
ATOM    616  C   ASP X  79      17.160   2.917  18.516  0.00  0.00            
ATOM    617  O   ASP X  79      18.028   2.140  18.125  0.00  0.00            
ATOM    618  N   SER X  80      15.900   2.874  18.075  0.00  0.00            
ATOM    619  CA  SER X  80      15.518   2.077  17.052  0.00  0.00            
ATOM    620  CB  SER X  80      14.365   1.226  17.606  0.00  0.00            
ATOM    621  OG  SER X  80      13.125   1.919  17.551  0.00  0.00            
ATOM    622  C   SER X  80      15.610   2.663  15.480  0.00  0.00            
ATOM    623  O   SER X  80      16.140   2.475  14.412  0.00  0.00            
ATOM    624  N   GLU X  81      14.683   3.617  15.549  0.00  0.00            
ATOM    625  CA  GLU X  81      14.862   4.195  14.177  0.00  0.00            
ATOM    626  CB  GLU X  81      13.378   4.175  13.748  0.00  0.00            
ATOM    627  CG  GLU X  81      12.869   2.739  13.597  0.00  0.00            
ATOM    628  CD  GLU X  81      11.361   2.640  13.519  0.00  0.00            
ATOM    629  OE1 GLU X  81      10.678   2.708  14.565  0.00  0.00            
ATOM    630  OE2 GLU X  81      10.831   2.448  12.403  0.00  0.00            
ATOM    631  C   GLU X  81      14.695   5.775  14.729  0.00  0.00            
ATOM    632  O   GLU X  81      14.084   5.852  15.801  0.00  0.00            
ATOM    633  N   GLU X  82      15.200   6.864  14.126  0.00  0.00            
ATOM    634  CA  GLU X  82      16.123   7.191  12.767  0.00  0.00            
ATOM    635  CB  GLU X  82      15.609   8.618  13.002  0.00  0.00            
ATOM    636  CG  GLU X  82      16.000   9.602  11.877  0.00  0.00            
ATOM    637  CD  GLU X  82      14.916  10.645  11.613  0.00  0.00            
ATOM    638  OE1 GLU X  82      14.162  10.953  12.566  0.00  0.00            
ATOM    639  OE2 GLU X  82      14.819  11.166  10.468  0.00  0.00            
ATOM    640  C   GLU X  82      17.541   6.955  12.642  0.00  0.00            
ATOM    641  O   GLU X  82      18.330   7.148  11.727  0.00  0.00            
ATOM    642  N   GLU X  83      17.907   6.508  13.836  0.00  0.00            
ATOM    643  CA  GLU X  83      19.191   6.152  13.785  0.00  0.00            
ATOM    644  CB  GLU X  83      19.618   5.977  15.250  0.00  0.00            
ATOM    645  CG  GLU X  83      18.925   4.847  16.017  0.00  0.00            
ATOM    646  CD  GLU X  83      19.470   3.464  15.691  0.00  0.00            
ATOM    647  OE1 GLU X  83      20.673   3.349  15.365  0.00  0.00            
ATOM    648  OE2 GLU X  83      18.697   2.481  15.784  0.00  0.00            
ATOM    649  C   GLU X  83      19.753   4.973  13.202  0.00  0.00            
ATOM    650  O   GLU X  83      20.908   4.688  12.920  0.00  0.00            
ATOM    651  N   LEU X  84      18.721   4.233  12.978  0.00  0.00            
ATOM    652  CA  LEU X  84      18.964   3.072  12.312  0.00  0.00            
ATOM    653  CB  LEU X  84      17.792   2.223  12.895  0.00  0.00            
ATOM    654  CG  LEU X  84      18.213   1.167  13.941  0.00  0.00            
ATOM    655  CD1 LEU X  84      17.072   0.220  14.327  0.00  0.00            
ATOM    656  CD2 LEU X  84      19.362   0.311  13.393  0.00  0.00            
ATOM    657  C   LEU X  84      18.842   3.402  10.829  0.00  0.00            
ATOM    658  O   LEU X  84      19.399   2.826   9.895  0.00  0.00            
ATOM    659  N   ILE X  85      18.094   4.494  10.664  0.00  0.00            
ATOM    660  CA  ILE X  85      18.056   5.127   9.494  0.00  0.00            
ATOM    661  CB  ILE X  85      17.178   6.399   9.528  0.00  0.00            
ATOM    662  CG1 ILE X  85      15.775   6.040  10.020  0.00  0.00            
ATOM    663  CG2 ILE X  85      17.113   7.030   8.140  0.00  0.00            
ATOM    664  CD1 ILE X  85      14.870   7.233  10.227  0.00  0.00            
ATOM    665  C   ILE X  85      19.333   5.545   8.838  0.00  0.00            
ATOM    666  O   ILE X  85      19.617   5.490   7.637  0.00  0.00            
ATOM    667  N   GLU X  86      20.153   6.048   9.754  0.00  0.00            
ATOM    668  CA  GLU X  86      21.413   6.429   9.317  0.00  0.00            
ATOM    669  CB  GLU X  86      22.023   7.272  10.440  0.00  0.00            
ATOM    670  CG  GLU X  86      23.025   8.317   9.993  0.00  0.00            
ATOM    671  CD  GLU X  86      22.361   9.579   9.474  0.00  0.00            
ATOM    672  OE1 GLU X  86      21.602  10.213  10.234  0.00  0.00            
ATOM    673  OE2 GLU X  86      22.609   9.944   8.305  0.00  0.00            
ATOM    674  C   GLU X  86      22.250   5.282   8.809  0.00  0.00            
ATOM    675  O   GLU X  86      22.981   5.299   7.836  0.00  0.00            
ATOM    676  N   ALA X  87      22.039   4.180   9.515  0.00  0.00            
ATOM    677  CA  ALA X  87      22.622   2.998   9.048  0.00  0.00            
ATOM    678  CB  ALA X  87      22.809   2.158  10.288  0.00  0.00            
ATOM    679  C   ALA X  87      22.050   2.386   7.800  0.00  0.00            
ATOM    680  O   ALA X  87      22.765   1.943   6.908  0.00  0.00            
ATOM    681  N   PHE X  88      20.727   2.466   7.671  0.00  0.00            
ATOM    682  CA  PHE X  88      20.125   2.127   6.521  0.00  0.00            
ATOM    683  CB  PHE X  88      18.600   2.252   6.694  0.00  0.00            
ATOM    684  CG  PHE X  88      17.807   1.222   5.923  0.00  0.00            
ATOM    685  CD1 PHE X  88      17.830   1.196   4.537  0.00  0.00            
ATOM    686  CD2 PHE X  88      17.063   0.255   6.589  0.00  0.00            
ATOM    687  CE1 PHE X  88      17.132   0.219   3.825  0.00  0.00            
ATOM    688  CE2 PHE X  88      16.364  -0.718   5.885  0.00  0.00            
ATOM    689  CZ  PHE X  88      16.401  -0.737   4.500  0.00  0.00            
ATOM    690  C   PHE X  88      20.342   2.975   5.247  0.00  0.00            
ATOM    691  O   PHE X  88      20.061   2.573   4.127  0.00  0.00            
ATOM    692  N   LYS X  89      20.859   4.182   5.452  0.00  0.00            
ATOM    693  CA  LYS X  89      21.156   4.977   4.356  0.00  0.00            
ATOM    694  CB  LYS X  89      21.521   6.377   4.850  0.00  0.00            
ATOM    695  CG  LYS X  89      20.440   7.419   4.611  0.00  0.00            
ATOM    696  CD  LYS X  89      19.907   7.991   5.921  0.00  0.00            
ATOM    697  CE  LYS X  89      19.165   9.304   5.697  0.00  0.00            
ATOM    698  NZ  LYS X  89      19.704  10.402   6.550  0.00  0.00            
ATOM    699  C   LYS X  89      22.387   4.544   3.579  0.00  0.00            
ATOM    700  O   LYS X  89      22.709   4.973   2.468  0.00  0.00            
ATOM    701  N   VAL X  90      23.101   3.644   4.250  0.00  0.00            
ATOM    702  CA  VAL X  90      24.312   3.090   3.669  0.00  0.00            
ATOM    703  CB  VAL X  90      25.486   2.746   4.612  0.00  0.00            
ATOM    704  CG1 VAL X  90      26.530   1.941   3.874  0.00  0.00            
ATOM    705  CG2 VAL X  90      26.156   4.022   5.096  0.00  0.00            
ATOM    706  C   VAL X  90      23.721   1.982   2.694  0.00  0.00            
ATOM    707  O   VAL X  90      24.028   1.828   1.503  0.00  0.00            
ATOM    708  N   PHE X  91      22.841   1.204   3.322  0.00  0.00            
ATOM    709  CA  PHE X  91      22.240   0.160   2.507  0.00  0.00            
ATOM    710  CB  PHE X  91      21.584  -0.822   3.471  0.00  0.00            
ATOM    711  CG  PHE X  91      22.462  -1.198   4.628  0.00  0.00            
ATOM    712  CD1 PHE X  91      23.350  -2.265   4.527  0.00  0.00            
ATOM    713  CD2 PHE X  91      22.418  -0.466   5.814  0.00  0.00            
ATOM    714  CE1 PHE X  91      24.191  -2.601   5.598  0.00  0.00            
ATOM    715  CE2 PHE X  91      23.248  -0.789   6.885  0.00  0.00            
ATOM    716  CZ  PHE X  91      24.140  -1.860   6.779  0.00  0.00            
ATOM    717  C   PHE X  91      21.362   0.660   1.392  0.00  0.00            
ATOM    718  O   PHE X  91      21.235   0.126   0.277  0.00  0.00            
ATOM    719  N   ASP X  92      20.733   1.778   1.748  0.00  0.00            
ATOM    720  CA  ASP X  92      19.782   2.347   0.755  0.00  0.00            
ATOM    721  CB  ASP X  92      18.907   3.399   1.446  0.00  0.00            
ATOM    722  CG  ASP X  92      17.893   2.709   2.356  0.00  0.00            
ATOM    723  OD1 ASP X  92      17.137   1.842   1.873  0.00  0.00            
ATOM    724  OD2 ASP X  92      17.887   3.057   3.555  0.00  0.00            
ATOM    725  C   ASP X  92      20.616   3.633   0.258  0.00  0.00            
ATOM    726  O   ASP X  92      20.296   4.814   0.158  0.00  0.00            
ATOM    727  N   ARG X  93      21.717   3.167  -0.314  0.00  0.00            
ATOM    728  CA  ARG X  93      22.412   3.670  -1.503  0.00  0.00            
ATOM    729  CB  ARG X  93      23.253   2.791  -2.423  0.00  0.00            
ATOM    730  CG  ARG X  93      24.434   3.524  -3.035  0.00  0.00            
ATOM    731  CD  ARG X  93      25.474   3.902  -1.980  0.00  0.00            
ATOM    732  NE  ARG X  93      26.520   4.746  -2.556  0.00  0.00            
ATOM    733  CZ  ARG X  93      26.362   6.030  -2.852  0.00  0.00            
ATOM    734  NH1 ARG X  93      25.205   6.637  -2.612  0.00  0.00            
ATOM    735  NH2 ARG X  93      27.359   6.705  -3.408  0.00  0.00            
ATOM    736  C   ARG X  93      21.961   4.942  -2.328  0.00  0.00            
ATOM    737  O   ARG X  93      22.509   6.033  -2.361  0.00  0.00            
ATOM    738  N   ASP X  94      20.950   4.648  -3.137  0.00  0.00            
ATOM    739  CA  ASP X  94      20.469   5.770  -3.880  0.00  0.00            
ATOM    740  CB  ASP X  94      19.724   5.147  -5.071  0.00  0.00            
ATOM    741  CG  ASP X  94      19.194   6.183  -6.048  0.00  0.00            
ATOM    742  OD1 ASP X  94      18.068   6.685  -5.838  0.00  0.00            
ATOM    743  OD2 ASP X  94      19.906   6.489  -7.030  0.00  0.00            
ATOM    744  C   ASP X  94      19.443   6.714  -3.148  0.00  0.00            
ATOM    745  O   ASP X  94      19.013   7.741  -3.674  0.00  0.00            
ATOM    746  N   GLY X  95      19.115   6.353  -1.910  0.00  0.00            
ATOM    747  CA  GLY X  95      18.212   7.064  -1.204  0.00  0.00            
ATOM    748  C   GLY X  95      16.654   7.145  -1.261  0.00  0.00            
ATOM    749  O   GLY X  95      15.995   7.623  -0.336  0.00  0.00            
ATOM    750  N   ASN X  96      16.081   6.587  -2.326  0.00  0.00            
ATOM    751  CA  ASN X  96      14.743   6.287  -2.319  0.00  0.00            
ATOM    752  CB  ASN X  96      14.412   5.310  -3.448  0.00  0.00            
ATOM    753  CG  ASN X  96      14.884   5.806  -4.790  0.00  0.00            
ATOM    754  OD1 ASN X  96      14.926   7.014  -5.037  0.00  0.00            
ATOM    755  ND2 ASN X  96      15.239   4.879  -5.674  0.00  0.00            
ATOM    756  C   ASN X  96      13.792   5.577  -1.415  0.00  0.00            
ATOM    757  O   ASN X  96      12.731   5.072  -1.775  0.00  0.00            
ATOM    758  N   GLY X  97      14.266   5.448  -0.179  0.00  0.00            
ATOM    759  CA  GLY X  97      13.482   4.712   0.825  0.00  0.00            
ATOM    760  C   GLY X  97      13.631   3.149   0.811  0.00  0.00            
ATOM    761  O   GLY X  97      13.660   2.426   1.805  0.00  0.00            
ATOM    762  N   LEU X  98      13.731   2.663  -0.413  0.00  0.00            
ATOM    763  CA  LEU X  98      13.856   1.217  -0.568  0.00  0.00            
ATOM    764  CB  LEU X  98      13.149   0.762  -1.859  0.00  0.00            
ATOM    765  CG  LEU X  98      11.641   1.019  -1.927  0.00  0.00            
ATOM    766  CD1 LEU X  98      11.139   0.824  -3.360  0.00  0.00            
ATOM    767  CD2 LEU X  98      10.922   0.126  -0.949  0.00  0.00            
ATOM    768  C   LEU X  98      15.243   0.736  -0.560  0.00  0.00            
ATOM    769  O   LEU X  98      16.174   1.529  -0.698  0.00  0.00            
ATOM    770  N   ILE X  99      15.419  -0.563  -0.335  0.00  0.00            
ATOM    771  CA  ILE X  99      16.719  -1.184  -0.253  0.00  0.00            
ATOM    772  CB  ILE X  99      17.143  -1.792   1.056  0.00  0.00            
ATOM    773  CG1 ILE X  99      17.276  -0.774   2.160  0.00  0.00            
ATOM    774  CG2 ILE X  99      18.416  -2.611   0.843  0.00  0.00            
ATOM    775  CD1 ILE X  99      17.585  -1.350   3.530  0.00  0.00            
ATOM    776  C   ILE X  99      16.432  -2.333  -1.371  0.00  0.00            
ATOM    777  O   ILE X  99      15.770  -3.348  -1.176  0.00  0.00            
ATOM    778  N   SER X 100      16.941  -2.018  -2.553  0.00  0.00            
ATOM    779  CA  SER X 100      16.905  -2.916  -3.567  0.00  0.00            
ATOM    780  CB  SER X 100      17.362  -2.191  -4.834  0.00  0.00            
ATOM    781  OG  SER X 100      17.375  -3.062  -5.949  0.00  0.00            
ATOM    782  C   SER X 100      17.466  -4.249  -3.355  0.00  0.00            
ATOM    783  O   SER X 100      18.182  -4.383  -2.346  0.00  0.00            
ATOM    784  N   ALA X 101      17.221  -5.216  -4.216  0.00  0.00            
ATOM    785  CA  ALA X 101      17.826  -6.517  -4.049  0.00  0.00            
ATOM    786  CB  ALA X 101      16.676  -6.896  -4.983  0.00  0.00            
ATOM    787  C   ALA X 101      19.349  -6.412  -4.192  0.00  0.00            
ATOM    788  O   ALA X 101      20.087  -7.011  -3.414  0.00  0.00            
ATOM    789  N   ALA X 102      19.805  -5.602  -5.139  0.00  0.00            
ATOM    790  CA  ALA X 102      21.185  -5.357  -5.399  0.00  0.00            
ATOM    791  CB  ALA X 102      21.240  -4.769  -6.817  0.00  0.00            
ATOM    792  C   ALA X 102      21.866  -4.669  -4.176  0.00  0.00            
ATOM    793  O   ALA X 102      22.942  -5.029  -3.722  0.00  0.00            
ATOM    794  N   GLU X 103      21.198  -3.614  -3.709  0.00  0.00            
ATOM    795  CA  GLU X 103      21.710  -2.901  -2.558  0.00  0.00            
ATOM    796  CB  GLU X 103      20.857  -1.685  -2.228  0.00  0.00            
ATOM    797  CG  GLU X 103      21.019  -0.553  -3.217  0.00  0.00            
ATOM    798  CD  GLU X 103      20.079   0.598  -2.955  0.00  0.00            
ATOM    799  OE1 GLU X 103      18.968   0.351  -2.467  0.00  0.00            
ATOM    800  OE2 GLU X 103      20.436   1.757  -3.239  0.00  0.00            
ATOM    801  C   GLU X 103      21.890  -3.795  -1.371  0.00  0.00            
ATOM    802  O   GLU X 103      22.937  -3.780  -0.708  0.00  0.00            
ATOM    803  N   LEU X 104      20.894  -4.646  -1.132  0.00  0.00            
ATOM    804  CA  LEU X 104      20.985  -5.616  -0.022  0.00  0.00            
ATOM    805  CB  LEU X 104      19.714  -6.427   0.189  0.00  0.00            
ATOM    806  CG  LEU X 104      18.445  -5.785   0.654  0.00  0.00            
ATOM    807  CD1 LEU X 104      17.369  -6.834   0.975  0.00  0.00            
ATOM    808  CD2 LEU X 104      18.723  -4.992   1.940  0.00  0.00            
ATOM    809  C   LEU X 104      22.122  -6.606  -0.293  0.00  0.00            
ATOM    810  O   LEU X 104      22.845  -6.914   0.648  0.00  0.00            
ATOM    811  N   ARG X 105      22.347  -7.044  -1.531  0.00  0.00            
ATOM    812  CA  ARG X 105      23.421  -7.834  -1.895  0.00  0.00            
ATOM    813  CB  ARG X 105      23.251  -8.333  -3.328  0.00  0.00            
ATOM    814  CG  ARG X 105      22.117  -9.338  -3.451  0.00  0.00            
ATOM    815  CD  ARG X 105      22.237 -10.190  -4.694  0.00  0.00            
ATOM    816  NE  ARG X 105      21.516  -9.631  -5.836  0.00  0.00            
ATOM    817  CZ  ARG X 105      21.896  -9.785  -7.100  0.00  0.00            
ATOM    818  NH1 ARG X 105      22.997 -10.470  -7.387  0.00  0.00            
ATOM    819  NH2 ARG X 105      21.140  -9.313  -8.084  0.00  0.00            
ATOM    820  C   ARG X 105      24.777  -7.124  -1.535  0.00  0.00            
ATOM    821  O   ARG X 105      25.679  -7.741  -0.977  0.00  0.00            
ATOM    822  N   HIS X 106      24.895  -5.837  -1.855  0.00  0.00            
ATOM    823  CA  HIS X 106      26.024  -5.136  -1.519  0.00  0.00            
ATOM    824  CB  HIS X 106      25.726  -3.677  -1.950  0.00  0.00            
ATOM    825  CG  HIS X 106      26.836  -2.689  -1.745  0.00  0.00            
ATOM    826  ND1 HIS X 106      26.759  -1.377  -2.220  0.00  0.00            
ATOM    827  CD2 HIS X 106      28.029  -2.759  -1.131  0.00  0.00            
ATOM    828  CE1 HIS X 106      27.845  -0.720  -1.905  0.00  0.00            
ATOM    829  NE2 HIS X 106      28.627  -1.534  -1.253  0.00  0.00            
ATOM    830  C   HIS X 106      26.314  -5.071  -0.058  0.00  0.00            
ATOM    831  O   HIS X 106      27.460  -5.194   0.355  0.00  0.00            
ATOM    832  N   VAL X 107      25.270  -4.840   0.730  0.00  0.00            
ATOM    833  CA  VAL X 107      25.361  -4.805   2.179  0.00  0.00            
ATOM    834  CB  VAL X 107      23.996  -4.416   2.838  0.00  0.00            
ATOM    835  CG1 VAL X 107      24.025  -4.628   4.352  0.00  0.00            
ATOM    836  CG2 VAL X 107      23.665  -2.971   2.528  0.00  0.00            
ATOM    837  C   VAL X 107      25.798  -6.065   2.802  0.00  0.00            
ATOM    838  O   VAL X 107      26.700  -6.032   3.648  0.00  0.00            
ATOM    839  N   MET X 108      25.207  -7.196   2.418  0.00  0.00            
ATOM    840  CA  MET X 108      25.599  -8.507   2.892  0.00  0.00            
ATOM    841  CB  MET X 108      24.732  -9.606   2.296  0.00  0.00            
ATOM    842  CG  MET X 108      23.259  -9.452   2.614  0.00  0.00            
ATOM    843  SD  MET X 108      22.290 -10.657   1.646  0.00  0.00            
ATOM    844  CE  MET X 108      22.762 -12.068   2.443  0.00  0.00            
ATOM    845  C   MET X 108      27.062  -8.831   2.664  0.00  0.00            
ATOM    846  O   MET X 108      27.721  -9.332   3.569  0.00  0.00            
ATOM    847  N   THR X 109      27.607  -8.487   1.500  0.00  0.00            
ATOM    848  CA  THR X 109      28.981  -8.644   1.252  0.00  0.00            
ATOM    849  CB  THR X 109      29.220  -8.132  -0.224  0.00  0.00            
ATOM    850  OG1 THR X 109      28.695  -9.197  -1.083  0.00  0.00            
ATOM    851  CG2 THR X 109      30.661  -7.805  -0.607  0.00  0.00            
ATOM    852  C   THR X 109      29.847  -7.820   2.186  0.00  0.00            
ATOM    853  O   THR X 109      30.849  -8.328   2.681  0.00  0.00            
ATOM    854  N   ASN X 110      29.453  -6.587   2.497  0.00  0.00            
ATOM    855  CA  ASN X 110      30.097  -5.825   3.432  0.00  0.00            
ATOM    856  CB  ASN X 110      29.467  -4.435   3.514  0.00  0.00            
ATOM    857  CG  ASN X 110      29.584  -3.651   2.209  0.00  0.00            
ATOM    858  OD1 ASN X 110      30.239  -4.080   1.258  0.00  0.00            
ATOM    859  ND2 ASN X 110      28.932  -2.499   2.157  0.00  0.00            
ATOM    860  C   ASN X 110      30.128  -6.439   4.838  0.00  0.00            
ATOM    861  O   ASN X 110      31.161  -6.440   5.501  0.00  0.00            
ATOM    862  N   LEU X 111      29.010  -7.018   5.272  0.00  0.00            
ATOM    863  CA  LEU X 111      28.993  -7.715   6.448  0.00  0.00            
ATOM    864  CB  LEU X 111      27.548  -8.074   6.774  0.00  0.00            
ATOM    865  CG  LEU X 111      26.579  -6.934   7.101  0.00  0.00            
ATOM    866  CD1 LEU X 111      25.165  -7.468   7.263  0.00  0.00            
ATOM    867  CD2 LEU X 111      27.065  -6.243   8.367  0.00  0.00            
ATOM    868  C   LEU X 111      29.621  -9.091   6.559  0.00  0.00            
ATOM    869  O   LEU X 111      29.656  -9.874   7.516  0.00  0.00            
ATOM    870  N   GLY X 112      30.205  -9.417   5.423  0.00  0.00            
ATOM    871  CA  GLY X 112      30.916 -10.701   5.432  0.00  0.00            
ATOM    872  C   GLY X 112      30.359 -11.817   4.744  0.00  0.00            
ATOM    873  O   GLY X 112      31.024 -12.515   3.983  0.00  0.00            
ATOM    874  N   GLU X 113      29.037 -11.897   4.821  0.00  0.00            
ATOM    875  CA  GLU X 113      28.185 -12.876   3.997  0.00  0.00            
ATOM    876  CB  GLU X 113      26.706 -12.891   4.373  0.00  0.00            
ATOM    877  CG  GLU X 113      26.411 -13.167   5.827  0.00  0.00            
ATOM    878  CD  GLU X 113      25.015 -12.684   6.241  0.00  0.00            
ATOM    879  OE1 GLU X 113      24.595 -11.555   5.829  0.00  0.00            
ATOM    880  OE2 GLU X 113      24.353 -13.435   7.006  0.00  0.00            
ATOM    881  C   GLU X 113      28.388 -12.932   2.527  0.00  0.00            
ATOM    882  O   GLU X 113      27.802 -11.993   2.011  0.00  0.00            
ATOM    883  N   LYS X 114      28.956 -13.894   1.811  0.00  0.00            
ATOM    884  CA  LYS X 114      28.912 -13.597   0.396  0.00  0.00            
ATOM    885  CB  LYS X 114      29.994 -14.570  -0.102  0.00  0.00            
ATOM    886  CG  LYS X 114      31.398 -14.158   0.387  0.00  0.00            
ATOM    887  CD  LYS X 114      32.437 -14.990  -0.381  0.00  0.00            
ATOM    888  CE  LYS X 114      33.830 -14.359  -0.316  0.00  0.00            
ATOM    889  NZ  LYS X 114      34.382 -14.473   1.064  0.00  0.00            
ATOM    890  C   LYS X 114      28.000 -14.797  -0.033  0.00  0.00            
ATOM    891  O   LYS X 114      28.427 -15.835  -0.513  0.00  0.00            
ATOM    892  N   LEU X 115      26.683 -14.567   0.066  0.00  0.00            
ATOM    893  CA  LEU X 115      25.588 -15.150  -0.405  0.00  0.00            
ATOM    894  CB  LEU X 115      24.353 -14.775   0.424  0.00  0.00            
ATOM    895  CG  LEU X 115      23.889 -15.574   1.649  0.00  0.00            
ATOM    896  CD1 LEU X 115      25.017 -16.329   2.316  0.00  0.00            
ATOM    897  CD2 LEU X 115      23.233 -14.611   2.630  0.00  0.00            
ATOM    898  C   LEU X 115      25.216 -15.037  -1.934  0.00  0.00            
ATOM    899  O   LEU X 115      25.272 -13.984  -2.571  0.00  0.00            
ATOM    900  N   THR X 116      24.891 -16.195  -2.492  0.00  0.00            
ATOM    901  CA  THR X 116      24.515 -16.159  -3.855  0.00  0.00            
ATOM    902  CB  THR X 116      23.961 -17.551  -4.195  0.00  0.00            
ATOM    903  OG1 THR X 116      22.773 -17.790  -3.432  0.00  0.00            
ATOM    904  CG2 THR X 116      24.986 -18.622  -3.885  0.00  0.00            
ATOM    905  C   THR X 116      23.276 -15.319  -4.091  0.00  0.00            
ATOM    906  O   THR X 116      22.336 -15.105  -3.329  0.00  0.00            
ATOM    907  N   ASP X 117      23.378 -14.800  -5.311  0.00  0.00            
ATOM    908  CA  ASP X 117      22.342 -14.031  -6.022  0.00  0.00            
ATOM    909  CB  ASP X 117      22.397 -13.862  -7.527  0.00  0.00            
ATOM    910  CG  ASP X 117      23.565 -13.038  -8.003  0.00  0.00            
ATOM    911  OD1 ASP X 117      24.279 -12.472  -7.058  0.00  0.00            
ATOM    912  OD2 ASP X 117      23.884 -13.010  -9.167  0.00  0.00            
ATOM    913  C   ASP X 117      20.920 -14.589  -5.951  0.00  0.00            
ATOM    914  O   ASP X 117      19.889 -13.929  -6.099  0.00  0.00            
ATOM    915  N   ASP X 118      20.924 -15.902  -5.739  0.00  0.00            
ATOM    916  CA  ASP X 118      19.656 -16.615  -5.604  0.00  0.00            
ATOM    917  CB  ASP X 118      19.821 -18.119  -5.826  0.00  0.00            
ATOM    918  CG  ASP X 118      20.128 -18.475  -7.269  0.00  0.00            
ATOM    919  OD1 ASP X 118      19.871 -17.643  -8.159  0.00  0.00            
ATOM    920  OD2 ASP X 118      20.629 -19.589  -7.512  0.00  0.00            
ATOM    921  C   ASP X 118      19.235 -16.429  -4.136  0.00  0.00            
ATOM    922  O   ASP X 118      18.080 -16.154  -3.829  0.00  0.00            
ATOM    923  N   GLU X 119      20.199 -16.547  -3.224  0.00  0.00            
ATOM    924  CA  GLU X 119      19.926 -16.333  -1.907  0.00  0.00            
ATOM    925  CB  GLU X 119      21.180 -16.659  -1.090  0.00  0.00            
ATOM    926  CG  GLU X 119      21.668 -18.086  -1.308  0.00  0.00            
ATOM    927  CD  GLU X 119      22.961 -18.444  -0.565  0.00  0.00            
ATOM    928  OE1 GLU X 119      23.767 -17.537  -0.238  0.00  0.00            
ATOM    929  OE2 GLU X 119      23.182 -19.659  -0.335  0.00  0.00            
ATOM    930  C   GLU X 119      19.490 -14.909  -1.540  0.00  0.00            
ATOM    931  O   GLU X 119      18.632 -14.658  -0.696  0.00  0.00            
ATOM    932  N   VAL X 120      20.083 -13.966  -2.270  0.00  0.00            
ATOM    933  CA  VAL X 120      19.690 -12.555  -2.076  0.00  0.00            
ATOM    934  CB  VAL X 120      20.597 -11.619  -2.874  0.00  0.00            
ATOM    935  CG1 VAL X 120      20.215 -10.152  -2.741  0.00  0.00            
ATOM    936  CG2 VAL X 120      22.053 -11.872  -2.426  0.00  0.00            
ATOM    937  C   VAL X 120      18.178 -12.322  -2.337  0.00  0.00            
ATOM    938  O   VAL X 120      17.461 -11.685  -1.572  0.00  0.00            
ATOM    939  N   ASP X 121      17.703 -12.883  -3.447  0.00  0.00            
ATOM    940  CA  ASP X 121      16.307 -12.709  -3.748  0.00  0.00            
ATOM    941  CB  ASP X 121      16.028 -13.252  -5.147  0.00  0.00            
ATOM    942  CG  ASP X 121      16.717 -12.542  -6.288  0.00  0.00            
ATOM    943  OD1 ASP X 121      17.235 -11.421  -6.102  0.00  0.00            
ATOM    944  OD2 ASP X 121      16.726 -13.118  -7.400  0.00  0.00            
ATOM    945  C   ASP X 121      15.434 -13.418  -2.753  0.00  0.00            
ATOM    946  O   ASP X 121      14.358 -12.954  -2.380  0.00  0.00            
ATOM    947  N   GLU X 122      15.938 -14.551  -2.269  0.00  0.00            
ATOM    948  CA  GLU X 122      15.170 -15.319  -1.239  0.00  0.00            
ATOM    949  CB  GLU X 122      16.001 -16.531  -0.830  0.00  0.00            
ATOM    950  CG  GLU X 122      16.170 -17.609  -1.922  0.00  0.00            
ATOM    951  CD  GLU X 122      14.867 -18.387  -2.010  0.00  0.00            
ATOM    952  OE1 GLU X 122      14.496 -19.045  -1.006  0.00  0.00            
ATOM    953  OE2 GLU X 122      14.197 -18.288  -3.060  0.00  0.00            
ATOM    954  C   GLU X 122      14.987 -14.431   0.046  0.00  0.00            
ATOM    955  O   GLU X 122      13.908 -14.371   0.626  0.00  0.00            
ATOM    956  N   MET X 123      16.052 -13.750   0.463  0.00  0.00            
ATOM    957  CA  MET X 123      15.948 -12.906   1.545  0.00  0.00            
ATOM    958  CB  MET X 123      17.321 -12.296   1.832  0.00  0.00            
ATOM    959  CG  MET X 123      18.283 -13.328   2.368  0.00  0.00            
ATOM    960  SD  MET X 123      19.990 -12.811   2.481  0.00  0.00            
ATOM    961  CE  MET X 123      19.938 -11.837   4.009  0.00  0.00            
ATOM    962  C   MET X 123      15.005 -11.780   1.412  0.00  0.00            
ATOM    963  O   MET X 123      14.307 -11.452   2.363  0.00  0.00            
ATOM    964  N   ILE X 124      14.979 -11.164   0.235  0.00  0.00            
ATOM    965  CA  ILE X 124      14.053 -10.108  -0.108  0.00  0.00            
ATOM    966  CB  ILE X 124      14.282  -9.525  -1.524  0.00  0.00            
ATOM    967  CG1 ILE X 124      15.641  -8.837  -1.579  0.00  0.00            
ATOM    968  CG2 ILE X 124      13.174  -8.530  -1.876  0.00  0.00            
ATOM    969  CD1 ILE X 124      16.139  -8.578  -3.006  0.00  0.00            
ATOM    970  C   ILE X 124      12.563 -10.467  -0.006  0.00  0.00            
ATOM    971  O   ILE X 124      11.730  -9.777   0.562  0.00  0.00            
ATOM    972  N   ARG X 125      12.259 -11.604  -0.631  0.00  0.00            
ATOM    973  CA  ARG X 125      10.875 -12.089  -0.580  0.00  0.00            
ATOM    974  CB  ARG X 125      10.763 -13.400  -1.341  0.00  0.00            
ATOM    975  CG  ARG X 125      10.906 -13.268  -2.850  0.00  0.00            
ATOM    976  CD  ARG X 125      10.853 -14.564  -3.540  0.00  0.00            
ATOM    977  NE  ARG X 125      10.949 -14.398  -4.997  0.00  0.00            
ATOM    978  CZ  ARG X 125       9.948 -14.007  -5.775  0.00  0.00            
ATOM    979  NH1 ARG X 125       8.750 -13.748  -5.273  0.00  0.00            
ATOM    980  NH2 ARG X 125      10.158 -13.893  -7.099  0.00  0.00            
ATOM    981  C   ARG X 125      10.389 -12.396   0.756  0.00  0.00            
ATOM    982  O   ARG X 125       9.212 -12.129   0.962  0.00  0.00            
ATOM    983  N   GLU X 126      11.202 -12.891   1.683  0.00  0.00            
ATOM    984  CA  GLU X 126      10.991 -13.070   3.064  0.00  0.00            
ATOM    985  CB  GLU X 126      12.167 -13.717   3.792  0.00  0.00            
ATOM    986  CG  GLU X 126      12.441 -15.147   3.355  0.00  0.00            
ATOM    987  CD  GLU X 126      13.787 -15.675   3.827  0.00  0.00            
ATOM    988  OE1 GLU X 126      14.654 -14.862   4.218  0.00  0.00            
ATOM    989  OE2 GLU X 126      13.990 -16.908   3.783  0.00  0.00            
ATOM    990  C   GLU X 126      10.578 -11.879   3.866  0.00  0.00            
ATOM    991  O   GLU X 126       9.629 -12.072   4.624  0.00  0.00            
ATOM    992  N   ALA X 127      11.136 -10.681   3.707  0.00  0.00            
ATOM    993  CA  ALA X 127      10.799  -9.492   4.271  0.00  0.00            
ATOM    994  CB  ALA X 127      11.997  -9.060   5.091  0.00  0.00            
ATOM    995  C   ALA X 127       9.996  -8.514   3.425  0.00  0.00            
ATOM    996  O   ALA X 127       9.691  -7.415   3.859  0.00  0.00            
ATOM    997  N   ASP X 128       9.596  -8.935   2.226  0.00  0.00            
ATOM    998  CA  ASP X 128       8.725  -8.168   1.409  0.00  0.00            
ATOM    999  CB  ASP X 128       9.079  -8.367  -0.073  0.00  0.00            
ATOM   1000  CG  ASP X 128       8.314  -7.442  -1.026  0.00  0.00            
ATOM   1001  OD1 ASP X 128       7.299  -6.906  -0.585  0.00  0.00            
ATOM   1002  OD2 ASP X 128       8.740  -7.293  -2.177  0.00  0.00            
ATOM   1003  C   ASP X 128       7.512  -7.464   1.819  0.00  0.00            
ATOM   1004  O   ASP X 128       7.353  -6.256   1.706  0.00  0.00            
ATOM   1005  N   ILE X 129       6.563  -8.277   2.276  0.00  0.00            
ATOM   1006  CA  ILE X 129       5.198  -7.856   2.613  0.00  0.00            
ATOM   1007  CB  ILE X 129       4.791  -7.286   3.988  0.00  0.00            
ATOM   1008  CG1 ILE X 129       5.343  -8.191   5.092  0.00  0.00            
ATOM   1009  CG2 ILE X 129       3.279  -7.212   4.110  0.00  0.00            
ATOM   1010  CD1 ILE X 129       5.195  -7.622   6.495  0.00  0.00            
ATOM   1011  C   ILE X 129       4.309  -7.215   1.534  0.00  0.00            
ATOM   1012  O   ILE X 129       3.319  -7.780   1.065  0.00  0.00            
ATOM   1013  N   ASP X 130       4.619  -5.948   1.272  0.00  0.00            
ATOM   1014  CA  ASP X 130       3.829  -5.151   0.336  0.00  0.00            
ATOM   1015  CB  ASP X 130       4.435  -3.761   0.127  0.00  0.00            
ATOM   1016  CG  ASP X 130       4.301  -2.865   1.347  0.00  0.00            
ATOM   1017  OD1 ASP X 130       3.646  -3.276   2.325  0.00  0.00            
ATOM   1018  OD2 ASP X 130       4.858  -1.744   1.328  0.00  0.00            
ATOM   1019  C   ASP X 130       3.768  -5.520  -1.169  0.00  0.00            
ATOM   1020  O   ASP X 130       3.077  -4.895  -1.981  0.00  0.00            
ATOM   1021  N   GLY X 131       4.684  -6.412  -1.545  0.00  0.00            
ATOM   1022  CA  GLY X 131       4.971  -6.839  -2.830  0.00  0.00            
ATOM   1023  C   GLY X 131       5.792  -6.046  -3.888  0.00  0.00            
ATOM   1024  O   GLY X 131       6.038  -6.599  -4.960  0.00  0.00            
ATOM   1025  N   ASP X 132       6.256  -4.843  -3.624  0.00  0.00            
ATOM   1026  CA  ASP X 132       7.108  -4.148  -4.442  0.00  0.00            
ATOM   1027  CB  ASP X 132       7.718  -2.967  -3.675  0.00  0.00            
ATOM   1028  CG  ASP X 132       6.714  -1.915  -3.331  0.00  0.00            
ATOM   1029  OD1 ASP X 132       5.650  -1.829  -3.892  0.00  0.00            
ATOM   1030  OD2 ASP X 132       7.210  -0.974  -2.577  0.00  0.00            
ATOM   1031  C   ASP X 132       8.516  -4.595  -4.914  0.00  0.00            
ATOM   1032  O   ASP X 132       9.248  -3.844  -5.571  0.00  0.00            
ATOM   1033  N   GLY X 133       8.893  -5.799  -4.480  0.00  0.00            
ATOM   1034  CA  GLY X 133      10.170  -6.376  -4.622  0.00  0.00            
ATOM   1035  C   GLY X 133      11.348  -5.606  -4.095  0.00  0.00            
ATOM   1036  O   GLY X 133      12.403  -5.513  -4.722  0.00  0.00            
ATOM   1037  N   HIS X 134      11.120  -4.976  -2.948  0.00  0.00            
ATOM   1038  CA  HIS X 134      12.098  -4.195  -2.249  0.00  0.00            
ATOM   1039  CB  HIS X 134      12.122  -2.686  -2.582  0.00  0.00            
ATOM   1040  CG  HIS X 134      12.645  -2.364  -3.952  0.00  0.00            
ATOM   1041  ND1 HIS X 134      11.948  -2.650  -5.096  0.00  0.00            
ATOM   1042  CD2 HIS X 134      13.824  -1.798  -4.354  0.00  0.00            
ATOM   1043  CE1 HIS X 134      12.652  -2.269  -6.163  0.00  0.00            
ATOM   1044  NE2 HIS X 134      13.784  -1.724  -5.713  0.00  0.00            
ATOM   1045  C   HIS X 134      11.655  -4.068  -0.777  0.00  0.00            
ATOM   1046  O   HIS X 134      10.494  -4.207  -0.396  0.00  0.00            
ATOM   1047  N   ILE X 135      12.665  -3.800   0.041  0.00  0.00            
ATOM   1048  CA  ILE X 135      12.519  -3.675   1.477  0.00  0.00            
ATOM   1049  CB  ILE X 135      13.750  -4.226   2.213  0.00  0.00            
ATOM   1050  CG1 ILE X 135      14.075  -5.649   1.766  0.00  0.00            
ATOM   1051  CG2 ILE X 135      13.539  -4.184   3.709  0.00  0.00            
ATOM   1052  CD1 ILE X 135      15.424  -6.108   2.262  0.00  0.00            
ATOM   1053  C   ILE X 135      12.647  -2.142   1.809  0.00  0.00            
ATOM   1054  O   ILE X 135      13.560  -1.441   1.386  0.00  0.00            
ATOM   1055  N   ASN X 136      11.637  -1.669   2.527  0.00  0.00            
ATOM   1056  CA  ASN X 136      11.587  -0.375   3.018  0.00  0.00            
ATOM   1057  CB  ASN X 136      10.293   0.355   2.654  0.00  0.00            
ATOM   1058  CG  ASN X 136      10.346   1.848   3.037  0.00  0.00            
ATOM   1059  OD1 ASN X 136      10.909   2.645   2.302  0.00  0.00            
ATOM   1060  ND2 ASN X 136       9.874   2.237   4.223  0.00  0.00            
ATOM   1061  C   ASN X 136      12.028  -0.413   4.406  0.00  0.00            
ATOM   1062  O   ASN X 136      12.109  -1.498   4.976  0.00  0.00            
ATOM   1063  N   TYR X 137      12.421   0.727   5.000  0.00  0.00            
ATOM   1064  CA  TYR X 137      12.864   0.737   6.371  0.00  0.00            
ATOM   1065  CB  TYR X 137      12.978   2.159   6.852  0.00  0.00            
ATOM   1066  CG  TYR X 137      14.029   2.352   7.907  0.00  0.00            
ATOM   1067  CD1 TYR X 137      13.661   2.581   9.229  0.00  0.00            
ATOM   1068  CD2 TYR X 137      15.389   2.349   7.590  0.00  0.00            
ATOM   1069  CE1 TYR X 137      14.615   2.783  10.224  0.00  0.00            
ATOM   1070  CE2 TYR X 137      16.367   2.549   8.570  0.00  0.00            
ATOM   1071  CZ  TYR X 137      15.966   2.761   9.890  0.00  0.00            
ATOM   1072  OH  TYR X 137      16.886   2.952  10.854  0.00  0.00            
ATOM   1073  C   TYR X 137      12.151  -0.098   7.410  0.00  0.00            
ATOM   1074  O   TYR X 137      12.821  -0.856   8.117  0.00  0.00            
ATOM   1075  N   GLU X 138      10.826  -0.068   7.450  0.00  0.00            
ATOM   1076  CA  GLU X 138      10.029  -0.867   8.289  0.00  0.00            
ATOM   1077  CB  GLU X 138       8.535  -0.517   8.188  0.00  0.00            
ATOM   1078  CG  GLU X 138       7.759  -1.063   9.400  0.00  0.00            
ATOM   1079  CD  GLU X 138       6.295  -0.630   9.408  0.00  0.00            
ATOM   1080  OE1 GLU X 138       5.505  -1.340   8.767  0.00  0.00            
ATOM   1081  OE2 GLU X 138       5.982   0.407  10.051  0.00  0.00            
ATOM   1082  C   GLU X 138      10.255  -2.373   8.172  0.00  0.00            
ATOM   1083  O   GLU X 138      10.424  -3.112   9.130  0.00  0.00            
ATOM   1084  N   GLU X 139      10.212  -2.813   6.914  0.00  0.00            
ATOM   1085  CA  GLU X 139      10.445  -4.252   6.660  0.00  0.00            
ATOM   1086  CB  GLU X 139      10.294  -4.560   5.156  0.00  0.00            
ATOM   1087  CG  GLU X 139       8.974  -5.250   4.759  0.00  0.00            
ATOM   1088  CD  GLU X 139       7.741  -4.600   5.376  0.00  0.00            
ATOM   1089  OE1 GLU X 139       7.552  -3.378   5.199  0.00  0.00            
ATOM   1090  OE2 GLU X 139       6.967  -5.319   6.038  0.00  0.00            
ATOM   1091  C   GLU X 139      11.847  -4.675   7.117  0.00  0.00            
ATOM   1092  O   GLU X 139      11.972  -5.746   7.701  0.00  0.00            
ATOM   1093  N   PHE X 140      12.874  -3.847   6.931  0.00  0.00            
ATOM   1094  CA  PHE X 140      14.109  -4.062   7.428  0.00  0.00            
ATOM   1095  CB  PHE X 140      15.051  -2.922   6.998  0.00  0.00            
ATOM   1096  CG  PHE X 140      16.475  -3.362   6.746  0.00  0.00            
ATOM   1097  CD1 PHE X 140      17.257  -3.866   7.773  0.00  0.00            
ATOM   1098  CD2 PHE X 140      17.019  -3.303   5.469  0.00  0.00            
ATOM   1099  CE1 PHE X 140      18.558  -4.312   7.533  0.00  0.00            
ATOM   1100  CE2 PHE X 140      18.314  -3.743   5.224  0.00  0.00            
ATOM   1101  CZ  PHE X 140      19.084  -4.251   6.258  0.00  0.00            
ATOM   1102  C   PHE X 140      14.170  -4.252   8.957  0.00  0.00            
ATOM   1103  O   PHE X 140      14.804  -5.172   9.464  0.00  0.00            
ATOM   1104  N   VAL X 141      13.457  -3.398   9.688  0.00  0.00            
ATOM   1105  CA  VAL X 141      13.399  -3.543  11.082  0.00  0.00            
ATOM   1106  CB  VAL X 141      12.778  -2.366  11.842  0.00  0.00            
ATOM   1107  CG1 VAL X 141      12.539  -2.662  13.338  0.00  0.00            
ATOM   1108  CG2 VAL X 141      13.658  -1.146  11.729  0.00  0.00            
ATOM   1109  C   VAL X 141      12.738  -4.907  11.492  0.00  0.00            
ATOM   1110  O   VAL X 141      13.215  -5.616  12.372  0.00  0.00            
ATOM   1111  N   ARG X 142      11.649  -5.261  10.812  0.00  0.00            
ATOM   1112  CA  ARG X 142      11.050  -6.503  11.067  0.00  0.00            
ATOM   1113  CB  ARG X 142       9.683  -6.528  10.387  0.00  0.00            
ATOM   1114  CG  ARG X 142       8.696  -5.586  11.056  0.00  0.00            
ATOM   1115  CD  ARG X 142       7.260  -5.938  10.740  0.00  0.00            
ATOM   1116  NE  ARG X 142       6.746  -5.228   9.572  0.00  0.00            
ATOM   1117  CZ  ARG X 142       5.832  -5.724   8.744  0.00  0.00            
ATOM   1118  NH1 ARG X 142       5.340  -6.941   8.947  0.00  0.00            
ATOM   1119  NH2 ARG X 142       5.359  -4.980   7.752  0.00  0.00            
ATOM   1120  C   ARG X 142      11.879  -7.703  10.731  0.00  0.00            
ATOM   1121  O   ARG X 142      11.901  -8.658  11.500  0.00  0.00            
ATOM   1122  N   MET X 143      12.652  -7.650   9.648  0.00  0.00            
ATOM   1123  CA  MET X 143      13.573  -8.656   9.342  0.00  0.00            
ATOM   1124  CB  MET X 143      14.303  -8.316   8.041  0.00  0.00            
ATOM   1125  CG  MET X 143      13.377  -8.397   6.852  0.00  0.00            
ATOM   1126  SD  MET X 143      14.031  -7.757   5.316  0.00  0.00            
ATOM   1127  CE  MET X 143      15.074  -9.147   4.799  0.00  0.00            
ATOM   1128  C   MET X 143      14.659  -8.874  10.392  0.00  0.00            
ATOM   1129  O   MET X 143      14.966 -10.015  10.721  0.00  0.00            
ATOM   1130  N   MET X 144      15.187  -7.803  10.981  0.00  0.00            
ATOM   1131  CA  MET X 144      16.041  -7.898  12.036  0.00  0.00            
ATOM   1132  CB  MET X 144      16.465  -6.500  12.490  0.00  0.00            
ATOM   1133  CG  MET X 144      17.320  -5.818  11.450  0.00  0.00            
ATOM   1134  SD  MET X 144      17.650  -4.084  11.735  0.00  0.00            
ATOM   1135  CE  MET X 144      18.969  -4.199  12.973  0.00  0.00            
ATOM   1136  C   MET X 144      15.541  -8.635  13.258  0.00  0.00            
ATOM   1137  O   MET X 144      16.263  -9.420  13.862  0.00  0.00            
ATOM   1138  N   VAL X 145      14.307  -8.329  13.642  0.00  0.00            
ATOM   1139  CA  VAL X 145      13.640  -9.024  14.649  0.00  0.00            
ATOM   1140  CB  VAL X 145      12.227  -8.400  14.899  0.00  0.00            
ATOM   1141  CG1 VAL X 145      11.432  -9.208  15.924  0.00  0.00            
ATOM   1142  CG2 VAL X 145      12.370  -6.969  15.372  0.00  0.00            
ATOM   1143  C   VAL X 145      13.493 -10.504  14.624  0.00  0.00            
ATOM   1144  O   VAL X 145      13.745 -11.340  15.595  0.00  0.00            
ATOM   1145  N   SER X 146      13.050 -10.857  13.460  0.00  0.00            
ATOM   1146  CA  SER X 146      12.739 -12.333  13.315  0.00  0.00            
ATOM   1147  CB  SER X 146      12.121 -12.645  11.944  0.00  0.00            
ATOM   1148  OG  SER X 146      13.064 -12.495  10.895  0.00  0.00            
ATOM   1149  C   SER X 146      14.074 -13.099  13.464  0.00  0.00            
ATOM   1150  O   SER X 146      14.218 -14.207  14.002  0.00  0.00            
END
ATOM      1  N   GLU X   1      24.255   0.455  36.470  0.00  0.00            
ATOM      2  CA  GLU X   1      25.175   1.007  35.387  0.00  0.00            
ATOM      3  CB  GLU X   1      24.243   1.051  34.175  0.00  0.00            
ATOM      4  CG  GLU X   1      24.886   1.654  32.930  0.00  0.00            
ATOM      5  CD  GLU X   1      23.934   1.755  31.750  0.00  0.00            
ATOM      6  OE1 GLU X   1      22.964   0.968  31.685  0.00  0.00            
ATOM      7  OE2 GLU X   1      24.162   2.624  30.883  0.00  0.00            
ATOM      8  C   GLU X   1      25.515   2.337  35.584  0.00  0.00            
ATOM      9  O   GLU X   1      24.670   3.121  36.033  0.00  0.00            
ATOM     10  N   GLN X   2      26.799   2.654  35.435  0.00  0.00            
ATOM     11  CA  GLN X   2      27.086   3.990  35.694  0.00  0.00            
ATOM     12  CB  GLN X   2      28.616   3.920  35.675  0.00  0.00            
ATOM     13  CG  GLN X   2      29.313   5.216  36.091  0.00  0.00            
ATOM     14  CD  GLN X   2      29.177   5.481  37.570  0.00  0.00            
ATOM     15  OE1 GLN X   2      28.959   4.628  38.422  0.00  0.00            
ATOM     16  NE2 GLN X   2      29.266   6.766  37.994  0.00  0.00            
ATOM     17  C   GLN X   2      27.210   5.250  35.206  0.00  0.00            
ATOM     18  O   GLN X   2      28.121   5.535  34.428  0.00  0.00            
ATOM     19  N   LEU X   3      26.089   5.989  35.298  0.00  0.00            
ATOM     20  CA  LEU X   3      26.029   7.167  34.430  0.00  0.00            
ATOM     21  CB  LEU X   3      24.668   7.811  34.728  0.00  0.00            
ATOM     22  CG  LEU X   3      23.493   6.842  34.546  0.00  0.00            
ATOM     23  CD1 LEU X   3      22.173   7.569  34.793  0.00  0.00            
ATOM     24  CD2 LEU X   3      23.520   6.258  33.130  0.00  0.00            
ATOM     25  C   LEU X   3      27.068   8.097  34.595  0.00  0.00            
ATOM     26  O   LEU X   3      27.597   8.158  35.698  0.00  0.00            
ATOM     27  N   THR X   4      27.508   8.777  33.548  0.00  0.00            
ATOM     28  CA  THR X   4      28.639   9.661  33.653  0.00  0.00            
ATOM     29  CB  THR X   4      29.263   9.776  32.215  0.00  0.00            
ATOM     30  OG1 THR X   4      28.209  10.432  31.421  0.00  0.00            
ATOM     31  CG2 THR X   4      29.749   8.512  31.551  0.00  0.00            
ATOM     32  C   THR X   4      28.115  11.128  33.802  0.00  0.00            
ATOM     33  O   THR X   4      27.102  11.637  33.323  0.00  0.00            
ATOM     34  N   GLU X   5      28.934  11.780  34.630  0.00  0.00            
ATOM     35  CA  GLU X   5      28.764  13.095  34.985  0.00  0.00            
ATOM     36  CB  GLU X   5      29.944  13.803  35.635  0.00  0.00            
ATOM     37  CG  GLU X   5      30.275  13.192  36.983  0.00  0.00            
ATOM     38  CD  GLU X   5      31.302  13.955  37.746  0.00  0.00            
ATOM     39  OE1 GLU X   5      32.097  14.711  37.223  0.00  0.00            
ATOM     40  OE2 GLU X   5      31.410  13.700  39.044  0.00  0.00            
ATOM     41  C   GLU X   5      28.254  14.090  33.939  0.00  0.00            
ATOM     42  O   GLU X   5      27.445  14.992  34.138  0.00  0.00            
ATOM     43  N   GLU X   6      28.844  13.883  32.763  0.00  0.00            
ATOM     44  CA  GLU X   6      28.414  14.728  31.663  0.00  0.00            
ATOM     45  CB  GLU X   6      29.396  14.619  30.528  0.00  0.00            
ATOM     46  CG  GLU X   6      30.750  15.214  30.791  0.00  0.00            
ATOM     47  CD  GLU X   6      31.752  14.902  29.661  0.00  0.00            
ATOM     48  OE1 GLU X   6      31.446  14.060  28.766  0.00  0.00            
ATOM     49  OE2 GLU X   6      32.857  15.499  29.677  0.00  0.00            
ATOM     50  C   GLU X   6      26.891  14.432  31.405  0.00  0.00            
ATOM     51  O   GLU X   6      25.978  15.251  31.336  0.00  0.00            
ATOM     52  N   GLN X   7      26.705  13.123  31.343  0.00  0.00            
ATOM     53  CA  GLN X   7      25.394  12.612  31.095  0.00  0.00            
ATOM     54  CB  GLN X   7      25.464  11.114  30.894  0.00  0.00            
ATOM     55  CG  GLN X   7      26.232  10.809  29.597  0.00  0.00            
ATOM     56  CD  GLN X   7      26.160   9.352  29.304  0.00  0.00            
ATOM     57  OE1 GLN X   7      25.055   8.834  29.189  0.00  0.00            
ATOM     58  NE2 GLN X   7      27.298   8.669  29.193  0.00  0.00            
ATOM     59  C   GLN X   7      24.419  13.137  32.081  0.00  0.00            
ATOM     60  O   GLN X   7      23.296  13.498  31.782  0.00  0.00            
ATOM     61  N   ILE X   8      24.900  13.267  33.309  0.00  0.00            
ATOM     62  CA  ILE X   8      24.069  13.855  34.340  0.00  0.00            
ATOM     63  CB  ILE X   8      24.734  13.741  35.736  0.00  0.00            
ATOM     64  CG1 ILE X   8      24.878  12.275  36.144  0.00  0.00            
ATOM     65  CG2 ILE X   8      23.901  14.478  36.763  0.00  0.00            
ATOM     66  CD1 ILE X   8      25.568  12.082  37.497  0.00  0.00            
ATOM     67  C   ILE X   8      23.929  15.380  34.077  0.00  0.00            
ATOM     68  O   ILE X   8      22.837  15.921  34.219  0.00  0.00            
ATOM     69  N   ALA X   9      24.994  16.045  33.634  0.00  0.00            
ATOM     70  CA  ALA X   9      24.935  17.359  33.239  0.00  0.00            
ATOM     71  CB  ALA X   9      26.310  17.837  32.819  0.00  0.00            
ATOM     72  C   ALA X   9      23.943  17.616  32.089  0.00  0.00            
ATOM     73  O   ALA X   9      23.165  18.563  32.129  0.00  0.00            
ATOM     74  N   GLU X  10      23.946  16.746  31.080  0.00  0.00            
ATOM     75  CA  GLU X  10      23.040  16.850  30.067  0.00  0.00            
ATOM     76  CB  GLU X  10      23.360  15.779  29.019  0.00  0.00            
ATOM     77  CG  GLU X  10      24.791  15.870  28.504  0.00  0.00            
ATOM     78  CD  GLU X  10      25.185  14.778  27.503  0.00  0.00            
ATOM     79  OE1 GLU X  10      24.576  13.680  27.503  0.00  0.00            
ATOM     80  OE2 GLU X  10      26.142  15.020  26.726  0.00  0.00            
ATOM     81  C   GLU X  10      21.550  16.756  30.535  0.00  0.00            
ATOM     82  O   GLU X  10      20.678  17.534  30.163  0.00  0.00            
ATOM     83  N   PHE X  11      21.301  15.781  31.407  0.00  0.00            
ATOM     84  CA  PHE X  11      19.975  15.663  31.923  0.00  0.00            
ATOM     85  CB  PHE X  11      19.934  14.413  32.831  0.00  0.00            
ATOM     86  CG  PHE X  11      18.920  14.473  33.971  0.00  0.00            
ATOM     87  CD1 PHE X  11      17.546  14.380  33.708  0.00  0.00            
ATOM     88  CD2 PHE X  11      19.379  14.649  35.278  0.00  0.00            
ATOM     89  CE1 PHE X  11      16.649  14.465  34.770  0.00  0.00            
ATOM     90  CE2 PHE X  11      18.474  14.730  36.332  0.00  0.00            
ATOM     91  CZ  PHE X  11      17.105  14.638  36.080  0.00  0.00            
ATOM     92  C   PHE X  11      19.565  16.834  32.800  0.00  0.00            
ATOM     93  O   PHE X  11      18.434  17.297  32.697  0.00  0.00            
ATOM     94  N   LYS X  12      20.482  17.379  33.596  0.00  0.00            
ATOM     95  CA  LYS X  12      20.239  18.538  34.330  0.00  0.00            
ATOM     96  CB  LYS X  12      21.325  18.843  35.349  0.00  0.00            
ATOM     97  CG  LYS X  12      21.457  17.716  36.382  0.00  0.00            
ATOM     98  CD  LYS X  12      22.380  18.117  37.505  0.00  0.00            
ATOM     99  CE  LYS X  12      22.628  17.028  38.541  0.00  0.00            
ATOM    100  NZ  LYS X  12      24.074  16.995  38.926  0.00  0.00            
ATOM    101  C   LYS X  12      19.850  19.759  33.438  0.00  0.00            
ATOM    102  O   LYS X  12      18.906  20.487  33.728  0.00  0.00            
ATOM    103  N   GLU X  13      20.574  19.948  32.336  0.00  0.00            
ATOM    104  CA  GLU X  13      20.245  20.951  31.455  0.00  0.00            
ATOM    105  CB  GLU X  13      21.314  20.999  30.359  0.00  0.00            
ATOM    106  CG  GLU X  13      22.720  21.178  30.917  0.00  0.00            
ATOM    107  CD  GLU X  13      23.836  21.164  29.866  0.00  0.00            
ATOM    108  OE1 GLU X  13      23.656  20.580  28.769  0.00  0.00            
ATOM    109  OE2 GLU X  13      24.921  21.724  30.163  0.00  0.00            
ATOM    110  C   GLU X  13      18.790  20.805  30.865  0.00  0.00            
ATOM    111  O   GLU X  13      17.979  21.724  30.799  0.00  0.00            
ATOM    112  N   ALA X  14      18.499  19.576  30.443  0.00  0.00            
ATOM    113  CA  ALA X  14      17.192  19.368  29.922  0.00  0.00            
ATOM    114  CB  ALA X  14      17.117  17.957  29.378  0.00  0.00            
ATOM    115  C   ALA X  14      16.087  19.530  30.973  0.00  0.00            
ATOM    116  O   ALA X  14      15.049  20.135  30.728  0.00  0.00            
ATOM    117  N   PHE X  15      16.347  19.033  32.181  0.00  0.00            
ATOM    118  CA  PHE X  15      15.406  19.211  33.236  0.00  0.00            
ATOM    119  CB  PHE X  15      15.888  18.434  34.475  0.00  0.00            
ATOM    120  CG  PHE X  15      14.769  17.919  35.352  0.00  0.00            
ATOM    121  CD1 PHE X  15      13.917  18.793  36.007  0.00  0.00            
ATOM    122  CD2 PHE X  15      14.551  16.553  35.492  0.00  0.00            
ATOM    123  CE1 PHE X  15      12.858  18.318  36.782  0.00  0.00            
ATOM    124  CE2 PHE X  15      13.500  16.075  36.265  0.00  0.00            
ATOM    125  CZ  PHE X  15      12.650  16.959  36.909  0.00  0.00            
ATOM    126  C   PHE X  15      15.207  20.708  33.608  0.00  0.00            
ATOM    127  O   PHE X  15      14.082  21.148  33.820  0.00  0.00            
ATOM    128  N   ALA X  16      16.286  21.488  33.632  0.00  0.00            
ATOM    129  CA  ALA X  16      16.193  22.845  33.847  0.00  0.00            
ATOM    130  CB  ALA X  16      17.579  23.454  33.857  0.00  0.00            
ATOM    131  C   ALA X  16      15.445  23.640  32.853  0.00  0.00            
ATOM    132  O   ALA X  16      14.735  24.587  33.186  0.00  0.00            
ATOM    133  N   LEU X  17      15.510  23.192  31.600  0.00  0.00            
ATOM    134  CA  LEU X  17      14.716  23.850  30.512  0.00  0.00            
ATOM    135  CB  LEU X  17      15.019  23.294  29.116  0.00  0.00            
ATOM    136  CG  LEU X  17      16.424  23.562  28.574  0.00  0.00            
ATOM    137  CD1 LEU X  17      16.458  23.398  27.063  0.00  0.00            
ATOM    138  CD2 LEU X  17      16.900  24.949  28.977  0.00  0.00            
ATOM    139  C   LEU X  17      13.182  23.719  30.634  0.00  0.00            
ATOM    140  O   LEU X  17      12.387  24.381  29.969  0.00  0.00            
ATOM    141  N   PHE X  18      12.800  22.747  31.457  0.00  0.00            
ATOM    142  CA  PHE X  18      11.387  22.490  31.681  0.00  0.00            
ATOM    143  CB  PHE X  18      11.068  21.005  31.436  0.00  0.00            
ATOM    144  CG  PHE X  18      11.551  20.473  30.115  0.00  0.00            
ATOM    145  CD1 PHE X  18      11.243  21.118  28.927  0.00  0.00            
ATOM    146  CD2 PHE X  18      12.323  19.319  30.065  0.00  0.00            
ATOM    147  CE1 PHE X  18      11.703  20.630  27.712  0.00  0.00            
ATOM    148  CE2 PHE X  18      12.779  18.830  28.859  0.00  0.00            
ATOM    149  CZ  PHE X  18      12.473  19.487  27.683  0.00  0.00            
ATOM    150  C   PHE X  18      10.940  22.940  33.024  0.00  0.00            
ATOM    151  O   PHE X  18       9.761  23.081  33.317  0.00  0.00            
ATOM    152  N   ASP X  19      11.930  23.196  33.872  0.00  0.00            
ATOM    153  CA  ASP X  19      11.645  23.671  35.255  0.00  0.00            
ATOM    154  CB  ASP X  19      12.856  23.587  36.197  0.00  0.00            
ATOM    155  CG  ASP X  19      13.340  22.168  36.426  0.00  0.00            
ATOM    156  OD1 ASP X  19      12.645  21.203  36.046  0.00  0.00            
ATOM    157  OD2 ASP X  19      14.442  22.029  37.001  0.00  0.00            
ATOM    158  C   ASP X  19      12.286  25.192  35.004  0.00  0.00            
ATOM    159  O   ASP X  19      13.467  25.486  35.243  0.00  0.00            
ATOM    160  N   LYS X  20      11.401  26.057  34.512  0.00  0.00            
ATOM    161  CA  LYS X  20      11.572  27.339  34.273  0.00  0.00            
ATOM    162  CB  LYS X  20      10.398  28.024  33.579  0.00  0.00            
ATOM    163  CG  LYS X  20       9.909  27.296  32.351  0.00  0.00            
ATOM    164  CD  LYS X  20       8.709  27.993  31.755  0.00  0.00            
ATOM    165  CE  LYS X  20       8.158  27.210  30.587  0.00  0.00            
ATOM    166  NZ  LYS X  20       6.902  27.820  30.091  0.00  0.00            
ATOM    167  C   LYS X  20      11.898  28.123  35.516  0.00  0.00            
ATOM    168  O   LYS X  20      12.916  28.815  35.636  0.00  0.00            
ATOM    169  N   ASP X  21      10.963  28.042  36.462  0.00  0.00            
ATOM    170  CA  ASP X  21      11.162  28.789  37.721  0.00  0.00            
ATOM    171  CB  ASP X  21       9.981  28.531  38.658  0.00  0.00            
ATOM    172  CG  ASP X  21       8.748  29.326  38.289  0.00  0.00            
ATOM    173  OD1 ASP X  21       8.883  30.391  37.646  0.00  0.00            
ATOM    174  OD2 ASP X  21       7.638  28.889  38.660  0.00  0.00            
ATOM    175  C   ASP X  21      12.114  28.187  38.676  0.00  0.00            
ATOM    176  O   ASP X  21      12.405  28.766  39.721  0.00  0.00            
ATOM    177  N   GLY X  22      12.681  27.041  38.300  0.00  0.00            
ATOM    178  CA  GLY X  22      13.877  26.606  39.198  0.00  0.00            
ATOM    179  C   GLY X  22      13.523  26.236  40.539  0.00  0.00            
ATOM    180  O   GLY X  22      14.295  26.402  41.487  0.00  0.00            
ATOM    181  N   ASP X  23      12.321  25.684  40.674  0.00  0.00            
ATOM    182  CA  ASP X  23      11.852  25.309  42.102  0.00  0.00            
ATOM    183  CB  ASP X  23      10.327  25.232  42.091  0.00  0.00            
ATOM    184  CG  ASP X  23       9.644  26.524  41.733  0.00  0.00            
ATOM    185  OD1 ASP X  23       9.671  27.527  42.490  0.00  0.00            
ATOM    186  OD2 ASP X  23       9.035  26.527  40.628  0.00  0.00            
ATOM    187  C   ASP X  23      12.023  23.838  42.343  0.00  0.00            
ATOM    188  O   ASP X  23      11.712  23.310  43.394  0.00  0.00            
ATOM    189  N   GLY X  24      12.503  23.135  41.333  0.00  0.00            
ATOM    190  CA  GLY X  24      12.773  21.692  41.587  0.00  0.00            
ATOM    191  C   GLY X  24      11.610  20.786  41.290  0.00  0.00            
ATOM    192  O   GLY X  24      11.477  19.664  41.778  0.00  0.00            
ATOM    193  N   THR X  25      10.700  21.334  40.486  0.00  0.00            
ATOM    194  CA  THR X  25       9.486  20.529  40.080  0.00  0.00            
ATOM    195  CB  THR X  25       8.137  20.756  40.819  0.00  0.00            
ATOM    196  OG1 THR X  25       7.617  22.049  40.488  0.00  0.00            
ATOM    197  CG2 THR X  25       8.283  20.578  42.389  0.00  0.00            
ATOM    198  C   THR X  25       9.229  20.873  38.529  0.00  0.00            
ATOM    199  O   THR X  25       9.672  21.939  38.050  0.00  0.00            
ATOM    200  N   ILE X  26       8.448  20.033  37.858  0.00  0.00            
ATOM    201  CA  ILE X  26       7.961  20.541  36.621  0.00  0.00            
ATOM    202  CB  ILE X  26       8.527  19.697  35.472  0.00  0.00            
ATOM    203  CG1 ILE X  26      10.028  19.908  35.372  0.00  0.00            
ATOM    204  CG2 ILE X  26       7.879  20.112  34.155  0.00  0.00            
ATOM    205  CD1 ILE X  26      10.764  18.782  34.674  0.00  0.00            
ATOM    206  C   ILE X  26       6.584  20.604  36.530  0.00  0.00            
ATOM    207  O   ILE X  26       6.079  19.486  36.627  0.00  0.00            
ATOM    208  N   THR X  27       5.845  21.710  36.402  0.00  0.00            
ATOM    209  CA  THR X  27       4.292  21.271  36.488  0.00  0.00            
ATOM    210  CB  THR X  27       3.730  22.415  37.336  0.00  0.00            
ATOM    211  OG1 THR X  27       4.238  23.645  36.821  0.00  0.00            
ATOM    212  CG2 THR X  27       4.159  22.258  38.798  0.00  0.00            
ATOM    213  C   THR X  27       3.762  21.141  35.148  0.00  0.00            
ATOM    214  O   THR X  27       4.546  21.366  34.224  0.00  0.00            
ATOM    215  N   THR X  28       2.488  20.834  34.946  0.00  0.00            
ATOM    216  CA  THR X  28       1.950  20.690  33.597  0.00  0.00            
ATOM    217  CB  THR X  28       0.454  20.308  33.650  0.00  0.00            
ATOM    218  OG1 THR X  28      -0.292  21.374  34.249  0.00  0.00            
ATOM    219  CG2 THR X  28       0.260  19.030  34.454  0.00  0.00            
ATOM    220  C   THR X  28       2.112  21.935  32.750  0.00  0.00            
ATOM    221  O   THR X  28       2.354  21.872  31.546  0.00  0.00            
ATOM    222  N   LYS X  29       2.024  23.088  33.410  0.00  0.00            
ATOM    223  CA  LYS X  29       2.223  24.359  32.705  0.00  0.00            
ATOM    224  CB  LYS X  29       1.890  25.593  33.524  0.00  0.00            
ATOM    225  CG  LYS X  29       0.403  25.774  33.852  0.00  0.00            
ATOM    226  CD  LYS X  29       0.267  26.589  35.128  0.00  0.00            
ATOM    227  CE  LYS X  29      -1.025  27.388  35.195  0.00  0.00            
ATOM    228  NZ  LYS X  29      -0.971  28.391  36.301  0.00  0.00            
ATOM    229  C   LYS X  29       3.623  24.380  32.001  0.00  0.00            
ATOM    230  O   LYS X  29       3.805  24.706  30.831  0.00  0.00            
ATOM    231  N   GLU X  30       4.609  24.006  32.807  0.00  0.00            
ATOM    232  CA  GLU X  30       5.955  24.009  32.308  0.00  0.00            
ATOM    233  CB  GLU X  30       6.957  23.583  33.420  0.00  0.00            
ATOM    234  CG  GLU X  30       7.027  24.619  34.530  0.00  0.00            
ATOM    235  CD  GLU X  30       7.886  24.168  35.699  0.00  0.00            
ATOM    236  OE1 GLU X  30       8.185  22.957  35.844  0.00  0.00            
ATOM    237  OE2 GLU X  30       8.266  25.075  36.466  0.00  0.00            
ATOM    238  C   GLU X  30       6.215  23.003  31.311  0.00  0.00            
ATOM    239  O   GLU X  30       6.801  23.307  30.266  0.00  0.00            
ATOM    240  N   LEU X  31       5.772  21.770  31.561  0.00  0.00            
ATOM    241  CA  LEU X  31       5.926  20.654  30.590  0.00  0.00            
ATOM    242  CB  LEU X  31       5.368  19.343  31.171  0.00  0.00            
ATOM    243  CG  LEU X  31       6.267  18.603  32.175  0.00  0.00            
ATOM    244  CD1 LEU X  31       5.499  17.526  32.938  0.00  0.00            
ATOM    245  CD2 LEU X  31       7.458  17.995  31.431  0.00  0.00            
ATOM    246  C   LEU X  31       5.290  21.030  29.241  0.00  0.00            
ATOM    247  O   LEU X  31       5.888  20.852  28.171  0.00  0.00            
ATOM    248  N   GLY X  32       4.083  21.590  29.312  0.00  0.00            
ATOM    249  CA  GLY X  32       3.435  22.051  28.142  0.00  0.00            
ATOM    250  C   GLY X  32       4.107  23.154  27.403  0.00  0.00            
ATOM    251  O   GLY X  32       4.121  23.212  26.175  0.00  0.00            
ATOM    252  N   THR X  33       4.763  24.019  28.174  0.00  0.00            
ATOM    253  CA  THR X  33       5.555  25.103  27.553  0.00  0.00            
ATOM    254  CB  THR X  33       6.237  25.999  28.624  0.00  0.00            
ATOM    255  OG1 THR X  33       5.178  26.536  29.440  0.00  0.00            
ATOM    256  CG2 THR X  33       6.872  27.237  27.977  0.00  0.00            
ATOM    257  C   THR X  33       6.633  24.577  26.586  0.00  0.00            
ATOM    258  O   THR X  33       6.799  25.032  25.458  0.00  0.00            
ATOM    259  N   VAL X  34       7.342  23.564  27.067  0.00  0.00            
ATOM    260  CA  VAL X  34       8.364  22.949  26.289  0.00  0.00            
ATOM    261  CB  VAL X  34       9.209  21.987  27.168  0.00  0.00            
ATOM    262  CG1 VAL X  34      10.244  21.246  26.327  0.00  0.00            
ATOM    263  CG2 VAL X  34       9.882  22.742  28.322  0.00  0.00            
ATOM    264  C   VAL X  34       7.864  22.262  25.077  0.00  0.00            
ATOM    265  O   VAL X  34       8.361  22.460  23.963  0.00  0.00            
ATOM    266  N   MET X  35       6.859  21.411  25.281  0.00  0.00            
ATOM    267  CA  MET X  35       6.250  20.708  24.152  0.00  0.00            
ATOM    268  CB  MET X  35       5.186  19.736  24.640  0.00  0.00            
ATOM    269  CG  MET X  35       5.722  18.676  25.580  0.00  0.00            
ATOM    270  SD  MET X  35       4.336  17.736  26.303  0.00  0.00            
ATOM    271  CE  MET X  35       3.851  16.890  24.926  0.00  0.00            
ATOM    272  C   MET X  35       5.659  21.608  23.071  0.00  0.00            
ATOM    273  O   MET X  35       5.847  21.388  21.879  0.00  0.00            
ATOM    274  N   ARG X  36       4.986  22.677  23.493  0.00  0.00            
ATOM    275  CA  ARG X  36       4.533  23.607  22.594  0.00  0.00            
ATOM    276  CB  ARG X  36       3.590  24.561  23.324  0.00  0.00            
ATOM    277  CG  ARG X  36       2.304  23.874  23.754  0.00  0.00            
ATOM    278  CD  ARG X  36       1.189  24.859  24.022  0.00  0.00            
ATOM    279  NE  ARG X  36       1.126  25.276  25.421  0.00  0.00            
ATOM    280  CZ  ARG X  36       0.712  26.475  25.819  0.00  0.00            
ATOM    281  NH1 ARG X  36       0.338  27.382  24.925  0.00  0.00            
ATOM    282  NH2 ARG X  36       0.608  26.746  27.115  0.00  0.00            
ATOM    283  C   ARG X  36       5.555  24.364  21.736  0.00  0.00            
ATOM    284  O   ARG X  36       5.335  24.760  20.595  0.00  0.00            
ATOM    285  N   SER X  37       6.701  24.587  22.379  0.00  0.00            
ATOM    286  CA  SER X  37       7.769  25.233  21.666  0.00  0.00            
ATOM    287  CB  SER X  37       8.916  25.554  22.625  0.00  0.00            
ATOM    288  OG  SER X  37       8.453  26.343  23.706  0.00  0.00            
ATOM    289  C   SER X  37       8.484  24.324  20.644  0.00  0.00            
ATOM    290  O   SER X  37       9.281  24.709  19.785  0.00  0.00            
ATOM    291  N   LEU X  38       8.177  23.044  20.834  0.00  0.00            
ATOM    292  CA  LEU X  38       8.689  22.053  19.960  0.00  0.00            
ATOM    293  CB  LEU X  38       9.051  20.766  20.682  0.00  0.00            
ATOM    294  CG  LEU X  38      10.562  20.788  20.879  0.00  0.00            
ATOM    295  CD1 LEU X  38      10.914  20.401  22.297  0.00  0.00            
ATOM    296  CD2 LEU X  38      11.242  19.916  19.825  0.00  0.00            
ATOM    297  C   LEU X  38       7.671  21.624  18.971  0.00  0.00            
ATOM    298  O   LEU X  38       7.787  20.611  18.277  0.00  0.00            
ATOM    299  N   GLY X  39       6.629  22.446  18.871  0.00  0.00            
ATOM    300  CA  GLY X  39       5.693  22.081  17.774  0.00  0.00            
ATOM    301  C   GLY X  39       4.634  21.020  18.054  0.00  0.00            
ATOM    302  O   GLY X  39       4.352  20.187  17.180  0.00  0.00            
ATOM    303  N   GLN X  40       4.095  21.025  19.279  0.00  0.00            
ATOM    304  CA  GLN X  40       3.086  20.182  19.713  0.00  0.00            
ATOM    305  CB  GLN X  40       3.574  18.949  20.477  0.00  0.00            
ATOM    306  CG  GLN X  40       4.589  18.129  19.683  0.00  0.00            
ATOM    307  CD  GLN X  40       4.809  16.738  20.240  0.00  0.00            
ATOM    308  OE1 GLN X  40       4.402  15.745  19.634  0.00  0.00            
ATOM    309  NE2 GLN X  40       5.466  16.654  21.390  0.00  0.00            
ATOM    310  C   GLN X  40       2.116  20.343  20.694  0.00  0.00            
ATOM    311  O   GLN X  40       2.412  20.452  21.887  0.00  0.00            
ATOM    312  N   ASN X  41       0.898  20.589  20.226  0.00  0.00            
ATOM    313  CA  ASN X  41      -0.288  20.790  21.140  0.00  0.00            
ATOM    314  CB  ASN X  41      -1.481  21.244  20.305  0.00  0.00            
ATOM    315  CG  ASN X  41      -2.664  21.598  21.167  0.00  0.00            
ATOM    316  OD1 ASN X  41      -2.519  21.752  22.384  0.00  0.00            
ATOM    317  ND2 ASN X  41      -3.840  21.725  20.561  0.00  0.00            
ATOM    318  C   ASN X  41      -0.838  19.797  21.964  0.00  0.00            
ATOM    319  O   ASN X  41      -1.606  18.935  21.553  0.00  0.00            
ATOM    320  N   PRO X  42      -0.365  19.814  23.204  0.00  0.00            
ATOM    321  CA  PRO X  42      -0.722  18.638  24.176  0.00  0.00            
ATOM    322  CB  PRO X  42       0.415  18.446  25.167  0.00  0.00            
ATOM    323  CG  PRO X  42       1.209  19.682  25.097  0.00  0.00            
ATOM    324  CD  PRO X  42       0.983  20.275  23.730  0.00  0.00            
ATOM    325  C   PRO X  42      -1.833  19.311  24.847  0.00  0.00            
ATOM    326  O   PRO X  42      -1.864  20.545  24.900  0.00  0.00            
ATOM    327  N   THR X  43      -2.665  18.523  25.501  0.00  0.00            
ATOM    328  CA  THR X  43      -3.838  19.131  26.212  0.00  0.00            
ATOM    329  CB  THR X  43      -5.216  18.472  25.931  0.00  0.00            
ATOM    330  OG1 THR X  43      -5.052  17.058  25.761  0.00  0.00            
ATOM    331  CG2 THR X  43      -5.829  19.041  24.654  0.00  0.00            
ATOM    332  C   THR X  43      -3.318  19.119  27.666  0.00  0.00            
ATOM    333  O   THR X  43      -2.319  18.464  27.965  0.00  0.00            
ATOM    334  N   GLU X  44      -3.985  19.843  28.560  0.00  0.00            
ATOM    335  CA  GLU X  44      -3.550  19.804  29.889  0.00  0.00            
ATOM    336  CB  GLU X  44      -4.346  20.848  30.656  0.00  0.00            
ATOM    337  CG  GLU X  44      -3.942  21.011  32.104  0.00  0.00            
ATOM    338  CD  GLU X  44      -4.632  22.185  32.767  0.00  0.00            
ATOM    339  OE1 GLU X  44      -5.758  22.553  32.353  0.00  0.00            
ATOM    340  OE2 GLU X  44      -4.036  22.743  33.703  0.00  0.00            
ATOM    341  C   GLU X  44      -3.717  18.377  30.497  0.00  0.00            
ATOM    342  O   GLU X  44      -2.844  17.902  31.216  0.00  0.00            
ATOM    343  N   ALA X  45      -4.813  17.695  30.171  0.00  0.00            
ATOM    344  CA  ALA X  45      -4.994  16.402  30.573  0.00  0.00            
ATOM    345  CB  ALA X  45      -6.342  15.906  30.092  0.00  0.00            
ATOM    346  C   ALA X  45      -3.935  15.419  30.075  0.00  0.00            
ATOM    347  O   ALA X  45      -3.434  14.593  30.830  0.00  0.00            
ATOM    348  N   GLU X  46      -3.535  15.555  28.812  0.00  0.00            
ATOM    349  CA  GLU X  46      -2.487  14.752  28.298  0.00  0.00            
ATOM    350  CB  GLU X  46      -2.334  15.038  26.801  0.00  0.00            
ATOM    351  CG  GLU X  46      -3.623  14.800  26.023  0.00  0.00            
ATOM    352  CD  GLU X  46      -3.544  15.137  24.530  0.00  0.00            
ATOM    353  OE1 GLU X  46      -2.696  15.967  24.119  0.00  0.00            
ATOM    354  OE2 GLU X  46      -4.370  14.580  23.764  0.00  0.00            
ATOM    355  C   GLU X  46      -1.163  14.990  29.001  0.00  0.00            
ATOM    356  O   GLU X  46      -0.462  14.029  29.299  0.00  0.00            
ATOM    357  N   LEU X  47      -0.836  16.235  29.343  0.00  0.00            
ATOM    358  CA  LEU X  47       0.290  16.538  30.082  0.00  0.00            
ATOM    359  CB  LEU X  47       0.491  18.048  30.135  0.00  0.00            
ATOM    360  CG  LEU X  47       0.888  18.767  28.841  0.00  0.00            
ATOM    361  CD1 LEU X  47       0.908  20.272  29.055  0.00  0.00            
ATOM    362  CD2 LEU X  47       2.249  18.246  28.404  0.00  0.00            
ATOM    363  C   LEU X  47       0.273  15.871  31.487  0.00  0.00            
ATOM    364  O   LEU X  47       1.290  15.333  31.914  0.00  0.00            
ATOM    365  N   GLN X  48      -0.874  15.852  32.163  0.00  0.00            
ATOM    366  CA  GLN X  48      -1.016  15.182  33.360  0.00  0.00            
ATOM    367  CB  GLN X  48      -2.119  15.866  34.185  0.00  0.00            
ATOM    368  CG  GLN X  48      -3.501  15.871  33.564  0.00  0.00            
ATOM    369  CD  GLN X  48      -4.457  16.840  34.253  0.00  0.00            
ATOM    370  OE1 GLN X  48      -5.652  16.565  34.382  0.00  0.00            
ATOM    371  NE2 GLN X  48      -3.934  17.987  34.685  0.00  0.00            
ATOM    372  C   GLN X  48      -0.784  13.700  33.282  0.00  0.00            
ATOM    373  O   GLN X  48      -0.116  13.161  34.159  0.00  0.00            
ATOM    374  N   ASP X  49      -1.221  13.031  32.217  0.00  0.00            
ATOM    375  CA  ASP X  49      -0.943  11.674  31.994  0.00  0.00            
ATOM    376  CB  ASP X  49      -1.668  11.180  30.744  0.00  0.00            
ATOM    377  CG  ASP X  49      -3.176  11.263  30.771  0.00  0.00            
ATOM    378  OD1 ASP X  49      -3.770  11.451  31.853  0.00  0.00            
ATOM    379  OD2 ASP X  49      -3.776  11.124  29.682  0.00  0.00            
ATOM    380  C   ASP X  49       0.587  11.416  31.868  0.00  0.00            
ATOM    381  O   ASP X  49       1.074  10.446  32.441  0.00  0.00            
ATOM    382  N   MET X  50       1.335  12.283  31.188  0.00  0.00            
ATOM    383  CA  MET X  50       2.693  12.215  31.136  0.00  0.00            
ATOM    384  CB  MET X  50       3.248  13.361  30.289  0.00  0.00            
ATOM    385  CG  MET X  50       2.874  13.203  28.835  0.00  0.00            
ATOM    386  SD  MET X  50       3.221  14.611  27.789  0.00  0.00            
ATOM    387  CE  MET X  50       5.001  14.390  27.520  0.00  0.00            
ATOM    388  C   MET X  50       3.354  12.208  32.573  0.00  0.00            
ATOM    389  O   MET X  50       4.206  11.403  32.936  0.00  0.00            
ATOM    390  N   ILE X  51       2.913  13.177  33.373  0.00  0.00            
ATOM    391  CA  ILE X  51       3.466  13.219  34.671  0.00  0.00            
ATOM    392  CB  ILE X  51       2.956  14.493  35.382  0.00  0.00            
ATOM    393  CG1 ILE X  51       3.476  15.756  34.678  0.00  0.00            
ATOM    394  CG2 ILE X  51       3.382  14.420  36.835  0.00  0.00            
ATOM    395  CD1 ILE X  51       2.972  17.078  35.202  0.00  0.00            
ATOM    396  C   ILE X  51       3.136  11.986  35.545  0.00  0.00            
ATOM    397  O   ILE X  51       3.880  11.464  36.393  0.00  0.00            
ATOM    398  N   ASN X  52       1.910  11.543  35.270  0.00  0.00            
ATOM    399  CA  ASN X  52       1.413  10.416  36.120  0.00  0.00            
ATOM    400  CB  ASN X  52      -0.116  10.150  36.030  0.00  0.00            
ATOM    401  CG  ASN X  52      -0.602   9.853  34.620  0.00  0.00            
ATOM    402  OD1 ASN X  52      -0.492   8.721  34.130  0.00  0.00            
ATOM    403  ND2 ASN X  52      -1.154  10.864  33.959  0.00  0.00            
ATOM    404  C   ASN X  52       2.244   9.142  35.961  0.00  0.00            
ATOM    405  O   ASN X  52       2.465   8.324  36.870  0.00  0.00            
ATOM    406  N   GLU X  53       2.732   9.020  34.727  0.00  0.00            
ATOM    407  CA  GLU X  53       3.518   7.792  34.401  0.00  0.00            
ATOM    408  CB  GLU X  53       3.606   7.670  32.884  0.00  0.00            
ATOM    409  CG  GLU X  53       2.246   7.477  32.178  0.00  0.00            
ATOM    410  CD  GLU X  53       2.526   7.512  30.678  0.00  0.00            
ATOM    411  OE1 GLU X  53       2.773   8.530  30.044  0.00  0.00            
ATOM    412  OE2 GLU X  53       2.577   6.393  30.085  0.00  0.00            
ATOM    413  C   GLU X  53       4.759   7.704  35.410  0.00  0.00            
ATOM    414  O   GLU X  53       5.302   6.654  35.759  0.00  0.00            
ATOM    415  N   VAL X  54       5.302   8.899  35.631  0.00  0.00            
ATOM    416  CA  VAL X  54       6.560   8.856  36.360  0.00  0.00            
ATOM    417  CB  VAL X  54       7.677   9.704  35.738  0.00  0.00            
ATOM    418  CG1 VAL X  54       8.002   9.101  34.364  0.00  0.00            
ATOM    419  CG2 VAL X  54       7.313  11.205  35.637  0.00  0.00            
ATOM    420  C   VAL X  54       6.378   9.478  37.756  0.00  0.00            
ATOM    421  O   VAL X  54       7.400   9.775  38.373  0.00  0.00            
ATOM    422  N   ASP X  55       5.190   9.812  38.213  0.00  0.00            
ATOM    423  CA  ASP X  55       5.128  10.501  39.441  0.00  0.00            
ATOM    424  CB  ASP X  55       3.629  10.527  39.770  0.00  0.00            
ATOM    425  CG  ASP X  55       2.861  11.476  38.909  0.00  0.00            
ATOM    426  OD1 ASP X  55       3.393  12.365  38.290  0.00  0.00            
ATOM    427  OD2 ASP X  55       1.574  11.407  39.108  0.00  0.00            
ATOM    428  C   ASP X  55       4.810   9.239  40.373  0.00  0.00            
ATOM    429  O   ASP X  55       3.709   8.712  40.594  0.00  0.00            
ATOM    430  N   ALA X  56       5.948   8.816  40.922  0.00  0.00            
ATOM    431  CA  ALA X  56       6.155   7.780  41.865  0.00  0.00            
ATOM    432  CB  ALA X  56       7.594   7.250  41.938  0.00  0.00            
ATOM    433  C   ALA X  56       5.322   8.163  43.176  0.00  0.00            
ATOM    434  O   ALA X  56       4.472   7.481  43.727  0.00  0.00            
ATOM    435  N   ASP X  57       5.770   9.313  43.681  0.00  0.00            
ATOM    436  CA  ASP X  57       5.103   9.740  44.906  0.00  0.00            
ATOM    437  CB  ASP X  57       5.829  10.987  45.415  0.00  0.00            
ATOM    438  CG  ASP X  57       7.258  10.693  45.889  0.00  0.00            
ATOM    439  OD1 ASP X  57       7.602   9.511  46.119  0.00  0.00            
ATOM    440  OD2 ASP X  57       8.042  11.659  46.042  0.00  0.00            
ATOM    441  C   ASP X  57       3.783  10.381  44.701  0.00  0.00            
ATOM    442  O   ASP X  57       3.101  10.729  45.663  0.00  0.00            
ATOM    443  N   GLY X  58       3.357  10.469  43.441  0.00  0.00            
ATOM    444  CA  GLY X  58       1.902  10.866  43.316  0.00  0.00            
ATOM    445  C   GLY X  58       1.512  12.202  43.760  0.00  0.00            
ATOM    446  O   GLY X  58       0.420  12.478  44.261  0.00  0.00            
ATOM    447  N   ASN X  59       2.464  13.107  43.558  0.00  0.00            
ATOM    448  CA  ASN X  59       2.235  14.565  44.025  0.00  0.00            
ATOM    449  CB  ASN X  59       3.249  15.120  45.032  0.00  0.00            
ATOM    450  CG  ASN X  59       4.682  14.928  44.579  0.00  0.00            
ATOM    451  OD1 ASN X  59       5.041  13.865  44.076  0.00  0.00            
ATOM    452  ND2 ASN X  59       5.508  15.953  44.762  0.00  0.00            
ATOM    453  C   ASN X  59       1.559  15.475  42.943  0.00  0.00            
ATOM    454  O   ASN X  59       0.978  16.526  43.238  0.00  0.00            
ATOM    455  N   GLY X  60       1.656  15.046  41.680  0.00  0.00            
ATOM    456  CA  GLY X  60       1.180  15.742  40.567  0.00  0.00            
ATOM    457  C   GLY X  60       2.221  16.619  39.889  0.00  0.00            
ATOM    458  O   GLY X  60       1.885  17.600  39.225  0.00  0.00            
ATOM    459  N   THR X  61       3.495  16.324  40.142  0.00  0.00            
ATOM    460  CA  THR X  61       4.543  17.130  39.458  0.00  0.00            
ATOM    461  CB  THR X  61       5.192  18.311  40.234  0.00  0.00            
ATOM    462  OG1 THR X  61       5.983  17.802  41.313  0.00  0.00            
ATOM    463  CG2 THR X  61       4.107  19.348  40.752  0.00  0.00            
ATOM    464  C   THR X  61       5.799  16.180  39.099  0.00  0.00            
ATOM    465  O   THR X  61       6.002  15.179  39.781  0.00  0.00            
ATOM    466  N   ILE X  62       6.683  16.653  38.229  0.00  0.00            
ATOM    467  CA  ILE X  62       7.898  15.824  38.182  0.00  0.00            
ATOM    468  CB  ILE X  62       8.191  15.767  36.665  0.00  0.00            
ATOM    469  CG1 ILE X  62       6.985  15.172  35.938  0.00  0.00            
ATOM    470  CG2 ILE X  62       9.489  15.024  36.434  0.00  0.00            
ATOM    471  CD1 ILE X  62       6.624  13.760  36.331  0.00  0.00            
ATOM    472  C   ILE X  62       8.927  16.313  38.900  0.00  0.00            
ATOM    473  O   ILE X  62       9.013  17.529  39.058  0.00  0.00            
ATOM    474  N   ASP X  63       9.803  15.471  39.417  0.00  0.00            
ATOM    475  CA  ASP X  63      10.940  16.047  40.432  0.00  0.00            
ATOM    476  CB  ASP X  63      10.665  15.829  41.937  0.00  0.00            
ATOM    477  CG  ASP X  63      11.344  16.869  42.822  0.00  0.00            
ATOM    478  OD1 ASP X  63      10.975  18.043  42.808  0.00  0.00            
ATOM    479  OD2 ASP X  63      12.308  16.588  43.538  0.00  0.00            
ATOM    480  C   ASP X  63      12.166  15.422  39.535  0.00  0.00            
ATOM    481  O   ASP X  63      12.035  14.743  38.511  0.00  0.00            
ATOM    482  N   PHE X  64      13.341  15.785  40.038  0.00  0.00            
ATOM    483  CA  PHE X  64      14.549  15.423  39.410  0.00  0.00            
ATOM    484  CB  PHE X  64      15.786  15.927  40.174  0.00  0.00            
ATOM    485  CG  PHE X  64      17.080  15.788  39.404  0.00  0.00            
ATOM    486  CD1 PHE X  64      17.714  14.553  39.298  0.00  0.00            
ATOM    487  CD2 PHE X  64      17.665  16.891  38.790  0.00  0.00            
ATOM    488  CE1 PHE X  64      18.918  14.417  38.588  0.00  0.00            
ATOM    489  CE2 PHE X  64      18.865  16.762  38.083  0.00  0.00            
ATOM    490  CZ  PHE X  64      19.489  15.524  37.983  0.00  0.00            
ATOM    491  C   PHE X  64      14.635  13.928  39.101  0.00  0.00            
ATOM    492  O   PHE X  64      14.859  13.468  37.976  0.00  0.00            
ATOM    493  N   PRO X  65      14.494  13.160  40.182  0.00  0.00            
ATOM    494  CA  PRO X  65      14.627  11.629  40.004  0.00  0.00            
ATOM    495  CB  PRO X  65      14.492  11.103  41.427  0.00  0.00            
ATOM    496  CG  PRO X  65      15.226  12.142  42.213  0.00  0.00            
ATOM    497  CD  PRO X  65      14.664  13.422  41.620  0.00  0.00            
ATOM    498  C   PRO X  65      13.565  11.087  39.133  0.00  0.00            
ATOM    499  O   PRO X  65      13.856  10.211  38.317  0.00  0.00            
ATOM    500  N   GLU X  66      12.355  11.633  39.210  0.00  0.00            
ATOM    501  CA  GLU X  66      11.244  11.228  38.366  0.00  0.00            
ATOM    502  CB  GLU X  66       9.954  11.935  38.793  0.00  0.00            
ATOM    503  CG  GLU X  66       9.561  11.622  40.231  0.00  0.00            
ATOM    504  CD  GLU X  66       8.313  12.359  40.732  0.00  0.00            
ATOM    505  OE1 GLU X  66       7.970  13.443  40.198  0.00  0.00            
ATOM    506  OE2 GLU X  66       7.687  11.852  41.696  0.00  0.00            
ATOM    507  C   GLU X  66      11.603  11.601  36.878  0.00  0.00            
ATOM    508  O   GLU X  66      11.334  10.787  36.000  0.00  0.00            
ATOM    509  N   PHE X  67      12.225  12.748  36.612  0.00  0.00            
ATOM    510  CA  PHE X  67      12.696  13.098  35.377  0.00  0.00            
ATOM    511  CB  PHE X  67      13.328  14.501  35.429  0.00  0.00            
ATOM    512  CG  PHE X  67      13.139  15.309  34.165  0.00  0.00            
ATOM    513  CD1 PHE X  67      13.705  14.900  32.968  0.00  0.00            
ATOM    514  CD2 PHE X  67      12.364  16.462  34.170  0.00  0.00            
ATOM    515  CE1 PHE X  67      13.496  15.622  31.791  0.00  0.00            
ATOM    516  CE2 PHE X  67      12.155  17.186  33.003  0.00  0.00            
ATOM    517  CZ  PHE X  67      12.720  16.764  31.811  0.00  0.00            
ATOM    518  C   PHE X  67      13.678  12.139  34.795  0.00  0.00            
ATOM    519  O   PHE X  67      13.554  11.799  33.622  0.00  0.00            
ATOM    520  N   LEU X  68      14.611  11.615  35.587  0.00  0.00            
ATOM    521  CA  LEU X  68      15.529  10.631  35.130  0.00  0.00            
ATOM    522  CB  LEU X  68      16.610  10.394  36.178  0.00  0.00            
ATOM    523  CG  LEU X  68      17.648  11.498  36.403  0.00  0.00            
ATOM    524  CD1 LEU X  68      18.555  11.144  37.572  0.00  0.00            
ATOM    525  CD2 LEU X  68      18.439  11.679  35.116  0.00  0.00            
ATOM    526  C   LEU X  68      14.789   9.394  34.707  0.00  0.00            
ATOM    527  O   LEU X  68      15.099   8.842  33.642  0.00  0.00            
ATOM    528  N   SER X  69      13.768   8.992  35.462  0.00  0.00            
ATOM    529  CA  SER X  69      12.917   7.904  35.112  0.00  0.00            
ATOM    530  CB  SER X  69      11.782   7.762  36.148  0.00  0.00            
ATOM    531  OG  SER X  69      12.311   7.488  37.423  0.00  0.00            
ATOM    532  C   SER X  69      12.204   8.147  33.800  0.00  0.00            
ATOM    533  O   SER X  69      12.030   7.240  32.988  0.00  0.00            
ATOM    534  N   LEU X  70      11.817   9.401  33.575  0.00  0.00            
ATOM    535  CA  LEU X  70      11.186   9.760  32.329  0.00  0.00            
ATOM    536  CB  LEU X  70      10.693  11.212  32.314  0.00  0.00            
ATOM    537  CG  LEU X  70       9.564  11.550  33.289  0.00  0.00            
ATOM    538  CD1 LEU X  70       8.857  12.829  32.869  0.00  0.00            
ATOM    539  CD2 LEU X  70       8.578  10.397  33.391  0.00  0.00            
ATOM    540  C   LEU X  70      12.065   9.505  31.120  0.00  0.00            
ATOM    541  O   LEU X  70      11.610   8.967  30.116  0.00  0.00            
ATOM    542  N   MET X  71      13.352   9.830  31.225  0.00  0.00            
ATOM    543  CA  MET X  71      14.250   9.538  30.185  0.00  0.00            
ATOM    544  CB  MET X  71      15.639  10.065  30.547  0.00  0.00            
ATOM    545  CG  MET X  71      15.686  11.573  30.504  0.00  0.00            
ATOM    546  SD  MET X  71      17.165  12.322  31.173  0.00  0.00            
ATOM    547  CE  MET X  71      18.308  12.089  29.785  0.00  0.00            
ATOM    548  C   MET X  71      14.404   8.038  29.934  0.00  0.00            
ATOM    549  O   MET X  71      14.433   7.615  28.783  0.00  0.00            
ATOM    550  N   ALA X  72      14.429   7.223  30.987  0.00  0.00            
ATOM    551  CA  ALA X  72      14.418   5.868  30.861  0.00  0.00            
ATOM    552  CB  ALA X  72      14.474   5.226  32.231  0.00  0.00            
ATOM    553  C   ALA X  72      13.204   5.350  29.963  0.00  0.00            
ATOM    554  O   ALA X  72      13.265   4.597  28.994  0.00  0.00            
ATOM    555  N   ARG X  73      12.061   5.836  30.430  0.00  0.00            
ATOM    556  CA  ARG X  73      10.887   5.433  29.721  0.00  0.00            
ATOM    557  CB  ARG X  73       9.689   5.807  30.593  0.00  0.00            
ATOM    558  CG  ARG X  73       8.520   4.867  30.456  0.00  0.00            
ATOM    559  CD  ARG X  73       7.520   5.083  31.574  0.00  0.00            
ATOM    560  NE  ARG X  73       6.882   3.831  31.974  0.00  0.00            
ATOM    561  CZ  ARG X  73       7.437   2.936  32.788  0.00  0.00            
ATOM    562  NH1 ARG X  73       8.645   3.157  33.297  0.00  0.00            
ATOM    563  NH2 ARG X  73       6.793   1.812  33.083  0.00  0.00            
ATOM    564  C   ARG X  73      10.564   6.056  28.343  0.00  0.00            
ATOM    565  O   ARG X  73       9.862   5.582  27.437  0.00  0.00            
ATOM    566  N   LYS X  74      11.035   7.305  28.295  0.00  0.00            
ATOM    567  CA  LYS X  74      10.802   7.932  26.990  0.00  0.00            
ATOM    568  CB  LYS X  74      10.048   9.287  27.226  0.00  0.00            
ATOM    569  CG  LYS X  74       8.542   8.934  27.491  0.00  0.00            
ATOM    570  CD  LYS X  74       7.993   9.859  28.542  0.00  0.00            
ATOM    571  CE  LYS X  74       6.488   9.997  28.628  0.00  0.00            
ATOM    572  NZ  LYS X  74       5.778   9.574  27.387  0.00  0.00            
ATOM    573  C   LYS X  74      12.157   7.554  26.554  0.00  0.00            
ATOM    574  O   LYS X  74      12.502   6.365  26.495  0.00  0.00            
ATOM    575  N   MET X  75      12.964   8.564  26.285  0.00  0.00            
ATOM    576  CA  MET X  75      14.269   8.260  25.887  0.00  0.00            
ATOM    577  CB  MET X  75      15.439   8.585  26.828  0.00  0.00            
ATOM    578  CG  MET X  75      15.394   9.980  27.440  0.00  0.00            
ATOM    579  SD  MET X  75      15.738  11.159  26.163  0.00  0.00            
ATOM    580  CE  MET X  75      16.339  12.486  27.097  0.00  0.00            
ATOM    581  C   MET X  75      14.601   7.026  25.190  0.00  0.00            
ATOM    582  O   MET X  75      15.331   6.982  24.194  0.00  0.00            
ATOM    583  N   LYS X  76      14.030   5.946  25.745  0.00  0.00            
ATOM    584  CA  LYS X  76      14.063   4.653  25.211  0.00  0.00            
ATOM    585  CB  LYS X  76      15.133   3.789  25.884  0.00  0.00            
ATOM    586  CG  LYS X  76      16.554   4.081  25.427  0.00  0.00            
ATOM    587  CD  LYS X  76      17.561   3.229  26.182  0.00  0.00            
ATOM    588  CE  LYS X  76      18.985   3.525  25.737  0.00  0.00            
ATOM    589  NZ  LYS X  76      19.979   2.721  26.501  0.00  0.00            
ATOM    590  C   LYS X  76      13.104   3.679  24.574  0.00  0.00            
ATOM    591  O   LYS X  76      13.373   2.818  23.720  0.00  0.00            
ATOM    592  N   GLU X  77      11.889   3.832  25.079  0.00  0.00            
ATOM    593  CA  GLU X  77      10.890   2.988  24.372  0.00  0.00            
ATOM    594  CB  GLU X  77       9.999   2.495  25.514  0.00  0.00            
ATOM    595  CG  GLU X  77      10.712   1.611  26.522  0.00  0.00            
ATOM    596  CD  GLU X  77      11.334   0.384  25.881  0.00  0.00            
ATOM    597  OE1 GLU X  77      10.617  -0.334  25.156  0.00  0.00            
ATOM    598  OE2 GLU X  77      12.539   0.134  26.102  0.00  0.00            
ATOM    599  C   GLU X  77      10.517   3.020  22.810  0.00  0.00            
ATOM    600  O   GLU X  77      10.167   2.171  21.986  0.00  0.00            
ATOM    601  N   GLN X  78      10.341   4.318  22.569  0.00  0.00            
ATOM    602  CA  GLN X  78       9.685   4.232  21.193  0.00  0.00            
ATOM    603  CB  GLN X  78       8.313   4.979  21.189  0.00  0.00            
ATOM    604  CG  GLN X  78       7.769   5.100  19.733  0.00  0.00            
ATOM    605  CD  GLN X  78       6.410   5.790  19.592  0.00  0.00            
ATOM    606  OE1 GLN X  78       6.081   6.302  18.487  0.00  0.00            
ATOM    607  NE2 GLN X  78       5.601   5.779  20.660  0.00  0.00            
ATOM    608  C   GLN X  78      10.706   4.679  20.381  0.00  0.00            
ATOM    609  O   GLN X  78      11.717   4.997  21.014  0.00  0.00            
ATOM    610  N   ASP X  79      10.632   4.771  19.060  0.00  0.00            
ATOM    611  CA  ASP X  79      11.718   5.125  18.207  0.00  0.00            
ATOM    612  CB  ASP X  79      13.237   5.148  18.354  0.00  0.00            
ATOM    613  CG  ASP X  79      13.974   6.103  17.449  0.00  0.00            
ATOM    614  OD1 ASP X  79      15.213   6.206  17.680  0.00  0.00            
ATOM    615  OD2 ASP X  79      13.402   6.713  16.532  0.00  0.00            
ATOM    616  C   ASP X  79      10.998   4.578  16.990  0.00  0.00            
ATOM    617  O   ASP X  79      11.048   3.355  16.934  0.00  0.00            
ATOM    618  N   SER X  80      10.322   5.318  16.100  0.00  0.00            
ATOM    619  CA  SER X  80       9.855   4.808  14.990  0.00  0.00            
ATOM    620  CB  SER X  80       8.367   5.121  15.101  0.00  0.00            
ATOM    621  OG  SER X  80       8.086   6.500  15.014  0.00  0.00            
ATOM    622  C   SER X  80      10.077   5.240  13.583  0.00  0.00            
ATOM    623  O   SER X  80       9.477   4.808  12.560  0.00  0.00            
ATOM    624  N   GLU X  81      10.696   6.398  13.574  0.00  0.00            
ATOM    625  CA  GLU X  81      11.009   6.827  12.088  0.00  0.00            
ATOM    626  CB  GLU X  81       9.786   7.239  11.254  0.00  0.00            
ATOM    627  CG  GLU X  81       9.117   8.484  11.812  0.00  0.00            
ATOM    628  CD  GLU X  81       7.672   8.650  11.377  0.00  0.00            
ATOM    629  OE1 GLU X  81       6.902   7.671  11.364  0.00  0.00            
ATOM    630  OE2 GLU X  81       7.273   9.788  11.081  0.00  0.00            
ATOM    631  C   GLU X  81      12.093   7.883  12.151  0.00  0.00            
ATOM    632  O   GLU X  81      12.617   8.134  13.244  0.00  0.00            
ATOM    633  N   GLU X  82      12.522   8.383  10.986  0.00  0.00            
ATOM    634  CA  GLU X  82      13.571   9.296  11.000  0.00  0.00            
ATOM    635  CB  GLU X  82      13.763  10.794  10.829  0.00  0.00            
ATOM    636  CG  GLU X  82      13.074  11.615  11.865  0.00  0.00            
ATOM    637  CD  GLU X  82      13.049  13.072  11.478  0.00  0.00            
ATOM    638  OE1 GLU X  82      14.158  13.665  11.396  0.00  0.00            
ATOM    639  OE2 GLU X  82      11.930  13.605  11.249  0.00  0.00            
ATOM    640  C   GLU X  82      14.885   8.810  11.479  0.00  0.00            
ATOM    641  O   GLU X  82      15.945   8.995  10.883  0.00  0.00            
ATOM    642  N   GLU X  83      14.814   8.101  12.606  0.00  0.00            
ATOM    643  CA  GLU X  83      15.951   7.422  13.147  0.00  0.00            
ATOM    644  CB  GLU X  83      15.789   7.258  14.654  0.00  0.00            
ATOM    645  CG  GLU X  83      15.628   8.561  15.392  0.00  0.00            
ATOM    646  CD  GLU X  83      16.888   8.975  16.110  0.00  0.00            
ATOM    647  OE1 GLU X  83      17.985   8.560  15.675  0.00  0.00            
ATOM    648  OE2 GLU X  83      16.781   9.716  17.109  0.00  0.00            
ATOM    649  C   GLU X  83      14.875   5.921  13.767  0.00  0.00            
ATOM    650  O   GLU X  83      14.144   6.149  14.742  0.00  0.00            
ATOM    651  N   LEU X  84      14.867   4.680  13.252  0.00  0.00            
ATOM    652  CA  LEU X  84      15.225   3.993  11.850  0.00  0.00            
ATOM    653  CB  LEU X  84      13.854   3.310  11.873  0.00  0.00            
ATOM    654  CG  LEU X  84      13.794   1.854  11.404  0.00  0.00            
ATOM    655  CD1 LEU X  84      14.646   0.991  12.319  0.00  0.00            
ATOM    656  CD2 LEU X  84      12.353   1.371  11.411  0.00  0.00            
ATOM    657  C   LEU X  84      15.688   4.263  10.424  0.00  0.00            
ATOM    658  O   LEU X  84      16.319   3.430   9.775  0.00  0.00            
ATOM    659  N   ILE X  85      15.358   5.461   9.940  0.00  0.00            
ATOM    660  CA  ILE X  85      15.791   5.888   8.710  0.00  0.00            
ATOM    661  CB  ILE X  85      15.309   7.322   8.394  0.00  0.00            
ATOM    662  CG1 ILE X  85      13.779   7.359   8.391  0.00  0.00            
ATOM    663  CG2 ILE X  85      15.857   7.777   7.045  0.00  0.00            
ATOM    664  CD1 ILE X  85      13.196   8.744   8.231  0.00  0.00            
ATOM    665  C   ILE X  85      17.270   6.114   8.512  0.00  0.00            
ATOM    666  O   ILE X  85      17.843   6.245   7.428  0.00  0.00            
ATOM    667  N   GLU X  86      17.901   6.164   9.683  0.00  0.00            
ATOM    668  CA  GLU X  86      19.343   6.337   9.718  0.00  0.00            
ATOM    669  CB  GLU X  86      19.826   7.472  10.619  0.00  0.00            
ATOM    670  CG  GLU X  86      19.342   8.844  10.206  0.00  0.00            
ATOM    671  CD  GLU X  86      19.994   9.945  11.010  0.00  0.00            
ATOM    672  OE1 GLU X  86      19.779   9.989  12.240  0.00  0.00            
ATOM    673  OE2 GLU X  86      20.730  10.759  10.409  0.00  0.00            
ATOM    674  C   GLU X  86      19.914   4.919   9.483  0.00  0.00            
ATOM    675  O   GLU X  86      20.820   4.670   8.675  0.00  0.00            
ATOM    676  N   ALA X  87      19.309   3.977  10.205  0.00  0.00            
ATOM    677  CA  ALA X  87      19.705   2.613  10.018  0.00  0.00            
ATOM    678  CB  ALA X  87      19.002   1.782  11.073  0.00  0.00            
ATOM    679  C   ALA X  87      19.473   2.101   8.646  0.00  0.00            
ATOM    680  O   ALA X  87      20.337   1.478   8.013  0.00  0.00            
ATOM    681  N   PHE X  88      18.298   2.444   8.121  0.00  0.00            
ATOM    682  CA  PHE X  88      17.983   2.063   6.741  0.00  0.00            
ATOM    683  CB  PHE X  88      16.496   2.301   6.507  0.00  0.00            
ATOM    684  CG  PHE X  88      15.626   1.768   7.607  0.00  0.00            
ATOM    685  CD1 PHE X  88      15.173   0.452   7.579  0.00  0.00            
ATOM    686  CD2 PHE X  88      15.280   2.579   8.688  0.00  0.00            
ATOM    687  CE1 PHE X  88      14.383  -0.056   8.621  0.00  0.00            
ATOM    688  CE2 PHE X  88      14.496   2.087   9.728  0.00  0.00            
ATOM    689  CZ  PHE X  88      14.045   0.764   9.698  0.00  0.00            
ATOM    690  C   PHE X  88      18.777   2.765   5.721  0.00  0.00            
ATOM    691  O   PHE X  88      19.074   2.170   4.688  0.00  0.00            
ATOM    692  N   LYS X  89      19.262   3.967   6.028  0.00  0.00            
ATOM    693  CA  LYS X  89      20.213   4.690   5.234  0.00  0.00            
ATOM    694  CB  LYS X  89      20.547   6.094   5.707  0.00  0.00            
ATOM    695  CG  LYS X  89      19.381   7.089   5.664  0.00  0.00            
ATOM    696  CD  LYS X  89      19.616   8.179   6.697  0.00  0.00            
ATOM    697  CE  LYS X  89      18.970   9.505   6.327  0.00  0.00            
ATOM    698  NZ  LYS X  89      19.478  10.604   7.202  0.00  0.00            
ATOM    699  C   LYS X  89      21.507   3.914   4.954  0.00  0.00            
ATOM    700  O   LYS X  89      21.946   3.916   3.809  0.00  0.00            
ATOM    701  N   VAL X  90      22.071   3.199   5.925  0.00  0.00            
ATOM    702  CA  VAL X  90      23.136   2.363   5.747  0.00  0.00            
ATOM    703  CB  VAL X  90      23.760   1.774   7.016  0.00  0.00            
ATOM    704  CG1 VAL X  90      24.859   0.729   6.728  0.00  0.00            
ATOM    705  CG2 VAL X  90      24.352   2.869   7.867  0.00  0.00            
ATOM    706  C   VAL X  90      22.955   1.148   4.812  0.00  0.00            
ATOM    707  O   VAL X  90      23.878   0.473   4.360  0.00  0.00            
ATOM    708  N   PHE X  91      21.676   0.832   4.632  0.00  0.00            
ATOM    709  CA  PHE X  91      21.333  -0.302   3.770  0.00  0.00            
ATOM    710  CB  PHE X  91      20.409  -1.279   4.519  0.00  0.00            
ATOM    711  CG  PHE X  91      20.919  -1.710   5.866  0.00  0.00            
ATOM    712  CD1 PHE X  91      22.199  -2.221   6.017  0.00  0.00            
ATOM    713  CD2 PHE X  91      20.110  -1.599   6.990  0.00  0.00            
ATOM    714  CE1 PHE X  91      22.669  -2.606   7.266  0.00  0.00            
ATOM    715  CE2 PHE X  91      20.574  -1.983   8.230  0.00  0.00            
ATOM    716  CZ  PHE X  91      21.854  -2.482   8.369  0.00  0.00            
ATOM    717  C   PHE X  91      20.950   0.273   2.387  0.00  0.00            
ATOM    718  O   PHE X  91      21.158  -0.256   1.296  0.00  0.00            
ATOM    719  N   ASP X  92      20.283   1.419   2.517  0.00  0.00            
ATOM    720  CA  ASP X  92      19.769   1.991   1.221  0.00  0.00            
ATOM    721  CB  ASP X  92      18.732   3.062   1.572  0.00  0.00            
ATOM    722  CG  ASP X  92      17.364   2.472   1.892  0.00  0.00            
ATOM    723  OD1 ASP X  92      17.301   1.266   2.225  0.00  0.00            
ATOM    724  OD2 ASP X  92      16.352   3.208   1.810  0.00  0.00            
ATOM    725  C   ASP X  92      20.760   3.149   1.113  0.00  0.00            
ATOM    726  O   ASP X  92      20.572   4.346   1.343  0.00  0.00            
ATOM    727  N   ARG X  93      21.894   2.676   0.607  0.00  0.00            
ATOM    728  CA  ARG X  93      23.080   3.314   0.087  0.00  0.00            
ATOM    729  CB  ARG X  93      24.180   2.436  -0.502  0.00  0.00            
ATOM    730  CG  ARG X  93      25.515   3.150  -0.623  0.00  0.00            
ATOM    731  CD  ARG X  93      26.113   3.470   0.747  0.00  0.00            
ATOM    732  NE  ARG X  93      27.310   4.299   0.614  0.00  0.00            
ATOM    733  CZ  ARG X  93      27.291   5.594   0.328  0.00  0.00            
ATOM    734  NH1 ARG X  93      26.136   6.228   0.158  0.00  0.00            
ATOM    735  NH2 ARG X  93      28.433   6.255   0.189  0.00  0.00            
ATOM    736  C   ARG X  93      22.974   4.610  -0.797  0.00  0.00            
ATOM    737  O   ARG X  93      23.524   5.681  -0.590  0.00  0.00            
ATOM    738  N   ASP X  94      22.306   4.379  -1.922  0.00  0.00            
ATOM    739  CA  ASP X  94      22.152   5.545  -2.767  0.00  0.00            
ATOM    740  CB  ASP X  94      21.855   4.981  -4.165  0.00  0.00            
ATOM    741  CG  ASP X  94      21.721   6.060  -5.226  0.00  0.00            
ATOM    742  OD1 ASP X  94      20.603   6.594  -5.401  0.00  0.00            
ATOM    743  OD2 ASP X  94      22.737   6.369  -5.887  0.00  0.00            
ATOM    744  C   ASP X  94      20.918   6.462  -2.385  0.00  0.00            
ATOM    745  O   ASP X  94      20.702   7.508  -2.999  0.00  0.00            
ATOM    746  N   GLY X  95      20.188   6.085  -1.338  0.00  0.00            
ATOM    747  CA  GLY X  95      19.128   6.824  -0.959  0.00  0.00            
ATOM    748  C   GLY X  95      17.733   6.776  -1.418  0.00  0.00            
ATOM    749  O   GLY X  95      16.790   7.163  -0.717  0.00  0.00            
ATOM    750  N   ASN X  96      17.575   6.327  -2.660  0.00  0.00            
ATOM    751  CA  ASN X  96      16.203   6.070  -3.180  0.00  0.00            
ATOM    752  CB  ASN X  96      16.462   5.436  -4.548  0.00  0.00            
ATOM    753  CG  ASN X  96      16.891   3.980  -4.447  0.00  0.00            
ATOM    754  OD1 ASN X  96      17.165   3.473  -3.367  0.00  0.00            
ATOM    755  ND2 ASN X  96      16.956   3.307  -5.580  0.00  0.00            
ATOM    756  C   ASN X  96      15.006   5.605  -2.514  0.00  0.00            
ATOM    757  O   ASN X  96      13.899   5.610  -3.017  0.00  0.00            
ATOM    758  N   GLY X  97      15.215   5.095  -1.313  0.00  0.00            
ATOM    759  CA  GLY X  97      13.929   4.683  -0.536  0.00  0.00            
ATOM    760  C   GLY X  97      13.995   3.083  -0.425  0.00  0.00            
ATOM    761  O   GLY X  97      13.632   2.503   0.604  0.00  0.00            
ATOM    762  N   LEU X  98      14.244   2.457  -1.576  0.00  0.00            
ATOM    763  CA  LEU X  98      14.479   1.076  -1.566  0.00  0.00            
ATOM    764  CB  LEU X  98      14.012   0.543  -2.918  0.00  0.00            
ATOM    765  CG  LEU X  98      12.512   0.445  -3.187  0.00  0.00            
ATOM    766  CD1 LEU X  98      11.843   1.807  -3.093  0.00  0.00            
ATOM    767  CD2 LEU X  98      12.312  -0.133  -4.555  0.00  0.00            
ATOM    768  C   LEU X  98      15.709   0.337  -1.743  0.00  0.00            
ATOM    769  O   LEU X  98      16.441   0.429  -2.733  0.00  0.00            
ATOM    770  N   ILE X  99      16.007  -0.417  -0.692  0.00  0.00            
ATOM    771  CA  ILE X  99      17.146  -1.386  -0.650  0.00  0.00            
ATOM    772  CB  ILE X  99      17.395  -1.838   0.785  0.00  0.00            
ATOM    773  CG1 ILE X  99      17.740  -0.581   1.601  0.00  0.00            
ATOM    774  CG2 ILE X  99      18.528  -2.863   0.841  0.00  0.00            
ATOM    775  CD1 ILE X  99      17.675  -0.755   3.065  0.00  0.00            
ATOM    776  C   ILE X  99      17.146  -2.559  -1.688  0.00  0.00            
ATOM    777  O   ILE X  99      16.493  -3.579  -1.485  0.00  0.00            
ATOM    778  N   SER X 100      17.802  -2.333  -2.817  0.00  0.00            
ATOM    779  CA  SER X 100      17.763  -3.403  -3.762  0.00  0.00            
ATOM    780  CB  SER X 100      18.202  -2.763  -5.079  0.00  0.00            
ATOM    781  OG  SER X 100      18.402  -3.739  -6.085  0.00  0.00            
ATOM    782  C   SER X 100      18.507  -4.607  -3.307  0.00  0.00            
ATOM    783  O   SER X 100      19.103  -4.562  -2.215  0.00  0.00            
ATOM    784  N   ALA X 101      18.476  -5.670  -4.084  0.00  0.00            
ATOM    785  CA  ALA X 101      19.183  -6.880  -3.736  0.00  0.00            
ATOM    786  CB  ALA X 101      18.239  -7.489  -4.774  0.00  0.00            
ATOM    787  C   ALA X 101      20.691  -6.633  -3.713  0.00  0.00            
ATOM    788  O   ALA X 101      21.356  -7.115  -2.800  0.00  0.00            
ATOM    789  N   ALA X 102      21.207  -5.829  -4.634  0.00  0.00            
ATOM    790  CA  ALA X 102      22.545  -5.407  -4.726  0.00  0.00            
ATOM    791  CB  ALA X 102      22.696  -4.837  -6.145  0.00  0.00            
ATOM    792  C   ALA X 102      22.999  -4.669  -3.532  0.00  0.00            
ATOM    793  O   ALA X 102      24.048  -5.013  -2.976  0.00  0.00            
ATOM    794  N   GLU X 103      22.257  -3.645  -3.109  0.00  0.00            
ATOM    795  CA  GLU X 103      22.591  -2.851  -1.918  0.00  0.00            
ATOM    796  CB  GLU X 103      21.490  -1.831  -1.604  0.00  0.00            
ATOM    797  CG  GLU X 103      21.965  -0.403  -1.564  0.00  0.00            
ATOM    798  CD  GLU X 103      22.114   0.208  -2.943  0.00  0.00            
ATOM    799  OE1 GLU X 103      21.079   0.514  -3.581  0.00  0.00            
ATOM    800  OE2 GLU X 103      23.267   0.382  -3.390  0.00  0.00            
ATOM    801  C   GLU X 103      22.704  -3.707  -0.650  0.00  0.00            
ATOM    802  O   GLU X 103      23.539  -3.446   0.216  0.00  0.00            
ATOM    803  N   LEU X 104      21.801  -4.683  -0.528  0.00  0.00            
ATOM    804  CA  LEU X 104      21.852  -5.605   0.554  0.00  0.00            
ATOM    805  CB  LEU X 104      20.713  -6.571   0.492  0.00  0.00            
ATOM    806  CG  LEU X 104      19.456  -5.852   0.934  0.00  0.00            
ATOM    807  CD1 LEU X 104      18.298  -6.806   0.633  0.00  0.00            
ATOM    808  CD2 LEU X 104      19.551  -5.540   2.436  0.00  0.00            
ATOM    809  C   LEU X 104      23.023  -6.513   0.435  0.00  0.00            
ATOM    810  O   LEU X 104      23.613  -6.879   1.434  0.00  0.00            
ATOM    811  N   ARG X 105      23.462  -6.786  -0.786  0.00  0.00            
ATOM    812  CA  ARG X 105      24.688  -7.525  -1.045  0.00  0.00            
ATOM    813  CB  ARG X 105      24.849  -7.759  -2.570  0.00  0.00            
ATOM    814  CG  ARG X 105      23.921  -8.932  -2.925  0.00  0.00            
ATOM    815  CD  ARG X 105      23.971  -9.206  -4.441  0.00  0.00            
ATOM    816  NE  ARG X 105      23.296 -10.492  -4.614  0.00  0.00            
ATOM    817  CZ  ARG X 105      22.193 -10.665  -5.351  0.00  0.00            
ATOM    818  NH1 ARG X 105      21.591  -9.693  -6.065  0.00  0.00            
ATOM    819  NH2 ARG X 105      21.694 -11.894  -5.401  0.00  0.00            
ATOM    820  C   ARG X 105      25.898  -6.748  -0.598  0.00  0.00            
ATOM    821  O   ARG X 105      26.777  -7.353   0.010  0.00  0.00            
ATOM    822  N   HIS X 106      25.925  -5.436  -0.792  0.00  0.00            
ATOM    823  CA  HIS X 106      26.905  -4.534  -0.360  0.00  0.00            
ATOM    824  CB  HIS X 106      26.649  -3.143  -0.956  0.00  0.00            
ATOM    825  CG  HIS X 106      26.165  -3.176  -2.374  0.00  0.00            
ATOM    826  ND1 HIS X 106      25.015  -2.534  -2.783  0.00  0.00            
ATOM    827  CD2 HIS X 106      26.650  -3.816  -3.466  0.00  0.00            
ATOM    828  CE1 HIS X 106      24.810  -2.779  -4.065  0.00  0.00            
ATOM    829  NE2 HIS X 106      25.788  -3.555  -4.503  0.00  0.00            
ATOM    830  C   HIS X 106      27.080  -4.572   1.151  0.00  0.00            
ATOM    831  O   HIS X 106      28.199  -4.725   1.655  0.00  0.00            
ATOM    832  N   VAL X 107      25.980  -4.374   1.878  0.00  0.00            
ATOM    833  CA  VAL X 107      26.018  -4.399   3.302  0.00  0.00            
ATOM    834  CB  VAL X 107      24.627  -4.170   3.893  0.00  0.00            
ATOM    835  CG1 VAL X 107      24.492  -4.658   5.325  0.00  0.00            
ATOM    836  CG2 VAL X 107      24.217  -2.694   3.767  0.00  0.00            
ATOM    837  C   VAL X 107      26.569  -5.660   3.919  0.00  0.00            
ATOM    838  O   VAL X 107      27.329  -5.705   4.885  0.00  0.00            
ATOM    839  N   MET X 108      26.160  -6.749   3.271  0.00  0.00            
ATOM    840  CA  MET X 108      26.662  -8.084   3.826  0.00  0.00            
ATOM    841  CB  MET X 108      25.915  -9.235   3.146  0.00  0.00            
ATOM    842  CG  MET X 108      26.308 -10.620   3.647  0.00  0.00            
ATOM    843  SD  MET X 108      26.017 -10.872   5.411  0.00  0.00            
ATOM    844  CE  MET X 108      24.330 -11.566   5.408  0.00  0.00            
ATOM    845  C   MET X 108      28.203  -8.177   3.680  0.00  0.00            
ATOM    846  O   MET X 108      28.915  -8.604   4.583  0.00  0.00            
ATOM    847  N   THR X 109      28.709  -7.743   2.527  0.00  0.00            
ATOM    848  CA  THR X 109      30.098  -7.744   2.347  0.00  0.00            
ATOM    849  CB  THR X 109      30.323  -7.223   0.872  0.00  0.00            
ATOM    850  OG1 THR X 109      29.976  -8.359   0.014  0.00  0.00            
ATOM    851  CG2 THR X 109      31.721  -6.712   0.535  0.00  0.00            
ATOM    852  C   THR X 109      30.844  -6.802   3.299  0.00  0.00            
ATOM    853  O   THR X 109      31.881  -7.154   3.852  0.00  0.00            
ATOM    854  N   ASN X 110      30.278  -5.622   3.546  0.00  0.00            
ATOM    855  CA  ASN X 110      30.829  -4.752   4.494  0.00  0.00            
ATOM    856  CB  ASN X 110      30.057  -3.433   4.500  0.00  0.00            
ATOM    857  CG  ASN X 110      30.141  -2.689   3.170  0.00  0.00            
ATOM    858  OD1 ASN X 110      30.872  -3.080   2.259  0.00  0.00            
ATOM    859  ND2 ASN X 110      29.376  -1.613   3.052  0.00  0.00            
ATOM    860  C   ASN X 110      30.874  -5.302   5.926  0.00  0.00            
ATOM    861  O   ASN X 110      31.874  -5.159   6.622  0.00  0.00            
ATOM    862  N   LEU X 111      29.813  -5.987   6.346  0.00  0.00            
ATOM    863  CA  LEU X 111      29.817  -6.622   7.559  0.00  0.00            
ATOM    864  CB  LEU X 111      28.413  -7.139   7.847  0.00  0.00            
ATOM    865  CG  LEU X 111      27.301  -6.111   8.082  0.00  0.00            
ATOM    866  CD1 LEU X 111      25.955  -6.805   8.216  0.00  0.00            
ATOM    867  CD2 LEU X 111      27.646  -5.314   9.332  0.00  0.00            
ATOM    868  C   LEU X 111      30.632  -7.804   7.859  0.00  0.00            
ATOM    869  O   LEU X 111      30.648  -8.411   8.945  0.00  0.00            
ATOM    870  N   GLY X 112      31.293  -8.225   6.772  0.00  0.00            
ATOM    871  CA  GLY X 112      32.148  -9.450   6.775  0.00  0.00            
ATOM    872  C   GLY X 112      31.613 -10.695   6.099  0.00  0.00            
ATOM    873  O   GLY X 112      32.338 -11.493   5.489  0.00  0.00            
ATOM    874  N   GLU X 113      30.298 -10.878   6.200  0.00  0.00            
ATOM    875  CA  GLU X 113      29.767 -12.054   5.517  0.00  0.00            
ATOM    876  CB  GLU X 113      28.273 -11.855   5.259  0.00  0.00            
ATOM    877  CG  GLU X 113      27.411 -12.070   6.503  0.00  0.00            
ATOM    878  CD  GLU X 113      27.282 -10.815   7.345  0.00  0.00            
ATOM    879  OE1 GLU X 113      27.792 -10.785   8.496  0.00  0.00            
ATOM    880  OE2 GLU X 113      26.654  -9.853   6.841  0.00  0.00            
ATOM    881  C   GLU X 113      29.845 -12.314   4.220  0.00  0.00            
ATOM    882  O   GLU X 113      28.933 -11.666   3.708  0.00  0.00            
ATOM    883  N   LYS X 114      30.731 -13.012   3.507  0.00  0.00            
ATOM    884  CA  LYS X 114      30.594 -12.819   1.965  0.00  0.00            
ATOM    885  CB  LYS X 114      31.895 -13.464   1.470  0.00  0.00            
ATOM    886  CG  LYS X 114      33.133 -12.760   2.010  0.00  0.00            
ATOM    887  CD  LYS X 114      34.418 -13.027   1.220  0.00  0.00            
ATOM    888  CE  LYS X 114      35.606 -12.359   1.920  0.00  0.00            
ATOM    889  NZ  LYS X 114      36.924 -12.407   1.195  0.00  0.00            
ATOM    890  C   LYS X 114      29.876 -14.130   1.587  0.00  0.00            
ATOM    891  O   LYS X 114      30.445 -15.113   1.140  0.00  0.00            
ATOM    892  N   LEU X 115      28.540 -14.082   1.681  0.00  0.00            
ATOM    893  CA  LEU X 115      27.553 -14.896   1.284  0.00  0.00            
ATOM    894  CB  LEU X 115      26.290 -14.740   2.141  0.00  0.00            
ATOM    895  CG  LEU X 115      25.993 -15.616   3.366  0.00  0.00            
ATOM    896  CD1 LEU X 115      27.245 -16.176   4.001  0.00  0.00            
ATOM    897  CD2 LEU X 115      25.205 -14.785   4.369  0.00  0.00            
ATOM    898  C   LEU X 115      27.199 -14.743  -0.330  0.00  0.00            
ATOM    899  O   LEU X 115      27.173 -13.706  -0.994  0.00  0.00            
ATOM    900  N   THR X 116      27.008 -15.941  -0.867  0.00  0.00            
ATOM    901  CA  THR X 116      26.639 -16.018  -2.190  0.00  0.00            
ATOM    902  CB  THR X 116      26.151 -17.438  -2.513  0.00  0.00            
ATOM    903  OG1 THR X 116      24.943 -17.703  -1.790  0.00  0.00            
ATOM    904  CG2 THR X 116      27.202 -18.461  -2.134  0.00  0.00            
ATOM    905  C   THR X 116      25.578 -15.125  -2.715  0.00  0.00            
ATOM    906  O   THR X 116      24.799 -14.626  -1.902  0.00  0.00            
ATOM    907  N   ASP X 117      25.505 -14.866  -4.017  0.00  0.00            
ATOM    908  CA  ASP X 117      24.456 -14.038  -4.547  0.00  0.00            
ATOM    909  CB  ASP X 117      24.665 -13.836  -6.048  0.00  0.00            
ATOM    910  CG  ASP X 117      25.876 -12.969  -6.374  0.00  0.00            
ATOM    911  OD1 ASP X 117      26.332 -12.173  -5.523  0.00  0.00            
ATOM    912  OD2 ASP X 117      26.361 -13.073  -7.514  0.00  0.00            
ATOM    913  C   ASP X 117      23.088 -14.667  -4.350  0.00  0.00            
ATOM    914  O   ASP X 117      22.095 -13.985  -4.106  0.00  0.00            
ATOM    915  N   ASP X 118      23.052 -15.997  -4.419  0.00  0.00            
ATOM    916  CA  ASP X 118      21.801 -16.712  -4.184  0.00  0.00            
ATOM    917  CB  ASP X 118      22.032 -18.210  -4.410  0.00  0.00            
ATOM    918  CG  ASP X 118      22.242 -18.567  -5.870  0.00  0.00            
ATOM    919  OD1 ASP X 118      21.968 -17.726  -6.754  0.00  0.00            
ATOM    920  OD2 ASP X 118      22.679 -19.709  -6.129  0.00  0.00            
ATOM    921  C   ASP X 118      21.239 -16.469  -2.783  0.00  0.00            
ATOM    922  O   ASP X 118      20.044 -16.245  -2.626  0.00  0.00            
ATOM    923  N   GLU X 119      22.100 -16.457  -1.768  0.00  0.00            
ATOM    924  CA  GLU X 119      21.686 -16.161  -0.475  0.00  0.00            
ATOM    925  CB  GLU X 119      22.873 -16.333   0.478  0.00  0.00            
ATOM    926  CG  GLU X 119      23.477 -17.730   0.418  0.00  0.00            
ATOM    927  CD  GLU X 119      24.712 -17.936   1.302  0.00  0.00            
ATOM    928  OE1 GLU X 119      25.417 -16.950   1.632  0.00  0.00            
ATOM    929  OE2 GLU X 119      24.992 -19.112   1.645  0.00  0.00            
ATOM    930  C   GLU X 119      21.140 -14.760  -0.278  0.00  0.00            
ATOM    931  O   GLU X 119      20.197 -14.525   0.475  0.00  0.00            
ATOM    932  N   VAL X 120      21.713 -13.823  -1.032  0.00  0.00            
ATOM    933  CA  VAL X 120      21.211 -12.448  -1.010  0.00  0.00            
ATOM    934  CB  VAL X 120      22.104 -11.521  -1.834  0.00  0.00            
ATOM    935  CG1 VAL X 120      21.610 -10.082  -1.866  0.00  0.00            
ATOM    936  CG2 VAL X 120      23.538 -11.619  -1.270  0.00  0.00            
ATOM    937  C   VAL X 120      19.717 -12.350  -1.399  0.00  0.00            
ATOM    938  O   VAL X 120      18.913 -11.690  -0.748  0.00  0.00            
ATOM    939  N   ASP X 121      19.352 -13.050  -2.471  0.00  0.00            
ATOM    940  CA  ASP X 121      17.984 -13.030  -2.870  0.00  0.00            
ATOM    941  CB  ASP X 121      17.846 -13.745  -4.212  0.00  0.00            
ATOM    942  CG  ASP X 121      18.574 -13.120  -5.379  0.00  0.00            
ATOM    943  OD1 ASP X 121      19.006 -11.952  -5.290  0.00  0.00            
ATOM    944  OD2 ASP X 121      18.702 -13.814  -6.412  0.00  0.00            
ATOM    945  C   ASP X 121      17.080 -13.710  -1.935  0.00  0.00            
ATOM    946  O   ASP X 121      15.939 -13.288  -1.756  0.00  0.00            
ATOM    947  N   GLU X 122      17.600 -14.711  -1.227  0.00  0.00            
ATOM    948  CA  GLU X 122      16.832 -15.405  -0.168  0.00  0.00            
ATOM    949  CB  GLU X 122      17.733 -16.422   0.524  0.00  0.00            
ATOM    950  CG  GLU X 122      18.166 -17.617  -0.352  0.00  0.00            
ATOM    951  CD  GLU X 122      16.983 -18.566  -0.458  0.00  0.00            
ATOM    952  OE1 GLU X 122      16.560 -19.112   0.591  0.00  0.00            
ATOM    953  OE2 GLU X 122      16.450 -18.713  -1.580  0.00  0.00            
ATOM    954  C   GLU X 122      16.359 -14.408   0.889  0.00  0.00            
ATOM    955  O   GLU X 122      15.198 -14.433   1.286  0.00  0.00            
ATOM    956  N   MET X 123      17.243 -13.508   1.299  0.00  0.00            
ATOM    957  CA  MET X 123      16.967 -12.497   2.242  0.00  0.00            
ATOM    958  CB  MET X 123      18.235 -11.746   2.663  0.00  0.00            
ATOM    959  CG  MET X 123      19.037 -12.539   3.689  0.00  0.00            
ATOM    960  SD  MET X 123      20.650 -11.858   4.063  0.00  0.00            
ATOM    961  CE  MET X 123      20.201 -10.252   4.721  0.00  0.00            
ATOM    962  C   MET X 123      15.948 -11.518   1.758  0.00  0.00            
ATOM    963  O   MET X 123      15.009 -11.213   2.503  0.00  0.00            
ATOM    964  N   ILE X 124      16.102 -11.002   0.539  0.00  0.00            
ATOM    965  CA  ILE X 124      15.155 -10.142  -0.070  0.00  0.00            
ATOM    966  CB  ILE X 124      15.656  -9.622  -1.455  0.00  0.00            
ATOM    967  CG1 ILE X 124      15.767 -10.767  -2.463  0.00  0.00            
ATOM    968  CG2 ILE X 124      16.983  -8.885  -1.298  0.00  0.00            
ATOM    969  CD1 ILE X 124      16.276 -10.336  -3.829  0.00  0.00            
ATOM    970  C   ILE X 124      13.721 -10.631  -0.113  0.00  0.00            
ATOM    971  O   ILE X 124      12.781  -9.924   0.232  0.00  0.00            
ATOM    972  N   ARG X 125      13.553 -11.899  -0.483  0.00  0.00            
ATOM    973  CA  ARG X 125      12.234 -12.459  -0.477  0.00  0.00            
ATOM    974  CB  ARG X 125      12.252 -13.789  -1.227  0.00  0.00            
ATOM    975  CG  ARG X 125      12.420 -13.596  -2.726  0.00  0.00            
ATOM    976  CD  ARG X 125      11.963 -14.801  -3.515  0.00  0.00            
ATOM    977  NE  ARG X 125      13.042 -15.748  -3.780  0.00  0.00            
ATOM    978  CZ  ARG X 125      12.867 -17.062  -3.889  0.00  0.00            
ATOM    979  NH1 ARG X 125      11.657 -17.587  -3.742  0.00  0.00            
ATOM    980  NH2 ARG X 125      13.890 -17.845  -4.212  0.00  0.00            
ATOM    981  C   ARG X 125      11.647 -12.662   0.844  0.00  0.00            
ATOM    982  O   ARG X 125      10.421 -12.648   0.928  0.00  0.00            
ATOM    983  N   GLU X 126      12.445 -12.720   1.901  0.00  0.00            
ATOM    984  CA  GLU X 126      12.063 -12.850   3.252  0.00  0.00            
ATOM    985  CB  GLU X 126      13.143 -13.552   4.093  0.00  0.00            
ATOM    986  CG  GLU X 126      13.004 -15.072   4.024  0.00  0.00            
ATOM    987  CD  GLU X 126      13.932 -15.774   4.993  0.00  0.00            
ATOM    988  OE1 GLU X 126      14.258 -15.182   6.043  0.00  0.00            
ATOM    989  OE2 GLU X 126      14.337 -16.920   4.706  0.00  0.00            
ATOM    990  C   GLU X 126      11.248 -11.488   3.621  0.00  0.00            
ATOM    991  O   GLU X 126      10.097 -11.364   4.044  0.00  0.00            
ATOM    992  N   ALA X 127      12.077 -10.451   3.457  0.00  0.00            
ATOM    993  CA  ALA X 127      11.424  -9.160   3.851  0.00  0.00            
ATOM    994  CB  ALA X 127      12.580  -8.178   4.140  0.00  0.00            
ATOM    995  C   ALA X 127      11.034  -8.341   2.662  0.00  0.00            
ATOM    996  O   ALA X 127      11.353  -7.163   2.501  0.00  0.00            
ATOM    997  N   ASP X 128      10.204  -8.985   1.844  0.00  0.00            
ATOM    998  CA  ASP X 128       9.670  -8.430   0.622  0.00  0.00            
ATOM    999  CB  ASP X 128      10.136  -8.885  -0.766  0.00  0.00            
ATOM   1000  CG  ASP X 128       9.367  -8.222  -1.901  0.00  0.00            
ATOM   1001  OD1 ASP X 128       8.196  -7.851  -1.709  0.00  0.00            
ATOM   1002  OD2 ASP X 128       9.938  -8.075  -2.997  0.00  0.00            
ATOM   1003  C   ASP X 128       8.158  -8.459   0.671  0.00  0.00            
ATOM   1004  O   ASP X 128       7.752  -9.141  -0.268  0.00  0.00            
ATOM   1005  N   ILE X 129       7.329  -7.972   1.604  0.00  0.00            
ATOM   1006  CA  ILE X 129       6.035  -8.572   1.537  0.00  0.00            
ATOM   1007  CB  ILE X 129       5.611  -8.442   3.016  0.00  0.00            
ATOM   1008  CG1 ILE X 129       5.708  -6.983   3.462  0.00  0.00            
ATOM   1009  CG2 ILE X 129       6.458  -9.370   3.879  0.00  0.00            
ATOM   1010  CD1 ILE X 129       4.967  -6.660   4.725  0.00  0.00            
ATOM   1011  C   ILE X 129       5.101  -8.072   0.451  0.00  0.00            
ATOM   1012  O   ILE X 129       4.107  -8.666   0.044  0.00  0.00            
ATOM   1013  N   ASP X 130       5.505  -6.911  -0.064  0.00  0.00            
ATOM   1014  CA  ASP X 130       4.625  -6.349  -1.172  0.00  0.00            
ATOM   1015  CB  ASP X 130       4.933  -4.856  -1.336  0.00  0.00            
ATOM   1016  CG  ASP X 130       4.405  -4.007  -0.175  0.00  0.00            
ATOM   1017  OD1 ASP X 130       3.679  -4.531   0.703  0.00  0.00            
ATOM   1018  OD2 ASP X 130       4.716  -2.796  -0.153  0.00  0.00            
ATOM   1019  C   ASP X 130       4.766  -6.854  -2.619  0.00  0.00            
ATOM   1020  O   ASP X 130       4.105  -6.401  -3.559  0.00  0.00            
ATOM   1021  N   GLY X 131       5.801  -7.672  -2.799  0.00  0.00            
ATOM   1022  CA  GLY X 131       6.238  -8.182  -4.023  0.00  0.00            
ATOM   1023  C   GLY X 131       7.163  -7.492  -5.055  0.00  0.00            
ATOM   1024  O   GLY X 131       7.612  -8.155  -5.995  0.00  0.00            
ATOM   1025  N   ASP X 132       7.415  -6.202  -4.897  0.00  0.00            
ATOM   1026  CA  ASP X 132       8.289  -5.487  -5.677  0.00  0.00            
ATOM   1027  CB  ASP X 132       8.227  -4.010  -5.296  0.00  0.00            
ATOM   1028  CG  ASP X 132       8.899  -3.686  -3.983  0.00  0.00            
ATOM   1029  OD1 ASP X 132       9.197  -4.628  -3.222  0.00  0.00            
ATOM   1030  OD2 ASP X 132       9.127  -2.487  -3.704  0.00  0.00            
ATOM   1031  C   ASP X 132       9.695  -5.982  -5.927  0.00  0.00            
ATOM   1032  O   ASP X 132      10.409  -5.549  -6.844  0.00  0.00            
ATOM   1033  N   GLY X 133      10.148  -6.931  -5.095  0.00  0.00            
ATOM   1034  CA  GLY X 133      11.521  -7.360  -5.203  0.00  0.00            
ATOM   1035  C   GLY X 133      12.553  -6.408  -4.635  0.00  0.00            
ATOM   1036  O   GLY X 133      13.668  -6.288  -5.143  0.00  0.00            
ATOM   1037  N   HIS X 134      12.124  -5.655  -3.628  0.00  0.00            
ATOM   1038  CA  HIS X 134      12.910  -4.702  -2.915  0.00  0.00            
ATOM   1039  CB  HIS X 134      12.852  -3.260  -3.466  0.00  0.00            
ATOM   1040  CG  HIS X 134      13.521  -3.080  -4.799  0.00  0.00            
ATOM   1041  ND1 HIS X 134      13.005  -3.592  -5.960  0.00  0.00            
ATOM   1042  CD2 HIS X 134      14.692  -2.460  -5.141  0.00  0.00            
ATOM   1043  CE1 HIS X 134      13.808  -3.294  -6.983  0.00  0.00            
ATOM   1044  NE2 HIS X 134      14.822  -2.581  -6.491  0.00  0.00            
ATOM   1045  C   HIS X 134      12.542  -4.487  -1.422  0.00  0.00            
ATOM   1046  O   HIS X 134      11.340  -4.535  -1.172  0.00  0.00            
ATOM   1047  N   ILE X 135      13.440  -4.015  -0.566  0.00  0.00            
ATOM   1048  CA  ILE X 135      12.831  -3.594   0.682  0.00  0.00            
ATOM   1049  CB  ILE X 135      13.869  -4.116   1.702  0.00  0.00            
ATOM   1050  CG1 ILE X 135      14.014  -5.630   1.547  0.00  0.00            
ATOM   1051  CG2 ILE X 135      13.475  -3.665   3.091  0.00  0.00            
ATOM   1052  CD1 ILE X 135      12.760  -6.430   1.805  0.00  0.00            
ATOM   1053  C   ILE X 135      12.612  -2.025   0.772  0.00  0.00            
ATOM   1054  O   ILE X 135      13.496  -1.267   0.384  0.00  0.00            
ATOM   1055  N   ASN X 136      11.444  -1.603   1.240  0.00  0.00            
ATOM   1056  CA  ASN X 136      11.279  -0.249   1.468  0.00  0.00            
ATOM   1057  CB  ASN X 136      10.056   0.264   0.707  0.00  0.00            
ATOM   1058  CG  ASN X 136       9.885   1.790   0.853  0.00  0.00            
ATOM   1059  OD1 ASN X 136      10.539   2.546   0.150  0.00  0.00            
ATOM   1060  ND2 ASN X 136       9.105   2.272   1.823  0.00  0.00            
ATOM   1061  C   ASN X 136      11.364  -0.040   2.916  0.00  0.00            
ATOM   1062  O   ASN X 136      11.431  -1.016   3.659  0.00  0.00            
ATOM   1063  N   TYR X 137      11.495   1.214   3.383  0.00  0.00            
ATOM   1064  CA  TYR X 137      11.579   1.464   4.794  0.00  0.00            
ATOM   1065  CB  TYR X 137      12.138   2.874   4.994  0.00  0.00            
ATOM   1066  CG  TYR X 137      13.568   3.070   4.554  0.00  0.00            
ATOM   1067  CD1 TYR X 137      14.528   2.077   4.685  0.00  0.00            
ATOM   1068  CD2 TYR X 137      13.957   4.307   4.054  0.00  0.00            
ATOM   1069  CE1 TYR X 137      15.831   2.321   4.273  0.00  0.00            
ATOM   1070  CE2 TYR X 137      15.250   4.543   3.634  0.00  0.00            
ATOM   1071  CZ  TYR X 137      16.178   3.539   3.755  0.00  0.00            
ATOM   1072  OH  TYR X 137      17.482   3.800   3.371  0.00  0.00            
ATOM   1073  C   TYR X 137      10.776   0.693   5.803  0.00  0.00            
ATOM   1074  O   TYR X 137      11.338   0.126   6.745  0.00  0.00            
ATOM   1075  N   GLU X 138       9.479   0.567   5.563  0.00  0.00            
ATOM   1076  CA  GLU X 138       8.615  -0.204   6.388  0.00  0.00            
ATOM   1077  CB  GLU X 138       7.141  -0.051   5.977  0.00  0.00            
ATOM   1078  CG  GLU X 138       6.204  -0.529   7.100  0.00  0.00            
ATOM   1079  CD  GLU X 138       4.731  -0.276   6.789  0.00  0.00            
ATOM   1080  OE1 GLU X 138       4.148  -1.151   6.130  0.00  0.00            
ATOM   1081  OE2 GLU X 138       4.205   0.789   7.208  0.00  0.00            
ATOM   1082  C   GLU X 138       8.953  -1.671   6.534  0.00  0.00            
ATOM   1083  O   GLU X 138       8.980  -2.248   7.610  0.00  0.00            
ATOM   1084  N   GLU X 139       9.216  -2.279   5.377  0.00  0.00            
ATOM   1085  CA  GLU X 139       9.632  -3.700   5.380  0.00  0.00            
ATOM   1086  CB  GLU X 139       9.796  -4.247   3.970  0.00  0.00            
ATOM   1087  CG  GLU X 139       8.481  -4.473   3.258  0.00  0.00            
ATOM   1088  CD  GLU X 139       8.654  -4.895   1.820  0.00  0.00            
ATOM   1089  OE1 GLU X 139       9.635  -4.470   1.195  0.00  0.00            
ATOM   1090  OE2 GLU X 139       7.810  -5.648   1.297  0.00  0.00            
ATOM   1091  C   GLU X 139      10.926  -3.905   6.151  0.00  0.00            
ATOM   1092  O   GLU X 139      11.000  -4.888   6.880  0.00  0.00            
ATOM   1093  N   PHE X 140      11.899  -2.998   6.088  0.00  0.00            
ATOM   1094  CA  PHE X 140      12.986  -2.990   6.859  0.00  0.00            
ATOM   1095  CB  PHE X 140      13.881  -1.789   6.503  0.00  0.00            
ATOM   1096  CG  PHE X 140      15.362  -2.071   6.609  0.00  0.00            
ATOM   1097  CD1 PHE X 140      15.943  -2.374   7.830  0.00  0.00            
ATOM   1098  CD2 PHE X 140      16.168  -2.067   5.477  0.00  0.00            
ATOM   1099  CE1 PHE X 140      17.303  -2.677   7.923  0.00  0.00            
ATOM   1100  CE2 PHE X 140      17.522  -2.365   5.563  0.00  0.00            
ATOM   1101  CZ  PHE X 140      18.090  -2.673   6.789  0.00  0.00            
ATOM   1102  C   PHE X 140      12.733  -3.019   8.381  0.00  0.00            
ATOM   1103  O   PHE X 140      13.334  -3.795   9.117  0.00  0.00            
ATOM   1104  N   VAL X 141      11.792  -2.196   8.840  0.00  0.00            
ATOM   1105  CA  VAL X 141      11.432  -2.224  10.169  0.00  0.00            
ATOM   1106  CB  VAL X 141      10.532  -1.070  10.623  0.00  0.00            
ATOM   1107  CG1 VAL X 141      10.006  -1.236  12.065  0.00  0.00            
ATOM   1108  CG2 VAL X 141      11.271   0.241  10.529  0.00  0.00            
ATOM   1109  C   VAL X 141      10.855  -3.597  10.635  0.00  0.00            
ATOM   1110  O   VAL X 141      11.205  -4.141  11.678  0.00  0.00            
ATOM   1111  N   ARG X 142       9.983  -4.162   9.802  0.00  0.00            
ATOM   1112  CA  ARG X 142       9.484  -5.442  10.111  0.00  0.00            
ATOM   1113  CB  ARG X 142       8.296  -5.727   9.195  0.00  0.00            
ATOM   1114  CG  ARG X 142       7.095  -4.859   9.532  0.00  0.00            
ATOM   1115  CD  ARG X 142       5.802  -5.436   9.001  0.00  0.00            
ATOM   1116  NE  ARG X 142       5.462  -4.934   7.671  0.00  0.00            
ATOM   1117  CZ  ARG X 142       4.798  -5.638   6.760  0.00  0.00            
ATOM   1118  NH1 ARG X 142       4.413  -6.880   7.028  0.00  0.00            
ATOM   1119  NH2 ARG X 142       4.458  -5.079   5.605  0.00  0.00            
ATOM   1120  C   ARG X 142      10.462  -6.552  10.084  0.00  0.00            
ATOM   1121  O   ARG X 142      10.408  -7.408  10.961  0.00  0.00            
ATOM   1122  N   MET X 143      11.449  -6.517   9.191  0.00  0.00            
ATOM   1123  CA  MET X 143      12.520  -7.406   9.203  0.00  0.00            
ATOM   1124  CB  MET X 143      13.486  -7.094   8.058  0.00  0.00            
ATOM   1125  CG  MET X 143      12.867  -7.402   6.716  0.00  0.00            
ATOM   1126  SD  MET X 143      13.781  -6.825   5.292  0.00  0.00            
ATOM   1127  CE  MET X 143      15.056  -8.109   5.177  0.00  0.00            
ATOM   1128  C   MET X 143      13.360  -7.377  10.479  0.00  0.00            
ATOM   1129  O   MET X 143      13.707  -8.437  10.989  0.00  0.00            
ATOM   1130  N   MET X 144      13.621  -6.201  11.048  0.00  0.00            
ATOM   1131  CA  MET X 144      14.192  -6.079  12.260  0.00  0.00            
ATOM   1132  CB  MET X 144      14.326  -4.602  12.633  0.00  0.00            
ATOM   1133  CG  MET X 144      15.305  -3.891  11.729  0.00  0.00            
ATOM   1134  SD  MET X 144      15.345  -2.111  11.879  0.00  0.00            
ATOM   1135  CE  MET X 144      16.352  -1.928  13.375  0.00  0.00            
ATOM   1136  C   MET X 144      13.506  -6.726  13.452  0.00  0.00            
ATOM   1137  O   MET X 144      14.139  -7.207  14.389  0.00  0.00            
ATOM   1138  N   VAL X 145      12.182  -6.741  13.390  0.00  0.00            
ATOM   1139  CA  VAL X 145      11.426  -7.317  14.400  0.00  0.00            
ATOM   1140  CB  VAL X 145       9.938  -6.856  14.341  0.00  0.00            
ATOM   1141  CG1 VAL X 145       9.118  -7.479  15.492  0.00  0.00            
ATOM   1142  CG2 VAL X 145       9.866  -5.331  14.436  0.00  0.00            
ATOM   1143  C   VAL X 145      11.469  -8.804  14.548  0.00  0.00            
ATOM   1144  O   VAL X 145      11.588  -9.483  15.658  0.00  0.00            
ATOM   1145  N   SER X 146      11.374  -9.344  13.375  0.00  0.00            
ATOM   1146  CA  SER X 146      11.295 -10.889  13.362  0.00  0.00            
ATOM   1147  CB  SER X 146      11.074 -11.439  11.945  0.00  0.00            
ATOM   1148  OG  SER X 146      12.217 -11.253  11.124  0.00  0.00            
ATOM   1149  C   SER X 146      12.721 -11.246  14.191  0.00  0.00            
ATOM   1150  O   SER X 146      12.876 -12.002  15.144  0.00  0.00            
END
ATOM      1  N   GLU X   1      24.245   1.683  37.816  0.00  0.00            
ATOM      2  CA  GLU X   1      24.900   2.167  36.695  0.00  0.00            
ATOM      3  CB  GLU X   1      24.009   2.190  35.454  0.00  0.00            
ATOM      4  CG  GLU X   1      24.703   2.826  34.250  0.00  0.00            
ATOM      5  CD  GLU X   1      23.833   2.878  33.007  0.00  0.00            
ATOM      6  OE1 GLU X   1      22.676   2.402  33.055  0.00  0.00            
ATOM      7  OE2 GLU X   1      24.315   3.398  31.971  0.00  0.00            
ATOM      8  C   GLU X   1      25.367   3.499  36.684  0.00  0.00            
ATOM      9  O   GLU X   1      24.631   4.468  36.875  0.00  0.00            
ATOM     10  N   GLN X   2      26.702   3.621  36.584  0.00  0.00            
ATOM     11  CA  GLN X   2      27.225   4.979  36.559  0.00  0.00            
ATOM     12  CB  GLN X   2      28.723   4.833  36.687  0.00  0.00            
ATOM     13  CG  GLN X   2      29.421   6.151  36.855  0.00  0.00            
ATOM     14  CD  GLN X   2      30.910   5.990  36.919  0.00  0.00            
ATOM     15  OE1 GLN X   2      31.491   5.936  37.999  0.00  0.00            
ATOM     16  NE2 GLN X   2      31.542   5.891  35.756  0.00  0.00            
ATOM     17  C   GLN X   2      27.144   5.854  35.393  0.00  0.00            
ATOM     18  O   GLN X   2      27.252   5.451  34.240  0.00  0.00            
ATOM     19  N   LEU X   3      26.775   7.090  35.702  0.00  0.00            
ATOM     20  CA  LEU X   3      26.638   8.095  34.793  0.00  0.00            
ATOM     21  CB  LEU X   3      25.287   8.784  34.988  0.00  0.00            
ATOM     22  CG  LEU X   3      24.034   7.971  34.682  0.00  0.00            
ATOM     23  CD1 LEU X   3      22.801   8.790  35.021  0.00  0.00            
ATOM     24  CD2 LEU X   3      24.019   7.567  33.229  0.00  0.00            
ATOM     25  C   LEU X   3      27.579   9.214  34.842  0.00  0.00            
ATOM     26  O   LEU X   3      27.723   9.910  35.849  0.00  0.00            
ATOM     27  N   THR X   4      28.369   9.341  33.763  0.00  0.00            
ATOM     28  CA  THR X   4      29.341  10.424  33.760  0.00  0.00            
ATOM     29  CB  THR X   4      30.011  10.456  32.360  0.00  0.00            
ATOM     30  OG1 THR X   4      28.992  10.774  31.383  0.00  0.00            
ATOM     31  CG2 THR X   4      30.584   9.083  32.041  0.00  0.00            
ATOM     32  C   THR X   4      28.865  11.755  33.643  0.00  0.00            
ATOM     33  O   THR X   4      27.772  12.025  33.156  0.00  0.00            
ATOM     34  N   GLU X   5      29.600  12.679  34.292  0.00  0.00            
ATOM     35  CA  GLU X   5      29.310  14.089  34.411  0.00  0.00            
ATOM     36  CB  GLU X   5      30.490  14.893  34.974  0.00  0.00            
ATOM     37  CG  GLU X   5      30.859  14.490  36.396  0.00  0.00            
ATOM     38  CD  GLU X   5      31.907  15.397  37.022  0.00  0.00            
ATOM     39  OE1 GLU X   5      32.606  14.932  37.945  0.00  0.00            
ATOM     40  OE2 GLU X   5      32.012  16.570  36.611  0.00  0.00            
ATOM     41  C   GLU X   5      28.825  14.785  33.155  0.00  0.00            
ATOM     42  O   GLU X   5      27.830  15.493  33.119  0.00  0.00            
ATOM     43  N   GLU X   6      29.584  14.544  32.086  0.00  0.00            
ATOM     44  CA  GLU X   6      29.193  15.079  30.780  0.00  0.00            
ATOM     45  CB  GLU X   6      30.221  14.773  29.701  0.00  0.00            
ATOM     46  CG  GLU X   6      31.488  15.588  29.832  0.00  0.00            
ATOM     47  CD  GLU X   6      32.551  15.191  28.837  0.00  0.00            
ATOM     48  OE1 GLU X   6      32.606  14.008  28.476  0.00  0.00            
ATOM     49  OE2 GLU X   6      33.344  16.052  28.412  0.00  0.00            
ATOM     50  C   GLU X   6      27.850  14.606  30.370  0.00  0.00            
ATOM     51  O   GLU X   6      27.041  15.426  29.913  0.00  0.00            
ATOM     52  N   GLN X   7      27.536  13.333  30.605  0.00  0.00            
ATOM     53  CA  GLN X   7      26.240  12.789  30.386  0.00  0.00            
ATOM     54  CB  GLN X   7      26.248  11.279  30.648  0.00  0.00            
ATOM     55  CG  GLN X   7      27.292  10.544  29.799  0.00  0.00            
ATOM     56  CD  GLN X   7      27.356   9.054  30.069  0.00  0.00            
ATOM     57  OE1 GLN X   7      26.385   8.325  29.853  0.00  0.00            
ATOM     58  NE2 GLN X   7      28.508   8.589  30.542  0.00  0.00            
ATOM     59  C   GLN X   7      25.196  13.547  31.179  0.00  0.00            
ATOM     60  O   GLN X   7      24.150  13.928  30.635  0.00  0.00            
ATOM     61  N   ILE X   8      25.497  13.825  32.446  0.00  0.00            
ATOM     62  CA  ILE X   8      24.642  14.582  33.273  0.00  0.00            
ATOM     63  CB  ILE X   8      25.228  14.682  34.696  0.00  0.00            
ATOM     64  CG1 ILE X   8      25.163  13.302  35.364  0.00  0.00            
ATOM     65  CG2 ILE X   8      24.477  15.732  35.518  0.00  0.00            
ATOM     66  CD1 ILE X   8      25.840  13.247  36.713  0.00  0.00            
ATOM     67  C   ILE X   8      24.458  16.032  32.722  0.00  0.00            
ATOM     68  O   ILE X   8      23.337  16.528  32.715  0.00  0.00            
ATOM     69  N   ALA X   9      25.513  16.662  32.207  0.00  0.00            
ATOM     70  CA  ALA X   9      25.422  17.909  31.569  0.00  0.00            
ATOM     71  CB  ALA X   9      26.793  18.370  31.120  0.00  0.00            
ATOM     72  C   ALA X   9      24.457  17.877  30.366  0.00  0.00            
ATOM     73  O   ALA X   9      23.630  18.769  30.207  0.00  0.00            
ATOM     74  N   GLU X  10      24.547  16.841  29.534  0.00  0.00            
ATOM     75  CA  GLU X  10      23.676  16.719  28.462  0.00  0.00            
ATOM     76  CB  GLU X  10      24.098  15.505  27.629  0.00  0.00            
ATOM     77  CG  GLU X  10      25.539  15.600  27.141  0.00  0.00            
ATOM     78  CD  GLU X  10      26.035  14.379  26.359  0.00  0.00            
ATOM     79  OE1 GLU X  10      25.495  13.258  26.540  0.00  0.00            
ATOM     80  OE2 GLU X  10      27.002  14.544  25.574  0.00  0.00            
ATOM     81  C   GLU X  10      22.181  16.621  28.934  0.00  0.00            
ATOM     82  O   GLU X  10      21.275  17.265  28.415  0.00  0.00            
ATOM     83  N   PHE X  11      21.965  15.798  29.958  0.00  0.00            
ATOM     84  CA  PHE X  11      20.639  15.683  30.461  0.00  0.00            
ATOM     85  CB  PHE X  11      20.610  14.565  31.519  0.00  0.00            
ATOM     86  CG  PHE X  11      19.283  13.848  31.621  0.00  0.00            
ATOM     87  CD1 PHE X  11      18.142  14.517  32.034  0.00  0.00            
ATOM     88  CD2 PHE X  11      19.172  12.508  31.269  0.00  0.00            
ATOM     89  CE1 PHE X  11      16.908  13.867  32.088  0.00  0.00            
ATOM     90  CE2 PHE X  11      17.947  11.855  31.324  0.00  0.00            
ATOM     91  CZ  PHE X  11      16.812  12.537  31.732  0.00  0.00            
ATOM     92  C   PHE X  11      20.123  16.960  31.081  0.00  0.00            
ATOM     93  O   PHE X  11      18.958  17.337  30.978  0.00  0.00            
ATOM     94  N   LYS X  12      21.056  17.662  31.722  0.00  0.00            
ATOM     95  CA  LYS X  12      20.663  18.950  32.344  0.00  0.00            
ATOM     96  CB  LYS X  12      21.730  19.551  33.241  0.00  0.00            
ATOM     97  CG  LYS X  12      21.997  18.782  34.541  0.00  0.00            
ATOM     98  CD  LYS X  12      23.419  19.057  35.002  0.00  0.00            
ATOM     99  CE  LYS X  12      23.592  18.947  36.508  0.00  0.00            
ATOM    100  NZ  LYS X  12      24.906  19.517  36.933  0.00  0.00            
ATOM    101  C   LYS X  12      20.166  19.981  31.291  0.00  0.00            
ATOM    102  O   LYS X  12      19.166  20.664  31.485  0.00  0.00            
ATOM    103  N   GLU X  13      20.859  20.051  30.155  0.00  0.00            
ATOM    104  CA  GLU X  13      20.430  20.904  29.122  0.00  0.00            
ATOM    105  CB  GLU X  13      21.478  20.877  28.005  0.00  0.00            
ATOM    106  CG  GLU X  13      22.868  21.266  28.494  0.00  0.00            
ATOM    107  CD  GLU X  13      23.968  21.189  27.430  0.00  0.00            
ATOM    108  OE1 GLU X  13      23.830  20.428  26.440  0.00  0.00            
ATOM    109  OE2 GLU X  13      25.000  21.883  27.610  0.00  0.00            
ATOM    110  C   GLU X  13      18.985  20.525  28.618  0.00  0.00            
ATOM    111  O   GLU X  13      18.097  21.350  28.435  0.00  0.00            
ATOM    112  N   ALA X  14      18.796  19.224  28.403  0.00  0.00            
ATOM    113  CA  ALA X  14      17.517  18.814  27.957  0.00  0.00            
ATOM    114  CB  ALA X  14      17.565  17.331  27.656  0.00  0.00            
ATOM    115  C   ALA X  14      16.417  19.083  29.032  0.00  0.00            
ATOM    116  O   ALA X  14      15.325  19.565  28.751  0.00  0.00            
ATOM    117  N   PHE X  15      16.758  18.788  30.285  0.00  0.00            
ATOM    118  CA  PHE X  15      15.815  19.058  31.335  0.00  0.00            
ATOM    119  CB  PHE X  15      16.373  18.493  32.654  0.00  0.00            
ATOM    120  CG  PHE X  15      15.309  18.039  33.628  0.00  0.00            
ATOM    121  CD1 PHE X  15      14.417  18.944  34.182  0.00  0.00            
ATOM    122  CD2 PHE X  15      15.181  16.696  33.963  0.00  0.00            
ATOM    123  CE1 PHE X  15      13.408  18.520  35.048  0.00  0.00            
ATOM    124  CE2 PHE X  15      14.180  16.269  34.826  0.00  0.00            
ATOM    125  CZ  PHE X  15      13.291  17.182  35.368  0.00  0.00            
ATOM    126  C   PHE X  15      15.525  20.509  31.523  0.00  0.00            
ATOM    127  O   PHE X  15      14.406  20.928  31.812  0.00  0.00            
ATOM    128  N   ALA X  16      16.563  21.314  31.302  0.00  0.00            
ATOM    129  CA  ALA X  16      16.377  22.775  31.422  0.00  0.00            
ATOM    130  CB  ALA X  16      17.697  23.537  31.372  0.00  0.00            
ATOM    131  C   ALA X  16      15.387  23.355  30.434  0.00  0.00            
ATOM    132  O   ALA X  16      14.648  24.318  30.704  0.00  0.00            
ATOM    133  N   LEU X  17      15.352  22.705  29.272  0.00  0.00            
ATOM    134  CA  LEU X  17      14.462  23.168  28.187  0.00  0.00            
ATOM    135  CB  LEU X  17      14.911  22.651  26.798  0.00  0.00            
ATOM    136  CG  LEU X  17      16.270  23.187  26.309  0.00  0.00            
ATOM    137  CD1 LEU X  17      16.570  22.602  24.954  0.00  0.00            
ATOM    138  CD2 LEU X  17      16.224  24.691  26.184  0.00  0.00            
ATOM    139  C   LEU X  17      12.951  23.064  28.542  0.00  0.00            
ATOM    140  O   LEU X  17      12.044  23.607  27.912  0.00  0.00            
ATOM    141  N   PHE X  18      12.727  22.196  29.524  0.00  0.00            
ATOM    142  CA  PHE X  18      11.337  21.979  29.945  0.00  0.00            
ATOM    143  CB  PHE X  18      10.995  20.479  29.905  0.00  0.00            
ATOM    144  CG  PHE X  18      11.295  19.806  28.594  0.00  0.00            
ATOM    145  CD1 PHE X  18      10.826  20.326  27.397  0.00  0.00            
ATOM    146  CD2 PHE X  18      12.058  18.646  28.561  0.00  0.00            
ATOM    147  CE1 PHE X  18      11.117  19.707  26.189  0.00  0.00            
ATOM    148  CE2 PHE X  18      12.348  18.028  27.363  0.00  0.00            
ATOM    149  CZ  PHE X  18      11.881  18.561  26.177  0.00  0.00            
ATOM    150  C   PHE X  18      11.130  22.660  31.207  0.00  0.00            
ATOM    151  O   PHE X  18      10.031  23.059  31.546  0.00  0.00            
ATOM    152  N   ASP X  19      12.220  22.861  31.941  0.00  0.00            
ATOM    153  CA  ASP X  19      12.059  23.522  33.314  0.00  0.00            
ATOM    154  CB  ASP X  19      13.051  22.987  34.343  0.00  0.00            
ATOM    155  CG  ASP X  19      12.569  23.196  35.752  0.00  0.00            
ATOM    156  OD1 ASP X  19      12.359  24.349  36.146  0.00  0.00            
ATOM    157  OD2 ASP X  19      12.407  22.202  36.479  0.00  0.00            
ATOM    158  C   ASP X  19      12.628  24.991  32.827  0.00  0.00            
ATOM    159  O   ASP X  19      13.820  25.333  32.845  0.00  0.00            
ATOM    160  N   LYS X  20      11.643  25.787  32.415  0.00  0.00            
ATOM    161  CA  LYS X  20      11.711  27.070  32.015  0.00  0.00            
ATOM    162  CB  LYS X  20      10.241  26.921  31.680  0.00  0.00            
ATOM    163  CG  LYS X  20       9.646  27.860  30.667  0.00  0.00            
ATOM    164  CD  LYS X  20       8.173  27.584  30.409  0.00  0.00            
ATOM    165  CE  LYS X  20       7.979  26.272  29.669  0.00  0.00            
ATOM    166  NZ  LYS X  20       6.518  26.121  29.335  0.00  0.00            
ATOM    167  C   LYS X  20      12.172  27.984  33.118  0.00  0.00            
ATOM    168  O   LYS X  20      13.187  28.674  32.986  0.00  0.00            
ATOM    169  N   ASP X  21      11.481  27.937  34.247  0.00  0.00            
ATOM    170  CA  ASP X  21      11.842  28.731  35.386  0.00  0.00            
ATOM    171  CB  ASP X  21      10.605  28.885  36.275  0.00  0.00            
ATOM    172  CG  ASP X  21       9.512  29.682  35.594  0.00  0.00            
ATOM    173  OD1 ASP X  21       9.704  30.159  34.457  0.00  0.00            
ATOM    174  OD2 ASP X  21       8.428  29.780  36.199  0.00  0.00            
ATOM    175  C   ASP X  21      13.114  28.381  36.155  0.00  0.00            
ATOM    176  O   ASP X  21      13.649  29.175  36.926  0.00  0.00            
ATOM    177  N   GLY X  22      13.599  27.173  35.916  0.00  0.00            
ATOM    178  CA  GLY X  22      14.824  26.758  36.593  0.00  0.00            
ATOM    179  C   GLY X  22      14.712  26.482  38.006  0.00  0.00            
ATOM    180  O   GLY X  22      15.591  26.760  38.824  0.00  0.00            
ATOM    181  N   ASP X  23      13.579  25.871  38.340  0.00  0.00            
ATOM    182  CA  ASP X  23      13.314  25.557  39.828  0.00  0.00            
ATOM    183  CB  ASP X  23      11.813  25.369  40.031  0.00  0.00            
ATOM    184  CG  ASP X  23      10.984  26.574  39.681  0.00  0.00            
ATOM    185  OD1 ASP X  23      11.026  27.635  40.355  0.00  0.00            
ATOM    186  OD2 ASP X  23      10.237  26.443  38.673  0.00  0.00            
ATOM    187  C   ASP X  23      13.667  24.134  40.189  0.00  0.00            
ATOM    188  O   ASP X  23      13.566  23.685  41.315  0.00  0.00            
ATOM    189  N   GLY X  24      14.040  23.374  39.174  0.00  0.00            
ATOM    190  CA  GLY X  24      14.454  21.974  39.457  0.00  0.00            
ATOM    191  C   GLY X  24      13.370  20.923  38.893  0.00  0.00            
ATOM    192  O   GLY X  24      13.688  19.852  38.365  0.00  0.00            
ATOM    193  N   THR X  25      12.127  21.215  39.279  0.00  0.00            
ATOM    194  CA  THR X  25      11.078  20.439  38.691  0.00  0.00            
ATOM    195  CB  THR X  25      10.161  20.561  39.901  0.00  0.00            
ATOM    196  OG1 THR X  25      11.020  20.514  41.035  0.00  0.00            
ATOM    197  CG2 THR X  25       9.101  19.479  39.980  0.00  0.00            
ATOM    198  C   THR X  25      10.271  20.922  37.378  0.00  0.00            
ATOM    199  O   THR X  25      10.304  22.055  36.895  0.00  0.00            
ATOM    200  N   ILE X  26       9.647  19.915  36.773  0.00  0.00            
ATOM    201  CA  ILE X  26       8.994  20.060  35.550  0.00  0.00            
ATOM    202  CB  ILE X  26       9.488  19.270  34.339  0.00  0.00            
ATOM    203  CG1 ILE X  26      10.981  19.586  34.084  0.00  0.00            
ATOM    204  CG2 ILE X  26       8.679  19.680  33.099  0.00  0.00            
ATOM    205  CD1 ILE X  26      11.537  18.935  32.818  0.00  0.00            
ATOM    206  C   ILE X  26       7.588  20.067  35.749  0.00  0.00            
ATOM    207  O   ILE X  26       7.181  18.933  35.999  0.00  0.00            
ATOM    208  N   THR X  27       6.770  21.122  35.707  0.00  0.00            
ATOM    209  CA  THR X  27       5.315  20.467  36.133  0.00  0.00            
ATOM    210  CB  THR X  27       4.847  21.524  37.137  0.00  0.00            
ATOM    211  OG1 THR X  27       5.149  22.813  36.605  0.00  0.00            
ATOM    212  CG2 THR X  27       5.567  21.344  38.478  0.00  0.00            
ATOM    213  C   THR X  27       4.550  20.359  34.930  0.00  0.00            
ATOM    214  O   THR X  27       5.125  20.660  33.882  0.00  0.00            
ATOM    215  N   THR X  28       3.284  19.967  34.964  0.00  0.00            
ATOM    216  CA  THR X  28       2.454  19.818  33.747  0.00  0.00            
ATOM    217  CB  THR X  28       1.018  19.363  34.088  0.00  0.00            
ATOM    218  OG1 THR X  28       0.361  20.380  34.855  0.00  0.00            
ATOM    219  CG2 THR X  28       1.045  18.062  34.878  0.00  0.00            
ATOM    220  C   THR X  28       2.400  21.086  32.934  0.00  0.00            
ATOM    221  O   THR X  28       2.397  21.056  31.705  0.00  0.00            
ATOM    222  N   LYS X  29       2.402  22.221  33.630  0.00  0.00            
ATOM    223  CA  LYS X  29       2.409  23.506  32.949  0.00  0.00            
ATOM    224  CB  LYS X  29       2.206  24.703  33.860  0.00  0.00            
ATOM    225  CG  LYS X  29       0.811  24.815  34.486  0.00  0.00            
ATOM    226  CD  LYS X  29       0.908  25.590  35.790  0.00  0.00            
ATOM    227  CE  LYS X  29      -0.370  26.334  36.143  0.00  0.00            
ATOM    228  NZ  LYS X  29      -0.128  27.308  37.249  0.00  0.00            
ATOM    229  C   LYS X  29       3.628  23.627  31.994  0.00  0.00            
ATOM    230  O   LYS X  29       3.540  24.013  30.832  0.00  0.00            
ATOM    231  N   GLU X  30       4.776  23.255  32.546  0.00  0.00            
ATOM    232  CA  GLU X  30       5.991  23.320  31.799  0.00  0.00            
ATOM    233  CB  GLU X  30       7.204  22.853  32.654  0.00  0.00            
ATOM    234  CG  GLU X  30       7.481  23.817  33.796  0.00  0.00            
ATOM    235  CD  GLU X  30       8.567  23.318  34.735  0.00  0.00            
ATOM    236  OE1 GLU X  30       8.910  22.110  34.732  0.00  0.00            
ATOM    237  OE2 GLU X  30       9.079  24.185  35.471  0.00  0.00            
ATOM    238  C   GLU X  30       6.037  22.353  30.609  0.00  0.00            
ATOM    239  O   GLU X  30       6.394  22.644  29.478  0.00  0.00            
ATOM    240  N   LEU X  31       5.667  21.120  30.958  0.00  0.00            
ATOM    241  CA  LEU X  31       5.655  20.076  29.892  0.00  0.00            
ATOM    242  CB  LEU X  31       5.184  18.729  30.461  0.00  0.00            
ATOM    243  CG  LEU X  31       6.178  18.052  31.428  0.00  0.00            
ATOM    244  CD1 LEU X  31       5.522  16.813  32.034  0.00  0.00            
ATOM    245  CD2 LEU X  31       7.471  17.718  30.715  0.00  0.00            
ATOM    246  C   LEU X  31       4.657  20.513  28.760  0.00  0.00            
ATOM    247  O   LEU X  31       4.961  20.411  27.576  0.00  0.00            
ATOM    248  N   GLY X  32       3.483  21.010  29.147  0.00  0.00            
ATOM    249  CA  GLY X  32       2.565  21.463  28.204  0.00  0.00            
ATOM    250  C   GLY X  32       3.034  22.650  27.405  0.00  0.00            
ATOM    251  O   GLY X  32       2.768  22.787  26.212  0.00  0.00            
ATOM    252  N   THR X  33       3.804  23.504  28.076  0.00  0.00            
ATOM    253  CA  THR X  33       4.377  24.675  27.375  0.00  0.00            
ATOM    254  CB  THR X  33       5.233  25.547  28.334  0.00  0.00            
ATOM    255  OG1 THR X  33       4.354  25.970  29.395  0.00  0.00            
ATOM    256  CG2 THR X  33       5.652  26.858  27.654  0.00  0.00            
ATOM    257  C   THR X  33       5.250  24.271  26.153  0.00  0.00            
ATOM    258  O   THR X  33       5.148  24.804  25.052  0.00  0.00            
ATOM    259  N   VAL X  34       6.095  23.278  26.399  0.00  0.00            
ATOM    260  CA  VAL X  34       6.960  22.781  25.375  0.00  0.00            
ATOM    261  CB  VAL X  34       8.019  21.821  25.983  0.00  0.00            
ATOM    262  CG1 VAL X  34       8.891  21.208  24.891  0.00  0.00            
ATOM    263  CG2 VAL X  34       8.878  22.540  27.031  0.00  0.00            
ATOM    264  C   VAL X  34       6.252  22.144  24.230  0.00  0.00            
ATOM    265  O   VAL X  34       6.488  22.449  23.056  0.00  0.00            
ATOM    266  N   MET X  35       5.361  21.212  24.571  0.00  0.00            
ATOM    267  CA  MET X  35       4.573  20.521  23.514  0.00  0.00            
ATOM    268  CB  MET X  35       3.697  19.436  24.122  0.00  0.00            
ATOM    269  CG  MET X  35       4.482  18.356  24.837  0.00  0.00            
ATOM    270  SD  MET X  35       3.339  17.260  25.743  0.00  0.00            
ATOM    271  CE  MET X  35       2.630  16.480  24.425  0.00  0.00            
ATOM    272  C   MET X  35       3.712  21.446  22.673  0.00  0.00            
ATOM    273  O   MET X  35       3.659  21.310  21.455  0.00  0.00            
ATOM    274  N   ARG X  36       3.087  22.441  23.300  0.00  0.00            
ATOM    275  CA  ARG X  36       2.381  23.405  22.594  0.00  0.00            
ATOM    276  CB  ARG X  36       1.576  24.249  23.579  0.00  0.00            
ATOM    277  CG  ARG X  36       0.447  23.458  24.219  0.00  0.00            
ATOM    278  CD  ARG X  36      -0.628  24.352  24.794  0.00  0.00            
ATOM    279  NE  ARG X  36      -0.406  24.672  26.201  0.00  0.00            
ATOM    280  CZ  ARG X  36      -0.778  25.815  26.770  0.00  0.00            
ATOM    281  NH1 ARG X  36      -1.379  26.753  26.049  0.00  0.00            
ATOM    282  NH2 ARG X  36      -0.611  25.994  28.075  0.00  0.00            
ATOM    283  C   ARG X  36       3.175  24.276  21.608  0.00  0.00            
ATOM    284  O   ARG X  36       2.675  24.739  20.587  0.00  0.00            
ATOM    285  N   SER X  37       4.433  24.513  21.979  0.00  0.00            
ATOM    286  CA  SER X  37       5.301  25.255  21.132  0.00  0.00            
ATOM    287  CB  SER X  37       6.634  25.525  21.831  0.00  0.00            
ATOM    288  OG  SER X  37       6.421  26.192  23.063  0.00  0.00            
ATOM    289  C   SER X  37       5.739  24.451  19.865  0.00  0.00            
ATOM    290  O   SER X  37       6.290  24.939  18.875  0.00  0.00            
ATOM    291  N   LEU X  38       5.516  23.147  20.008  0.00  0.00            
ATOM    292  CA  LEU X  38       5.856  22.250  18.924  0.00  0.00            
ATOM    293  CB  LEU X  38       6.438  20.928  19.395  0.00  0.00            
ATOM    294  CG  LEU X  38       7.945  21.017  19.185  0.00  0.00            
ATOM    295  CD1 LEU X  38       8.678  20.530  20.413  0.00  0.00            
ATOM    296  CD2 LEU X  38       8.341  20.277  17.908  0.00  0.00            
ATOM    297  C   LEU X  38       4.634  21.888  18.169  0.00  0.00            
ATOM    298  O   LEU X  38       4.608  20.963  17.353  0.00  0.00            
ATOM    299  N   GLY X  39       3.560  22.621  18.454  0.00  0.00            
ATOM    300  CA  GLY X  39       2.340  22.329  17.635  0.00  0.00            
ATOM    301  C   GLY X  39       1.616  21.071  18.079  0.00  0.00            
ATOM    302  O   GLY X  39       1.367  20.181  17.270  0.00  0.00            
ATOM    303  N   GLN X  40       1.340  21.000  19.410  0.00  0.00            
ATOM    304  CA  GLN X  40       0.540  19.944  19.909  0.00  0.00            
ATOM    305  CB  GLN X  40       1.476  18.824  20.346  0.00  0.00            
ATOM    306  CG  GLN X  40       2.329  19.197  21.504  0.00  0.00            
ATOM    307  CD  GLN X  40       3.622  18.423  21.560  0.00  0.00            
ATOM    308  OE1 GLN X  40       4.389  18.557  22.515  0.00  0.00            
ATOM    309  NE2 GLN X  40       3.881  17.614  20.539  0.00  0.00            
ATOM    310  C   GLN X  40      -0.494  20.392  20.885  0.00  0.00            
ATOM    311  O   GLN X  40      -0.229  21.456  21.487  0.00  0.00            
ATOM    312  N   ASN X  41      -1.523  19.610  21.193  0.00  0.00            
ATOM    313  CA  ASN X  41      -2.252  19.963  22.365  0.00  0.00            
ATOM    314  CB  ASN X  41      -3.625  20.326  21.784  0.00  0.00            
ATOM    315  CG  ASN X  41      -4.735  20.510  22.732  0.00  0.00            
ATOM    316  OD1 ASN X  41      -4.666  20.222  23.924  0.00  0.00            
ATOM    317  ND2 ASN X  41      -5.904  20.907  22.232  0.00  0.00            
ATOM    318  C   ASN X  41      -2.184  18.478  22.974  0.00  0.00            
ATOM    319  O   ASN X  41      -2.208  17.449  22.310  0.00  0.00            
ATOM    320  N   PRO X  42      -1.948  18.485  24.294  0.00  0.00            
ATOM    321  CA  PRO X  42      -1.700  17.493  25.153  0.00  0.00            
ATOM    322  CB  PRO X  42      -0.312  17.236  25.730  0.00  0.00            
ATOM    323  CG  PRO X  42       0.389  18.540  25.524  0.00  0.00            
ATOM    324  CD  PRO X  42      -0.055  18.971  24.146  0.00  0.00            
ATOM    325  C   PRO X  42      -2.448  18.063  26.298  0.00  0.00            
ATOM    326  O   PRO X  42      -2.189  19.136  26.847  0.00  0.00            
ATOM    327  N   THR X  43      -3.533  17.354  26.626  0.00  0.00            
ATOM    328  CA  THR X  43      -4.433  17.601  27.692  0.00  0.00            
ATOM    329  CB  THR X  43      -5.666  16.626  27.679  0.00  0.00            
ATOM    330  OG1 THR X  43      -5.104  15.335  28.113  0.00  0.00            
ATOM    331  CG2 THR X  43      -6.444  16.487  26.395  0.00  0.00            
ATOM    332  C   THR X  43      -3.715  17.638  29.052  0.00  0.00            
ATOM    333  O   THR X  43      -2.614  17.099  29.167  0.00  0.00            
ATOM    334  N   GLU X  44      -4.302  18.274  30.061  0.00  0.00            
ATOM    335  CA  GLU X  44      -3.665  18.273  31.317  0.00  0.00            
ATOM    336  CB  GLU X  44      -4.449  19.212  32.220  0.00  0.00            
ATOM    337  CG  GLU X  44      -3.849  19.415  33.593  0.00  0.00            
ATOM    338  CD  GLU X  44      -4.560  20.496  34.379  0.00  0.00            
ATOM    339  OE1 GLU X  44      -5.770  20.732  34.150  0.00  0.00            
ATOM    340  OE2 GLU X  44      -3.895  21.115  35.228  0.00  0.00            
ATOM    341  C   GLU X  44      -3.569  16.818  31.910  0.00  0.00            
ATOM    342  O   GLU X  44      -2.551  16.440  32.480  0.00  0.00            
ATOM    343  N   ALA X  45      -4.621  16.019  31.740  0.00  0.00            
ATOM    344  CA  ALA X  45      -4.588  14.719  32.135  0.00  0.00            
ATOM    345  CB  ALA X  45      -5.929  14.076  31.850  0.00  0.00            
ATOM    346  C   ALA X  45      -3.494  13.843  31.480  0.00  0.00            
ATOM    347  O   ALA X  45      -2.784  13.084  32.132  0.00  0.00            
ATOM    348  N   GLU X  46      -3.331  14.012  30.169  0.00  0.00            
ATOM    349  CA  GLU X  46      -2.280  13.290  29.498  0.00  0.00            
ATOM    350  CB  GLU X  46      -2.408  13.541  27.992  0.00  0.00            
ATOM    351  CG  GLU X  46      -3.771  13.140  27.443  0.00  0.00            
ATOM    352  CD  GLU X  46      -3.977  13.433  25.953  0.00  0.00            
ATOM    353  OE1 GLU X  46      -3.306  14.337  25.395  0.00  0.00            
ATOM    354  OE2 GLU X  46      -4.849  12.765  25.344  0.00  0.00            
ATOM    355  C   GLU X  46      -0.921  13.652  29.992  0.00  0.00            
ATOM    356  O   GLU X  46      -0.079  12.782  30.256  0.00  0.00            
ATOM    357  N   LEU X  47      -0.712  14.950  30.204  0.00  0.00            
ATOM    358  CA  LEU X  47       0.554  15.419  30.753  0.00  0.00            
ATOM    359  CB  LEU X  47       0.665  16.936  30.821  0.00  0.00            
ATOM    360  CG  LEU X  47       0.703  17.774  29.582  0.00  0.00            
ATOM    361  CD1 LEU X  47       1.011  19.243  29.907  0.00  0.00            
ATOM    362  CD2 LEU X  47       1.815  17.256  28.658  0.00  0.00            
ATOM    363  C   LEU X  47       0.767  14.831  32.203  0.00  0.00            
ATOM    364  O   LEU X  47       1.861  14.387  32.535  0.00  0.00            
ATOM    365  N   GLN X  48      -0.282  14.808  33.022  0.00  0.00            
ATOM    366  CA  GLN X  48      -0.213  14.224  34.263  0.00  0.00            
ATOM    367  CB  GLN X  48      -1.234  14.919  35.180  0.00  0.00            
ATOM    368  CG  GLN X  48      -2.685  14.804  34.760  0.00  0.00            
ATOM    369  CD  GLN X  48      -3.595  15.778  35.501  0.00  0.00            
ATOM    370  OE1 GLN X  48      -4.743  15.456  35.815  0.00  0.00            
ATOM    371  NE2 GLN X  48      -3.088  16.981  35.769  0.00  0.00            
ATOM    372  C   GLN X  48       0.096  12.761  34.280  0.00  0.00            
ATOM    373  O   GLN X  48       0.909  12.326  35.088  0.00  0.00            
ATOM    374  N   ASP X  49      -0.448  11.990  33.340  0.00  0.00            
ATOM    375  CA  ASP X  49      -0.124  10.610  33.208  0.00  0.00            
ATOM    376  CB  ASP X  49      -0.990   9.965  32.129  0.00  0.00            
ATOM    377  CG  ASP X  49      -2.480   9.973  32.376  0.00  0.00            
ATOM    378  OD1 ASP X  49      -2.921  10.230  33.516  0.00  0.00            
ATOM    379  OD2 ASP X  49      -3.223   9.702  31.406  0.00  0.00            
ATOM    380  C   ASP X  49       1.369  10.410  32.856  0.00  0.00            
ATOM    381  O   ASP X  49       1.978   9.508  33.422  0.00  0.00            
ATOM    382  N   MET X  50       1.972  11.252  32.018  0.00  0.00            
ATOM    383  CA  MET X  50       3.312  11.258  31.765  0.00  0.00            
ATOM    384  CB  MET X  50       3.674  12.374  30.784  0.00  0.00            
ATOM    385  CG  MET X  50       3.102  12.109  29.412  0.00  0.00            
ATOM    386  SD  MET X  50       3.215  13.463  28.251  0.00  0.00            
ATOM    387  CE  MET X  50       4.946  13.310  27.733  0.00  0.00            
ATOM    388  C   MET X  50       4.166  11.342  33.026  0.00  0.00            
ATOM    389  O   MET X  50       5.098  10.575  33.252  0.00  0.00            
ATOM    390  N   ILE X  51       3.793  12.294  33.872  0.00  0.00            
ATOM    391  CA  ILE X  51       4.504  12.509  35.100  0.00  0.00            
ATOM    392  CB  ILE X  51       4.012  13.836  35.783  0.00  0.00            
ATOM    393  CG1 ILE X  51       4.178  15.025  34.822  0.00  0.00            
ATOM    394  CG2 ILE X  51       4.797  14.094  37.086  0.00  0.00            
ATOM    395  CD1 ILE X  51       3.407  16.297  35.212  0.00  0.00            
ATOM    396  C   ILE X  51       4.342  11.348  36.103  0.00  0.00            
ATOM    397  O   ILE X  51       5.214  10.973  36.886  0.00  0.00            
ATOM    398  N   ASN X  52       3.120  10.817  36.077  0.00  0.00            
ATOM    399  CA  ASN X  52       2.823   9.781  37.084  0.00  0.00            
ATOM    400  CB  ASN X  52       1.387   9.371  36.824  0.00  0.00            
ATOM    401  CG  ASN X  52       0.409  10.319  37.521  0.00  0.00            
ATOM    402  OD1 ASN X  52      -0.805  10.204  37.305  0.00  0.00            
ATOM    403  ND2 ASN X  52       0.908  11.198  38.377  0.00  0.00            
ATOM    404  C   ASN X  52       3.688   8.505  36.887  0.00  0.00            
ATOM    405  O   ASN X  52       4.068   7.772  37.815  0.00  0.00            
ATOM    406  N   GLU X  53       4.002   8.297  35.609  0.00  0.00            
ATOM    407  CA  GLU X  53       4.802   7.099  35.253  0.00  0.00            
ATOM    408  CB  GLU X  53       4.688   6.887  33.747  0.00  0.00            
ATOM    409  CG  GLU X  53       3.251   6.625  33.245  0.00  0.00            
ATOM    410  CD  GLU X  53       3.326   6.575  31.722  0.00  0.00            
ATOM    411  OE1 GLU X  53       3.456   7.558  31.003  0.00  0.00            
ATOM    412  OE2 GLU X  53       3.327   5.424  31.192  0.00  0.00            
ATOM    413  C   GLU X  53       6.180   7.095  36.095  0.00  0.00            
ATOM    414  O   GLU X  53       6.799   6.083  36.430  0.00  0.00            
ATOM    415  N   VAL X  54       6.717   8.312  36.148  0.00  0.00            
ATOM    416  CA  VAL X  54       8.066   8.323  36.704  0.00  0.00            
ATOM    417  CB  VAL X  54       8.972   9.393  36.098  0.00  0.00            
ATOM    418  CG1 VAL X  54      10.209   9.627  36.992  0.00  0.00            
ATOM    419  CG2 VAL X  54       9.461   8.900  34.732  0.00  0.00            
ATOM    420  C   VAL X  54       8.151   9.123  38.027  0.00  0.00            
ATOM    421  O   VAL X  54       9.250   9.504  38.425  0.00  0.00            
ATOM    422  N   ASP X  55       7.047   9.458  38.661  0.00  0.00            
ATOM    423  CA  ASP X  55       7.159  10.207  39.856  0.00  0.00            
ATOM    424  CB  ASP X  55       5.753  10.195  40.473  0.00  0.00            
ATOM    425  CG  ASP X  55       4.768  11.001  39.691  0.00  0.00            
ATOM    426  OD1 ASP X  55       5.106  11.840  38.892  0.00  0.00            
ATOM    427  OD2 ASP X  55       3.553  10.891  40.149  0.00  0.00            
ATOM    428  C   ASP X  55       7.158   9.094  40.974  0.00  0.00            
ATOM    429  O   ASP X  55       6.159   8.566  41.485  0.00  0.00            
ATOM    430  N   ALA X  56       8.407   8.768  41.302  0.00  0.00            
ATOM    431  CA  ALA X  56       8.813   7.854  42.299  0.00  0.00            
ATOM    432  CB  ALA X  56      10.249   7.351  42.095  0.00  0.00            
ATOM    433  C   ALA X  56       8.395   8.338  43.675  0.00  0.00            
ATOM    434  O   ALA X  56       7.663   7.660  44.403  0.00  0.00            
ATOM    435  N   ASP X  57       8.802   9.555  44.005  0.00  0.00            
ATOM    436  CA  ASP X  57       8.445  10.139  45.281  0.00  0.00            
ATOM    437  CB  ASP X  57       9.475  11.220  45.621  0.00  0.00            
ATOM    438  CG  ASP X  57      10.852  10.637  45.862  0.00  0.00            
ATOM    439  OD1 ASP X  57      11.022   9.402  45.816  0.00  0.00            
ATOM    440  OD2 ASP X  57      11.779  11.446  46.051  0.00  0.00            
ATOM    441  C   ASP X  57       7.050  10.681  45.479  0.00  0.00            
ATOM    442  O   ASP X  57       6.768  11.203  46.569  0.00  0.00            
ATOM    443  N   GLY X  58       6.210  10.645  44.438  0.00  0.00            
ATOM    444  CA  GLY X  58       4.899  11.052  44.487  0.00  0.00            
ATOM    445  C   GLY X  58       4.386  12.535  44.593  0.00  0.00            
ATOM    446  O   GLY X  58       3.205  12.774  44.331  0.00  0.00            
ATOM    447  N   ASN X  59       5.256  13.499  44.889  0.00  0.00            
ATOM    448  CA  ASN X  59       4.996  14.818  44.728  0.00  0.00            
ATOM    449  CB  ASN X  59       6.278  15.651  44.752  0.00  0.00            
ATOM    450  CG  ASN X  59       7.066  15.450  46.021  0.00  0.00            
ATOM    451  OD1 ASN X  59       6.495  15.199  47.085  0.00  0.00            
ATOM    452  ND2 ASN X  59       8.386  15.565  45.924  0.00  0.00            
ATOM    453  C   ASN X  59       4.280  15.544  43.573  0.00  0.00            
ATOM    454  O   ASN X  59       3.942  16.719  43.709  0.00  0.00            
ATOM    455  N   GLY X  60       4.036  14.849  42.466  0.00  0.00            
ATOM    456  CA  GLY X  60       3.317  15.456  41.370  0.00  0.00            
ATOM    457  C   GLY X  60       4.263  15.732  40.188  0.00  0.00            
ATOM    458  O   GLY X  60       3.902  15.331  39.082  0.00  0.00            
ATOM    459  N   THR X  61       5.397  16.400  40.384  0.00  0.00            
ATOM    460  CA  THR X  61       6.303  16.787  39.397  0.00  0.00            
ATOM    461  CB  THR X  61       6.522  18.286  39.823  0.00  0.00            
ATOM    462  OG1 THR X  61       5.306  18.840  40.221  0.00  0.00            
ATOM    463  CG2 THR X  61       7.014  19.132  38.643  0.00  0.00            
ATOM    464  C   THR X  61       7.527  15.881  38.938  0.00  0.00            
ATOM    465  O   THR X  61       7.924  14.990  39.685  0.00  0.00            
ATOM    466  N   ILE X  62       8.195  16.270  37.859  0.00  0.00            
ATOM    467  CA  ILE X  62       9.444  15.517  37.615  0.00  0.00            
ATOM    468  CB  ILE X  62       9.467  15.323  36.081  0.00  0.00            
ATOM    469  CG1 ILE X  62       8.196  14.595  35.644  0.00  0.00            
ATOM    470  CG2 ILE X  62      10.752  14.629  35.685  0.00  0.00            
ATOM    471  CD1 ILE X  62       8.009  13.213  36.221  0.00  0.00            
ATOM    472  C   ILE X  62      10.553  16.124  38.122  0.00  0.00            
ATOM    473  O   ILE X  62      10.592  17.352  38.152  0.00  0.00            
ATOM    474  N   ASP X  63      11.554  15.376  38.550  0.00  0.00            
ATOM    475  CA  ASP X  63      12.805  16.145  39.279  0.00  0.00            
ATOM    476  CB  ASP X  63      12.796  16.119  40.824  0.00  0.00            
ATOM    477  CG  ASP X  63      13.552  17.290  41.442  0.00  0.00            
ATOM    478  OD1 ASP X  63      13.122  18.438  41.345  0.00  0.00            
ATOM    479  OD2 ASP X  63      14.636  17.139  42.012  0.00  0.00            
ATOM    480  C   ASP X  63      13.947  15.561  38.344  0.00  0.00            
ATOM    481  O   ASP X  63      13.707  14.642  37.548  0.00  0.00            
ATOM    482  N   PHE X  64      15.155  16.050  38.555  0.00  0.00            
ATOM    483  CA  PHE X  64      16.220  15.508  37.725  0.00  0.00            
ATOM    484  CB  PHE X  64      17.532  16.100  38.252  0.00  0.00            
ATOM    485  CG  PHE X  64      18.822  15.566  37.608  0.00  0.00            
ATOM    486  CD1 PHE X  64      18.975  15.492  36.215  0.00  0.00            
ATOM    487  CD2 PHE X  64      19.900  15.190  38.410  0.00  0.00            
ATOM    488  CE1 PHE X  64      20.166  15.079  35.612  0.00  0.00            
ATOM    489  CE2 PHE X  64      21.106  14.796  37.819  0.00  0.00            
ATOM    490  CZ  PHE X  64      21.241  14.721  36.427  0.00  0.00            
ATOM    491  C   PHE X  64      16.434  13.943  37.501  0.00  0.00            
ATOM    492  O   PHE X  64      16.751  13.446  36.431  0.00  0.00            
ATOM    493  N   PRO X  65      16.393  13.223  38.616  0.00  0.00            
ATOM    494  CA  PRO X  65      16.611  11.766  38.464  0.00  0.00            
ATOM    495  CB  PRO X  65      16.851  11.290  39.899  0.00  0.00            
ATOM    496  CG  PRO X  65      16.076  12.304  40.706  0.00  0.00            
ATOM    497  CD  PRO X  65      16.497  13.577  40.058  0.00  0.00            
ATOM    498  C   PRO X  65      15.391  11.150  37.848  0.00  0.00            
ATOM    499  O   PRO X  65      15.547  10.240  37.032  0.00  0.00            
ATOM    500  N   GLU X  66      14.201  11.663  38.145  0.00  0.00            
ATOM    501  CA  GLU X  66      12.957  11.206  37.567  0.00  0.00            
ATOM    502  CB  GLU X  66      11.761  11.912  38.214  0.00  0.00            
ATOM    503  CG  GLU X  66      11.686  11.679  39.718  0.00  0.00            
ATOM    504  CD  GLU X  66      10.546  12.420  40.427  0.00  0.00            
ATOM    505  OE1 GLU X  66      10.065  13.463  39.918  0.00  0.00            
ATOM    506  OE2 GLU X  66      10.151  11.961  41.528  0.00  0.00            
ATOM    507  C   GLU X  66      13.012  11.485  36.017  0.00  0.00            
ATOM    508  O   GLU X  66      12.611  10.614  35.252  0.00  0.00            
ATOM    509  N   PHE X  67      13.518  12.635  35.576  0.00  0.00            
ATOM    510  CA  PHE X  67      13.694  12.920  34.239  0.00  0.00            
ATOM    511  CB  PHE X  67      14.243  14.349  34.078  0.00  0.00            
ATOM    512  CG  PHE X  67      13.769  15.053  32.827  0.00  0.00            
ATOM    513  CD1 PHE X  67      14.117  14.584  31.570  0.00  0.00            
ATOM    514  CD2 PHE X  67      12.946  16.170  32.910  0.00  0.00            
ATOM    515  CE1 PHE X  67      13.645  15.208  30.414  0.00  0.00            
ATOM    516  CE2 PHE X  67      12.475  16.797  31.764  0.00  0.00            
ATOM    517  CZ  PHE X  67      12.824  16.313  30.513  0.00  0.00            
ATOM    518  C   PHE X  67      14.606  11.921  33.495  0.00  0.00            
ATOM    519  O   PHE X  67      14.443  11.629  32.314  0.00  0.00            
ATOM    520  N   LEU X  68      15.637  11.487  34.220  0.00  0.00            
ATOM    521  CA  LEU X  68      16.573  10.561  33.594  0.00  0.00            
ATOM    522  CB  LEU X  68      17.794  10.389  34.503  0.00  0.00            
ATOM    523  CG  LEU X  68      18.759  11.575  34.527  0.00  0.00            
ATOM    524  CD1 LEU X  68      19.731  11.437  35.676  0.00  0.00            
ATOM    525  CD2 LEU X  68      19.503  11.672  33.202  0.00  0.00            
ATOM    526  C   LEU X  68      15.887   9.237  33.466  0.00  0.00            
ATOM    527  O   LEU X  68      16.092   8.508  32.513  0.00  0.00            
ATOM    528  N   SER X  69      14.981   8.953  34.391  0.00  0.00            
ATOM    529  CA  SER X  69      14.164   7.742  34.308  0.00  0.00            
ATOM    530  CB  SER X  69      13.409   7.498  35.611  0.00  0.00            
ATOM    531  OG  SER X  69      14.276   7.274  36.711  0.00  0.00            
ATOM    532  C   SER X  69      13.183   7.849  33.147  0.00  0.00            
ATOM    533  O   SER X  69      12.897   6.876  32.452  0.00  0.00            
ATOM    534  N   LEU X  70      12.687   9.065  32.927  0.00  0.00            
ATOM    535  CA  LEU X  70      11.783   9.294  31.824  0.00  0.00            
ATOM    536  CB  LEU X  70      11.210  10.716  31.813  0.00  0.00            
ATOM    537  CG  LEU X  70      10.286  11.079  32.977  0.00  0.00            
ATOM    538  CD1 LEU X  70       9.431  12.287  32.627  0.00  0.00            
ATOM    539  CD2 LEU X  70       9.415   9.894  33.361  0.00  0.00            
ATOM    540  C   LEU X  70      12.412   8.992  30.456  0.00  0.00            
ATOM    541  O   LEU X  70      11.788   8.366  29.606  0.00  0.00            
ATOM    542  N   MET X  71      13.672   9.379  30.266  0.00  0.00            
ATOM    543  CA  MET X  71      14.359   9.048  29.071  0.00  0.00            
ATOM    544  CB  MET X  71      15.763   9.655  29.103  0.00  0.00            
ATOM    545  CG  MET X  71      15.717  11.158  28.981  0.00  0.00            
ATOM    546  SD  MET X  71      17.261  12.008  29.282  0.00  0.00            
ATOM    547  CE  MET X  71      18.096  11.745  27.694  0.00  0.00            
ATOM    548  C   MET X  71      14.496   7.531  28.870  0.00  0.00            
ATOM    549  O   MET X  71      14.284   7.026  27.772  0.00  0.00            
ATOM    550  N   ALA X  72      14.807   6.796  29.936  0.00  0.00            
ATOM    551  CA  ALA X  72      14.873   5.425  29.861  0.00  0.00            
ATOM    552  CB  ALA X  72      15.301   4.865  31.202  0.00  0.00            
ATOM    553  C   ALA X  72      13.551   4.749  29.477  0.00  0.00            
ATOM    554  O   ALA X  72      13.528   3.643  28.933  0.00  0.00            
ATOM    555  N   ARG X  73      12.445   5.377  29.868  0.00  0.00            
ATOM    556  CA  ARG X  73      11.146   4.787  29.680  0.00  0.00            
ATOM    557  CB  ARG X  73      10.382   4.805  31.039  0.00  0.00            
ATOM    558  CG  ARG X  73       9.233   3.900  31.199  0.00  0.00            
ATOM    559  CD  ARG X  73       8.641   4.059  32.621  0.00  0.00            
ATOM    560  NE  ARG X  73       9.566   3.709  33.657  0.00  0.00            
ATOM    561  CZ  ARG X  73       9.640   2.494  34.235  0.00  0.00            
ATOM    562  NH1 ARG X  73       8.995   1.451  33.708  0.00  0.00            
ATOM    563  NH2 ARG X  73      10.450   2.256  35.293  0.00  0.00            
ATOM    564  C   ARG X  73      10.664   5.256  28.236  0.00  0.00            
ATOM    565  O   ARG X  73      10.290   4.575  27.280  0.00  0.00            
ATOM    566  N   LYS X  74      10.620   6.588  28.233  0.00  0.00            
ATOM    567  CA  LYS X  74      10.127   7.089  26.935  0.00  0.00            
ATOM    568  CB  LYS X  74       9.721   8.523  27.290  0.00  0.00            
ATOM    569  CG  LYS X  74       8.307   8.941  26.971  0.00  0.00            
ATOM    570  CD  LYS X  74       8.109   9.389  25.533  0.00  0.00            
ATOM    571  CE  LYS X  74       9.138  10.403  25.066  0.00  0.00            
ATOM    572  NZ  LYS X  74       9.021  11.699  25.781  0.00  0.00            
ATOM    573  C   LYS X  74      11.013   7.062  25.769  0.00  0.00            
ATOM    574  O   LYS X  74      10.643   6.780  24.548  0.00  0.00            
ATOM    575  N   MET X  75      12.237   7.297  26.120  0.00  0.00            
ATOM    576  CA  MET X  75      13.297   7.287  24.994  0.00  0.00            
ATOM    577  CB  MET X  75      14.624   7.736  25.605  0.00  0.00            
ATOM    578  CG  MET X  75      15.400   8.766  24.793  0.00  0.00            
ATOM    579  SD  MET X  75      14.663  10.440  24.415  0.00  0.00            
ATOM    580  CE  MET X  75      13.244  10.058  23.397  0.00  0.00            
ATOM    581  C   MET X  75      13.450   5.944  24.373  0.00  0.00            
ATOM    582  O   MET X  75      13.926   5.788  23.243  0.00  0.00            
ATOM    583  N   LYS X  76      13.049   4.933  25.159  0.00  0.00            
ATOM    584  CA  LYS X  76      13.024   3.559  24.746  0.00  0.00            
ATOM    585  CB  LYS X  76      14.245   2.764  25.216  0.00  0.00            
ATOM    586  CG  LYS X  76      15.503   3.001  24.395  0.00  0.00            
ATOM    587  CD  LYS X  76      16.682   2.226  24.960  0.00  0.00            
ATOM    588  CE  LYS X  76      17.946   2.469  24.149  0.00  0.00            
ATOM    589  NZ  LYS X  76      19.114   1.742  24.720  0.00  0.00            
ATOM    590  C   LYS X  76      11.908   2.562  24.442  0.00  0.00            
ATOM    591  O   LYS X  76      11.975   1.623  23.632  0.00  0.00            
ATOM    592  N   GLU X  77      10.848   2.774  25.208  0.00  0.00            
ATOM    593  CA  GLU X  77       9.701   1.814  24.892  0.00  0.00            
ATOM    594  CB  GLU X  77       9.111   1.430  26.250  0.00  0.00            
ATOM    595  CG  GLU X  77      10.050   0.621  27.129  0.00  0.00            
ATOM    596  CD  GLU X  77      10.506  -0.664  26.463  0.00  0.00            
ATOM    597  OE1 GLU X  77       9.639  -1.428  25.993  0.00  0.00            
ATOM    598  OE2 GLU X  77      11.730  -0.913  26.410  0.00  0.00            
ATOM    599  C   GLU X  77       8.828   1.763  23.558  0.00  0.00            
ATOM    600  O   GLU X  77       8.197   0.845  23.026  0.00  0.00            
ATOM    601  N   GLN X  78       8.637   3.014  23.110  0.00  0.00            
ATOM    602  CA  GLN X  78       7.743   2.867  21.902  0.00  0.00            
ATOM    603  CB  GLN X  78       6.392   3.627  22.097  0.00  0.00            
ATOM    604  CG  GLN X  78       5.588   3.649  20.763  0.00  0.00            
ATOM    605  CD  GLN X  78       4.224   4.343  20.825  0.00  0.00            
ATOM    606  OE1 GLN X  78       3.695   4.777  19.766  0.00  0.00            
ATOM    607  NE2 GLN X  78       3.628   4.419  22.023  0.00  0.00            
ATOM    608  C   GLN X  78       8.462   3.286  20.730  0.00  0.00            
ATOM    609  O   GLN X  78       8.720   4.482  20.934  0.00  0.00            
ATOM    610  N   ASP X  79       8.791   2.642  19.603  0.00  0.00            
ATOM    611  CA  ASP X  79       9.365   3.496  18.516  0.00  0.00            
ATOM    612  CB  ASP X  79      10.612   2.660  18.102  0.00  0.00            
ATOM    613  CG  ASP X  79      11.565   2.440  19.270  0.00  0.00            
ATOM    614  OD1 ASP X  79      12.150   3.426  19.735  0.00  0.00            
ATOM    615  OD2 ASP X  79      11.701   1.283  19.727  0.00  0.00            
ATOM    616  C   ASP X  79       8.591   2.981  17.520  0.00  0.00            
ATOM    617  O   ASP X  79       8.697   1.761  17.491  0.00  0.00            
ATOM    618  N   SER X  80       7.797   3.661  16.680  0.00  0.00            
ATOM    619  CA  SER X  80       7.182   2.864  15.539  0.00  0.00            
ATOM    620  CB  SER X  80       5.680   2.998  15.761  0.00  0.00            
ATOM    621  OG  SER X  80       5.239   4.337  15.751  0.00  0.00            
ATOM    622  C   SER X  80       7.559   3.385  14.242  0.00  0.00            
ATOM    623  O   SER X  80       7.689   2.456  13.450  0.00  0.00            
ATOM    624  N   GLU X  81       7.867   4.632  13.951  0.00  0.00            
ATOM    625  CA  GLU X  81       8.084   5.247  12.746  0.00  0.00            
ATOM    626  CB  GLU X  81       6.827   5.642  12.001  0.00  0.00            
ATOM    627  CG  GLU X  81       5.898   4.496  11.703  0.00  0.00            
ATOM    628  CD  GLU X  81       4.957   4.855  10.602  0.00  0.00            
ATOM    629  OE1 GLU X  81       5.359   5.715   9.817  0.00  0.00            
ATOM    630  OE2 GLU X  81       3.850   4.301  10.491  0.00  0.00            
ATOM    631  C   GLU X  81       9.072   6.421  12.985  0.00  0.00            
ATOM    632  O   GLU X  81       9.501   6.666  14.119  0.00  0.00            
ATOM    633  N   GLU X  82       9.484   7.052  11.879  0.00  0.00            
ATOM    634  CA  GLU X  82      10.415   8.141  11.972  0.00  0.00            
ATOM    635  CB  GLU X  82      10.502   9.645  11.771  0.00  0.00            
ATOM    636  CG  GLU X  82       9.643  10.431  12.702  0.00  0.00            
ATOM    637  CD  GLU X  82       9.542  11.870  12.265  0.00  0.00            
ATOM    638  OE1 GLU X  82      10.601  12.552  12.277  0.00  0.00            
ATOM    639  OE2 GLU X  82       8.413  12.301  11.904  0.00  0.00            
ATOM    640  C   GLU X  82      11.729   7.796  12.555  0.00  0.00            
ATOM    641  O   GLU X  82      12.783   8.183  12.052  0.00  0.00            
ATOM    642  N   GLU X  83      11.699   6.967  13.599  0.00  0.00            
ATOM    643  CA  GLU X  83      12.908   6.384  14.221  0.00  0.00            
ATOM    644  CB  GLU X  83      12.643   6.023  15.678  0.00  0.00            
ATOM    645  CG  GLU X  83      12.232   7.196  16.528  0.00  0.00            
ATOM    646  CD  GLU X  83      13.352   7.689  17.410  0.00  0.00            
ATOM    647  OE1 GLU X  83      14.530   7.481  17.048  0.00  0.00            
ATOM    648  OE2 GLU X  83      13.052   8.285  18.465  0.00  0.00            
ATOM    649  C   GLU X  83      11.900   4.644  14.465  0.00  0.00            
ATOM    650  O   GLU X  83      11.005   4.619  15.321  0.00  0.00            
ATOM    651  N   LEU X  84      12.173   3.505  13.808  0.00  0.00            
ATOM    652  CA  LEU X  84      12.728   3.086  12.422  0.00  0.00            
ATOM    653  CB  LEU X  84      12.266   1.623  12.281  0.00  0.00            
ATOM    654  CG  LEU X  84      13.243   0.459  12.472  0.00  0.00            
ATOM    655  CD1 LEU X  84      12.501  -0.742  13.015  0.00  0.00            
ATOM    656  CD2 LEU X  84      13.925   0.116  11.156  0.00  0.00            
ATOM    657  C   LEU X  84      13.409   3.628  11.134  0.00  0.00            
ATOM    658  O   LEU X  84      14.212   2.933  10.525  0.00  0.00            
ATOM    659  N   ILE X  85      13.069   4.851  10.751  0.00  0.00            
ATOM    660  CA  ILE X  85      13.644   5.503   9.657  0.00  0.00            
ATOM    661  CB  ILE X  85      13.085   6.927   9.440  0.00  0.00            
ATOM    662  CG1 ILE X  85      11.590   6.849   9.123  0.00  0.00            
ATOM    663  CG2 ILE X  85      13.836   7.620   8.306  0.00  0.00            
ATOM    664  CD1 ILE X  85      10.908   8.194   9.030  0.00  0.00            
ATOM    665  C   ILE X  85      15.125   5.692   9.902  0.00  0.00            
ATOM    666  O   ILE X  85      15.931   5.563   8.999  0.00  0.00            
ATOM    667  N   GLU X  86      15.495   5.924  11.153  0.00  0.00            
ATOM    668  CA  GLU X  86      16.890   6.011  11.527  0.00  0.00            
ATOM    669  CB  GLU X  86      17.027   6.396  12.998  0.00  0.00            
ATOM    670  CG  GLU X  86      18.463   6.380  13.497  0.00  0.00            
ATOM    671  CD  GLU X  86      19.335   7.394  12.789  0.00  0.00            
ATOM    672  OE1 GLU X  86      18.797   8.433  12.337  0.00  0.00            
ATOM    673  OE2 GLU X  86      20.556   7.152  12.683  0.00  0.00            
ATOM    674  C   GLU X  86      17.560   4.663  11.362  0.00  0.00            
ATOM    675  O   GLU X  86      18.658   4.558  10.797  0.00  0.00            
ATOM    676  N   ALA X  87      16.867   3.613  11.801  0.00  0.00            
ATOM    677  CA  ALA X  87      17.375   2.265  11.628  0.00  0.00            
ATOM    678  CB  ALA X  87      16.451   1.307  12.354  0.00  0.00            
ATOM    679  C   ALA X  87      17.543   1.924  10.192  0.00  0.00            
ATOM    680  O   ALA X  87      18.585   1.383   9.795  0.00  0.00            
ATOM    681  N   PHE X  88      16.568   2.308   9.370  0.00  0.00            
ATOM    682  CA  PHE X  88      16.656   2.107   7.934  0.00  0.00            
ATOM    683  CB  PHE X  88      15.294   2.391   7.312  0.00  0.00            
ATOM    684  CG  PHE X  88      14.156   1.746   8.047  0.00  0.00            
ATOM    685  CD1 PHE X  88      13.757   0.449   7.738  0.00  0.00            
ATOM    686  CD2 PHE X  88      13.499   2.431   9.069  0.00  0.00            
ATOM    687  CE1 PHE X  88      12.711  -0.165   8.443  0.00  0.00            
ATOM    688  CE2 PHE X  88      12.460   1.832   9.777  0.00  0.00            
ATOM    689  CZ  PHE X  88      12.062   0.528   9.465  0.00  0.00            
ATOM    690  C   PHE X  88      17.690   2.920   7.292  0.00  0.00            
ATOM    691  O   PHE X  88      18.272   2.439   6.322  0.00  0.00            
ATOM    692  N   LYS X  89      18.061   4.064   7.864  0.00  0.00            
ATOM    693  CA  LYS X  89      19.186   4.870   7.478  0.00  0.00            
ATOM    694  CB  LYS X  89      19.358   6.191   8.206  0.00  0.00            
ATOM    695  CG  LYS X  89      18.247   7.219   7.961  0.00  0.00            
ATOM    696  CD  LYS X  89      18.165   8.160   9.152  0.00  0.00            
ATOM    697  CE  LYS X  89      17.644   9.542   8.789  0.00  0.00            
ATOM    698  NZ  LYS X  89      17.869  10.504   9.910  0.00  0.00            
ATOM    699  C   LYS X  89      20.510   4.064   7.483  0.00  0.00            
ATOM    700  O   LYS X  89      21.260   4.189   6.520  0.00  0.00            
ATOM    701  N   VAL X  90      20.773   3.220   8.478  0.00  0.00            
ATOM    702  CA  VAL X  90      21.837   2.371   8.508  0.00  0.00            
ATOM    703  CB  VAL X  90      22.068   1.616   9.821  0.00  0.00            
ATOM    704  CG1 VAL X  90      23.202   0.572   9.734  0.00  0.00            
ATOM    705  CG2 VAL X  90      22.390   2.582  10.933  0.00  0.00            
ATOM    706  C   VAL X  90      21.930   1.283   7.439  0.00  0.00            
ATOM    707  O   VAL X  90      22.944   0.628   7.203  0.00  0.00            
ATOM    708  N   PHE X  91      20.764   1.047   6.844  0.00  0.00            
ATOM    709  CA  PHE X  91      20.680   0.026   5.792  0.00  0.00            
ATOM    710  CB  PHE X  91      19.555  -0.977   6.102  0.00  0.00            
ATOM    711  CG  PHE X  91      19.624  -1.585   7.476  0.00  0.00            
ATOM    712  CD1 PHE X  91      20.788  -2.180   7.939  0.00  0.00            
ATOM    713  CD2 PHE X  91      18.513  -1.558   8.310  0.00  0.00            
ATOM    714  CE1 PHE X  91      20.849  -2.728   9.213  0.00  0.00            
ATOM    715  CE2 PHE X  91      18.571  -2.104   9.575  0.00  0.00            
ATOM    716  CZ  PHE X  91      19.739  -2.685  10.028  0.00  0.00            
ATOM    717  C   PHE X  91      20.792   0.825   4.440  0.00  0.00            
ATOM    718  O   PHE X  91      21.342   0.456   3.403  0.00  0.00            
ATOM    719  N   ASP X  92      20.093   1.957   4.522  0.00  0.00            
ATOM    720  CA  ASP X  92      20.009   2.696   3.200  0.00  0.00            
ATOM    721  CB  ASP X  92      18.872   3.715   3.317  0.00  0.00            
ATOM    722  CG  ASP X  92      17.502   3.098   3.058  0.00  0.00            
ATOM    723  OD1 ASP X  92      17.378   1.858   3.176  0.00  0.00            
ATOM    724  OD2 ASP X  92      16.551   3.849   2.734  0.00  0.00            
ATOM    725  C   ASP X  92      21.019   3.888   3.537  0.00  0.00            
ATOM    726  O   ASP X  92      20.757   4.942   4.101  0.00  0.00            
ATOM    727  N   ARG X  93      22.271   3.525   3.242  0.00  0.00            
ATOM    728  CA  ARG X  93      23.449   4.139   3.475  0.00  0.00            
ATOM    729  CB  ARG X  93      24.695   3.242   3.221  0.00  0.00            
ATOM    730  CG  ARG X  93      24.805   2.128   4.268  0.00  0.00            
ATOM    731  CD  ARG X  93      26.049   1.291   3.952  0.00  0.00            
ATOM    732  NE  ARG X  93      25.856   0.453   2.794  0.00  0.00            
ATOM    733  CZ  ARG X  93      25.380  -0.784   2.707  0.00  0.00            
ATOM    734  NH1 ARG X  93      24.954  -1.483   3.731  0.00  0.00            
ATOM    735  NH2 ARG X  93      25.324  -1.343   1.490  0.00  0.00            
ATOM    736  C   ARG X  93      23.438   5.513   2.871  0.00  0.00            
ATOM    737  O   ARG X  93      23.576   6.581   3.478  0.00  0.00            
ATOM    738  N   ASP X  94      23.284   5.447   1.548  0.00  0.00            
ATOM    739  CA  ASP X  94      23.290   6.778   0.809  0.00  0.00            
ATOM    740  CB  ASP X  94      23.149   6.520  -0.692  0.00  0.00            
ATOM    741  CG  ASP X  94      24.447   6.102  -1.345  0.00  0.00            
ATOM    742  OD1 ASP X  94      25.530   6.437  -0.814  0.00  0.00            
ATOM    743  OD2 ASP X  94      24.383   5.446  -2.407  0.00  0.00            
ATOM    744  C   ASP X  94      21.986   7.628   0.953  0.00  0.00            
ATOM    745  O   ASP X  94      21.916   8.755   0.460  0.00  0.00            
ATOM    746  N   GLY X  95      20.995   7.096   1.663  0.00  0.00            
ATOM    747  CA  GLY X  95      19.823   7.783   1.826  0.00  0.00            
ATOM    748  C   GLY X  95      18.653   7.817   0.941  0.00  0.00            
ATOM    749  O   GLY X  95      17.529   8.106   1.370  0.00  0.00            
ATOM    750  N   ASN X  96      18.892   7.550  -0.340  0.00  0.00            
ATOM    751  CA  ASN X  96      17.792   7.352  -1.270  0.00  0.00            
ATOM    752  CB  ASN X  96      18.487   6.893  -2.553  0.00  0.00            
ATOM    753  CG  ASN X  96      18.908   5.432  -2.502  0.00  0.00            
ATOM    754  OD1 ASN X  96      18.845   4.791  -1.461  0.00  0.00            
ATOM    755  ND2 ASN X  96      19.345   4.907  -3.630  0.00  0.00            
ATOM    756  C   ASN X  96      16.442   6.834  -1.085  0.00  0.00            
ATOM    757  O   ASN X  96      15.548   6.927  -1.905  0.00  0.00            
ATOM    758  N   GLY X  97      16.278   6.164   0.041  0.00  0.00            
ATOM    759  CA  GLY X  97      14.845   5.662   0.332  0.00  0.00            
ATOM    760  C   GLY X  97      14.892   4.069   0.231  0.00  0.00            
ATOM    761  O   GLY X  97      14.238   3.363   1.006  0.00  0.00            
ATOM    762  N   LEU X  98      15.491   3.601  -0.866  0.00  0.00            
ATOM    763  CA  LEU X  98      15.735   2.231  -0.979  0.00  0.00            
ATOM    764  CB  LEU X  98      15.722   1.909  -2.471  0.00  0.00            
ATOM    765  CG  LEU X  98      14.383   1.898  -3.205  0.00  0.00            
ATOM    766  CD1 LEU X  98      13.700   3.254  -3.130  0.00  0.00            
ATOM    767  CD2 LEU X  98      14.630   1.525  -4.635  0.00  0.00            
ATOM    768  C   LEU X  98      16.945   1.454  -0.863  0.00  0.00            
ATOM    769  O   LEU X  98      17.937   1.643  -1.574  0.00  0.00            
ATOM    770  N   ILE X  99      16.922   0.565   0.123  0.00  0.00            
ATOM    771  CA  ILE X  99      18.017  -0.429   0.356  0.00  0.00            
ATOM    772  CB  ILE X  99      17.831  -1.048   1.737  0.00  0.00            
ATOM    773  CG1 ILE X  99      17.924   0.096   2.761  0.00  0.00            
ATOM    774  CG2 ILE X  99      18.894  -2.115   2.000  0.00  0.00            
ATOM    775  CD1 ILE X  99      17.431  -0.239   4.111  0.00  0.00            
ATOM    776  C   ILE X  99      18.297  -1.467  -0.732  0.00  0.00            
ATOM    777  O   ILE X  99      17.605  -2.475  -0.840  0.00  0.00            
ATOM    778  N   SER X 100      19.256  -1.154  -1.591  0.00  0.00            
ATOM    779  CA  SER X 100      19.509  -2.098  -2.635  0.00  0.00            
ATOM    780  CB  SER X 100      20.344  -1.351  -3.676  0.00  0.00            
ATOM    781  OG  SER X 100      20.826  -2.230  -4.676  0.00  0.00            
ATOM    782  C   SER X 100      20.045  -3.412  -2.122  0.00  0.00            
ATOM    783  O   SER X 100      20.306  -3.501  -0.908  0.00  0.00            
ATOM    784  N   ALA X 101      20.213  -4.394  -2.984  0.00  0.00            
ATOM    785  CA  ALA X 101      20.778  -5.624  -2.530  0.00  0.00            
ATOM    786  CB  ALA X 101      20.125  -6.098  -3.829  0.00  0.00            
ATOM    787  C   ALA X 101      22.183  -5.477  -2.096  0.00  0.00            
ATOM    788  O   ALA X 101      22.559  -6.125  -1.128  0.00  0.00            
ATOM    789  N   ALA X 102      22.973  -4.660  -2.784  0.00  0.00            
ATOM    790  CA  ALA X 102      24.301  -4.315  -2.465  0.00  0.00            
ATOM    791  CB  ALA X 102      24.985  -3.409  -3.486  0.00  0.00            
ATOM    792  C   ALA X 102      24.469  -3.711  -1.050  0.00  0.00            
ATOM    793  O   ALA X 102      25.298  -4.087  -0.235  0.00  0.00            
ATOM    794  N   GLU X 103      23.640  -2.691  -0.825  0.00  0.00            
ATOM    795  CA  GLU X 103      23.682  -2.041   0.494  0.00  0.00            
ATOM    796  CB  GLU X 103      22.763  -0.830   0.548  0.00  0.00            
ATOM    797  CG  GLU X 103      23.294   0.360  -0.219  0.00  0.00            
ATOM    798  CD  GLU X 103      22.322   1.513  -0.266  0.00  0.00            
ATOM    799  OE1 GLU X 103      21.109   1.262  -0.268  0.00  0.00            
ATOM    800  OE2 GLU X 103      22.757   2.680  -0.308  0.00  0.00            
ATOM    801  C   GLU X 103      23.379  -3.002   1.574  0.00  0.00            
ATOM    802  O   GLU X 103      24.084  -3.034   2.592  0.00  0.00            
ATOM    803  N   LEU X 104      22.389  -3.864   1.351  0.00  0.00            
ATOM    804  CA  LEU X 104      22.060  -4.906   2.290  0.00  0.00            
ATOM    805  CB  LEU X 104      20.838  -5.725   1.900  0.00  0.00            
ATOM    806  CG  LEU X 104      19.472  -5.117   1.846  0.00  0.00            
ATOM    807  CD1 LEU X 104      18.390  -6.183   1.620  0.00  0.00            
ATOM    808  CD2 LEU X 104      19.175  -4.427   3.186  0.00  0.00            
ATOM    809  C   LEU X 104      23.217  -5.920   2.468  0.00  0.00            
ATOM    810  O   LEU X 104      23.370  -6.510   3.534  0.00  0.00            
ATOM    811  N   ARG X 105      23.978  -6.136   1.396  0.00  0.00            
ATOM    812  CA  ARG X 105      25.094  -6.967   1.435  0.00  0.00            
ATOM    813  CB  ARG X 105      25.731  -7.125   0.046  0.00  0.00            
ATOM    814  CG  ARG X 105      25.293  -8.384  -0.716  0.00  0.00            
ATOM    815  CD  ARG X 105      25.653  -8.319  -2.208  0.00  0.00            
ATOM    816  NE  ARG X 105      24.582  -8.834  -3.067  0.00  0.00            
ATOM    817  CZ  ARG X 105      24.393  -8.462  -4.333  0.00  0.00            
ATOM    818  NH1 ARG X 105      25.201  -7.579  -4.895  0.00  0.00            
ATOM    819  NH2 ARG X 105      23.397  -8.974  -5.041  0.00  0.00            
ATOM    820  C   ARG X 105      26.268  -6.359   2.278  0.00  0.00            
ATOM    821  O   ARG X 105      27.255  -6.986   2.672  0.00  0.00            
ATOM    822  N   HIS X 106      26.130  -5.045   2.430  0.00  0.00            
ATOM    823  CA  HIS X 106      27.120  -4.340   3.175  0.00  0.00            
ATOM    824  CB  HIS X 106      27.070  -2.853   2.824  0.00  0.00            
ATOM    825  CG  HIS X 106      28.143  -2.026   3.468  0.00  0.00            
ATOM    826  ND1 HIS X 106      28.234  -0.659   3.286  0.00  0.00            
ATOM    827  CD2 HIS X 106      29.147  -2.354   4.314  0.00  0.00            
ATOM    828  CE1 HIS X 106      29.241  -0.185   3.994  0.00  0.00            
ATOM    829  NE2 HIS X 106      29.809  -1.191   4.627  0.00  0.00            
ATOM    830  C   HIS X 106      26.827  -4.498   4.658  0.00  0.00            
ATOM    831  O   HIS X 106      27.628  -4.691   5.570  0.00  0.00            
ATOM    832  N   VAL X 107      25.515  -4.387   4.860  0.00  0.00            
ATOM    833  CA  VAL X 107      25.130  -4.474   6.328  0.00  0.00            
ATOM    834  CB  VAL X 107      23.671  -4.055   6.506  0.00  0.00            
ATOM    835  CG1 VAL X 107      23.153  -4.263   7.922  0.00  0.00            
ATOM    836  CG2 VAL X 107      23.542  -2.582   6.062  0.00  0.00            
ATOM    837  C   VAL X 107      25.332  -5.879   6.897  0.00  0.00            
ATOM    838  O   VAL X 107      25.808  -6.057   8.013  0.00  0.00            
ATOM    839  N   MET X 108      25.046  -6.892   6.081  0.00  0.00            
ATOM    840  CA  MET X 108      25.332  -8.229   6.480  0.00  0.00            
ATOM    841  CB  MET X 108      24.856  -9.193   5.392  0.00  0.00            
ATOM    842  CG  MET X 108      23.350  -9.231   5.309  0.00  0.00            
ATOM    843  SD  MET X 108      22.673 -10.102   3.902  0.00  0.00            
ATOM    844  CE  MET X 108      22.844 -11.818   4.463  0.00  0.00            
ATOM    845  C   MET X 108      26.749  -8.499   6.730  0.00  0.00            
ATOM    846  O   MET X 108      27.114  -9.109   7.745  0.00  0.00            
ATOM    847  N   THR X 109      27.604  -7.971   5.855  0.00  0.00            
ATOM    848  CA  THR X 109      29.005  -8.062   6.055  0.00  0.00            
ATOM    849  CB  THR X 109      29.755  -7.417   4.865  0.00  0.00            
ATOM    850  OG1 THR X 109      29.239  -7.944   3.638  0.00  0.00            
ATOM    851  CG2 THR X 109      31.240  -7.711   4.939  0.00  0.00            
ATOM    852  C   THR X 109      29.482  -7.403   7.322  0.00  0.00            
ATOM    853  O   THR X 109      30.267  -7.975   8.091  0.00  0.00            
ATOM    854  N   ASN X 110      28.931  -6.222   7.595  0.00  0.00            
ATOM    855  CA  ASN X 110      29.171  -5.572   8.831  0.00  0.00            
ATOM    856  CB  ASN X 110      28.572  -4.166   8.840  0.00  0.00            
ATOM    857  CG  ASN X 110      29.469  -3.235   8.045  0.00  0.00            
ATOM    858  OD1 ASN X 110      30.708  -3.288   8.108  0.00  0.00            
ATOM    859  ND2 ASN X 110      28.866  -2.305   7.308  0.00  0.00            
ATOM    860  C   ASN X 110      28.739  -6.336  10.066  0.00  0.00            
ATOM    861  O   ASN X 110      29.478  -6.408  11.042  0.00  0.00            
ATOM    862  N   LEU X 111      27.575  -6.981  10.012  0.00  0.00            
ATOM    863  CA  LEU X 111      27.176  -7.806  10.999  0.00  0.00            
ATOM    864  CB  LEU X 111      25.738  -8.235  10.736  0.00  0.00            
ATOM    865  CG  LEU X 111      24.642  -7.167  10.813  0.00  0.00            
ATOM    866  CD1 LEU X 111      23.303  -7.748  10.390  0.00  0.00            
ATOM    867  CD2 LEU X 111      24.595  -6.634  12.238  0.00  0.00            
ATOM    868  C   LEU X 111      27.834  -9.173  11.256  0.00  0.00            
ATOM    869  O   LEU X 111      27.587 -10.045  12.098  0.00  0.00            
ATOM    870  N   GLY X 112      28.787  -9.370  10.367  0.00  0.00            
ATOM    871  CA  GLY X 112      29.542 -10.643  10.434  0.00  0.00            
ATOM    872  C   GLY X 112      28.959 -11.819   9.773  0.00  0.00            
ATOM    873  O   GLY X 112      29.097 -12.959  10.275  0.00  0.00            
ATOM    874  N   GLU X 113      28.179 -11.546   8.742  0.00  0.00            
ATOM    875  CA  GLU X 113      27.567 -12.744   8.119  0.00  0.00            
ATOM    876  CB  GLU X 113      26.043 -12.671   7.947  0.00  0.00            
ATOM    877  CG  GLU X 113      25.417 -13.775   7.111  0.00  0.00            
ATOM    878  CD  GLU X 113      25.414 -15.150   7.769  0.00  0.00            
ATOM    879  OE1 GLU X 113      26.007 -15.340   8.860  0.00  0.00            
ATOM    880  OE2 GLU X 113      24.800 -16.066   7.174  0.00  0.00            
ATOM    881  C   GLU X 113      28.061 -12.879   6.787  0.00  0.00            
ATOM    882  O   GLU X 113      27.325 -12.370   5.949  0.00  0.00            
ATOM    883  N   LYS X 114      29.263 -13.328   6.476  0.00  0.00            
ATOM    884  CA  LYS X 114      29.586 -13.076   5.023  0.00  0.00            
ATOM    885  CB  LYS X 114      30.867 -13.917   4.927  0.00  0.00            
ATOM    886  CG  LYS X 114      31.874 -13.658   6.039  0.00  0.00            
ATOM    887  CD  LYS X 114      32.357 -12.216   6.033  0.00  0.00            
ATOM    888  CE  LYS X 114      33.637 -12.067   5.231  0.00  0.00            
ATOM    889  NZ  LYS X 114      34.000 -10.633   5.099  0.00  0.00            
ATOM    890  C   LYS X 114      29.053 -14.237   4.226  0.00  0.00            
ATOM    891  O   LYS X 114      29.738 -15.174   3.850  0.00  0.00            
ATOM    892  N   LEU X 115      27.768 -14.124   3.859  0.00  0.00            
ATOM    893  CA  LEU X 115      27.023 -14.845   3.032  0.00  0.00            
ATOM    894  CB  LEU X 115      25.544 -14.790   3.437  0.00  0.00            
ATOM    895  CG  LEU X 115      24.875 -15.855   4.317  0.00  0.00            
ATOM    896  CD1 LEU X 115      25.855 -16.571   5.217  0.00  0.00            
ATOM    897  CD2 LEU X 115      23.782 -15.182   5.137  0.00  0.00            
ATOM    898  C   LEU X 115      27.202 -14.401   1.479  0.00  0.00            
ATOM    899  O   LEU X 115      27.368 -13.259   1.050  0.00  0.00            
ATOM    900  N   THR X 116      27.225 -15.470   0.695  0.00  0.00            
ATOM    901  CA  THR X 116      27.319 -15.298  -0.650  0.00  0.00            
ATOM    902  CB  THR X 116      26.988 -16.612  -1.374  0.00  0.00            
ATOM    903  OG1 THR X 116      25.617 -16.952  -1.140  0.00  0.00            
ATOM    904  CG2 THR X 116      27.879 -17.732  -0.877  0.00  0.00            
ATOM    905  C   THR X 116      26.453 -14.255  -1.302  0.00  0.00            
ATOM    906  O   THR X 116      25.462 -13.851  -0.694  0.00  0.00            
ATOM    907  N   ASP X 117      26.802 -13.771  -2.491  0.00  0.00            
ATOM    908  CA  ASP X 117      25.977 -12.821  -3.128  0.00  0.00            
ATOM    909  CB  ASP X 117      26.645 -12.367  -4.427  0.00  0.00            
ATOM    910  CG  ASP X 117      27.907 -11.544  -4.196  0.00  0.00            
ATOM    911  OD1 ASP X 117      28.084 -10.948  -3.110  0.00  0.00            
ATOM    912  OD2 ASP X 117      28.721 -11.475  -5.133  0.00  0.00            
ATOM    913  C   ASP X 117      24.596 -13.366  -3.467  0.00  0.00            
ATOM    914  O   ASP X 117      23.568 -12.695  -3.398  0.00  0.00            
ATOM    915  N   ASP X 118      24.600 -14.648  -3.826  0.00  0.00            
ATOM    916  CA  ASP X 118      23.328 -15.281  -4.118  0.00  0.00            
ATOM    917  CB  ASP X 118      23.607 -16.707  -4.607  0.00  0.00            
ATOM    918  CG  ASP X 118      24.245 -16.750  -5.983  0.00  0.00            
ATOM    919  OD1 ASP X 118      24.254 -15.719  -6.689  0.00  0.00            
ATOM    920  OD2 ASP X 118      24.732 -17.838  -6.360  0.00  0.00            
ATOM    921  C   ASP X 118      22.360 -15.343  -2.969  0.00  0.00            
ATOM    922  O   ASP X 118      21.173 -15.078  -3.127  0.00  0.00            
ATOM    923  N   GLU X 119      22.870 -15.610  -1.768  0.00  0.00            
ATOM    924  CA  GLU X 119      22.070 -15.587  -0.628  0.00  0.00            
ATOM    925  CB  GLU X 119      22.900 -16.043   0.576  0.00  0.00            
ATOM    926  CG  GLU X 119      23.499 -17.431   0.384  0.00  0.00            
ATOM    927  CD  GLU X 119      24.396 -17.909   1.531  0.00  0.00            
ATOM    928  OE1 GLU X 119      24.959 -17.069   2.277  0.00  0.00            
ATOM    929  OE2 GLU X 119      24.561 -19.148   1.664  0.00  0.00            
ATOM    930  C   GLU X 119      21.474 -14.210  -0.289  0.00  0.00            
ATOM    931  O   GLU X 119      20.340 -14.076   0.168  0.00  0.00            
ATOM    932  N   VAL X 120      22.260 -13.177  -0.586  0.00  0.00            
ATOM    933  CA  VAL X 120      21.772 -11.820  -0.422  0.00  0.00            
ATOM    934  CB  VAL X 120      22.884 -10.806  -0.685  0.00  0.00            
ATOM    935  CG1 VAL X 120      22.432  -9.361  -0.526  0.00  0.00            
ATOM    936  CG2 VAL X 120      24.064 -11.140   0.253  0.00  0.00            
ATOM    937  C   VAL X 120      20.497 -11.487  -1.214  0.00  0.00            
ATOM    938  O   VAL X 120      19.541 -10.910  -0.708  0.00  0.00            
ATOM    939  N   ASP X 121      20.483 -11.903  -2.479  0.00  0.00            
ATOM    940  CA  ASP X 121      19.315 -11.690  -3.249  0.00  0.00            
ATOM    941  CB  ASP X 121      19.604 -12.097  -4.692  0.00  0.00            
ATOM    942  CG  ASP X 121      20.701 -11.332  -5.394  0.00  0.00            
ATOM    943  OD1 ASP X 121      21.121 -10.260  -4.909  0.00  0.00            
ATOM    944  OD2 ASP X 121      21.139 -11.811  -6.464  0.00  0.00            
ATOM    945  C   ASP X 121      18.069 -12.420  -2.726  0.00  0.00            
ATOM    946  O   ASP X 121      16.937 -11.954  -2.745  0.00  0.00            
ATOM    947  N   GLU X 122      18.344 -13.634  -2.253  0.00  0.00            
ATOM    948  CA  GLU X 122      17.231 -14.404  -1.710  0.00  0.00            
ATOM    949  CB  GLU X 122      17.741 -15.777  -1.281  0.00  0.00            
ATOM    950  CG  GLU X 122      17.796 -16.807  -2.403  0.00  0.00            
ATOM    951  CD  GLU X 122      18.451 -18.108  -1.974  0.00  0.00            
ATOM    952  OE1 GLU X 122      19.469 -18.056  -1.247  0.00  0.00            
ATOM    953  OE2 GLU X 122      17.946 -19.184  -2.365  0.00  0.00            
ATOM    954  C   GLU X 122      16.517 -13.715  -0.489  0.00  0.00            
ATOM    955  O   GLU X 122      15.415 -14.026  -0.030  0.00  0.00            
ATOM    956  N   MET X 123      17.322 -12.823   0.083  0.00  0.00            
ATOM    957  CA  MET X 123      16.807 -12.147   1.258  0.00  0.00            
ATOM    958  CB  MET X 123      17.804 -11.575   2.240  0.00  0.00            
ATOM    959  CG  MET X 123      18.458 -12.682   3.056  0.00  0.00            
ATOM    960  SD  MET X 123      19.970 -12.063   3.917  0.00  0.00            
ATOM    961  CE  MET X 123      19.087 -11.214   5.252  0.00  0.00            
ATOM    962  C   MET X 123      15.992 -10.946   0.767  0.00  0.00            
ATOM    963  O   MET X 123      14.941 -10.534   1.253  0.00  0.00            
ATOM    964  N   ILE X 124      16.568 -10.383  -0.293  0.00  0.00            
ATOM    965  CA  ILE X 124      15.840  -9.193  -0.852  0.00  0.00            
ATOM    966  CB  ILE X 124      16.683  -8.603  -1.971  0.00  0.00            
ATOM    967  CG1 ILE X 124      18.074  -8.130  -1.558  0.00  0.00            
ATOM    968  CG2 ILE X 124      15.969  -7.458  -2.690  0.00  0.00            
ATOM    969  CD1 ILE X 124      18.108  -7.131  -0.442  0.00  0.00            
ATOM    970  C   ILE X 124      14.500  -9.508  -1.438  0.00  0.00            
ATOM    971  O   ILE X 124      13.524  -8.795  -1.228  0.00  0.00            
ATOM    972  N   ARG X 125      14.408 -10.649  -2.118  0.00  0.00            
ATOM    973  CA  ARG X 125      13.138 -11.073  -2.633  0.00  0.00            
ATOM    974  CB  ARG X 125      13.347 -12.221  -3.618  0.00  0.00            
ATOM    975  CG  ARG X 125      13.975 -11.748  -4.919  0.00  0.00            
ATOM    976  CD  ARG X 125      13.746 -12.720  -6.054  0.00  0.00            
ATOM    977  NE  ARG X 125      14.826 -13.695  -6.191  0.00  0.00            
ATOM    978  CZ  ARG X 125      14.653 -14.937  -6.633  0.00  0.00            
ATOM    979  NH1 ARG X 125      13.441 -15.362  -6.969  0.00  0.00            
ATOM    980  NH2 ARG X 125      15.701 -15.734  -6.805  0.00  0.00            
ATOM    981  C   ARG X 125      12.132 -11.390  -1.531  0.00  0.00            
ATOM    982  O   ARG X 125      10.935 -11.136  -1.656  0.00  0.00            
ATOM    983  N   GLU X 126      12.648 -11.911  -0.420  0.00  0.00            
ATOM    984  CA  GLU X 126      11.839 -12.167   0.710  0.00  0.00            
ATOM    985  CB  GLU X 126      12.730 -12.642   1.853  0.00  0.00            
ATOM    986  CG  GLU X 126      13.434 -13.996   1.616  0.00  0.00            
ATOM    987  CD  GLU X 126      12.402 -15.094   1.811  0.00  0.00            
ATOM    988  OE1 GLU X 126      11.882 -15.231   2.946  0.00  0.00            
ATOM    989  OE2 GLU X 126      12.077 -15.775   0.813  0.00  0.00            
ATOM    990  C   GLU X 126      11.121 -10.993   1.407  0.00  0.00            
ATOM    991  O   GLU X 126      10.179 -11.052   2.196  0.00  0.00            
ATOM    992  N   ALA X 127      11.777  -9.865   1.151  0.00  0.00            
ATOM    993  CA  ALA X 127      11.184  -8.599   1.808  0.00  0.00            
ATOM    994  CB  ALA X 127      12.248  -7.695   2.409  0.00  0.00            
ATOM    995  C   ALA X 127      11.211  -7.596   0.680  0.00  0.00            
ATOM    996  O   ALA X 127      11.614  -6.440   0.811  0.00  0.00            
ATOM    997  N   ASP X 128      10.613  -8.033  -0.426  0.00  0.00            
ATOM    998  CA  ASP X 128      10.458  -7.335  -1.649  0.00  0.00            
ATOM    999  CB  ASP X 128      11.258  -7.683  -2.909  0.00  0.00            
ATOM   1000  CG  ASP X 128      10.887  -6.822  -4.109  0.00  0.00            
ATOM   1001  OD1 ASP X 128       9.740  -6.350  -4.189  0.00  0.00            
ATOM   1002  OD2 ASP X 128      11.750  -6.618  -4.983  0.00  0.00            
ATOM   1003  C   ASP X 128       9.002  -7.221  -1.992  0.00  0.00            
ATOM   1004  O   ASP X 128       8.820  -7.754  -3.085  0.00  0.00            
ATOM   1005  N   ILE X 129       7.987  -6.751  -1.255  0.00  0.00            
ATOM   1006  CA  ILE X 129       6.750  -7.197  -1.733  0.00  0.00            
ATOM   1007  CB  ILE X 129       5.933  -6.585  -0.561  0.00  0.00            
ATOM   1008  CG1 ILE X 129       6.268  -7.294   0.777  0.00  0.00            
ATOM   1009  CG2 ILE X 129       4.446  -6.718  -0.861  0.00  0.00            
ATOM   1010  CD1 ILE X 129       5.991  -8.788   0.720  0.00  0.00            
ATOM   1011  C   ILE X 129       6.176  -6.496  -2.978  0.00  0.00            
ATOM   1012  O   ILE X 129       5.304  -6.930  -3.723  0.00  0.00            
ATOM   1013  N   ASP X 130       6.776  -5.323  -3.181  0.00  0.00            
ATOM   1014  CA  ASP X 130       6.281  -4.580  -4.393  0.00  0.00            
ATOM   1015  CB  ASP X 130       6.683  -3.107  -4.248  0.00  0.00            
ATOM   1016  CG  ASP X 130       5.886  -2.376  -3.162  0.00  0.00            
ATOM   1017  OD1 ASP X 130       4.924  -2.951  -2.598  0.00  0.00            
ATOM   1018  OD2 ASP X 130       6.227  -1.207  -2.880  0.00  0.00            
ATOM   1019  C   ASP X 130       6.765  -4.878  -5.819  0.00  0.00            
ATOM   1020  O   ASP X 130       6.402  -4.263  -6.826  0.00  0.00            
ATOM   1021  N   GLY X 131       7.778  -5.743  -5.833  0.00  0.00            
ATOM   1022  CA  GLY X 131       8.526  -6.098  -6.963  0.00  0.00            
ATOM   1023  C   GLY X 131       9.695  -5.320  -7.556  0.00  0.00            
ATOM   1024  O   GLY X 131      10.364  -5.854  -8.439  0.00  0.00            
ATOM   1025  N   ASP X 132       9.965  -4.099  -7.145  0.00  0.00            
ATOM   1026  CA  ASP X 132      11.038  -3.400  -7.648  0.00  0.00            
ATOM   1027  CB  ASP X 132      11.228  -2.164  -6.757  0.00  0.00            
ATOM   1028  CG  ASP X 132      10.139  -1.155  -6.923  0.00  0.00            
ATOM   1029  OD1 ASP X 132       9.409  -1.142  -7.883  0.00  0.00            
ATOM   1030  OD2 ASP X 132      10.239  -0.166  -6.080  0.00  0.00            
ATOM   1031  C   ASP X 132      12.534  -3.755  -7.433  0.00  0.00            
ATOM   1032  O   ASP X 132      13.450  -2.983  -7.741  0.00  0.00            
ATOM   1033  N   GLY X 133      12.730  -4.935  -6.841  0.00  0.00            
ATOM   1034  CA  GLY X 133      13.973  -5.428  -6.424  0.00  0.00            
ATOM   1035  C   GLY X 133      14.791  -4.618  -5.467  0.00  0.00            
ATOM   1036  O   GLY X 133      16.007  -4.473  -5.589  0.00  0.00            
ATOM   1037  N   HIS X 134      14.069  -3.997  -4.541  0.00  0.00            
ATOM   1038  CA  HIS X 134      14.611  -3.173  -3.488  0.00  0.00            
ATOM   1039  CB  HIS X 134      14.720  -1.666  -3.812  0.00  0.00            
ATOM   1040  CG  HIS X 134      15.764  -1.329  -4.838  0.00  0.00            
ATOM   1041  ND1 HIS X 134      15.629  -1.649  -6.163  0.00  0.00            
ATOM   1042  CD2 HIS X 134      16.982  -0.717  -4.715  0.00  0.00            
ATOM   1043  CE1 HIS X 134      16.705  -1.244  -6.839  0.00  0.00            
ATOM   1044  NE2 HIS X 134      17.519  -0.651  -5.964  0.00  0.00            
ATOM   1045  C   HIS X 134      13.804  -3.164  -2.147  0.00  0.00            
ATOM   1046  O   HIS X 134      12.584  -3.155  -2.292  0.00  0.00            
ATOM   1047  N   ILE X 135      14.396  -2.881  -0.993  0.00  0.00            
ATOM   1048  CA  ILE X 135      13.415  -2.605   0.032  0.00  0.00            
ATOM   1049  CB  ILE X 135      14.085  -3.281   1.239  0.00  0.00            
ATOM   1050  CG1 ILE X 135      14.027  -4.809   1.091  0.00  0.00            
ATOM   1051  CG2 ILE X 135      13.557  -2.784   2.564  0.00  0.00            
ATOM   1052  CD1 ILE X 135      14.964  -5.545   2.074  0.00  0.00            
ATOM   1053  C   ILE X 135      13.214  -1.075   0.322  0.00  0.00            
ATOM   1054  O   ILE X 135      14.212  -0.365   0.397  0.00  0.00            
ATOM   1055  N   ASN X 136      11.978  -0.610   0.445  0.00  0.00            
ATOM   1056  CA  ASN X 136      11.823   0.730   0.837  0.00  0.00            
ATOM   1057  CB  ASN X 136      10.975   1.491  -0.183  0.00  0.00            
ATOM   1058  CG  ASN X 136      10.828   2.982   0.188  0.00  0.00            
ATOM   1059  OD1 ASN X 136      11.722   3.768  -0.087  0.00  0.00            
ATOM   1060  ND2 ASN X 136       9.774   3.377   0.905  0.00  0.00            
ATOM   1061  C   ASN X 136      11.400   0.645   2.265  0.00  0.00            
ATOM   1062  O   ASN X 136      11.197  -0.444   2.796  0.00  0.00            
ATOM   1063  N   TYR X 137      11.395   1.787   2.973  0.00  0.00            
ATOM   1064  CA  TYR X 137      10.999   1.796   4.352  0.00  0.00            
ATOM   1065  CB  TYR X 137      11.471   3.107   4.983  0.00  0.00            
ATOM   1066  CG  TYR X 137      12.967   3.279   5.072  0.00  0.00            
ATOM   1067  CD1 TYR X 137      13.824   2.215   5.315  0.00  0.00            
ATOM   1068  CD2 TYR X 137      13.507   4.555   4.966  0.00  0.00            
ATOM   1069  CE1 TYR X 137      15.192   2.438   5.397  0.00  0.00            
ATOM   1070  CE2 TYR X 137      14.868   4.773   5.038  0.00  0.00            
ATOM   1071  CZ  TYR X 137      15.697   3.702   5.259  0.00  0.00            
ATOM   1072  OH  TYR X 137      17.058   3.937   5.371  0.00  0.00            
ATOM   1073  C   TYR X 137       9.869   0.992   4.909  0.00  0.00            
ATOM   1074  O   TYR X 137       9.895   0.466   6.017  0.00  0.00            
ATOM   1075  N   GLU X 138       8.838   0.859   4.075  0.00  0.00            
ATOM   1076  CA  GLU X 138       7.677   0.088   4.566  0.00  0.00            
ATOM   1077  CB  GLU X 138       6.423   0.556   3.828  0.00  0.00            
ATOM   1078  CG  GLU X 138       6.048   2.024   4.061  0.00  0.00            
ATOM   1079  CD  GLU X 138       4.602   2.326   3.682  0.00  0.00            
ATOM   1080  OE1 GLU X 138       4.307   2.491   2.474  0.00  0.00            
ATOM   1081  OE2 GLU X 138       3.750   2.390   4.598  0.00  0.00            
ATOM   1082  C   GLU X 138       7.974  -1.417   4.632  0.00  0.00            
ATOM   1083  O   GLU X 138       7.636  -2.133   5.562  0.00  0.00            
ATOM   1084  N   GLU X 139       8.624  -1.875   3.561  0.00  0.00            
ATOM   1085  CA  GLU X 139       9.031  -3.290   3.522  0.00  0.00            
ATOM   1086  CB  GLU X 139       9.670  -3.656   2.190  0.00  0.00            
ATOM   1087  CG  GLU X 139       8.677  -3.738   1.052  0.00  0.00            
ATOM   1088  CD  GLU X 139       9.333  -3.977  -0.286  0.00  0.00            
ATOM   1089  OE1 GLU X 139      10.465  -3.513  -0.478  0.00  0.00            
ATOM   1090  OE2 GLU X 139       8.724  -4.623  -1.159  0.00  0.00            
ATOM   1091  C   GLU X 139       9.985  -3.650   4.631  0.00  0.00            
ATOM   1092  O   GLU X 139       9.816  -4.724   5.198  0.00  0.00            
ATOM   1093  N   PHE X 140      10.912  -2.780   5.029  0.00  0.00            
ATOM   1094  CA  PHE X 140      11.683  -2.928   6.123  0.00  0.00            
ATOM   1095  CB  PHE X 140      12.638  -1.728   6.264  0.00  0.00            
ATOM   1096  CG  PHE X 140      13.995  -2.085   6.826  0.00  0.00            
ATOM   1097  CD1 PHE X 140      14.126  -2.573   8.116  0.00  0.00            
ATOM   1098  CD2 PHE X 140      15.139  -1.962   6.046  0.00  0.00            
ATOM   1099  CE1 PHE X 140      15.374  -2.942   8.621  0.00  0.00            
ATOM   1100  CE2 PHE X 140      16.384  -2.326   6.544  0.00  0.00            
ATOM   1101  CZ  PHE X 140      16.501  -2.819   7.834  0.00  0.00            
ATOM   1102  C   PHE X 140      10.911  -3.157   7.443  0.00  0.00            
ATOM   1103  O   PHE X 140      11.216  -4.054   8.222  0.00  0.00            
ATOM   1104  N   VAL X 141       9.873  -2.353   7.663  0.00  0.00            
ATOM   1105  CA  VAL X 141       9.076  -2.551   8.764  0.00  0.00            
ATOM   1106  CB  VAL X 141       8.082  -1.420   9.049  0.00  0.00            
ATOM   1107  CG1 VAL X 141       7.087  -1.752  10.181  0.00  0.00            
ATOM   1108  CG2 VAL X 141       8.817  -0.155   9.413  0.00  0.00            
ATOM   1109  C   VAL X 141       8.362  -3.936   8.798  0.00  0.00            
ATOM   1110  O   VAL X 141       8.319  -4.641   9.801  0.00  0.00            
ATOM   1111  N   ARG X 142       7.829  -4.323   7.641  0.00  0.00            
ATOM   1112  CA  ARG X 142       7.258  -5.591   7.566  0.00  0.00            
ATOM   1113  CB  ARG X 142       6.463  -5.672   6.265  0.00  0.00            
ATOM   1114  CG  ARG X 142       5.233  -4.780   6.292  0.00  0.00            
ATOM   1115  CD  ARG X 142       4.201  -5.193   5.268  0.00  0.00            
ATOM   1116  NE  ARG X 142       4.355  -4.496   3.993  0.00  0.00            
ATOM   1117  CZ  ARG X 142       4.043  -5.026   2.815  0.00  0.00            
ATOM   1118  NH1 ARG X 142       3.571  -6.265   2.746  0.00  0.00            
ATOM   1119  NH2 ARG X 142       4.138  -4.296   1.711  0.00  0.00            
ATOM   1120  C   ARG X 142       8.201  -6.769   7.827  0.00  0.00            
ATOM   1121  O   ARG X 142       7.921  -7.784   8.453  0.00  0.00            
ATOM   1122  N   MET X 143       9.389  -6.572   7.262  0.00  0.00            
ATOM   1123  CA  MET X 143      10.364  -7.641   7.466  0.00  0.00            
ATOM   1124  CB  MET X 143      11.625  -7.350   6.639  0.00  0.00            
ATOM   1125  CG  MET X 143      11.358  -7.425   5.124  0.00  0.00            
ATOM   1126  SD  MET X 143      10.921  -9.051   4.571  0.00  0.00            
ATOM   1127  CE  MET X 143      12.542  -9.853   4.641  0.00  0.00            
ATOM   1128  C   MET X 143      10.837  -7.875   8.892  0.00  0.00            
ATOM   1129  O   MET X 143      11.480  -8.850   9.288  0.00  0.00            
ATOM   1130  N   MET X 144      10.496  -6.856   9.676  0.00  0.00            
ATOM   1131  CA  MET X 144      10.823  -6.913  11.088  0.00  0.00            
ATOM   1132  CB  MET X 144      10.925  -5.616  11.858  0.00  0.00            
ATOM   1133  CG  MET X 144      12.186  -4.855  11.475  0.00  0.00            
ATOM   1134  SD  MET X 144      12.099  -3.101  12.047  0.00  0.00            
ATOM   1135  CE  MET X 144      12.499  -3.454  13.779  0.00  0.00            
ATOM   1136  C   MET X 144       9.772  -7.668  11.798  0.00  0.00            
ATOM   1137  O   MET X 144      10.078  -8.430  12.707  0.00  0.00            
ATOM   1138  N   VAL X 145       8.520  -7.458  11.407  0.00  0.00            
ATOM   1139  CA  VAL X 145       7.429  -8.186  11.838  0.00  0.00            
ATOM   1140  CB  VAL X 145       6.099  -7.668  11.196  0.00  0.00            
ATOM   1141  CG1 VAL X 145       4.915  -8.561  11.566  0.00  0.00            
ATOM   1142  CG2 VAL X 145       5.829  -6.246  11.641  0.00  0.00            
ATOM   1143  C   VAL X 145       7.375  -9.677  11.699  0.00  0.00            
ATOM   1144  O   VAL X 145       7.100 -10.451  12.613  0.00  0.00            
ATOM   1145  N   SER X 146       7.746 -10.096  10.487  0.00  0.00            
ATOM   1146  CA  SER X 146       7.787 -11.530  10.248  0.00  0.00            
ATOM   1147  CB  SER X 146       8.271 -11.793   8.828  0.00  0.00            
ATOM   1148  OG  SER X 146       9.374 -10.961   8.507  0.00  0.00            
ATOM   1149  C   SER X 146       8.803 -12.182  11.139  0.00  0.00            
ATOM   1150  O   SER X 146       8.670 -13.308  11.641  0.00  0.00            
END
ATOM      1  N   GLU X   1      28.430   1.554  37.900  0.00  0.00            
ATOM      2  CA  GLU X   1      28.898   2.101  36.727  0.00  0.00            
ATOM      3  CB  GLU X   1      28.004   1.522  35.617  0.00  0.00            
ATOM      4  CG  GLU X   1      28.737   1.348  34.288  0.00  0.00            
ATOM      5  CD  GLU X   1      27.807   1.275  33.082  0.00  0.00            
ATOM      6  OE1 GLU X   1      26.663   0.800  33.237  0.00  0.00            
ATOM      7  OE2 GLU X   1      28.229   1.689  31.975  0.00  0.00            
ATOM      8  C   GLU X   1      28.955   3.368  36.665  0.00  0.00            
ATOM      9  O   GLU X   1      28.101   3.983  37.291  0.00  0.00            
ATOM     10  N   GLN X   2      29.992   3.959  36.092  0.00  0.00            
ATOM     11  CA  GLN X   2      30.070   5.361  36.111  0.00  0.00            
ATOM     12  CB  GLN X   2      31.524   5.707  36.222  0.00  0.00            
ATOM     13  CG  GLN X   2      32.080   5.421  37.684  0.00  0.00            
ATOM     14  CD  GLN X   2      33.583   5.515  37.392  0.00  0.00            
ATOM     15  OE1 GLN X   2      34.319   6.401  37.821  0.00  0.00            
ATOM     16  NE2 GLN X   2      33.976   4.589  36.477  0.00  0.00            
ATOM     17  C   GLN X   2      29.812   6.105  34.839  0.00  0.00            
ATOM     18  O   GLN X   2      30.012   5.648  33.715  0.00  0.00            
ATOM     19  N   LEU X   3      29.013   7.140  35.067  0.00  0.00            
ATOM     20  CA  LEU X   3      28.584   8.005  34.101  0.00  0.00            
ATOM     21  CB  LEU X   3      27.117   8.333  34.415  0.00  0.00            
ATOM     22  CG  LEU X   3      26.453   9.033  33.218  0.00  0.00            
ATOM     23  CD1 LEU X   3      26.393   8.081  32.034  0.00  0.00            
ATOM     24  CD2 LEU X   3      25.062   9.549  33.584  0.00  0.00            
ATOM     25  C   LEU X   3      29.367   9.036  33.911  0.00  0.00            
ATOM     26  O   LEU X   3      29.879   9.495  34.924  0.00  0.00            
ATOM     27  N   THR X   4      29.676   9.458  32.695  0.00  0.00            
ATOM     28  CA  THR X   4      30.648  10.529  32.487  0.00  0.00            
ATOM     29  CB  THR X   4      31.230  10.329  31.041  0.00  0.00            
ATOM     30  OG1 THR X   4      30.064  10.517  30.159  0.00  0.00            
ATOM     31  CG2 THR X   4      31.949   9.038  30.740  0.00  0.00            
ATOM     32  C   THR X   4      29.876  11.895  32.250  0.00  0.00            
ATOM     33  O   THR X   4      28.789  12.052  31.693  0.00  0.00            
ATOM     34  N   GLU X   5      30.551  12.896  32.819  0.00  0.00            
ATOM     35  CA  GLU X   5      30.105  14.178  32.769  0.00  0.00            
ATOM     36  CB  GLU X   5      31.121  15.239  33.165  0.00  0.00            
ATOM     37  CG  GLU X   5      31.529  15.092  34.619  0.00  0.00            
ATOM     38  CD  GLU X   5      32.383  16.209  35.112  0.00  0.00            
ATOM     39  OE1 GLU X   5      33.038  16.923  34.379  0.00  0.00            
ATOM     40  OE2 GLU X   5      32.507  16.344  36.427  0.00  0.00            
ATOM     41  C   GLU X   5      29.455  14.744  31.529  0.00  0.00            
ATOM     42  O   GLU X   5      28.494  15.508  31.493  0.00  0.00            
ATOM     43  N   GLU X   6      30.101  14.331  30.440  0.00  0.00            
ATOM     44  CA  GLU X   6      29.539  14.751  29.174  0.00  0.00            
ATOM     45  CB  GLU X   6      30.549  14.516  28.084  0.00  0.00            
ATOM     46  CG  GLU X   6      31.770  15.389  28.140  0.00  0.00            
ATOM     47  CD  GLU X   6      32.836  14.967  27.109  0.00  0.00            
ATOM     48  OE1 GLU X   6      32.704  13.874  26.482  0.00  0.00            
ATOM     49  OE2 GLU X   6      33.816  15.731  26.933  0.00  0.00            
ATOM     50  C   GLU X   6      28.111  14.153  29.045  0.00  0.00            
ATOM     51  O   GLU X   6      27.066  14.750  28.799  0.00  0.00            
ATOM     52  N   GLN X   7      28.164  12.863  29.337  0.00  0.00            
ATOM     53  CA  GLN X   7      26.971  12.082  29.258  0.00  0.00            
ATOM     54  CB  GLN X   7      27.298  10.616  29.438  0.00  0.00            
ATOM     55  CG  GLN X   7      28.101  10.120  28.223  0.00  0.00            
ATOM     56  CD  GLN X   7      28.281   8.646  28.311  0.00  0.00            
ATOM     57  OE1 GLN X   7      27.281   7.940  28.384  0.00  0.00            
ATOM     58  NE2 GLN X   7      29.519   8.155  28.321  0.00  0.00            
ATOM     59  C   GLN X   7      25.910  12.689  30.139  0.00  0.00            
ATOM     60  O   GLN X   7      24.741  12.770  29.813  0.00  0.00            
ATOM     61  N   ILE X   8      26.366  13.204  31.273  0.00  0.00            
ATOM     62  CA  ILE X   8      25.476  13.897  32.152  0.00  0.00            
ATOM     63  CB  ILE X   8      26.165  14.255  33.494  0.00  0.00            
ATOM     64  CG1 ILE X   8      26.570  12.987  34.246  0.00  0.00            
ATOM     65  CG2 ILE X   8      25.224  15.078  34.350  0.00  0.00            
ATOM     66  CD1 ILE X   8      27.297  13.264  35.564  0.00  0.00            
ATOM     67  C   ILE X   8      25.058  15.264  31.527  0.00  0.00            
ATOM     68  O   ILE X   8      23.891  15.638  31.584  0.00  0.00            
ATOM     69  N   ALA X   9      25.992  15.964  30.886  0.00  0.00            
ATOM     70  CA  ALA X   9      25.687  17.114  30.185  0.00  0.00            
ATOM     71  CB  ALA X   9      26.953  17.703  29.600  0.00  0.00            
ATOM     72  C   ALA X   9      24.689  16.938  29.046  0.00  0.00            
ATOM     73  O   ALA X   9      23.768  17.733  28.892  0.00  0.00            
ATOM     74  N   GLU X  10      24.829  15.861  28.276  0.00  0.00            
ATOM     75  CA  GLU X  10      23.900  15.564  27.305  0.00  0.00            
ATOM     76  CB  GLU X  10      24.385  14.331  26.537  0.00  0.00            
ATOM     77  CG  GLU X  10      25.787  14.508  25.966  0.00  0.00            
ATOM     78  CD  GLU X  10      26.349  13.278  25.246  0.00  0.00            
ATOM     79  OE1 GLU X  10      25.917  12.133  25.532  0.00  0.00            
ATOM     80  OE2 GLU X  10      27.260  13.464  24.401  0.00  0.00            
ATOM     81  C   GLU X  10      22.478  15.413  27.816  0.00  0.00            
ATOM     82  O   GLU X  10      21.489  15.985  27.336  0.00  0.00            
ATOM     83  N   PHE X  11      22.409  14.627  28.889  0.00  0.00            
ATOM     84  CA  PHE X  11      21.088  14.438  29.495  0.00  0.00            
ATOM     85  CB  PHE X  11      21.185  13.258  30.456  0.00  0.00            
ATOM     86  CG  PHE X  11      21.875  12.064  29.866  0.00  0.00            
ATOM     87  CD1 PHE X  11      21.156  11.111  29.150  0.00  0.00            
ATOM     88  CD2 PHE X  11      23.254  11.906  30.005  0.00  0.00            
ATOM     89  CE1 PHE X  11      21.804  10.008  28.574  0.00  0.00            
ATOM     90  CE2 PHE X  11      23.909  10.816  29.438  0.00  0.00            
ATOM     91  CZ  PHE X  11      23.184   9.862  28.719  0.00  0.00            
ATOM     92  C   PHE X  11      20.540  15.734  30.080  0.00  0.00            
ATOM     93  O   PHE X  11      19.358  16.068  30.024  0.00  0.00            
ATOM     94  N   LYS X  12      21.478  16.492  30.644  0.00  0.00            
ATOM     95  CA  LYS X  12      21.065  17.776  31.214  0.00  0.00            
ATOM     96  CB  LYS X  12      22.142  18.448  32.046  0.00  0.00            
ATOM     97  CG  LYS X  12      22.482  17.742  33.364  0.00  0.00            
ATOM     98  CD  LYS X  12      23.909  18.082  33.761  0.00  0.00            
ATOM     99  CE  LYS X  12      24.140  18.040  35.263  0.00  0.00            
ATOM    100  NZ  LYS X  12      25.448  18.670  35.616  0.00  0.00            
ATOM    101  C   LYS X  12      20.519  18.766  30.172  0.00  0.00            
ATOM    102  O   LYS X  12      19.516  19.436  30.396  0.00  0.00            
ATOM    103  N   GLU X  13      21.149  18.807  29.000  0.00  0.00            
ATOM    104  CA  GLU X  13      20.653  19.585  27.959  0.00  0.00            
ATOM    105  CB  GLU X  13      21.638  19.512  26.788  0.00  0.00            
ATOM    106  CG  GLU X  13      23.053  19.916  27.184  0.00  0.00            
ATOM    107  CD  GLU X  13      24.093  19.796  26.066  0.00  0.00            
ATOM    108  OE1 GLU X  13      23.901  18.997  25.115  0.00  0.00            
ATOM    109  OE2 GLU X  13      25.134  20.494  26.162  0.00  0.00            
ATOM    110  C   GLU X  13      19.202  19.206  27.533  0.00  0.00            
ATOM    111  O   GLU X  13      18.310  20.031  27.364  0.00  0.00            
ATOM    112  N   ALA X  14      18.992  17.899  27.385  0.00  0.00            
ATOM    113  CA  ALA X  14      17.693  17.477  27.027  0.00  0.00            
ATOM    114  CB  ALA X  14      17.715  15.981  26.790  0.00  0.00            
ATOM    115  C   ALA X  14      16.654  17.798  28.150  0.00  0.00            
ATOM    116  O   ALA X  14      15.549  18.269  27.900  0.00  0.00            
ATOM    117  N   PHE X  15      17.057  17.565  29.398  0.00  0.00            
ATOM    118  CA  PHE X  15      16.201  17.896  30.474  0.00  0.00            
ATOM    119  CB  PHE X  15      16.842  17.405  31.785  0.00  0.00            
ATOM    120  CG  PHE X  15      15.843  16.998  32.844  0.00  0.00            
ATOM    121  CD1 PHE X  15      14.978  17.926  33.402  0.00  0.00            
ATOM    122  CD2 PHE X  15      15.746  15.674  33.256  0.00  0.00            
ATOM    123  CE1 PHE X  15      14.027  17.543  34.349  0.00  0.00            
ATOM    124  CE2 PHE X  15      14.803  15.287  34.200  0.00  0.00            
ATOM    125  CZ  PHE X  15      13.940  16.224  34.746  0.00  0.00            
ATOM    126  C   PHE X  15      15.897  19.371  30.601  0.00  0.00            
ATOM    127  O   PHE X  15      14.796  19.811  30.928  0.00  0.00            
ATOM    128  N   ALA X  16      16.926  20.158  30.290  0.00  0.00            
ATOM    129  CA  ALA X  16      16.729  21.615  30.345  0.00  0.00            
ATOM    130  CB  ALA X  16      18.043  22.375  30.202  0.00  0.00            
ATOM    131  C   ALA X  16      15.726  22.187  29.393  0.00  0.00            
ATOM    132  O   ALA X  16      15.018  23.172  29.662  0.00  0.00            
ATOM    133  N   LEU X  17      15.616  21.488  28.263  0.00  0.00            
ATOM    134  CA  LEU X  17      14.668  21.932  27.194  0.00  0.00            
ATOM    135  CB  LEU X  17      15.024  21.347  25.805  0.00  0.00            
ATOM    136  CG  LEU X  17      16.365  21.826  25.218  0.00  0.00            
ATOM    137  CD1 LEU X  17      16.573  21.178  23.875  0.00  0.00            
ATOM    138  CD2 LEU X  17      16.347  23.324  25.032  0.00  0.00            
ATOM    139  C   LEU X  17      13.180  21.870  27.633  0.00  0.00            
ATOM    140  O   LEU X  17      12.256  22.405  27.024  0.00  0.00            
ATOM    141  N   PHE X  18      12.986  21.068  28.677  0.00  0.00            
ATOM    142  CA  PHE X  18      11.618  20.893  29.195  0.00  0.00            
ATOM    143  CB  PHE X  18      11.253  19.400  29.271  0.00  0.00            
ATOM    144  CG  PHE X  18      11.464  18.641  27.990  0.00  0.00            
ATOM    145  CD1 PHE X  18      10.930  19.093  26.793  0.00  0.00            
ATOM    146  CD2 PHE X  18      12.208  17.468  27.986  0.00  0.00            
ATOM    147  CE1 PHE X  18      11.139  18.394  25.611  0.00  0.00            
ATOM    148  CE2 PHE X  18      12.415  16.771  26.814  0.00  0.00            
ATOM    149  CZ  PHE X  18      11.885  17.236  25.627  0.00  0.00            
ATOM    150  C   PHE X  18      11.456  21.584  30.514  0.00  0.00            
ATOM    151  O   PHE X  18      10.359  21.811  31.007  0.00  0.00            
ATOM    152  N   ASP X  19      12.596  21.935  31.099  0.00  0.00            
ATOM    153  CA  ASP X  19      12.602  22.644  32.385  0.00  0.00            
ATOM    154  CB  ASP X  19      13.983  22.669  33.059  0.00  0.00            
ATOM    155  CG  ASP X  19      14.509  21.289  33.401  0.00  0.00            
ATOM    156  OD1 ASP X  19      13.754  20.298  33.326  0.00  0.00            
ATOM    157  OD2 ASP X  19      15.707  21.207  33.751  0.00  0.00            
ATOM    158  C   ASP X  19      13.179  24.065  31.815  0.00  0.00            
ATOM    159  O   ASP X  19      14.382  24.362  31.756  0.00  0.00            
ATOM    160  N   LYS X  20      12.204  24.871  31.399  0.00  0.00            
ATOM    161  CA  LYS X  20      12.327  26.132  30.931  0.00  0.00            
ATOM    162  CB  LYS X  20      11.036  26.752  30.404  0.00  0.00            
ATOM    163  CG  LYS X  20      10.308  25.883  29.407  0.00  0.00            
ATOM    164  CD  LYS X  20       9.012  26.528  28.977  0.00  0.00            
ATOM    165  CE  LYS X  20       8.235  25.615  28.059  0.00  0.00            
ATOM    166  NZ  LYS X  20       6.905  26.189  27.750  0.00  0.00            
ATOM    167  C   LYS X  20      12.887  27.064  31.966  0.00  0.00            
ATOM    168  O   LYS X  20      13.903  27.740  31.770  0.00  0.00            
ATOM    169  N   ASP X  21      12.180  27.131  33.094  0.00  0.00            
ATOM    170  CA  ASP X  21      12.628  28.020  34.186  0.00  0.00            
ATOM    171  CB  ASP X  21      11.678  27.895  35.378  0.00  0.00            
ATOM    172  CG  ASP X  21      10.384  28.654  35.186  0.00  0.00            
ATOM    173  OD1 ASP X  21      10.363  29.630  34.402  0.00  0.00            
ATOM    174  OD2 ASP X  21       9.385  28.281  35.837  0.00  0.00            
ATOM    175  C   ASP X  21      13.808  27.526  34.970  0.00  0.00            
ATOM    176  O   ASP X  21      14.319  28.232  35.837  0.00  0.00            
ATOM    177  N   GLY X  22      14.298  26.336  34.623  0.00  0.00            
ATOM    178  CA  GLY X  22      15.617  25.985  35.270  0.00  0.00            
ATOM    179  C   GLY X  22      15.663  25.833  36.696  0.00  0.00            
ATOM    180  O   GLY X  22      16.638  26.132  37.390  0.00  0.00            
ATOM    181  N   ASP X  23      14.548  25.312  37.200  0.00  0.00            
ATOM    182  CA  ASP X  23      14.440  25.121  38.731  0.00  0.00            
ATOM    183  CB  ASP X  23      12.965  25.026  39.112  0.00  0.00            
ATOM    184  CG  ASP X  23      12.152  26.239  38.749  0.00  0.00            
ATOM    185  OD1 ASP X  23      12.313  27.348  39.318  0.00  0.00            
ATOM    186  OD2 ASP X  23      11.291  26.062  37.843  0.00  0.00            
ATOM    187  C   ASP X  23      14.730  23.718  39.146  0.00  0.00            
ATOM    188  O   ASP X  23      14.711  23.354  40.306  0.00  0.00            
ATOM    189  N   GLY X  24      14.980  22.872  38.162  0.00  0.00            
ATOM    190  CA  GLY X  24      15.376  21.482  38.565  0.00  0.00            
ATOM    191  C   GLY X  24      14.195  20.455  38.128  0.00  0.00            
ATOM    192  O   GLY X  24      14.420  19.335  37.658  0.00  0.00            
ATOM    193  N   THR X  25      12.995  20.844  38.564  0.00  0.00            
ATOM    194  CA  THR X  25      11.876  20.095  38.089  0.00  0.00            
ATOM    195  CB  THR X  25      11.045  20.341  39.341  0.00  0.00            
ATOM    196  OG1 THR X  25      11.970  20.315  40.423  0.00  0.00            
ATOM    197  CG2 THR X  25       9.937  19.327  39.553  0.00  0.00            
ATOM    198  C   THR X  25      11.015  20.564  36.773  0.00  0.00            
ATOM    199  O   THR X  25      11.112  21.641  36.183  0.00  0.00            
ATOM    200  N   ILE X  26      10.284  19.561  36.294  0.00  0.00            
ATOM    201  CA  ILE X  26       9.575  19.641  35.115  0.00  0.00            
ATOM    202  CB  ILE X  26       9.935  18.702  33.964  0.00  0.00            
ATOM    203  CG1 ILE X  26      11.434  18.855  33.616  0.00  0.00            
ATOM    204  CG2 ILE X  26       9.103  19.073  32.727  0.00  0.00            
ATOM    205  CD1 ILE X  26      11.866  18.044  32.394  0.00  0.00            
ATOM    206  C   ILE X  26       8.171  19.748  35.366  0.00  0.00            
ATOM    207  O   ILE X  26       7.695  18.683  35.759  0.00  0.00            
ATOM    208  N   THR X  27       7.434  20.856  35.250  0.00  0.00            
ATOM    209  CA  THR X  27       5.952  20.428  35.765  0.00  0.00            
ATOM    210  CB  THR X  27       5.627  21.667  36.603  0.00  0.00            
ATOM    211  OG1 THR X  27       5.992  22.824  35.852  0.00  0.00            
ATOM    212  CG2 THR X  27       6.412  21.645  37.919  0.00  0.00            
ATOM    213  C   THR X  27       5.093  20.197  34.663  0.00  0.00            
ATOM    214  O   THR X  27       5.617  20.300  33.552  0.00  0.00            
ATOM    215  N   THR X  28       3.808  19.909  34.823  0.00  0.00            
ATOM    216  CA  THR X  28       2.887  19.664  33.683  0.00  0.00            
ATOM    217  CB  THR X  28       1.456  19.363  34.181  0.00  0.00            
ATOM    218  OG1 THR X  28       0.919  20.523  34.828  0.00  0.00            
ATOM    219  CG2 THR X  28       1.466  18.192  35.152  0.00  0.00            
ATOM    220  C   THR X  28       2.818  20.822  32.705  0.00  0.00            
ATOM    221  O   THR X  28       2.786  20.555  31.508  0.00  0.00            
ATOM    222  N   LYS X  29       2.887  22.076  33.148  0.00  0.00            
ATOM    223  CA  LYS X  29       2.995  23.173  32.353  0.00  0.00            
ATOM    224  CB  LYS X  29       2.855  24.492  33.096  0.00  0.00            
ATOM    225  CG  LYS X  29       1.492  24.602  33.791  0.00  0.00            
ATOM    226  CD  LYS X  29       1.276  25.987  34.344  0.00  0.00            
ATOM    227  CE  LYS X  29      -0.024  26.167  35.117  0.00  0.00            
ATOM    228  NZ  LYS X  29       0.212  26.976  36.354  0.00  0.00            
ATOM    229  C   LYS X  29       4.182  23.076  31.341  0.00  0.00            
ATOM    230  O   LYS X  29       4.065  23.286  30.137  0.00  0.00            
ATOM    231  N   GLU X  30       5.331  22.721  31.903  0.00  0.00            
ATOM    232  CA  GLU X  30       6.511  22.584  31.109  0.00  0.00            
ATOM    233  CB  GLU X  30       7.735  22.183  31.982  0.00  0.00            
ATOM    234  CG  GLU X  30       8.112  23.291  32.952  0.00  0.00            
ATOM    235  CD  GLU X  30       9.210  22.878  33.916  0.00  0.00            
ATOM    236  OE1 GLU X  30       9.489  21.666  34.088  0.00  0.00            
ATOM    237  OE2 GLU X  30       9.798  23.815  34.491  0.00  0.00            
ATOM    238  C   GLU X  30       6.446  21.454  30.082  0.00  0.00            
ATOM    239  O   GLU X  30       6.764  21.543  28.906  0.00  0.00            
ATOM    240  N   LEU X  31       6.031  20.315  30.638  0.00  0.00            
ATOM    241  CA  LEU X  31       5.916  19.138  29.751  0.00  0.00            
ATOM    242  CB  LEU X  31       5.407  17.924  30.542  0.00  0.00            
ATOM    243  CG  LEU X  31       6.411  17.349  31.563  0.00  0.00            
ATOM    244  CD1 LEU X  31       5.723  16.257  32.381  0.00  0.00            
ATOM    245  CD2 LEU X  31       7.650  16.836  30.862  0.00  0.00            
ATOM    246  C   LEU X  31       4.885  19.412  28.609  0.00  0.00            
ATOM    247  O   LEU X  31       5.124  19.105  27.446  0.00  0.00            
ATOM    248  N   GLY X  32       3.756  20.027  28.959  0.00  0.00            
ATOM    249  CA  GLY X  32       2.819  20.384  27.978  0.00  0.00            
ATOM    250  C   GLY X  32       3.284  21.386  26.987  0.00  0.00            
ATOM    251  O   GLY X  32       2.967  21.339  25.800  0.00  0.00            
ATOM    252  N   THR X  33       4.119  22.300  27.476  0.00  0.00            
ATOM    253  CA  THR X  33       4.708  23.278  26.574  0.00  0.00            
ATOM    254  CB  THR X  33       5.645  24.250  27.342  0.00  0.00            
ATOM    255  OG1 THR X  33       4.837  24.881  28.356  0.00  0.00            
ATOM    256  CG2 THR X  33       6.085  25.413  26.442  0.00  0.00            
ATOM    257  C   THR X  33       5.534  22.614  25.393  0.00  0.00            
ATOM    258  O   THR X  33       5.431  22.927  24.212  0.00  0.00            
ATOM    259  N   VAL X  34       6.371  21.662  25.801  0.00  0.00            
ATOM    260  CA  VAL X  34       7.095  21.010  24.816  0.00  0.00            
ATOM    261  CB  VAL X  34       8.248  20.159  25.358  0.00  0.00            
ATOM    262  CG1 VAL X  34       8.920  19.283  24.279  0.00  0.00            
ATOM    263  CG2 VAL X  34       9.300  21.039  25.985  0.00  0.00            
ATOM    264  C   VAL X  34       6.246  20.217  23.787  0.00  0.00            
ATOM    265  O   VAL X  34       6.398  20.140  22.569  0.00  0.00            
ATOM    266  N   MET X  35       5.277  19.574  24.436  0.00  0.00            
ATOM    267  CA  MET X  35       4.401  18.740  23.494  0.00  0.00            
ATOM    268  CB  MET X  35       3.531  17.812  24.347  0.00  0.00            
ATOM    269  CG  MET X  35       2.639  16.874  23.543  0.00  0.00            
ATOM    270  SD  MET X  35       3.546  15.761  22.448  0.00  0.00            
ATOM    271  CE  MET X  35       3.781  14.304  23.519  0.00  0.00            
ATOM    272  C   MET X  35       3.547  19.538  22.561  0.00  0.00            
ATOM    273  O   MET X  35       3.398  19.231  21.383  0.00  0.00            
ATOM    274  N   ARG X  36       3.026  20.652  23.072  0.00  0.00            
ATOM    275  CA  ARG X  36       2.318  21.520  22.230  0.00  0.00            
ATOM    276  CB  ARG X  36       1.593  22.543  23.102  0.00  0.00            
ATOM    277  CG  ARG X  36       0.464  21.913  23.901  0.00  0.00            
ATOM    278  CD  ARG X  36      -0.547  22.934  24.370  0.00  0.00            
ATOM    279  NE  ARG X  36      -0.248  23.457  25.701  0.00  0.00            
ATOM    280  CZ  ARG X  36      -0.548  24.690  26.098  0.00  0.00            
ATOM    281  NH1 ARG X  36      -1.143  25.533  25.263  0.00  0.00            
ATOM    282  NH2 ARG X  36      -0.315  25.060  27.352  0.00  0.00            
ATOM    283  C   ARG X  36       3.080  22.209  21.092  0.00  0.00            
ATOM    284  O   ARG X  36       2.558  22.536  20.030  0.00  0.00            
ATOM    285  N   SER X  37       4.358  22.448  21.383  0.00  0.00            
ATOM    286  CA  SER X  37       5.203  22.978  20.400  0.00  0.00            
ATOM    287  CB  SER X  37       6.571  23.300  21.003  0.00  0.00            
ATOM    288  OG  SER X  37       6.429  24.143  22.133  0.00  0.00            
ATOM    289  C   SER X  37       5.568  22.021  19.242  0.00  0.00            
ATOM    290  O   SER X  37       6.085  22.337  18.167  0.00  0.00            
ATOM    291  N   LEU X  38       5.325  20.761  19.593  0.00  0.00            
ATOM    292  CA  LEU X  38       5.596  19.740  18.646  0.00  0.00            
ATOM    293  CB  LEU X  38       6.182  18.486  19.271  0.00  0.00            
ATOM    294  CG  LEU X  38       7.678  18.512  18.979  0.00  0.00            
ATOM    295  CD1 LEU X  38       8.464  18.186  20.228  0.00  0.00            
ATOM    296  CD2 LEU X  38       7.999  17.591  17.802  0.00  0.00            
ATOM    297  C   LEU X  38       4.310  19.255  18.022  0.00  0.00            
ATOM    298  O   LEU X  38       4.220  18.214  17.366  0.00  0.00            
ATOM    299  N   GLY X  39       3.277  20.073  18.211  0.00  0.00            
ATOM    300  CA  GLY X  39       2.028  19.652  17.494  0.00  0.00            
ATOM    301  C   GLY X  39       1.147  18.618  18.094  0.00  0.00            
ATOM    302  O   GLY X  39       0.626  17.747  17.381  0.00  0.00            
ATOM    303  N   GLN X  40       1.001  18.677  19.423  0.00  0.00            
ATOM    304  CA  GLN X  40       0.172  17.840  20.159  0.00  0.00            
ATOM    305  CB  GLN X  40       0.868  16.625  20.778  0.00  0.00            
ATOM    306  CG  GLN X  40       1.592  15.770  19.741  0.00  0.00            
ATOM    307  CD  GLN X  40       1.969  14.394  20.250  0.00  0.00            
ATOM    308  OE1 GLN X  40       1.396  13.388  19.829  0.00  0.00            
ATOM    309  NE2 GLN X  40       2.945  14.339  21.147  0.00  0.00            
ATOM    310  C   GLN X  40      -0.570  18.259  21.216  0.00  0.00            
ATOM    311  O   GLN X  40       0.067  18.999  21.970  0.00  0.00            
ATOM    312  N   ASN X  41      -1.857  18.001  21.403  0.00  0.00            
ATOM    313  CA  ASN X  41      -2.599  18.544  22.510  0.00  0.00            
ATOM    314  CB  ASN X  41      -3.979  18.950  21.993  0.00  0.00            
ATOM    315  CG  ASN X  41      -3.963  20.299  21.307  0.00  0.00            
ATOM    316  OD1 ASN X  41      -3.008  21.061  21.438  0.00  0.00            
ATOM    317  ND2 ASN X  41      -5.023  20.604  20.574  0.00  0.00            
ATOM    318  C   ASN X  41      -2.674  17.255  23.402  0.00  0.00            
ATOM    319  O   ASN X  41      -2.855  16.142  22.924  0.00  0.00            
ATOM    320  N   PRO X  42      -2.399  17.452  24.700  0.00  0.00            
ATOM    321  CA  PRO X  42      -2.317  16.591  25.652  0.00  0.00            
ATOM    322  CB  PRO X  42      -0.955  16.214  26.226  0.00  0.00            
ATOM    323  CG  PRO X  42      -0.073  17.330  25.767  0.00  0.00            
ATOM    324  CD  PRO X  42      -0.522  17.582  24.348  0.00  0.00            
ATOM    325  C   PRO X  42      -3.025  17.116  26.671  0.00  0.00            
ATOM    326  O   PRO X  42      -2.556  18.200  27.032  0.00  0.00            
ATOM    327  N   THR X  43      -4.147  16.620  27.212  0.00  0.00            
ATOM    328  CA  THR X  43      -4.826  17.528  28.271  0.00  0.00            
ATOM    329  CB  THR X  43      -6.199  16.853  28.457  0.00  0.00            
ATOM    330  OG1 THR X  43      -6.102  15.483  28.799  0.00  0.00            
ATOM    331  CG2 THR X  43      -7.017  17.062  27.195  0.00  0.00            
ATOM    332  C   THR X  43      -3.933  17.727  29.508  0.00  0.00            
ATOM    333  O   THR X  43      -2.825  17.162  29.561  0.00  0.00            
ATOM    334  N   GLU X  44      -4.418  18.483  30.472  0.00  0.00            
ATOM    335  CA  GLU X  44      -3.637  18.622  31.649  0.00  0.00            
ATOM    336  CB  GLU X  44      -4.291  19.657  32.572  0.00  0.00            
ATOM    337  CG  GLU X  44      -4.053  21.057  32.097  0.00  0.00            
ATOM    338  CD  GLU X  44      -2.672  21.614  32.352  0.00  0.00            
ATOM    339  OE1 GLU X  44      -1.877  21.090  33.149  0.00  0.00            
ATOM    340  OE2 GLU X  44      -2.343  22.655  31.738  0.00  0.00            
ATOM    341  C   GLU X  44      -3.527  17.351  32.425  0.00  0.00            
ATOM    342  O   GLU X  44      -2.447  17.050  32.927  0.00  0.00            
ATOM    343  N   ALA X  45      -4.582  16.546  32.447  0.00  0.00            
ATOM    344  CA  ALA X  45      -4.646  15.279  33.020  0.00  0.00            
ATOM    345  CB  ALA X  45      -6.144  14.955  33.123  0.00  0.00            
ATOM    346  C   ALA X  45      -3.663  14.257  32.435  0.00  0.00            
ATOM    347  O   ALA X  45      -2.953  13.545  33.129  0.00  0.00            
ATOM    348  N   GLU X  46      -3.666  14.203  31.103  0.00  0.00            
ATOM    349  CA  GLU X  46      -2.731  13.336  30.411  0.00  0.00            
ATOM    350  CB  GLU X  46      -2.941  13.362  28.904  0.00  0.00            
ATOM    351  CG  GLU X  46      -4.202  12.655  28.463  0.00  0.00            
ATOM    352  CD  GLU X  46      -4.468  12.793  26.983  0.00  0.00            
ATOM    353  OE1 GLU X  46      -4.104  13.830  26.414  0.00  0.00            
ATOM    354  OE2 GLU X  46      -5.049  11.872  26.377  0.00  0.00            
ATOM    355  C   GLU X  46      -1.284  13.655  30.775  0.00  0.00            
ATOM    356  O   GLU X  46      -0.509  12.739  31.031  0.00  0.00            
ATOM    357  N   LEU X  47      -0.920  14.933  30.860  0.00  0.00            
ATOM    358  CA  LEU X  47       0.347  15.314  31.262  0.00  0.00            
ATOM    359  CB  LEU X  47       0.533  16.811  31.049  0.00  0.00            
ATOM    360  CG  LEU X  47       0.626  17.328  29.610  0.00  0.00            
ATOM    361  CD1 LEU X  47       0.671  18.847  29.592  0.00  0.00            
ATOM    362  CD2 LEU X  47       1.866  16.724  28.966  0.00  0.00            
ATOM    363  C   LEU X  47       0.645  14.832  32.730  0.00  0.00            
ATOM    364  O   LEU X  47       1.728  14.328  33.009  0.00  0.00            
ATOM    365  N   GLN X  48      -0.329  14.957  33.630  0.00  0.00            
ATOM    366  CA  GLN X  48      -0.191  14.470  34.912  0.00  0.00            
ATOM    367  CB  GLN X  48      -1.070  15.315  35.850  0.00  0.00            
ATOM    368  CG  GLN X  48      -2.557  15.289  35.562  0.00  0.00            
ATOM    369  CD  GLN X  48      -3.322  16.388  36.292  0.00  0.00            
ATOM    370  OE1 GLN X  48      -4.458  16.186  36.727  0.00  0.00            
ATOM    371  NE2 GLN X  48      -2.704  17.562  36.417  0.00  0.00            
ATOM    372  C   GLN X  48       0.014  12.993  35.013  0.00  0.00            
ATOM    373  O   GLN X  48       0.867  12.550  35.774  0.00  0.00            
ATOM    374  N   ASP X  49      -0.678  12.204  34.192  0.00  0.00            
ATOM    375  CA  ASP X  49      -0.468  10.795  34.145  0.00  0.00            
ATOM    376  CB  ASP X  49      -1.487  10.143  33.214  0.00  0.00            
ATOM    377  CG  ASP X  49      -2.938  10.285  33.609  0.00  0.00            
ATOM    378  OD1 ASP X  49      -3.236  10.657  34.763  0.00  0.00            
ATOM    379  OD2 ASP X  49      -3.798  10.003  32.744  0.00  0.00            
ATOM    380  C   ASP X  49       0.957  10.456  33.659  0.00  0.00            
ATOM    381  O   ASP X  49       1.559   9.552  34.229  0.00  0.00            
ATOM    382  N   MET X  50       1.523  11.187  32.700  0.00  0.00            
ATOM    383  CA  MET X  50       2.819  11.082  32.326  0.00  0.00            
ATOM    384  CB  MET X  50       3.146  12.098  31.231  0.00  0.00            
ATOM    385  CG  MET X  50       2.408  11.786  29.951  0.00  0.00            
ATOM    386  SD  MET X  50       2.486  13.047  28.686  0.00  0.00            
ATOM    387  CE  MET X  50       4.133  12.725  28.001  0.00  0.00            
ATOM    388  C   MET X  50       3.811  11.189  33.496  0.00  0.00            
ATOM    389  O   MET X  50       4.707  10.369  33.743  0.00  0.00            
ATOM    390  N   ILE X  51       3.593  12.270  34.244  0.00  0.00            
ATOM    391  CA  ILE X  51       4.459  12.450  35.386  0.00  0.00            
ATOM    392  CB  ILE X  51       4.137  13.820  36.016  0.00  0.00            
ATOM    393  CG1 ILE X  51       4.598  14.932  35.063  0.00  0.00            
ATOM    394  CG2 ILE X  51       4.801  13.955  37.388  0.00  0.00            
ATOM    395  CD1 ILE X  51       4.205  16.320  35.513  0.00  0.00            
ATOM    396  C   ILE X  51       4.342  11.389  36.463  0.00  0.00            
ATOM    397  O   ILE X  51       5.280  10.969  37.162  0.00  0.00            
ATOM    398  N   ASN X  52       3.095  10.926  36.550  0.00  0.00            
ATOM    399  CA  ASN X  52       2.801   9.925  37.604  0.00  0.00            
ATOM    400  CB  ASN X  52       1.294   9.663  37.882  0.00  0.00            
ATOM    401  CG  ASN X  52       0.520   9.194  36.659  0.00  0.00            
ATOM    402  OD1 ASN X  52       0.543   8.010  36.302  0.00  0.00            
ATOM    403  ND2 ASN X  52      -0.181  10.119  36.013  0.00  0.00            
ATOM    404  C   ASN X  52       3.626   8.608  37.411  0.00  0.00            
ATOM    405  O   ASN X  52       4.053   7.903  38.341  0.00  0.00            
ATOM    406  N   GLU X  53       3.828   8.330  36.124  0.00  0.00            
ATOM    407  CA  GLU X  53       4.555   7.121  35.781  0.00  0.00            
ATOM    408  CB  GLU X  53       4.311   6.844  34.302  0.00  0.00            
ATOM    409  CG  GLU X  53       2.830   6.613  33.930  0.00  0.00            
ATOM    410  CD  GLU X  53       2.778   6.489  32.410  0.00  0.00            
ATOM    411  OE1 GLU X  53       2.882   7.432  31.635  0.00  0.00            
ATOM    412  OE2 GLU X  53       2.697   5.315  31.940  0.00  0.00            
ATOM    413  C   GLU X  53       5.973   7.075  36.484  0.00  0.00            
ATOM    414  O   GLU X  53       6.582   6.059  36.824  0.00  0.00            
ATOM    415  N   VAL X  54       6.550   8.273  36.436  0.00  0.00            
ATOM    416  CA  VAL X  54       7.972   8.245  36.874  0.00  0.00            
ATOM    417  CB  VAL X  54       8.873   9.246  36.153  0.00  0.00            
ATOM    418  CG1 VAL X  54      10.173   9.480  36.952  0.00  0.00            
ATOM    419  CG2 VAL X  54       9.254   8.663  34.788  0.00  0.00            
ATOM    420  C   VAL X  54       8.115   9.079  38.170  0.00  0.00            
ATOM    421  O   VAL X  54       9.252   9.417  38.495  0.00  0.00            
ATOM    422  N   ASP X  55       7.064   9.506  38.838  0.00  0.00            
ATOM    423  CA  ASP X  55       7.255  10.310  39.955  0.00  0.00            
ATOM    424  CB  ASP X  55       5.871  10.397  40.614  0.00  0.00            
ATOM    425  CG  ASP X  55       4.905  11.225  39.832  0.00  0.00            
ATOM    426  OD1 ASP X  55       5.261  12.014  38.991  0.00  0.00            
ATOM    427  OD2 ASP X  55       3.701  11.198  40.330  0.00  0.00            
ATOM    428  C   ASP X  55       7.290   9.258  41.117  0.00  0.00            
ATOM    429  O   ASP X  55       6.282   8.832  41.700  0.00  0.00            
ATOM    430  N   ALA X  56       8.527   8.851  41.398  0.00  0.00            
ATOM    431  CA  ALA X  56       8.865   7.948  42.405  0.00  0.00            
ATOM    432  CB  ALA X  56      10.232   7.305  42.131  0.00  0.00            
ATOM    433  C   ALA X  56       8.539   8.559  43.773  0.00  0.00            
ATOM    434  O   ALA X  56       7.824   8.005  44.615  0.00  0.00            
ATOM    435  N   ASP X  57       9.156   9.720  43.998  0.00  0.00            
ATOM    436  CA  ASP X  57       8.927  10.388  45.282  0.00  0.00            
ATOM    437  CB  ASP X  57       9.718  11.697  45.313  0.00  0.00            
ATOM    438  CG  ASP X  57      11.194  11.490  45.570  0.00  0.00            
ATOM    439  OD1 ASP X  57      11.567  10.458  46.172  0.00  0.00            
ATOM    440  OD2 ASP X  57      11.985  12.376  45.180  0.00  0.00            
ATOM    441  C   ASP X  57       7.650  11.107  45.415  0.00  0.00            
ATOM    442  O   ASP X  57       7.341  11.642  46.477  0.00  0.00            
ATOM    443  N   GLY X  58       6.830  11.051  44.366  0.00  0.00            
ATOM    444  CA  GLY X  58       5.433  11.553  44.681  0.00  0.00            
ATOM    445  C   GLY X  58       5.263  12.957  44.965  0.00  0.00            
ATOM    446  O   GLY X  58       4.405  13.405  45.729  0.00  0.00            
ATOM    447  N   ASN X  59       6.130  13.731  44.318  0.00  0.00            
ATOM    448  CA  ASN X  59       6.097  15.264  44.605  0.00  0.00            
ATOM    449  CB  ASN X  59       7.389  15.882  45.152  0.00  0.00            
ATOM    450  CG  ASN X  59       8.607  15.499  44.335  0.00  0.00            
ATOM    451  OD1 ASN X  59       8.758  14.342  43.944  0.00  0.00            
ATOM    452  ND2 ASN X  59       9.483  16.465  44.081  0.00  0.00            
ATOM    453  C   ASN X  59       5.143  16.049  43.641  0.00  0.00            
ATOM    454  O   ASN X  59       4.709  17.176  43.906  0.00  0.00            
ATOM    455  N   GLY X  60       4.848  15.424  42.496  0.00  0.00            
ATOM    456  CA  GLY X  60       4.073  15.960  41.468  0.00  0.00            
ATOM    457  C   GLY X  60       4.758  16.248  40.201  0.00  0.00            
ATOM    458  O   GLY X  60       4.214  15.935  39.132  0.00  0.00            
ATOM    459  N   THR X  61       6.026  16.663  40.255  0.00  0.00            
ATOM    460  CA  THR X  61       7.011  16.910  39.228  0.00  0.00            
ATOM    461  CB  THR X  61       7.650  18.292  39.531  0.00  0.00            
ATOM    462  OG1 THR X  61       8.598  18.189  40.589  0.00  0.00
[truncated: 1,417,167 more chars]
