# Supplementary material for: Structural Transition States Explored With Minimalist Coarse Grained Models: Applications to Calmodulin
Source: Front Mol Biosci. 2019 Oct 15;6:104. doi: 10.3389/fmolb.2019.00104 (PMC6843051; doi:10.3389/fmolb.2019.00104)
Supplement: Supplementary file 2 [file Data_Sheet_2.ZIP › SI/MD_representative_trajectories/All_Atoms/open2closedT300g8_pp_AA.pdb]

CRYST1    0.000    0.000    0.000  90.00  90.00  90.00 P 1           1
ATOM      1  N   GLU X   1      26.991  -3.362  37.410  0.00  0.00            
ATOM      2  CA  GLU X   1      26.916  -2.194  36.636  0.00  0.00            
ATOM      3  CB  GLU X   1      28.150  -1.488  36.065  0.00  0.00            
ATOM      4  CG  GLU X   1      29.398  -1.517  36.954  0.00  0.00            
ATOM      5  CD  GLU X   1      29.284  -0.629  38.187  0.00  0.00            
ATOM      6  OE1 GLU X   1      28.386   0.238  38.235  0.00  0.00            
ATOM      7  OE2 GLU X   1      30.115  -0.790  39.108  0.00  0.00            
ATOM      8  C   GLU X   1      25.753  -2.336  35.503  0.00  0.00            
ATOM      9  O   GLU X   1      25.293  -3.315  34.908  0.00  0.00            
ATOM     10  N   GLN X   2      25.158  -1.135  35.538  0.00  0.00            
ATOM     11  CA  GLN X   2      23.916  -0.612  34.850  0.00  0.00            
ATOM     12  CB  GLN X   2      22.723  -0.148  35.691  0.00  0.00            
ATOM     13  CG  GLN X   2      21.611   0.557  34.918  0.00  0.00            
ATOM     14  CD  GLN X   2      20.952  -0.297  33.830  0.00  0.00            
ATOM     15  OE1 GLN X   2      21.602  -1.115  33.162  0.00  0.00            
ATOM     16  NE2 GLN X   2      19.647  -0.079  33.628  0.00  0.00            
ATOM     17  C   GLN X   2      24.428   0.375  33.890  0.00  0.00            
ATOM     18  O   GLN X   2      24.783   1.358  34.556  0.00  0.00            
ATOM     19  N   LEU X   3      24.408   0.358  32.562  0.00  0.00            
ATOM     20  CA  LEU X   3      24.599   1.220  31.541  0.00  0.00            
ATOM     21  CB  LEU X   3      24.016   2.635  31.486  0.00  0.00            
ATOM     22  CG  LEU X   3      22.672   2.915  32.148  0.00  0.00            
ATOM     23  CD1 LEU X   3      22.374   4.405  32.132  0.00  0.00            
ATOM     24  CD2 LEU X   3      21.574   2.138  31.436  0.00  0.00            
ATOM     25  C   LEU X   3      26.203   1.485  31.190  0.00  0.00            
ATOM     26  O   LEU X   3      27.210   1.372  31.895  0.00  0.00            
ATOM     27  N   THR X   4      26.229   1.516  29.849  0.00  0.00            
ATOM     28  CA  THR X   4      27.322   1.647  28.901  0.00  0.00            
ATOM     29  CB  THR X   4      27.470   0.758  27.642  0.00  0.00            
ATOM     30  OG1 THR X   4      26.189   0.533  27.046  0.00  0.00            
ATOM     31  CG2 THR X   4      28.119  -0.570  27.993  0.00  0.00            
ATOM     32  C   THR X   4      27.308   3.067  28.498  0.00  0.00            
ATOM     33  O   THR X   4      26.254   3.701  28.558  0.00  0.00            
ATOM     34  N   GLU X   5      28.449   3.624  28.103  0.00  0.00            
ATOM     35  CA  GLU X   5      28.517   5.004  27.662  0.00  0.00            
ATOM     36  CB  GLU X   5      29.965   5.394  27.410  0.00  0.00            
ATOM     37  CG  GLU X   5      30.171   6.839  27.017  0.00  0.00            
ATOM     38  CD  GLU X   5      31.635   7.220  26.962  0.00  0.00            
ATOM     39  OE1 GLU X   5      32.492   6.340  26.703  0.00  0.00            
ATOM     40  OE2 GLU X   5      31.925   8.407  27.186  0.00  0.00            
ATOM     41  C   GLU X   5      27.670   5.204  26.424  0.00  0.00            
ATOM     42  O   GLU X   5      26.992   6.227  26.366  0.00  0.00            
ATOM     43  N   GLU X   6      27.606   4.244  25.511  0.00  0.00            
ATOM     44  CA  GLU X   6      26.818   4.194  24.350  0.00  0.00            
ATOM     45  CB  GLU X   6      26.914   2.853  23.567  0.00  0.00            
ATOM     46  CG  GLU X   6      28.311   2.638  23.005  0.00  0.00            
ATOM     47  CD  GLU X   6      28.479   1.274  22.358  0.00  0.00            
ATOM     48  OE1 GLU X   6      27.663   0.349  22.593  0.00  0.00            
ATOM     49  OE2 GLU X   6      29.455   1.162  21.590  0.00  0.00            
ATOM     50  C   GLU X   6      25.277   4.321  24.706  0.00  0.00            
ATOM     51  O   GLU X   6      24.517   5.094  24.144  0.00  0.00            
ATOM     52  N   GLN X   7      24.871   3.441  25.622  0.00  0.00            
ATOM     53  CA  GLN X   7      23.472   3.450  26.033  0.00  0.00            
ATOM     54  CB  GLN X   7      23.186   2.289  27.019  0.00  0.00            
ATOM     55  CG  GLN X   7      23.422   0.958  26.285  0.00  0.00            
ATOM     56  CD  GLN X   7      23.419  -0.244  27.168  0.00  0.00            
ATOM     57  OE1 GLN X   7      24.058  -0.373  28.212  0.00  0.00            
ATOM     58  NE2 GLN X   7      22.641  -1.247  26.691  0.00  0.00            
ATOM     59  C   GLN X   7      23.076   4.863  26.588  0.00  0.00            
ATOM     60  O   GLN X   7      22.030   5.411  26.255  0.00  0.00            
ATOM     61  N   ILE X   8      23.939   5.437  27.425  0.00  0.00            
ATOM     62  CA  ILE X   8      23.643   6.718  27.977  0.00  0.00            
ATOM     63  CB  ILE X   8      24.729   7.119  29.001  0.00  0.00            
ATOM     64  CG1 ILE X   8      24.698   6.186  30.223  0.00  0.00            
ATOM     65  CG2 ILE X   8      24.506   8.572  29.373  0.00  0.00            
ATOM     66  CD1 ILE X   8      25.773   6.395  31.260  0.00  0.00            
ATOM     67  C   ILE X   8      23.610   7.780  26.847  0.00  0.00            
ATOM     68  O   ILE X   8      22.725   8.629  26.842  0.00  0.00            
ATOM     69  N   ALA X   9      24.517   7.699  25.875  0.00  0.00            
ATOM     70  CA  ALA X   9      24.523   8.633  24.747  0.00  0.00            
ATOM     71  CB  ALA X   9      25.709   8.362  23.846  0.00  0.00            
ATOM     72  C   ALA X   9      23.157   8.426  23.974  0.00  0.00            
ATOM     73  O   ALA X   9      22.541   9.412  23.584  0.00  0.00            
ATOM     74  N   GLU X  10      22.716   7.188  23.763  0.00  0.00            
ATOM     75  CA  GLU X  10      21.525   6.932  23.127  0.00  0.00            
ATOM     76  CB  GLU X  10      21.360   5.418  22.964  0.00  0.00            
ATOM     77  CG  GLU X  10      22.517   4.780  22.203  0.00  0.00            
ATOM     78  CD  GLU X  10      22.436   3.255  22.071  0.00  0.00            
ATOM     79  OE1 GLU X  10      21.779   2.588  22.908  0.00  0.00            
ATOM     80  OE2 GLU X  10      23.069   2.719  21.128  0.00  0.00            
ATOM     81  C   GLU X  10      20.319   7.604  23.905  0.00  0.00            
ATOM     82  O   GLU X  10      19.443   8.252  23.341  0.00  0.00            
ATOM     83  N   PHE X  11      20.321   7.418  25.223  0.00  0.00            
ATOM     84  CA  PHE X  11      19.225   7.996  25.996  0.00  0.00            
ATOM     85  CB  PHE X  11      19.332   7.507  27.452  0.00  0.00            
ATOM     86  CG  PHE X  11      18.006   7.437  28.176  0.00  0.00            
ATOM     87  CD1 PHE X  11      17.269   8.584  28.424  0.00  0.00            
ATOM     88  CD2 PHE X  11      17.482   6.215  28.580  0.00  0.00            
ATOM     89  CE1 PHE X  11      16.025   8.516  29.055  0.00  0.00            
ATOM     90  CE2 PHE X  11      16.247   6.141  29.211  0.00  0.00            
ATOM     91  CZ  PHE X  11      15.516   7.294  29.446  0.00  0.00            
ATOM     92  C   PHE X  11      19.285   9.532  25.924  0.00  0.00            
ATOM     93  O   PHE X  11      18.284  10.243  25.867  0.00  0.00            
ATOM     94  N   LYS X  12      20.522  10.025  25.933  0.00  0.00            
ATOM     95  CA  LYS X  12      20.678  11.523  25.906  0.00  0.00            
ATOM     96  CB  LYS X  12      22.094  12.002  26.172  0.00  0.00            
ATOM     97  CG  LYS X  12      22.582  11.818  27.615  0.00  0.00            
ATOM     98  CD  LYS X  12      24.098  11.710  27.619  0.00  0.00            
ATOM     99  CE  LYS X  12      24.730  12.194  28.915  0.00  0.00            
ATOM    100  NZ  LYS X  12      26.207  12.354  28.757  0.00  0.00            
ATOM    101  C   LYS X  12      20.118  12.097  24.572  0.00  0.00            
ATOM    102  O   LYS X  12      19.438  13.118  24.566  0.00  0.00            
ATOM    103  N   GLU X  13      20.376  11.414  23.458  0.00  0.00            
ATOM    104  CA  GLU X  13      19.860  11.858  22.194  0.00  0.00            
ATOM    105  CB  GLU X  13      20.424  10.966  21.084  0.00  0.00            
ATOM    106  CG  GLU X  13      21.948  10.974  21.042  0.00  0.00            
ATOM    107  CD  GLU X  13      22.567  10.044  19.992  0.00  0.00            
ATOM    108  OE1 GLU X  13      21.923   9.047  19.582  0.00  0.00            
ATOM    109  OE2 GLU X  13      23.731  10.306  19.598  0.00  0.00            
ATOM    110  C   GLU X  13      18.281  11.847  22.236  0.00  0.00            
ATOM    111  O   GLU X  13      17.629  12.783  21.784  0.00  0.00            
ATOM    112  N   ALA X  14      17.701  10.784  22.789  0.00  0.00            
ATOM    113  CA  ALA X  14      16.286  10.714  22.874  0.00  0.00            
ATOM    114  CB  ALA X  14      15.885   9.373  23.453  0.00  0.00            
ATOM    115  C   ALA X  14      15.729  11.856  23.782  0.00  0.00            
ATOM    116  O   ALA X  14      14.735  12.494  23.449  0.00  0.00            
ATOM    117  N   PHE X  15      16.397  12.123  24.902  0.00  0.00            
ATOM    118  CA  PHE X  15      15.969  13.183  25.767  0.00  0.00            
ATOM    119  CB  PHE X  15      16.838  13.185  27.038  0.00  0.00            
ATOM    120  CG  PHE X  15      16.124  13.692  28.271  0.00  0.00            
ATOM    121  CD1 PHE X  15      15.684  15.004  28.350  0.00  0.00            
ATOM    122  CD2 PHE X  15      15.864  12.843  29.339  0.00  0.00            
ATOM    123  CE1 PHE X  15      14.988  15.462  29.470  0.00  0.00            
ATOM    124  CE2 PHE X  15      15.173  13.293  30.457  0.00  0.00            
ATOM    125  CZ  PHE X  15      14.733  14.605  30.522  0.00  0.00            
ATOM    126  C   PHE X  15      16.061  14.558  25.095  0.00  0.00            
ATOM    127  O   PHE X  15      15.228  15.440  25.296  0.00  0.00            
ATOM    128  N   ALA X  16      17.088  14.711  24.262  0.00  0.00            
ATOM    129  CA  ALA X  16      17.259  15.992  23.539  0.00  0.00            
ATOM    130  CB  ALA X  16      18.594  16.076  22.805  0.00  0.00            
ATOM    131  C   ALA X  16      16.112  16.350  22.629  0.00  0.00            
ATOM    132  O   ALA X  16      15.736  17.520  22.445  0.00  0.00            
ATOM    133  N   LEU X  17      15.517  15.291  22.082  0.00  0.00            
ATOM    134  CA  LEU X  17      14.390  15.505  21.060  0.00  0.00            
ATOM    135  CB  LEU X  17      14.174  14.285  20.131  0.00  0.00            
ATOM    136  CG  LEU X  17      15.327  13.998  19.150  0.00  0.00            
ATOM    137  CD1 LEU X  17      14.975  12.793  18.319  0.00  0.00            
ATOM    138  CD2 LEU X  17      15.532  15.175  18.228  0.00  0.00            
ATOM    139  C   LEU X  17      13.138  16.148  21.775  0.00  0.00            
ATOM    140  O   LEU X  17      12.186  16.622  21.157  0.00  0.00            
ATOM    141  N   PHE X  18      13.136  15.996  23.096  0.00  0.00            
ATOM    142  CA  PHE X  18      12.002  16.508  23.868  0.00  0.00            
ATOM    143  CB  PHE X  18      11.416  15.402  24.763  0.00  0.00            
ATOM    144  CG  PHE X  18      11.072  14.130  24.037  0.00  0.00            
ATOM    145  CD1 PHE X  18      10.278  14.146  22.900  0.00  0.00            
ATOM    146  CD2 PHE X  18      11.551  12.910  24.496  0.00  0.00            
ATOM    147  CE1 PHE X  18       9.974  12.971  22.227  0.00  0.00            
ATOM    148  CE2 PHE X  18      11.249  11.741  23.831  0.00  0.00            
ATOM    149  CZ  PHE X  18      10.464  11.771  22.695  0.00  0.00            
ATOM    150  C   PHE X  18      12.441  17.827  24.525  0.00  0.00            
ATOM    151  O   PHE X  18      11.640  18.668  24.897  0.00  0.00            
ATOM    152  N   ASP X  19      13.754  17.938  24.729  0.00  0.00            
ATOM    153  CA  ASP X  19      14.227  19.123  25.523  0.00  0.00            
ATOM    154  CB  ASP X  19      15.566  18.768  26.178  0.00  0.00            
ATOM    155  CG  ASP X  19      15.352  17.640  27.190  0.00  0.00            
ATOM    156  OD1 ASP X  19      14.850  17.923  28.304  0.00  0.00            
ATOM    157  OD2 ASP X  19      15.657  16.463  26.884  0.00  0.00            
ATOM    158  C   ASP X  19      14.716  19.973  24.199  0.00  0.00            
ATOM    159  O   ASP X  19      15.840  19.905  23.680  0.00  0.00            
ATOM    160  N   LYS X  20      13.747  20.769  23.749  0.00  0.00            
ATOM    161  CA  LYS X  20      13.787  21.673  22.703  0.00  0.00            
ATOM    162  CB  LYS X  20      12.312  21.880  22.982  0.00  0.00            
ATOM    163  CG  LYS X  20      11.459  22.463  21.890  0.00  0.00            
ATOM    164  CD  LYS X  20       9.999  22.593  22.296  0.00  0.00            
ATOM    165  CE  LYS X  20       9.337  21.231  22.421  0.00  0.00            
ATOM    166  NZ  LYS X  20       7.872  21.433  22.699  0.00  0.00            
ATOM    167  C   LYS X  20      14.855  22.785  23.044  0.00  0.00            
ATOM    168  O   LYS X  20      15.840  23.000  22.332  0.00  0.00            
ATOM    169  N   ASP X  21      14.621  23.456  24.164  0.00  0.00            
ATOM    170  CA  ASP X  21      15.515  24.531  24.554  0.00  0.00            
ATOM    171  CB  ASP X  21      14.741  25.481  25.473  0.00  0.00            
ATOM    172  CG  ASP X  21      13.624  26.195  24.740  0.00  0.00            
ATOM    173  OD1 ASP X  21      13.460  26.005  23.518  0.00  0.00            
ATOM    174  OD2 ASP X  21      12.876  26.917  25.424  0.00  0.00            
ATOM    175  C   ASP X  21      16.856  24.177  25.097  0.00  0.00            
ATOM    176  O   ASP X  21      17.764  25.000  25.190  0.00  0.00            
ATOM    177  N   GLY X  22      16.995  22.909  25.456  0.00  0.00            
ATOM    178  CA  GLY X  22      18.418  22.477  25.968  0.00  0.00            
ATOM    179  C   GLY X  22      18.640  22.949  27.345  0.00  0.00            
ATOM    180  O   GLY X  22      19.766  23.278  27.724  0.00  0.00            
ATOM    181  N   ASP X  23      17.579  22.945  28.148  0.00  0.00            
ATOM    182  CA  ASP X  23      17.724  23.475  29.586  0.00  0.00            
ATOM    183  CB  ASP X  23      16.342  23.877  30.095  0.00  0.00            
ATOM    184  CG  ASP X  23      15.685  24.975  29.303  0.00  0.00            
ATOM    185  OD1 ASP X  23      16.121  26.154  29.305  0.00  0.00            
ATOM    186  OD2 ASP X  23      14.663  24.633  28.648  0.00  0.00            
ATOM    187  C   ASP X  23      17.915  22.347  30.543  0.00  0.00            
ATOM    188  O   ASP X  23      18.075  22.520  31.736  0.00  0.00            
ATOM    189  N   GLY X  24      17.785  21.135  30.033  0.00  0.00            
ATOM    190  CA  GLY X  24      18.028  19.922  30.955  0.00  0.00            
ATOM    191  C   GLY X  24      16.706  19.508  31.636  0.00  0.00            
ATOM    192  O   GLY X  24      16.719  18.863  32.684  0.00  0.00            
ATOM    193  N   THR X  25      15.579  19.913  31.054  0.00  0.00            
ATOM    194  CA  THR X  25      14.267  19.568  31.594  0.00  0.00            
ATOM    195  CB  THR X  25      13.501  20.649  32.408  0.00  0.00            
ATOM    196  OG1 THR X  25      13.056  21.689  31.531  0.00  0.00            
ATOM    197  CG2 THR X  25      14.379  21.231  33.595  0.00  0.00            
ATOM    198  C   THR X  25      13.318  19.222  30.391  0.00  0.00            
ATOM    199  O   THR X  25      13.603  19.625  29.242  0.00  0.00            
ATOM    200  N   ILE X  26      12.195  18.576  30.686  0.00  0.00            
ATOM    201  CA  ILE X  26      11.178  18.471  29.631  0.00  0.00            
ATOM    202  CB  ILE X  26      10.915  17.019  29.211  0.00  0.00            
ATOM    203  CG1 ILE X  26      12.148  16.451  28.528  0.00  0.00            
ATOM    204  CG2 ILE X  26       9.741  16.966  28.238  0.00  0.00            
ATOM    205  CD1 ILE X  26      12.222  14.938  28.549  0.00  0.00            
ATOM    206  C   ILE X  26       9.952  19.164  30.048  0.00  0.00            
ATOM    207  O   ILE X  26       9.416  18.654  31.031  0.00  0.00            
ATOM    208  N   THR X  27       9.448  20.244  29.444  0.00  0.00            
ATOM    209  CA  THR X  27       8.164  20.668  30.285  0.00  0.00            
ATOM    210  CB  THR X  27       8.360  22.186  30.287  0.00  0.00            
ATOM    211  OG1 THR X  27       8.672  22.599  28.957  0.00  0.00            
ATOM    212  CG2 THR X  27       9.505  22.578  31.225  0.00  0.00            
ATOM    213  C   THR X  27       6.994  20.100  29.589  0.00  0.00            
ATOM    214  O   THR X  27       7.116  19.438  28.557  0.00  0.00            
ATOM    215  N   THR X  28       5.809  20.366  30.131  0.00  0.00            
ATOM    216  CA  THR X  28       4.487  19.993  29.538  0.00  0.00            
ATOM    217  CB  THR X  28       3.294  20.527  30.354  0.00  0.00            
ATOM    218  OG1 THR X  28       3.455  20.146  31.724  0.00  0.00            
ATOM    219  CG2 THR X  28       1.985  19.969  29.831  0.00  0.00            
ATOM    220  C   THR X  28       4.178  20.697  28.283  0.00  0.00            
ATOM    221  O   THR X  28       3.326  20.265  27.509  0.00  0.00            
ATOM    222  N   LYS X  29       4.952  21.740  27.983  0.00  0.00            
ATOM    223  CA  LYS X  29       4.889  22.499  26.688  0.00  0.00            
ATOM    224  CB  LYS X  29       5.217  23.976  26.867  0.00  0.00            
ATOM    225  CG  LYS X  29       4.542  24.690  25.724  0.00  0.00            
ATOM    226  CD  LYS X  29       4.900  26.138  25.591  0.00  0.00            
ATOM    227  CE  LYS X  29       3.671  26.924  25.805  0.00  0.00            
ATOM    228  NZ  LYS X  29       3.660  27.362  27.177  0.00  0.00            
ATOM    229  C   LYS X  29       5.741  21.731  25.675  0.00  0.00            
ATOM    230  O   LYS X  29       5.297  21.462  24.558  0.00  0.00            
ATOM    231  N   GLU X  30       6.962  21.364  26.079  0.00  0.00            
ATOM    232  CA  GLU X  30       7.853  20.612  25.204  0.00  0.00            
ATOM    233  CB  GLU X  30       9.318  20.799  25.688  0.00  0.00            
ATOM    234  CG  GLU X  30       9.697  22.262  25.412  0.00  0.00            
ATOM    235  CD  GLU X  30      10.770  22.764  26.354  0.00  0.00            
ATOM    236  OE1 GLU X  30      11.267  21.954  27.155  0.00  0.00            
ATOM    237  OE2 GLU X  30      11.218  23.918  26.176  0.00  0.00            
ATOM    238  C   GLU X  30       7.300  19.248  24.805  0.00  0.00            
ATOM    239  O   GLU X  30       7.343  18.842  23.646  0.00  0.00            
ATOM    240  N   LEU X  31       6.744  18.545  25.794  0.00  0.00            
ATOM    241  CA  LEU X  31       6.181  17.202  25.494  0.00  0.00            
ATOM    242  CB  LEU X  31       5.477  16.614  26.700  0.00  0.00            
ATOM    243  CG  LEU X  31       6.355  16.135  27.835  0.00  0.00            
ATOM    244  CD1 LEU X  31       5.480  15.377  28.810  0.00  0.00            
ATOM    245  CD2 LEU X  31       7.482  15.260  27.300  0.00  0.00            
ATOM    246  C   LEU X  31       4.924  17.331  24.544  0.00  0.00            
ATOM    247  O   LEU X  31       4.408  16.371  23.965  0.00  0.00            
ATOM    248  N   GLY X  32       4.419  18.561  24.510  0.00  0.00            
ATOM    249  CA  GLY X  32       3.220  18.820  23.711  0.00  0.00            
ATOM    250  C   GLY X  32       3.726  19.062  22.301  0.00  0.00            
ATOM    251  O   GLY X  32       3.143  18.672  21.291  0.00  0.00            
ATOM    252  N   THR X  33       4.877  19.730  22.258  0.00  0.00            
ATOM    253  CA  THR X  33       5.443  20.057  20.882  0.00  0.00            
ATOM    254  CB  THR X  33       6.745  20.896  21.002  0.00  0.00            
ATOM    255  OG1 THR X  33       6.374  22.138  21.632  0.00  0.00            
ATOM    256  CG2 THR X  33       7.252  21.320  19.616  0.00  0.00            
ATOM    257  C   THR X  33       5.751  18.741  20.145  0.00  0.00            
ATOM    258  O   THR X  33       5.514  18.631  18.949  0.00  0.00            
ATOM    259  N   VAL X  34       6.358  17.802  20.862  0.00  0.00            
ATOM    260  CA  VAL X  34       6.714  16.506  20.312  0.00  0.00            
ATOM    261  CB  VAL X  34       7.517  15.644  21.342  0.00  0.00            
ATOM    262  CG1 VAL X  34       7.653  14.195  20.874  0.00  0.00            
ATOM    263  CG2 VAL X  34       8.889  16.244  21.561  0.00  0.00            
ATOM    264  C   VAL X  34       5.462  15.707  19.782  0.00  0.00            
ATOM    265  O   VAL X  34       5.365  15.155  18.697  0.00  0.00            
ATOM    266  N   MET X  35       4.522  15.627  20.724  0.00  0.00            
ATOM    267  CA  MET X  35       3.290  14.848  20.348  0.00  0.00            
ATOM    268  CB  MET X  35       2.381  14.771  21.587  0.00  0.00            
ATOM    269  CG  MET X  35       2.946  13.917  22.691  0.00  0.00            
ATOM    270  SD  MET X  35       2.930  12.171  22.183  0.00  0.00            
ATOM    271  CE  MET X  35       1.212  11.907  21.930  0.00  0.00            
ATOM    272  C   MET X  35       2.531  15.497  19.219  0.00  0.00            
ATOM    273  O   MET X  35       2.060  14.781  18.342  0.00  0.00            
ATOM    274  N   ARG X  36       2.476  16.825  19.152  0.00  0.00            
ATOM    275  CA  ARG X  36       1.884  17.523  18.074  0.00  0.00            
ATOM    276  CB  ARG X  36       1.759  19.008  18.406  0.00  0.00            
ATOM    277  CG  ARG X  36       0.707  19.268  19.472  0.00  0.00            
ATOM    278  CD  ARG X  36       0.225  20.700  19.467  0.00  0.00            
ATOM    279  NE  ARG X  36       0.982  21.556  20.378  0.00  0.00            
ATOM    280  CZ  ARG X  36       1.203  22.850  20.169  0.00  0.00            
ATOM    281  NH1 ARG X  36       0.738  23.437  19.073  0.00  0.00            
ATOM    282  NH2 ARG X  36       1.831  23.574  21.087  0.00  0.00            
ATOM    283  C   ARG X  36       2.604  17.231  16.766  0.00  0.00            
ATOM    284  O   ARG X  36       1.907  17.037  15.776  0.00  0.00            
ATOM    285  N   SER X  37       3.929  17.101  16.733  0.00  0.00            
ATOM    286  CA  SER X  37       4.675  16.731  15.614  0.00  0.00            
ATOM    287  CB  SER X  37       6.169  16.701  15.924  0.00  0.00            
ATOM    288  OG  SER X  37       6.615  17.969  16.368  0.00  0.00            
ATOM    289  C   SER X  37       4.209  15.345  15.117  0.00  0.00            
ATOM    290  O   SER X  37       4.043  15.192  13.910  0.00  0.00            
ATOM    291  N   LEU X  38       3.950  14.396  16.007  0.00  0.00            
ATOM    292  CA  LEU X  38       3.468  13.106  15.751  0.00  0.00            
ATOM    293  CB  LEU X  38       3.508  12.279  17.023  0.00  0.00            
ATOM    294  CG  LEU X  38       4.757  11.786  17.646  0.00  0.00            
ATOM    295  CD1 LEU X  38       4.431  10.754  18.765  0.00  0.00            
ATOM    296  CD2 LEU X  38       5.597  11.123  16.552  0.00  0.00            
ATOM    297  C   LEU X  38       1.943  13.046  15.515  0.00  0.00            
ATOM    298  O   LEU X  38       1.451  11.954  15.255  0.00  0.00            
ATOM    299  N   GLY X  39       1.242  14.172  15.475  0.00  0.00            
ATOM    300  CA  GLY X  39      -0.175  13.973  15.030  0.00  0.00            
ATOM    301  C   GLY X  39      -1.244  14.125  16.120  0.00  0.00            
ATOM    302  O   GLY X  39      -2.407  14.424  15.860  0.00  0.00            
ATOM    303  N   GLN X  40      -0.818  13.949  17.365  0.00  0.00            
ATOM    304  CA  GLN X  40      -1.693  14.186  18.533  0.00  0.00            
ATOM    305  CB  GLN X  40      -1.274  13.309  19.714  0.00  0.00            
ATOM    306  CG  GLN X  40      -1.569  11.828  19.549  0.00  0.00            
ATOM    307  CD  GLN X  40      -0.485  11.079  18.792  0.00  0.00            
ATOM    308  OE1 GLN X  40       0.546  11.642  18.404  0.00  0.00            
ATOM    309  NE2 GLN X  40      -0.713   9.787  18.586  0.00  0.00            
ATOM    310  C   GLN X  40      -1.600  15.583  19.258  0.00  0.00            
ATOM    311  O   GLN X  40      -0.503  16.081  19.463  0.00  0.00            
ATOM    312  N   ASN X  41      -2.701  16.226  19.548  0.00  0.00            
ATOM    313  CA  ASN X  41      -2.779  17.472  20.102  0.00  0.00            
ATOM    314  CB  ASN X  41      -3.592  18.477  19.333  0.00  0.00            
ATOM    315  CG  ASN X  41      -3.539  19.852  19.993  0.00  0.00            
ATOM    316  OD1 ASN X  41      -3.772  19.995  21.194  0.00  0.00            
ATOM    317  ND2 ASN X  41      -3.268  20.878  19.221  0.00  0.00            
ATOM    318  C   ASN X  41      -3.422  17.251  21.515  0.00  0.00            
ATOM    319  O   ASN X  41      -4.637  17.381  21.680  0.00  0.00            
ATOM    320  N   PRO X  42      -2.602  16.920  22.505  0.00  0.00            
ATOM    321  CA  PRO X  42      -3.145  16.709  23.845  0.00  0.00            
ATOM    322  CB  PRO X  42      -2.064  15.868  24.559  0.00  0.00            
ATOM    323  CG  PRO X  42      -0.850  16.051  23.738  0.00  0.00            
ATOM    324  CD  PRO X  42      -1.345  16.147  22.305  0.00  0.00            
ATOM    325  C   PRO X  42      -3.383  18.150  24.436  0.00  0.00            
ATOM    326  O   PRO X  42      -2.867  19.181  23.969  0.00  0.00            
ATOM    327  N   THR X  43      -4.228  18.151  25.461  0.00  0.00            
ATOM    328  CA  THR X  43      -4.598  19.349  26.178  0.00  0.00            
ATOM    329  CB  THR X  43      -5.994  19.297  26.855  0.00  0.00            
ATOM    330  OG1 THR X  43      -6.037  18.125  27.703  0.00  0.00            
ATOM    331  CG2 THR X  43      -7.070  19.168  25.787  0.00  0.00            
ATOM    332  C   THR X  43      -3.540  19.500  27.281  0.00  0.00            
ATOM    333  O   THR X  43      -2.715  18.586  27.461  0.00  0.00            
ATOM    334  N   GLU X  44      -3.553  20.624  27.969  0.00  0.00            
ATOM    335  CA  GLU X  44      -2.604  20.849  29.059  0.00  0.00            
ATOM    336  CB  GLU X  44      -2.733  22.265  29.634  0.00  0.00            
ATOM    337  CG  GLU X  44      -2.118  23.290  28.734  0.00  0.00            
ATOM    338  CD  GLU X  44      -0.608  23.359  28.745  0.00  0.00            
ATOM    339  OE1 GLU X  44       0.077  22.829  29.635  0.00  0.00            
ATOM    340  OE2 GLU X  44      -0.048  23.993  27.822  0.00  0.00            
ATOM    341  C   GLU X  44      -2.845  19.817  30.182  0.00  0.00            
ATOM    342  O   GLU X  44      -1.933  19.293  30.818  0.00  0.00            
ATOM    343  N   ALA X  45      -4.130  19.549  30.408  0.00  0.00            
ATOM    344  CA  ALA X  45      -4.467  18.599  31.497  0.00  0.00            
ATOM    345  CB  ALA X  45      -5.958  18.582  31.817  0.00  0.00            
ATOM    346  C   ALA X  45      -3.846  17.166  31.154  0.00  0.00            
ATOM    347  O   ALA X  45      -3.257  16.483  31.986  0.00  0.00            
ATOM    348  N   GLU X  46      -4.014  16.759  29.898  0.00  0.00            
ATOM    349  CA  GLU X  46      -3.474  15.471  29.522  0.00  0.00            
ATOM    350  CB  GLU X  46      -3.944  15.153  28.099  0.00  0.00            
ATOM    351  CG  GLU X  46      -5.463  15.133  27.973  0.00  0.00            
ATOM    352  CD  GLU X  46      -5.987  14.887  26.554  0.00  0.00            
ATOM    353  OE1 GLU X  46      -5.269  15.171  25.563  0.00  0.00            
ATOM    354  OE2 GLU X  46      -7.152  14.430  26.436  0.00  0.00            
ATOM    355  C   GLU X  46      -1.919  15.462  29.621  0.00  0.00            
ATOM    356  O   GLU X  46      -1.317  14.510  30.107  0.00  0.00            
ATOM    357  N   LEU X  47      -1.285  16.548  29.180  0.00  0.00            
ATOM    358  CA  LEU X  47       0.144  16.621  29.265  0.00  0.00            
ATOM    359  CB  LEU X  47       0.632  17.827  28.471  0.00  0.00            
ATOM    360  CG  LEU X  47       0.535  17.770  26.943  0.00  0.00            
ATOM    361  CD1 LEU X  47       0.937  19.104  26.335  0.00  0.00            
ATOM    362  CD2 LEU X  47       1.427  16.640  26.450  0.00  0.00            
ATOM    363  C   LEU X  47       0.633  16.574  30.730  0.00  0.00            
ATOM    364  O   LEU X  47       1.641  15.972  31.095  0.00  0.00            
ATOM    365  N   GLN X  48      -0.148  17.251  31.569  0.00  0.00            
ATOM    366  CA  GLN X  48       0.272  17.295  33.025  0.00  0.00            
ATOM    367  CB  GLN X  48      -0.637  18.215  33.849  0.00  0.00            
ATOM    368  CG  GLN X  48      -0.277  19.687  33.644  0.00  0.00            
ATOM    369  CD  GLN X  48      -1.358  20.602  34.206  0.00  0.00            
ATOM    370  OE1 GLN X  48      -2.466  20.159  34.510  0.00  0.00            
ATOM    371  NE2 GLN X  48      -1.044  21.887  34.327  0.00  0.00            
ATOM    372  C   GLN X  48       0.215  15.893  33.637  0.00  0.00            
ATOM    373  O   GLN X  48       1.115  15.518  34.381  0.00  0.00            
ATOM    374  N   ASP X  49      -0.793  15.095  33.289  0.00  0.00            
ATOM    375  CA  ASP X  49      -0.892  13.747  33.782  0.00  0.00            
ATOM    376  CB  ASP X  49      -2.212  13.120  33.340  0.00  0.00            
ATOM    377  CG  ASP X  49      -3.469  13.773  33.864  0.00  0.00            
ATOM    378  OD1 ASP X  49      -3.402  14.577  34.817  0.00  0.00            
ATOM    379  OD2 ASP X  49      -4.549  13.459  33.315  0.00  0.00            
ATOM    380  C   ASP X  49       0.289  12.916  33.312  0.00  0.00            
ATOM    381  O   ASP X  49       0.820  12.158  34.118  0.00  0.00            
ATOM    382  N   MET X  50       0.751  13.100  32.082  0.00  0.00            
ATOM    383  CA  MET X  50       1.883  12.464  31.491  0.00  0.00            
ATOM    384  CB  MET X  50       2.037  12.794  30.002  0.00  0.00            
ATOM    385  CG  MET X  50       1.068  11.984  29.149  0.00  0.00            
ATOM    386  SD  MET X  50       1.004  12.470  27.427  0.00  0.00            
ATOM    387  CE  MET X  50       2.696  12.163  26.920  0.00  0.00            
ATOM    388  C   MET X  50       3.188  12.767  32.402  0.00  0.00            
ATOM    389  O   MET X  50       3.986  11.948  32.830  0.00  0.00            
ATOM    390  N   ILE X  51       3.368  14.084  32.513  0.00  0.00            
ATOM    391  CA  ILE X  51       4.587  14.474  33.250  0.00  0.00            
ATOM    392  CB  ILE X  51       4.652  16.015  33.239  0.00  0.00            
ATOM    393  CG1 ILE X  51       5.257  16.552  31.941  0.00  0.00            
ATOM    394  CG2 ILE X  51       5.360  16.578  34.457  0.00  0.00            
ATOM    395  CD1 ILE X  51       5.298  18.067  31.855  0.00  0.00            
ATOM    396  C   ILE X  51       4.563  14.076  34.686  0.00  0.00            
ATOM    397  O   ILE X  51       5.571  13.710  35.289  0.00  0.00            
ATOM    398  N   ASN X  52       3.352  14.080  35.239  0.00  0.00            
ATOM    399  CA  ASN X  52       3.201  13.661  36.690  0.00  0.00            
ATOM    400  CB  ASN X  52       1.709  13.770  37.050  0.00  0.00            
ATOM    401  CG  ASN X  52       1.420  13.421  38.492  0.00  0.00            
ATOM    402  OD1 ASN X  52       1.664  12.302  38.929  0.00  0.00            
ATOM    403  ND2 ASN X  52       0.859  14.369  39.229  0.00  0.00            
ATOM    404  C   ASN X  52       3.621  12.201  36.878  0.00  0.00            
ATOM    405  O   ASN X  52       4.225  11.822  37.879  0.00  0.00            
ATOM    406  N   GLU X  53       3.307  11.388  35.871  0.00  0.00            
ATOM    407  CA  GLU X  53       3.674   9.942  35.951  0.00  0.00            
ATOM    408  CB  GLU X  53       3.244   9.268  34.652  0.00  0.00            
ATOM    409  CG  GLU X  53       1.718   9.154  34.448  0.00  0.00            
ATOM    410  CD  GLU X  53       1.215   8.026  35.334  0.00  0.00            
ATOM    411  OE1 GLU X  53       1.627   6.861  35.109  0.00  0.00            
ATOM    412  OE2 GLU X  53       0.457   8.322  36.283  0.00  0.00            
ATOM    413  C   GLU X  53       5.296   9.926  36.141  0.00  0.00            
ATOM    414  O   GLU X  53       5.892   9.277  36.998  0.00  0.00            
ATOM    415  N   VAL X  54       5.927  10.651  35.214  0.00  0.00            
ATOM    416  CA  VAL X  54       7.368  10.551  35.277  0.00  0.00            
ATOM    417  CB  VAL X  54       7.897  11.028  33.906  0.00  0.00            
ATOM    418  CG1 VAL X  54       9.438  11.131  33.915  0.00  0.00            
ATOM    419  CG2 VAL X  54       7.412  10.067  32.798  0.00  0.00            
ATOM    420  C   VAL X  54       8.128  11.717  35.878  0.00  0.00            
ATOM    421  O   VAL X  54       9.075  12.175  35.241  0.00  0.00            
ATOM    422  N   ASP X  55       7.668  12.258  36.997  0.00  0.00            
ATOM    423  CA  ASP X  55       8.352  13.487  37.526  0.00  0.00            
ATOM    424  CB  ASP X  55       7.601  14.816  37.578  0.00  0.00            
ATOM    425  CG  ASP X  55       8.296  15.845  38.423  0.00  0.00            
ATOM    426  OD1 ASP X  55       9.214  16.515  37.905  0.00  0.00            
ATOM    427  OD2 ASP X  55       7.934  15.978  39.609  0.00  0.00            
ATOM    428  C   ASP X  55       8.432  12.831  39.009  0.00  0.00            
ATOM    429  O   ASP X  55       7.302  12.760  39.642  0.00  0.00            
ATOM    430  N   ALA X  56       9.587  12.379  39.413  0.00  0.00            
ATOM    431  CA  ALA X  56       9.749  11.797  40.676  0.00  0.00            
ATOM    432  CB  ALA X  56      11.009  10.956  40.639  0.00  0.00            
ATOM    433  C   ALA X  56       9.810  12.868  41.812  0.00  0.00            
ATOM    434  O   ALA X  56       9.356  12.743  42.944  0.00  0.00            
ATOM    435  N   ASP X  57      10.487  13.949  41.425  0.00  0.00            
ATOM    436  CA  ASP X  57      10.697  14.973  42.608  0.00  0.00            
ATOM    437  CB  ASP X  57      11.876  15.893  42.271  0.00  0.00            
ATOM    438  CG  ASP X  57      13.236  15.215  42.463  0.00  0.00            
ATOM    439  OD1 ASP X  57      13.299  14.075  42.984  0.00  0.00            
ATOM    440  OD2 ASP X  57      14.254  15.840  42.094  0.00  0.00            
ATOM    441  C   ASP X  57       9.529  15.928  42.747  0.00  0.00            
ATOM    442  O   ASP X  57       9.392  16.646  43.736  0.00  0.00            
ATOM    443  N   GLY X  58       8.682  15.936  41.729  0.00  0.00            
ATOM    444  CA  GLY X  58       7.470  16.840  41.798  0.00  0.00            
ATOM    445  C   GLY X  58       7.666  18.403  41.497  0.00  0.00            
ATOM    446  O   GLY X  58       6.764  19.221  41.633  0.00  0.00            
ATOM    447  N   ASN X  59       8.865  18.732  40.998  0.00  0.00            
ATOM    448  CA  ASN X  59       9.219  19.984  40.475  0.00  0.00            
ATOM    449  CB  ASN X  59      10.673  20.037  40.009  0.00  0.00            
ATOM    450  CG  ASN X  59      11.644  19.714  41.122  0.00  0.00            
ATOM    451  OD1 ASN X  59      11.403  20.051  42.280  0.00  0.00            
ATOM    452  ND2 ASN X  59      12.745  19.052  40.782  0.00  0.00            
ATOM    453  C   ASN X  59       8.537  20.396  39.102  0.00  0.00            
ATOM    454  O   ASN X  59       8.833  21.477  38.598  0.00  0.00            
ATOM    455  N   GLY X  60       7.598  19.594  38.609  0.00  0.00            
ATOM    456  CA  GLY X  60       6.878  20.007  37.426  0.00  0.00            
ATOM    457  C   GLY X  60       7.649  19.842  36.101  0.00  0.00            
ATOM    458  O   GLY X  60       7.294  20.480  35.109  0.00  0.00            
ATOM    459  N   THR X  61       8.747  19.089  36.118  0.00  0.00            
ATOM    460  CA  THR X  61       9.456  18.895  34.802  0.00  0.00            
ATOM    461  CB  THR X  61      10.671  19.807  34.473  0.00  0.00            
ATOM    462  OG1 THR X  61      11.752  19.513  35.365  0.00  0.00            
ATOM    463  CG2 THR X  61      10.288  21.347  34.520  0.00  0.00            
ATOM    464  C   THR X  61      10.223  17.571  35.021  0.00  0.00            
ATOM    465  O   THR X  61      10.474  17.082  36.121  0.00  0.00            
ATOM    466  N   ILE X  62      10.596  17.018  33.873  0.00  0.00            
ATOM    467  CA  ILE X  62      11.284  15.683  33.721  0.00  0.00            
ATOM    468  CB  ILE X  62      10.867  14.888  32.474  0.00  0.00            
ATOM    469  CG1 ILE X  62       9.351  14.719  32.404  0.00  0.00            
ATOM    470  CG2 ILE X  62      11.545  13.538  32.451  0.00  0.00            
ATOM    471  CD1 ILE X  62       8.899  14.190  31.065  0.00  0.00            
ATOM    472  C   ILE X  62      12.649  16.033  33.491  0.00  0.00            
ATOM    473  O   ILE X  62      12.935  16.970  32.750  0.00  0.00            
ATOM    474  N   ASP X  63      13.570  15.301  34.091  0.00  0.00            
ATOM    475  CA  ASP X  63      15.094  15.711  34.029  0.00  0.00            
ATOM    476  CB  ASP X  63      15.642  16.403  35.298  0.00  0.00            
ATOM    477  CG  ASP X  63      16.791  17.361  35.002  0.00  0.00            
ATOM    478  OD1 ASP X  63      16.595  18.404  34.380  0.00  0.00            
ATOM    479  OD2 ASP X  63      17.953  17.107  35.328  0.00  0.00            
ATOM    480  C   ASP X  63      15.619  14.323  33.394  0.00  0.00            
ATOM    481  O   ASP X  63      14.918  13.312  33.281  0.00  0.00            
ATOM    482  N   PHE X  64      16.899  14.380  33.038  0.00  0.00            
ATOM    483  CA  PHE X  64      17.549  13.242  32.432  0.00  0.00            
ATOM    484  CB  PHE X  64      19.016  13.542  32.077  0.00  0.00            
ATOM    485  CG  PHE X  64      19.670  12.476  31.227  0.00  0.00            
ATOM    486  CD1 PHE X  64      20.107  11.283  31.796  0.00  0.00            
ATOM    487  CD2 PHE X  64      19.853  12.667  29.860  0.00  0.00            
ATOM    488  CE1 PHE X  64      20.719  10.290  31.014  0.00  0.00            
ATOM    489  CE2 PHE X  64      20.463  11.683  29.077  0.00  0.00            
ATOM    490  CZ  PHE X  64      20.895  10.495  29.656  0.00  0.00            
ATOM    491  C   PHE X  64      17.454  11.991  33.273  0.00  0.00            
ATOM    492  O   PHE X  64      17.067  10.935  32.758  0.00  0.00            
ATOM    493  N   PRO X  65      17.822  12.081  34.551  0.00  0.00            
ATOM    494  CA  PRO X  65      17.787  10.894  35.491  0.00  0.00            
ATOM    495  CB  PRO X  65      18.272  11.454  36.822  0.00  0.00            
ATOM    496  CG  PRO X  65      19.316  12.431  36.386  0.00  0.00            
ATOM    497  CD  PRO X  65      18.601  13.155  35.258  0.00  0.00            
ATOM    498  C   PRO X  65      16.341  10.307  35.511  0.00  0.00            
ATOM    499  O   PRO X  65      16.152   9.090  35.457  0.00  0.00            
ATOM    500  N   GLU X  66      15.352  11.192  35.593  0.00  0.00            
ATOM    501  CA  GLU X  66      13.966  10.743  35.663  0.00  0.00            
ATOM    502  CB  GLU X  66      13.048  11.936  35.949  0.00  0.00            
ATOM    503  CG  GLU X  66      13.362  12.613  37.277  0.00  0.00            
ATOM    504  CD  GLU X  66      12.517  13.856  37.581  0.00  0.00            
ATOM    505  OE1 GLU X  66      12.001  14.507  36.639  0.00  0.00            
ATOM    506  OE2 GLU X  66      12.397  14.197  38.784  0.00  0.00            
ATOM    507  C   GLU X  66      13.601  10.064  34.356  0.00  0.00            
ATOM    508  O   GLU X  66      12.960   9.017  34.381  0.00  0.00            
ATOM    509  N   PHE X  67      14.065  10.601  33.235  0.00  0.00            
ATOM    510  CA  PHE X  67      13.817  10.062  31.877  0.00  0.00            
ATOM    511  CB  PHE X  67      14.293  11.011  30.792  0.00  0.00            
ATOM    512  CG  PHE X  67      13.655  10.693  29.471  0.00  0.00            
ATOM    513  CD1 PHE X  67      12.289  10.774  29.304  0.00  0.00            
ATOM    514  CD2 PHE X  67      14.461  10.266  28.419  0.00  0.00            
ATOM    515  CE1 PHE X  67      11.738  10.438  28.077  0.00  0.00            
ATOM    516  CE2 PHE X  67      13.918   9.936  27.194  0.00  0.00            
ATOM    517  CZ  PHE X  67      12.547  10.028  27.032  0.00  0.00            
ATOM    518  C   PHE X  67      14.464   8.696  31.801  0.00  0.00            
ATOM    519  O   PHE X  67      13.800   7.759  31.344  0.00  0.00            
ATOM    520  N   LEU X  68      15.740   8.569  32.168  0.00  0.00            
ATOM    521  CA  LEU X  68      16.461   7.331  32.129  0.00  0.00            
ATOM    522  CB  LEU X  68      17.910   7.530  32.608  0.00  0.00            
ATOM    523  CG  LEU X  68      18.883   8.160  31.596  0.00  0.00            
ATOM    524  CD1 LEU X  68      20.175   8.625  32.266  0.00  0.00            
ATOM    525  CD2 LEU X  68      19.181   7.149  30.488  0.00  0.00            
ATOM    526  C   LEU X  68      15.748   6.223  32.886  0.00  0.00            
ATOM    527  O   LEU X  68      15.693   5.096  32.411  0.00  0.00            
ATOM    528  N   SER X  69      15.265   6.540  34.083  0.00  0.00            
ATOM    529  CA  SER X  69      14.537   5.594  34.935  0.00  0.00            
ATOM    530  CB  SER X  69      14.232   6.208  36.306  0.00  0.00            
ATOM    531  OG  SER X  69      15.418   6.436  37.057  0.00  0.00            
ATOM    532  C   SER X  69      13.257   5.064  34.221  0.00  0.00            
ATOM    533  O   SER X  69      13.038   3.859  34.071  0.00  0.00            
ATOM    534  N   LEU X  70      12.444   6.003  33.759  0.00  0.00            
ATOM    535  CA  LEU X  70      11.177   5.621  33.113  0.00  0.00            
ATOM    536  CB  LEU X  70      10.302   6.845  32.841  0.00  0.00            
ATOM    537  CG  LEU X  70       9.692   7.504  34.075  0.00  0.00            
ATOM    538  CD1 LEU X  70       9.060   8.856  33.751  0.00  0.00            
ATOM    539  CD2 LEU X  70       8.618   6.589  34.677  0.00  0.00            
ATOM    540  C   LEU X  70      11.426   4.845  31.756  0.00  0.00            
ATOM    541  O   LEU X  70      10.701   3.947  31.339  0.00  0.00            
ATOM    542  N   MET X  71      12.471   5.302  31.066  0.00  0.00            
ATOM    543  CA  MET X  71      12.659   4.661  29.724  0.00  0.00            
ATOM    544  CB  MET X  71      13.480   5.622  28.845  0.00  0.00            
ATOM    545  CG  MET X  71      12.704   6.885  28.508  0.00  0.00            
ATOM    546  SD  MET X  71      13.481   8.052  27.371  0.00  0.00            
ATOM    547  CE  MET X  71      13.217   7.102  25.831  0.00  0.00            
ATOM    548  C   MET X  71      13.201   3.353  29.838  0.00  0.00            
ATOM    549  O   MET X  71      12.729   2.458  29.128  0.00  0.00            
ATOM    550  N   ALA X  72      14.167   3.135  30.731  0.00  0.00            
ATOM    551  CA  ALA X  72      14.826   1.786  30.958  0.00  0.00            
ATOM    552  CB  ALA X  72      15.995   1.905  31.928  0.00  0.00            
ATOM    553  C   ALA X  72      13.846   0.764  31.580  0.00  0.00            
ATOM    554  O   ALA X  72      14.154  -0.423  31.663  0.00  0.00            
ATOM    555  N   ARG X  73      12.678   1.238  32.006  0.00  0.00            
ATOM    556  CA  ARG X  73      11.607   0.453  32.595  0.00  0.00            
ATOM    557  CB  ARG X  73      11.243   0.788  34.045  0.00  0.00            
ATOM    558  CG  ARG X  73      10.749   2.200  34.311  0.00  0.00            
ATOM    559  CD  ARG X  73      10.419   2.373  35.804  0.00  0.00            
ATOM    560  NE  ARG X  73      11.326   3.280  36.519  0.00  0.00            
ATOM    561  CZ  ARG X  73      12.628   3.065  36.716  0.00  0.00            
ATOM    562  NH1 ARG X  73      13.222   1.968  36.258  0.00  0.00            
ATOM    563  NH2 ARG X  73      13.344   3.951  37.384  0.00  0.00            
ATOM    564  C   ARG X  73      10.713   0.179  31.495  0.00  0.00            
ATOM    565  O   ARG X  73      10.319  -0.987  31.377  0.00  0.00            
ATOM    566  N   LYS X  74      10.352   1.153  30.659  0.00  0.00            
ATOM    567  CA  LYS X  74       9.489   0.985  29.479  0.00  0.00            
ATOM    568  CB  LYS X  74       9.033   2.350  28.944  0.00  0.00            
ATOM    569  CG  LYS X  74       8.371   3.219  29.998  0.00  0.00            
ATOM    570  CD  LYS X  74       7.281   4.104  29.407  0.00  0.00            
ATOM    571  CE  LYS X  74       6.462   4.742  30.522  0.00  0.00            
ATOM    572  NZ  LYS X  74       5.515   5.780  30.033  0.00  0.00            
ATOM    573  C   LYS X  74      10.082  -0.099  28.532  0.00  0.00            
ATOM    574  O   LYS X  74       9.316  -0.925  28.046  0.00  0.00            
ATOM    575  N   MET X  75      11.394  -0.135  28.308  0.00  0.00            
ATOM    576  CA  MET X  75      12.015  -1.101  27.576  0.00  0.00            
ATOM    577  CB  MET X  75      13.524  -0.857  27.529  0.00  0.00            
ATOM    578  CG  MET X  75      13.861   0.364  26.708  0.00  0.00            
ATOM    579  SD  MET X  75      15.558   0.917  26.802  0.00  0.00            
ATOM    580  CE  MET X  75      16.350  -0.257  25.671  0.00  0.00            
ATOM    581  C   MET X  75      11.782  -2.491  28.101  0.00  0.00            
ATOM    582  O   MET X  75      11.445  -3.406  27.336  0.00  0.00            
ATOM    583  N   LYS X  76      11.870  -2.646  29.421  0.00  0.00            
ATOM    584  CA  LYS X  76      11.604  -3.961  30.068  0.00  0.00            
ATOM    585  CB  LYS X  76      11.872  -4.018  31.557  0.00  0.00            
ATOM    586  CG  LYS X  76      13.315  -4.122  32.025  0.00  0.00            
ATOM    587  CD  LYS X  76      13.421  -3.558  33.442  0.00  0.00            
ATOM    588  CE  LYS X  76      14.438  -4.287  34.302  0.00  0.00            
ATOM    589  NZ  LYS X  76      14.078  -4.029  35.755  0.00  0.00            
ATOM    590  C   LYS X  76      10.088  -4.330  29.758  0.00  0.00            
ATOM    591  O   LYS X  76       9.802  -5.473  29.417  0.00  0.00            
ATOM    592  N   GLU X  77       9.166  -3.376  29.876  0.00  0.00            
ATOM    593  CA  GLU X  77       7.830  -3.610  29.577  0.00  0.00            
ATOM    594  CB  GLU X  77       7.017  -2.357  29.916  0.00  0.00            
ATOM    595  CG  GLU X  77       7.175  -1.930  31.371  0.00  0.00            
ATOM    596  CD  GLU X  77       6.436  -0.641  31.747  0.00  0.00            
ATOM    597  OE1 GLU X  77       6.164   0.206  30.860  0.00  0.00            
ATOM    598  OE2 GLU X  77       6.153  -0.465  32.958  0.00  0.00            
ATOM    599  C   GLU X  77       7.633  -4.053  28.164  0.00  0.00            
ATOM    600  O   GLU X  77       6.831  -4.946  27.922  0.00  0.00            
ATOM    601  N   GLN X  78       8.312  -3.401  27.227  0.00  0.00            
ATOM    602  CA  GLN X  78       8.234  -3.702  25.809  0.00  0.00            
ATOM    603  CB  GLN X  78       9.071  -2.725  24.993  0.00  0.00            
ATOM    604  CG  GLN X  78       8.645  -1.269  25.131  0.00  0.00            
ATOM    605  CD  GLN X  78       9.511  -0.347  24.303  0.00  0.00            
ATOM    606  OE1 GLN X  78      10.733  -0.315  24.455  0.00  0.00            
ATOM    607  NE2 GLN X  78       8.883   0.411  23.420  0.00  0.00            
ATOM    608  C   GLN X  78       8.709  -5.109  25.528  0.00  0.00            
ATOM    609  O   GLN X  78       8.011  -5.844  24.821  0.00  0.00            
ATOM    610  N   ASP X  79       9.876  -5.495  26.044  0.00  0.00            
ATOM    611  CA  ASP X  79      10.450  -6.855  25.851  0.00  0.00            
ATOM    612  CB  ASP X  79      11.756  -7.024  26.629  0.00  0.00            
ATOM    613  CG  ASP X  79      12.940  -6.376  25.947  0.00  0.00            
ATOM    614  OD1 ASP X  79      12.907  -6.205  24.708  0.00  0.00            
ATOM    615  OD2 ASP X  79      13.917  -6.052  26.655  0.00  0.00            
ATOM    616  C   ASP X  79       9.481  -7.902  26.311  0.00  0.00            
ATOM    617  O   ASP X  79       9.290  -8.883  25.597  0.00  0.00            
ATOM    618  N   SER X  80       8.817  -7.692  27.440  0.00  0.00            
ATOM    619  CA  SER X  80       7.843  -8.597  28.023  0.00  0.00            
ATOM    620  CB  SER X  80       7.351  -8.052  29.405  0.00  0.00            
ATOM    621  OG  SER X  80       8.438  -8.298  30.315  0.00  0.00            
ATOM    622  C   SER X  80       6.633  -8.748  26.975  0.00  0.00            
ATOM    623  O   SER X  80       6.142  -9.815  26.640  0.00  0.00            
ATOM    624  N   GLU X  81       6.140  -7.570  26.593  0.00  0.00            
ATOM    625  CA  GLU X  81       4.997  -7.572  25.689  0.00  0.00            
ATOM    626  CB  GLU X  81       4.475  -6.164  25.444  0.00  0.00            
ATOM    627  CG  GLU X  81       3.702  -5.600  26.615  0.00  0.00            
ATOM    628  CD  GLU X  81       3.297  -4.160  26.415  0.00  0.00            
ATOM    629  OE1 GLU X  81       4.038  -3.427  25.746  0.00  0.00            
ATOM    630  OE2 GLU X  81       2.240  -3.744  26.928  0.00  0.00            
ATOM    631  C   GLU X  81       5.337  -8.252  24.367  0.00  0.00            
ATOM    632  O   GLU X  81       4.532  -8.960  23.765  0.00  0.00            
ATOM    633  N   GLU X  82       6.580  -8.045  23.938  0.00  0.00            
ATOM    634  CA  GLU X  82       7.017  -8.666  22.611  0.00  0.00            
ATOM    635  CB  GLU X  82       8.481  -8.309  22.377  0.00  0.00            
ATOM    636  CG  GLU X  82       8.750  -6.822  22.059  0.00  0.00            
ATOM    637  CD  GLU X  82       8.340  -6.575  20.617  0.00  0.00            
ATOM    638  OE1 GLU X  82       8.958  -7.183  19.708  0.00  0.00            
ATOM    639  OE2 GLU X  82       7.366  -5.819  20.407  0.00  0.00            
ATOM    640  C   GLU X  82       6.978 -10.244  22.756  0.00  0.00            
ATOM    641  O   GLU X  82       6.535 -10.921  21.834  0.00  0.00            
ATOM    642  N   GLU X  83       7.406 -10.792  23.892  0.00  0.00            
ATOM    643  CA  GLU X  83       7.337 -12.185  24.123  0.00  0.00            
ATOM    644  CB  GLU X  83       7.989 -12.498  25.474  0.00  0.00            
ATOM    645  CG  GLU X  83       9.421 -11.987  25.567  0.00  0.00            
ATOM    646  CD  GLU X  83      10.098 -12.213  26.923  0.00  0.00            
ATOM    647  OE1 GLU X  83       9.398 -12.340  27.959  0.00  0.00            
ATOM    648  OE2 GLU X  83      11.354 -12.232  26.951  0.00  0.00            
ATOM    649  C   GLU X  83       5.943 -12.731  24.008  0.00  0.00            
ATOM    650  O   GLU X  83       5.705 -13.748  23.362  0.00  0.00            
ATOM    651  N   LEU X  84       4.997 -12.014  24.601  0.00  0.00            
ATOM    652  CA  LEU X  84       3.575 -12.438  24.608  0.00  0.00            
ATOM    653  CB  LEU X  84       2.812 -11.600  25.618  0.00  0.00            
ATOM    654  CG  LEU X  84       2.889 -11.804  27.083  0.00  0.00            
ATOM    655  CD1 LEU X  84       1.788 -10.971  27.802  0.00  0.00            
ATOM    656  CD2 LEU X  84       2.682 -13.295  27.360  0.00  0.00            
ATOM    657  C   LEU X  84       3.056 -12.363  23.185  0.00  0.00            
ATOM    658  O   LEU X  84       2.406 -13.318  22.745  0.00  0.00            
ATOM    659  N   ILE X  85       3.284 -11.256  22.479  0.00  0.00            
ATOM    660  CA  ILE X  85       2.862 -11.065  21.122  0.00  0.00            
ATOM    661  CB  ILE X  85       3.158  -9.625  20.592  0.00  0.00            
ATOM    662  CG1 ILE X  85       4.662  -9.346  20.576  0.00  0.00            
ATOM    663  CG2 ILE X  85       2.404  -8.589  21.420  0.00  0.00            
ATOM    664  CD1 ILE X  85       5.021  -7.949  20.095  0.00  0.00            
ATOM    665  C   ILE X  85       3.381 -12.253  20.197  0.00  0.00            
ATOM    666  O   ILE X  85       2.644 -12.828  19.402  0.00  0.00            
ATOM    667  N   GLU X  86       4.662 -12.586  20.341  0.00  0.00            
ATOM    668  CA  GLU X  86       5.194 -13.655  19.540  0.00  0.00            
ATOM    669  CB  GLU X  86       6.706 -13.727  19.774  0.00  0.00            
ATOM    670  CG  GLU X  86       7.416 -12.423  19.430  0.00  0.00            
ATOM    671  CD  GLU X  86       8.923 -12.418  19.711  0.00  0.00            
ATOM    672  OE1 GLU X  86       9.402 -13.197  20.573  0.00  0.00            
ATOM    673  OE2 GLU X  86       9.630 -11.596  19.076  0.00  0.00            
ATOM    674  C   GLU X  86       4.486 -15.010  19.883  0.00  0.00            
ATOM    675  O   GLU X  86       4.129 -15.787  19.004  0.00  0.00            
ATOM    676  N   ALA X  87       4.276 -15.259  21.174  0.00  0.00            
ATOM    677  CA  ALA X  87       3.617 -16.482  21.562  0.00  0.00            
ATOM    678  CB  ALA X  87       3.590 -16.577  23.073  0.00  0.00            
ATOM    679  C   ALA X  87       2.192 -16.539  20.990  0.00  0.00            
ATOM    680  O   ALA X  87       1.751 -17.594  20.554  0.00  0.00            
ATOM    681  N   PHE X  88       1.476 -15.424  21.077  0.00  0.00            
ATOM    682  CA  PHE X  88       0.117 -15.309  20.570  0.00  0.00            
ATOM    683  CB  PHE X  88      -0.500 -13.921  20.887  0.00  0.00            
ATOM    684  CG  PHE X  88      -1.848 -13.656  20.216  0.00  0.00            
ATOM    685  CD1 PHE X  88      -2.929 -14.529  20.386  0.00  0.00            
ATOM    686  CD2 PHE X  88      -2.033 -12.516  19.433  0.00  0.00            
ATOM    687  CE1 PHE X  88      -4.165 -14.277  19.803  0.00  0.00            
ATOM    688  CE2 PHE X  88      -3.277 -12.250  18.843  0.00  0.00            
ATOM    689  CZ  PHE X  88      -4.343 -13.138  19.028  0.00  0.00            
ATOM    690  C   PHE X  88      -0.013 -15.530  19.106  0.00  0.00            
ATOM    691  O   PHE X  88      -0.885 -16.299  18.686  0.00  0.00            
ATOM    692  N   LYS X  89       0.824 -14.877  18.301  0.00  0.00            
ATOM    693  CA  LYS X  89       0.815 -15.029  16.827  0.00  0.00            
ATOM    694  CB  LYS X  89       1.638 -13.906  16.180  0.00  0.00            
ATOM    695  CG  LYS X  89       1.206 -12.516  16.614  0.00  0.00            
ATOM    696  CD  LYS X  89       1.388 -11.490  15.504  0.00  0.00            
ATOM    697  CE  LYS X  89       0.690 -10.186  15.877  0.00  0.00            
ATOM    698  NZ  LYS X  89       0.996  -9.071  14.942  0.00  0.00            
ATOM    699  C   LYS X  89       0.972 -16.445  16.399  0.00  0.00            
ATOM    700  O   LYS X  89       0.285 -16.845  15.468  0.00  0.00            
ATOM    701  N   VAL X  90       1.867 -17.199  17.027  0.00  0.00            
ATOM    702  CA  VAL X  90       2.120 -18.624  16.763  0.00  0.00            
ATOM    703  CB  VAL X  90       3.292 -19.202  17.625  0.00  0.00            
ATOM    704  CG1 VAL X  90       3.345 -20.727  17.546  0.00  0.00            
ATOM    705  CG2 VAL X  90       4.610 -18.617  17.163  0.00  0.00            
ATOM    706  C   VAL X  90       0.802 -19.435  16.964  0.00  0.00            
ATOM    707  O   VAL X  90       0.379 -20.251  16.160  0.00  0.00            
ATOM    708  N   PHE X  91       0.228 -19.217  18.148  0.00  0.00            
ATOM    709  CA  PHE X  91      -1.001 -19.982  18.486  0.00  0.00            
ATOM    710  CB  PHE X  91      -1.550 -19.630  19.857  0.00  0.00            
ATOM    711  CG  PHE X  91      -0.988 -20.373  21.021  0.00  0.00            
ATOM    712  CD1 PHE X  91       0.320 -20.215  21.433  0.00  0.00            
ATOM    713  CD2 PHE X  91      -1.837 -21.234  21.709  0.00  0.00            
ATOM    714  CE1 PHE X  91       0.829 -20.905  22.536  0.00  0.00            
ATOM    715  CE2 PHE X  91      -1.323 -21.907  22.813  0.00  0.00            
ATOM    716  CZ  PHE X  91       0.004 -21.752  23.208  0.00  0.00            
ATOM    717  C   PHE X  91      -2.199 -19.511  17.676  0.00  0.00            
ATOM    718  O   PHE X  91      -3.228 -20.186  17.637  0.00  0.00            
ATOM    719  N   ASP X  92      -2.041 -18.417  16.944  0.00  0.00            
ATOM    720  CA  ASP X  92      -3.098 -17.884  16.077  0.00  0.00            
ATOM    721  CB  ASP X  92      -2.876 -16.425  15.769  0.00  0.00            
ATOM    722  CG  ASP X  92      -4.132 -15.608  15.978  0.00  0.00            
ATOM    723  OD1 ASP X  92      -4.965 -15.557  15.068  0.00  0.00            
ATOM    724  OD2 ASP X  92      -4.259 -15.040  17.062  0.00  0.00            
ATOM    725  C   ASP X  92      -2.475 -18.189  14.691  0.00  0.00            
ATOM    726  O   ASP X  92      -1.947 -17.324  13.991  0.00  0.00            
ATOM    727  N   ARG X  93      -2.625 -19.450  14.297  0.00  0.00            
ATOM    728  CA  ARG X  93      -2.187 -20.004  13.048  0.00  0.00            
ATOM    729  CB  ARG X  93      -2.635 -21.436  12.812  0.00  0.00            
ATOM    730  CG  ARG X  93      -2.272 -22.385  13.901  0.00  0.00            
ATOM    731  CD  ARG X  93      -2.820 -23.744  13.559  0.00  0.00            
ATOM    732  NE  ARG X  93      -2.020 -24.780  14.183  0.00  0.00            
ATOM    733  CZ  ARG X  93      -1.016 -25.411  13.584  0.00  0.00            
ATOM    734  NH1 ARG X  93      -0.686 -25.124  12.327  0.00  0.00            
ATOM    735  NH2 ARG X  93      -0.327 -26.315  14.261  0.00  0.00            
ATOM    736  C   ARG X  93      -2.562 -19.165  11.797  0.00  0.00            
ATOM    737  O   ARG X  93      -1.728 -18.699  11.016  0.00  0.00            
ATOM    738  N   ASP X  94      -3.863 -18.947  11.668  0.00  0.00            
ATOM    739  CA  ASP X  94      -4.346 -18.184  10.497  0.00  0.00            
ATOM    740  CB  ASP X  94      -5.802 -18.580  10.233  0.00  0.00            
ATOM    741  CG  ASP X  94      -5.925 -20.019   9.777  0.00  0.00            
ATOM    742  OD1 ASP X  94      -4.900 -20.712   9.616  0.00  0.00            
ATOM    743  OD2 ASP X  94      -7.078 -20.464   9.629  0.00  0.00            
ATOM    744  C   ASP X  94      -4.144 -16.673  10.517  0.00  0.00            
ATOM    745  O   ASP X  94      -4.260 -16.000   9.495  0.00  0.00            
ATOM    746  N   GLY X  95      -3.797 -16.154  11.685  0.00  0.00            
ATOM    747  CA  GLY X  95      -3.518 -14.667  11.720  0.00  0.00            
ATOM    748  C   GLY X  95      -4.704 -13.878  11.746  0.00  0.00            
ATOM    749  O   GLY X  95      -4.719 -12.764  11.218  0.00  0.00            
ATOM    750  N   ASN X  96      -5.760 -14.399  12.364  0.00  0.00            
ATOM    751  CA  ASN X  96      -7.116 -13.523  12.282  0.00  0.00            
ATOM    752  CB  ASN X  96      -8.323 -14.180  11.604  0.00  0.00            
ATOM    753  CG  ASN X  96      -8.548 -15.604  12.072  0.00  0.00            
ATOM    754  OD1 ASN X  96      -7.599 -16.374  12.209  0.00  0.00            
ATOM    755  ND2 ASN X  96      -9.806 -15.962  12.313  0.00  0.00            
ATOM    756  C   ASN X  96      -7.279 -12.779  13.580  0.00  0.00            
ATOM    757  O   ASN X  96      -8.224 -12.044  13.798  0.00  0.00            
ATOM    758  N   GLY X  97      -6.399 -13.067  14.522  0.00  0.00            
ATOM    759  CA  GLY X  97      -6.461 -12.336  15.862  0.00  0.00            
ATOM    760  C   GLY X  97      -6.987 -13.264  16.968  0.00  0.00            
ATOM    761  O   GLY X  97      -6.545 -13.143  18.115  0.00  0.00            
ATOM    762  N   LEU X  98      -7.991 -14.082  16.647  0.00  0.00            
ATOM    763  CA  LEU X  98      -8.472 -15.157  17.467  0.00  0.00            
ATOM    764  CB  LEU X  98      -9.932 -15.474  17.154  0.00  0.00            
ATOM    765  CG  LEU X  98     -11.007 -14.488  17.609  0.00  0.00            
ATOM    766  CD1 LEU X  98     -10.800 -13.117  16.985  0.00  0.00            
ATOM    767  CD2 LEU X  98     -12.346 -15.035  17.218  0.00  0.00            
ATOM    768  C   LEU X  98      -7.993 -16.647  17.375  0.00  0.00            
ATOM    769  O   LEU X  98      -8.211 -17.387  16.412  0.00  0.00            
ATOM    770  N   ILE X  99      -7.365 -17.053  18.472  0.00  0.00            
ATOM    771  CA  ILE X  99      -7.015 -18.434  18.692  0.00  0.00            
ATOM    772  CB  ILE X  99      -5.974 -18.495  19.805  0.00  0.00            
ATOM    773  CG1 ILE X  99      -4.761 -17.675  19.335  0.00  0.00            
ATOM    774  CG2 ILE X  99      -5.583 -19.943  20.101  0.00  0.00            
ATOM    775  CD1 ILE X  99      -3.799 -17.327  20.398  0.00  0.00            
ATOM    776  C   ILE X  99      -8.108 -19.472  18.953  0.00  0.00            
ATOM    777  O   ILE X  99      -8.532 -19.750  20.082  0.00  0.00            
ATOM    778  N   SER X 100      -8.588 -20.083  17.838  0.00  0.00            
ATOM    779  CA  SER X 100      -9.557 -21.122  17.871  0.00  0.00            
ATOM    780  CB  SER X 100     -10.089 -21.322  16.401  0.00  0.00            
ATOM    781  OG  SER X 100     -11.267 -22.073  16.403  0.00  0.00            
ATOM    782  C   SER X 100      -9.171 -22.417  18.551  0.00  0.00            
ATOM    783  O   SER X 100      -7.988 -22.675  18.772  0.00  0.00            
ATOM    784  N   ALA X 101     -10.171 -23.214  18.921  0.00  0.00            
ATOM    785  CA  ALA X 101      -9.957 -24.472  19.587  0.00  0.00            
ATOM    786  CB  ALA X 101     -11.260 -25.059  20.110  0.00  0.00            
ATOM    787  C   ALA X 101      -9.042 -25.402  18.663  0.00  0.00            
ATOM    788  O   ALA X 101      -8.108 -26.031  19.149  0.00  0.00            
ATOM    789  N   ALA X 102      -9.320 -25.443  17.361  0.00  0.00            
ATOM    790  CA  ALA X 102      -8.532 -26.193  16.468  0.00  0.00            
ATOM    791  CB  ALA X 102      -9.115 -26.107  15.073  0.00  0.00            
ATOM    792  C   ALA X 102      -7.086 -25.752  16.450  0.00  0.00            
ATOM    793  O   ALA X 102      -6.177 -26.577  16.492  0.00  0.00            
ATOM    794  N   GLU X 103      -6.873 -24.443  16.452  0.00  0.00            
ATOM    795  CA  GLU X 103      -5.515 -23.846  16.431  0.00  0.00            
ATOM    796  CB  GLU X 103      -5.557 -22.291  16.450  0.00  0.00            
ATOM    797  CG  GLU X 103      -6.127 -21.735  15.155  0.00  0.00            
ATOM    798  CD  GLU X 103      -6.315 -20.229  15.196  0.00  0.00            
ATOM    799  OE1 GLU X 103      -6.322 -19.614  16.290  0.00  0.00            
ATOM    800  OE2 GLU X 103      -6.443 -19.674  14.086  0.00  0.00            
ATOM    801  C   GLU X 103      -4.755 -24.246  17.765  0.00  0.00            
ATOM    802  O   GLU X 103      -3.606 -24.658  17.799  0.00  0.00            
ATOM    803  N   LEU X 104      -5.469 -23.993  18.862  0.00  0.00            
ATOM    804  CA  LEU X 104      -4.867 -24.289  20.154  0.00  0.00            
ATOM    805  CB  LEU X 104      -5.854 -23.972  21.287  0.00  0.00            
ATOM    806  CG  LEU X 104      -6.146 -22.471  21.491  0.00  0.00            
ATOM    807  CD1 LEU X 104      -7.251 -22.312  22.533  0.00  0.00            
ATOM    808  CD2 LEU X 104      -4.885 -21.731  21.885  0.00  0.00            
ATOM    809  C   LEU X 104      -4.479 -25.827  20.242  0.00  0.00            
ATOM    810  O   LEU X 104      -3.398 -26.207  20.680  0.00  0.00            
ATOM    811  N   ARG X 105      -5.402 -26.680  19.802  0.00  0.00            
ATOM    812  CA  ARG X 105      -5.115 -28.085  19.844  0.00  0.00            
ATOM    813  CB  ARG X 105      -6.408 -28.862  19.607  0.00  0.00            
ATOM    814  CG  ARG X 105      -7.349 -28.779  20.798  0.00  0.00            
ATOM    815  CD  ARG X 105      -8.371 -29.892  20.801  0.00  0.00            
ATOM    816  NE  ARG X 105      -9.614 -29.524  20.126  0.00  0.00            
ATOM    817  CZ  ARG X 105     -10.388 -30.385  19.474  0.00  0.00            
ATOM    818  NH1 ARG X 105     -10.042 -31.664  19.395  0.00  0.00            
ATOM    819  NH2 ARG X 105     -11.542 -29.983  18.957  0.00  0.00            
ATOM    820  C   ARG X 105      -3.973 -28.470  18.967  0.00  0.00            
ATOM    821  O   ARG X 105      -3.186 -29.321  19.363  0.00  0.00            
ATOM    822  N   HIS X 106      -3.884 -27.883  17.779  0.00  0.00            
ATOM    823  CA  HIS X 106      -2.801 -28.112  16.808  0.00  0.00            
ATOM    824  CB  HIS X 106      -2.973 -27.309  15.516  0.00  0.00            
ATOM    825  CG  HIS X 106      -3.705 -28.031  14.424  0.00  0.00            
ATOM    826  ND1 HIS X 106      -5.060 -28.269  14.402  0.00  0.00            
ATOM    827  CD2 HIS X 106      -3.214 -28.530  13.263  0.00  0.00            
ATOM    828  CE1 HIS X 106      -5.378 -28.906  13.279  0.00  0.00            
ATOM    829  NE2 HIS X 106      -4.286 -29.087  12.562  0.00  0.00            
ATOM    830  C   HIS X 106      -1.436 -27.756  17.420  0.00  0.00            
ATOM    831  O   HIS X 106      -0.489 -28.544  17.419  0.00  0.00            
ATOM    832  N   VAL X 107      -1.363 -26.533  17.956  0.00  0.00            
ATOM    833  CA  VAL X 107      -0.072 -26.073  18.555  0.00  0.00            
ATOM    834  CB  VAL X 107       0.029 -24.560  18.341  0.00  0.00            
ATOM    835  CG1 VAL X 107      -0.017 -24.241  16.862  0.00  0.00            
ATOM    836  CG2 VAL X 107      -1.078 -23.844  19.093  0.00  0.00            
ATOM    837  C   VAL X 107       0.290 -26.871  19.749  0.00  0.00            
ATOM    838  O   VAL X 107       1.470 -27.230  19.842  0.00  0.00            
ATOM    839  N   MET X 108      -0.631 -27.171  20.665  0.00  0.00            
ATOM    840  CA  MET X 108      -0.427 -27.991  21.831  0.00  0.00            
ATOM    841  CB  MET X 108      -1.691 -28.154  22.662  0.00  0.00            
ATOM    842  CG  MET X 108      -2.255 -26.841  23.167  0.00  0.00            
ATOM    843  SD  MET X 108      -3.893 -27.123  23.919  0.00  0.00            
ATOM    844  CE  MET X 108      -3.402 -27.947  25.306  0.00  0.00            
ATOM    845  C   MET X 108       0.152 -29.379  21.499  0.00  0.00            
ATOM    846  O   MET X 108       1.071 -29.807  22.189  0.00  0.00            
ATOM    847  N   THR X 109      -0.300 -30.041  20.436  0.00  0.00            
ATOM    848  CA  THR X 109       0.239 -31.279  19.995  0.00  0.00            
ATOM    849  CB  THR X 109      -0.570 -31.703  18.705  0.00  0.00            
ATOM    850  OG1 THR X 109      -1.858 -32.188  19.211  0.00  0.00            
ATOM    851  CG2 THR X 109       0.077 -32.755  17.809  0.00  0.00            
ATOM    852  C   THR X 109       1.728 -31.122  19.691  0.00  0.00            
ATOM    853  O   THR X 109       2.549 -31.943  20.124  0.00  0.00            
ATOM    854  N   ASN X 110       2.081 -30.048  18.987  0.00  0.00            
ATOM    855  CA  ASN X 110       3.489 -29.782  18.661  0.00  0.00            
ATOM    856  CB  ASN X 110       3.641 -28.618  17.682  0.00  0.00            
ATOM    857  CG  ASN X 110       3.410 -29.119  16.268  0.00  0.00            
ATOM    858  OD1 ASN X 110       3.842 -30.213  15.869  0.00  0.00            
ATOM    859  ND2 ASN X 110       2.763 -28.302  15.441  0.00  0.00            
ATOM    860  C   ASN X 110       4.319 -29.488  19.924  0.00  0.00            
ATOM    861  O   ASN X 110       5.518 -29.747  19.929  0.00  0.00            
ATOM    862  N   LEU X 111       3.687 -28.930  20.956  0.00  0.00            
ATOM    863  CA  LEU X 111       4.323 -28.653  22.206  0.00  0.00            
ATOM    864  CB  LEU X 111       3.389 -27.866  23.131  0.00  0.00            
ATOM    865  CG  LEU X 111       3.159 -26.407  22.733  0.00  0.00            
ATOM    866  CD1 LEU X 111       1.995 -25.831  23.506  0.00  0.00            
ATOM    867  CD2 LEU X 111       4.422 -25.592  22.976  0.00  0.00            
ATOM    868  C   LEU X 111       4.528 -29.912  23.034  0.00  0.00            
ATOM    869  O   LEU X 111       5.005 -29.893  24.172  0.00  0.00            
ATOM    870  N   GLY X 112       4.045 -31.013  22.447  0.00  0.00            
ATOM    871  CA  GLY X 112       4.100 -32.354  23.112  0.00  0.00            
ATOM    872  C   GLY X 112       2.744 -32.861  23.518  0.00  0.00            
ATOM    873  O   GLY X 112       2.457 -34.069  23.579  0.00  0.00            
ATOM    874  N   GLU X 113       1.857 -31.924  23.865  0.00  0.00            
ATOM    875  CA  GLU X 113       0.561 -32.387  24.547  0.00  0.00            
ATOM    876  CB  GLU X 113      -0.185 -31.192  25.155  0.00  0.00            
ATOM    877  CG  GLU X 113       0.615 -30.367  26.162  0.00  0.00            
ATOM    878  CD  GLU X 113       0.926 -31.117  27.446  0.00  0.00            
ATOM    879  OE1 GLU X 113       0.111 -31.966  27.871  0.00  0.00            
ATOM    880  OE2 GLU X 113       1.987 -30.840  28.046  0.00  0.00            
ATOM    881  C   GLU X 113      -0.455 -32.705  23.480  0.00  0.00            
ATOM    882  O   GLU X 113      -0.723 -31.961  22.538  0.00  0.00            
ATOM    883  N   LYS X 114      -0.983 -33.914  23.627  0.00  0.00            
ATOM    884  CA  LYS X 114      -2.023 -34.545  22.721  0.00  0.00            
ATOM    885  CB  LYS X 114      -1.638 -36.034  22.547  0.00  0.00            
ATOM    886  CG  LYS X 114      -0.200 -36.168  22.045  0.00  0.00            
ATOM    887  CD  LYS X 114       0.049 -37.512  21.394  0.00  0.00            
ATOM    888  CE  LYS X 114       1.162 -38.251  22.137  0.00  0.00            
ATOM    889  NZ  LYS X 114       0.682 -38.688  23.481  0.00  0.00            
ATOM    890  C   LYS X 114      -3.512 -34.584  23.420  0.00  0.00            
ATOM    891  O   LYS X 114      -4.148 -35.642  23.496  0.00  0.00            
ATOM    892  N   LEU X 115      -3.979 -33.416  23.893  0.00  0.00            
ATOM    893  CA  LEU X 115      -5.273 -33.085  24.111  0.00  0.00            
ATOM    894  CB  LEU X 115      -5.096 -31.590  24.366  0.00  0.00            
ATOM    895  CG  LEU X 115      -3.999 -31.010  25.215  0.00  0.00            
ATOM    896  CD1 LEU X 115      -3.891 -29.515  24.943  0.00  0.00            
ATOM    897  CD2 LEU X 115      -4.303 -31.250  26.672  0.00  0.00            
ATOM    898  C   LEU X 115      -6.461 -33.342  23.328  0.00  0.00            
ATOM    899  O   LEU X 115      -6.351 -33.451  22.104  0.00  0.00            
ATOM    900  N   THR X 116      -7.624 -33.507  23.970  0.00  0.00            
ATOM    901  CA  THR X 116      -8.941 -33.890  23.389  0.00  0.00            
ATOM    902  CB  THR X 116      -9.815 -34.887  24.197  0.00  0.00            
ATOM    903  OG1 THR X 116     -10.117 -34.327  25.485  0.00  0.00            
ATOM    904  CG2 THR X 116      -9.071 -36.211  24.394  0.00  0.00            
ATOM    905  C   THR X 116      -9.675 -32.559  23.265  0.00  0.00            
ATOM    906  O   THR X 116      -9.311 -31.557  23.880  0.00  0.00            
ATOM    907  N   ASP X 117     -10.717 -32.565  22.437  0.00  0.00            
ATOM    908  CA  ASP X 117     -11.563 -31.377  22.177  0.00  0.00            
ATOM    909  CB  ASP X 117     -12.494 -31.514  20.966  0.00  0.00            
ATOM    910  CG  ASP X 117     -13.415 -32.723  21.047  0.00  0.00            
ATOM    911  OD1 ASP X 117     -13.247 -33.580  21.944  0.00  0.00            
ATOM    912  OD2 ASP X 117     -14.316 -32.815  20.192  0.00  0.00            
ATOM    913  C   ASP X 117     -12.168 -30.923  23.563  0.00  0.00            
ATOM    914  O   ASP X 117     -12.175 -29.722  23.815  0.00  0.00            
ATOM    915  N   ASP X 118     -12.619 -31.828  24.430  0.00  0.00            
ATOM    916  CA  ASP X 118     -13.063 -31.538  25.691  0.00  0.00            
ATOM    917  CB  ASP X 118     -13.558 -32.804  26.385  0.00  0.00            
ATOM    918  CG  ASP X 118     -14.679 -33.548  25.697  0.00  0.00            
ATOM    919  OD1 ASP X 118     -15.329 -32.991  24.789  0.00  0.00            
ATOM    920  OD2 ASP X 118     -14.919 -34.712  26.089  0.00  0.00            
ATOM    921  C   ASP X 118     -12.044 -30.750  26.531  0.00  0.00            
ATOM    922  O   ASP X 118     -12.361 -29.742  27.155  0.00  0.00            
ATOM    923  N   GLU X 119     -10.803 -31.217  26.495  0.00  0.00            
ATOM    924  CA  GLU X 119      -9.719 -30.593  27.259  0.00  0.00            
ATOM    925  CB  GLU X 119      -8.364 -31.328  27.048  0.00  0.00            
ATOM    926  CG  GLU X 119      -8.388 -32.720  27.660  0.00  0.00            
ATOM    927  CD  GLU X 119      -7.133 -33.519  27.348  0.00  0.00            
ATOM    928  OE1 GLU X 119      -6.369 -33.171  26.415  0.00  0.00            
ATOM    929  OE2 GLU X 119      -6.930 -34.505  28.082  0.00  0.00            
ATOM    930  C   GLU X 119      -9.469 -29.117  26.730  0.00  0.00            
ATOM    931  O   GLU X 119      -9.351 -28.123  27.431  0.00  0.00            
ATOM    932  N   VAL X 120      -9.302 -29.097  25.408  0.00  0.00            
ATOM    933  CA  VAL X 120      -8.999 -27.766  24.794  0.00  0.00            
ATOM    934  CB  VAL X 120      -8.693 -27.906  23.283  0.00  0.00            
ATOM    935  CG1 VAL X 120      -8.502 -26.545  22.614  0.00  0.00            
ATOM    936  CG2 VAL X 120      -7.499 -28.804  23.003  0.00  0.00            
ATOM    937  C   VAL X 120     -10.143 -26.803  25.028  0.00  0.00            
ATOM    938  O   VAL X 120      -9.963 -25.610  25.265  0.00  0.00            
ATOM    939  N   ASP X 121     -11.353 -27.356  24.983  0.00  0.00            
ATOM    940  CA  ASP X 121     -12.566 -26.467  25.175  0.00  0.00            
ATOM    941  CB  ASP X 121     -13.836 -27.293  24.945  0.00  0.00            
ATOM    942  CG  ASP X 121     -14.095 -27.593  23.480  0.00  0.00            
ATOM    943  OD1 ASP X 121     -13.457 -26.970  22.603  0.00  0.00            
ATOM    944  OD2 ASP X 121     -14.957 -28.458  23.210  0.00  0.00            
ATOM    945  C   ASP X 121     -12.496 -25.877  26.642  0.00  0.00            
ATOM    946  O   ASP X 121     -12.758 -24.696  26.847  0.00  0.00            
ATOM    947  N   GLU X 122     -12.133 -26.700  27.624  0.00  0.00            
ATOM    948  CA  GLU X 122     -12.020 -26.240  28.954  0.00  0.00            
ATOM    949  CB  GLU X 122     -11.716 -27.430  29.870  0.00  0.00            
ATOM    950  CG  GLU X 122     -12.779 -28.519  29.791  0.00  0.00            
ATOM    951  CD  GLU X 122     -12.489 -29.763  30.636  0.00  0.00            
ATOM    952  OE1 GLU X 122     -11.305 -30.050  30.943  0.00  0.00            
ATOM    953  OE2 GLU X 122     -13.466 -30.480  30.971  0.00  0.00            
ATOM    954  C   GLU X 122     -10.909 -25.165  29.093  0.00  0.00            
ATOM    955  O   GLU X 122     -11.116 -24.172  29.783  0.00  0.00            
ATOM    956  N   MET X 123      -9.778 -25.328  28.410  0.00  0.00            
ATOM    957  CA  MET X 123      -8.742 -24.355  28.420  0.00  0.00            
ATOM    958  CB  MET X 123      -7.565 -24.829  27.566  0.00  0.00            
ATOM    959  CG  MET X 123      -6.837 -25.979  28.220  0.00  0.00            
ATOM    960  SD  MET X 123      -5.620 -26.804  27.204  0.00  0.00            
ATOM    961  CE  MET X 123      -4.235 -25.642  27.341  0.00  0.00            
ATOM    962  C   MET X 123      -9.255 -22.986  27.926  0.00  0.00            
ATOM    963  O   MET X 123      -9.003 -21.948  28.531  0.00  0.00            
ATOM    964  N   ILE X 124     -10.006 -23.021  26.834  0.00  0.00            
ATOM    965  CA  ILE X 124     -10.548 -21.807  26.227  0.00  0.00            
ATOM    966  CB  ILE X 124     -11.194 -22.130  24.831  0.00  0.00            
ATOM    967  CG1 ILE X 124     -10.163 -22.799  23.907  0.00  0.00            
ATOM    968  CG2 ILE X 124     -11.734 -20.841  24.178  0.00  0.00            
ATOM    969  CD1 ILE X 124     -10.748 -23.494  22.666  0.00  0.00            
ATOM    970  C   ILE X 124     -11.556 -21.179  27.099  0.00  0.00            
ATOM    971  O   ILE X 124     -11.484 -19.958  27.277  0.00  0.00            
ATOM    972  N   ARG X 125     -12.498 -21.938  27.659  0.00  0.00            
ATOM    973  CA  ARG X 125     -13.516 -21.451  28.576  0.00  0.00            
ATOM    974  CB  ARG X 125     -14.284 -22.640  29.167  0.00  0.00            
ATOM    975  CG  ARG X 125     -15.596 -22.293  29.894  0.00  0.00            
ATOM    976  CD  ARG X 125     -16.207 -23.600  30.410  0.00  0.00            
ATOM    977  NE  ARG X 125     -17.281 -23.409  31.387  0.00  0.00            
ATOM    978  CZ  ARG X 125     -18.553 -23.361  30.985  0.00  0.00            
ATOM    979  NH1 ARG X 125     -18.821 -23.456  29.688  0.00  0.00            
ATOM    980  NH2 ARG X 125     -19.554 -23.206  31.829  0.00  0.00            
ATOM    981  C   ARG X 125     -12.904 -20.694  29.774  0.00  0.00            
ATOM    982  O   ARG X 125     -13.394 -19.663  30.231  0.00  0.00            
ATOM    983  N   GLU X 126     -11.797 -21.247  30.266  0.00  0.00            
ATOM    984  CA  GLU X 126     -11.140 -20.611  31.438  0.00  0.00            
ATOM    985  CB  GLU X 126      -9.884 -21.412  31.766  0.00  0.00            
ATOM    986  CG  GLU X 126     -10.139 -22.827  32.330  0.00  0.00            
ATOM    987  CD  GLU X 126     -10.562 -22.677  33.782  0.00  0.00            
ATOM    988  OE1 GLU X 126      -9.742 -22.183  34.595  0.00  0.00            
ATOM    989  OE2 GLU X 126     -11.730 -23.002  34.087  0.00  0.00            
ATOM    990  C   GLU X 126     -10.679 -19.162  31.068  0.00  0.00            
ATOM    991  O   GLU X 126     -10.542 -18.287  31.925  0.00  0.00            
ATOM    992  N   ALA X 127     -10.290 -18.995  29.806  0.00  0.00            
ATOM    993  CA  ALA X 127      -9.626 -17.710  29.436  0.00  0.00            
ATOM    994  CB  ALA X 127      -8.790 -16.511  29.024  0.00  0.00            
ATOM    995  C   ALA X 127     -10.577 -16.850  28.688  0.00  0.00            
ATOM    996  O   ALA X 127     -10.325 -15.659  28.645  0.00  0.00            
ATOM    997  N   ASP X 128     -11.609 -17.380  28.059  0.00  0.00            
ATOM    998  CA  ASP X 128     -12.659 -16.648  27.378  0.00  0.00            
ATOM    999  CB  ASP X 128     -13.593 -17.695  26.722  0.00  0.00            
ATOM   1000  CG  ASP X 128     -14.325 -17.181  25.508  0.00  0.00            
ATOM   1001  OD1 ASP X 128     -14.617 -15.951  25.441  0.00  0.00            
ATOM   1002  OD2 ASP X 128     -14.692 -17.906  24.579  0.00  0.00            
ATOM   1003  C   ASP X 128     -13.366 -15.569  28.211  0.00  0.00            
ATOM   1004  O   ASP X 128     -13.982 -15.969  29.189  0.00  0.00            
ATOM   1005  N   ILE X 129     -13.354 -14.296  27.826  0.00  0.00            
ATOM   1006  CA  ILE X 129     -14.081 -13.314  28.551  0.00  0.00            
ATOM   1007  CB  ILE X 129     -13.229 -12.082  28.769  0.00  0.00            
ATOM   1008  CG1 ILE X 129     -12.038 -12.426  29.636  0.00  0.00            
ATOM   1009  CG2 ILE X 129     -14.041 -11.020  29.477  0.00  0.00            
ATOM   1010  CD1 ILE X 129     -11.262 -11.245  29.999  0.00  0.00            
ATOM   1011  C   ILE X 129     -15.272 -12.995  27.716  0.00  0.00            
ATOM   1012  O   ILE X 129     -16.372 -13.244  28.200  0.00  0.00            
ATOM   1013  N   ASP X 130     -15.122 -12.503  26.496  0.00  0.00            
ATOM   1014  CA  ASP X 130     -16.227 -12.197  25.571  0.00  0.00            
ATOM   1015  CB  ASP X 130     -15.718 -11.835  24.177  0.00  0.00            
ATOM   1016  CG  ASP X 130     -14.995 -10.503  24.144  0.00  0.00            
ATOM   1017  OD1 ASP X 130     -15.177  -9.689  25.068  0.00  0.00            
ATOM   1018  OD2 ASP X 130     -14.241 -10.265  23.185  0.00  0.00            
ATOM   1019  C   ASP X 130     -17.205 -13.349  25.215  0.00  0.00            
ATOM   1020  O   ASP X 130     -18.298 -13.064  24.730  0.00  0.00            
ATOM   1021  N   GLY X 131     -16.838 -14.594  25.478  0.00  0.00            
ATOM   1022  CA  GLY X 131     -17.776 -15.662  25.216  0.00  0.00            
ATOM   1023  C   GLY X 131     -17.850 -16.026  23.836  0.00  0.00            
ATOM   1024  O   GLY X 131     -18.908 -16.449  23.365  0.00  0.00            
ATOM   1025  N   ASP X 132     -16.742 -15.883  23.114  0.00  0.00            
ATOM   1026  CA  ASP X 132     -16.908 -16.203  21.524  0.00  0.00            
ATOM   1027  CB  ASP X 132     -15.799 -15.444  20.801  0.00  0.00            
ATOM   1028  CG  ASP X 132     -15.902 -13.946  20.907  0.00  0.00            
ATOM   1029  OD1 ASP X 132     -16.823 -13.298  20.349  0.00  0.00            
ATOM   1030  OD2 ASP X 132     -14.995 -13.388  21.583  0.00  0.00            
ATOM   1031  C   ASP X 132     -16.363 -17.590  21.143  0.00  0.00            
ATOM   1032  O   ASP X 132     -16.198 -17.926  19.964  0.00  0.00            
ATOM   1033  N   GLY X 133     -15.958 -18.322  22.183  0.00  0.00            
ATOM   1034  CA  GLY X 133     -15.244 -19.603  22.131  0.00  0.00            
ATOM   1035  C   GLY X 133     -13.943 -19.549  21.322  0.00  0.00            
ATOM   1036  O   GLY X 133     -13.605 -20.420  20.520  0.00  0.00            
ATOM   1037  N   HIS X 134     -13.211 -18.472  21.585  0.00  0.00            
ATOM   1038  CA  HIS X 134     -11.935 -18.151  20.911  0.00  0.00            
ATOM   1039  CB  HIS X 134     -11.961 -17.214  19.683  0.00  0.00            
ATOM   1040  CG  HIS X 134     -12.532 -17.838  18.441  0.00  0.00            
ATOM   1041  ND1 HIS X 134     -13.864 -18.127  18.305  0.00  0.00            
ATOM   1042  CD2 HIS X 134     -11.930 -18.253  17.285  0.00  0.00            
ATOM   1043  CE1 HIS X 134     -14.087 -18.684  17.114  0.00  0.00            
ATOM   1044  NE2 HIS X 134     -12.914 -18.737  16.479  0.00  0.00            
ATOM   1045  C   HIS X 134     -10.942 -17.411  22.014  0.00  0.00            
ATOM   1046  O   HIS X 134     -11.454 -16.571  22.750  0.00  0.00            
ATOM   1047  N   ILE X 135      -9.633 -17.494  21.814  0.00  0.00            
ATOM   1048  CA  ILE X 135      -8.992 -16.481  22.684  0.00  0.00            
ATOM   1049  CB  ILE X 135      -7.854 -17.310  23.323  0.00  0.00            
ATOM   1050  CG1 ILE X 135      -8.459 -18.452  24.142  0.00  0.00            
ATOM   1051  CG2 ILE X 135      -6.945 -16.390  24.109  0.00  0.00            
ATOM   1052  CD1 ILE X 135      -9.341 -18.028  25.291  0.00  0.00            
ATOM   1053  C   ILE X 135      -8.460 -15.254  21.768  0.00  0.00            
ATOM   1054  O   ILE X 135      -7.920 -15.479  20.689  0.00  0.00            
ATOM   1055  N   ASN X 136      -8.662 -14.031  22.240  0.00  0.00            
ATOM   1056  CA  ASN X 136      -8.115 -12.942  21.583  0.00  0.00            
ATOM   1057  CB  ASN X 136      -9.188 -11.913  21.226  0.00  0.00            
ATOM   1058  CG  ASN X 136      -8.614 -10.748  20.391  0.00  0.00            
ATOM   1059  OD1 ASN X 136      -8.457 -10.883  19.187  0.00  0.00            
ATOM   1060  ND2 ASN X 136      -8.193  -9.644  21.011  0.00  0.00            
ATOM   1061  C   ASN X 136      -7.133 -12.430  22.631  0.00  0.00            
ATOM   1062  O   ASN X 136      -7.145 -12.673  23.838  0.00  0.00            
ATOM   1063  N   TYR X 137      -6.104 -11.845  22.020  0.00  0.00            
ATOM   1064  CA  TYR X 137      -4.841 -11.226  22.546  0.00  0.00            
ATOM   1065  CB  TYR X 137      -4.158 -10.147  21.707  0.00  0.00            
ATOM   1066  CG  TYR X 137      -2.706  -9.927  22.064  0.00  0.00            
ATOM   1067  CD1 TYR X 137      -1.697 -10.754  21.589  0.00  0.00            
ATOM   1068  CD2 TYR X 137      -2.348  -8.872  22.892  0.00  0.00            
ATOM   1069  CE1 TYR X 137      -0.370 -10.541  21.937  0.00  0.00            
ATOM   1070  CE2 TYR X 137      -1.029  -8.647  23.236  0.00  0.00            
ATOM   1071  CZ  TYR X 137      -0.043  -9.480  22.752  0.00  0.00            
ATOM   1072  OH  TYR X 137       1.266  -9.243  23.110  0.00  0.00            
ATOM   1073  C   TYR X 137      -5.009 -10.828  23.976  0.00  0.00            
ATOM   1074  O   TYR X 137      -4.261 -11.299  24.840  0.00  0.00            
ATOM   1075  N   GLU X 138      -5.966  -9.941  24.251  0.00  0.00            
ATOM   1076  CA  GLU X 138      -6.226  -9.459  25.631  0.00  0.00            
ATOM   1077  CB  GLU X 138      -7.452  -8.539  25.671  0.00  0.00            
ATOM   1078  CG  GLU X 138      -7.177  -7.171  26.239  0.00  0.00            
ATOM   1079  CD  GLU X 138      -6.530  -6.236  25.237  0.00  0.00            
ATOM   1080  OE1 GLU X 138      -7.231  -5.769  24.308  0.00  0.00            
ATOM   1081  OE2 GLU X 138      -5.319  -5.968  25.377  0.00  0.00            
ATOM   1082  C   GLU X 138      -6.509 -10.646  26.564  0.00  0.00            
ATOM   1083  O   GLU X 138      -5.952 -10.761  27.665  0.00  0.00            
ATOM   1084  N   GLU X 139      -7.356 -11.554  26.082  0.00  0.00            
ATOM   1085  CA  GLU X 139      -7.688 -12.757  26.897  0.00  0.00            
ATOM   1086  CB  GLU X 139      -8.808 -13.552  26.234  0.00  0.00            
ATOM   1087  CG  GLU X 139     -10.173 -12.932  26.472  0.00  0.00            
ATOM   1088  CD  GLU X 139     -11.250 -13.729  25.767  0.00  0.00            
ATOM   1089  OE1 GLU X 139     -11.073 -14.033  24.568  0.00  0.00            
ATOM   1090  OE2 GLU X 139     -12.285 -14.039  26.408  0.00  0.00            
ATOM   1091  C   GLU X 139      -6.453 -13.602  27.125  0.00  0.00            
ATOM   1092  O   GLU X 139      -6.252 -14.071  28.242  0.00  0.00            
ATOM   1093  N   PHE X 140      -5.598 -13.740  26.120  0.00  0.00            
ATOM   1094  CA  PHE X 140      -4.363 -14.464  26.168  0.00  0.00            
ATOM   1095  CB  PHE X 140      -3.715 -14.572  24.800  0.00  0.00            
ATOM   1096  CG  PHE X 140      -2.732 -15.705  24.749  0.00  0.00            
ATOM   1097  CD1 PHE X 140      -3.138 -17.008  24.946  0.00  0.00            
ATOM   1098  CD2 PHE X 140      -1.385 -15.419  24.546  0.00  0.00            
ATOM   1099  CE1 PHE X 140      -2.192 -18.020  24.926  0.00  0.00            
ATOM   1100  CE2 PHE X 140      -0.439 -16.424  24.519  0.00  0.00            
ATOM   1101  CZ  PHE X 140      -0.856 -17.729  24.709  0.00  0.00            
ATOM   1102  C   PHE X 140      -3.404 -13.853  27.207  0.00  0.00            
ATOM   1103  O   PHE X 140      -2.908 -14.563  28.086  0.00  0.00            
ATOM   1104  N   VAL X 141      -3.191 -12.546  27.139  0.00  0.00            
ATOM   1105  CA  VAL X 141      -2.314 -11.857  28.050  0.00  0.00            
ATOM   1106  CB  VAL X 141      -2.099 -10.375  27.638  0.00  0.00            
ATOM   1107  CG1 VAL X 141      -1.451  -9.561  28.738  0.00  0.00            
ATOM   1108  CG2 VAL X 141      -1.289 -10.229  26.355  0.00  0.00            
ATOM   1109  C   VAL X 141      -2.777 -11.987  29.474  0.00  0.00            
ATOM   1110  O   VAL X 141      -1.961 -12.307  30.345  0.00  0.00            
ATOM   1111  N   ARG X 142      -4.056 -11.720  29.743  0.00  0.00            
ATOM   1112  CA  ARG X 142      -4.630 -11.819  31.086  0.00  0.00            
ATOM   1113  CB  ARG X 142      -6.147 -11.611  30.996  0.00  0.00            
ATOM   1114  CG  ARG X 142      -6.869 -11.370  32.335  0.00  0.00            
ATOM   1115  CD  ARG X 142      -8.361 -11.189  32.037  0.00  0.00            
ATOM   1116  NE  ARG X 142      -9.217 -11.267  33.223  0.00  0.00            
ATOM   1117  CZ  ARG X 142      -9.554 -10.156  33.882  0.00  0.00            
ATOM   1118  NH1 ARG X 142      -9.073  -8.991  33.464  0.00  0.00            
ATOM   1119  NH2 ARG X 142     -10.334 -10.176  34.946  0.00  0.00            
ATOM   1120  C   ARG X 142      -4.371 -13.202  31.701  0.00  0.00            
ATOM   1121  O   ARG X 142      -3.943 -13.328  32.845  0.00  0.00            
ATOM   1122  N   MET X 143      -4.602 -14.233  30.899  0.00  0.00            
ATOM   1123  CA  MET X 143      -4.430 -15.618  31.343  0.00  0.00            
ATOM   1124  CB  MET X 143      -4.995 -16.613  30.323  0.00  0.00            
ATOM   1125  CG  MET X 143      -6.505 -16.760  30.467  0.00  0.00            
ATOM   1126  SD  MET X 143      -7.288 -17.715  29.169  0.00  0.00            
ATOM   1127  CE  MET X 143      -6.479 -19.301  29.374  0.00  0.00            
ATOM   1128  C   MET X 143      -2.937 -15.909  31.617  0.00  0.00            
ATOM   1129  O   MET X 143      -2.606 -16.426  32.688  0.00  0.00            
ATOM   1130  N   MET X 144      -2.055 -15.531  30.702  0.00  0.00            
ATOM   1131  CA  MET X 144      -0.647 -15.725  30.841  0.00  0.00            
ATOM   1132  CB  MET X 144       0.130 -15.250  29.612  0.00  0.00            
ATOM   1133  CG  MET X 144       1.621 -15.582  29.691  0.00  0.00            
ATOM   1134  SD  MET X 144       1.993 -17.360  29.413  0.00  0.00            
ATOM   1135  CE  MET X 144       1.768 -17.426  27.575  0.00  0.00            
ATOM   1136  C   MET X 144      -0.127 -15.055  32.175  0.00  0.00            
ATOM   1137  O   MET X 144       0.505 -15.623  33.068  0.00  0.00            
ATOM   1138  N   VAL X 145      -0.429 -13.753  32.215  0.00  0.00            
ATOM   1139  CA  VAL X 145       0.119 -12.992  33.425  0.00  0.00            
ATOM   1140  CB  VAL X 145       0.493 -11.580  32.965  0.00  0.00            
ATOM   1141  CG1 VAL X 145       1.567 -11.650  31.899  0.00  0.00            
ATOM   1142  CG2 VAL X 145      -0.735 -10.845  32.461  0.00  0.00            
ATOM   1143  C   VAL X 145      -0.591 -13.460  34.711  0.00  0.00            
ATOM   1144  O   VAL X 145       0.081 -13.741  35.708  0.00  0.00            
ATOM   1145  N   SER X 146      -1.909 -13.599  34.674  0.00  0.00            
ATOM   1146  CA  SER X 146      -2.691 -14.030  35.811  0.00  0.00            
ATOM   1147  CB  SER X 146      -4.201 -13.986  35.525  0.00  0.00            
ATOM   1148  OG  SER X 146      -4.571 -14.914  34.523  0.00  0.00            
ATOM   1149  C   SER X 146      -2.164 -15.439  36.315  0.00  0.00            
ATOM   1150  O   SER X 146      -1.807 -15.699  37.465  0.00  0.00            
END
ATOM      1  N   GLU X   1      21.284  -3.484  37.200  0.00  0.00            
ATOM      2  CA  GLU X   1      21.964  -3.869  35.882  0.00  0.00            
ATOM      3  CB  GLU X   1      20.595  -3.942  35.191  0.00  0.00            
ATOM      4  CG  GLU X   1      20.718  -4.110  33.673  0.00  0.00            
ATOM      5  CD  GLU X   1      19.419  -4.455  32.981  0.00  0.00            
ATOM      6  OE1 GLU X   1      18.350  -4.503  33.645  0.00  0.00            
ATOM      7  OE2 GLU X   1      19.433  -4.679  31.732  0.00  0.00            
ATOM      8  C   GLU X   1      22.459  -3.272  34.953  0.00  0.00            
ATOM      9  O   GLU X   1      22.219  -2.061  34.897  0.00  0.00            
ATOM     10  N   GLN X   2      23.527  -3.832  34.390  0.00  0.00            
ATOM     11  CA  GLN X   2      24.097  -2.908  33.503  0.00  0.00            
ATOM     12  CB  GLN X   2      25.220  -3.895  33.170  0.00  0.00            
ATOM     13  CG  GLN X   2      26.361  -3.299  32.344  0.00  0.00            
ATOM     14  CD  GLN X   2      27.209  -2.350  33.154  0.00  0.00            
ATOM     15  OE1 GLN X   2      27.306  -2.357  34.375  0.00  0.00            
ATOM     16  NE2 GLN X   2      27.892  -1.385  32.489  0.00  0.00            
ATOM     17  C   GLN X   2      24.459  -2.364  32.284  0.00  0.00            
ATOM     18  O   GLN X   2      24.790  -3.058  31.323  0.00  0.00            
ATOM     19  N   LEU X   3      23.840  -1.179  32.132  0.00  0.00            
ATOM     20  CA  LEU X   3      23.746  -1.000  30.774  0.00  0.00            
ATOM     21  CB  LEU X   3      22.992   0.333  30.876  0.00  0.00            
ATOM     22  CG  LEU X   3      21.692   0.226  31.683  0.00  0.00            
ATOM     23  CD1 LEU X   3      20.966   1.570  31.683  0.00  0.00            
ATOM     24  CD2 LEU X   3      20.797  -0.860  31.079  0.00  0.00            
ATOM     25  C   LEU X   3      24.631  -0.658  29.926  0.00  0.00            
ATOM     26  O   LEU X   3      25.631  -0.287  30.529  0.00  0.00            
ATOM     27  N   THR X   4      24.637  -0.953  28.636  0.00  0.00            
ATOM     28  CA  THR X   4      25.811  -0.794  27.796  0.00  0.00            
ATOM     29  CB  THR X   4      25.522  -1.700  26.544  0.00  0.00            
ATOM     30  OG1 THR X   4      24.336  -1.081  25.924  0.00  0.00            
ATOM     31  CG2 THR X   4      25.320  -3.177  26.771  0.00  0.00            
ATOM     32  C   THR X   4      25.748   0.595  27.072  0.00  0.00            
ATOM     33  O   THR X   4      24.755   1.252  26.760  0.00  0.00            
ATOM     34  N   GLU X   5      26.994   1.050  26.927  0.00  0.00            
ATOM     35  CA  GLU X   5      27.281   2.245  26.343  0.00  0.00            
ATOM     36  CB  GLU X   5      28.725   2.463  25.915  0.00  0.00            
ATOM     37  CG  GLU X   5      29.657   2.470  27.112  0.00  0.00            
ATOM     38  CD  GLU X   5      31.055   2.858  26.775  0.00  0.00            
ATOM     39  OE1 GLU X   5      31.522   2.766  25.657  0.00  0.00            
ATOM     40  OE2 GLU X   5      31.845   3.215  27.779  0.00  0.00            
ATOM     41  C   GLU X   5      26.492   2.765  25.169  0.00  0.00            
ATOM     42  O   GLU X   5      26.137   3.924  24.978  0.00  0.00            
ATOM     43  N   GLU X   6      26.240   1.772  24.317  0.00  0.00            
ATOM     44  CA  GLU X   6      25.413   2.117  23.169  0.00  0.00            
ATOM     45  CB  GLU X   6      25.513   1.024  22.140  0.00  0.00            
ATOM     46  CG  GLU X   6      26.853   0.890  21.473  0.00  0.00            
ATOM     47  CD  GLU X   6      26.933  -0.359  20.573  0.00  0.00            
ATOM     48  OE1 GLU X   6      26.010  -1.225  20.618  0.00  0.00            
ATOM     49  OE2 GLU X   6      27.932  -0.477  19.822  0.00  0.00            
ATOM     50  C   GLU X   6      24.010   2.546  23.675  0.00  0.00            
ATOM     51  O   GLU X   6      23.406   3.578  23.396  0.00  0.00            
ATOM     52  N   GLN X   7      23.574   1.660  24.555  0.00  0.00            
ATOM     53  CA  GLN X   7      22.321   1.849  25.168  0.00  0.00            
ATOM     54  CB  GLN X   7      21.978   0.630  25.996  0.00  0.00            
ATOM     55  CG  GLN X   7      21.780  -0.579  25.066  0.00  0.00            
ATOM     56  CD  GLN X   7      21.280  -1.738  25.853  0.00  0.00            
ATOM     57  OE1 GLN X   7      20.239  -1.607  26.486  0.00  0.00            
ATOM     58  NE2 GLN X   7      21.990  -2.865  25.848  0.00  0.00            
ATOM     59  C   GLN X   7      22.194   3.159  25.835  0.00  0.00            
ATOM     60  O   GLN X   7      21.185   3.837  25.785  0.00  0.00            
ATOM     61  N   ILE X   8      23.309   3.591  26.406  0.00  0.00            
ATOM     62  CA  ILE X   8      23.370   4.888  26.959  0.00  0.00            
ATOM     63  CB  ILE X   8      24.704   5.121  27.714  0.00  0.00            
ATOM     64  CG1 ILE X   8      24.835   4.148  28.886  0.00  0.00            
ATOM     65  CG2 ILE X   8      24.763   6.546  28.224  0.00  0.00            
ATOM     66  CD1 ILE X   8      26.152   4.291  29.653  0.00  0.00            
ATOM     67  C   ILE X   8      23.356   5.989  25.881  0.00  0.00            
ATOM     68  O   ILE X   8      22.663   6.990  26.033  0.00  0.00            
ATOM     69  N   ALA X   9      24.038   5.765  24.760  0.00  0.00            
ATOM     70  CA  ALA X   9      23.951   6.600  23.668  0.00  0.00            
ATOM     71  CB  ALA X   9      24.862   6.103  22.565  0.00  0.00            
ATOM     72  C   ALA X   9      22.549   6.759  23.083  0.00  0.00            
ATOM     73  O   ALA X   9      22.119   7.867  22.782  0.00  0.00            
ATOM     74  N   GLU X  10      21.807   5.659  22.970  0.00  0.00            
ATOM     75  CA  GLU X  10      20.517   5.727  22.598  0.00  0.00            
ATOM     76  CB  GLU X  10      19.975   4.298  22.492  0.00  0.00            
ATOM     77  CG  GLU X  10      20.822   3.414  21.584  0.00  0.00            
ATOM     78  CD  GLU X  10      20.362   1.955  21.497  0.00  0.00            
ATOM     79  OE1 GLU X  10      19.695   1.451  22.434  0.00  0.00            
ATOM     80  OE2 GLU X  10      20.705   1.297  20.483  0.00  0.00            
ATOM     81  C   GLU X  10      19.575   6.583  23.474  0.00  0.00            
ATOM     82  O   GLU X  10      18.786   7.405  23.020  0.00  0.00            
ATOM     83  N   PHE X  11      19.728   6.400  24.784  0.00  0.00            
ATOM     84  CA  PHE X  11      18.991   7.214  25.649  0.00  0.00            
ATOM     85  CB  PHE X  11      19.163   6.771  27.083  0.00  0.00            
ATOM     86  CG  PHE X  11      18.471   5.530  27.513  0.00  0.00            
ATOM     87  CD1 PHE X  11      18.989   4.282  27.223  0.00  0.00            
ATOM     88  CD2 PHE X  11      17.342   5.576  28.335  0.00  0.00            
ATOM     89  CE1 PHE X  11      18.379   3.149  27.729  0.00  0.00            
ATOM     90  CE2 PHE X  11      16.699   4.450  28.784  0.00  0.00            
ATOM     91  CZ  PHE X  11      17.223   3.209  28.508  0.00  0.00            
ATOM     92  C   PHE X  11      19.307   8.665  25.663  0.00  0.00            
ATOM     93  O   PHE X  11      18.397   9.487  25.710  0.00  0.00            
ATOM     94  N   LYS X  12      20.576   9.026  25.490  0.00  0.00            
ATOM     95  CA  LYS X  12      20.954  10.342  25.295  0.00  0.00            
ATOM     96  CB  LYS X  12      22.459  10.552  25.358  0.00  0.00            
ATOM     97  CG  LYS X  12      23.026  10.138  26.722  0.00  0.00            
ATOM     98  CD  LYS X  12      24.471  10.544  26.853  0.00  0.00            
ATOM     99  CE  LYS X  12      25.138  10.107  28.150  0.00  0.00            
ATOM    100  NZ  LYS X  12      26.519   9.595  27.881  0.00  0.00            
ATOM    101  C   LYS X  12      20.309  11.021  24.066  0.00  0.00            
ATOM    102  O   LYS X  12      19.828  12.146  24.149  0.00  0.00            
ATOM    103  N   GLU X  13      20.250  10.308  22.943  0.00  0.00            
ATOM    104  CA  GLU X  13      19.589  10.764  21.860  0.00  0.00            
ATOM    105  CB  GLU X  13      19.782   9.765  20.714  0.00  0.00            
ATOM    106  CG  GLU X  13      21.251   9.478  20.427  0.00  0.00            
ATOM    107  CD  GLU X  13      21.499   8.433  19.334  0.00  0.00            
ATOM    108  OE1 GLU X  13      20.619   7.573  19.078  0.00  0.00            
ATOM    109  OE2 GLU X  13      22.609   8.459  18.746  0.00  0.00            
ATOM    110  C   GLU X  13      18.071  11.085  22.113  0.00  0.00            
ATOM    111  O   GLU X  13      17.517  12.124  21.770  0.00  0.00            
ATOM    112  N   ALA X  14      17.423  10.119  22.761  0.00  0.00            
ATOM    113  CA  ALA X  14      16.082  10.359  23.067  0.00  0.00            
ATOM    114  CB  ALA X  14      15.508   9.097  23.677  0.00  0.00            
ATOM    115  C   ALA X  14      15.831  11.500  24.060  0.00  0.00            
ATOM    116  O   ALA X  14      14.944  12.332  23.899  0.00  0.00            
ATOM    117  N   PHE X  15      16.689  11.570  25.076  0.00  0.00            
ATOM    118  CA  PHE X  15      16.598  12.651  25.977  0.00  0.00            
ATOM    119  CB  PHE X  15      17.671  12.445  27.069  0.00  0.00            
ATOM    120  CG  PHE X  15      18.181  13.726  27.726  0.00  0.00            
ATOM    121  CD1 PHE X  15      17.364  14.450  28.605  0.00  0.00            
ATOM    122  CD2 PHE X  15      19.465  14.181  27.419  0.00  0.00            
ATOM    123  CE1 PHE X  15      17.854  15.629  29.165  0.00  0.00            
ATOM    124  CE2 PHE X  15      19.946  15.358  27.985  0.00  0.00            
ATOM    125  CZ  PHE X  15      19.139  16.084  28.861  0.00  0.00            
ATOM    126  C   PHE X  15      16.854  14.035  25.354  0.00  0.00            
ATOM    127  O   PHE X  15      16.141  14.995  25.627  0.00  0.00            
ATOM    128  N   ALA X  16      17.838  14.117  24.461  0.00  0.00            
ATOM    129  CA  ALA X  16      18.061  15.286  23.761  0.00  0.00            
ATOM    130  CB  ALA X  16      19.264  15.107  22.859  0.00  0.00            
ATOM    131  C   ALA X  16      16.940  15.801  22.893  0.00  0.00            
ATOM    132  O   ALA X  16      16.684  17.006  22.728  0.00  0.00            
ATOM    133  N   LEU X  17      16.219  14.816  22.360  0.00  0.00            
ATOM    134  CA  LEU X  17      15.099  15.155  21.455  0.00  0.00            
ATOM    135  CB  LEU X  17      14.720  13.968  20.536  0.00  0.00            
ATOM    136  CG  LEU X  17      15.805  13.552  19.524  0.00  0.00            
ATOM    137  CD1 LEU X  17      15.297  12.396  18.705  0.00  0.00            
ATOM    138  CD2 LEU X  17      16.118  14.700  18.593  0.00  0.00            
ATOM    139  C   LEU X  17      14.114  16.136  22.245  0.00  0.00            
ATOM    140  O   LEU X  17      13.670  17.201  21.825  0.00  0.00            
ATOM    141  N   PHE X  18      13.800  15.644  23.437  0.00  0.00            
ATOM    142  CA  PHE X  18      12.886  16.400  24.235  0.00  0.00            
ATOM    143  CB  PHE X  18      12.146  15.433  25.166  0.00  0.00            
ATOM    144  CG  PHE X  18      11.145  14.566  24.462  0.00  0.00            
ATOM    145  CD1 PHE X  18      11.525  13.346  23.923  0.00  0.00            
ATOM    146  CD2 PHE X  18       9.823  14.982  24.316  0.00  0.00            
ATOM    147  CE1 PHE X  18      10.609  12.547  23.246  0.00  0.00            
ATOM    148  CE2 PHE X  18       8.896  14.191  23.640  0.00  0.00            
ATOM    149  CZ  PHE X  18       9.292  12.971  23.105  0.00  0.00            
ATOM    150  C   PHE X  18      13.356  17.580  25.005  0.00  0.00            
ATOM    151  O   PHE X  18      12.611  18.416  25.496  0.00  0.00            
ATOM    152  N   ASP X  19      14.679  17.649  25.097  0.00  0.00            
ATOM    153  CA  ASP X  19      15.313  18.796  25.821  0.00  0.00            
ATOM    154  CB  ASP X  19      16.796  18.561  26.149  0.00  0.00            
ATOM    155  CG  ASP X  19      17.025  17.389  27.084  0.00  0.00            
ATOM    156  OD1 ASP X  19      16.057  16.859  27.668  0.00  0.00            
ATOM    157  OD2 ASP X  19      18.204  16.999  27.228  0.00  0.00            
ATOM    158  C   ASP X  19      15.985  19.465  24.487  0.00  0.00            
ATOM    159  O   ASP X  19      17.134  19.207  24.099  0.00  0.00            
ATOM    160  N   LYS X  20      15.170  20.306  23.853  0.00  0.00            
ATOM    161  CA  LYS X  20      15.464  21.049  22.797  0.00  0.00            
ATOM    162  CB  LYS X  20      14.266  21.797  22.218  0.00  0.00            
ATOM    163  CG  LYS X  20      13.061  20.921  21.978  0.00  0.00            
ATOM    164  CD  LYS X  20      11.897  21.736  21.466  0.00  0.00            
ATOM    165  CE  LYS X  20      10.662  20.879  21.323  0.00  0.00            
ATOM    166  NZ  LYS X  20       9.489  21.705  20.954  0.00  0.00            
ATOM    167  C   LYS X  20      16.571  22.038  23.071  0.00  0.00            
ATOM    168  O   LYS X  20      17.633  22.110  22.443  0.00  0.00            
ATOM    169  N   ASP X  21      16.246  22.889  24.044  0.00  0.00            
ATOM    170  CA  ASP X  21      17.243  23.896  24.382  0.00  0.00            
ATOM    171  CB  ASP X  21      16.681  24.770  25.505  0.00  0.00            
ATOM    172  CG  ASP X  21      15.662  25.775  25.019  0.00  0.00            
ATOM    173  OD1 ASP X  21      15.697  26.147  23.825  0.00  0.00            
ATOM    174  OD2 ASP X  21      14.829  26.208  25.844  0.00  0.00            
ATOM    175  C   ASP X  21      18.565  23.617  25.035  0.00  0.00            
ATOM    176  O   ASP X  21      19.461  24.419  25.301  0.00  0.00            
ATOM    177  N   GLY X  22      18.624  22.335  25.374  0.00  0.00            
ATOM    178  CA  GLY X  22      19.702  21.783  26.195  0.00  0.00            
ATOM    179  C   GLY X  22      20.224  22.246  27.554  0.00  0.00            
ATOM    180  O   GLY X  22      21.280  21.918  28.079  0.00  0.00            
ATOM    181  N   ASP X  23      19.229  22.887  28.232  0.00  0.00            
ATOM    182  CA  ASP X  23      19.131  23.288  29.519  0.00  0.00            
ATOM    183  CB  ASP X  23      18.513  24.665  29.819  0.00  0.00            
ATOM    184  CG  ASP X  23      18.902  25.267  31.157  0.00  0.00            
ATOM    185  OD1 ASP X  23      19.358  24.524  32.024  0.00  0.00            
ATOM    186  OD2 ASP X  23      18.782  26.525  31.366  0.00  0.00            
ATOM    187  C   ASP X  23      19.059  22.347  30.659  0.00  0.00            
ATOM    188  O   ASP X  23      19.202  22.662  31.825  0.00  0.00            
ATOM    189  N   GLY X  24      18.781  21.103  30.310  0.00  0.00            
ATOM    190  CA  GLY X  24      18.766  20.112  31.358  0.00  0.00            
ATOM    191  C   GLY X  24      17.274  19.544  31.648  0.00  0.00            
ATOM    192  O   GLY X  24      17.006  18.361  31.882  0.00  0.00            
ATOM    193  N   THR X  25      16.415  20.547  31.843  0.00  0.00            
ATOM    194  CA  THR X  25      15.040  20.182  31.902  0.00  0.00            
ATOM    195  CB  THR X  25      14.684  21.324  32.844  0.00  0.00            
ATOM    196  OG1 THR X  25      15.810  21.475  33.702  0.00  0.00            
ATOM    197  CG2 THR X  25      13.420  21.086  33.648  0.00  0.00            
ATOM    198  C   THR X  25      14.032  20.222  30.638  0.00  0.00            
ATOM    199  O   THR X  25      14.278  20.745  29.550  0.00  0.00            
ATOM    200  N   ILE X  26      12.944  19.484  30.836  0.00  0.00            
ATOM    201  CA  ILE X  26      11.999  19.279  29.861  0.00  0.00            
ATOM    202  CB  ILE X  26      11.765  17.844  29.392  0.00  0.00            
ATOM    203  CG1 ILE X  26      13.100  17.228  28.911  0.00  0.00            
ATOM    204  CG2 ILE X  26      10.774  17.847  28.218  0.00  0.00            
ATOM    205  CD1 ILE X  26      12.949  15.831  28.308  0.00  0.00            
ATOM    206  C   ILE X  26      10.851  19.979  30.061  0.00  0.00            
ATOM    207  O   ILE X  26      10.207  19.482  30.984  0.00  0.00            
ATOM    208  N   THR X  27      10.447  21.084  29.427  0.00  0.00            
ATOM    209  CA  THR X  27       9.086  21.544  30.218  0.00  0.00            
ATOM    210  CB  THR X  27       9.330  23.053  30.303  0.00  0.00            
ATOM    211  OG1 THR X  27       9.826  23.498  29.042  0.00  0.00            
ATOM    212  CG2 THR X  27      10.356  23.369  31.396  0.00  0.00            
ATOM    213  C   THR X  27       7.967  21.124  29.425  0.00  0.00            
ATOM    214  O   THR X  27       8.226  20.476  28.410  0.00  0.00            
ATOM    215  N   THR X  28       6.727  21.444  29.772  0.00  0.00            
ATOM    216  CA  THR X  28       5.577  21.016  28.985  0.00  0.00            
ATOM    217  CB  THR X  28       4.264  21.530  29.617  0.00  0.00            
ATOM    218  OG1 THR X  28       4.235  22.961  29.565  0.00  0.00            
ATOM    219  CG2 THR X  28       4.151  21.065  31.061  0.00  0.00            
ATOM    220  C   THR X  28       5.615  21.456  27.557  0.00  0.00            
ATOM    221  O   THR X  28       5.190  20.742  26.651  0.00  0.00            
ATOM    222  N   LYS X  29       6.193  22.636  27.338  0.00  0.00            
ATOM    223  CA  LYS X  29       6.378  23.119  25.995  0.00  0.00            
ATOM    224  CB  LYS X  29       6.871  24.552  25.914  0.00  0.00            
ATOM    225  CG  LYS X  29       5.880  25.611  26.414  0.00  0.00            
ATOM    226  CD  LYS X  29       6.650  26.835  26.883  0.00  0.00            
ATOM    227  CE  LYS X  29       5.858  28.126  26.755  0.00  0.00            
ATOM    228  NZ  LYS X  29       6.748  29.313  26.935  0.00  0.00            
ATOM    229  C   LYS X  29       7.154  22.141  25.102  0.00  0.00            
ATOM    230  O   LYS X  29       6.793  21.786  23.983  0.00  0.00            
ATOM    231  N   GLU X  30       8.258  21.687  25.681  0.00  0.00            
ATOM    232  CA  GLU X  30       9.087  20.764  24.982  0.00  0.00            
ATOM    233  CB  GLU X  30      10.339  20.390  25.826  0.00  0.00            
ATOM    234  CG  GLU X  30      11.263  21.584  26.007  0.00  0.00            
ATOM    235  CD  GLU X  30      12.421  21.293  26.945  0.00  0.00            
ATOM    236  OE1 GLU X  30      12.384  20.306  27.720  0.00  0.00            
ATOM    237  OE2 GLU X  30      13.383  22.083  26.870  0.00  0.00            
ATOM    238  C   GLU X  30       8.504  19.460  24.785  0.00  0.00            
ATOM    239  O   GLU X  30       8.538  18.930  23.668  0.00  0.00            
ATOM    240  N   LEU X  31       7.913  18.894  25.837  0.00  0.00            
ATOM    241  CA  LEU X  31       7.211  17.623  25.754  0.00  0.00            
ATOM    242  CB  LEU X  31       6.667  17.212  27.134  0.00  0.00            
ATOM    243  CG  LEU X  31       7.688  16.626  28.124  0.00  0.00            
ATOM    244  CD1 LEU X  31       7.134  16.576  29.546  0.00  0.00            
ATOM    245  CD2 LEU X  31       8.102  15.231  27.653  0.00  0.00            
ATOM    246  C   LEU X  31       6.092  17.647  24.700  0.00  0.00            
ATOM    247  O   LEU X  31       5.964  16.723  23.903  0.00  0.00            
ATOM    248  N   GLY X  32       5.313  18.726  24.660  0.00  0.00            
ATOM    249  CA  GLY X  32       4.366  18.877  23.684  0.00  0.00            
ATOM    250  C   GLY X  32       4.849  18.983  22.300  0.00  0.00            
ATOM    251  O   GLY X  32       4.247  18.474  21.356  0.00  0.00            
ATOM    252  N   THR X  33       6.030  19.583  22.164  0.00  0.00            
ATOM    253  CA  THR X  33       6.680  19.628  20.866  0.00  0.00            
ATOM    254  CB  THR X  33       8.046  20.364  20.939  0.00  0.00            
ATOM    255  OG1 THR X  33       7.772  21.684  21.450  0.00  0.00            
ATOM    256  CG2 THR X  33       8.606  20.619  19.533  0.00  0.00            
ATOM    257  C   THR X  33       6.900  18.271  20.229  0.00  0.00            
ATOM    258  O   THR X  33       6.598  18.014  19.067  0.00  0.00            
ATOM    259  N   VAL X  34       7.402  17.367  21.061  0.00  0.00            
ATOM    260  CA  VAL X  34       7.623  16.055  20.651  0.00  0.00            
ATOM    261  CB  VAL X  34       8.448  15.286  21.719  0.00  0.00            
ATOM    262  CG1 VAL X  34       8.618  13.821  21.328  0.00  0.00            
ATOM    263  CG2 VAL X  34       9.811  15.953  21.948  0.00  0.00            
ATOM    264  C   VAL X  34       6.420  15.267  20.322  0.00  0.00            
ATOM    265  O   VAL X  34       6.333  14.630  19.267  0.00  0.00            
ATOM    266  N   MET X  35       5.440  15.308  21.225  0.00  0.00            
ATOM    267  CA  MET X  35       4.161  14.694  20.952  0.00  0.00            
ATOM    268  CB  MET X  35       3.244  14.839  22.157  0.00  0.00            
ATOM    269  CG  MET X  35       3.827  14.264  23.432  0.00  0.00            
ATOM    270  SD  MET X  35       2.774  14.719  24.851  0.00  0.00            
ATOM    271  CE  MET X  35       1.439  13.747  24.506  0.00  0.00            
ATOM    272  C   MET X  35       3.408  15.100  19.751  0.00  0.00            
ATOM    273  O   MET X  35       2.893  14.276  19.003  0.00  0.00            
ATOM    274  N   ARG X  36       3.403  16.403  19.478  0.00  0.00            
ATOM    275  CA  ARG X  36       2.898  16.841  18.310  0.00  0.00            
ATOM    276  CB  ARG X  36       2.803  18.363  18.389  0.00  0.00            
ATOM    277  CG  ARG X  36       1.776  18.818  19.414  0.00  0.00            
ATOM    278  CD  ARG X  36       1.317  20.237  19.176  0.00  0.00            
ATOM    279  NE  ARG X  36       2.105  21.220  19.916  0.00  0.00            
ATOM    280  CZ  ARG X  36       2.341  22.456  19.488  0.00  0.00            
ATOM    281  NH1 ARG X  36       1.863  22.859  18.317  0.00  0.00            
ATOM    282  NH2 ARG X  36       3.000  23.313  20.259  0.00  0.00            
ATOM    283  C   ARG X  36       3.492  16.471  16.979  0.00  0.00            
ATOM    284  O   ARG X  36       2.846  16.365  15.940  0.00  0.00            
ATOM    285  N   SER X  37       4.805  16.252  17.049  0.00  0.00            
ATOM    286  CA  SER X  37       5.475  15.726  15.950  0.00  0.00            
ATOM    287  CB  SER X  37       6.979  15.692  16.222  0.00  0.00            
ATOM    288  OG  SER X  37       7.437  16.966  16.640  0.00  0.00            
ATOM    289  C   SER X  37       5.246  14.287  15.586  0.00  0.00            
ATOM    290  O   SER X  37       5.559  13.734  14.528  0.00  0.00            
ATOM    291  N   LEU X  38       4.670  13.650  16.601  0.00  0.00            
ATOM    292  CA  LEU X  38       4.270  12.343  16.449  0.00  0.00            
ATOM    293  CB  LEU X  38       4.500  11.529  17.711  0.00  0.00            
ATOM    294  CG  LEU X  38       5.795  10.753  17.498  0.00  0.00            
ATOM    295  CD1 LEU X  38       6.682  10.866  18.716  0.00  0.00            
ATOM    296  CD2 LEU X  38       5.484   9.310  17.104  0.00  0.00            
ATOM    297  C   LEU X  38       2.770  12.221  16.289  0.00  0.00            
ATOM    298  O   LEU X  38       2.127  11.218  16.586  0.00  0.00            
ATOM    299  N   GLY X  39       2.174  13.233  15.667  0.00  0.00            
ATOM    300  CA  GLY X  39       0.874  13.159  15.514  0.00  0.00            
ATOM    301  C   GLY X  39      -0.276  13.144  16.458  0.00  0.00            
ATOM    302  O   GLY X  39      -1.362  12.594  16.274  0.00  0.00            
ATOM    303  N   GLN X  40       0.054  13.698  17.617  0.00  0.00            
ATOM    304  CA  GLN X  40      -0.784  14.074  18.671  0.00  0.00            
ATOM    305  CB  GLN X  40      -0.244  13.541  20.002  0.00  0.00            
ATOM    306  CG  GLN X  40      -0.122  12.023  20.098  0.00  0.00            
ATOM    307  CD  GLN X  40       0.202  11.555  21.503  0.00  0.00            
ATOM    308  OE1 GLN X  40       1.251  11.862  22.046  0.00  0.00            
ATOM    309  NE2 GLN X  40      -0.714  10.826  22.105  0.00  0.00            
ATOM    310  C   GLN X  40      -1.118  15.224  19.112  0.00  0.00            
ATOM    311  O   GLN X  40      -0.275  16.060  18.790  0.00  0.00            
ATOM    312  N   ASN X  41      -2.255  15.535  19.728  0.00  0.00            
ATOM    313  CA  ASN X  41      -2.585  16.825  20.200  0.00  0.00            
ATOM    314  CB  ASN X  41      -3.835  17.383  19.515  0.00  0.00            
ATOM    315  CG  ASN X  41      -4.245  18.738  20.077  0.00  0.00            
ATOM    316  OD1 ASN X  41      -3.575  19.290  20.973  0.00  0.00            
ATOM    317  ND2 ASN X  41      -5.336  19.289  19.559  0.00  0.00            
ATOM    318  C   ASN X  41      -3.077  17.004  21.672  0.00  0.00            
ATOM    319  O   ASN X  41      -3.803  17.894  22.129  0.00  0.00            
ATOM    320  N   PRO X  42      -2.376  16.194  22.451  0.00  0.00            
ATOM    321  CA  PRO X  42      -2.078  16.753  23.790  0.00  0.00            
ATOM    322  CB  PRO X  42      -0.730  16.185  24.232  0.00  0.00            
ATOM    323  CG  PRO X  42       0.205  16.699  23.169  0.00  0.00            
ATOM    324  CD  PRO X  42      -0.585  16.476  21.900  0.00  0.00            
ATOM    325  C   PRO X  42      -2.090  17.921  24.443  0.00  0.00            
ATOM    326  O   PRO X  42      -1.285  18.816  24.170  0.00  0.00            
ATOM    327  N   THR X  43      -3.171  18.158  25.191  0.00  0.00            
ATOM    328  CA  THR X  43      -3.460  19.387  25.923  0.00  0.00            
ATOM    329  CB  THR X  43      -4.872  19.286  26.607  0.00  0.00            
ATOM    330  OG1 THR X  43      -4.672  18.304  27.689  0.00  0.00            
ATOM    331  CG2 THR X  43      -6.052  18.923  25.742  0.00  0.00            
ATOM    332  C   THR X  43      -2.347  19.856  26.827  0.00  0.00            
ATOM    333  O   THR X  43      -1.500  18.983  27.094  0.00  0.00            
ATOM    334  N   GLU X  44      -2.338  21.069  27.340  0.00  0.00            
ATOM    335  CA  GLU X  44      -1.332  21.299  28.290  0.00  0.00            
ATOM    336  CB  GLU X  44      -1.386  22.807  28.565  0.00  0.00            
ATOM    337  CG  GLU X  44      -0.794  23.600  27.443  0.00  0.00            
ATOM    338  CD  GLU X  44       0.715  23.608  27.365  0.00  0.00            
ATOM    339  OE1 GLU X  44       1.435  23.245  28.309  0.00  0.00            
ATOM    340  OE2 GLU X  44       1.240  24.017  26.303  0.00  0.00            
ATOM    341  C   GLU X  44      -1.523  20.603  29.616  0.00  0.00            
ATOM    342  O   GLU X  44      -0.567  20.134  30.225  0.00  0.00            
ATOM    343  N   ALA X  45      -2.775  20.457  30.046  0.00  0.00            
ATOM    344  CA  ALA X  45      -3.055  19.730  31.145  0.00  0.00            
ATOM    345  CB  ALA X  45      -4.545  19.778  31.413  0.00  0.00            
ATOM    346  C   ALA X  45      -2.648  18.256  31.083  0.00  0.00            
ATOM    347  O   ALA X  45      -2.066  17.708  32.014  0.00  0.00            
ATOM    348  N   GLU X  46      -2.890  17.628  29.934  0.00  0.00            
ATOM    349  CA  GLU X  46      -2.440  16.337  29.736  0.00  0.00            
ATOM    350  CB  GLU X  46      -2.967  15.837  28.387  0.00  0.00            
ATOM    351  CG  GLU X  46      -4.485  15.925  28.281  0.00  0.00            
ATOM    352  CD  GLU X  46      -5.060  15.501  26.925  0.00  0.00            
ATOM    353  OE1 GLU X  46      -4.344  15.561  25.895  0.00  0.00            
ATOM    354  OE2 GLU X  46      -6.260  15.130  26.893  0.00  0.00            
ATOM    355  C   GLU X  46      -0.938  16.174  29.768  0.00  0.00            
ATOM    356  O   GLU X  46      -0.438  15.232  30.374  0.00  0.00            
ATOM    357  N   LEU X  47      -0.196  17.125  29.203  0.00  0.00            
ATOM    358  CA  LEU X  47       1.159  17.144  29.290  0.00  0.00            
ATOM    359  CB  LEU X  47       1.723  18.233  28.385  0.00  0.00            
ATOM    360  CG  LEU X  47       1.596  18.047  26.870  0.00  0.00            
ATOM    361  CD1 LEU X  47       2.086  19.287  26.139  0.00  0.00            
ATOM    362  CD2 LEU X  47       2.392  16.813  26.472  0.00  0.00            
ATOM    363  C   LEU X  47       1.706  17.253  30.744  0.00  0.00            
ATOM    364  O   LEU X  47       2.640  16.545  31.104  0.00  0.00            
ATOM    365  N   GLN X  48       1.077  18.072  31.584  0.00  0.00            
ATOM    366  CA  GLN X  48       1.384  18.125  32.931  0.00  0.00            
ATOM    367  CB  GLN X  48       1.030  19.529  33.450  0.00  0.00            
ATOM    368  CG  GLN X  48      -0.434  19.911  33.374  0.00  0.00            
ATOM    369  CD  GLN X  48      -0.668  21.404  33.579  0.00  0.00            
ATOM    370  OE1 GLN X  48      -1.665  21.811  34.180  0.00  0.00            
ATOM    371  NE2 GLN X  48       0.246  22.227  33.067  0.00  0.00            
ATOM    372  C   GLN X  48       1.197  16.868  33.703  0.00  0.00            
ATOM    373  O   GLN X  48       2.065  16.532  34.502  0.00  0.00            
ATOM    374  N   ASP X  49       0.152  16.090  33.428  0.00  0.00            
ATOM    375  CA  ASP X  49      -0.026  14.830  33.983  0.00  0.00            
ATOM    376  CB  ASP X  49      -1.359  14.239  33.532  0.00  0.00            
ATOM    377  CG  ASP X  49      -2.596  15.024  33.901  0.00  0.00            
ATOM    378  OD1 ASP X  49      -2.527  15.927  34.760  0.00  0.00            
ATOM    379  OD2 ASP X  49      -3.663  14.715  33.325  0.00  0.00            
ATOM    380  C   ASP X  49       1.107  13.841  33.645  0.00  0.00            
ATOM    381  O   ASP X  49       1.553  13.123  34.533  0.00  0.00            
ATOM    382  N   MET X  50       1.622  13.849  32.417  0.00  0.00            
ATOM    383  CA  MET X  50       2.722  13.141  32.065  0.00  0.00            
ATOM    384  CB  MET X  50       3.065  13.386  30.595  0.00  0.00            
ATOM    385  CG  MET X  50       2.010  12.813  29.679  0.00  0.00            
ATOM    386  SD  MET X  50       2.149  13.270  27.957  0.00  0.00            
ATOM    387  CE  MET X  50       3.457  12.137  27.419  0.00  0.00            
ATOM    388  C   MET X  50       3.950  13.409  32.982  0.00  0.00            
ATOM    389  O   MET X  50       4.625  12.543  33.556  0.00  0.00            
ATOM    390  N   ILE X  51       4.201  14.713  33.091  0.00  0.00            
ATOM    391  CA  ILE X  51       5.309  15.067  33.953  0.00  0.00            
ATOM    392  CB  ILE X  51       5.535  16.587  33.818  0.00  0.00            
ATOM    393  CG1 ILE X  51       6.060  16.893  32.409  0.00  0.00            
ATOM    394  CG2 ILE X  51       6.504  17.087  34.892  0.00  0.00            
ATOM    395  CD1 ILE X  51       6.183  18.370  32.114  0.00  0.00            
ATOM    396  C   ILE X  51       5.159  14.748  35.416  0.00  0.00            
ATOM    397  O   ILE X  51       6.070  14.394  36.184  0.00  0.00            
ATOM    398  N   ASN X  52       3.885  14.863  35.790  0.00  0.00            
ATOM    399  CA  ASN X  52       3.586  14.625  37.221  0.00  0.00            
ATOM    400  CB  ASN X  52       2.175  15.090  37.680  0.00  0.00            
ATOM    401  CG  ASN X  52       1.037  14.425  36.922  0.00  0.00            
ATOM    402  OD1 ASN X  52       0.639  13.294  37.228  0.00  0.00            
ATOM    403  ND2 ASN X  52       0.496  15.127  35.932  0.00  0.00            
ATOM    404  C   ASN X  52       3.878  13.235  37.699  0.00  0.00            
ATOM    405  O   ASN X  52       4.276  12.965  38.845  0.00  0.00            
ATOM    406  N   GLU X  53       3.727  12.324  36.739  0.00  0.00            
ATOM    407  CA  GLU X  53       3.979  10.913  37.037  0.00  0.00            
ATOM    408  CB  GLU X  53       3.372  10.067  35.923  0.00  0.00            
ATOM    409  CG  GLU X  53       1.840  10.202  35.779  0.00  0.00            
ATOM    410  CD  GLU X  53       1.447   9.397  34.545  0.00  0.00            
ATOM    411  OE1 GLU X  53       1.643   9.759  33.391  0.00  0.00            
ATOM    412  OE2 GLU X  53       0.957   8.247  34.751  0.00  0.00            
ATOM    413  C   GLU X  53       5.343  10.602  37.474  0.00  0.00            
ATOM    414  O   GLU X  53       5.561   9.742  38.331  0.00  0.00            
ATOM    415  N   VAL X  54       6.297  11.359  36.937  0.00  0.00            
ATOM    416  CA  VAL X  54       7.686  11.297  37.269  0.00  0.00            
ATOM    417  CB  VAL X  54       8.584  11.401  36.013  0.00  0.00            
ATOM    418  CG1 VAL X  54       8.514  12.806  35.429  0.00  0.00            
ATOM    419  CG2 VAL X  54      10.017  11.024  36.365  0.00  0.00            
ATOM    420  C   VAL X  54       8.414  12.489  37.953  0.00  0.00            
ATOM    421  O   VAL X  54       9.645  12.563  38.024  0.00  0.00            
ATOM    422  N   ASP X  55       7.604  13.424  38.440  0.00  0.00            
ATOM    423  CA  ASP X  55       8.114  14.568  39.025  0.00  0.00            
ATOM    424  CB  ASP X  55       7.007  15.581  39.351  0.00  0.00            
ATOM    425  CG  ASP X  55       6.445  16.268  38.104  0.00  0.00            
ATOM    426  OD1 ASP X  55       5.726  17.283  38.254  0.00  0.00            
ATOM    427  OD2 ASP X  55       6.711  15.794  36.980  0.00  0.00            
ATOM    428  C   ASP X  55       7.962  14.267  40.576  0.00  0.00            
ATOM    429  O   ASP X  55       7.010  14.554  41.279  0.00  0.00            
ATOM    430  N   ALA X  56       9.029  13.582  40.948  0.00  0.00            
ATOM    431  CA  ALA X  56       9.329  13.261  42.300  0.00  0.00            
ATOM    432  CB  ALA X  56      10.614  12.447  42.497  0.00  0.00            
ATOM    433  C   ALA X  56       9.355  14.530  43.244  0.00  0.00            
ATOM    434  O   ALA X  56       8.693  14.688  44.264  0.00  0.00            
ATOM    435  N   ASP X  57      10.204  15.457  42.802  0.00  0.00            
ATOM    436  CA  ASP X  57      10.229  16.655  43.592  0.00  0.00            
ATOM    437  CB  ASP X  57      11.407  17.490  43.096  0.00  0.00            
ATOM    438  CG  ASP X  57      12.772  16.855  43.214  0.00  0.00            
ATOM    439  OD1 ASP X  57      12.929  15.847  43.933  0.00  0.00            
ATOM    440  OD2 ASP X  57      13.709  17.389  42.580  0.00  0.00            
ATOM    441  C   ASP X  57       9.213  17.657  43.335  0.00  0.00            
ATOM    442  O   ASP X  57       9.134  18.691  43.995  0.00  0.00            
ATOM    443  N   GLY X  58       8.330  17.330  42.391  0.00  0.00            
ATOM    444  CA  GLY X  58       7.167  18.257  42.320  0.00  0.00            
ATOM    445  C   GLY X  58       7.363  19.612  41.919  0.00  0.00            
ATOM    446  O   GLY X  58       6.701  20.567  42.332  0.00  0.00            
ATOM    447  N   ASN X  59       8.354  19.744  41.043  0.00  0.00            
ATOM    448  CA  ASN X  59       8.731  21.187  40.591  0.00  0.00            
ATOM    449  CB  ASN X  59      10.167  21.644  40.871  0.00  0.00            
ATOM    450  CG  ASN X  59      11.198  20.635  40.409  0.00  0.00            
ATOM    451  OD1 ASN X  59      11.032  19.433  40.613  0.00  0.00            
ATOM    452  ND2 ASN X  59      12.272  21.117  39.792  0.00  0.00            
ATOM    453  C   ASN X  59       7.955  21.637  39.294  0.00  0.00            
ATOM    454  O   ASN X  59       7.848  22.827  38.978  0.00  0.00            
ATOM    455  N   GLY X  60       7.412  20.656  38.566  0.00  0.00            
ATOM    456  CA  GLY X  60       6.768  20.810  37.393  0.00  0.00            
ATOM    457  C   GLY X  60       7.585  20.674  36.130  0.00  0.00            
ATOM    458  O   GLY X  60       7.255  21.230  35.083  0.00  0.00            
ATOM    459  N   THR X  61       8.743  20.031  36.270  0.00  0.00            
ATOM    460  CA  THR X  61       9.569  19.813  35.053  0.00  0.00            
ATOM    461  CB  THR X  61      10.719  20.819  34.764  0.00  0.00            
ATOM    462  OG1 THR X  61      11.755  20.661  35.738  0.00  0.00            
ATOM    463  CG2 THR X  61      10.198  22.317  34.714  0.00  0.00            
ATOM    464  C   THR X  61      10.324  18.435  35.157  0.00  0.00            
ATOM    465  O   THR X  61      10.530  17.935  36.261  0.00  0.00            
ATOM    466  N   ILE X  62      10.883  17.980  34.043  0.00  0.00            
ATOM    467  CA  ILE X  62      11.746  16.799  34.220  0.00  0.00            
ATOM    468  CB  ILE X  62      11.454  15.911  32.989  0.00  0.00            
ATOM    469  CG1 ILE X  62       9.960  15.591  32.938  0.00  0.00            
ATOM    470  CG2 ILE X  62      12.353  14.694  33.026  0.00  0.00            
ATOM    471  CD1 ILE X  62       9.421  14.826  34.121  0.00  0.00            
ATOM    472  C   ILE X  62      13.162  16.904  34.538  0.00  0.00            
ATOM    473  O   ILE X  62      13.772  17.463  33.623  0.00  0.00            
ATOM    474  N   ASP X  63      13.745  16.501  35.660  0.00  0.00            
ATOM    475  CA  ASP X  63      15.308  16.878  35.444  0.00  0.00            
ATOM    476  CB  ASP X  63      15.730  17.302  36.866  0.00  0.00            
ATOM    477  CG  ASP X  63      15.117  16.433  37.967  0.00  0.00            
ATOM    478  OD1 ASP X  63      14.759  15.264  37.713  0.00  0.00            
ATOM    479  OD2 ASP X  63      14.998  16.927  39.111  0.00  0.00            
ATOM    480  C   ASP X  63      15.992  15.470  35.408  0.00  0.00            
ATOM    481  O   ASP X  63      15.365  14.426  35.569  0.00  0.00            
ATOM    482  N   PHE X  64      17.270  15.497  35.051  0.00  0.00            
ATOM    483  CA  PHE X  64      18.042  14.337  34.880  0.00  0.00            
ATOM    484  CB  PHE X  64      19.482  14.614  35.321  0.00  0.00            
ATOM    485  CG  PHE X  64      20.462  13.555  34.912  0.00  0.00            
ATOM    486  CD1 PHE X  64      20.947  13.502  33.606  0.00  0.00            
ATOM    487  CD2 PHE X  64      20.919  12.622  35.837  0.00  0.00            
ATOM    488  CE1 PHE X  64      21.895  12.522  33.224  0.00  0.00            
ATOM    489  CE2 PHE X  64      21.861  11.638  35.469  0.00  0.00            
ATOM    490  CZ  PHE X  64      22.351  11.591  34.160  0.00  0.00            
ATOM    491  C   PHE X  64      17.617  13.088  35.537  0.00  0.00            
ATOM    492  O   PHE X  64      17.382  12.053  34.903  0.00  0.00            
ATOM    493  N   PRO X  65      17.517  13.162  36.865  0.00  0.00            
ATOM    494  CA  PRO X  65      17.092  11.948  37.653  0.00  0.00            
ATOM    495  CB  PRO X  65      17.139  12.429  39.097  0.00  0.00            
ATOM    496  CG  PRO X  65      18.336  13.323  39.089  0.00  0.00            
ATOM    497  CD  PRO X  65      18.098  14.136  37.828  0.00  0.00            
ATOM    498  C   PRO X  65      15.698  11.550  37.216  0.00  0.00            
ATOM    499  O   PRO X  65      15.371  10.360  37.144  0.00  0.00            
ATOM    500  N   GLU X  66      14.797  12.562  37.018  0.00  0.00            
ATOM    501  CA  GLU X  66      13.507  12.119  36.553  0.00  0.00            
ATOM    502  CB  GLU X  66      12.776  13.418  36.228  0.00  0.00            
ATOM    503  CG  GLU X  66      12.854  14.407  37.394  0.00  0.00            
ATOM    504  CD  GLU X  66      11.804  15.472  37.288  0.00  0.00            
ATOM    505  OE1 GLU X  66      11.614  15.939  36.072  0.00  0.00            
ATOM    506  OE2 GLU X  66      11.184  15.858  38.244  0.00  0.00            
ATOM    507  C   GLU X  66      13.452  11.571  35.120  0.00  0.00            
ATOM    508  O   GLU X  66      12.440  11.061  34.633  0.00  0.00            
ATOM    509  N   PHE X  67      14.604  11.680  34.463  0.00  0.00            
ATOM    510  CA  PHE X  67      14.827  11.156  33.158  0.00  0.00            
ATOM    511  CB  PHE X  67      15.945  11.860  32.357  0.00  0.00            
ATOM    512  CG  PHE X  67      16.053  11.328  30.934  0.00  0.00            
ATOM    513  CD1 PHE X  67      14.998  11.519  30.039  0.00  0.00            
ATOM    514  CD2 PHE X  67      17.171  10.619  30.488  0.00  0.00            
ATOM    515  CE1 PHE X  67      15.069  11.084  28.716  0.00  0.00            
ATOM    516  CE2 PHE X  67      17.255  10.144  29.172  0.00  0.00            
ATOM    517  CZ  PHE X  67      16.203  10.390  28.283  0.00  0.00            
ATOM    518  C   PHE X  67      15.156   9.706  33.211  0.00  0.00            
ATOM    519  O   PHE X  67      14.774   8.941  32.324  0.00  0.00            
ATOM    520  N   LEU X  68      15.890   9.310  34.253  0.00  0.00            
ATOM    521  CA  LEU X  68      16.128   7.956  34.531  0.00  0.00            
ATOM    522  CB  LEU X  68      16.982   7.793  35.746  0.00  0.00            
ATOM    523  CG  LEU X  68      18.398   8.196  35.389  0.00  0.00            
ATOM    524  CD1 LEU X  68      19.171   8.232  36.709  0.00  0.00            
ATOM    525  CD2 LEU X  68      18.991   7.160  34.419  0.00  0.00            
ATOM    526  C   LEU X  68      14.757   7.228  34.670  0.00  0.00            
ATOM    527  O   LEU X  68      14.387   6.239  34.042  0.00  0.00            
ATOM    528  N   SER X  69      13.989   7.876  35.531  0.00  0.00            
ATOM    529  CA  SER X  69      12.688   7.380  35.828  0.00  0.00            
ATOM    530  CB  SER X  69      11.929   8.314  36.787  0.00  0.00            
ATOM    531  OG  SER X  69      12.512   8.353  38.077  0.00  0.00            
ATOM    532  C   SER X  69      11.733   7.466  34.662  0.00  0.00            
ATOM    533  O   SER X  69      10.579   6.990  34.631  0.00  0.00            
ATOM    534  N   LEU X  70      12.215   8.181  33.615  0.00  0.00            
ATOM    535  CA  LEU X  70      11.502   8.060  32.413  0.00  0.00            
ATOM    536  CB  LEU X  70      11.930   9.289  31.608  0.00  0.00            
ATOM    537  CG  LEU X  70      11.341   9.463  30.207  0.00  0.00            
ATOM    538  CD1 LEU X  70       9.813   9.441  30.174  0.00  0.00            
ATOM    539  CD2 LEU X  70      11.860  10.769  29.612  0.00  0.00            
ATOM    540  C   LEU X  70      11.764   6.825  31.572  0.00  0.00            
ATOM    541  O   LEU X  70      10.937   6.368  30.788  0.00  0.00            
ATOM    542  N   MET X  71      12.973   6.295  31.751  0.00  0.00            
ATOM    543  CA  MET X  71      13.287   5.081  31.197  0.00  0.00            
ATOM    544  CB  MET X  71      14.752   4.721  31.464  0.00  0.00            
ATOM    545  CG  MET X  71      15.772   5.524  30.643  0.00  0.00            
ATOM    546  SD  MET X  71      17.501   5.252  31.191  0.00  0.00            
ATOM    547  CE  MET X  71      17.661   3.415  30.781  0.00  0.00            
ATOM    548  C   MET X  71      12.364   3.972  31.613  0.00  0.00            
ATOM    549  O   MET X  71      11.713   3.223  30.888  0.00  0.00            
ATOM    550  N   ALA X  72      12.261   3.984  32.932  0.00  0.00            
ATOM    551  CA  ALA X  72      11.404   3.089  33.526  0.00  0.00            
ATOM    552  CB  ALA X  72      11.537   3.223  35.054  0.00  0.00            
ATOM    553  C   ALA X  72       9.959   3.044  33.079  0.00  0.00            
ATOM    554  O   ALA X  72       9.168   2.093  33.118  0.00  0.00            
ATOM    555  N   ARG X  73       9.609   4.272  32.696  0.00  0.00            
ATOM    556  CA  ARG X  73       8.369   4.411  32.133  0.00  0.00            
ATOM    557  CB  ARG X  73       8.140   5.922  32.025  0.00  0.00            
ATOM    558  CG  ARG X  73       6.986   6.437  32.855  0.00  0.00            
ATOM    559  CD  ARG X  73       6.784   7.919  32.596  0.00  0.00            
ATOM    560  NE  ARG X  73       7.219   8.774  33.691  0.00  0.00            
ATOM    561  CZ  ARG X  73       8.182   9.683  33.607  0.00  0.00            
ATOM    562  NH1 ARG X  73       8.840   9.880  32.476  0.00  0.00            
ATOM    563  NH2 ARG X  73       8.496  10.409  34.673  0.00  0.00            
ATOM    564  C   ARG X  73       8.418   3.996  30.609  0.00  0.00            
ATOM    565  O   ARG X  73       7.770   3.155  29.994  0.00  0.00            
ATOM    566  N   LYS X  74       9.339   4.760  30.019  0.00  0.00            
ATOM    567  CA  LYS X  74       9.603   4.222  28.725  0.00  0.00            
ATOM    568  CB  LYS X  74      10.345   5.394  28.066  0.00  0.00            
ATOM    569  CG  LYS X  74       9.785   5.827  26.703  0.00  0.00            
ATOM    570  CD  LYS X  74       9.692   4.669  25.706  0.00  0.00            
ATOM    571  CE  LYS X  74       9.003   5.096  24.412  0.00  0.00            
ATOM    572  NZ  LYS X  74       8.825   3.958  23.462  0.00  0.00            
ATOM    573  C   LYS X  74      10.216   2.925  28.391  0.00  0.00            
ATOM    574  O   LYS X  74      10.274   2.252  27.347  0.00  0.00            
ATOM    575  N   MET X  75      10.861   2.604  29.507  0.00  0.00            
ATOM    576  CA  MET X  75      11.469   1.377  29.411  0.00  0.00            
ATOM    577  CB  MET X  75      12.425   1.574  30.590  0.00  0.00            
ATOM    578  CG  MET X  75      13.898   1.833  30.170  0.00  0.00            
ATOM    579  SD  MET X  75      14.317   1.791  28.341  0.00  0.00            
ATOM    580  CE  MET X  75      14.426   3.559  27.975  0.00  0.00            
ATOM    581  C   MET X  75      10.713   0.365  30.007  0.00  0.00            
ATOM    582  O   MET X  75      11.108  -0.419  30.876  0.00  0.00            
ATOM    583  N   LYS X  76       9.443   0.722  29.953  0.00  0.00            
ATOM    584  CA  LYS X  76       8.397  -0.040  30.296  0.00  0.00            
ATOM    585  CB  LYS X  76       7.815   0.269  31.674  0.00  0.00            
ATOM    586  CG  LYS X  76       8.370  -0.579  32.768  0.00  0.00            
ATOM    587  CD  LYS X  76       8.705   0.272  33.940  0.00  0.00            
ATOM    588  CE  LYS X  76       8.759  -0.575  35.187  0.00  0.00            
ATOM    589  NZ  LYS X  76       9.847  -0.112  36.082  0.00  0.00            
ATOM    590  C   LYS X  76       6.998  -0.168  29.841  0.00  0.00            
ATOM    591  O   LYS X  76       6.068  -0.952  30.097  0.00  0.00            
ATOM    592  N   GLU X  77       6.792   0.873  29.034  0.00  0.00            
ATOM    593  CA  GLU X  77       5.531   0.854  28.456  0.00  0.00            
ATOM    594  CB  GLU X  77       5.172   2.254  27.927  0.00  0.00            
ATOM    595  CG  GLU X  77       4.949   3.276  29.051  0.00  0.00            
ATOM    596  CD  GLU X  77       4.463   4.643  28.640  0.00  0.00            
ATOM    597  OE1 GLU X  77       4.466   5.006  27.444  0.00  0.00            
ATOM    598  OE2 GLU X  77       4.029   5.446  29.522  0.00  0.00            
ATOM    599  C   GLU X  77       5.000   0.056  27.250  0.00  0.00            
ATOM    600  O   GLU X  77       3.893  -0.187  26.769  0.00  0.00            
ATOM    601  N   GLN X  78       6.129  -0.136  26.578  0.00  0.00            
ATOM    602  CA  GLN X  78       5.682  -0.944  25.384  0.00  0.00            
ATOM    603  CB  GLN X  78       5.943   0.146  24.322  0.00  0.00            
ATOM    604  CG  GLN X  78       5.199  -0.186  23.002  0.00  0.00            
ATOM    605  CD  GLN X  78       5.434   0.791  21.833  0.00  0.00            
ATOM    606  OE1 GLN X  78       4.598   1.662  21.572  0.00  0.00            
ATOM    607  NE2 GLN X  78       6.563   0.626  21.110  0.00  0.00            
ATOM    608  C   GLN X  78       5.745  -2.458  24.962  0.00  0.00            
ATOM    609  O   GLN X  78       5.304  -3.100  24.011  0.00  0.00            
ATOM    610  N   ASP X  79       6.633  -3.037  25.762  0.00  0.00            
ATOM    611  CA  ASP X  79       6.802  -4.330  25.200  0.00  0.00            
ATOM    612  CB  ASP X  79       8.076  -4.823  25.899  0.00  0.00            
ATOM    613  CG  ASP X  79       9.330  -4.128  25.405  0.00  0.00            
ATOM    614  OD1 ASP X  79       9.303  -3.464  24.343  0.00  0.00            
ATOM    615  OD2 ASP X  79      10.363  -4.255  26.084  0.00  0.00            
ATOM    616  C   ASP X  79       6.032  -5.571  25.351  0.00  0.00            
ATOM    617  O   ASP X  79       6.274  -6.708  24.981  0.00  0.00            
ATOM    618  N   SER X  80       4.932  -5.271  26.040  0.00  0.00            
ATOM    619  CA  SER X  80       4.096  -6.453  26.245  0.00  0.00            
ATOM    620  CB  SER X  80       3.601  -6.047  27.638  0.00  0.00            
ATOM    621  OG  SER X  80       2.492  -5.221  27.469  0.00  0.00            
ATOM    622  C   SER X  80       3.046  -7.300  25.401  0.00  0.00            
ATOM    623  O   SER X  80       2.334  -8.250  25.732  0.00  0.00            
ATOM    624  N   GLU X  81       2.730  -6.469  24.413  0.00  0.00            
ATOM    625  CA  GLU X  81       1.886  -7.259  23.427  0.00  0.00            
ATOM    626  CB  GLU X  81       0.424  -7.406  23.855  0.00  0.00            
ATOM    627  CG  GLU X  81       0.235  -8.089  25.213  0.00  0.00            
ATOM    628  CD  GLU X  81       0.743  -9.524  25.235  0.00  0.00            
ATOM    629  OE1 GLU X  81       0.352 -10.310  24.344  0.00  0.00            
ATOM    630  OE2 GLU X  81       1.530  -9.872  26.148  0.00  0.00            
ATOM    631  C   GLU X  81       2.290  -6.874  22.274  0.00  0.00            
ATOM    632  O   GLU X  81       3.265  -6.002  22.421  0.00  0.00            
ATOM    633  N   GLU X  82       1.485  -7.204  21.211  0.00  0.00            
ATOM    634  CA  GLU X  82       1.685  -6.992  19.877  0.00  0.00            
ATOM    635  CB  GLU X  82       1.737  -5.466  19.774  0.00  0.00            
ATOM    636  CG  GLU X  82       2.074  -4.940  18.386  0.00  0.00            
ATOM    637  CD  GLU X  82       2.111  -3.422  18.341  0.00  0.00            
ATOM    638  OE1 GLU X  82       2.879  -2.813  19.122  0.00  0.00            
ATOM    639  OE2 GLU X  82       1.370  -2.836  17.520  0.00  0.00            
ATOM    640  C   GLU X  82       2.759  -7.940  19.305  0.00  0.00            
ATOM    641  O   GLU X  82       2.830  -8.808  18.438  0.00  0.00            
ATOM    642  N   GLU X  83       3.751  -7.540  20.066  0.00  0.00            
ATOM    643  CA  GLU X  83       5.027  -8.249  19.825  0.00  0.00            
ATOM    644  CB  GLU X  83       6.262  -7.599  20.465  0.00  0.00            
ATOM    645  CG  GLU X  83       6.228  -7.460  21.990  0.00  0.00            
ATOM    646  CD  GLU X  83       6.525  -8.757  22.729  0.00  0.00            
ATOM    647  OE1 GLU X  83       7.289  -9.595  22.197  0.00  0.00            
ATOM    648  OE2 GLU X  83       6.013  -8.930  23.860  0.00  0.00            
ATOM    649  C   GLU X  83       4.845  -9.649  20.141  0.00  0.00            
ATOM    650  O   GLU X  83       5.129 -10.540  19.350  0.00  0.00            
ATOM    651  N   LEU X  84       4.261  -9.842  21.297  0.00  0.00            
ATOM    652  CA  LEU X  84       3.837 -11.057  21.819  0.00  0.00            
ATOM    653  CB  LEU X  84       3.308 -10.597  23.213  0.00  0.00            
ATOM    654  CG  LEU X  84       4.308 -10.773  24.377  0.00  0.00            
ATOM    655  CD1 LEU X  84       3.679 -10.511  25.750  0.00  0.00            
ATOM    656  CD2 LEU X  84       4.861 -12.205  24.386  0.00  0.00            
ATOM    657  C   LEU X  84       2.808 -11.623  20.921  0.00  0.00            
ATOM    658  O   LEU X  84       2.639 -12.835  20.793  0.00  0.00            
ATOM    659  N   ILE X  85       2.152 -10.719  20.192  0.00  0.00            
ATOM    660  CA  ILE X  85       1.367 -11.042  19.136  0.00  0.00            
ATOM    661  CB  ILE X  85       0.810  -9.805  18.397  0.00  0.00            
ATOM    662  CG1 ILE X  85       0.050  -8.916  19.385  0.00  0.00            
ATOM    663  CG2 ILE X  85      -0.107 -10.241  17.257  0.00  0.00            
ATOM    664  CD1 ILE X  85      -0.420  -7.605  18.800  0.00  0.00            
ATOM    665  C   ILE X  85       1.952 -11.885  18.051  0.00  0.00            
ATOM    666  O   ILE X  85       1.341 -12.763  17.431  0.00  0.00            
ATOM    667  N   GLU X  86       3.218 -11.572  17.803  0.00  0.00            
ATOM    668  CA  GLU X  86       3.941 -12.325  16.918  0.00  0.00            
ATOM    669  CB  GLU X  86       5.240 -11.560  16.647  0.00  0.00            
ATOM    670  CG  GLU X  86       5.829 -11.755  15.265  0.00  0.00            
ATOM    671  CD  GLU X  86       5.157 -10.888  14.216  0.00  0.00            
ATOM    672  OE1 GLU X  86       5.172  -9.650  14.364  0.00  0.00            
ATOM    673  OE2 GLU X  86       4.625 -11.447  13.234  0.00  0.00            
ATOM    674  C   GLU X  86       4.201 -13.765  17.253  0.00  0.00            
ATOM    675  O   GLU X  86       4.465 -14.666  16.447  0.00  0.00            
ATOM    676  N   ALA X  87       4.140 -13.958  18.570  0.00  0.00            
ATOM    677  CA  ALA X  87       4.202 -15.231  19.091  0.00  0.00            
ATOM    678  CB  ALA X  87       4.757 -15.376  20.495  0.00  0.00            
ATOM    679  C   ALA X  87       2.880 -15.933  19.116  0.00  0.00            
ATOM    680  O   ALA X  87       2.763 -17.144  18.928  0.00  0.00            
ATOM    681  N   PHE X  88       1.844 -15.126  19.359  0.00  0.00            
ATOM    682  CA  PHE X  88       0.553 -15.558  19.204  0.00  0.00            
ATOM    683  CB  PHE X  88      -0.354 -14.460  19.650  0.00  0.00            
ATOM    684  CG  PHE X  88      -1.850 -14.734  19.719  0.00  0.00            
ATOM    685  CD1 PHE X  88      -2.661 -14.510  18.622  0.00  0.00            
ATOM    686  CD2 PHE X  88      -2.375 -15.166  20.924  0.00  0.00            
ATOM    687  CE1 PHE X  88      -4.019 -14.718  18.719  0.00  0.00            
ATOM    688  CE2 PHE X  88      -3.753 -15.379  21.015  0.00  0.00            
ATOM    689  CZ  PHE X  88      -4.579 -15.148  19.917  0.00  0.00            
ATOM    690  C   PHE X  88       0.003 -15.815  17.797  0.00  0.00            
ATOM    691  O   PHE X  88      -1.007 -16.491  17.527  0.00  0.00            
ATOM    692  N   LYS X  89       0.771 -15.231  16.877  0.00  0.00            
ATOM    693  CA  LYS X  89       0.602 -15.457  15.525  0.00  0.00            
ATOM    694  CB  LYS X  89       1.524 -14.615  14.627  0.00  0.00            
ATOM    695  CG  LYS X  89       1.422 -14.876  13.104  0.00  0.00            
ATOM    696  CD  LYS X  89       0.042 -14.645  12.496  0.00  0.00            
ATOM    697  CE  LYS X  89      -0.064 -15.398  11.176  0.00  0.00            
ATOM    698  NZ  LYS X  89      -1.359 -15.191  10.469  0.00  0.00            
ATOM    699  C   LYS X  89       0.940 -16.827  14.995  0.00  0.00            
ATOM    700  O   LYS X  89       0.587 -17.279  13.903  0.00  0.00            
ATOM    701  N   VAL X  90       1.667 -17.516  15.870  0.00  0.00            
ATOM    702  CA  VAL X  90       2.056 -18.870  15.615  0.00  0.00            
ATOM    703  CB  VAL X  90       3.425 -19.350  16.145  0.00  0.00            
ATOM    704  CG1 VAL X  90       3.552 -20.847  15.984  0.00  0.00            
ATOM    705  CG2 VAL X  90       4.548 -18.712  15.341  0.00  0.00            
ATOM    706  C   VAL X  90       1.021 -19.853  16.135  0.00  0.00            
ATOM    707  O   VAL X  90       0.987 -21.051  15.858  0.00  0.00            
ATOM    708  N   PHE X  91       0.170 -19.285  16.985  0.00  0.00            
ATOM    709  CA  PHE X  91      -0.925 -20.024  17.554  0.00  0.00            
ATOM    710  CB  PHE X  91      -0.913 -19.886  19.087  0.00  0.00            
ATOM    711  CG  PHE X  91       0.416 -20.177  19.728  0.00  0.00            
ATOM    712  CD1 PHE X  91       1.101 -21.351  19.456  0.00  0.00            
ATOM    713  CD2 PHE X  91       0.984 -19.263  20.607  0.00  0.00            
ATOM    714  CE1 PHE X  91       2.334 -21.608  20.042  0.00  0.00            
ATOM    715  CE2 PHE X  91       2.206 -19.517  21.192  0.00  0.00            
ATOM    716  CZ  PHE X  91       2.883 -20.686  20.906  0.00  0.00            
ATOM    717  C   PHE X  91      -2.164 -19.732  16.761  0.00  0.00            
ATOM    718  O   PHE X  91      -3.070 -20.529  16.522  0.00  0.00            
ATOM    719  N   ASP X  92      -2.198 -18.460  16.366  0.00  0.00            
ATOM    720  CA  ASP X  92      -3.416 -18.066  15.640  0.00  0.00            
ATOM    721  CB  ASP X  92      -3.447 -16.535  15.599  0.00  0.00            
ATOM    722  CG  ASP X  92      -3.973 -15.924  16.892  0.00  0.00            
ATOM    723  OD1 ASP X  92      -3.942 -16.620  17.933  0.00  0.00            
ATOM    724  OD2 ASP X  92      -4.418 -14.752  16.871  0.00  0.00            
ATOM    725  C   ASP X  92      -2.774 -17.877  14.151  0.00  0.00            
ATOM    726  O   ASP X  92      -2.826 -16.945  13.352  0.00  0.00            
ATOM    727  N   ARG X  93      -2.346 -19.076  13.784  0.00  0.00            
ATOM    728  CA  ARG X  93      -2.456 -19.704  12.494  0.00  0.00            
ATOM    729  CB  ARG X  93      -2.572 -21.208  12.269  0.00  0.00            
ATOM    730  CG  ARG X  93      -1.844 -21.685  11.024  0.00  0.00            
ATOM    731  CD  ARG X  93      -0.328 -21.536  11.163  0.00  0.00            
ATOM    732  NE  ARG X  93       0.345 -21.843   9.902  0.00  0.00            
ATOM    733  CZ  ARG X  93       0.368 -21.030   8.853  0.00  0.00            
ATOM    734  NH1 ARG X  93      -0.229 -19.845   8.909  0.00  0.00            
ATOM    735  NH2 ARG X  93       0.972 -21.413   7.736  0.00  0.00            
ATOM    736  C   ARG X  93      -2.933 -19.032  11.174  0.00  0.00            
ATOM    737  O   ARG X  93      -2.258 -18.637  10.236  0.00  0.00            
ATOM    738  N   ASP X  94      -4.261 -19.023  11.127  0.00  0.00            
ATOM    739  CA  ASP X  94      -4.786 -18.340   9.955  0.00  0.00            
ATOM    740  CB  ASP X  94      -6.214 -18.884   9.796  0.00  0.00            
ATOM    741  CG  ASP X  94      -6.922 -18.346   8.565  0.00  0.00            
ATOM    742  OD1 ASP X  94      -7.539 -17.260   8.653  0.00  0.00            
ATOM    743  OD2 ASP X  94      -6.864 -19.014   7.509  0.00  0.00            
ATOM    744  C   ASP X  94      -4.659 -16.858   9.945  0.00  0.00            
ATOM    745  O   ASP X  94      -4.525 -16.146   8.942  0.00  0.00            
ATOM    746  N   GLY X  95      -4.691 -16.367  11.179  0.00  0.00            
ATOM    747  CA  GLY X  95      -4.599 -14.964  11.461  0.00  0.00            
ATOM    748  C   GLY X  95      -5.831 -14.023  11.716  0.00  0.00            
ATOM    749  O   GLY X  95      -5.685 -12.871  12.130  0.00  0.00            
ATOM    750  N   ASN X  96      -7.030 -14.594  11.618  0.00  0.00            
ATOM    751  CA  ASN X  96      -8.099 -14.121  12.249  0.00  0.00            
ATOM    752  CB  ASN X  96      -9.212 -15.158  12.399  0.00  0.00            
ATOM    753  CG  ASN X  96      -9.530 -15.849  11.097  0.00  0.00            
ATOM    754  OD1 ASN X  96      -9.403 -15.256  10.022  0.00  0.00            
ATOM    755  ND2 ASN X  96      -9.950 -17.106  11.179  0.00  0.00            
ATOM    756  C   ASN X  96      -8.473 -13.513  13.571  0.00  0.00            
ATOM    757  O   ASN X  96      -9.619 -13.416  14.006  0.00  0.00            
ATOM    758  N   GLY X  97      -7.402 -13.184  14.288  0.00  0.00            
ATOM    759  CA  GLY X  97      -7.554 -12.690  15.618  0.00  0.00            
ATOM    760  C   GLY X  97      -7.907 -13.541  16.884  0.00  0.00            
ATOM    761  O   GLY X  97      -7.578 -13.236  18.030  0.00  0.00            
ATOM    762  N   LEU X  98      -8.470 -14.661  16.498  0.00  0.00            
ATOM    763  CA  LEU X  98      -8.834 -15.739  17.419  0.00  0.00            
ATOM    764  CB  LEU X  98     -10.345 -15.988  17.295  0.00  0.00            
ATOM    765  CG  LEU X  98     -11.218 -14.768  17.608  0.00  0.00            
ATOM    766  CD1 LEU X  98     -12.688 -15.096  17.397  0.00  0.00            
ATOM    767  CD2 LEU X  98     -10.972 -14.344  19.051  0.00  0.00            
ATOM    768  C   LEU X  98      -8.072 -16.936  17.285  0.00  0.00            
ATOM    769  O   LEU X  98      -7.427 -17.114  16.252  0.00  0.00            
ATOM    770  N   ILE X  99      -8.013 -17.754  18.332  0.00  0.00            
ATOM    771  CA  ILE X  99      -7.260 -18.952  18.363  0.00  0.00            
ATOM    772  CB  ILE X  99      -6.141 -19.032  19.365  0.00  0.00            
ATOM    773  CG1 ILE X  99      -5.054 -18.017  19.114  0.00  0.00            
ATOM    774  CG2 ILE X  99      -5.615 -20.467  19.419  0.00  0.00            
ATOM    775  CD1 ILE X  99      -3.961 -17.975  20.165  0.00  0.00            
ATOM    776  C   ILE X  99      -8.324 -19.998  18.719  0.00  0.00            
ATOM    777  O   ILE X  99      -8.754 -20.141  19.860  0.00  0.00            
ATOM    778  N   SER X 100      -8.823 -20.642  17.673  0.00  0.00            
ATOM    779  CA  SER X 100      -9.809 -21.626  17.916  0.00  0.00            
ATOM    780  CB  SER X 100     -10.409 -21.966  16.551  0.00  0.00            
ATOM    781  OG  SER X 100     -11.325 -23.041  16.645  0.00  0.00            
ATOM    782  C   SER X 100      -9.372 -22.767  18.755  0.00  0.00            
ATOM    783  O   SER X 100      -8.166 -22.828  19.057  0.00  0.00            
ATOM    784  N   ALA X 101     -10.272 -23.647  19.145  0.00  0.00            
ATOM    785  CA  ALA X 101      -9.869 -24.760  19.910  0.00  0.00            
ATOM    786  CB  ALA X 101     -11.366 -24.762  20.221  0.00  0.00            
ATOM    787  C   ALA X 101      -8.992 -25.700  19.152  0.00  0.00            
ATOM    788  O   ALA X 101      -8.073 -26.247  19.749  0.00  0.00            
ATOM    789  N   ALA X 102      -9.251 -25.896  17.864  0.00  0.00            
ATOM    790  CA  ALA X 102      -8.464 -26.656  16.948  0.00  0.00            
ATOM    791  CB  ALA X 102      -9.051 -26.772  15.543  0.00  0.00            
ATOM    792  C   ALA X 102      -6.992 -26.185  16.859  0.00  0.00            
ATOM    793  O   ALA X 102      -6.031 -26.934  16.943  0.00  0.00            
ATOM    794  N   GLU X 103      -6.875 -24.879  16.618  0.00  0.00            
ATOM    795  CA  GLU X 103      -5.535 -24.307  16.535  0.00  0.00            
ATOM    796  CB  GLU X 103      -5.586 -22.835  16.153  0.00  0.00            
ATOM    797  CG  GLU X 103      -5.953 -22.605  14.704  0.00  0.00            
ATOM    798  CD  GLU X 103      -6.124 -21.144  14.364  0.00  0.00            
ATOM    799  OE1 GLU X 103      -6.547 -20.381  15.243  0.00  0.00            
ATOM    800  OE2 GLU X 103      -5.846 -20.746  13.217  0.00  0.00            
ATOM    801  C   GLU X 103      -4.716 -24.453  17.800  0.00  0.00            
ATOM    802  O   GLU X 103      -3.497 -24.621  17.747  0.00  0.00            
ATOM    803  N   LEU X 104      -5.391 -24.343  18.947  0.00  0.00            
ATOM    804  CA  LEU X 104      -4.786 -24.590  20.196  0.00  0.00            
ATOM    805  CB  LEU X 104      -5.750 -24.378  21.318  0.00  0.00            
ATOM    806  CG  LEU X 104      -5.958 -22.887  21.489  0.00  0.00            
ATOM    807  CD1 LEU X 104      -7.113 -22.735  22.481  0.00  0.00            
ATOM    808  CD2 LEU X 104      -4.666 -22.253  22.031  0.00  0.00            
ATOM    809  C   LEU X 104      -4.470 -26.042  20.486  0.00  0.00            
ATOM    810  O   LEU X 104      -3.738 -26.421  21.404  0.00  0.00            
ATOM    811  N   ARG X 105      -5.062 -26.874  19.634  0.00  0.00            
ATOM    812  CA  ARG X 105      -4.856 -28.318  19.712  0.00  0.00            
ATOM    813  CB  ARG X 105      -5.972 -29.065  19.003  0.00  0.00            
ATOM    814  CG  ARG X 105      -6.304 -30.394  19.612  0.00  0.00            
ATOM    815  CD  ARG X 105      -6.468 -31.447  18.520  0.00  0.00            
ATOM    816  NE  ARG X 105      -7.339 -31.013  17.421  0.00  0.00            
ATOM    817  CZ  ARG X 105      -8.586 -30.557  17.560  0.00  0.00            
ATOM    818  NH1 ARG X 105      -9.153 -30.442  18.760  0.00  0.00            
ATOM    819  NH2 ARG X 105      -9.271 -30.203  16.483  0.00  0.00            
ATOM    820  C   ARG X 105      -3.569 -28.584  18.977  0.00  0.00            
ATOM    821  O   ARG X 105      -2.751 -29.363  19.459  0.00  0.00            
ATOM    822  N   HIS X 106      -3.339 -27.891  17.869  0.00  0.00            
ATOM    823  CA  HIS X 106      -2.175 -27.928  17.111  0.00  0.00            
ATOM    824  CB  HIS X 106      -2.382 -27.150  15.805  0.00  0.00            
ATOM    825  CG  HIS X 106      -3.743 -27.335  15.205  0.00  0.00            
ATOM    826  ND1 HIS X 106      -4.560 -26.275  14.870  0.00  0.00            
ATOM    827  CD2 HIS X 106      -4.449 -28.458  14.926  0.00  0.00            
ATOM    828  CE1 HIS X 106      -5.710 -26.736  14.413  0.00  0.00            
ATOM    829  NE2 HIS X 106      -5.669 -28.058  14.437  0.00  0.00            
ATOM    830  C   HIS X 106      -0.939 -27.519  17.874  0.00  0.00            
ATOM    831  O   HIS X 106       0.071 -28.232  17.892  0.00  0.00            
ATOM    832  N   VAL X 107      -1.002 -26.338  18.489  0.00  0.00            
ATOM    833  CA  VAL X 107       0.089 -25.873  19.295  0.00  0.00            
ATOM    834  CB  VAL X 107      -0.235 -24.510  19.907  0.00  0.00            
ATOM    835  CG1 VAL X 107       0.637 -24.162  21.100  0.00  0.00            
ATOM    836  CG2 VAL X 107      -0.185 -23.406  18.838  0.00  0.00            
ATOM    837  C   VAL X 107       0.544 -26.717  20.408  0.00  0.00            
ATOM    838  O   VAL X 107       1.719 -26.909  20.713  0.00  0.00            
ATOM    839  N   MET X 108      -0.471 -27.313  21.031  0.00  0.00            
ATOM    840  CA  MET X 108      -0.112 -28.243  22.145  0.00  0.00            
ATOM    841  CB  MET X 108      -1.388 -28.656  22.885  0.00  0.00            
ATOM    842  CG  MET X 108      -1.149 -29.547  24.097  0.00  0.00            
ATOM    843  SD  MET X 108      -0.114 -28.792  25.369  0.00  0.00            
ATOM    844  CE  MET X 108      -1.364 -28.005  26.439  0.00  0.00            
ATOM    845  C   MET X 108       0.699 -29.451  21.685  0.00  0.00            
ATOM    846  O   MET X 108       1.686 -29.850  22.294  0.00  0.00            
ATOM    847  N   THR X 109       0.299 -30.010  20.545  0.00  0.00            
ATOM    848  CA  THR X 109       1.044 -31.035  20.003  0.00  0.00            
ATOM    849  CB  THR X 109       0.258 -31.469  18.702  0.00  0.00            
ATOM    850  OG1 THR X 109      -0.900 -32.220  19.195  0.00  0.00            
ATOM    851  CG2 THR X 109       1.033 -32.300  17.683  0.00  0.00            
ATOM    852  C   THR X 109       2.457 -30.668  19.573  0.00  0.00            
ATOM    853  O   THR X 109       3.412 -31.395  19.824  0.00  0.00            
ATOM    854  N   ASN X 110       2.607 -29.482  18.988  0.00  0.00            
ATOM    855  CA  ASN X 110       3.856 -28.996  18.721  0.00  0.00            
ATOM    856  CB  ASN X 110       3.738 -27.673  17.964  0.00  0.00            
ATOM    857  CG  ASN X 110       3.017 -27.816  16.626  0.00  0.00            
ATOM    858  OD1 ASN X 110       2.697 -28.919  16.182  0.00  0.00            
ATOM    859  ND2 ASN X 110       2.746 -26.689  15.985  0.00  0.00            
ATOM    860  C   ASN X 110       4.792 -28.803  19.862  0.00  0.00            
ATOM    861  O   ASN X 110       5.990 -29.080  19.860  0.00  0.00            
ATOM    862  N   LEU X 111       4.164 -28.320  20.932  0.00  0.00            
ATOM    863  CA  LEU X 111       4.975 -28.168  22.129  0.00  0.00            
ATOM    864  CB  LEU X 111       4.202 -27.421  23.222  0.00  0.00            
ATOM    865  CG  LEU X 111       3.847 -25.964  22.919  0.00  0.00            
ATOM    866  CD1 LEU X 111       3.525 -25.212  24.201  0.00  0.00            
ATOM    867  CD2 LEU X 111       4.975 -25.281  22.162  0.00  0.00            
ATOM    868  C   LEU X 111       5.356 -29.337  22.986  0.00  0.00            
ATOM    869  O   LEU X 111       5.978 -29.410  24.053  0.00  0.00            
ATOM    870  N   GLY X 112       4.887 -30.434  22.425  0.00  0.00            
ATOM    871  CA  GLY X 112       5.172 -31.679  23.111  0.00  0.00            
ATOM    872  C   GLY X 112       4.247 -32.117  24.204  0.00  0.00            
ATOM    873  O   GLY X 112       4.680 -32.720  25.214  0.00  0.00            
ATOM    874  N   GLU X 113       3.016 -31.652  24.081  0.00  0.00            
ATOM    875  CA  GLU X 113       2.105 -32.038  25.176  0.00  0.00            
ATOM    876  CB  GLU X 113       1.356 -30.864  25.822  0.00  0.00            
ATOM    877  CG  GLU X 113       0.273 -31.237  26.820  0.00  0.00            
ATOM    878  CD  GLU X 113       0.787 -31.811  28.135  0.00  0.00            
ATOM    879  OE1 GLU X 113       2.008 -32.060  28.292  0.00  0.00            
ATOM    880  OE2 GLU X 113      -0.059 -32.019  29.037  0.00  0.00            
ATOM    881  C   GLU X 113       1.179 -32.841  24.619  0.00  0.00            
ATOM    882  O   GLU X 113       0.373 -32.111  24.045  0.00  0.00            
ATOM    883  N   LYS X 114       1.114 -34.173  24.576  0.00  0.00            
ATOM    884  CA  LYS X 114       0.040 -34.663  23.652  0.00  0.00            
ATOM    885  CB  LYS X 114       0.419 -36.147  23.568  0.00  0.00            
ATOM    886  CG  LYS X 114       1.819 -36.357  23.006  0.00  0.00            
ATOM    887  CD  LYS X 114       2.086 -37.764  22.462  0.00  0.00            
ATOM    888  CE  LYS X 114       3.551 -37.884  22.030  0.00  0.00            
ATOM    889  NZ  LYS X 114       3.945 -39.162  21.339  0.00  0.00            
ATOM    890  C   LYS X 114      -1.093 -35.037  24.566  0.00  0.00            
ATOM    891  O   LYS X 114      -1.317 -36.180  24.931  0.00  0.00            
ATOM    892  N   LEU X 115      -1.899 -34.024  24.916  0.00  0.00            
ATOM    893  CA  LEU X 115      -3.044 -34.082  25.615  0.00  0.00            
ATOM    894  CB  LEU X 115      -3.209 -32.787  26.421  0.00  0.00            
ATOM    895  CG  LEU X 115      -2.826 -32.666  27.903  0.00  0.00            
ATOM    896  CD1 LEU X 115      -1.759 -33.655  28.314  0.00  0.00            
ATOM    897  CD2 LEU X 115      -2.367 -31.238  28.165  0.00  0.00            
ATOM    898  C   LEU X 115      -4.340 -34.318  24.693  0.00  0.00            
ATOM    899  O   LEU X 115      -4.504 -33.893  23.548  0.00  0.00            
ATOM    900  N   THR X 116      -5.208 -35.125  25.288  0.00  0.00            
ATOM    901  CA  THR X 116      -6.373 -35.358  24.615  0.00  0.00            
ATOM    902  CB  THR X 116      -7.332 -36.041  25.602  0.00  0.00            
ATOM    903  OG1 THR X 116      -7.673 -35.123  26.647  0.00  0.00            
ATOM    904  CG2 THR X 116      -6.688 -37.274  26.202  0.00  0.00            
ATOM    905  C   THR X 116      -7.170 -34.304  24.029  0.00  0.00            
ATOM    906  O   THR X 116      -6.962 -33.167  24.453  0.00  0.00            
ATOM    907  N   ASP X 117      -8.058 -34.551  23.070  0.00  0.00            
ATOM    908  CA  ASP X 117      -8.852 -33.512  22.551  0.00  0.00            
ATOM    909  CB  ASP X 117      -9.706 -34.071  21.413  0.00  0.00            
ATOM    910  CG  ASP X 117      -8.893 -34.437  20.176  0.00  0.00            
ATOM    911  OD1 ASP X 117      -7.775 -33.913  19.976  0.00  0.00            
ATOM    912  OD2 ASP X 117      -9.400 -35.246  19.380  0.00  0.00            
ATOM    913  C   ASP X 117      -9.803 -32.917  23.587  0.00  0.00            
ATOM    914  O   ASP X 117     -10.093 -31.723  23.616  0.00  0.00            
ATOM    915  N   ASP X 118     -10.259 -33.793  24.482  0.00  0.00            
ATOM    916  CA  ASP X 118     -11.101 -33.330  25.564  0.00  0.00            
ATOM    917  CB  ASP X 118     -11.556 -34.542  26.384  0.00  0.00            
ATOM    918  CG  ASP X 118     -12.537 -35.430  25.642  0.00  0.00            
ATOM    919  OD1 ASP X 118     -13.077 -35.009  24.596  0.00  0.00            
ATOM    920  OD2 ASP X 118     -12.773 -36.560  26.123  0.00  0.00            
ATOM    921  C   ASP X 118     -10.457 -32.325  26.488  0.00  0.00            
ATOM    922  O   ASP X 118     -11.072 -31.330  26.857  0.00  0.00            
ATOM    923  N   GLU X 119      -9.183 -32.529  26.816  0.00  0.00            
ATOM    924  CA  GLU X 119      -8.481 -31.604  27.550  0.00  0.00            
ATOM    925  CB  GLU X 119      -7.085 -32.165  27.840  0.00  0.00            
ATOM    926  CG  GLU X 119      -7.130 -33.520  28.536  0.00  0.00            
ATOM    927  CD  GLU X 119      -5.760 -34.159  28.788  0.00  0.00            
ATOM    928  OE1 GLU X 119      -4.780 -33.844  28.068  0.00  0.00            
ATOM    929  OE2 GLU X 119      -5.677 -35.013  29.706  0.00  0.00            
ATOM    930  C   GLU X 119      -8.362 -30.192  26.936  0.00  0.00            
ATOM    931  O   GLU X 119      -8.384 -29.128  27.577  0.00  0.00            
ATOM    932  N   VAL X 120      -8.247 -30.249  25.610  0.00  0.00            
ATOM    933  CA  VAL X 120      -8.077 -28.992  24.883  0.00  0.00            
ATOM    934  CB  VAL X 120      -7.870 -29.183  23.378  0.00  0.00            
ATOM    935  CG1 VAL X 120      -7.619 -27.826  22.712  0.00  0.00            
ATOM    936  CG2 VAL X 120      -6.697 -30.114  23.111  0.00  0.00            
ATOM    937  C   VAL X 120      -9.269 -28.058  25.092  0.00  0.00            
ATOM    938  O   VAL X 120      -9.127 -26.865  25.338  0.00  0.00            
ATOM    939  N   ASP X 121     -10.470 -28.632  25.042  0.00  0.00            
ATOM    940  CA  ASP X 121     -11.620 -27.848  25.292  0.00  0.00            
ATOM    941  CB  ASP X 121     -12.866 -28.684  25.010  0.00  0.00            
ATOM    942  CG  ASP X 121     -13.037 -29.168  23.589  0.00  0.00            
ATOM    943  OD1 ASP X 121     -12.354 -28.664  22.673  0.00  0.00            
ATOM    944  OD2 ASP X 121     -13.886 -30.064  23.387  0.00  0.00            
ATOM    945  C   ASP X 121     -11.749 -27.362  26.670  0.00  0.00            
ATOM    946  O   ASP X 121     -12.232 -26.256  26.905  0.00  0.00            
ATOM    947  N   GLU X 122     -11.212 -28.131  27.616  0.00  0.00            
ATOM    948  CA  GLU X 122     -11.147 -27.699  29.014  0.00  0.00            
ATOM    949  CB  GLU X 122     -10.382 -28.741  29.823  0.00  0.00            
ATOM    950  CG  GLU X 122     -11.077 -30.115  29.944  0.00  0.00            
ATOM    951  CD  GLU X 122     -12.197 -29.979  30.962  0.00  0.00            
ATOM    952  OE1 GLU X 122     -11.895 -29.700  32.149  0.00  0.00            
ATOM    953  OE2 GLU X 122     -13.374 -30.096  30.555  0.00  0.00            
ATOM    954  C   GLU X 122     -10.415 -26.376  29.180  0.00  0.00            
ATOM    955  O   GLU X 122     -10.883 -25.473  29.869  0.00  0.00            
ATOM    956  N   MET X 123      -9.284 -26.251  28.498  0.00  0.00            
ATOM    957  CA  MET X 123      -8.525 -25.092  28.484  0.00  0.00            
ATOM    958  CB  MET X 123      -7.185 -25.317  27.774  0.00  0.00            
ATOM    959  CG  MET X 123      -6.199 -26.058  28.669  0.00  0.00            
ATOM    960  SD  MET X 123      -4.694 -26.578  27.850  0.00  0.00            
ATOM    961  CE  MET X 123      -4.017 -24.998  27.341  0.00  0.00            
ATOM    962  C   MET X 123      -9.224 -23.846  27.897  0.00  0.00            
ATOM    963  O   MET X 123      -9.127 -22.687  28.297  0.00  0.00            
ATOM    964  N   ILE X 124      -9.910 -24.176  26.803  0.00  0.00            
ATOM    965  CA  ILE X 124     -10.504 -23.013  26.097  0.00  0.00            
ATOM    966  CB  ILE X 124     -11.081 -23.545  24.756  0.00  0.00            
ATOM    967  CG1 ILE X 124     -11.529 -22.464  23.765  0.00  0.00            
ATOM    968  CG2 ILE X 124     -12.185 -24.588  24.947  0.00  0.00            
ATOM    969  CD1 ILE X 124     -10.494 -21.359  23.531  0.00  0.00            
ATOM    970  C   ILE X 124     -11.587 -22.353  26.907  0.00  0.00            
ATOM    971  O   ILE X 124     -11.692 -21.133  26.977  0.00  0.00            
ATOM    972  N   ARG X 125     -12.367 -23.170  27.611  0.00  0.00            
ATOM    973  CA  ARG X 125     -13.339 -22.632  28.482  0.00  0.00            
ATOM    974  CB  ARG X 125     -14.283 -23.747  28.927  0.00  0.00            
ATOM    975  CG  ARG X 125     -15.184 -24.216  27.796  0.00  0.00            
ATOM    976  CD  ARG X 125     -16.415 -24.933  28.302  0.00  0.00            
ATOM    977  NE  ARG X 125     -16.228 -26.378  28.401  0.00  0.00            
ATOM    978  CZ  ARG X 125     -16.830 -27.144  29.305  0.00  0.00            
ATOM    979  NH1 ARG X 125     -17.649 -26.602  30.198  0.00  0.00            
ATOM    980  NH2 ARG X 125     -16.668 -28.462  29.276  0.00  0.00            
ATOM    981  C   ARG X 125     -12.729 -21.747  29.629  0.00  0.00            
ATOM    982  O   ARG X 125     -13.254 -20.725  30.104  0.00  0.00            
ATOM    983  N   GLU X 126     -11.570 -22.245  30.059  0.00  0.00            
ATOM    984  CA  GLU X 126     -10.928 -21.583  31.135  0.00  0.00            
ATOM    985  CB  GLU X 126      -9.882 -22.541  31.694  0.00  0.00            
ATOM    986  CG  GLU X 126     -10.458 -23.861  32.254  0.00  0.00            
ATOM    987  CD  GLU X 126      -9.263 -24.729  32.636  0.00  0.00            
ATOM    988  OE1 GLU X 126      -8.551 -25.317  31.831  0.00  0.00            
ATOM    989  OE2 GLU X 126      -8.960 -24.768  33.865  0.00  0.00            
ATOM    990  C   GLU X 126     -10.717 -20.043  30.821  0.00  0.00            
ATOM    991  O   GLU X 126     -11.033 -19.052  31.474  0.00  0.00            
ATOM    992  N   ALA X 127     -10.082 -19.969  29.659  0.00  0.00            
ATOM    993  CA  ALA X 127      -9.749 -18.552  29.272  0.00  0.00            
ATOM    994  CB  ALA X 127      -8.518 -18.714  28.367  0.00  0.00            
ATOM    995  C   ALA X 127     -10.809 -17.781  28.495  0.00  0.00            
ATOM    996  O   ALA X 127     -10.687 -16.598  28.149  0.00  0.00            
ATOM    997  N   ASP X 128     -11.906 -18.488  28.186  0.00  0.00            
ATOM    998  CA  ASP X 128     -12.939 -17.844  27.475  0.00  0.00            
ATOM    999  CB  ASP X 128     -14.047 -18.866  27.202  0.00  0.00            
ATOM   1000  CG  ASP X 128     -13.533 -20.109  26.486  0.00  0.00            
ATOM   1001  OD1 ASP X 128     -12.448 -19.995  25.858  0.00  0.00            
ATOM   1002  OD2 ASP X 128     -14.195 -21.171  26.592  0.00  0.00            
ATOM   1003  C   ASP X 128     -13.866 -17.059  28.254  0.00  0.00            
ATOM   1004  O   ASP X 128     -14.896 -17.602  28.677  0.00  0.00            
ATOM   1005  N   ILE X 129     -13.475 -15.840  28.624  0.00  0.00            
ATOM   1006  CA  ILE X 129     -14.398 -15.122  29.477  0.00  0.00            
ATOM   1007  CB  ILE X 129     -13.662 -14.185  30.501  0.00  0.00            
ATOM   1008  CG1 ILE X 129     -12.840 -13.122  29.708  0.00  0.00            
ATOM   1009  CG2 ILE X 129     -12.860 -14.998  31.548  0.00  0.00            
ATOM   1010  CD1 ILE X 129     -12.058 -12.230  30.708  0.00  0.00            
ATOM   1011  C   ILE X 129     -15.567 -14.392  28.846  0.00  0.00            
ATOM   1012  O   ILE X 129     -16.655 -14.165  29.364  0.00  0.00            
ATOM   1013  N   ASP X 130     -15.290 -14.061  27.585  0.00  0.00            
ATOM   1014  CA  ASP X 130     -16.422 -13.386  26.851  0.00  0.00            
ATOM   1015  CB  ASP X 130     -15.837 -12.663  25.632  0.00  0.00            
ATOM   1016  CG  ASP X 130     -14.996 -11.439  26.011  0.00  0.00            
ATOM   1017  OD1 ASP X 130     -14.960 -11.050  27.203  0.00  0.00            
ATOM   1018  OD2 ASP X 130     -14.373 -10.857  25.097  0.00  0.00            
ATOM   1019  C   ASP X 130     -17.576 -14.150  26.216  0.00  0.00            
ATOM   1020  O   ASP X 130     -18.490 -13.618  25.578  0.00  0.00            
ATOM   1021  N   GLY X 131     -17.406 -15.471  26.259  0.00  0.00            
ATOM   1022  CA  GLY X 131     -18.184 -16.383  25.646  0.00  0.00            
ATOM   1023  C   GLY X 131     -18.240 -16.899  24.215  0.00  0.00            
ATOM   1024  O   GLY X 131     -18.921 -17.883  23.908  0.00  0.00            
ATOM   1025  N   ASP X 132     -17.518 -16.220  23.340  0.00  0.00            
ATOM   1026  CA  ASP X 132     -17.365 -16.605  22.029  0.00  0.00            
ATOM   1027  CB  ASP X 132     -16.603 -15.534  21.252  0.00  0.00            
ATOM   1028  CG  ASP X 132     -15.127 -15.482  21.565  0.00  0.00            
ATOM   1029  OD1 ASP X 132     -14.713 -16.092  22.571  0.00  0.00            
ATOM   1030  OD2 ASP X 132     -14.375 -14.824  20.809  0.00  0.00            
ATOM   1031  C   ASP X 132     -16.940 -18.006  21.671  0.00  0.00            
ATOM   1032  O   ASP X 132     -17.078 -18.497  20.541  0.00  0.00            
ATOM   1033  N   GLY X 133     -16.383 -18.717  22.663  0.00  0.00            
ATOM   1034  CA  GLY X 133     -15.844 -20.012  22.382  0.00  0.00            
ATOM   1035  C   GLY X 133     -14.509 -20.017  21.666  0.00  0.00            
ATOM   1036  O   GLY X 133     -14.224 -20.892  20.849  0.00  0.00            
ATOM   1037  N   HIS X 134     -13.738 -18.963  21.909  0.00  0.00            
ATOM   1038  CA  HIS X 134     -12.455 -18.741  21.381  0.00  0.00            
ATOM   1039  CB  HIS X 134     -12.421 -17.928  20.068  0.00  0.00            
ATOM   1040  CG  HIS X 134     -12.993 -18.648  18.880  0.00  0.00            
ATOM   1041  ND1 HIS X 134     -14.332 -18.899  18.741  0.00  0.00            
ATOM   1042  CD2 HIS X 134     -12.385 -19.196  17.783  0.00  0.00            
ATOM   1043  CE1 HIS X 134     -14.554 -19.561  17.605  0.00  0.00            
ATOM   1044  NE2 HIS X 134     -13.372 -19.719  17.005  0.00  0.00            
ATOM   1045  C   HIS X 134     -11.686 -17.744  22.201  0.00  0.00            
ATOM   1046  O   HIS X 134     -12.228 -16.938  22.955  0.00  0.00            
ATOM   1047  N   ILE X 135     -10.370 -17.840  22.058  0.00  0.00            
ATOM   1048  CA  ILE X 135      -9.394 -17.042  22.778  0.00  0.00            
ATOM   1049  CB  ILE X 135      -8.114 -17.841  23.068  0.00  0.00            
ATOM   1050  CG1 ILE X 135      -8.429 -19.165  23.759  0.00  0.00            
ATOM   1051  CG2 ILE X 135      -7.159 -17.028  23.911  0.00  0.00            
ATOM   1052  CD1 ILE X 135      -7.232 -20.082  23.806  0.00  0.00            
ATOM   1053  C   ILE X 135      -8.870 -15.920  21.852  0.00  0.00            
ATOM   1054  O   ILE X 135      -8.393 -16.217  20.761  0.00  0.00            
ATOM   1055  N   ASN X 136      -9.010 -14.669  22.269  0.00  0.00            
ATOM   1056  CA  ASN X 136      -8.416 -13.643  21.518  0.00  0.00            
ATOM   1057  CB  ASN X 136      -9.468 -12.599  21.140  0.00  0.00            
ATOM   1058  CG  ASN X 136      -8.885 -11.496  20.232  0.00  0.00            
ATOM   1059  OD1 ASN X 136      -8.767 -11.695  19.033  0.00  0.00            
ATOM   1060  ND2 ASN X 136      -8.412 -10.376  20.784  0.00  0.00            
ATOM   1061  C   ASN X 136      -7.212 -13.219  22.223  0.00  0.00            
ATOM   1062  O   ASN X 136      -6.981 -13.683  23.336  0.00  0.00            
ATOM   1063  N   TYR X 137      -6.325 -12.435  21.586  0.00  0.00            
ATOM   1064  CA  TYR X 137      -5.158 -12.008  22.268  0.00  0.00            
ATOM   1065  CB  TYR X 137      -4.509 -10.934  21.437  0.00  0.00            
ATOM   1066  CG  TYR X 137      -3.011 -10.913  21.548  0.00  0.00            
ATOM   1067  CD1 TYR X 137      -2.375  -9.897  22.253  0.00  0.00            
ATOM   1068  CD2 TYR X 137      -2.221 -11.878  20.920  0.00  0.00            
ATOM   1069  CE1 TYR X 137      -0.986  -9.843  22.355  0.00  0.00            
ATOM   1070  CE2 TYR X 137      -0.825 -11.847  21.007  0.00  0.00            
ATOM   1071  CZ  TYR X 137      -0.218 -10.822  21.735  0.00  0.00            
ATOM   1072  OH  TYR X 137       1.124 -10.771  21.838  0.00  0.00            
ATOM   1073  C   TYR X 137      -5.146 -11.671  23.804  0.00  0.00            
ATOM   1074  O   TYR X 137      -4.296 -11.944  24.651  0.00  0.00            
ATOM   1075  N   GLU X 138      -6.197 -10.893  24.061  0.00  0.00            
ATOM   1076  CA  GLU X 138      -6.163 -10.390  25.465  0.00  0.00            
ATOM   1077  CB  GLU X 138      -7.176  -9.251  25.642  0.00  0.00            
ATOM   1078  CG  GLU X 138      -6.663  -7.929  25.082  0.00  0.00            
ATOM   1079  CD  GLU X 138      -6.899  -7.766  23.596  0.00  0.00            
ATOM   1080  OE1 GLU X 138      -7.290  -8.741  22.913  0.00  0.00            
ATOM   1081  OE2 GLU X 138      -6.634  -6.654  23.082  0.00  0.00            
ATOM   1082  C   GLU X 138      -6.409 -11.456  26.538  0.00  0.00            
ATOM   1083  O   GLU X 138      -5.981 -11.432  27.689  0.00  0.00            
ATOM   1084  N   GLU X 139      -7.218 -12.410  26.079  0.00  0.00            
ATOM   1085  CA  GLU X 139      -7.485 -13.514  26.998  0.00  0.00            
ATOM   1086  CB  GLU X 139      -8.663 -14.298  26.488  0.00  0.00            
ATOM   1087  CG  GLU X 139      -9.981 -13.577  26.528  0.00  0.00            
ATOM   1088  CD  GLU X 139     -11.100 -14.370  25.823  0.00  0.00            
ATOM   1089  OE1 GLU X 139     -10.807 -15.392  25.136  0.00  0.00            
ATOM   1090  OE2 GLU X 139     -12.280 -13.958  25.953  0.00  0.00            
ATOM   1091  C   GLU X 139      -6.399 -14.538  27.129  0.00  0.00            
ATOM   1092  O   GLU X 139      -6.351 -15.435  27.974  0.00  0.00            
ATOM   1093  N   PHE X 140      -5.462 -14.357  26.202  0.00  0.00            
ATOM   1094  CA  PHE X 140      -4.283 -15.171  26.191  0.00  0.00            
ATOM   1095  CB  PHE X 140      -3.624 -15.306  24.800  0.00  0.00            
ATOM   1096  CG  PHE X 140      -2.420 -16.240  24.825  0.00  0.00            
ATOM   1097  CD1 PHE X 140      -2.598 -17.595  25.109  0.00  0.00            
ATOM   1098  CD2 PHE X 140      -1.120 -15.782  24.600  0.00  0.00            
ATOM   1099  CE1 PHE X 140      -1.532 -18.494  25.102  0.00  0.00            
ATOM   1100  CE2 PHE X 140      -0.026 -16.658  24.618  0.00  0.00            
ATOM   1101  CZ  PHE X 140      -0.238 -18.020  24.860  0.00  0.00            
ATOM   1102  C   PHE X 140      -3.286 -14.590  27.207  0.00  0.00            
ATOM   1103  O   PHE X 140      -2.670 -15.295  28.000  0.00  0.00            
ATOM   1104  N   VAL X 141      -3.177 -13.263  27.211  0.00  0.00            
ATOM   1105  CA  VAL X 141      -2.418 -12.656  28.163  0.00  0.00            
ATOM   1106  CB  VAL X 141      -2.163 -11.166  27.911  0.00  0.00            
ATOM   1107  CG1 VAL X 141      -1.426 -10.468  29.074  0.00  0.00            
ATOM   1108  CG2 VAL X 141      -1.356 -10.978  26.651  0.00  0.00            
ATOM   1109  C   VAL X 141      -2.849 -12.871  29.622  0.00  0.00            
ATOM   1110  O   VAL X 141      -2.066 -13.165  30.519  0.00  0.00            
ATOM   1111  N   ARG X 142      -4.160 -12.772  29.832  0.00  0.00            
ATOM   1112  CA  ARG X 142      -4.643 -13.079  31.095  0.00  0.00            
ATOM   1113  CB  ARG X 142      -6.091 -12.599  31.165  0.00  0.00            
ATOM   1114  CG  ARG X 142      -6.191 -11.082  31.138  0.00  0.00            
ATOM   1115  CD  ARG X 142      -7.509 -10.584  31.684  0.00  0.00            
ATOM   1116  NE  ARG X 142      -8.522 -10.407  30.646  0.00  0.00            
ATOM   1117  CZ  ARG X 142      -9.826 -10.569  30.847  0.00  0.00            
ATOM   1118  NH1 ARG X 142     -10.277 -10.925  32.043  0.00  0.00            
ATOM   1119  NH2 ARG X 142     -10.687 -10.310  29.870  0.00  0.00            
ATOM   1120  C   ARG X 142      -4.439 -14.497  31.599  0.00  0.00            
ATOM   1121  O   ARG X 142      -4.153 -14.816  32.746  0.00  0.00            
ATOM   1122  N   MET X 143      -4.617 -15.385  30.624  0.00  0.00            
ATOM   1123  CA  MET X 143      -4.372 -16.746  30.984  0.00  0.00            
ATOM   1124  CB  MET X 143      -4.744 -17.648  29.799  0.00  0.00            
ATOM   1125  CG  MET X 143      -6.248 -17.591  29.472  0.00  0.00            
ATOM   1126  SD  MET X 143      -7.269 -18.241  30.765  0.00  0.00            
ATOM   1127  CE  MET X 143      -6.970 -20.013  30.540  0.00  0.00            
ATOM   1128  C   MET X 143      -2.999 -17.197  31.386  0.00  0.00            
ATOM   1129  O   MET X 143      -2.692 -18.266  31.920  0.00  0.00            
ATOM   1130  N   MET X 144      -2.110 -16.262  31.059  0.00  0.00            
ATOM   1131  CA  MET X 144      -0.753 -16.443  31.429  0.00  0.00            
ATOM   1132  CB  MET X 144       0.303 -15.695  30.648  0.00  0.00            
ATOM   1133  CG  MET X 144       0.442 -16.261  29.242  0.00  0.00            
ATOM   1134  SD  MET X 144       1.375 -15.100  28.151  0.00  0.00            
ATOM   1135  CE  MET X 144       3.016 -15.526  28.789  0.00  0.00            
ATOM   1136  C   MET X 144      -0.442 -15.963  32.781  0.00  0.00            
ATOM   1137  O   MET X 144       0.424 -16.475  33.486  0.00  0.00            
ATOM   1138  N   VAL X 145      -1.231 -14.982  33.200  0.00  0.00            
ATOM   1139  CA  VAL X 145      -1.155 -14.490  34.491  0.00  0.00            
ATOM   1140  CB  VAL X 145      -1.866 -13.108  34.619  0.00  0.00            
ATOM   1141  CG1 VAL X 145      -1.699 -12.529  36.040  0.00  0.00            
ATOM   1142  CG2 VAL X 145      -1.276 -12.130  33.601  0.00  0.00            
ATOM   1143  C   VAL X 145      -1.560 -15.335  35.624  0.00  0.00            
ATOM   1144  O   VAL X 145      -0.925 -15.512  36.752  0.00  0.00            
ATOM   1145  N   SER X 146      -2.682 -15.908  35.326  0.00  0.00            
ATOM   1146  CA  SER X 146      -3.238 -16.756  36.366  0.00  0.00            
ATOM   1147  CB  SER X 146      -4.606 -17.313  35.948  0.00  0.00            
ATOM   1148  OG  SER X 146      -4.486 -18.302  34.937  0.00  0.00            
ATOM   1149  C   SER X 146      -2.385 -17.937  36.655  0.00  0.00            
ATOM   1150  O   SER X 146      -2.208 -18.453  37.768  0.00  0.00            
END
ATOM      1  N   GLU X   1      25.112  -2.440  37.955  0.00  0.00            
ATOM      2  CA  GLU X   1      25.841  -2.511  36.856  0.00  0.00            
ATOM      3  CB  GLU X   1      24.901  -3.487  36.127  0.00  0.00            
ATOM      4  CG  GLU X   1      25.638  -4.433  35.181  0.00  0.00            
ATOM      5  CD  GLU X   1      24.746  -5.034  34.100  0.00  0.00            
ATOM      6  OE1 GLU X   1      23.537  -5.213  34.354  0.00  0.00            
ATOM      7  OE2 GLU X   1      25.263  -5.333  32.997  0.00  0.00            
ATOM      8  C   GLU X   1      25.861  -1.594  35.675  0.00  0.00            
ATOM      9  O   GLU X   1      25.061  -0.972  34.977  0.00  0.00            
ATOM     10  N   GLN X   2      27.167  -1.274  35.728  0.00  0.00            
ATOM     11  CA  GLN X   2      27.440  -0.561  34.588  0.00  0.00            
ATOM     12  CB  GLN X   2      28.929  -0.846  34.382  0.00  0.00            
ATOM     13  CG  GLN X   2      29.775  -0.723  35.643  0.00  0.00            
ATOM     14  CD  GLN X   2      29.639   0.650  36.281  0.00  0.00            
ATOM     15  OE1 GLN X   2      29.806   1.674  35.620  0.00  0.00            
ATOM     16  NE2 GLN X   2      29.337   0.674  37.573  0.00  0.00            
ATOM     17  C   GLN X   2      27.503  -0.455  33.318  0.00  0.00            
ATOM     18  O   GLN X   2      27.587  -1.447  32.600  0.00  0.00            
ATOM     19  N   LEU X   3      26.921   0.673  32.927  0.00  0.00            
ATOM     20  CA  LEU X   3      26.605   0.997  31.605  0.00  0.00            
ATOM     21  CB  LEU X   3      25.330   1.846  31.674  0.00  0.00            
ATOM     22  CG  LEU X   3      24.192   1.411  32.595  0.00  0.00            
ATOM     23  CD1 LEU X   3      23.068   2.428  32.491  0.00  0.00            
ATOM     24  CD2 LEU X   3      23.698   0.027  32.233  0.00  0.00            
ATOM     25  C   LEU X   3      27.458   1.656  30.687  0.00  0.00            
ATOM     26  O   LEU X   3      28.180   2.521  31.188  0.00  0.00            
ATOM     27  N   THR X   4      27.697   1.156  29.464  0.00  0.00            
ATOM     28  CA  THR X   4      28.674   1.932  28.799  0.00  0.00            
ATOM     29  CB  THR X   4      28.973   0.963  27.622  0.00  0.00            
ATOM     30  OG1 THR X   4      27.744   0.447  27.095  0.00  0.00            
ATOM     31  CG2 THR X   4      29.820  -0.212  28.101  0.00  0.00            
ATOM     32  C   THR X   4      28.246   3.203  28.049  0.00  0.00            
ATOM     33  O   THR X   4      27.123   3.454  27.611  0.00  0.00            
ATOM     34  N   GLU X   5      29.251   4.080  28.017  0.00  0.00            
ATOM     35  CA  GLU X   5      29.109   5.266  27.435  0.00  0.00            
ATOM     36  CB  GLU X   5      30.417   6.001  27.185  0.00  0.00            
ATOM     37  CG  GLU X   5      31.116   6.338  28.488  0.00  0.00            
ATOM     38  CD  GLU X   5      32.309   7.213  28.314  0.00  0.00            
ATOM     39  OE1 GLU X   5      32.921   7.309  27.269  0.00  0.00            
ATOM     40  OE2 GLU X   5      32.775   7.826  29.395  0.00  0.00            
ATOM     41  C   GLU X   5      28.278   5.436  26.178  0.00  0.00            
ATOM     42  O   GLU X   5      27.411   6.263  25.924  0.00  0.00            
ATOM     43  N   GLU X   6      28.640   4.481  25.325  0.00  0.00            
ATOM     44  CA  GLU X   6      27.864   4.522  24.070  0.00  0.00            
ATOM     45  CB  GLU X   6      28.450   3.476  23.125  0.00  0.00            
ATOM     46  CG  GLU X   6      29.645   3.959  22.315  0.00  0.00            
ATOM     47  CD  GLU X   6      30.292   2.849  21.505  0.00  0.00            
ATOM     48  OE1 GLU X   6      30.426   1.721  22.032  0.00  0.00            
ATOM     49  OE2 GLU X   6      30.669   3.106  20.339  0.00  0.00            
ATOM     50  C   GLU X   6      26.349   4.482  24.335  0.00  0.00            
ATOM     51  O   GLU X   6      25.496   5.265  23.925  0.00  0.00            
ATOM     52  N   GLN X   7      26.093   3.503  25.188  0.00  0.00            
ATOM     53  CA  GLN X   7      24.758   3.280  25.598  0.00  0.00            
ATOM     54  CB  GLN X   7      24.688   2.011  26.419  0.00  0.00            
ATOM     55  CG  GLN X   7      25.013   0.804  25.521  0.00  0.00            
ATOM     56  CD  GLN X   7      24.782  -0.456  26.276  0.00  0.00            
ATOM     57  OE1 GLN X   7      23.670  -0.658  26.749  0.00  0.00            
ATOM     58  NE2 GLN X   7      25.798  -1.306  26.420  0.00  0.00            
ATOM     59  C   GLN X   7      24.141   4.477  26.185  0.00  0.00            
ATOM     60  O   GLN X   7      22.990   4.801  25.960  0.00  0.00            
ATOM     61  N   ILE X   8      24.968   5.243  26.882  0.00  0.00            
ATOM     62  CA  ILE X   8      24.558   6.485  27.380  0.00  0.00            
ATOM     63  CB  ILE X   8      25.636   7.127  28.291  0.00  0.00            
ATOM     64  CG1 ILE X   8      25.893   6.253  29.518  0.00  0.00            
ATOM     65  CG2 ILE X   8      25.183   8.504  28.730  0.00  0.00            
ATOM     66  CD1 ILE X   8      26.981   6.804  30.443  0.00  0.00            
ATOM     67  C   ILE X   8      24.374   7.525  26.261  0.00  0.00            
ATOM     68  O   ILE X   8      23.397   8.266  26.294  0.00  0.00            
ATOM     69  N   ALA X   9      25.217   7.514  25.231  0.00  0.00            
ATOM     70  CA  ALA X   9      25.046   8.259  24.092  0.00  0.00            
ATOM     71  CB  ALA X   9      26.184   8.026  23.120  0.00  0.00            
ATOM     72  C   ALA X   9      23.704   7.980  23.368  0.00  0.00            
ATOM     73  O   ALA X   9      23.007   8.908  22.974  0.00  0.00            
ATOM     74  N   GLU X  10      23.333   6.709  23.228  0.00  0.00            
ATOM     75  CA  GLU X  10      22.129   6.386  22.723  0.00  0.00            
ATOM     76  CB  GLU X  10      22.046   4.859  22.624  0.00  0.00            
ATOM     77  CG  GLU X  10      23.210   4.258  21.845  0.00  0.00            
ATOM     78  CD  GLU X  10      23.212   2.727  21.774  0.00  0.00            
ATOM     79  OE1 GLU X  10      22.624   2.058  22.660  0.00  0.00            
ATOM     80  OE2 GLU X  10      23.842   2.189  20.829  0.00  0.00            
ATOM     81  C   GLU X  10      20.930   6.977  23.425  0.00  0.00            
ATOM     82  O   GLU X  10      20.009   7.597  22.875  0.00  0.00            
ATOM     83  N   PHE X  11      21.003   6.808  24.745  0.00  0.00            
ATOM     84  CA  PHE X  11      19.903   7.387  25.543  0.00  0.00            
ATOM     85  CB  PHE X  11      19.986   6.783  26.940  0.00  0.00            
ATOM     86  CG  PHE X  11      20.161   5.293  26.936  0.00  0.00            
ATOM     87  CD1 PHE X  11      19.054   4.449  26.900  0.00  0.00            
ATOM     88  CD2 PHE X  11      21.438   4.732  26.942  0.00  0.00            
ATOM     89  CE1 PHE X  11      19.216   3.056  26.868  0.00  0.00            
ATOM     90  CE2 PHE X  11      21.612   3.351  26.911  0.00  0.00            
ATOM     91  CZ  PHE X  11      20.499   2.507  26.873  0.00  0.00            
ATOM     92  C   PHE X  11      19.880   8.903  25.501  0.00  0.00            
ATOM     93  O   PHE X  11      18.847   9.569  25.472  0.00  0.00            
ATOM     94  N   LYS X  12      21.093   9.449  25.460  0.00  0.00            
ATOM     95  CA  LYS X  12      21.193  10.895  25.351  0.00  0.00            
ATOM     96  CB  LYS X  12      22.604  11.421  25.544  0.00  0.00            
ATOM     97  CG  LYS X  12      23.173  11.254  26.958  0.00  0.00            
ATOM     98  CD  LYS X  12      24.690  11.198  26.883  0.00  0.00            
ATOM     99  CE  LYS X  12      25.372  11.702  28.145  0.00  0.00            
ATOM    100  NZ  LYS X  12      26.832  11.912  27.910  0.00  0.00            
ATOM    101  C   LYS X  12      20.607  11.495  24.084  0.00  0.00            
ATOM    102  O   LYS X  12      19.916  12.508  24.120  0.00  0.00            
ATOM    103  N   GLU X  13      20.814  10.821  22.954  0.00  0.00            
ATOM    104  CA  GLU X  13      20.203  11.221  21.770  0.00  0.00            
ATOM    105  CB  GLU X  13      20.709  10.324  20.636  0.00  0.00            
ATOM    106  CG  GLU X  13      22.229  10.319  20.525  0.00  0.00            
ATOM    107  CD  GLU X  13      22.792   9.385  19.449  0.00  0.00            
ATOM    108  OE1 GLU X  13      22.122   8.393  19.068  0.00  0.00            
ATOM    109  OE2 GLU X  13      23.939   9.636  19.003  0.00  0.00            
ATOM    110  C   GLU X  13      18.657  11.239  21.837  0.00  0.00            
ATOM    111  O   GLU X  13      17.986  12.180  21.428  0.00  0.00            
ATOM    112  N   ALA X  14      18.102  10.170  22.405  0.00  0.00            
ATOM    113  CA  ALA X  14      16.718  10.135  22.555  0.00  0.00            
ATOM    114  CB  ALA X  14      16.320   8.788  23.121  0.00  0.00            
ATOM    115  C   ALA X  14      16.204  11.252  23.497  0.00  0.00            
ATOM    116  O   ALA X  14      15.222  11.936  23.226  0.00  0.00            
ATOM    117  N   PHE X  15      16.923  11.456  24.599  0.00  0.00            
ATOM    118  CA  PHE X  15      16.562  12.502  25.474  0.00  0.00            
ATOM    119  CB  PHE X  15      17.517  12.458  26.688  0.00  0.00            
ATOM    120  CG  PHE X  15      17.768  13.804  27.364  0.00  0.00            
ATOM    121  CD1 PHE X  15      16.762  14.418  28.123  0.00  0.00            
ATOM    122  CD2 PHE X  15      19.006  14.428  27.195  0.00  0.00            
ATOM    123  CE1 PHE X  15      17.018  15.658  28.705  0.00  0.00            
ATOM    124  CE2 PHE X  15      19.252  15.666  27.781  0.00  0.00            
ATOM    125  CZ  PHE X  15      18.256  16.284  28.538  0.00  0.00            
ATOM    126  C   PHE X  15      16.698  13.886  24.869  0.00  0.00            
ATOM    127  O   PHE X  15      15.910  14.800  25.103  0.00  0.00            
ATOM    128  N   ALA X  16      17.725  14.013  24.030  0.00  0.00            
ATOM    129  CA  ALA X  16      17.909  15.269  23.336  0.00  0.00            
ATOM    130  CB  ALA X  16      19.241  15.315  22.594  0.00  0.00            
ATOM    131  C   ALA X  16      16.869  15.737  22.392  0.00  0.00            
ATOM    132  O   ALA X  16      16.599  16.937  22.215  0.00  0.00            
ATOM    133  N   LEU X  17      16.184  14.739  21.836  0.00  0.00            
ATOM    134  CA  LEU X  17      15.070  15.023  20.897  0.00  0.00            
ATOM    135  CB  LEU X  17      14.738  13.800  20.008  0.00  0.00            
ATOM    136  CG  LEU X  17      15.868  13.353  19.060  0.00  0.00            
ATOM    137  CD1 LEU X  17      15.401  12.163  18.265  0.00  0.00            
ATOM    138  CD2 LEU X  17      16.215  14.467  18.102  0.00  0.00            
ATOM    139  C   LEU X  17      13.873  15.804  21.504  0.00  0.00            
ATOM    140  O   LEU X  17      12.990  16.359  20.853  0.00  0.00            
ATOM    141  N   PHE X  18      13.830  15.689  22.828  0.00  0.00            
ATOM    142  CA  PHE X  18      12.752  16.357  23.541  0.00  0.00            
ATOM    143  CB  PHE X  18      12.009  15.356  24.443  0.00  0.00            
ATOM    144  CG  PHE X  18      11.538  14.113  23.739  0.00  0.00            
ATOM    145  CD1 PHE X  18      10.790  14.189  22.574  0.00  0.00            
ATOM    146  CD2 PHE X  18      11.852  12.859  24.248  0.00  0.00            
ATOM    147  CE1 PHE X  18      10.370  13.037  21.922  0.00  0.00            
ATOM    148  CE2 PHE X  18      11.434  11.714  23.603  0.00  0.00            
ATOM    149  CZ  PHE X  18      10.697  11.803  22.439  0.00  0.00            
ATOM    150  C   PHE X  18      13.322  17.671  24.202  0.00  0.00            
ATOM    151  O   PHE X  18      12.692  18.694  24.470  0.00  0.00            
ATOM    152  N   ASP X  19      14.603  17.526  24.511  0.00  0.00            
ATOM    153  CA  ASP X  19      15.193  18.708  25.182  0.00  0.00            
ATOM    154  CB  ASP X  19      16.648  18.448  25.576  0.00  0.00            
ATOM    155  CG  ASP X  19      16.815  17.404  26.663  0.00  0.00            
ATOM    156  OD1 ASP X  19      15.886  17.170  27.459  0.00  0.00            
ATOM    157  OD2 ASP X  19      17.924  16.817  26.756  0.00  0.00            
ATOM    158  C   ASP X  19      15.903  19.473  24.099  0.00  0.00            
ATOM    159  O   ASP X  19      17.063  19.277  23.763  0.00  0.00            
ATOM    160  N   LYS X  20      15.089  20.289  23.424  0.00  0.00            
ATOM    161  CA  LYS X  20      15.422  20.955  22.177  0.00  0.00            
ATOM    162  CB  LYS X  20      14.168  21.444  21.439  0.00  0.00            
ATOM    163  CG  LYS X  20      13.294  20.314  20.912  0.00  0.00            
ATOM    164  CD  LYS X  20      12.108  20.828  20.121  0.00  0.00            
ATOM    165  CE  LYS X  20      11.296  19.671  19.563  0.00  0.00            
ATOM    166  NZ  LYS X  20      10.164  20.142  18.720  0.00  0.00            
ATOM    167  C   LYS X  20      16.478  21.953  22.471  0.00  0.00            
ATOM    168  O   LYS X  20      17.522  22.019  21.814  0.00  0.00            
ATOM    169  N   ASP X  21      16.205  22.780  23.481  0.00  0.00            
ATOM    170  CA  ASP X  21      17.181  23.788  23.886  0.00  0.00            
ATOM    171  CB  ASP X  21      16.650  24.571  25.088  0.00  0.00            
ATOM    172  CG  ASP X  21      15.605  25.597  24.711  0.00  0.00            
ATOM    173  OD1 ASP X  21      15.598  26.056  23.547  0.00  0.00            
ATOM    174  OD2 ASP X  21      14.797  25.959  25.592  0.00  0.00            
ATOM    175  C   ASP X  21      18.358  23.267  24.641  0.00  0.00            
ATOM    176  O   ASP X  21      19.276  24.025  24.948  0.00  0.00            
ATOM    177  N   GLY X  22      18.390  21.956  24.878  0.00  0.00            
ATOM    178  CA  GLY X  22      19.685  21.476  25.418  0.00  0.00            
ATOM    179  C   GLY X  22      20.177  21.947  26.672  0.00  0.00            
ATOM    180  O   GLY X  22      21.358  22.147  26.965  0.00  0.00            
ATOM    181  N   ASP X  23      19.178  22.125  27.531  0.00  0.00            
ATOM    182  CA  ASP X  23      19.450  22.619  28.918  0.00  0.00            
ATOM    183  CB  ASP X  23      18.171  23.195  29.521  0.00  0.00            
ATOM    184  CG  ASP X  23      17.562  24.317  28.726  0.00  0.00            
ATOM    185  OD1 ASP X  23      18.117  25.441  28.620  0.00  0.00            
ATOM    186  OD2 ASP X  23      16.453  24.057  28.185  0.00  0.00            
ATOM    187  C   ASP X  23      19.606  21.586  29.980  0.00  0.00            
ATOM    188  O   ASP X  23      19.894  21.806  31.141  0.00  0.00            
ATOM    189  N   GLY X  24      19.334  20.365  29.556  0.00  0.00            
ATOM    190  CA  GLY X  24      19.500  19.255  30.504  0.00  0.00            
ATOM    191  C   GLY X  24      18.084  18.624  30.917  0.00  0.00            
ATOM    192  O   GLY X  24      17.893  17.414  31.070  0.00  0.00            
ATOM    193  N   THR X  25      17.220  19.563  31.308  0.00  0.00            
ATOM    194  CA  THR X  25      15.890  19.124  31.566  0.00  0.00            
ATOM    195  CB  THR X  25      15.614  20.137  32.669  0.00  0.00            
ATOM    196  OG1 THR X  25      16.830  20.241  33.403  0.00  0.00            
ATOM    197  CG2 THR X  25      14.463  19.755  33.580  0.00  0.00            
ATOM    198  C   THR X  25      14.760  19.243  30.596  0.00  0.00            
ATOM    199  O   THR X  25      14.753  20.164  29.776  0.00  0.00            
ATOM    200  N   ILE X  26      13.819  18.309  30.616  0.00  0.00            
ATOM    201  CA  ILE X  26      12.702  18.306  29.718  0.00  0.00            
ATOM    202  CB  ILE X  26      12.389  16.849  29.238  0.00  0.00            
ATOM    203  CG1 ILE X  26      13.608  16.218  28.559  0.00  0.00            
ATOM    204  CG2 ILE X  26      11.205  16.846  28.274  0.00  0.00            
ATOM    205  CD1 ILE X  26      14.114  16.953  27.327  0.00  0.00            
ATOM    206  C   ILE X  26      11.549  19.040  30.172  0.00  0.00            
ATOM    207  O   ILE X  26      11.003  18.486  31.124  0.00  0.00            
ATOM    208  N   THR X  27      11.100  20.193  29.667  0.00  0.00            
ATOM    209  CA  THR X  27       9.847  20.492  30.673  0.00  0.00            
ATOM    210  CB  THR X  27      10.149  21.964  30.968  0.00  0.00            
ATOM    211  OG1 THR X  27      10.535  22.595  29.747  0.00  0.00            
ATOM    212  CG2 THR X  27      11.288  22.083  31.986  0.00  0.00            
ATOM    213  C   THR X  27       8.645  20.277  30.003  0.00  0.00            
ATOM    214  O   THR X  27       8.791  19.855  28.854  0.00  0.00            
ATOM    215  N   THR X  28       7.452  20.532  30.525  0.00  0.00            
ATOM    216  CA  THR X  28       6.192  20.306  29.785  0.00  0.00            
ATOM    217  CB  THR X  28       4.981  20.697  30.661  0.00  0.00            
ATOM    218  OG1 THR X  28       5.012  22.105  30.922  0.00  0.00            
ATOM    219  CG2 THR X  28       5.006  19.930  31.975  0.00  0.00            
ATOM    220  C   THR X  28       6.106  21.048  28.499  0.00  0.00            
ATOM    221  O   THR X  28       5.550  20.552  27.520  0.00  0.00            
ATOM    222  N   LYS X  29       6.717  22.231  28.460  0.00  0.00            
ATOM    223  CA  LYS X  29       6.781  22.999  27.248  0.00  0.00            
ATOM    224  CB  LYS X  29       7.345  24.399  27.415  0.00  0.00            
ATOM    225  CG  LYS X  29       6.471  25.359  28.231  0.00  0.00            
ATOM    226  CD  LYS X  29       7.353  26.427  28.858  0.00  0.00            
ATOM    227  CE  LYS X  29       6.628  27.742  29.092  0.00  0.00            
ATOM    228  NZ  LYS X  29       7.597  28.832  29.416  0.00  0.00            
ATOM    229  C   LYS X  29       7.432  22.217  26.084  0.00  0.00            
ATOM    230  O   LYS X  29       6.939  22.156  24.961  0.00  0.00            
ATOM    231  N   GLU X  30       8.552  21.588  26.416  0.00  0.00            
ATOM    232  CA  GLU X  30       9.244  20.793  25.481  0.00  0.00            
ATOM    233  CB  GLU X  30      10.518  20.160  26.111  0.00  0.00            
ATOM    234  CG  GLU X  30      11.528  21.225  26.509  0.00  0.00            
ATOM    235  CD  GLU X  30      12.720  20.652  27.256  0.00  0.00            
ATOM    236  OE1 GLU X  30      12.665  19.506  27.766  0.00  0.00            
ATOM    237  OE2 GLU X  30      13.725  21.388  27.305  0.00  0.00            
ATOM    238  C   GLU X  30       8.516  19.624  24.991  0.00  0.00            
ATOM    239  O   GLU X  30       8.391  19.379  23.786  0.00  0.00            
ATOM    240  N   LEU X  31       8.006  18.844  25.945  0.00  0.00            
ATOM    241  CA  LEU X  31       7.238  17.659  25.588  0.00  0.00            
ATOM    242  CB  LEU X  31       6.835  16.894  26.861  0.00  0.00            
ATOM    243  CG  LEU X  31       7.923  16.021  27.508  0.00  0.00            
ATOM    244  CD1 LEU X  31       7.539  15.591  28.922  0.00  0.00            
ATOM    245  CD2 LEU X  31       8.182  14.802  26.621  0.00  0.00            
ATOM    246  C   LEU X  31       5.986  17.993  24.726  0.00  0.00            
ATOM    247  O   LEU X  31       5.690  17.361  23.717  0.00  0.00            
ATOM    248  N   GLY X  32       5.279  19.046  25.132  0.00  0.00            
ATOM    249  CA  GLY X  32       4.198  19.479  24.334  0.00  0.00            
ATOM    250  C   GLY X  32       4.475  20.020  23.029  0.00  0.00            
ATOM    251  O   GLY X  32       3.731  19.833  22.069  0.00  0.00            
ATOM    252  N   THR X  33       5.649  20.641  22.924  0.00  0.00            
ATOM    253  CA  THR X  33       6.116  21.067  21.641  0.00  0.00            
ATOM    254  CB  THR X  33       7.514  21.734  21.751  0.00  0.00            
ATOM    255  OG1 THR X  33       7.379  22.812  22.698  0.00  0.00            
ATOM    256  CG2 THR X  33       7.889  22.439  20.439  0.00  0.00            
ATOM    257  C   THR X  33       6.217  19.949  20.534  0.00  0.00            
ATOM    258  O   THR X  33       5.773  20.048  19.395  0.00  0.00            
ATOM    259  N   VAL X  34       6.828  18.846  20.960  0.00  0.00            
ATOM    260  CA  VAL X  34       6.863  17.810  20.108  0.00  0.00            
ATOM    261  CB  VAL X  34       7.824  16.702  20.550  0.00  0.00            
ATOM    262  CG1 VAL X  34       7.767  15.449  19.650  0.00  0.00            
ATOM    263  CG2 VAL X  34       9.243  17.214  20.568  0.00  0.00            
ATOM    264  C   VAL X  34       5.540  17.183  19.625  0.00  0.00            
ATOM    265  O   VAL X  34       5.209  16.817  18.499  0.00  0.00            
ATOM    266  N   MET X  35       4.735  17.089  20.682  0.00  0.00            
ATOM    267  CA  MET X  35       3.384  16.505  20.299  0.00  0.00            
ATOM    268  CB  MET X  35       2.652  16.146  21.595  0.00  0.00            
ATOM    269  CG  MET X  35       1.310  15.454  21.387  0.00  0.00            
ATOM    270  SD  MET X  35       1.423  13.894  20.485  0.00  0.00            
ATOM    271  CE  MET X  35       1.609  12.696  21.847  0.00  0.00            
ATOM    272  C   MET X  35       2.530  17.294  19.427  0.00  0.00            
ATOM    273  O   MET X  35       1.825  16.888  18.506  0.00  0.00            
ATOM    274  N   ARG X  36       2.647  18.585  19.733  0.00  0.00            
ATOM    275  CA  ARG X  36       1.839  19.484  18.873  0.00  0.00            
ATOM    276  CB  ARG X  36       1.868  20.871  19.514  0.00  0.00            
ATOM    277  CG  ARG X  36       0.567  21.654  19.406  0.00  0.00            
ATOM    278  CD  ARG X  36       0.679  22.944  20.221  0.00  0.00            
ATOM    279  NE  ARG X  36      -0.506  23.801  20.158  0.00  0.00            
ATOM    280  CZ  ARG X  36      -0.976  24.369  19.050  0.00  0.00            
ATOM    281  NH1 ARG X  36      -0.393  24.151  17.877  0.00  0.00            
ATOM    282  NH2 ARG X  36      -2.056  25.140  19.111  0.00  0.00            
ATOM    283  C   ARG X  36       2.273  19.660  17.428  0.00  0.00            
ATOM    284  O   ARG X  36       1.504  19.950  16.516  0.00  0.00            
ATOM    285  N   SER X  37       3.579  19.463  17.249  0.00  0.00            
ATOM    286  CA  SER X  37       4.104  19.412  15.970  0.00  0.00            
ATOM    287  CB  SER X  37       5.628  19.302  16.034  0.00  0.00            
ATOM    288  OG  SER X  37       6.164  20.318  16.863  0.00  0.00            
ATOM    289  C   SER X  37       3.745  18.222  15.083  0.00  0.00            
ATOM    290  O   SER X  37       3.899  18.129  13.863  0.00  0.00            
ATOM    291  N   LEU X  38       3.300  17.223  15.842  0.00  0.00            
ATOM    292  CA  LEU X  38       2.879  16.070  15.215  0.00  0.00            
ATOM    293  CB  LEU X  38       3.269  14.823  15.990  0.00  0.00            
ATOM    294  CG  LEU X  38       4.499  14.247  15.298  0.00  0.00            
ATOM    295  CD1 LEU X  38       5.556  13.888  16.317  0.00  0.00            
ATOM    296  CD2 LEU X  38       4.098  13.078  14.401  0.00  0.00            
ATOM    297  C   LEU X  38       1.423  15.934  15.098  0.00  0.00            
ATOM    298  O   LEU X  38       0.818  14.897  14.812  0.00  0.00            
ATOM    299  N   GLY X  39       0.798  17.082  15.349  0.00  0.00            
ATOM    300  CA  GLY X  39      -0.688  17.023  15.171  0.00  0.00            
ATOM    301  C   GLY X  39      -1.563  17.042  16.419  0.00  0.00            
ATOM    302  O   GLY X  39      -2.577  17.732  16.483  0.00  0.00            
ATOM    303  N   GLN X  40      -1.175  16.256  17.416  0.00  0.00            
ATOM    304  CA  GLN X  40      -1.808  16.422  18.622  0.00  0.00            
ATOM    305  CB  GLN X  40      -1.090  15.352  19.411  0.00  0.00            
ATOM    306  CG  GLN X  40      -0.578  14.166  18.618  0.00  0.00            
ATOM    307  CD  GLN X  40      -0.452  12.896  19.463  0.00  0.00            
ATOM    308  OE1 GLN X  40       0.621  12.316  19.634  0.00  0.00            
ATOM    309  NE2 GLN X  40      -1.520  12.362  20.065  0.00  0.00            
ATOM    310  C   GLN X  40      -1.969  17.180  19.726  0.00  0.00            
ATOM    311  O   GLN X  40      -0.948  17.806  20.021  0.00  0.00            
ATOM    312  N   ASN X  41      -3.119  17.370  20.358  0.00  0.00            
ATOM    313  CA  ASN X  41      -3.198  18.217  21.440  0.00  0.00            
ATOM    314  CB  ASN X  41      -4.542  18.926  21.278  0.00  0.00            
ATOM    315  CG  ASN X  41      -4.477  20.064  20.283  0.00  0.00            
ATOM    316  OD1 ASN X  41      -3.396  20.510  19.906  0.00  0.00            
ATOM    317  ND2 ASN X  41      -5.635  20.544  19.854  0.00  0.00            
ATOM    318  C   ASN X  41      -3.315  17.233  22.607  0.00  0.00            
ATOM    319  O   ASN X  41      -3.865  16.141  22.520  0.00  0.00            
ATOM    320  N   PRO X  42      -2.571  17.588  23.665  0.00  0.00            
ATOM    321  CA  PRO X  42      -2.321  16.977  24.784  0.00  0.00            
ATOM    322  CB  PRO X  42      -0.944  16.378  25.047  0.00  0.00            
ATOM    323  CG  PRO X  42      -0.065  17.110  24.086  0.00  0.00            
ATOM    324  CD  PRO X  42      -0.896  17.186  22.827  0.00  0.00            
ATOM    325  C   PRO X  42      -2.508  17.887  25.754  0.00  0.00            
ATOM    326  O   PRO X  42      -1.804  18.895  25.644  0.00  0.00            
ATOM    327  N   THR X  43      -3.456  17.790  26.697  0.00  0.00            
ATOM    328  CA  THR X  43      -3.573  18.970  27.593  0.00  0.00            
ATOM    329  CB  THR X  43      -4.856  18.635  28.378  0.00  0.00            
ATOM    330  OG1 THR X  43      -4.780  17.402  29.068  0.00  0.00            
ATOM    331  CG2 THR X  43      -6.034  18.672  27.419  0.00  0.00            
ATOM    332  C   THR X  43      -2.393  19.372  28.415  0.00  0.00            
ATOM    333  O   THR X  43      -1.432  18.583  28.366  0.00  0.00            
ATOM    334  N   GLU X  44      -2.424  20.448  29.174  0.00  0.00            
ATOM    335  CA  GLU X  44      -1.304  20.663  30.009  0.00  0.00            
ATOM    336  CB  GLU X  44      -1.485  22.052  30.632  0.00  0.00            
ATOM    337  CG  GLU X  44      -1.175  23.145  29.658  0.00  0.00            
ATOM    338  CD  GLU X  44       0.291  23.392  29.387  0.00  0.00            
ATOM    339  OE1 GLU X  44       1.189  22.946  30.117  0.00  0.00            
ATOM    340  OE2 GLU X  44       0.588  24.091  28.390  0.00  0.00            
ATOM    341  C   GLU X  44      -1.177  19.715  31.122  0.00  0.00            
ATOM    342  O   GLU X  44      -0.052  19.393  31.483  0.00  0.00            
ATOM    343  N   ALA X  45      -2.288  19.252  31.685  0.00  0.00            
ATOM    344  CA  ALA X  45      -2.379  18.249  32.636  0.00  0.00            
ATOM    345  CB  ALA X  45      -3.798  17.973  33.128  0.00  0.00            
ATOM    346  C   ALA X  45      -1.805  16.967  32.308  0.00  0.00            
ATOM    347  O   ALA X  45      -1.018  16.444  33.105  0.00  0.00            
ATOM    348  N   GLU X  46      -2.123  16.415  31.137  0.00  0.00            
ATOM    349  CA  GLU X  46      -1.533  15.201  30.638  0.00  0.00            
ATOM    350  CB  GLU X  46      -1.979  14.908  29.201  0.00  0.00            
ATOM    351  CG  GLU X  46      -2.694  13.593  29.032  0.00  0.00            
ATOM    352  CD  GLU X  46      -4.148  13.656  29.452  0.00  0.00            
ATOM    353  OE1 GLU X  46      -4.964  14.255  28.712  0.00  0.00            
ATOM    354  OE2 GLU X  46      -4.477  13.105  30.524  0.00  0.00            
ATOM    355  C   GLU X  46      -0.031  15.236  30.625  0.00  0.00            
ATOM    356  O   GLU X  46       0.647  14.316  31.103  0.00  0.00            
ATOM    357  N   LEU X  47       0.507  16.348  30.126  0.00  0.00            
ATOM    358  CA  LEU X  47       1.897  16.541  30.143  0.00  0.00            
ATOM    359  CB  LEU X  47       2.335  17.819  29.441  0.00  0.00            
ATOM    360  CG  LEU X  47       2.122  18.019  27.974  0.00  0.00            
ATOM    361  CD1 LEU X  47       2.819  19.292  27.472  0.00  0.00            
ATOM    362  CD2 LEU X  47       2.719  16.827  27.211  0.00  0.00            
ATOM    363  C   LEU X  47       2.497  16.554  31.597  0.00  0.00            
ATOM    364  O   LEU X  47       3.511  15.930  31.892  0.00  0.00            
ATOM    365  N   GLN X  48       1.809  17.252  32.500  0.00  0.00            
ATOM    366  CA  GLN X  48       2.208  17.224  33.830  0.00  0.00            
ATOM    367  CB  GLN X  48       1.790  18.561  34.466  0.00  0.00            
ATOM    368  CG  GLN X  48       0.303  18.849  34.478  0.00  0.00            
ATOM    369  CD  GLN X  48      -0.015  20.305  34.803  0.00  0.00            
ATOM    370  OE1 GLN X  48      -1.008  20.602  35.472  0.00  0.00            
ATOM    371  NE2 GLN X  48       0.821  21.221  34.316  0.00  0.00            
ATOM    372  C   GLN X  48       2.152  15.911  34.580  0.00  0.00            
ATOM    373  O   GLN X  48       2.916  15.632  35.500  0.00  0.00            
ATOM    374  N   ASP X  49       1.175  15.103  34.170  0.00  0.00            
ATOM    375  CA  ASP X  49       1.067  13.800  34.736  0.00  0.00            
ATOM    376  CB  ASP X  49      -0.168  13.009  34.304  0.00  0.00            
ATOM    377  CG  ASP X  49      -1.456  13.543  34.886  0.00  0.00            
ATOM    378  OD1 ASP X  49      -1.415  14.203  35.945  0.00  0.00            
ATOM    379  OD2 ASP X  49      -2.523  13.273  34.284  0.00  0.00            
ATOM    380  C   ASP X  49       2.110  12.802  34.285  0.00  0.00            
ATOM    381  O   ASP X  49       2.329  11.707  34.809  0.00  0.00            
ATOM    382  N   MET X  50       2.770  13.248  33.219  0.00  0.00            
ATOM    383  CA  MET X  50       3.855  12.466  32.664  0.00  0.00            
ATOM    384  CB  MET X  50       4.246  12.687  31.221  0.00  0.00            
ATOM    385  CG  MET X  50       3.193  12.118  30.280  0.00  0.00            
ATOM    386  SD  MET X  50       3.418  12.766  28.565  0.00  0.00            
ATOM    387  CE  MET X  50       4.798  11.673  28.136  0.00  0.00            
ATOM    388  C   MET X  50       5.072  12.762  33.567  0.00  0.00            
ATOM    389  O   MET X  50       5.823  11.915  34.072  0.00  0.00            
ATOM    390  N   ILE X  51       5.224  14.071  33.760  0.00  0.00            
ATOM    391  CA  ILE X  51       6.284  14.444  34.622  0.00  0.00            
ATOM    392  CB  ILE X  51       6.384  15.982  34.587  0.00  0.00            
ATOM    393  CG1 ILE X  51       6.857  16.423  33.195  0.00  0.00            
ATOM    394  CG2 ILE X  51       7.330  16.488  35.679  0.00  0.00            
ATOM    395  CD1 ILE X  51       6.856  17.921  32.999  0.00  0.00            
ATOM    396  C   ILE X  51       6.195  14.145  36.040  0.00  0.00            
ATOM    397  O   ILE X  51       7.162  13.826  36.729  0.00  0.00            
ATOM    398  N   ASN X  52       4.943  14.112  36.492  0.00  0.00            
ATOM    399  CA  ASN X  52       4.686  13.664  37.865  0.00  0.00            
ATOM    400  CB  ASN X  52       3.164  13.701  38.087  0.00  0.00            
ATOM    401  CG  ASN X  52       2.765  13.384  39.511  0.00  0.00            
ATOM    402  OD1 ASN X  52       3.027  12.296  40.010  0.00  0.00            
ATOM    403  ND2 ASN X  52       2.091  14.323  40.159  0.00  0.00            
ATOM    404  C   ASN X  52       5.118  12.220  38.235  0.00  0.00            
ATOM    405  O   ASN X  52       5.556  11.880  39.347  0.00  0.00            
ATOM    406  N   GLU X  53       4.997  11.383  37.205  0.00  0.00            
ATOM    407  CA  GLU X  53       5.390  10.045  37.350  0.00  0.00            
ATOM    408  CB  GLU X  53       4.828   9.282  36.156  0.00  0.00            
ATOM    409  CG  GLU X  53       3.292   9.362  36.011  0.00  0.00            
ATOM    410  CD  GLU X  53       2.942   8.660  34.702  0.00  0.00            
ATOM    411  OE1 GLU X  53       3.127   9.139  33.590  0.00  0.00            
ATOM    412  OE2 GLU X  53       2.503   7.475  34.795  0.00  0.00            
ATOM    413  C   GLU X  53       6.861   9.843  37.927  0.00  0.00            
ATOM    414  O   GLU X  53       7.280   8.937  38.650  0.00  0.00            
ATOM    415  N   VAL X  54       7.673  10.675  37.280  0.00  0.00            
ATOM    416  CA  VAL X  54       9.089  10.416  37.629  0.00  0.00            
ATOM    417  CB  VAL X  54      10.012  10.280  36.411  0.00  0.00            
ATOM    418  CG1 VAL X  54       9.559   9.040  35.627  0.00  0.00            
ATOM    419  CG2 VAL X  54      10.036  11.547  35.523  0.00  0.00            
ATOM    420  C   VAL X  54       9.856  11.599  38.213  0.00  0.00            
ATOM    421  O   VAL X  54      11.088  11.666  38.252  0.00  0.00            
ATOM    422  N   ASP X  55       9.063  12.532  38.732  0.00  0.00            
ATOM    423  CA  ASP X  55       9.592  13.694  39.341  0.00  0.00            
ATOM    424  CB  ASP X  55       8.735  14.959  39.221  0.00  0.00            
ATOM    425  CG  ASP X  55       9.367  16.156  39.919  0.00  0.00            
ATOM    426  OD1 ASP X  55       9.578  16.083  41.148  0.00  0.00            
ATOM    427  OD2 ASP X  55       9.659  17.169  39.244  0.00  0.00            
ATOM    428  C   ASP X  55       9.647  13.372  40.863  0.00  0.00            
ATOM    429  O   ASP X  55       8.763  13.740  41.614  0.00  0.00            
ATOM    430  N   ALA X  56      10.671  12.600  41.181  0.00  0.00            
ATOM    431  CA  ALA X  56      10.906  12.306  42.472  0.00  0.00            
ATOM    432  CB  ALA X  56      12.085  11.329  42.564  0.00  0.00            
ATOM    433  C   ALA X  56      11.160  13.509  43.434  0.00  0.00            
ATOM    434  O   ALA X  56      10.705  13.766  44.547  0.00  0.00            
ATOM    435  N   ASP X  57      12.051  14.285  42.820  0.00  0.00            
ATOM    436  CA  ASP X  57      12.379  15.493  43.711  0.00  0.00            
ATOM    437  CB  ASP X  57      13.592  16.178  43.072  0.00  0.00            
ATOM    438  CG  ASP X  57      14.880  15.396  43.250  0.00  0.00            
ATOM    439  OD1 ASP X  57      14.919  14.455  44.071  0.00  0.00            
ATOM    440  OD2 ASP X  57      15.866  15.742  42.562  0.00  0.00            
ATOM    441  C   ASP X  57      11.525  16.624  43.536  0.00  0.00            
ATOM    442  O   ASP X  57      11.678  17.653  44.192  0.00  0.00            
ATOM    443  N   GLY X  58      10.493  16.436  42.714  0.00  0.00            
ATOM    444  CA  GLY X  58       9.490  17.554  42.838  0.00  0.00            
ATOM    445  C   GLY X  58       9.612  19.026  42.391  0.00  0.00            
ATOM    446  O   GLY X  58       8.799  19.938  42.477  0.00  0.00            
ATOM    447  N   ASN X  59      10.730  19.105  41.612  0.00  0.00            
ATOM    448  CA  ASN X  59      11.203  20.132  40.811  0.00  0.00            
ATOM    449  CB  ASN X  59      12.619  20.083  40.205  0.00  0.00            
ATOM    450  CG  ASN X  59      13.079  21.381  39.560  0.00  0.00            
ATOM    451  OD1 ASN X  59      13.113  22.452  40.201  0.00  0.00            
ATOM    452  ND2 ASN X  59      13.398  21.306  38.255  0.00  0.00            
ATOM    453  C   ASN X  59      10.328  20.756  39.651  0.00  0.00            
ATOM    454  O   ASN X  59      10.337  21.951  39.334  0.00  0.00            
ATOM    455  N   GLY X  60       9.574  19.856  39.012  0.00  0.00            
ATOM    456  CA  GLY X  60       8.803  20.054  37.935  0.00  0.00            
ATOM    457  C   GLY X  60       9.434  19.852  36.575  0.00  0.00            
ATOM    458  O   GLY X  60       9.038  20.460  35.581  0.00  0.00            
ATOM    459  N   THR X  61      10.519  19.080  36.562  0.00  0.00            
ATOM    460  CA  THR X  61      11.152  18.809  35.252  0.00  0.00            
ATOM    461  CB  THR X  61      12.363  19.683  34.820  0.00  0.00            
ATOM    462  OG1 THR X  61      13.490  19.394  35.655  0.00  0.00            
ATOM    463  CG2 THR X  61      12.014  21.231  34.837  0.00  0.00            
ATOM    464  C   THR X  61      11.874  17.409  35.439  0.00  0.00            
ATOM    465  O   THR X  61      12.029  16.858  36.529  0.00  0.00            
ATOM    466  N   ILE X  62      12.148  16.827  34.277  0.00  0.00            
ATOM    467  CA  ILE X  62      12.836  15.573  34.168  0.00  0.00            
ATOM    468  CB  ILE X  62      12.163  14.621  33.127  0.00  0.00            
ATOM    469  CG1 ILE X  62      12.608  13.182  33.340  0.00  0.00            
ATOM    470  CG2 ILE X  62      12.450  15.064  31.713  0.00  0.00            
ATOM    471  CD1 ILE X  62      11.594  12.165  32.858  0.00  0.00            
ATOM    472  C   ILE X  62      14.217  15.539  34.202  0.00  0.00            
ATOM    473  O   ILE X  62      14.671  15.960  33.138  0.00  0.00            
ATOM    474  N   ASP X  63      15.007  15.157  35.209  0.00  0.00            
ATOM    475  CA  ASP X  63      16.556  15.488  34.627  0.00  0.00            
ATOM    476  CB  ASP X  63      17.203  16.254  35.817  0.00  0.00            
ATOM    477  CG  ASP X  63      16.830  17.724  35.789  0.00  0.00            
ATOM    478  OD1 ASP X  63      16.248  18.199  34.789  0.00  0.00            
ATOM    479  OD2 ASP X  63      17.114  18.416  36.791  0.00  0.00            
ATOM    480  C   ASP X  63      17.009  14.017  34.140  0.00  0.00            
ATOM    481  O   ASP X  63      16.255  13.076  33.868  0.00  0.00            
ATOM    482  N   PHE X  64      18.323  13.993  33.943  0.00  0.00            
ATOM    483  CA  PHE X  64      18.967  12.899  33.455  0.00  0.00            
ATOM    484  CB  PHE X  64      20.495  13.079  33.411  0.00  0.00            
ATOM    485  CG  PHE X  64      21.213  12.018  32.609  0.00  0.00            
ATOM    486  CD1 PHE X  64      21.431  10.750  33.143  0.00  0.00            
ATOM    487  CD2 PHE X  64      21.675  12.286  31.324  0.00  0.00            
ATOM    488  CE1 PHE X  64      22.101   9.760  32.407  0.00  0.00            
ATOM    489  CE2 PHE X  64      22.345  11.304  30.587  0.00  0.00            
ATOM    490  CZ  PHE X  64      22.556  10.042  31.130  0.00  0.00            
ATOM    491  C   PHE X  64      18.628  11.529  34.076  0.00  0.00            
ATOM    492  O   PHE X  64      18.252  10.507  33.522  0.00  0.00            
ATOM    493  N   PRO X  65      18.831  11.609  35.391  0.00  0.00            
ATOM    494  CA  PRO X  65      18.532  10.276  36.161  0.00  0.00            
ATOM    495  CB  PRO X  65      18.876  10.676  37.584  0.00  0.00            
ATOM    496  CG  PRO X  65      20.021  11.583  37.387  0.00  0.00            
ATOM    497  CD  PRO X  65      19.542  12.454  36.268  0.00  0.00            
ATOM    498  C   PRO X  65      17.082   9.957  36.098  0.00  0.00            
ATOM    499  O   PRO X  65      16.760   8.777  35.953  0.00  0.00            
ATOM    500  N   GLU X  66      16.202  10.953  36.108  0.00  0.00            
ATOM    501  CA  GLU X  66      14.826  10.807  35.933  0.00  0.00            
ATOM    502  CB  GLU X  66      14.108  12.150  36.100  0.00  0.00            
ATOM    503  CG  GLU X  66      14.377  12.795  37.454  0.00  0.00            
ATOM    504  CD  GLU X  66      13.738  14.174  37.648  0.00  0.00            
ATOM    505  OE1 GLU X  66      13.462  14.883  36.648  0.00  0.00            
ATOM    506  OE2 GLU X  66      13.538  14.562  38.827  0.00  0.00            
ATOM    507  C   GLU X  66      14.485  10.234  34.545  0.00  0.00            
ATOM    508  O   GLU X  66      13.627   9.360  34.476  0.00  0.00            
ATOM    509  N   PHE X  67      15.173  10.634  33.477  0.00  0.00            
ATOM    510  CA  PHE X  67      15.078  10.074  32.255  0.00  0.00            
ATOM    511  CB  PHE X  67      16.007  10.799  31.264  0.00  0.00            
ATOM    512  CG  PHE X  67      15.455  10.895  29.860  0.00  0.00            
ATOM    513  CD1 PHE X  67      15.235   9.756  29.102  0.00  0.00            
ATOM    514  CD2 PHE X  67      15.123  12.128  29.312  0.00  0.00            
ATOM    515  CE1 PHE X  67      14.686   9.841  27.821  0.00  0.00            
ATOM    516  CE2 PHE X  67      14.579  12.219  28.037  0.00  0.00            
ATOM    517  CZ  PHE X  67      14.357  11.073  27.291  0.00  0.00            
ATOM    518  C   PHE X  67      15.386   8.611  32.110  0.00  0.00            
ATOM    519  O   PHE X  67      14.812   7.915  31.277  0.00  0.00            
ATOM    520  N   LEU X  68      16.322   8.143  32.935  0.00  0.00            
ATOM    521  CA  LEU X  68      16.645   6.747  32.967  0.00  0.00            
ATOM    522  CB  LEU X  68      17.872   6.516  33.854  0.00  0.00            
ATOM    523  CG  LEU X  68      19.198   7.007  33.270  0.00  0.00            
ATOM    524  CD1 LEU X  68      20.266   7.025  34.339  0.00  0.00            
ATOM    525  CD2 LEU X  68      19.618   6.122  32.105  0.00  0.00            
ATOM    526  C   LEU X  68      15.367   6.023  33.446  0.00  0.00            
ATOM    527  O   LEU X  68      14.837   5.048  32.901  0.00  0.00            
ATOM    528  N   SER X  69      14.841   6.610  34.514  0.00  0.00            
ATOM    529  CA  SER X  69      13.580   6.073  34.961  0.00  0.00            
ATOM    530  CB  SER X  69      13.273   6.790  36.270  0.00  0.00            
ATOM    531  OG  SER X  69      14.089   7.939  36.393  0.00  0.00            
ATOM    532  C   SER X  69      12.351   6.335  34.061  0.00  0.00            
ATOM    533  O   SER X  69      11.196   5.904  34.256  0.00  0.00            
ATOM    534  N   LEU X  70      12.609   7.184  33.036  0.00  0.00            
ATOM    535  CA  LEU X  70      11.636   7.247  32.043  0.00  0.00            
ATOM    536  CB  LEU X  70      11.930   8.566  31.331  0.00  0.00            
ATOM    537  CG  LEU X  70      11.452   9.843  31.993  0.00  0.00            
ATOM    538  CD1 LEU X  70      11.956  11.048  31.236  0.00  0.00            
ATOM    539  CD2 LEU X  70       9.946   9.823  31.990  0.00  0.00            
ATOM    540  C   LEU X  70      11.548   6.115  31.017  0.00  0.00            
ATOM    541  O   LEU X  70      10.521   5.772  30.440  0.00  0.00            
ATOM    542  N   MET X  71      12.738   5.562  30.782  0.00  0.00            
ATOM    543  CA  MET X  71      12.766   4.403  29.924  0.00  0.00            
ATOM    544  CB  MET X  71      14.215   3.999  29.637  0.00  0.00            
ATOM    545  CG  MET X  71      14.947   4.896  28.628  0.00  0.00            
ATOM    546  SD  MET X  71      16.743   4.538  28.525  0.00  0.00            
ATOM    547  CE  MET X  71      16.660   2.771  27.862  0.00  0.00            
ATOM    548  C   MET X  71      11.950   3.290  30.503  0.00  0.00            
ATOM    549  O   MET X  71      11.047   2.660  29.958  0.00  0.00            
ATOM    550  N   ALA X  72      12.295   3.126  31.769  0.00  0.00            
ATOM    551  CA  ALA X  72      11.650   2.159  32.502  0.00  0.00            
ATOM    552  CB  ALA X  72      12.295   2.075  33.897  0.00  0.00            
ATOM    553  C   ALA X  72      10.090   2.280  32.409  0.00  0.00            
ATOM    554  O   ALA X  72       9.246   1.422  32.226  0.00  0.00            
ATOM    555  N   ARG X  73       9.775   3.555  32.585  0.00  0.00            
ATOM    556  CA  ARG X  73       8.401   3.784  32.398  0.00  0.00            
ATOM    557  CB  ARG X  73       8.153   5.230  32.902  0.00  0.00            
ATOM    558  CG  ARG X  73       8.159   5.157  34.438  0.00  0.00            
ATOM    559  CD  ARG X  73       7.973   6.566  35.035  0.00  0.00            
ATOM    560  NE  ARG X  73       7.706   6.341  36.455  0.00  0.00            
ATOM    561  CZ  ARG X  73       8.474   6.809  37.444  0.00  0.00            
ATOM    562  NH1 ARG X  73       9.561   7.587  37.265  0.00  0.00            
ATOM    563  NH2 ARG X  73       8.104   6.510  38.683  0.00  0.00            
ATOM    564  C   ARG X  73       7.835   3.672  30.992  0.00  0.00            
ATOM    565  O   ARG X  73       6.914   3.015  30.488  0.00  0.00            
ATOM    566  N   LYS X  74       8.629   4.471  30.281  0.00  0.00            
ATOM    567  CA  LYS X  74       8.253   4.261  28.822  0.00  0.00            
ATOM    568  CB  LYS X  74       8.848   5.393  28.011  0.00  0.00            
ATOM    569  CG  LYS X  74       8.258   6.784  28.177  0.00  0.00            
ATOM    570  CD  LYS X  74       9.317   7.823  27.807  0.00  0.00            
ATOM    571  CE  LYS X  74       8.737   9.055  27.136  0.00  0.00            
ATOM    572  NZ  LYS X  74       9.857   9.720  26.353  0.00  0.00            
ATOM    573  C   LYS X  74       8.539   3.144  28.123  0.00  0.00            
ATOM    574  O   LYS X  74       7.811   2.542  27.329  0.00  0.00            
ATOM    575  N   MET X  75       9.774   2.738  28.411  0.00  0.00            
ATOM    576  CA  MET X  75       9.964   1.531  27.952  0.00  0.00            
ATOM    577  CB  MET X  75      10.756   2.206  26.838  0.00  0.00            
ATOM    578  CG  MET X  75      12.231   2.367  27.142  0.00  0.00            
ATOM    579  SD  MET X  75      13.061   3.234  25.815  0.00  0.00            
ATOM    580  CE  MET X  75      12.521   2.256  24.400  0.00  0.00            
ATOM    581  C   MET X  75       9.598   0.339  28.480  0.00  0.00            
ATOM    582  O   MET X  75      10.327  -0.594  28.831  0.00  0.00            
ATOM    583  N   LYS X  76       8.486   0.606  29.140  0.00  0.00            
ATOM    584  CA  LYS X  76       7.610  -0.214  29.645  0.00  0.00            
ATOM    585  CB  LYS X  76       7.811  -0.393  31.149  0.00  0.00            
ATOM    586  CG  LYS X  76       8.779  -1.470  31.504  0.00  0.00            
ATOM    587  CD  LYS X  76       9.706  -0.981  32.558  0.00  0.00            
ATOM    588  CE  LYS X  76      10.317  -2.154  33.285  0.00  0.00            
ATOM    589  NZ  LYS X  76      11.734  -1.874  33.623  0.00  0.00            
ATOM    590  C   LYS X  76       6.234  -0.368  30.047  0.00  0.00            
ATOM    591  O   LYS X  76       5.661  -1.105  30.851  0.00  0.00            
ATOM    592  N   GLU X  77       5.694   0.766  29.599  0.00  0.00            
ATOM    593  CA  GLU X  77       4.457   0.745  29.877  0.00  0.00            
ATOM    594  CB  GLU X  77       4.064   2.195  30.253  0.00  0.00            
ATOM    595  CG  GLU X  77       2.808   2.230  31.105  0.00  0.00            
ATOM    596  CD  GLU X  77       2.494   3.594  31.724  0.00  0.00            
ATOM    597  OE1 GLU X  77       2.992   4.660  31.284  0.00  0.00            
ATOM    598  OE2 GLU X  77       1.719   3.643  32.708  0.00  0.00            
ATOM    599  C   GLU X  77       3.077   0.412  29.085  0.00  0.00            
ATOM    600  O   GLU X  77       1.889   0.212  29.355  0.00  0.00            
ATOM    601  N   GLN X  78       3.499   0.692  27.857  0.00  0.00            
ATOM    602  CA  GLN X  78       2.430   0.214  27.057  0.00  0.00            
ATOM    603  CB  GLN X  78       2.130   1.411  26.144  0.00  0.00            
ATOM    604  CG  GLN X  78       2.280   2.791  26.785  0.00  0.00            
ATOM    605  CD  GLN X  78       1.052   3.242  27.561  0.00  0.00            
ATOM    606  OE1 GLN X  78      -0.000   2.599  27.523  0.00  0.00            
ATOM    607  NE2 GLN X  78       1.181   4.364  28.262  0.00  0.00            
ATOM    608  C   GLN X  78       2.122  -0.429  25.858  0.00  0.00            
ATOM    609  O   GLN X  78       1.767   0.021  24.744  0.00  0.00            
ATOM    610  N   ASP X  79       2.576  -1.673  26.058  0.00  0.00            
ATOM    611  CA  ASP X  79       2.380  -2.417  24.926  0.00  0.00            
ATOM    612  CB  ASP X  79       3.600  -3.344  24.833  0.00  0.00            
ATOM    613  CG  ASP X  79       3.732  -4.029  23.473  0.00  0.00            
ATOM    614  OD1 ASP X  79       2.848  -3.863  22.603  0.00  0.00            
ATOM    615  OD2 ASP X  79       4.741  -4.738  23.278  0.00  0.00            
ATOM    616  C   ASP X  79       1.400  -3.520  24.813  0.00  0.00            
ATOM    617  O   ASP X  79       1.425  -4.716  25.106  0.00  0.00            
ATOM    618  N   SER X  80       0.286  -2.873  24.477  0.00  0.00            
ATOM    619  CA  SER X  80      -0.897  -3.427  24.432  0.00  0.00            
ATOM    620  CB  SER X  80      -2.030  -2.405  24.399  0.00  0.00            
ATOM    621  OG  SER X  80      -3.164  -2.939  25.055  0.00  0.00            
ATOM    622  C   SER X  80      -1.655  -4.284  23.277  0.00  0.00            
ATOM    623  O   SER X  80      -2.799  -4.752  23.262  0.00  0.00            
ATOM    624  N   GLU X  81      -1.045  -3.829  22.186  0.00  0.00            
ATOM    625  CA  GLU X  81      -1.634  -4.787  21.106  0.00  0.00            
ATOM    626  CB  GLU X  81      -3.054  -4.540  20.594  0.00  0.00            
ATOM    627  CG  GLU X  81      -4.163  -4.944  21.541  0.00  0.00            
ATOM    628  CD  GLU X  81      -5.534  -4.765  20.917  0.00  0.00            
ATOM    629  OE1 GLU X  81      -5.899  -3.612  20.599  0.00  0.00            
ATOM    630  OE2 GLU X  81      -6.246  -5.775  20.737  0.00  0.00            
ATOM    631  C   GLU X  81      -0.800  -4.932  20.146  0.00  0.00            
ATOM    632  O   GLU X  81       0.168  -4.219  20.414  0.00  0.00            
ATOM    633  N   GLU X  82      -1.030  -5.468  18.957  0.00  0.00            
ATOM    634  CA  GLU X  82      -0.200  -5.642  17.847  0.00  0.00            
ATOM    635  CB  GLU X  82      -0.412  -4.184  17.361  0.00  0.00            
ATOM    636  CG  GLU X  82      -1.612  -4.043  16.400  0.00  0.00            
ATOM    637  CD  GLU X  82      -1.672  -2.514  16.017  0.00  0.00            
ATOM    638  OE1 GLU X  82      -1.840  -1.994  17.081  0.00  0.00            
ATOM    639  OE2 GLU X  82      -1.588  -2.576  14.811  0.00  0.00            
ATOM    640  C   GLU X  82       1.055  -6.450  18.056  0.00  0.00            
ATOM    641  O   GLU X  82       1.524  -7.294  17.288  0.00  0.00            
ATOM    642  N   GLU X  83       1.642  -6.096  19.197  0.00  0.00            
ATOM    643  CA  GLU X  83       2.732  -6.772  19.640  0.00  0.00            
ATOM    644  CB  GLU X  83       3.861  -5.808  20.003  0.00  0.00            
ATOM    645  CG  GLU X  83       4.310  -4.919  18.864  0.00  0.00            
ATOM    646  CD  GLU X  83       5.544  -4.123  19.216  0.00  0.00            
ATOM    647  OE1 GLU X  83       5.468  -3.286  20.141  0.00  0.00            
ATOM    648  OE2 GLU X  83       6.594  -4.342  18.572  0.00  0.00            
ATOM    649  C   GLU X  83       2.360  -8.091  20.242  0.00  0.00            
ATOM    650  O   GLU X  83       2.876  -9.187  19.975  0.00  0.00            
ATOM    651  N   LEU X  84       1.380  -7.936  21.113  0.00  0.00            
ATOM    652  CA  LEU X  84       0.914  -9.085  21.732  0.00  0.00            
ATOM    653  CB  LEU X  84      -0.226  -8.717  22.687  0.00  0.00            
ATOM    654  CG  LEU X  84      -0.796  -9.840  23.556  0.00  0.00            
ATOM    655  CD1 LEU X  84       0.292 -10.372  24.475  0.00  0.00            
ATOM    656  CD2 LEU X  84      -1.967  -9.316  24.370  0.00  0.00            
ATOM    657  C   LEU X  84       0.379  -9.994  20.619  0.00  0.00            
ATOM    658  O   LEU X  84       0.323 -11.219  20.711  0.00  0.00            
ATOM    659  N   ILE X  85       0.010  -9.332  19.521  0.00  0.00            
ATOM    660  CA  ILE X  85      -0.357  -9.958  18.381  0.00  0.00            
ATOM    661  CB  ILE X  85      -0.693  -8.980  17.233  0.00  0.00            
ATOM    662  CG1 ILE X  85      -1.847  -8.069  17.656  0.00  0.00            
ATOM    663  CG2 ILE X  85      -1.061  -9.757  15.971  0.00  0.00            
ATOM    664  CD1 ILE X  85      -2.169  -6.978  16.662  0.00  0.00            
ATOM    665  C   ILE X  85       0.674 -10.771  17.605  0.00  0.00            
ATOM    666  O   ILE X  85       0.429 -11.587  16.714  0.00  0.00            
ATOM    667  N   GLU X  86       1.906 -10.499  18.028  0.00  0.00            
ATOM    668  CA  GLU X  86       3.051 -11.216  17.512  0.00  0.00            
ATOM    669  CB  GLU X  86       4.174 -10.296  17.036  0.00  0.00            
ATOM    670  CG  GLU X  86       3.772  -9.341  15.934  0.00  0.00            
ATOM    671  CD  GLU X  86       4.955  -8.589  15.372  0.00  0.00            
ATOM    672  OE1 GLU X  86       5.580  -7.814  16.127  0.00  0.00            
ATOM    673  OE2 GLU X  86       5.263  -8.782  14.174  0.00  0.00            
ATOM    674  C   GLU X  86       3.127 -12.532  18.215  0.00  0.00            
ATOM    675  O   GLU X  86       3.276 -13.608  17.619  0.00  0.00            
ATOM    676  N   ALA X  87       2.949 -12.453  19.533  0.00  0.00            
ATOM    677  CA  ALA X  87       2.908 -13.658  20.301  0.00  0.00            
ATOM    678  CB  ALA X  87       2.867 -13.271  21.766  0.00  0.00            
ATOM    679  C   ALA X  87       1.739 -14.571  19.942  0.00  0.00            
ATOM    680  O   ALA X  87       1.901 -15.779  19.811  0.00  0.00            
ATOM    681  N   PHE X  88       0.567 -13.985  19.704  0.00  0.00            
ATOM    682  CA  PHE X  88      -0.507 -14.705  19.250  0.00  0.00            
ATOM    683  CB  PHE X  88      -1.757 -13.863  19.152  0.00  0.00            
ATOM    684  CG  PHE X  88      -2.445 -13.492  20.414  0.00  0.00            
ATOM    685  CD1 PHE X  88      -1.987 -12.454  21.203  0.00  0.00            
ATOM    686  CD2 PHE X  88      -3.650 -14.093  20.787  0.00  0.00            
ATOM    687  CE1 PHE X  88      -2.711 -12.064  22.315  0.00  0.00            
ATOM    688  CE2 PHE X  88      -4.333 -13.749  21.926  0.00  0.00            
ATOM    689  CZ  PHE X  88      -3.887 -12.705  22.702  0.00  0.00            
ATOM    690  C   PHE X  88      -0.451 -15.305  17.911  0.00  0.00            
ATOM    691  O   PHE X  88      -1.049 -16.366  17.658  0.00  0.00            
ATOM    692  N   LYS X  89       0.393 -14.718  17.064  0.00  0.00            
ATOM    693  CA  LYS X  89       0.703 -15.237  15.756  0.00  0.00            
ATOM    694  CB  LYS X  89       1.592 -14.368  14.882  0.00  0.00            
ATOM    695  CG  LYS X  89       1.248 -12.902  14.725  0.00  0.00            
ATOM    696  CD  LYS X  89       2.182 -12.185  13.744  0.00  0.00            
ATOM    697  CE  LYS X  89       3.447 -11.682  14.394  0.00  0.00            
ATOM    698  NZ  LYS X  89       4.334 -11.032  13.419  0.00  0.00            
ATOM    699  C   LYS X  89       1.217 -16.660  15.765  0.00  0.00            
ATOM    700  O   LYS X  89       0.756 -17.447  14.945  0.00  0.00            
ATOM    701  N   VAL X  90       2.069 -17.046  16.713  0.00  0.00            
ATOM    702  CA  VAL X  90       2.440 -18.319  16.927  0.00  0.00            
ATOM    703  CB  VAL X  90       3.561 -18.530  17.950  0.00  0.00            
ATOM    704  CG1 VAL X  90       3.862 -20.018  18.228  0.00  0.00            
ATOM    705  CG2 VAL X  90       4.830 -17.862  17.484  0.00  0.00            
ATOM    706  C   VAL X  90       1.189 -19.307  17.057  0.00  0.00            
ATOM    707  O   VAL X  90       1.003 -20.342  16.423  0.00  0.00            
ATOM    708  N   PHE X  91       0.353 -18.872  17.990  0.00  0.00            
ATOM    709  CA  PHE X  91      -0.794 -19.655  18.211  0.00  0.00            
ATOM    710  CB  PHE X  91      -1.448 -19.197  19.502  0.00  0.00            
ATOM    711  CG  PHE X  91      -2.343 -20.261  20.067  0.00  0.00            
ATOM    712  CD1 PHE X  91      -1.838 -21.484  20.453  0.00  0.00            
ATOM    713  CD2 PHE X  91      -3.711 -20.014  20.154  0.00  0.00            
ATOM    714  CE1 PHE X  91      -2.706 -22.450  20.937  0.00  0.00            
ATOM    715  CE2 PHE X  91      -4.579 -20.971  20.641  0.00  0.00            
ATOM    716  CZ  PHE X  91      -4.062 -22.192  21.034  0.00  0.00            
ATOM    717  C   PHE X  91      -1.871 -19.703  17.146  0.00  0.00            
ATOM    718  O   PHE X  91      -2.587 -20.647  16.814  0.00  0.00            
ATOM    719  N   ASP X  92      -1.982 -18.489  16.607  0.00  0.00            
ATOM    720  CA  ASP X  92      -3.101 -18.415  15.585  0.00  0.00            
ATOM    721  CB  ASP X  92      -3.391 -16.929  15.351  0.00  0.00            
ATOM    722  CG  ASP X  92      -4.282 -16.328  16.432  0.00  0.00            
ATOM    723  OD1 ASP X  92      -4.352 -16.915  17.536  0.00  0.00            
ATOM    724  OD2 ASP X  92      -4.911 -15.273  16.181  0.00  0.00            
ATOM    725  C   ASP X  92      -2.280 -18.427  14.234  0.00  0.00            
ATOM    726  O   ASP X  92      -1.809 -17.445  13.676  0.00  0.00            
ATOM    727  N   ARG X  93      -2.005 -19.674  13.844  0.00  0.00            
ATOM    728  CA  ARG X  93      -1.244 -20.075  12.866  0.00  0.00            
ATOM    729  CB  ARG X  93      -0.958 -21.602  12.953  0.00  0.00            
ATOM    730  CG  ARG X  93      -0.063 -21.936  14.152  0.00  0.00            
ATOM    731  CD  ARG X  93       0.171 -23.450  14.171  0.00  0.00            
ATOM    732  NE  ARG X  93      -1.003 -24.173  14.596  0.00  0.00            
ATOM    733  CZ  ARG X  93      -1.389 -24.529  15.815  0.00  0.00            
ATOM    734  NH1 ARG X  93      -0.733 -24.235  16.912  0.00  0.00            
ATOM    735  NH2 ARG X  93      -2.532 -25.221  15.926  0.00  0.00            
ATOM    736  C   ARG X  93      -1.612 -19.594  11.562  0.00  0.00            
ATOM    737  O   ARG X  93      -0.912 -18.920  10.799  0.00  0.00            
ATOM    738  N   ASP X  94      -2.864 -19.949  11.273  0.00  0.00            
ATOM    739  CA  ASP X  94      -3.396 -19.463   9.974  0.00  0.00            
ATOM    740  CB  ASP X  94      -4.824 -19.983   9.799  0.00  0.00            
ATOM    741  CG  ASP X  94      -4.877 -21.435   9.380  0.00  0.00            
ATOM    742  OD1 ASP X  94      -3.897 -21.930   8.779  0.00  0.00            
ATOM    743  OD2 ASP X  94      -5.915 -22.081   9.639  0.00  0.00            
ATOM    744  C   ASP X  94      -3.785 -17.961   9.759  0.00  0.00            
ATOM    745  O   ASP X  94      -4.221 -17.481   8.712  0.00  0.00            
ATOM    746  N   GLY X  95      -3.546 -17.229  10.840  0.00  0.00            
ATOM    747  CA  GLY X  95      -3.909 -15.954  10.940  0.00  0.00            
ATOM    748  C   GLY X  95      -5.176 -15.404  10.701  0.00  0.00            
ATOM    749  O   GLY X  95      -5.418 -14.392  10.039  0.00  0.00            
ATOM    750  N   ASN X  96      -6.127 -16.151  11.255  0.00  0.00            
ATOM    751  CA  ASN X  96      -7.620 -15.687  11.027  0.00  0.00            
ATOM    752  CB  ASN X  96      -8.514 -16.715  10.325  0.00  0.00            
ATOM    753  CG  ASN X  96      -8.451 -18.082  10.977  0.00  0.00            
ATOM    754  OD1 ASN X  96      -7.372 -18.553  11.337  0.00  0.00            
ATOM    755  ND2 ASN X  96      -9.603 -18.727  11.126  0.00  0.00            
ATOM    756  C   ASN X  96      -8.301 -15.064  12.201  0.00  0.00            
ATOM    757  O   ASN X  96      -9.509 -15.131  12.416  0.00  0.00            
ATOM    758  N   GLY X  97      -7.446 -14.525  13.066  0.00  0.00            
ATOM    759  CA  GLY X  97      -7.887 -14.020  14.292  0.00  0.00            
ATOM    760  C   GLY X  97      -8.149 -15.015  15.492  0.00  0.00            
ATOM    761  O   GLY X  97      -7.899 -14.842  16.683  0.00  0.00            
ATOM    762  N   LEU X  98      -8.735 -16.114  15.050  0.00  0.00            
ATOM    763  CA  LEU X  98      -9.067 -17.081  16.108  0.00  0.00            
ATOM    764  CB  LEU X  98     -10.423 -17.734  15.780  0.00  0.00            
ATOM    765  CG  LEU X  98     -11.635 -16.797  15.761  0.00  0.00            
ATOM    766  CD1 LEU X  98     -12.831 -17.498  15.113  0.00  0.00            
ATOM    767  CD2 LEU X  98     -11.942 -16.326  17.159  0.00  0.00            
ATOM    768  C   LEU X  98      -8.442 -18.420  16.252  0.00  0.00            
ATOM    769  O   LEU X  98      -8.471 -19.292  15.379  0.00  0.00            
ATOM    770  N   ILE X  99      -7.775 -18.559  17.391  0.00  0.00            
ATOM    771  CA  ILE X  99      -7.234 -19.846  17.744  0.00  0.00            
ATOM    772  CB  ILE X  99      -6.566 -19.542  19.116  0.00  0.00            
ATOM    773  CG1 ILE X  99      -7.632 -19.464  20.212  0.00  0.00            
ATOM    774  CG2 ILE X  99      -5.808 -18.218  19.055  0.00  0.00            
ATOM    775  CD1 ILE X  99      -7.058 -19.330  21.624  0.00  0.00            
ATOM    776  C   ILE X  99      -8.101 -21.014  18.109  0.00  0.00            
ATOM    777  O   ILE X  99      -8.721 -21.101  19.165  0.00  0.00            
ATOM    778  N   SER X 100      -8.257 -21.868  17.108  0.00  0.00            
ATOM    779  CA  SER X 100      -9.040 -23.039  17.309  0.00  0.00            
ATOM    780  CB  SER X 100      -9.221 -23.694  15.939  0.00  0.00            
ATOM    781  OG  SER X 100      -9.916 -24.923  16.044  0.00  0.00            
ATOM    782  C   SER X 100      -8.617 -23.909  18.407  0.00  0.00            
ATOM    783  O   SER X 100      -7.535 -23.647  18.963  0.00  0.00            
ATOM    784  N   ALA X 101      -9.399 -24.910  18.756  0.00  0.00            
ATOM    785  CA  ALA X 101      -9.003 -25.801  19.783  0.00  0.00            
ATOM    786  CB  ALA X 101     -10.499 -26.115  19.747  0.00  0.00            
ATOM    787  C   ALA X 101      -7.784 -26.582  19.416  0.00  0.00            
ATOM    788  O   ALA X 101      -6.948 -26.814  20.281  0.00  0.00            
ATOM    789  N   ALA X 102      -7.678 -27.007  18.162  0.00  0.00            
ATOM    790  CA  ALA X 102      -6.568 -27.622  17.602  0.00  0.00            
ATOM    791  CB  ALA X 102      -6.763 -28.059  16.152  0.00  0.00            
ATOM    792  C   ALA X 102      -5.248 -26.897  17.696  0.00  0.00            
ATOM    793  O   ALA X 102      -4.208 -27.386  18.112  0.00  0.00            
ATOM    794  N   GLU X 103      -5.332 -25.644  17.250  0.00  0.00            
ATOM    795  CA  GLU X 103      -4.127 -24.806  17.340  0.00  0.00            
ATOM    796  CB  GLU X 103      -4.348 -23.451  16.684  0.00  0.00            
ATOM    797  CG  GLU X 103      -4.383 -23.516  15.173  0.00  0.00            
ATOM    798  CD  GLU X 103      -4.727 -22.193  14.534  0.00  0.00            
ATOM    799  OE1 GLU X 103      -5.483 -21.424  15.143  0.00  0.00            
ATOM    800  OE2 GLU X 103      -4.252 -21.910  13.418  0.00  0.00            
ATOM    801  C   GLU X 103      -3.637 -24.571  18.741  0.00  0.00            
ATOM    802  O   GLU X 103      -2.432 -24.466  18.972  0.00  0.00            
ATOM    803  N   LEU X 104      -4.576 -24.459  19.684  0.00  0.00            
ATOM    804  CA  LEU X 104      -4.285 -24.427  21.026  0.00  0.00            
ATOM    805  CB  LEU X 104      -5.524 -24.300  21.852  0.00  0.00            
ATOM    806  CG  LEU X 104      -6.058 -22.892  21.693  0.00  0.00            
ATOM    807  CD1 LEU X 104      -7.434 -22.886  22.364  0.00  0.00            
ATOM    808  CD2 LEU X 104      -5.097 -21.904  22.375  0.00  0.00            
ATOM    809  C   LEU X 104      -3.483 -25.677  21.455  0.00  0.00            
ATOM    810  O   LEU X 104      -2.407 -25.661  22.049  0.00  0.00            
ATOM    811  N   ARG X 105      -4.054 -26.783  21.008  0.00  0.00            
ATOM    812  CA  ARG X 105      -3.504 -28.049  21.239  0.00  0.00            
ATOM    813  CB  ARG X 105      -4.285 -29.169  20.566  0.00  0.00            
ATOM    814  CG  ARG X 105      -5.677 -29.331  21.126  0.00  0.00            
ATOM    815  CD  ARG X 105      -6.451 -30.372  20.368  0.00  0.00            
ATOM    816  NE  ARG X 105      -6.739 -29.931  19.010  0.00  0.00            
ATOM    817  CZ  ARG X 105      -7.287 -30.707  18.082  0.00  0.00            
ATOM    818  NH1 ARG X 105      -7.598 -31.962  18.375  0.00  0.00            
ATOM    819  NH2 ARG X 105      -7.521 -30.227  16.868  0.00  0.00            
ATOM    820  C   ARG X 105      -2.012 -28.214  20.757  0.00  0.00            
ATOM    821  O   ARG X 105      -1.228 -29.095  21.118  0.00  0.00            
ATOM    822  N   HIS X 106      -1.722 -27.320  19.815  0.00  0.00            
ATOM    823  CA  HIS X 106      -0.397 -27.314  19.268  0.00  0.00            
ATOM    824  CB  HIS X 106      -0.394 -26.611  17.910  0.00  0.00            
ATOM    825  CG  HIS X 106       0.923 -26.649  17.193  0.00  0.00            
ATOM    826  ND1 HIS X 106       1.117 -26.041  15.969  0.00  0.00            
ATOM    827  CD2 HIS X 106       2.118 -27.186  17.533  0.00  0.00            
ATOM    828  CE1 HIS X 106       2.372 -26.198  15.590  0.00  0.00            
ATOM    829  NE2 HIS X 106       2.999 -26.887  16.522  0.00  0.00            
ATOM    830  C   HIS X 106       0.526 -26.503  20.182  0.00  0.00            
ATOM    831  O   HIS X 106       1.649 -26.872  20.510  0.00  0.00            
ATOM    832  N   VAL X 107      -0.010 -25.376  20.645  0.00  0.00            
ATOM    833  CA  VAL X 107       0.742 -24.622  21.566  0.00  0.00            
ATOM    834  CB  VAL X 107       0.186 -23.218  21.825  0.00  0.00            
ATOM    835  CG1 VAL X 107       0.912 -22.474  22.966  0.00  0.00            
ATOM    836  CG2 VAL X 107       0.274 -22.380  20.574  0.00  0.00            
ATOM    837  C   VAL X 107       1.024 -25.272  22.916  0.00  0.00            
ATOM    838  O   VAL X 107       2.130 -25.206  23.442  0.00  0.00            
ATOM    839  N   MET X 108       0.034 -25.992  23.441  0.00  0.00            
ATOM    840  CA  MET X 108       0.250 -26.753  24.595  0.00  0.00            
ATOM    841  CB  MET X 108      -1.054 -27.446  24.994  0.00  0.00            
ATOM    842  CG  MET X 108      -2.088 -26.451  25.461  0.00  0.00            
ATOM    843  SD  MET X 108      -3.738 -27.098  25.691  0.00  0.00            
ATOM    844  CE  MET X 108      -3.554 -27.903  27.305  0.00  0.00            
ATOM    845  C   MET X 108       1.305 -27.835  24.488  0.00  0.00            
ATOM    846  O   MET X 108       2.150 -27.997  25.362  0.00  0.00            
ATOM    847  N   THR X 109       1.305 -28.551  23.365  0.00  0.00            
ATOM    848  CA  THR X 109       2.317 -29.463  23.130  0.00  0.00            
ATOM    849  CB  THR X 109       1.967 -30.114  21.733  0.00  0.00            
ATOM    850  OG1 THR X 109       0.837 -31.007  22.006  0.00  0.00            
ATOM    851  CG2 THR X 109       3.090 -30.880  21.037  0.00  0.00            
ATOM    852  C   THR X 109       3.708 -28.902  23.036  0.00  0.00            
ATOM    853  O   THR X 109       4.653 -29.441  23.603  0.00  0.00            
ATOM    854  N   ASN X 110       3.840 -27.751  22.380  0.00  0.00            
ATOM    855  CA  ASN X 110       5.032 -27.094  22.369  0.00  0.00            
ATOM    856  CB  ASN X 110       4.938 -25.866  21.464  0.00  0.00            
ATOM    857  CG  ASN X 110       4.649 -26.222  20.007  0.00  0.00            
ATOM    858  OD1 ASN X 110       4.632 -27.391  19.622  0.00  0.00            
ATOM    859  ND2 ASN X 110       4.407 -25.205  19.194  0.00  0.00            
ATOM    860  C   ASN X 110       5.563 -26.619  23.712  0.00  0.00            
ATOM    861  O   ASN X 110       6.743 -26.769  24.012  0.00  0.00            
ATOM    862  N   LEU X 111       4.672 -26.131  24.573  0.00  0.00            
ATOM    863  CA  LEU X 111       5.008 -25.857  25.859  0.00  0.00            
ATOM    864  CB  LEU X 111       3.842 -25.139  26.527  0.00  0.00            
ATOM    865  CG  LEU X 111       3.463 -23.747  26.012  0.00  0.00            
ATOM    866  CD1 LEU X 111       2.202 -23.250  26.701  0.00  0.00            
ATOM    867  CD2 LEU X 111       4.638 -22.812  26.255  0.00  0.00            
ATOM    868  C   LEU X 111       5.276 -26.901  26.862  0.00  0.00            
ATOM    869  O   LEU X 111       5.420 -26.685  28.068  0.00  0.00            
ATOM    870  N   GLY X 112       5.226 -28.131  26.356  0.00  0.00            
ATOM    871  CA  GLY X 112       5.404 -29.278  27.178  0.00  0.00            
ATOM    872  C   GLY X 112       4.245 -30.085  27.717  0.00  0.00            
ATOM    873  O   GLY X 112       4.256 -31.317  27.850  0.00  0.00            
ATOM    874  N   GLU X 113       3.165 -29.358  27.993  0.00  0.00            
ATOM    875  CA  GLU X 113       1.973 -30.112  28.382  0.00  0.00            
ATOM    876  CB  GLU X 113       0.711 -29.285  28.132  0.00  0.00            
ATOM    877  CG  GLU X 113       0.507 -28.170  29.155  0.00  0.00            
ATOM    878  CD  GLU X 113       1.238 -26.894  28.779  0.00  0.00            
ATOM    879  OE1 GLU X 113       2.193 -26.494  29.496  0.00  0.00            
ATOM    880  OE2 GLU X 113       0.839 -26.290  27.756  0.00  0.00            
ATOM    881  C   GLU X 113       1.341 -31.140  27.699  0.00  0.00            
ATOM    882  O   GLU X 113       0.589 -30.582  26.901  0.00  0.00            
ATOM    883  N   LYS X 114       1.527 -32.461  27.723  0.00  0.00            
ATOM    884  CA  LYS X 114       0.738 -33.092  26.588  0.00  0.00            
ATOM    885  CB  LYS X 114       1.416 -34.467  26.650  0.00  0.00            
ATOM    886  CG  LYS X 114       2.920 -34.381  26.426  0.00  0.00            
ATOM    887  CD  LYS X 114       3.581 -35.700  26.011  0.00  0.00            
ATOM    888  CE  LYS X 114       5.100 -35.514  25.925  0.00  0.00            
ATOM    889  NZ  LYS X 114       5.889 -36.679  25.391  0.00  0.00            
ATOM    890  C   LYS X 114      -0.428 -33.769  27.267  0.00  0.00            
ATOM    891  O   LYS X 114      -0.463 -34.930  27.641  0.00  0.00            
ATOM    892  N   LEU X 115      -1.488 -32.961  27.407  0.00  0.00            
ATOM    893  CA  LEU X 115      -2.747 -33.252  27.714  0.00  0.00            
ATOM    894  CB  LEU X 115      -3.381 -31.975  28.280  0.00  0.00            
ATOM    895  CG  LEU X 115      -3.371 -31.622  29.773  0.00  0.00            
ATOM    896  CD1 LEU X 115      -2.219 -32.260  30.516  0.00  0.00            
ATOM    897  CD2 LEU X 115      -3.326 -30.106  29.908  0.00  0.00            
ATOM    898  C   LEU X 115      -3.744 -33.832  26.704  0.00  0.00            
ATOM    899  O   LEU X 115      -3.757 -33.562  25.502  0.00  0.00            
ATOM    900  N   THR X 116      -4.507 -34.780  27.232  0.00  0.00            
ATOM    901  CA  THR X 116      -5.482 -35.361  26.413  0.00  0.00            
ATOM    902  CB  THR X 116      -6.472 -36.102  27.325  0.00  0.00            
ATOM    903  OG1 THR X 116      -7.188 -35.151  28.122  0.00  0.00            
ATOM    904  CG2 THR X 116      -5.739 -37.071  28.229  0.00  0.00            
ATOM    905  C   THR X 116      -6.306 -34.576  25.524  0.00  0.00            
ATOM    906  O   THR X 116      -6.396 -33.371  25.758  0.00  0.00            
ATOM    907  N   ASP X 117      -6.916 -35.143  24.488  0.00  0.00            
ATOM    908  CA  ASP X 117      -7.738 -34.375  23.710  0.00  0.00            
ATOM    909  CB  ASP X 117      -8.224 -35.248  22.553  0.00  0.00            
ATOM    910  CG  ASP X 117      -7.118 -35.610  21.568  0.00  0.00            
ATOM    911  OD1 ASP X 117      -6.089 -34.902  21.484  0.00  0.00            
ATOM    912  OD2 ASP X 117      -7.300 -36.607  20.848  0.00  0.00            
ATOM    913  C   ASP X 117      -9.012 -33.879  24.377  0.00  0.00            
ATOM    914  O   ASP X 117      -9.423 -32.746  24.152  0.00  0.00            
ATOM    915  N   ASP X 118      -9.578 -34.668  25.289  0.00  0.00            
ATOM    916  CA  ASP X 118     -10.551 -34.228  26.120  0.00  0.00            
ATOM    917  CB  ASP X 118     -11.021 -35.388  26.994  0.00  0.00            
ATOM    918  CG  ASP X 118     -11.473 -36.632  26.265  0.00  0.00            
ATOM    919  OD1 ASP X 118     -11.711 -36.584  25.040  0.00  0.00            
ATOM    920  OD2 ASP X 118     -11.605 -37.676  26.941  0.00  0.00            
ATOM    921  C   ASP X 118     -10.307 -33.049  26.960  0.00  0.00            
ATOM    922  O   ASP X 118     -11.111 -32.125  27.031  0.00  0.00            
ATOM    923  N   GLU X 119      -9.124 -33.004  27.570  0.00  0.00            
ATOM    924  CA  GLU X 119      -8.758 -31.904  28.227  0.00  0.00            
ATOM    925  CB  GLU X 119      -7.413 -32.187  28.904  0.00  0.00            
ATOM    926  CG  GLU X 119      -7.456 -33.416  29.803  0.00  0.00            
ATOM    927  CD  GLU X 119      -6.117 -33.785  30.452  0.00  0.00            
ATOM    928  OE1 GLU X 119      -5.040 -33.426  29.913  0.00  0.00            
ATOM    929  OE2 GLU X 119      -6.150 -34.472  31.503  0.00  0.00            
ATOM    930  C   GLU X 119      -8.528 -30.643  27.512  0.00  0.00            
ATOM    931  O   GLU X 119      -8.823 -29.548  27.987  0.00  0.00            
ATOM    932  N   VAL X 120      -8.123 -30.800  26.253  0.00  0.00            
ATOM    933  CA  VAL X 120      -8.062 -29.712  25.357  0.00  0.00            
ATOM    934  CB  VAL X 120      -7.465 -30.118  24.010  0.00  0.00            
ATOM    935  CG1 VAL X 120      -7.361 -28.962  23.025  0.00  0.00            
ATOM    936  CG2 VAL X 120      -6.090 -30.767  24.276  0.00  0.00            
ATOM    937  C   VAL X 120      -9.393 -28.913  25.191  0.00  0.00            
ATOM    938  O   VAL X 120      -9.458 -27.691  25.275  0.00  0.00            
ATOM    939  N   ASP X 121     -10.472 -29.665  24.989  0.00  0.00            
ATOM    940  CA  ASP X 121     -11.694 -29.052  24.937  0.00  0.00            
ATOM    941  CB  ASP X 121     -12.737 -30.092  24.534  0.00  0.00            
ATOM    942  CG  ASP X 121     -12.525 -30.766  23.199  0.00  0.00            
ATOM    943  OD1 ASP X 121     -11.718 -30.283  22.379  0.00  0.00            
ATOM    944  OD2 ASP X 121     -13.197 -31.796  22.965  0.00  0.00            
ATOM    945  C   ASP X 121     -12.243 -28.393  26.176  0.00  0.00            
ATOM    946  O   ASP X 121     -13.006 -27.432  26.143  0.00  0.00            
ATOM    947  N   GLU X 122     -11.825 -28.957  27.309  0.00  0.00            
ATOM    948  CA  GLU X 122     -12.158 -28.374  28.553  0.00  0.00            
ATOM    949  CB  GLU X 122     -11.831 -29.326  29.671  0.00  0.00            
ATOM    950  CG  GLU X 122     -12.649 -30.585  29.703  0.00  0.00            
ATOM    951  CD  GLU X 122     -12.135 -31.588  30.757  0.00  0.00            
ATOM    952  OE1 GLU X 122     -11.024 -31.381  31.328  0.00  0.00            
ATOM    953  OE2 GLU X 122     -12.846 -32.592  31.005  0.00  0.00            
ATOM    954  C   GLU X 122     -11.442 -27.027  28.855  0.00  0.00            
ATOM    955  O   GLU X 122     -11.749 -26.220  29.736  0.00  0.00            
ATOM    956  N   MET X 123     -10.365 -26.894  28.085  0.00  0.00            
ATOM    957  CA  MET X 123      -9.609 -25.706  28.201  0.00  0.00            
ATOM    958  CB  MET X 123      -8.160 -25.756  27.773  0.00  0.00            
ATOM    959  CG  MET X 123      -7.334 -26.582  28.748  0.00  0.00            
ATOM    960  SD  MET X 123      -5.697 -27.027  28.018  0.00  0.00            
ATOM    961  CE  MET X 123      -4.927 -25.411  28.295  0.00  0.00            
ATOM    962  C   MET X 123     -10.186 -24.610  27.401  0.00  0.00            
ATOM    963  O   MET X 123     -10.283 -23.427  27.722  0.00  0.00            
ATOM    964  N   ILE X 124     -10.653 -25.086  26.248  0.00  0.00            
ATOM    965  CA  ILE X 124     -11.281 -24.073  25.375  0.00  0.00            
ATOM    966  CB  ILE X 124     -11.647 -24.741  24.059  0.00  0.00            
ATOM    967  CG1 ILE X 124     -10.474 -25.324  23.276  0.00  0.00            
ATOM    968  CG2 ILE X 124     -12.437 -23.810  23.139  0.00  0.00            
ATOM    969  CD1 ILE X 124      -9.372 -24.361  22.960  0.00  0.00            
ATOM    970  C   ILE X 124     -12.590 -23.449  25.910  0.00  0.00            
ATOM    971  O   ILE X 124     -12.977 -22.309  25.671  0.00  0.00            
ATOM    972  N   ARG X 125     -13.296 -24.327  26.622  0.00  0.00            
ATOM    973  CA  ARG X 125     -14.502 -23.861  27.223  0.00  0.00            
ATOM    974  CB  ARG X 125     -15.271 -25.033  27.851  0.00  0.00            
ATOM    975  CG  ARG X 125     -16.385 -25.610  26.967  0.00  0.00            
ATOM    976  CD  ARG X 125     -16.873 -26.981  27.461  0.00  0.00            
ATOM    977  NE  ARG X 125     -17.103 -27.924  26.362  0.00  0.00            
ATOM    978  CZ  ARG X 125     -17.035 -29.250  26.486  0.00  0.00            
ATOM    979  NH1 ARG X 125     -16.750 -29.795  27.657  0.00  0.00            
ATOM    980  NH2 ARG X 125     -17.254 -30.033  25.441  0.00  0.00            
ATOM    981  C   ARG X 125     -14.238 -23.046  28.537  0.00  0.00            
ATOM    982  O   ARG X 125     -15.091 -22.459  29.234  0.00  0.00            
ATOM    983  N   GLU X 126     -12.961 -23.180  28.973  0.00  0.00            
ATOM    984  CA  GLU X 126     -12.653 -22.305  30.019  0.00  0.00            
ATOM    985  CB  GLU X 126     -11.392 -23.054  30.473  0.00  0.00            
ATOM    986  CG  GLU X 126     -10.064 -22.368  30.170  0.00  0.00            
ATOM    987  CD  GLU X 126      -8.921 -23.349  29.975  0.00  0.00            
ATOM    988  OE1 GLU X 126      -9.183 -24.511  29.594  0.00  0.00            
ATOM    989  OE2 GLU X 126      -7.757 -22.951  30.184  0.00  0.00            
ATOM    990  C   GLU X 126     -12.260 -20.842  29.768  0.00  0.00            
ATOM    991  O   GLU X 126     -12.135 -19.910  30.560  0.00  0.00            
ATOM    992  N   ALA X 127     -11.892 -20.759  28.493  0.00  0.00            
ATOM    993  CA  ALA X 127     -11.480 -19.345  28.055  0.00  0.00            
ATOM    994  CB  ALA X 127     -10.222 -19.358  27.203  0.00  0.00            
ATOM    995  C   ALA X 127     -12.358 -18.857  26.968  0.00  0.00            
ATOM    996  O   ALA X 127     -12.180 -17.766  26.453  0.00  0.00            
ATOM    997  N   ASP X 128     -13.378 -19.641  26.627  0.00  0.00            
ATOM    998  CA  ASP X 128     -14.352 -19.205  25.723  0.00  0.00            
ATOM    999  CB  ASP X 128     -14.824 -20.398  24.878  0.00  0.00            
ATOM   1000  CG  ASP X 128     -15.767 -20.015  23.732  0.00  0.00            
ATOM   1001  OD1 ASP X 128     -16.306 -18.912  23.800  0.00  0.00            
ATOM   1002  OD2 ASP X 128     -15.947 -20.827  22.816  0.00  0.00            
ATOM   1003  C   ASP X 128     -15.428 -18.330  25.938  0.00  0.00            
ATOM   1004  O   ASP X 128     -16.496 -18.932  25.847  0.00  0.00            
ATOM   1005  N   ILE X 129     -15.364 -17.059  26.354  0.00  0.00            
ATOM   1006  CA  ILE X 129     -16.613 -16.615  26.898  0.00  0.00            
ATOM   1007  CB  ILE X 129     -16.101 -15.536  27.876  0.00  0.00            
ATOM   1008  CG1 ILE X 129     -15.250 -14.511  27.127  0.00  0.00            
ATOM   1009  CG2 ILE X 129     -15.338 -16.196  29.020  0.00  0.00            
ATOM   1010  CD1 ILE X 129     -15.023 -13.223  27.861  0.00  0.00            
ATOM   1011  C   ILE X 129     -17.793 -16.384  25.896  0.00  0.00            
ATOM   1012  O   ILE X 129     -19.012 -16.386  26.065  0.00  0.00            
ATOM   1013  N   ASP X 130     -17.228 -16.074  24.730  0.00  0.00            
ATOM   1014  CA  ASP X 130     -18.266 -15.762  23.735  0.00  0.00            
ATOM   1015  CB  ASP X 130     -17.546 -15.017  22.606  0.00  0.00            
ATOM   1016  CG  ASP X 130     -17.296 -13.551  22.938  0.00  0.00            
ATOM   1017  OD1 ASP X 130     -17.311 -13.203  24.141  0.00  0.00            
ATOM   1018  OD2 ASP X 130     -17.087 -12.746  22.000  0.00  0.00            
ATOM   1019  C   ASP X 130     -18.884 -16.859  23.005  0.00  0.00            
ATOM   1020  O   ASP X 130     -19.780 -16.715  22.175  0.00  0.00            
ATOM   1021  N   GLY X 131     -18.464 -18.054  23.418  0.00  0.00            
ATOM   1022  CA  GLY X 131     -19.274 -19.152  22.843  0.00  0.00            
ATOM   1023  C   GLY X 131     -19.119 -19.727  21.463  0.00  0.00            
ATOM   1024  O   GLY X 131     -19.617 -20.793  21.093  0.00  0.00            
ATOM   1025  N   ASP X 132     -18.345 -18.974  20.688  0.00  0.00            
ATOM   1026  CA  ASP X 132     -18.031 -19.399  19.374  0.00  0.00            
ATOM   1027  CB  ASP X 132     -17.209 -18.315  18.680  0.00  0.00            
ATOM   1028  CG  ASP X 132     -18.042 -17.093  18.335  0.00  0.00            
ATOM   1029  OD1 ASP X 132     -19.281 -17.127  18.536  0.00  0.00            
ATOM   1030  OD2 ASP X 132     -17.459 -16.101  17.866  0.00  0.00            
ATOM   1031  C   ASP X 132     -17.338 -20.683  19.097  0.00  0.00            
ATOM   1032  O   ASP X 132     -17.292 -21.261  18.016  0.00  0.00            
ATOM   1033  N   GLY X 133     -16.722 -21.132  20.185  0.00  0.00            
ATOM   1034  CA  GLY X 133     -15.936 -22.266  20.169  0.00  0.00            
ATOM   1035  C   GLY X 133     -14.516 -22.059  19.741  0.00  0.00            
ATOM   1036  O   GLY X 133     -13.912 -22.885  19.057  0.00  0.00            
ATOM   1037  N   HIS X 134     -14.043 -20.848  20.013  0.00  0.00            
ATOM   1038  CA  HIS X 134     -12.767 -20.390  19.756  0.00  0.00            
ATOM   1039  CB  HIS X 134     -12.598 -19.733  18.368  0.00  0.00            
ATOM   1040  CG  HIS X 134     -12.743 -20.683  17.213  0.00  0.00            
ATOM   1041  ND1 HIS X 134     -13.945 -21.232  16.855  0.00  0.00            
ATOM   1042  CD2 HIS X 134     -11.815 -21.198  16.351  0.00  0.00            
ATOM   1043  CE1 HIS X 134     -13.780 -22.043  15.809  0.00  0.00            
ATOM   1044  NE2 HIS X 134     -12.486 -22.003  15.483  0.00  0.00            
ATOM   1045  C   HIS X 134     -12.106 -19.330  20.645  0.00  0.00            
ATOM   1046  O   HIS X 134     -12.897 -18.495  21.080  0.00  0.00            
ATOM   1047  N   ILE X 135     -10.789 -19.198  20.744  0.00  0.00            
ATOM   1048  CA  ILE X 135     -10.442 -17.957  21.363  0.00  0.00            
ATOM   1049  CB  ILE X 135      -9.258 -18.480  22.208  0.00  0.00            
ATOM   1050  CG1 ILE X 135      -9.748 -19.598  23.129  0.00  0.00            
ATOM   1051  CG2 ILE X 135      -8.604 -17.320  22.926  0.00  0.00            
ATOM   1052  CD1 ILE X 135     -10.806 -19.197  24.127  0.00  0.00            
ATOM   1053  C   ILE X 135      -9.958 -16.870  20.446  0.00  0.00            
ATOM   1054  O   ILE X 135      -9.274 -17.133  19.462  0.00  0.00            
ATOM   1055  N   ASN X 136     -10.391 -15.648  20.727  0.00  0.00            
ATOM   1056  CA  ASN X 136      -9.958 -14.527  19.989  0.00  0.00            
ATOM   1057  CB  ASN X 136     -11.118 -13.696  19.439  0.00  0.00            
ATOM   1058  CG  ASN X 136     -10.625 -12.547  18.535  0.00  0.00            
ATOM   1059  OD1 ASN X 136     -10.338 -12.771  17.368  0.00  0.00            
ATOM   1060  ND2 ASN X 136     -10.412 -11.341  19.066  0.00  0.00            
ATOM   1061  C   ASN X 136      -8.767 -13.961  20.704  0.00  0.00            
ATOM   1062  O   ASN X 136      -8.433 -14.487  21.764  0.00  0.00            
ATOM   1063  N   TYR X 137      -8.170 -12.876  20.224  0.00  0.00            
ATOM   1064  CA  TYR X 137      -7.111 -12.364  21.014  0.00  0.00            
ATOM   1065  CB  TYR X 137      -6.603 -11.167  20.257  0.00  0.00            
ATOM   1066  CG  TYR X 137      -5.148 -10.880  20.494  0.00  0.00            
ATOM   1067  CD1 TYR X 137      -4.766  -9.787  21.266  0.00  0.00            
ATOM   1068  CD2 TYR X 137      -4.146 -11.668  19.923  0.00  0.00            
ATOM   1069  CE1 TYR X 137      -3.423  -9.487  21.486  0.00  0.00            
ATOM   1070  CE2 TYR X 137      -2.792 -11.389  20.129  0.00  0.00            
ATOM   1071  CZ  TYR X 137      -2.442 -10.294  20.920  0.00  0.00            
ATOM   1072  OH  TYR X 137      -1.145 -10.005  21.139  0.00  0.00            
ATOM   1073  C   TYR X 137      -7.282 -12.056  22.537  0.00  0.00            
ATOM   1074  O   TYR X 137      -6.449 -12.185  23.433  0.00  0.00            
ATOM   1075  N   GLU X 138      -8.481 -11.511  22.740  0.00  0.00            
ATOM   1076  CA  GLU X 138      -8.671 -11.062  24.130  0.00  0.00            
ATOM   1077  CB  GLU X 138      -9.921 -10.178  24.237  0.00  0.00            
ATOM   1078  CG  GLU X 138      -9.675  -8.765  23.721  0.00  0.00            
ATOM   1079  CD  GLU X 138      -9.835  -8.628  22.222  0.00  0.00            
ATOM   1080  OE1 GLU X 138      -9.951  -9.652  21.508  0.00  0.00            
ATOM   1081  OE2 GLU X 138      -9.787  -7.475  21.733  0.00  0.00            
ATOM   1082  C   GLU X 138      -8.747 -12.171  25.163  0.00  0.00            
ATOM   1083  O   GLU X 138      -8.410 -12.077  26.340  0.00  0.00            
ATOM   1084  N   GLU X 139      -9.289 -13.271  24.643  0.00  0.00            
ATOM   1085  CA  GLU X 139      -9.370 -14.434  25.541  0.00  0.00            
ATOM   1086  CB  GLU X 139     -10.311 -15.449  24.951  0.00  0.00            
ATOM   1087  CG  GLU X 139     -11.758 -15.044  24.926  0.00  0.00            
ATOM   1088  CD  GLU X 139     -12.630 -16.049  24.144  0.00  0.00            
ATOM   1089  OE1 GLU X 139     -12.076 -16.959  23.460  0.00  0.00            
ATOM   1090  OE2 GLU X 139     -13.877 -15.918  24.212  0.00  0.00            
ATOM   1091  C   GLU X 139      -8.062 -15.209  25.585  0.00  0.00            
ATOM   1092  O   GLU X 139      -7.827 -16.208  26.296  0.00  0.00            
ATOM   1093  N   PHE X 140      -7.143 -14.762  24.694  0.00  0.00            
ATOM   1094  CA  PHE X 140      -5.841 -15.251  24.878  0.00  0.00            
ATOM   1095  CB  PHE X 140      -4.923 -14.836  23.753  0.00  0.00            
ATOM   1096  CG  PHE X 140      -4.974 -15.736  22.593  0.00  0.00            
ATOM   1097  CD1 PHE X 140      -5.236 -17.091  22.759  0.00  0.00            
ATOM   1098  CD2 PHE X 140      -4.823 -15.230  21.305  0.00  0.00            
ATOM   1099  CE1 PHE X 140      -5.320 -17.948  21.661  0.00  0.00            
ATOM   1100  CE2 PHE X 140      -4.900 -16.073  20.196  0.00  0.00            
ATOM   1101  CZ  PHE X 140      -5.152 -17.429  20.384  0.00  0.00            
ATOM   1102  C   PHE X 140      -5.073 -14.620  26.038  0.00  0.00            
ATOM   1103  O   PHE X 140      -4.380 -15.275  26.809  0.00  0.00            
ATOM   1104  N   VAL X 141      -5.259 -13.311  26.194  0.00  0.00            
ATOM   1105  CA  VAL X 141      -4.716 -12.690  27.278  0.00  0.00            
ATOM   1106  CB  VAL X 141      -4.762 -11.160  27.218  0.00  0.00            
ATOM   1107  CG1 VAL X 141      -4.290 -10.482  28.522  0.00  0.00            
ATOM   1108  CG2 VAL X 141      -3.912 -10.653  26.080  0.00  0.00            
ATOM   1109  C   VAL X 141      -5.215 -13.134  28.642  0.00  0.00            
ATOM   1110  O   VAL X 141      -4.457 -13.355  29.581  0.00  0.00            
ATOM   1111  N   ARG X 142      -6.526 -13.349  28.727  0.00  0.00            
ATOM   1112  CA  ARG X 142      -7.036 -13.929  29.875  0.00  0.00            
ATOM   1113  CB  ARG X 142      -8.556 -13.795  29.817  0.00  0.00            
ATOM   1114  CG  ARG X 142      -9.005 -12.346  29.911  0.00  0.00            
ATOM   1115  CD  ARG X 142     -10.449 -12.219  30.341  0.00  0.00            
ATOM   1116  NE  ARG X 142     -11.373 -12.158  29.211  0.00  0.00            
ATOM   1117  CZ  ARG X 142     -12.616 -12.629  29.243  0.00  0.00            
ATOM   1118  NH1 ARG X 142     -13.081 -13.207  30.344  0.00  0.00            
ATOM   1119  NH2 ARG X 142     -13.418 -12.461  28.199  0.00  0.00            
ATOM   1120  C   ARG X 142      -6.573 -15.277  30.264  0.00  0.00            
ATOM   1121  O   ARG X 142      -6.342 -15.640  31.411  0.00  0.00            
ATOM   1122  N   MET X 143      -6.416 -16.072  29.208  0.00  0.00            
ATOM   1123  CA  MET X 143      -5.897 -17.336  29.454  0.00  0.00            
ATOM   1124  CB  MET X 143      -5.885 -18.145  28.149  0.00  0.00            
ATOM   1125  CG  MET X 143      -7.306 -18.417  27.619  0.00  0.00            
ATOM   1126  SD  MET X 143      -8.264 -19.455  28.689  0.00  0.00            
ATOM   1127  CE  MET X 143      -7.492 -21.057  28.346  0.00  0.00            
ATOM   1128  C   MET X 143      -4.480 -17.511  29.988  0.00  0.00            
ATOM   1129  O   MET X 143      -3.975 -18.540  30.444  0.00  0.00            
ATOM   1130  N   MET X 144      -3.824 -16.358  29.890  0.00  0.00            
ATOM   1131  CA  MET X 144      -2.538 -16.220  30.437  0.00  0.00            
ATOM   1132  CB  MET X 144      -1.640 -15.131  29.895  0.00  0.00            
ATOM   1133  CG  MET X 144      -1.228 -15.431  28.461  0.00  0.00            
ATOM   1134  SD  MET X 144      -0.525 -13.930  27.647  0.00  0.00            
ATOM   1135  CE  MET X 144       1.103 -14.039  28.435  0.00  0.00            
ATOM   1136  C   MET X 144      -2.514 -15.966  31.853  0.00  0.00            
ATOM   1137  O   MET X 144      -1.704 -16.510  32.593  0.00  0.00            
ATOM   1138  N   VAL X 145      -3.435 -15.107  32.277  0.00  0.00            
ATOM   1139  CA  VAL X 145      -3.711 -14.918  33.597  0.00  0.00            
ATOM   1140  CB  VAL X 145      -4.821 -13.828  33.770  0.00  0.00            
ATOM   1141  CG1 VAL X 145      -5.209 -13.653  35.237  0.00  0.00            
ATOM   1142  CG2 VAL X 145      -4.341 -12.508  33.204  0.00  0.00            
ATOM   1143  C   VAL X 145      -4.054 -15.990  34.562  0.00  0.00            
ATOM   1144  O   VAL X 145      -3.533 -16.191  35.743  0.00  0.00            
ATOM   1145  N   SER X 146      -4.962 -16.746  34.032  0.00  0.00            
ATOM   1146  CA  SER X 146      -5.402 -17.858  34.847  0.00  0.00            
ATOM   1147  CB  SER X 146      -6.532 -18.633  34.154  0.00  0.00            
ATOM   1148  OG  SER X 146      -6.049 -19.415  33.073  0.00  0.00            
ATOM   1149  C   SER X 146      -4.341 -18.827  35.143  0.00  0.00            
ATOM   1150  O   SER X 146      -4.181 -19.440  36.208  0.00  0.00            
END
ATOM      1  N   GLU X   1      27.209  -2.486  36.302  0.00  0.00            
ATOM      2  CA  GLU X   1      27.696  -2.323  35.020  0.00  0.00            
ATOM      3  CB  GLU X   1      26.281  -2.513  34.446  0.00  0.00            
ATOM      4  CG  GLU X   1      25.503  -3.580  35.209  0.00  0.00            
ATOM      5  CD  GLU X   1      24.190  -3.950  34.536  0.00  0.00            
ATOM      6  OE1 GLU X   1      23.936  -3.487  33.405  0.00  0.00            
ATOM      7  OE2 GLU X   1      23.411  -4.708  35.155  0.00  0.00            
ATOM      8  C   GLU X   1      27.947  -1.892  33.733  0.00  0.00            
ATOM      9  O   GLU X   1      28.086  -2.319  32.593  0.00  0.00            
ATOM     10  N   GLN X   2      28.527  -0.778  34.163  0.00  0.00            
ATOM     11  CA  GLN X   2      28.879  -0.412  32.953  0.00  0.00            
ATOM     12  CB  GLN X   2      28.179  -1.548  32.197  0.00  0.00            
ATOM     13  CG  GLN X   2      27.194  -1.000  31.174  0.00  0.00            
ATOM     14  CD  GLN X   2      26.498  -2.074  30.396  0.00  0.00            
ATOM     15  OE1 GLN X   2      25.597  -2.737  30.908  0.00  0.00            
ATOM     16  NE2 GLN X   2      26.922  -2.277  29.159  0.00  0.00            
ATOM     17  C   GLN X   2      28.935   0.898  32.170  0.00  0.00            
ATOM     18  O   GLN X   2      29.569   2.024  31.868  0.00  0.00            
ATOM     19  N   LEU X   3      27.784   0.580  31.631  0.00  0.00            
ATOM     20  CA  LEU X   3      27.491   1.225  30.509  0.00  0.00            
ATOM     21  CB  LEU X   3      26.649   2.441  30.929  0.00  0.00            
ATOM     22  CG  LEU X   3      25.912   2.416  32.280  0.00  0.00            
ATOM     23  CD1 LEU X   3      25.191   3.738  32.521  0.00  0.00            
ATOM     24  CD2 LEU X   3      24.955   1.248  32.356  0.00  0.00            
ATOM     25  C   LEU X   3      27.595   1.707  29.120  0.00  0.00            
ATOM     26  O   LEU X   3      26.777   1.711  28.195  0.00  0.00            
ATOM     27  N   THR X   4      28.919   1.719  28.922  0.00  0.00            
ATOM     28  CA  THR X   4      29.066   2.096  27.706  0.00  0.00            
ATOM     29  CB  THR X   4      27.786   1.415  27.244  0.00  0.00            
ATOM     30  OG1 THR X   4      28.039   0.026  26.999  0.00  0.00            
ATOM     31  CG2 THR X   4      27.267   2.058  25.959  0.00  0.00            
ATOM     32  C   THR X   4      29.838   3.108  27.106  0.00  0.00            
ATOM     33  O   THR X   4      30.993   3.330  26.706  0.00  0.00            
ATOM     34  N   GLU X   5      28.909   4.049  27.141  0.00  0.00            
ATOM     35  CA  GLU X   5      29.308   5.269  26.382  0.00  0.00            
ATOM     36  CB  GLU X   5      30.720   5.799  26.711  0.00  0.00            
ATOM     37  CG  GLU X   5      30.781   6.560  28.053  0.00  0.00            
ATOM     38  CD  GLU X   5      30.079   7.927  28.056  0.00  0.00            
ATOM     39  OE1 GLU X   5      30.190   8.685  27.050  0.00  0.00            
ATOM     40  OE2 GLU X   5      29.459   8.316  29.070  0.00  0.00            
ATOM     41  C   GLU X   5      28.476   5.591  25.174  0.00  0.00            
ATOM     42  O   GLU X   5      27.744   6.557  24.979  0.00  0.00            
ATOM     43  N   GLU X   6      28.597   4.580  24.315  0.00  0.00            
ATOM     44  CA  GLU X   6      27.684   4.554  23.250  0.00  0.00            
ATOM     45  CB  GLU X   6      28.174   3.561  22.231  0.00  0.00            
ATOM     46  CG  GLU X   6      29.510   3.875  21.619  0.00  0.00            
ATOM     47  CD  GLU X   6      30.027   2.727  20.729  0.00  0.00            
ATOM     48  OE1 GLU X   6      29.435   1.608  20.743  0.00  0.00            
ATOM     49  OE2 GLU X   6      31.039   2.947  20.019  0.00  0.00            
ATOM     50  C   GLU X   6      26.269   4.222  23.471  0.00  0.00            
ATOM     51  O   GLU X   6      25.363   4.442  22.680  0.00  0.00            
ATOM     52  N   GLN X   7      26.143   3.630  24.610  0.00  0.00            
ATOM     53  CA  GLN X   7      24.954   3.359  25.062  0.00  0.00            
ATOM     54  CB  GLN X   7      25.070   2.323  26.164  0.00  0.00            
ATOM     55  CG  GLN X   7      23.758   1.708  26.562  0.00  0.00            
ATOM     56  CD  GLN X   7      23.946   0.535  27.486  0.00  0.00            
ATOM     57  OE1 GLN X   7      24.697  -0.389  27.177  0.00  0.00            
ATOM     58  NE2 GLN X   7      23.260   0.553  28.622  0.00  0.00            
ATOM     59  C   GLN X   7      24.173   4.646  25.542  0.00  0.00            
ATOM     60  O   GLN X   7      23.030   5.100  25.564  0.00  0.00            
ATOM     61  N   ILE X   8      25.230   5.216  26.072  0.00  0.00            
ATOM     62  CA  ILE X   8      24.908   6.485  26.689  0.00  0.00            
ATOM     63  CB  ILE X   8      25.978   7.178  27.541  0.00  0.00            
ATOM     64  CG1 ILE X   8      26.246   6.328  28.780  0.00  0.00            
ATOM     65  CG2 ILE X   8      25.535   8.603  27.885  0.00  0.00            
ATOM     66  CD1 ILE X   8      27.291   6.898  29.722  0.00  0.00            
ATOM     67  C   ILE X   8      24.697   7.664  25.706  0.00  0.00            
ATOM     68  O   ILE X   8      24.155   8.755  25.897  0.00  0.00            
ATOM     69  N   ALA X   9      25.242   7.312  24.544  0.00  0.00            
ATOM     70  CA  ALA X   9      25.071   8.161  23.427  0.00  0.00            
ATOM     71  CB  ALA X   9      26.159   8.026  22.350  0.00  0.00            
ATOM     72  C   ALA X   9      23.776   7.981  22.697  0.00  0.00            
ATOM     73  O   ALA X   9      23.141   8.861  22.123  0.00  0.00            
ATOM     74  N   GLU X  10      23.416   6.699  22.695  0.00  0.00            
ATOM     75  CA  GLU X  10      22.190   6.421  22.161  0.00  0.00            
ATOM     76  CB  GLU X  10      22.109   4.934  21.949  0.00  0.00            
ATOM     77  CG  GLU X  10      23.067   4.376  20.936  0.00  0.00            
ATOM     78  CD  GLU X  10      23.054   2.834  20.909  0.00  0.00            
ATOM     79  OE1 GLU X  10      22.439   2.196  21.814  0.00  0.00            
ATOM     80  OE2 GLU X  10      23.672   2.259  19.979  0.00  0.00            
ATOM     81  C   GLU X  10      21.019   7.144  22.891  0.00  0.00            
ATOM     82  O   GLU X  10      20.147   7.902  22.474  0.00  0.00            
ATOM     83  N   PHE X  11      21.188   6.859  24.172  0.00  0.00            
ATOM     84  CA  PHE X  11      20.254   7.422  25.030  0.00  0.00            
ATOM     85  CB  PHE X  11      20.285   6.720  26.388  0.00  0.00            
ATOM     86  CG  PHE X  11      19.541   5.389  26.459  0.00  0.00            
ATOM     87  CD1 PHE X  11      20.188   4.171  26.251  0.00  0.00            
ATOM     88  CD2 PHE X  11      18.189   5.363  26.807  0.00  0.00            
ATOM     89  CE1 PHE X  11      19.506   2.958  26.364  0.00  0.00            
ATOM     90  CE2 PHE X  11      17.493   4.162  26.936  0.00  0.00            
ATOM     91  CZ  PHE X  11      18.154   2.957  26.706  0.00  0.00            
ATOM     92  C   PHE X  11      20.136   8.912  25.191  0.00  0.00            
ATOM     93  O   PHE X  11      19.224   9.564  25.706  0.00  0.00            
ATOM     94  N   LYS X  12      21.226   9.468  24.669  0.00  0.00            
ATOM     95  CA  LYS X  12      21.314  10.868  24.608  0.00  0.00            
ATOM     96  CB  LYS X  12      22.728  11.468  24.717  0.00  0.00            
ATOM     97  CG  LYS X  12      22.781  12.990  24.832  0.00  0.00            
ATOM     98  CD  LYS X  12      24.148  13.581  24.627  0.00  0.00            
ATOM     99  CE  LYS X  12      24.077  14.905  23.897  0.00  0.00            
ATOM    100  NZ  LYS X  12      25.111  15.062  22.866  0.00  0.00            
ATOM    101  C   LYS X  12      20.629  11.432  23.365  0.00  0.00            
ATOM    102  O   LYS X  12      19.901  12.418  23.413  0.00  0.00            
ATOM    103  N   GLU X  13      20.775  10.716  22.252  0.00  0.00            
ATOM    104  CA  GLU X  13      20.034  10.995  21.151  0.00  0.00            
ATOM    105  CB  GLU X  13      20.483  10.060  20.024  0.00  0.00            
ATOM    106  CG  GLU X  13      21.991  10.082  19.808  0.00  0.00            
ATOM    107  CD  GLU X  13      22.502   9.112  18.737  0.00  0.00            
ATOM    108  OE1 GLU X  13      21.831   8.091  18.446  0.00  0.00            
ATOM    109  OE2 GLU X  13      23.610   9.367  18.202  0.00  0.00            
ATOM    110  C   GLU X  13      18.561  11.010  21.259  0.00  0.00            
ATOM    111  O   GLU X  13      17.833  11.941  20.885  0.00  0.00            
ATOM    112  N   ALA X  14      18.094   9.936  21.894  0.00  0.00            
ATOM    113  CA  ALA X  14      16.691   9.895  22.169  0.00  0.00            
ATOM    114  CB  ALA X  14      16.385   8.514  22.714  0.00  0.00            
ATOM    115  C   ALA X  14      16.182  10.959  23.115  0.00  0.00            
ATOM    116  O   ALA X  14      15.153  11.589  22.893  0.00  0.00            
ATOM    117  N   PHE X  15      16.965  11.231  24.157  0.00  0.00            
ATOM    118  CA  PHE X  15      16.681  12.278  24.964  0.00  0.00            
ATOM    119  CB  PHE X  15      17.691  12.290  26.126  0.00  0.00            
ATOM    120  CG  PHE X  15      17.117  12.781  27.435  0.00  0.00            
ATOM    121  CD1 PHE X  15      16.669  14.085  27.573  0.00  0.00            
ATOM    122  CD2 PHE X  15      16.996  11.923  28.522  0.00  0.00            
ATOM    123  CE1 PHE X  15      16.100  14.527  28.768  0.00  0.00            
ATOM    124  CE2 PHE X  15      16.433  12.358  29.715  0.00  0.00            
ATOM    125  CZ  PHE X  15      15.982  13.662  29.838  0.00  0.00            
ATOM    126  C   PHE X  15      16.675  13.637  24.394  0.00  0.00            
ATOM    127  O   PHE X  15      15.855  14.504  24.693  0.00  0.00            
ATOM    128  N   ALA X  16      17.597  13.810  23.449  0.00  0.00            
ATOM    129  CA  ALA X  16      17.624  15.040  22.730  0.00  0.00            
ATOM    130  CB  ALA X  16      18.865  15.165  21.852  0.00  0.00            
ATOM    131  C   ALA X  16      16.401  15.398  21.876  0.00  0.00            
ATOM    132  O   ALA X  16      15.968  16.537  21.752  0.00  0.00            
ATOM    133  N   LEU X  17      15.822  14.339  21.316  0.00  0.00            
ATOM    134  CA  LEU X  17      14.596  14.510  20.643  0.00  0.00            
ATOM    135  CB  LEU X  17      14.171  13.142  20.102  0.00  0.00            
ATOM    136  CG  LEU X  17      15.181  12.489  19.152  0.00  0.00            
ATOM    137  CD1 LEU X  17      14.555  11.262  18.525  0.00  0.00            
ATOM    138  CD2 LEU X  17      15.612  13.475  18.071  0.00  0.00            
ATOM    139  C   LEU X  17      13.542  15.312  21.417  0.00  0.00            
ATOM    140  O   LEU X  17      12.817  16.210  20.996  0.00  0.00            
ATOM    141  N   PHE X  18      13.491  14.858  22.666  0.00  0.00            
ATOM    142  CA  PHE X  18      12.525  15.549  23.524  0.00  0.00            
ATOM    143  CB  PHE X  18      12.236  14.647  24.726  0.00  0.00            
ATOM    144  CG  PHE X  18      11.090  13.707  24.514  0.00  0.00            
ATOM    145  CD1 PHE X  18       9.778  14.132  24.713  0.00  0.00            
ATOM    146  CD2 PHE X  18      11.318  12.400  24.098  0.00  0.00            
ATOM    147  CE1 PHE X  18       8.709  13.265  24.495  0.00  0.00            
ATOM    148  CE2 PHE X  18      10.258  11.527  23.876  0.00  0.00            
ATOM    149  CZ  PHE X  18       8.950  11.960  24.075  0.00  0.00            
ATOM    150  C   PHE X  18      13.014  16.902  24.135  0.00  0.00            
ATOM    151  O   PHE X  18      12.316  17.849  24.497  0.00  0.00            
ATOM    152  N   ASP X  19      14.333  16.900  24.273  0.00  0.00            
ATOM    153  CA  ASP X  19      14.862  18.107  24.825  0.00  0.00            
ATOM    154  CB  ASP X  19      16.377  18.004  25.009  0.00  0.00            
ATOM    155  CG  ASP X  19      16.804  16.978  26.041  0.00  0.00            
ATOM    156  OD1 ASP X  19      16.025  16.640  26.953  0.00  0.00            
ATOM    157  OD2 ASP X  19      17.971  16.514  25.968  0.00  0.00            
ATOM    158  C   ASP X  19      15.369  18.942  23.661  0.00  0.00            
ATOM    159  O   ASP X  19      16.480  18.856  23.156  0.00  0.00            
ATOM    160  N   LYS X  20      14.390  19.672  23.120  0.00  0.00            
ATOM    161  CA  LYS X  20      14.455  20.371  21.917  0.00  0.00            
ATOM    162  CB  LYS X  20      13.062  20.752  21.398  0.00  0.00            
ATOM    163  CG  LYS X  20      12.207  19.552  21.014  0.00  0.00            
ATOM    164  CD  LYS X  20      10.869  19.964  20.432  0.00  0.00            
ATOM    165  CE  LYS X  20      10.073  18.742  20.006  0.00  0.00            
ATOM    166  NZ  LYS X  20       8.784  19.114  19.364  0.00  0.00            
ATOM    167  C   LYS X  20      15.457  21.465  21.992  0.00  0.00            
ATOM    168  O   LYS X  20      16.379  21.624  21.185  0.00  0.00            
ATOM    169  N   ASP X  21      15.258  22.276  23.032  0.00  0.00            
ATOM    170  CA  ASP X  21      16.198  23.344  23.252  0.00  0.00            
ATOM    171  CB  ASP X  21      15.791  24.119  24.507  0.00  0.00            
ATOM    172  CG  ASP X  21      14.604  25.028  24.282  0.00  0.00            
ATOM    173  OD1 ASP X  21      14.366  25.440  23.125  0.00  0.00            
ATOM    174  OD2 ASP X  21      13.915  25.346  25.275  0.00  0.00            
ATOM    175  C   ASP X  21      17.507  23.023  23.831  0.00  0.00            
ATOM    176  O   ASP X  21      18.378  23.879  23.974  0.00  0.00            
ATOM    177  N   GLY X  22      17.711  21.732  24.091  0.00  0.00            
ATOM    178  CA  GLY X  22      19.164  21.423  24.438  0.00  0.00            
ATOM    179  C   GLY X  22      19.857  21.852  25.786  0.00  0.00            
ATOM    180  O   GLY X  22      21.024  21.633  26.086  0.00  0.00            
ATOM    181  N   ASP X  23      19.003  22.461  26.620  0.00  0.00            
ATOM    182  CA  ASP X  23      19.263  22.654  27.891  0.00  0.00            
ATOM    183  CB  ASP X  23      18.086  23.364  28.604  0.00  0.00            
ATOM    184  CG  ASP X  23      16.794  22.542  28.607  0.00  0.00            
ATOM    185  OD1 ASP X  23      16.480  21.857  27.611  0.00  0.00            
ATOM    186  OD2 ASP X  23      16.065  22.577  29.625  0.00  0.00            
ATOM    187  C   ASP X  23      19.476  21.668  28.966  0.00  0.00            
ATOM    188  O   ASP X  23      19.712  21.948  30.139  0.00  0.00            
ATOM    189  N   GLY X  24      19.461  20.422  28.503  0.00  0.00            
ATOM    190  CA  GLY X  24      19.725  19.385  29.468  0.00  0.00            
ATOM    191  C   GLY X  24      18.405  18.663  30.046  0.00  0.00            
ATOM    192  O   GLY X  24      18.303  17.445  30.231  0.00  0.00            
ATOM    193  N   THR X  25      17.545  19.558  30.535  0.00  0.00            
ATOM    194  CA  THR X  25      16.301  19.062  30.892  0.00  0.00            
ATOM    195  CB  THR X  25      16.106  20.085  32.003  0.00  0.00            
ATOM    196  OG1 THR X  25      17.396  20.274  32.577  0.00  0.00            
ATOM    197  CG2 THR X  25      15.102  19.663  33.058  0.00  0.00            
ATOM    198  C   THR X  25      15.050  19.147  30.069  0.00  0.00            
ATOM    199  O   THR X  25      14.916  19.988  29.176  0.00  0.00            
ATOM    200  N   ILE X  26      14.158  18.188  30.273  0.00  0.00            
ATOM    201  CA  ILE X  26      12.944  18.043  29.560  0.00  0.00            
ATOM    202  CB  ILE X  26      12.610  16.536  29.299  0.00  0.00            
ATOM    203  CG1 ILE X  26      13.759  15.836  28.566  0.00  0.00            
ATOM    204  CG2 ILE X  26      11.326  16.407  28.483  0.00  0.00            
ATOM    205  CD1 ILE X  26      14.108  16.417  27.205  0.00  0.00            
ATOM    206  C   ILE X  26      11.829  18.745  30.097  0.00  0.00            
ATOM    207  O   ILE X  26      11.446  18.297  31.177  0.00  0.00            
ATOM    208  N   THR X  27      11.262  19.813  29.528  0.00  0.00            
ATOM    209  CA  THR X  27      10.134  20.273  30.532  0.00  0.00            
ATOM    210  CB  THR X  27      10.362  21.783  30.430  0.00  0.00            
ATOM    211  OG1 THR X  27      10.472  22.128  29.050  0.00  0.00            
ATOM    212  CG2 THR X  27      11.649  22.181  31.160  0.00  0.00            
ATOM    213  C   THR X  27       8.725  19.535  30.156  0.00  0.00            
ATOM    214  O   THR X  27       8.622  18.526  29.474  0.00  0.00            
ATOM    215  N   THR X  28       7.696  20.185  30.671  0.00  0.00            
ATOM    216  CA  THR X  28       6.441  19.737  30.419  0.00  0.00            
ATOM    217  CB  THR X  28       5.351  20.360  31.356  0.00  0.00            
ATOM    218  OG1 THR X  28       5.170  21.745  31.028  0.00  0.00            
ATOM    219  CG2 THR X  28       5.731  20.221  32.815  0.00  0.00            
ATOM    220  C   THR X  28       5.882  20.219  29.118  0.00  0.00            
ATOM    221  O   THR X  28       4.861  19.789  28.576  0.00  0.00            
ATOM    222  N   LYS X  29       6.638  21.180  28.594  0.00  0.00            
ATOM    223  CA  LYS X  29       6.345  21.732  27.311  0.00  0.00            
ATOM    224  CB  LYS X  29       6.740  23.203  27.084  0.00  0.00            
ATOM    225  CG  LYS X  29       6.261  23.808  25.766  0.00  0.00            
ATOM    226  CD  LYS X  29       6.903  25.122  25.417  0.00  0.00            
ATOM    227  CE  LYS X  29       7.137  25.247  23.927  0.00  0.00            
ATOM    228  NZ  LYS X  29       8.444  25.825  23.585  0.00  0.00            
ATOM    229  C   LYS X  29       6.862  20.764  26.240  0.00  0.00            
ATOM    230  O   LYS X  29       6.204  20.400  25.268  0.00  0.00            
ATOM    231  N   GLU X  30       8.082  20.310  26.496  0.00  0.00            
ATOM    232  CA  GLU X  30       8.676  19.360  25.658  0.00  0.00            
ATOM    233  CB  GLU X  30      10.101  18.984  26.156  0.00  0.00            
ATOM    234  CG  GLU X  30      11.040  20.179  26.105  0.00  0.00            
ATOM    235  CD  GLU X  30      12.398  19.884  26.718  0.00  0.00            
ATOM    236  OE1 GLU X  30      12.559  18.892  27.472  0.00  0.00            
ATOM    237  OE2 GLU X  30      13.309  20.676  26.408  0.00  0.00            
ATOM    238  C   GLU X  30       8.014  18.016  25.559  0.00  0.00            
ATOM    239  O   GLU X  30       7.733  17.414  24.534  0.00  0.00            
ATOM    240  N   LEU X  31       7.774  17.528  26.777  0.00  0.00            
ATOM    241  CA  LEU X  31       7.093  16.236  26.834  0.00  0.00            
ATOM    242  CB  LEU X  31       6.879  15.816  28.296  0.00  0.00            
ATOM    243  CG  LEU X  31       8.167  15.439  29.057  0.00  0.00            
ATOM    244  CD1 LEU X  31       7.828  15.198  30.526  0.00  0.00            
ATOM    245  CD2 LEU X  31       8.828  14.234  28.422  0.00  0.00            
ATOM    246  C   LEU X  31       5.724  16.272  26.216  0.00  0.00            
ATOM    247  O   LEU X  31       5.344  15.388  25.436  0.00  0.00            
ATOM    248  N   GLY X  32       5.004  17.360  26.484  0.00  0.00            
ATOM    249  CA  GLY X  32       3.761  17.598  25.826  0.00  0.00            
ATOM    250  C   GLY X  32       3.778  17.787  24.394  0.00  0.00            
ATOM    251  O   GLY X  32       2.882  17.343  23.679  0.00  0.00            
ATOM    252  N   THR X  33       4.872  18.367  23.905  0.00  0.00            
ATOM    253  CA  THR X  33       5.102  18.426  22.510  0.00  0.00            
ATOM    254  CB  THR X  33       6.465  19.100  22.190  0.00  0.00            
ATOM    255  OG1 THR X  33       6.447  20.387  22.839  0.00  0.00            
ATOM    256  CG2 THR X  33       6.570  19.439  20.696  0.00  0.00            
ATOM    257  C   THR X  33       5.052  17.074  21.746  0.00  0.00            
ATOM    258  O   THR X  33       4.405  16.870  20.724  0.00  0.00            
ATOM    259  N   VAL X  34       5.780  16.120  22.324  0.00  0.00            
ATOM    260  CA  VAL X  34       5.707  14.908  21.783  0.00  0.00            
ATOM    261  CB  VAL X  34       6.781  13.951  22.310  0.00  0.00            
ATOM    262  CG1 VAL X  34       6.610  12.502  21.805  0.00  0.00            
ATOM    263  CG2 VAL X  34       8.154  14.436  21.919  0.00  0.00            
ATOM    264  C   VAL X  34       4.393  14.135  21.799  0.00  0.00            
ATOM    265  O   VAL X  34       3.930  13.536  20.834  0.00  0.00            
ATOM    266  N   MET X  35       3.720  14.263  22.941  0.00  0.00            
ATOM    267  CA  MET X  35       2.397  13.749  22.977  0.00  0.00            
ATOM    268  CB  MET X  35       1.856  13.933  24.396  0.00  0.00            
ATOM    269  CG  MET X  35       2.605  13.075  25.387  0.00  0.00            
ATOM    270  SD  MET X  35       2.259  13.401  27.110  0.00  0.00            
ATOM    271  CE  MET X  35       0.683  12.525  27.301  0.00  0.00            
ATOM    272  C   MET X  35       1.324  14.319  22.095  0.00  0.00            
ATOM    273  O   MET X  35       0.376  13.684  21.640  0.00  0.00            
ATOM    274  N   ARG X  36       1.484  15.628  21.906  0.00  0.00            
ATOM    275  CA  ARG X  36       0.654  16.237  21.031  0.00  0.00            
ATOM    276  CB  ARG X  36       0.921  17.750  21.052  0.00  0.00            
ATOM    277  CG  ARG X  36       0.024  18.541  22.015  0.00  0.00            
ATOM    278  CD  ARG X  36       0.555  19.958  22.278  0.00  0.00            
ATOM    279  NE  ARG X  36       0.436  20.350  23.685  0.00  0.00            
ATOM    280  CZ  ARG X  36       1.221  21.248  24.282  0.00  0.00            
ATOM    281  NH1 ARG X  36       2.179  21.852  23.599  0.00  0.00            
ATOM    282  NH2 ARG X  36       1.049  21.544  25.561  0.00  0.00            
ATOM    283  C   ARG X  36       0.751  15.877  19.592  0.00  0.00            
ATOM    284  O   ARG X  36      -0.170  15.838  18.770  0.00  0.00            
ATOM    285  N   SER X  37       2.010  15.587  19.285  0.00  0.00            
ATOM    286  CA  SER X  37       2.262  15.108  17.974  0.00  0.00            
ATOM    287  CB  SER X  37       3.778  14.924  17.781  0.00  0.00            
ATOM    288  OG  SER X  37       4.480  16.153  17.815  0.00  0.00            
ATOM    289  C   SER X  37       1.735  13.732  17.600  0.00  0.00            
ATOM    290  O   SER X  37       1.647  13.248  16.469  0.00  0.00            
ATOM    291  N   LEU X  38       1.421  13.064  18.707  0.00  0.00            
ATOM    292  CA  LEU X  38       0.838  11.857  18.612  0.00  0.00            
ATOM    293  CB  LEU X  38       1.336  10.911  19.692  0.00  0.00            
ATOM    294  CG  LEU X  38       2.408  10.040  19.046  0.00  0.00            
ATOM    295  CD1 LEU X  38       3.624   9.955  19.939  0.00  0.00            
ATOM    296  CD2 LEU X  38       1.826   8.676  18.681  0.00  0.00            
ATOM    297  C   LEU X  38      -0.635  11.826  18.876  0.00  0.00            
ATOM    298  O   LEU X  38      -1.265  10.849  19.271  0.00  0.00            
ATOM    299  N   GLY X  39      -1.274  12.948  18.562  0.00  0.00            
ATOM    300  CA  GLY X  39      -2.600  13.006  18.826  0.00  0.00            
ATOM    301  C   GLY X  39      -3.372  12.937  20.065  0.00  0.00            
ATOM    302  O   GLY X  39      -4.513  12.488  20.179  0.00  0.00            
ATOM    303  N   GLN X  40      -2.652  13.325  21.109  0.00  0.00            
ATOM    304  CA  GLN X  40      -3.068  13.619  22.389  0.00  0.00            
ATOM    305  CB  GLN X  40      -2.183  12.909  23.418  0.00  0.00            
ATOM    306  CG  GLN X  40      -2.174  11.385  23.333  0.00  0.00            
ATOM    307  CD  GLN X  40      -1.463  10.743  24.509  0.00  0.00            
ATOM    308  OE1 GLN X  40      -0.273  10.927  24.706  0.00  0.00            
ATOM    309  NE2 GLN X  40      -2.202  10.003  25.308  0.00  0.00            
ATOM    310  C   GLN X  40      -2.949  14.581  23.394  0.00  0.00            
ATOM    311  O   GLN X  40      -1.853  14.920  23.850  0.00  0.00            
ATOM    312  N   ASN X  41      -4.066  15.265  23.613  0.00  0.00            
ATOM    313  CA  ASN X  41      -4.028  16.264  24.619  0.00  0.00            
ATOM    314  CB  ASN X  41      -5.369  16.973  24.465  0.00  0.00            
ATOM    315  CG  ASN X  41      -5.465  18.187  25.352  0.00  0.00            
ATOM    316  OD1 ASN X  41      -4.450  18.646  25.884  0.00  0.00            
ATOM    317  ND2 ASN X  41      -6.672  18.715  25.529  0.00  0.00            
ATOM    318  C   ASN X  41      -4.156  16.434  26.126  0.00  0.00            
ATOM    319  O   ASN X  41      -4.693  17.310  26.812  0.00  0.00            
ATOM    320  N   PRO X  42      -3.233  15.619  26.615  0.00  0.00            
ATOM    321  CA  PRO X  42      -2.495  16.066  27.922  0.00  0.00            
ATOM    322  CB  PRO X  42      -1.105  15.435  27.982  0.00  0.00            
ATOM    323  CG  PRO X  42      -0.477  15.905  26.696  0.00  0.00            
ATOM    324  CD  PRO X  42      -1.595  15.719  25.697  0.00  0.00            
ATOM    325  C   PRO X  42      -2.476  17.288  28.639  0.00  0.00            
ATOM    326  O   PRO X  42      -1.786  18.182  28.143  0.00  0.00            
ATOM    327  N   THR X  43      -3.289  17.492  29.672  0.00  0.00            
ATOM    328  CA  THR X  43      -3.189  18.816  30.220  0.00  0.00            
ATOM    329  CB  THR X  43      -4.405  18.654  31.176  0.00  0.00            
ATOM    330  OG1 THR X  43      -5.596  18.501  30.384  0.00  0.00            
ATOM    331  CG2 THR X  43      -4.590  19.828  32.110  0.00  0.00            
ATOM    332  C   THR X  43      -1.969  18.976  30.842  0.00  0.00            
ATOM    333  O   THR X  43      -1.210  18.012  30.972  0.00  0.00            
ATOM    334  N   GLU X  44      -1.596  20.217  31.124  0.00  0.00            
ATOM    335  CA  GLU X  44      -0.402  20.640  31.805  0.00  0.00            
ATOM    336  CB  GLU X  44      -0.395  22.152  31.861  0.00  0.00            
ATOM    337  CG  GLU X  44       0.931  22.778  31.458  0.00  0.00            
ATOM    338  CD  GLU X  44       0.762  24.074  30.666  0.00  0.00            
ATOM    339  OE1 GLU X  44       0.159  25.018  31.186  0.00  0.00            
ATOM    340  OE2 GLU X  44       1.229  24.131  29.523  0.00  0.00            
ATOM    341  C   GLU X  44      -0.195  19.977  33.164  0.00  0.00            
ATOM    342  O   GLU X  44       0.882  19.482  33.480  0.00  0.00            
ATOM    343  N   ALA X  45      -1.267  19.897  33.950  0.00  0.00            
ATOM    344  CA  ALA X  45      -1.231  19.182  35.082  0.00  0.00            
ATOM    345  CB  ALA X  45      -2.572  19.297  35.776  0.00  0.00            
ATOM    346  C   ALA X  45      -0.932  17.717  35.022  0.00  0.00            
ATOM    347  O   ALA X  45      -0.129  17.189  35.784  0.00  0.00            
ATOM    348  N   GLU X  46      -1.500  17.048  34.021  0.00  0.00            
ATOM    349  CA  GLU X  46      -1.158  15.723  33.779  0.00  0.00            
ATOM    350  CB  GLU X  46      -2.047  15.186  32.653  0.00  0.00            
ATOM    351  CG  GLU X  46      -3.533  15.342  32.952  0.00  0.00            
ATOM    352  CD  GLU X  46      -4.467  14.883  31.827  0.00  0.00            
ATOM    353  OE1 GLU X  46      -4.055  14.860  30.641  0.00  0.00            
ATOM    354  OE2 GLU X  46      -5.643  14.569  32.140  0.00  0.00            
ATOM    355  C   GLU X  46       0.293  15.496  33.426  0.00  0.00            
ATOM    356  O   GLU X  46       0.922  14.577  33.940  0.00  0.00            
ATOM    357  N   LEU X  47       0.870  16.379  32.613  0.00  0.00            
ATOM    358  CA  LEU X  47       2.198  16.344  32.348  0.00  0.00            
ATOM    359  CB  LEU X  47       2.520  17.332  31.234  0.00  0.00            
ATOM    360  CG  LEU X  47       1.991  17.030  29.828  0.00  0.00            
ATOM    361  CD1 LEU X  47       2.292  18.185  28.887  0.00  0.00            
ATOM    362  CD2 LEU X  47       2.629  15.735  29.346  0.00  0.00            
ATOM    363  C   LEU X  47       3.102  16.537  33.581  0.00  0.00            
ATOM    364  O   LEU X  47       4.081  15.819  33.759  0.00  0.00            
ATOM    365  N   GLN X  48       2.731  17.458  34.468  0.00  0.00            
ATOM    366  CA  GLN X  48       3.367  17.585  35.662  0.00  0.00            
ATOM    367  CB  GLN X  48       3.207  19.047  36.114  0.00  0.00            
ATOM    368  CG  GLN X  48       1.786  19.505  36.376  0.00  0.00            
ATOM    369  CD  GLN X  48       1.664  21.021  36.486  0.00  0.00            
ATOM    370  OE1 GLN X  48       0.870  21.535  37.278  0.00  0.00            
ATOM    371  NE2 GLN X  48       2.441  21.742  35.679  0.00  0.00            
ATOM    372  C   GLN X  48       3.381  16.429  36.622  0.00  0.00            
ATOM    373  O   GLN X  48       4.310  16.205  37.393  0.00  0.00            
ATOM    374  N   ASP X  49       2.274  15.689  36.578  0.00  0.00            
ATOM    375  CA  ASP X  49       2.191  14.527  37.361  0.00  0.00            
ATOM    376  CB  ASP X  49       0.829  13.833  37.349  0.00  0.00            
ATOM    377  CG  ASP X  49      -0.238  14.593  38.101  0.00  0.00            
ATOM    378  OD1 ASP X  49       0.104  15.391  38.999  0.00  0.00            
ATOM    379  OD2 ASP X  49      -1.435  14.367  37.802  0.00  0.00            
ATOM    380  C   ASP X  49       3.025  13.351  36.869  0.00  0.00            
ATOM    381  O   ASP X  49       3.275  12.326  37.509  0.00  0.00            
ATOM    382  N   MET X  50       3.442  13.554  35.622  0.00  0.00            
ATOM    383  CA  MET X  50       4.291  12.598  34.987  0.00  0.00            
ATOM    384  CB  MET X  50       4.340  12.558  33.477  0.00  0.00            
ATOM    385  CG  MET X  50       3.049  11.987  32.906  0.00  0.00            
ATOM    386  SD  MET X  50       2.908  12.346  31.101  0.00  0.00            
ATOM    387  CE  MET X  50       4.051  11.046  30.565  0.00  0.00            
ATOM    388  C   MET X  50       5.739  12.894  35.492  0.00  0.00            
ATOM    389  O   MET X  50       6.523  12.039  35.893  0.00  0.00            
ATOM    390  N   ILE X  51       6.058  14.186  35.461  0.00  0.00            
ATOM    391  CA  ILE X  51       7.290  14.522  35.966  0.00  0.00            
ATOM    392  CB  ILE X  51       7.517  16.029  35.707  0.00  0.00            
ATOM    393  CG1 ILE X  51       7.529  16.327  34.199  0.00  0.00            
ATOM    394  CG2 ILE X  51       8.809  16.431  36.389  0.00  0.00            
ATOM    395  CD1 ILE X  51       7.638  17.778  33.798  0.00  0.00            
ATOM    396  C   ILE X  51       7.577  14.334  37.405  0.00  0.00            
ATOM    397  O   ILE X  51       8.676  14.020  37.893  0.00  0.00            
ATOM    398  N   ASN X  52       6.465  14.472  38.125  0.00  0.00            
ATOM    399  CA  ASN X  52       6.567  14.296  39.573  0.00  0.00            
ATOM    400  CB  ASN X  52       5.327  14.773  40.380  0.00  0.00            
ATOM    401  CG  ASN X  52       4.043  14.045  40.014  0.00  0.00            
ATOM    402  OD1 ASN X  52       3.781  12.932  40.487  0.00  0.00            
ATOM    403  ND2 ASN X  52       3.226  14.672  39.174  0.00  0.00            
ATOM    404  C   ASN X  52       7.029  12.932  40.045  0.00  0.00            
ATOM    405  O   ASN X  52       7.740  12.732  41.046  0.00  0.00            
ATOM    406  N   GLU X  53       6.627  11.964  39.224  0.00  0.00            
ATOM    407  CA  GLU X  53       7.005  10.619  39.500  0.00  0.00            
ATOM    408  CB  GLU X  53       6.125   9.710  38.650  0.00  0.00            
ATOM    409  CG  GLU X  53       4.611   9.846  38.925  0.00  0.00            
ATOM    410  CD  GLU X  53       3.902   8.968  37.897  0.00  0.00            
ATOM    411  OE1 GLU X  53       3.769   9.258  36.714  0.00  0.00            
ATOM    412  OE2 GLU X  53       3.499   7.837  38.300  0.00  0.00            
ATOM    413  C   GLU X  53       8.573  10.434  39.655  0.00  0.00            
ATOM    414  O   GLU X  53       9.154   9.612  40.367  0.00  0.00            
ATOM    415  N   VAL X  54       9.198  11.127  38.706  0.00  0.00            
ATOM    416  CA  VAL X  54      10.607  10.908  38.686  0.00  0.00            
ATOM    417  CB  VAL X  54      11.204  10.967  37.282  0.00  0.00            
ATOM    418  CG1 VAL X  54      12.741  11.088  37.350  0.00  0.00            
ATOM    419  CG2 VAL X  54      10.864   9.663  36.553  0.00  0.00            
ATOM    420  C   VAL X  54      11.438  12.109  39.028  0.00  0.00            
ATOM    421  O   VAL X  54      12.635  12.123  38.740  0.00  0.00            
ATOM    422  N   ASP X  55      10.848  13.176  39.524  0.00  0.00            
ATOM    423  CA  ASP X  55      11.644  14.266  39.763  0.00  0.00            
ATOM    424  CB  ASP X  55      10.732  15.222  40.545  0.00  0.00            
ATOM    425  CG  ASP X  55       9.649  15.812  39.703  0.00  0.00            
ATOM    426  OD1 ASP X  55       9.699  15.823  38.497  0.00  0.00            
ATOM    427  OD2 ASP X  55       8.807  16.527  40.395  0.00  0.00            
ATOM    428  C   ASP X  55      12.012  14.114  41.269  0.00  0.00            
ATOM    429  O   ASP X  55      11.315  14.484  42.226  0.00  0.00            
ATOM    430  N   ALA X  56      13.174  13.478  41.412  0.00  0.00            
ATOM    431  CA  ALA X  56      13.802  13.229  42.591  0.00  0.00            
ATOM    432  CB  ALA X  56      14.814  12.084  42.444  0.00  0.00            
ATOM    433  C   ALA X  56      14.201  14.515  43.355  0.00  0.00            
ATOM    434  O   ALA X  56      13.931  14.844  44.500  0.00  0.00            
ATOM    435  N   ASP X  57      14.990  15.237  42.559  0.00  0.00            
ATOM    436  CA  ASP X  57      15.416  16.490  43.161  0.00  0.00            
ATOM    437  CB  ASP X  57      16.428  17.127  42.207  0.00  0.00            
ATOM    438  CG  ASP X  57      17.729  16.322  42.094  0.00  0.00            
ATOM    439  OD1 ASP X  57      17.995  15.452  42.955  0.00  0.00            
ATOM    440  OD2 ASP X  57      18.499  16.572  41.136  0.00  0.00            
ATOM    441  C   ASP X  57      14.456  17.671  43.373  0.00  0.00            
ATOM    442  O   ASP X  57      14.734  18.751  43.896  0.00  0.00            
ATOM    443  N   GLY X  58      13.249  17.394  42.893  0.00  0.00            
ATOM    444  CA  GLY X  58      12.236  18.323  42.793  0.00  0.00            
ATOM    445  C   GLY X  58      12.382  19.610  42.200  0.00  0.00            
ATOM    446  O   GLY X  58      12.001  20.675  42.692  0.00  0.00            
ATOM    447  N   ASN X  59      12.994  19.536  41.022  0.00  0.00            
ATOM    448  CA  ASN X  59      13.278  20.821  40.265  0.00  0.00            
ATOM    449  CB  ASN X  59      14.753  21.091  39.946  0.00  0.00            
ATOM    450  CG  ASN X  59      15.426  19.912  39.273  0.00  0.00            
ATOM    451  OD1 ASN X  59      15.226  18.766  39.673  0.00  0.00            
ATOM    452  ND2 ASN X  59      16.234  20.187  38.253  0.00  0.00            
ATOM    453  C   ASN X  59      12.155  21.330  39.344  0.00  0.00            
ATOM    454  O   ASN X  59      12.034  22.498  38.956  0.00  0.00            
ATOM    455  N   GLY X  60      11.319  20.361  38.956  0.00  0.00            
ATOM    456  CA  GLY X  60      10.283  20.510  38.067  0.00  0.00            
ATOM    457  C   GLY X  60      10.376  19.857  36.782  0.00  0.00            
ATOM    458  O   GLY X  60       9.391  19.266  36.315  0.00  0.00            
ATOM    459  N   THR X  61      11.592  19.741  36.245  0.00  0.00            
ATOM    460  CA  THR X  61      12.085  19.059  35.115  0.00  0.00            
ATOM    461  CB  THR X  61      12.998  20.051  34.345  0.00  0.00            
ATOM    462  OG1 THR X  61      14.274  20.152  34.970  0.00  0.00            
ATOM    463  CG2 THR X  61      12.459  21.492  34.233  0.00  0.00            
ATOM    464  C   THR X  61      12.668  17.566  35.092  0.00  0.00            
ATOM    465  O   THR X  61      13.209  17.139  36.109  0.00  0.00            
ATOM    466  N   ILE X  62      12.755  16.954  33.917  0.00  0.00            
ATOM    467  CA  ILE X  62      13.552  15.742  34.031  0.00  0.00            
ATOM    468  CB  ILE X  62      12.720  14.767  33.167  0.00  0.00            
ATOM    469  CG1 ILE X  62      11.307  14.659  33.744  0.00  0.00            
ATOM    470  CG2 ILE X  62      13.452  13.447  33.057  0.00  0.00            
ATOM    471  CD1 ILE X  62      11.222  14.122  35.152  0.00  0.00            
ATOM    472  C   ILE X  62      14.902  15.642  33.693  0.00  0.00            
ATOM    473  O   ILE X  62      15.101  16.004  32.531  0.00  0.00            
ATOM    474  N   ASP X  63      15.875  15.283  34.520  0.00  0.00            
ATOM    475  CA  ASP X  63      17.278  15.372  33.746  0.00  0.00            
ATOM    476  CB  ASP X  63      18.287  15.743  34.852  0.00  0.00            
ATOM    477  CG  ASP X  63      18.067  14.976  36.159  0.00  0.00            
ATOM    478  OD1 ASP X  63      17.493  13.867  36.142  0.00  0.00            
ATOM    479  OD2 ASP X  63      18.483  15.489  37.221  0.00  0.00            
ATOM    480  C   ASP X  63      17.655  13.825  33.508  0.00  0.00            
ATOM    481  O   ASP X  63      16.983  12.871  33.889  0.00  0.00            
ATOM    482  N   PHE X  64      18.698  13.696  32.696  0.00  0.00            
ATOM    483  CA  PHE X  64      19.143  12.468  32.301  0.00  0.00            
ATOM    484  CB  PHE X  64      20.669  12.499  32.184  0.00  0.00            
ATOM    485  CG  PHE X  64      21.251  11.335  31.438  0.00  0.00            
ATOM    486  CD1 PHE X  64      21.215  11.294  30.045  0.00  0.00            
ATOM    487  CD2 PHE X  64      21.853  10.287  32.127  0.00  0.00            
ATOM    488  CE1 PHE X  64      21.789  10.211  29.337  0.00  0.00            
ATOM    489  CE2 PHE X  64      22.427   9.200  31.434  0.00  0.00            
ATOM    490  CZ  PHE X  64      22.395   9.164  30.036  0.00  0.00            
ATOM    491  C   PHE X  64      18.809  11.234  33.017  0.00  0.00            
ATOM    492  O   PHE X  64      18.191  10.282  32.527  0.00  0.00            
ATOM    493  N   PRO X  65      19.237  11.246  34.279  0.00  0.00            
ATOM    494  CA  PRO X  65      18.938  10.034  35.138  0.00  0.00            
ATOM    495  CB  PRO X  65      19.619  10.376  36.457  0.00  0.00            
ATOM    496  CG  PRO X  65      20.848  11.091  35.996  0.00  0.00            
ATOM    497  CD  PRO X  65      20.275  12.036  34.954  0.00  0.00            
ATOM    498  C   PRO X  65      17.432   9.741  35.440  0.00  0.00            
ATOM    499  O   PRO X  65      16.889   8.651  35.609  0.00  0.00            
ATOM    500  N   GLU X  66      16.768  10.906  35.470  0.00  0.00            
ATOM    501  CA  GLU X  66      15.307  10.764  35.589  0.00  0.00            
ATOM    502  CB  GLU X  66      14.715  12.105  35.930  0.00  0.00            
ATOM    503  CG  GLU X  66      15.078  12.642  37.284  0.00  0.00            
ATOM    504  CD  GLU X  66      14.590  14.091  37.487  0.00  0.00            
ATOM    505  OE1 GLU X  66      14.137  14.743  36.500  0.00  0.00            
ATOM    506  OE2 GLU X  66      14.670  14.580  38.640  0.00  0.00            
ATOM    507  C   GLU X  66      14.588  10.281  34.306  0.00  0.00            
ATOM    508  O   GLU X  66      13.415   9.903  34.255  0.00  0.00            
ATOM    509  N   PHE X  67      15.376  10.365  33.237  0.00  0.00            
ATOM    510  CA  PHE X  67      14.908   9.921  31.958  0.00  0.00            
ATOM    511  CB  PHE X  67      15.593  10.621  30.764  0.00  0.00            
ATOM    512  CG  PHE X  67      15.011  10.178  29.428  0.00  0.00            
ATOM    513  CD1 PHE X  67      13.683  10.476  29.116  0.00  0.00            
ATOM    514  CD2 PHE X  67      15.754   9.447  28.498  0.00  0.00            
ATOM    515  CE1 PHE X  67      13.119  10.126  27.889  0.00  0.00            
ATOM    516  CE2 PHE X  67      15.203   9.055  27.270  0.00  0.00            
ATOM    517  CZ  PHE X  67      13.884   9.407  26.965  0.00  0.00            
ATOM    518  C   PHE X  67      15.116   8.460  31.785  0.00  0.00            
ATOM    519  O   PHE X  67      14.381   7.760  31.096  0.00  0.00            
ATOM    520  N   LEU X  68      16.181   7.987  32.432  0.00  0.00            
ATOM    521  CA  LEU X  68      16.443   6.576  32.416  0.00  0.00            
ATOM    522  CB  LEU X  68      17.818   6.308  33.037  0.00  0.00            
ATOM    523  CG  LEU X  68      19.012   6.733  32.180  0.00  0.00            
ATOM    524  CD1 LEU X  68      20.278   6.724  33.005  0.00  0.00            
ATOM    525  CD2 LEU X  68      19.147   5.810  30.977  0.00  0.00            
ATOM    526  C   LEU X  68      15.312   5.885  33.179  0.00  0.00            
ATOM    527  O   LEU X  68      14.670   4.904  32.783  0.00  0.00            
ATOM    528  N   SER X  69      15.017   6.514  34.311  0.00  0.00            
ATOM    529  CA  SER X  69      13.856   6.053  35.002  0.00  0.00            
ATOM    530  CB  SER X  69      13.824   6.843  36.305  0.00  0.00            
ATOM    531  OG  SER X  69      14.648   7.988  36.195  0.00  0.00            
ATOM    532  C   SER X  69      12.482   6.236  34.333  0.00  0.00            
ATOM    533  O   SER X  69      11.387   5.804  34.748  0.00  0.00            
ATOM    534  N   LEU X  70      12.538   7.067  33.263  0.00  0.00            
ATOM    535  CA  LEU X  70      11.378   7.080  32.511  0.00  0.00            
ATOM    536  CB  LEU X  70      11.471   8.401  31.750  0.00  0.00            
ATOM    537  CG  LEU X  70      11.063   9.664  32.483  0.00  0.00            
ATOM    538  CD1 LEU X  70      11.360  10.880  31.639  0.00  0.00            
ATOM    539  CD2 LEU X  70       9.586   9.574  32.759  0.00  0.00            
ATOM    540  C   LEU X  70      11.165   5.959  31.521  0.00  0.00            
ATOM    541  O   LEU X  70      10.063   5.448  31.347  0.00  0.00            
ATOM    542  N   MET X  71      12.267   5.471  30.955  0.00  0.00            
ATOM    543  CA  MET X  71      12.203   4.274  30.205  0.00  0.00            
ATOM    544  CB  MET X  71      13.593   3.964  29.647  0.00  0.00            
ATOM    545  CG  MET X  71      14.029   5.005  28.644  0.00  0.00            
ATOM    546  SD  MET X  71      15.738   4.914  28.126  0.00  0.00            
ATOM    547  CE  MET X  71      15.644   3.563  26.921  0.00  0.00            
ATOM    548  C   MET X  71      11.777   3.015  30.847  0.00  0.00            
ATOM    549  O   MET X  71      11.174   2.127  30.252  0.00  0.00            
ATOM    550  N   ALA X  72      12.150   2.919  32.122  0.00  0.00            
ATOM    551  CA  ALA X  72      11.716   1.887  32.853  0.00  0.00            
ATOM    552  CB  ALA X  72      12.621   1.826  34.083  0.00  0.00            
ATOM    553  C   ALA X  72      10.156   1.844  33.024  0.00  0.00            
ATOM    554  O   ALA X  72       9.366   0.923  32.944  0.00  0.00            
ATOM    555  N   ARG X  73       9.776   3.080  33.318  0.00  0.00            
ATOM    556  CA  ARG X  73       8.352   3.161  33.356  0.00  0.00            
ATOM    557  CB  ARG X  73       8.056   4.542  33.998  0.00  0.00            
ATOM    558  CG  ARG X  73       8.333   4.385  35.502  0.00  0.00            
ATOM    559  CD  ARG X  73       8.117   5.732  36.221  0.00  0.00            
ATOM    560  NE  ARG X  73       8.122   5.401  37.647  0.00  0.00            
ATOM    561  CZ  ARG X  73       9.000   5.895  38.526  0.00  0.00            
ATOM    562  NH1 ARG X  73       9.959   6.794  38.225  0.00  0.00            
ATOM    563  NH2 ARG X  73       8.879   5.490  39.784  0.00  0.00            
ATOM    564  C   ARG X  73       7.586   3.029  31.980  0.00  0.00            
ATOM    565  O   ARG X  73       6.668   2.329  31.567  0.00  0.00            
ATOM    566  N   LYS X  74       8.160   3.961  31.222  0.00  0.00            
ATOM    567  CA  LYS X  74       7.553   3.806  29.953  0.00  0.00            
ATOM    568  CB  LYS X  74       7.744   5.120  29.213  0.00  0.00            
ATOM    569  CG  LYS X  74       7.050   6.279  29.940  0.00  0.00            
ATOM    570  CD  LYS X  74       7.060   7.530  29.100  0.00  0.00            
ATOM    571  CE  LYS X  74       6.456   8.754  29.775  0.00  0.00            
ATOM    572  NZ  LYS X  74       7.291   9.966  29.504  0.00  0.00            
ATOM    573  C   LYS X  74       7.869   2.782  28.900  0.00  0.00            
ATOM    574  O   LYS X  74       7.227   2.367  27.954  0.00  0.00            
ATOM    575  N   MET X  75       9.111   2.380  29.154  0.00  0.00            
ATOM    576  CA  MET X  75       9.467   1.298  28.351  0.00  0.00            
ATOM    577  CB  MET X  75      10.909   1.777  28.471  0.00  0.00            
ATOM    578  CG  MET X  75      11.399   1.902  29.898  0.00  0.00            
ATOM    579  SD  MET X  75      13.071   2.540  29.942  0.00  0.00            
ATOM    580  CE  MET X  75      13.880   1.409  28.794  0.00  0.00            
ATOM    581  C   MET X  75       8.349   0.182  28.569  0.00  0.00            
ATOM    582  O   MET X  75       7.544  -0.508  27.963  0.00  0.00            
ATOM    583  N   LYS X  76       8.575   0.052  29.881  0.00  0.00            
ATOM    584  CA  LYS X  76       7.549  -1.073  30.088  0.00  0.00            
ATOM    585  CB  LYS X  76       8.032  -1.489  31.477  0.00  0.00            
ATOM    586  CG  LYS X  76       9.142  -2.485  31.456  0.00  0.00            
ATOM    587  CD  LYS X  76      10.196  -2.080  32.423  0.00  0.00            
ATOM    588  CE  LYS X  76      11.030  -3.278  32.800  0.00  0.00            
ATOM    589  NZ  LYS X  76      12.453  -2.892  32.956  0.00  0.00            
ATOM    590  C   LYS X  76       6.279  -1.427  30.663  0.00  0.00            
ATOM    591  O   LYS X  76       5.931  -2.358  31.391  0.00  0.00            
ATOM    592  N   GLU X  77       5.568  -0.305  30.540  0.00  0.00            
ATOM    593  CA  GLU X  77       4.323  -0.542  31.028  0.00  0.00            
ATOM    594  CB  GLU X  77       3.886   0.757  31.750  0.00  0.00            
ATOM    595  CG  GLU X  77       2.812   0.485  32.787  0.00  0.00            
ATOM    596  CD  GLU X  77       2.505   1.664  33.713  0.00  0.00            
ATOM    597  OE1 GLU X  77       2.821   2.845  33.422  0.00  0.00            
ATOM    598  OE2 GLU X  77       1.924   1.438  34.801  0.00  0.00            
ATOM    599  C   GLU X  77       2.901  -0.915  30.378  0.00  0.00            
ATOM    600  O   GLU X  77       1.801  -1.301  30.785  0.00  0.00            
ATOM    601  N   GLN X  78       3.075  -0.380  29.174  0.00  0.00            
ATOM    602  CA  GLN X  78       1.941  -0.788  28.526  0.00  0.00            
ATOM    603  CB  GLN X  78       1.400   0.499  27.888  0.00  0.00            
ATOM    604  CG  GLN X  78       1.531   1.767  28.734  0.00  0.00            
ATOM    605  CD  GLN X  78       0.405   1.948  29.741  0.00  0.00            
ATOM    606  OE1 GLN X  78      -0.581   1.207  29.737  0.00  0.00            
ATOM    607  NE2 GLN X  78       0.545   2.950  30.603  0.00  0.00            
ATOM    608  C   GLN X  78       2.064  -1.415  27.410  0.00  0.00            
ATOM    609  O   GLN X  78       3.012  -0.922  26.790  0.00  0.00            
ATOM    610  N   ASP X  79       1.478  -2.568  27.099  0.00  0.00            
ATOM    611  CA  ASP X  79       1.729  -3.124  25.845  0.00  0.00            
ATOM    612  CB  ASP X  79       2.699  -4.286  26.048  0.00  0.00            
ATOM    613  CG  ASP X  79       3.559  -4.551  24.840  0.00  0.00            
ATOM    614  OD1 ASP X  79       3.300  -3.961  23.766  0.00  0.00            
ATOM    615  OD2 ASP X  79       4.500  -5.363  24.972  0.00  0.00            
ATOM    616  C   ASP X  79       0.647  -3.843  25.118  0.00  0.00            
ATOM    617  O   ASP X  79       0.680  -4.582  24.128  0.00  0.00            
ATOM    618  N   SER X  80      -0.489  -3.503  25.709  0.00  0.00            
ATOM    619  CA  SER X  80      -1.654  -3.993  25.017  0.00  0.00            
ATOM    620  CB  SER X  80      -2.880  -3.468  25.743  0.00  0.00            
ATOM    621  OG  SER X  80      -3.989  -4.256  25.379  0.00  0.00            
ATOM    622  C   SER X  80      -1.822  -3.704  23.498  0.00  0.00            
ATOM    623  O   SER X  80      -1.421  -2.705  22.875  0.00  0.00            
ATOM    624  N   GLU X  81      -2.544  -4.675  22.969  0.00  0.00            
ATOM    625  CA  GLU X  81      -2.505  -4.936  21.587  0.00  0.00            
ATOM    626  CB  GLU X  81      -3.946  -4.593  21.221  0.00  0.00            
ATOM    627  CG  GLU X  81      -4.963  -4.951  22.287  0.00  0.00            
ATOM    628  CD  GLU X  81      -4.924  -6.425  22.647  0.00  0.00            
ATOM    629  OE1 GLU X  81      -4.827  -7.256  21.721  0.00  0.00            
ATOM    630  OE2 GLU X  81      -4.996  -6.748  23.852  0.00  0.00            
ATOM    631  C   GLU X  81      -1.620  -4.965  20.639  0.00  0.00            
ATOM    632  O   GLU X  81      -0.627  -4.334  20.999  0.00  0.00            
ATOM    633  N   GLU X  82      -1.857  -5.344  19.391  0.00  0.00            
ATOM    634  CA  GLU X  82      -1.028  -5.381  18.281  0.00  0.00            
ATOM    635  CB  GLU X  82      -1.207  -3.860  18.032  0.00  0.00            
ATOM    636  CG  GLU X  82      -2.405  -3.542  17.112  0.00  0.00            
ATOM    637  CD  GLU X  82      -2.429  -1.971  16.975  0.00  0.00            
ATOM    638  OE1 GLU X  82      -2.582  -1.621  18.108  0.00  0.00            
ATOM    639  OE2 GLU X  82      -2.349  -1.843  15.773  0.00  0.00            
ATOM    640  C   GLU X  82       0.198  -6.284  18.436  0.00  0.00            
ATOM    641  O   GLU X  82       0.657  -7.049  17.584  0.00  0.00            
ATOM    642  N   GLU X  83       0.760  -6.095  19.627  0.00  0.00            
ATOM    643  CA  GLU X  83       1.827  -6.879  20.013  0.00  0.00            
ATOM    644  CB  GLU X  83       2.995  -6.025  20.504  0.00  0.00            
ATOM    645  CG  GLU X  83       3.519  -5.041  19.482  0.00  0.00            
ATOM    646  CD  GLU X  83       4.784  -4.357  19.946  0.00  0.00            
ATOM    647  OE1 GLU X  83       4.727  -3.625  20.958  0.00  0.00            
ATOM    648  OE2 GLU X  83       5.837  -4.561  19.302  0.00  0.00            
ATOM    649  C   GLU X  83       1.393  -8.207  20.501  0.00  0.00            
ATOM    650  O   GLU X  83       1.916  -9.276  20.152  0.00  0.00            
ATOM    651  N   LEU X  84       0.366  -8.129  21.326  0.00  0.00            
ATOM    652  CA  LEU X  84      -0.197  -9.287  21.772  0.00  0.00            
ATOM    653  CB  LEU X  84      -1.411  -8.955  22.646  0.00  0.00            
ATOM    654  CG  LEU X  84      -2.063 -10.116  23.400  0.00  0.00            
ATOM    655  CD1 LEU X  84      -1.062 -10.711  24.378  0.00  0.00            
ATOM    656  CD2 LEU X  84      -3.295  -9.621  24.140  0.00  0.00            
ATOM    657  C   LEU X  84      -0.641 -10.104  20.598  0.00  0.00            
ATOM    658  O   LEU X  84      -0.713 -11.325  20.626  0.00  0.00            
ATOM    659  N   ILE X  85      -0.905  -9.384  19.515  0.00  0.00            
ATOM    660  CA  ILE X  85      -1.168  -9.948  18.326  0.00  0.00            
ATOM    661  CB  ILE X  85      -1.417  -8.908  17.211  0.00  0.00            
ATOM    662  CG1 ILE X  85      -2.627  -8.045  17.575  0.00  0.00            
ATOM    663  CG2 ILE X  85      -1.646  -9.612  15.876  0.00  0.00            
ATOM    664  CD1 ILE X  85      -2.879  -6.900  16.621  0.00  0.00            
ATOM    665  C   ILE X  85      -0.036 -10.954  17.929  0.00  0.00            
ATOM    666  O   ILE X  85      -0.166 -12.144  17.654  0.00  0.00            
ATOM    667  N   GLU X  86       1.137 -10.350  18.027  0.00  0.00            
ATOM    668  CA  GLU X  86       2.301 -11.063  17.779  0.00  0.00            
ATOM    669  CB  GLU X  86       3.603 -10.364  17.951  0.00  0.00            
ATOM    670  CG  GLU X  86       3.606  -8.871  17.596  0.00  0.00            
ATOM    671  CD  GLU X  86       5.074  -8.445  17.443  0.00  0.00            
ATOM    672  OE1 GLU X  86       5.765  -9.204  16.715  0.00  0.00            
ATOM    673  OE2 GLU X  86       5.463  -7.456  18.080  0.00  0.00            
ATOM    674  C   GLU X  86       2.447 -12.310  18.547  0.00  0.00            
ATOM    675  O   GLU X  86       2.858 -13.356  18.082  0.00  0.00            
ATOM    676  N   ALA X  87       1.990 -12.219  19.788  0.00  0.00            
ATOM    677  CA  ALA X  87       1.922 -13.370  20.577  0.00  0.00            
ATOM    678  CB  ALA X  87       2.005 -12.882  22.003  0.00  0.00            
ATOM    679  C   ALA X  87       0.876 -14.383  20.152  0.00  0.00            
ATOM    680  O   ALA X  87       1.127 -15.582  20.097  0.00  0.00            
ATOM    681  N   PHE X  88      -0.287 -13.885  19.735  0.00  0.00            
ATOM    682  CA  PHE X  88      -1.250 -14.711  19.167  0.00  0.00            
ATOM    683  CB  PHE X  88      -2.522 -13.890  18.885  0.00  0.00            
ATOM    684  CG  PHE X  88      -3.805 -14.677  19.023  0.00  0.00            
ATOM    685  CD1 PHE X  88      -4.084 -15.740  18.179  0.00  0.00            
ATOM    686  CD2 PHE X  88      -4.719 -14.372  20.025  0.00  0.00            
ATOM    687  CE1 PHE X  88      -5.249 -16.494  18.333  0.00  0.00            
ATOM    688  CE2 PHE X  88      -5.881 -15.117  20.182  0.00  0.00            
ATOM    689  CZ  PHE X  88      -6.146 -16.181  19.335  0.00  0.00            
ATOM    690  C   PHE X  88      -0.844 -15.397  17.888  0.00  0.00            
ATOM    691  O   PHE X  88      -1.184 -16.543  17.623  0.00  0.00            
ATOM    692  N   LYS X  89      -0.072 -14.667  17.086  0.00  0.00            
ATOM    693  CA  LYS X  89       0.462 -15.231  15.944  0.00  0.00            
ATOM    694  CB  LYS X  89       1.268 -14.183  15.193  0.00  0.00            
ATOM    695  CG  LYS X  89       0.378 -13.082  14.655  0.00  0.00            
ATOM    696  CD  LYS X  89       1.133 -12.147  13.730  0.00  0.00            
ATOM    697  CE  LYS X  89       0.106 -11.293  12.994  0.00  0.00            
ATOM    698  NZ  LYS X  89       0.736 -10.308  12.132  0.00  0.00            
ATOM    699  C   LYS X  89       1.196 -16.578  16.180  0.00  0.00            
ATOM    700  O   LYS X  89       1.205 -17.530  15.392  0.00  0.00            
ATOM    701  N   VAL X  90       1.897 -16.564  17.308  0.00  0.00            
ATOM    702  CA  VAL X  90       2.610 -17.724  17.665  0.00  0.00            
ATOM    703  CB  VAL X  90       3.501 -17.411  18.873  0.00  0.00            
ATOM    704  CG1 VAL X  90       2.649 -17.238  20.128  0.00  0.00            
ATOM    705  CG2 VAL X  90       4.489 -18.550  19.098  0.00  0.00            
ATOM    706  C   VAL X  90       1.668 -18.912  17.856  0.00  0.00            
ATOM    707  O   VAL X  90       1.888 -20.070  17.510  0.00  0.00            
ATOM    708  N   PHE X  91       0.547 -18.532  18.463  0.00  0.00            
ATOM    709  CA  PHE X  91      -0.466 -19.539  18.671  0.00  0.00            
ATOM    710  CB  PHE X  91      -1.448 -19.017  19.722  0.00  0.00            
ATOM    711  CG  PHE X  91      -1.052 -19.337  21.131  0.00  0.00            
ATOM    712  CD1 PHE X  91      -1.353 -20.578  21.687  0.00  0.00            
ATOM    713  CD2 PHE X  91      -0.360 -18.406  21.897  0.00  0.00            
ATOM    714  CE1 PHE X  91      -0.965 -20.885  22.990  0.00  0.00            
ATOM    715  CE2 PHE X  91       0.033 -18.703  23.197  0.00  0.00            
ATOM    716  CZ  PHE X  91      -0.270 -19.945  23.747  0.00  0.00            
ATOM    717  C   PHE X  91      -1.249 -19.944  17.433  0.00  0.00            
ATOM    718  O   PHE X  91      -1.685 -21.064  17.172  0.00  0.00            
ATOM    719  N   ASP X  92      -1.453 -18.889  16.646  0.00  0.00            
ATOM    720  CA  ASP X  92      -2.293 -19.168  15.440  0.00  0.00            
ATOM    721  CB  ASP X  92      -2.750 -17.823  14.868  0.00  0.00            
ATOM    722  CG  ASP X  92      -3.958 -17.253  15.603  0.00  0.00            
ATOM    723  OD1 ASP X  92      -4.198 -17.667  16.760  0.00  0.00            
ATOM    724  OD2 ASP X  92      -4.667 -16.394  15.027  0.00  0.00            
ATOM    725  C   ASP X  92      -1.168 -19.115  14.290  0.00  0.00            
ATOM    726  O   ASP X  92      -1.151 -18.494  13.230  0.00  0.00            
ATOM    727  N   ARG X  93      -0.270 -20.053  14.552  0.00  0.00            
ATOM    728  CA  ARG X  93       0.444 -20.834  13.586  0.00  0.00            
ATOM    729  CB  ARG X  93       0.977 -22.214  13.956  0.00  0.00            
ATOM    730  CG  ARG X  93       2.285 -22.556  13.264  0.00  0.00            
ATOM    731  CD  ARG X  93       3.432 -21.670  13.753  0.00  0.00            
ATOM    732  NE  ARG X  93       4.641 -21.898  12.963  0.00  0.00            
ATOM    733  CZ  ARG X  93       4.823 -21.443  11.730  0.00  0.00            
ATOM    734  NH1 ARG X  93       3.884 -20.714  11.139  0.00  0.00            
ATOM    735  NH2 ARG X  93       5.940 -21.735  11.078  0.00  0.00            
ATOM    736  C   ARG X  93       0.377 -20.810  12.040  0.00  0.00            
ATOM    737  O   ARG X  93       1.211 -20.381  11.257  0.00  0.00            
ATOM    738  N   ASP X  94      -0.713 -21.440  11.618  0.00  0.00            
ATOM    739  CA  ASP X  94      -0.891 -21.377  10.193  0.00  0.00            
ATOM    740  CB  ASP X  94      -1.839 -22.547   9.885  0.00  0.00            
ATOM    741  CG  ASP X  94      -2.086 -22.736   8.398  0.00  0.00            
ATOM    742  OD1 ASP X  94      -3.005 -22.084   7.854  0.00  0.00            
ATOM    743  OD2 ASP X  94      -1.361 -23.543   7.775  0.00  0.00            
ATOM    744  C   ASP X  94      -1.306 -20.088   9.594  0.00  0.00            
ATOM    745  O   ASP X  94      -1.014 -19.686   8.462  0.00  0.00            
ATOM    746  N   GLY X  95      -2.009 -19.364  10.458  0.00  0.00            
ATOM    747  CA  GLY X  95      -2.520 -18.072  10.111  0.00  0.00            
ATOM    748  C   GLY X  95      -3.950 -17.780   9.878  0.00  0.00            
ATOM    749  O   GLY X  95      -4.421 -16.637   9.920  0.00  0.00            
ATOM    750  N   ASN X  96      -4.680 -18.854   9.590  0.00  0.00            
ATOM    751  CA  ASN X  96      -6.111 -18.747   9.577  0.00  0.00            
ATOM    752  CB  ASN X  96      -6.558 -20.201   9.414  0.00  0.00            
ATOM    753  CG  ASN X  96      -6.506 -20.981  10.718  0.00  0.00            
ATOM    754  OD1 ASN X  96      -5.981 -20.508  11.719  0.00  0.00            
ATOM    755  ND2 ASN X  96      -7.047 -22.183  10.706  0.00  0.00            
ATOM    756  C   ASN X  96      -7.085 -17.906  10.236  0.00  0.00            
ATOM    757  O   ASN X  96      -8.254 -17.773   9.926  0.00  0.00            
ATOM    758  N   GLY X  97      -6.586 -17.321  11.310  0.00  0.00            
ATOM    759  CA  GLY X  97      -7.531 -16.358  12.049  0.00  0.00            
ATOM    760  C   GLY X  97      -7.907 -16.986  13.448  0.00  0.00            
ATOM    761  O   GLY X  97      -8.017 -16.298  14.468  0.00  0.00            
ATOM    762  N   LEU X  98      -8.304 -18.258  13.369  0.00  0.00            
ATOM    763  CA  LEU X  98      -8.476 -18.976  14.550  0.00  0.00            
ATOM    764  CB  LEU X  98      -9.551 -20.017  14.249  0.00  0.00            
ATOM    765  CG  LEU X  98     -10.998 -19.550  14.098  0.00  0.00            
ATOM    766  CD1 LEU X  98     -11.142 -18.552  12.960  0.00  0.00            
ATOM    767  CD2 LEU X  98     -11.859 -20.750  13.843  0.00  0.00            
ATOM    768  C   LEU X  98      -7.425 -19.656  15.181  0.00  0.00            
ATOM    769  O   LEU X  98      -6.372 -19.820  14.566  0.00  0.00            
ATOM    770  N   ILE X  99      -7.592 -20.017  16.451  0.00  0.00            
ATOM    771  CA  ILE X  99      -6.575 -20.654  17.258  0.00  0.00            
ATOM    772  CB  ILE X  99      -6.050 -19.935  18.471  0.00  0.00            
ATOM    773  CG1 ILE X  99      -5.315 -18.664  18.127  0.00  0.00            
ATOM    774  CG2 ILE X  99      -5.210 -20.902  19.305  0.00  0.00            
ATOM    775  CD1 ILE X  99      -4.870 -17.839  19.320  0.00  0.00            
ATOM    776  C   ILE X  99      -7.373 -21.956  17.662  0.00  0.00            
ATOM    777  O   ILE X  99      -8.209 -21.953  18.561  0.00  0.00            
ATOM    778  N   SER X 100      -7.134 -23.015  16.902  0.00  0.00            
ATOM    779  CA  SER X 100      -7.812 -24.177  17.247  0.00  0.00            
ATOM    780  CB  SER X 100      -7.648 -25.093  16.033  0.00  0.00            
ATOM    781  OG  SER X 100      -8.168 -26.384  16.289  0.00  0.00            
ATOM    782  C   SER X 100      -7.517 -24.765  18.546  0.00  0.00            
ATOM    783  O   SER X 100      -6.534 -24.279  19.135  0.00  0.00            
ATOM    784  N   ALA X 101      -8.224 -25.776  19.006  0.00  0.00            
ATOM    785  CA  ALA X 101      -7.828 -26.390  20.234  0.00  0.00            
ATOM    786  CB  ALA X 101      -9.289 -26.835  20.147  0.00  0.00            
ATOM    787  C   ALA X 101      -6.510 -27.128  20.120  0.00  0.00            
ATOM    788  O   ALA X 101      -5.698 -27.057  21.039  0.00  0.00            
ATOM    789  N   ALA X 102      -6.251 -27.744  18.974  0.00  0.00            
ATOM    790  CA  ALA X 102      -5.059 -28.385  18.635  0.00  0.00            
ATOM    791  CB  ALA X 102      -5.403 -29.260  17.420  0.00  0.00            
ATOM    792  C   ALA X 102      -3.893 -27.498  18.628  0.00  0.00            
ATOM    793  O   ALA X 102      -2.880 -27.838  19.250  0.00  0.00            
ATOM    794  N   GLU X 103      -3.975 -26.355  17.947  0.00  0.00            
ATOM    795  CA  GLU X 103      -2.933 -25.370  17.926  0.00  0.00            
ATOM    796  CB  GLU X 103      -3.382 -24.102  17.191  0.00  0.00            
ATOM    797  CG  GLU X 103      -2.535 -23.747  15.997  0.00  0.00            
ATOM    798  CD  GLU X 103      -2.881 -24.562  14.767  0.00  0.00            
ATOM    799  OE1 GLU X 103      -3.944 -24.306  14.155  0.00  0.00            
ATOM    800  OE2 GLU X 103      -2.088 -25.458  14.412  0.00  0.00            
ATOM    801  C   GLU X 103      -2.484 -24.854  19.288  0.00  0.00            
ATOM    802  O   GLU X 103      -1.305 -24.589  19.523  0.00  0.00            
ATOM    803  N   LEU X 104      -3.469 -24.662  20.169  0.00  0.00            
ATOM    804  CA  LEU X 104      -3.187 -24.315  21.505  0.00  0.00            
ATOM    805  CB  LEU X 104      -4.448 -24.123  22.284  0.00  0.00            
ATOM    806  CG  LEU X 104      -5.076 -22.813  21.855  0.00  0.00            
ATOM    807  CD1 LEU X 104      -6.461 -22.778  22.503  0.00  0.00            
ATOM    808  CD2 LEU X 104      -4.199 -21.646  22.340  0.00  0.00            
ATOM    809  C   LEU X 104      -2.532 -25.402  22.267  0.00  0.00            
ATOM    810  O   LEU X 104      -1.669 -25.164  23.092  0.00  0.00            
ATOM    811  N   ARG X 105      -2.843 -26.638  21.906  0.00  0.00            
ATOM    812  CA  ARG X 105      -2.152 -27.790  22.443  0.00  0.00            
ATOM    813  CB  ARG X 105      -2.827 -29.084  21.917  0.00  0.00            
ATOM    814  CG  ARG X 105      -4.100 -29.276  22.757  0.00  0.00            
ATOM    815  CD  ARG X 105      -4.874 -30.516  22.268  0.00  0.00            
ATOM    816  NE  ARG X 105      -5.882 -30.762  23.300  0.00  0.00            
ATOM    817  CZ  ARG X 105      -7.200 -30.746  23.077  0.00  0.00            
ATOM    818  NH1 ARG X 105      -7.769 -30.550  21.870  0.00  0.00            
ATOM    819  NH2 ARG X 105      -7.986 -30.979  24.121  0.00  0.00            
ATOM    820  C   ARG X 105      -0.669 -27.850  21.956  0.00  0.00            
ATOM    821  O   ARG X 105       0.220 -28.138  22.751  0.00  0.00            
ATOM    822  N   HIS X 106      -0.408 -27.532  20.690  0.00  0.00            
ATOM    823  CA  HIS X 106       0.834 -27.400  20.223  0.00  0.00            
ATOM    824  CB  HIS X 106       0.686 -26.834  18.787  0.00  0.00            
ATOM    825  CG  HIS X 106       1.950 -26.730  17.986  0.00  0.00            
ATOM    826  ND1 HIS X 106       1.945 -26.377  16.634  0.00  0.00            
ATOM    827  CD2 HIS X 106       3.248 -26.903  18.288  0.00  0.00            
ATOM    828  CE1 HIS X 106       3.168 -26.347  16.172  0.00  0.00            
ATOM    829  NE2 HIS X 106       3.970 -26.666  17.150  0.00  0.00            
ATOM    830  C   HIS X 106       1.776 -26.433  20.976  0.00  0.00            
ATOM    831  O   HIS X 106       2.946 -26.626  21.298  0.00  0.00            
ATOM    832  N   VAL X 107       1.133 -25.295  21.232  0.00  0.00            
ATOM    833  CA  VAL X 107       1.990 -24.278  21.943  0.00  0.00            
ATOM    834  CB  VAL X 107       1.272 -22.929  21.941  0.00  0.00            
ATOM    835  CG1 VAL X 107       2.007 -21.855  22.731  0.00  0.00            
ATOM    836  CG2 VAL X 107       1.056 -22.507  20.472  0.00  0.00            
ATOM    837  C   VAL X 107       2.390 -24.648  23.335  0.00  0.00            
ATOM    838  O   VAL X 107       3.479 -24.424  23.859  0.00  0.00            
ATOM    839  N   MET X 108       1.411 -25.305  23.955  0.00  0.00            
ATOM    840  CA  MET X 108       1.723 -25.747  25.354  0.00  0.00            
ATOM    841  CB  MET X 108       0.438 -26.258  26.012  0.00  0.00            
ATOM    842  CG  MET X 108       0.603 -26.678  27.468  0.00  0.00            
ATOM    843  SD  MET X 108       1.169 -25.351  28.553  0.00  0.00            
ATOM    844  CE  MET X 108      -0.412 -24.655  29.137  0.00  0.00            
ATOM    845  C   MET X 108       2.832 -26.786  25.438  0.00  0.00            
ATOM    846  O   MET X 108       3.724 -26.726  26.279  0.00  0.00            
ATOM    847  N   THR X 109       2.813 -27.725  24.495  0.00  0.00            
ATOM    848  CA  THR X 109       3.866 -28.645  24.427  0.00  0.00            
ATOM    849  CB  THR X 109       3.489 -29.613  23.236  0.00  0.00            
ATOM    850  OG1 THR X 109       2.422 -30.467  23.768  0.00  0.00            
ATOM    851  CG2 THR X 109       4.619 -30.469  22.669  0.00  0.00            
ATOM    852  C   THR X 109       5.215 -28.082  24.100  0.00  0.00            
ATOM    853  O   THR X 109       6.209 -28.468  24.707  0.00  0.00            
ATOM    854  N   ASN X 110       5.270 -27.089  23.214  0.00  0.00            
ATOM    855  CA  ASN X 110       6.416 -26.387  22.994  0.00  0.00            
ATOM    856  CB  ASN X 110       6.196 -25.364  21.880  0.00  0.00            
ATOM    857  CG  ASN X 110       5.804 -26.007  20.552  0.00  0.00            
ATOM    858  OD1 ASN X 110       5.804 -27.230  20.404  0.00  0.00            
ATOM    859  ND2 ASN X 110       5.452 -25.177  19.581  0.00  0.00            
ATOM    860  C   ASN X 110       7.027 -25.666  24.170  0.00  0.00            
ATOM    861  O   ASN X 110       8.230 -25.730  24.399  0.00  0.00            
ATOM    862  N   LEU X 111       6.184 -25.036  24.986  0.00  0.00            
ATOM    863  CA  LEU X 111       6.614 -24.510  26.152  0.00  0.00            
ATOM    864  CB  LEU X 111       5.483 -23.689  26.759  0.00  0.00            
ATOM    865  CG  LEU X 111       5.033 -22.425  26.019  0.00  0.00            
ATOM    866  CD1 LEU X 111       3.814 -21.819  26.695  0.00  0.00            
ATOM    867  CD2 LEU X 111       6.200 -21.449  25.990  0.00  0.00            
ATOM    868  C   LEU X 111       7.023 -25.349  27.351  0.00  0.00            
ATOM    869  O   LEU X 111       7.417 -25.025  28.478  0.00  0.00            
ATOM    870  N   GLY X 112       6.874 -26.624  27.051  0.00  0.00            
ATOM    871  CA  GLY X 112       7.189 -27.604  28.072  0.00  0.00            
ATOM    872  C   GLY X 112       6.151 -27.952  29.082  0.00  0.00            
ATOM    873  O   GLY X 112       6.490 -28.210  30.261  0.00  0.00            
ATOM    874  N   GLU X 113       4.904 -27.766  28.687  0.00  0.00            
ATOM    875  CA  GLU X 113       3.928 -28.074  29.688  0.00  0.00            
ATOM    876  CB  GLU X 113       2.916 -26.939  29.903  0.00  0.00            
ATOM    877  CG  GLU X 113       1.741 -27.262  30.811  0.00  0.00            
ATOM    878  CD  GLU X 113       2.096 -27.409  32.286  0.00  0.00            
ATOM    879  OE1 GLU X 113       3.295 -27.386  32.662  0.00  0.00            
ATOM    880  OE2 GLU X 113       1.146 -27.553  33.090  0.00  0.00            
ATOM    881  C   GLU X 113       3.046 -29.082  29.227  0.00  0.00            
ATOM    882  O   GLU X 113       2.053 -28.754  28.587  0.00  0.00            
ATOM    883  N   LYS X 114       3.408 -30.345  29.348  0.00  0.00            
ATOM    884  CA  LYS X 114       2.481 -31.303  28.688  0.00  0.00            
ATOM    885  CB  LYS X 114       2.911 -32.645  29.296  0.00  0.00            
ATOM    886  CG  LYS X 114       4.418 -32.857  29.352  0.00  0.00            
ATOM    887  CD  LYS X 114       5.038 -32.844  27.964  0.00  0.00            
ATOM    888  CE  LYS X 114       5.152 -34.248  27.399  0.00  0.00            
ATOM    889  NZ  LYS X 114       5.603 -34.202  25.984  0.00  0.00            
ATOM    890  C   LYS X 114       1.309 -31.641  29.577  0.00  0.00            
ATOM    891  O   LYS X 114       1.194 -32.647  30.257  0.00  0.00            
ATOM    892  N   LEU X 115       0.314 -30.748  29.483  0.00  0.00            
ATOM    893  CA  LEU X 115      -0.951 -30.732  29.849  0.00  0.00            
ATOM    894  CB  LEU X 115      -1.486 -29.300  29.980  0.00  0.00            
ATOM    895  CG  LEU X 115      -1.426 -28.497  31.286  0.00  0.00            
ATOM    896  CD1 LEU X 115      -0.309 -28.948  32.199  0.00  0.00            
ATOM    897  CD2 LEU X 115      -1.275 -27.023  30.937  0.00  0.00            
ATOM    898  C   LEU X 115      -1.995 -31.599  29.016  0.00  0.00            
ATOM    899  O   LEU X 115      -2.008 -31.712  27.790  0.00  0.00            
ATOM    900  N   THR X 116      -2.814 -32.281  29.806  0.00  0.00            
ATOM    901  CA  THR X 116      -3.775 -33.036  29.192  0.00  0.00            
ATOM    902  CB  THR X 116      -4.776 -33.466  30.275  0.00  0.00            
ATOM    903  OG1 THR X 116      -5.451 -32.311  30.786  0.00  0.00            
ATOM    904  CG2 THR X 116      -4.062 -34.176  31.407  0.00  0.00            
ATOM    905  C   THR X 116      -4.617 -32.565  28.076  0.00  0.00            
ATOM    906  O   THR X 116      -4.742 -31.341  28.041  0.00  0.00            
ATOM    907  N   ASP X 117      -5.214 -33.364  27.197  0.00  0.00            
ATOM    908  CA  ASP X 117      -6.076 -32.754  26.291  0.00  0.00            
ATOM    909  CB  ASP X 117      -6.471 -33.872  25.326  0.00  0.00            
ATOM    910  CG  ASP X 117      -5.313 -34.352  24.457  0.00  0.00            
ATOM    911  OD1 ASP X 117      -4.327 -33.610  24.252  0.00  0.00            
ATOM    912  OD2 ASP X 117      -5.411 -35.483  23.952  0.00  0.00            
ATOM    913  C   ASP X 117      -7.353 -32.213  26.800  0.00  0.00            
ATOM    914  O   ASP X 117      -7.904 -31.230  26.307  0.00  0.00            
ATOM    915  N   ASP X 118      -7.807 -32.826  27.891  0.00  0.00            
ATOM    916  CA  ASP X 118      -8.984 -32.307  28.563  0.00  0.00            
ATOM    917  CB  ASP X 118      -9.335 -33.238  29.729  0.00  0.00            
ATOM    918  CG  ASP X 118      -9.853 -34.590  29.277  0.00  0.00            
ATOM    919  OD1 ASP X 118     -10.190 -34.752  28.084  0.00  0.00            
ATOM    920  OD2 ASP X 118      -9.931 -35.496  30.135  0.00  0.00            
ATOM    921  C   ASP X 118      -8.854 -30.890  29.070  0.00  0.00            
ATOM    922  O   ASP X 118      -9.746 -30.067  28.893  0.00  0.00            
ATOM    923  N   GLU X 119      -7.698 -30.566  29.647  0.00  0.00            
ATOM    924  CA  GLU X 119      -7.443 -29.279  30.020  0.00  0.00            
ATOM    925  CB  GLU X 119      -6.096 -29.240  30.748  0.00  0.00            
ATOM    926  CG  GLU X 119      -6.045 -30.189  31.940  0.00  0.00            
ATOM    927  CD  GLU X 119      -4.695 -30.240  32.664  0.00  0.00            
ATOM    928  OE1 GLU X 119      -3.644 -29.930  32.051  0.00  0.00            
ATOM    929  OE2 GLU X 119      -4.691 -30.627  33.859  0.00  0.00            
ATOM    930  C   GLU X 119      -7.390 -28.261  28.931  0.00  0.00            
ATOM    931  O   GLU X 119      -7.835 -27.122  29.058  0.00  0.00            
ATOM    932  N   VAL X 120      -6.894 -28.720  27.783  0.00  0.00            
ATOM    933  CA  VAL X 120      -6.894 -27.878  26.618  0.00  0.00            
ATOM    934  CB  VAL X 120      -6.144 -28.541  25.463  0.00  0.00            
ATOM    935  CG1 VAL X 120      -6.139 -27.705  24.191  0.00  0.00            
ATOM    936  CG2 VAL X 120      -4.711 -28.855  25.944  0.00  0.00            
ATOM    937  C   VAL X 120      -8.307 -27.393  26.190  0.00  0.00            
ATOM    938  O   VAL X 120      -8.549 -26.225  25.906  0.00  0.00            
ATOM    939  N   ASP X 121      -9.254 -28.330  26.192  0.00  0.00            
ATOM    940  CA  ASP X 121     -10.558 -27.963  25.908  0.00  0.00            
ATOM    941  CB  ASP X 121     -11.410 -29.226  25.814  0.00  0.00            
ATOM    942  CG  ASP X 121     -11.010 -30.223  24.752  0.00  0.00            
ATOM    943  OD1 ASP X 121     -10.223 -29.883  23.843  0.00  0.00            
ATOM    944  OD2 ASP X 121     -11.508 -31.369  24.824  0.00  0.00            
ATOM    945  C   ASP X 121     -11.255 -27.114  26.852  0.00  0.00            
ATOM    946  O   ASP X 121     -12.053 -26.256  26.480  0.00  0.00            
ATOM    947  N   GLU X 122     -10.862 -27.235  28.119  0.00  0.00            
ATOM    948  CA  GLU X 122     -11.368 -26.315  29.163  0.00  0.00            
ATOM    949  CB  GLU X 122     -10.666 -26.627  30.480  0.00  0.00            
ATOM    950  CG  GLU X 122     -10.985 -28.013  31.081  0.00  0.00            
ATOM    951  CD  GLU X 122     -12.370 -27.940  31.704  0.00  0.00            
ATOM    952  OE1 GLU X 122     -12.550 -27.156  32.669  0.00  0.00            
ATOM    953  OE2 GLU X 122     -13.280 -28.623  31.187  0.00  0.00            
ATOM    954  C   GLU X 122     -11.044 -24.814  28.820  0.00  0.00            
ATOM    955  O   GLU X 122     -11.892 -23.932  28.919  0.00  0.00            
ATOM    956  N   MET X 123      -9.804 -24.558  28.407  0.00  0.00            
ATOM    957  CA  MET X 123      -9.483 -23.325  28.000  0.00  0.00            
ATOM    958  CB  MET X 123      -8.002 -23.309  27.620  0.00  0.00            
ATOM    959  CG  MET X 123      -7.119 -23.499  28.830  0.00  0.00            
ATOM    960  SD  MET X 123      -5.387 -23.776  28.489  0.00  0.00            
ATOM    961  CE  MET X 123      -4.840 -22.079  28.160  0.00  0.00            
ATOM    962  C   MET X 123     -10.244 -22.727  26.821  0.00  0.00            
ATOM    963  O   MET X 123     -10.647 -21.571  26.709  0.00  0.00            
ATOM    964  N   ILE X 124     -10.446 -23.656  25.888  0.00  0.00            
ATOM    965  CA  ILE X 124     -11.215 -23.186  24.713  0.00  0.00            
ATOM    966  CB  ILE X 124     -11.260 -24.322  23.704  0.00  0.00            
ATOM    967  CG1 ILE X 124      -9.900 -24.826  23.230  0.00  0.00            
ATOM    968  CG2 ILE X 124     -12.108 -23.974  22.480  0.00  0.00            
ATOM    969  CD1 ILE X 124      -8.998 -23.784  22.642  0.00  0.00            
ATOM    970  C   ILE X 124     -12.637 -22.782  24.938  0.00  0.00            
ATOM    971  O   ILE X 124     -13.127 -21.769  24.452  0.00  0.00            
ATOM    972  N   ARG X 125     -13.307 -23.550  25.795  0.00  0.00            
ATOM    973  CA  ARG X 125     -14.632 -23.165  26.169  0.00  0.00            
ATOM    974  CB  ARG X 125     -15.297 -24.337  26.888  0.00  0.00            
ATOM    975  CG  ARG X 125     -15.607 -25.485  25.942  0.00  0.00            
ATOM    976  CD  ARG X 125     -16.666 -26.412  26.492  0.00  0.00            
ATOM    977  NE  ARG X 125     -16.105 -27.530  27.246  0.00  0.00            
ATOM    978  CZ  ARG X 125     -16.712 -28.111  28.276  0.00  0.00            
ATOM    979  NH1 ARG X 125     -17.896 -27.670  28.686  0.00  0.00            
ATOM    980  NH2 ARG X 125     -16.170 -29.175  28.856  0.00  0.00            
ATOM    981  C   ARG X 125     -14.723 -21.802  26.894  0.00  0.00            
ATOM    982  O   ARG X 125     -15.657 -20.991  26.773  0.00  0.00            
ATOM    983  N   GLU X 126     -13.668 -21.597  27.681  0.00  0.00            
ATOM    984  CA  GLU X 126     -13.626 -20.416  28.444  0.00  0.00            
ATOM    985  CB  GLU X 126     -12.565 -20.603  29.523  0.00  0.00            
ATOM    986  CG  GLU X 126     -12.852 -21.757  30.509  0.00  0.00            
ATOM    987  CD  GLU X 126     -11.629 -21.868  31.415  0.00  0.00            
ATOM    988  OE1 GLU X 126     -10.557 -22.353  31.073  0.00  0.00            
ATOM    989  OE2 GLU X 126     -11.727 -21.350  32.566  0.00  0.00            
ATOM    990  C   GLU X 126     -13.565 -19.057  27.703  0.00  0.00            
ATOM    991  O   GLU X 126     -13.782 -17.928  28.139  0.00  0.00            
ATOM    992  N   ALA X 127     -13.046 -19.277  26.498  0.00  0.00            
ATOM    993  CA  ALA X 127     -12.921 -18.034  25.637  0.00  0.00            
ATOM    994  CB  ALA X 127     -11.586 -17.976  24.914  0.00  0.00            
ATOM    995  C   ALA X 127     -13.412 -18.416  24.279  0.00  0.00            
ATOM    996  O   ALA X 127     -12.831 -18.154  23.225  0.00  0.00            
ATOM    997  N   ASP X 128     -14.618 -18.978  24.320  0.00  0.00            
ATOM    998  CA  ASP X 128     -15.381 -19.411  23.216  0.00  0.00            
ATOM    999  CB  ASP X 128     -15.373 -20.941  23.297  0.00  0.00            
ATOM   1000  CG  ASP X 128     -16.122 -21.463  24.499  0.00  0.00            
ATOM   1001  OD1 ASP X 128     -16.194 -22.693  24.657  0.00  0.00            
ATOM   1002  OD2 ASP X 128     -16.642 -20.650  25.289  0.00  0.00            
ATOM   1003  C   ASP X 128     -16.857 -19.158  23.192  0.00  0.00            
ATOM   1004  O   ASP X 128     -17.646 -19.772  22.463  0.00  0.00            
ATOM   1005  N   ILE X 129     -17.198 -18.063  23.867  0.00  0.00            
ATOM   1006  CA  ILE X 129     -18.281 -17.242  23.444  0.00  0.00            
ATOM   1007  CB  ILE X 129     -18.378 -15.864  24.160  0.00  0.00            
ATOM   1008  CG1 ILE X 129     -18.179 -16.055  25.666  0.00  0.00            
ATOM   1009  CG2 ILE X 129     -19.816 -15.334  23.966  0.00  0.00            
ATOM   1010  CD1 ILE X 129     -18.408 -14.750  26.410  0.00  0.00            
ATOM   1011  C   ILE X 129     -19.319 -17.441  22.364  0.00  0.00            
ATOM   1012  O   ILE X 129     -20.525 -17.608  22.517  0.00  0.00            
ATOM   1013  N   ASP X 130     -18.736 -17.468  21.166  0.00  0.00            
ATOM   1014  CA  ASP X 130     -19.638 -17.749  20.070  0.00  0.00            
ATOM   1015  CB  ASP X 130     -18.943 -17.300  18.779  0.00  0.00            
ATOM   1016  CG  ASP X 130     -18.799 -15.778  18.678  0.00  0.00            
ATOM   1017  OD1 ASP X 130     -19.347 -15.039  19.531  0.00  0.00            
ATOM   1018  OD2 ASP X 130     -18.134 -15.320  17.723  0.00  0.00            
ATOM   1019  C   ASP X 130     -19.990 -19.149  19.699  0.00  0.00            
ATOM   1020  O   ASP X 130     -20.904 -19.424  18.926  0.00  0.00            
ATOM   1021  N   GLY X 131     -19.309 -20.070  20.365  0.00  0.00            
ATOM   1022  CA  GLY X 131     -19.661 -21.390  20.065  0.00  0.00            
ATOM   1023  C   GLY X 131     -19.049 -22.260  18.996  0.00  0.00            
ATOM   1024  O   GLY X 131     -19.209 -23.479  18.890  0.00  0.00            
ATOM   1025  N   ASP X 132     -18.286 -21.550  18.171  0.00  0.00            
ATOM   1026  CA  ASP X 132     -17.600 -22.197  17.149  0.00  0.00            
ATOM   1027  CB  ASP X 132     -16.874 -21.153  16.303  0.00  0.00            
ATOM   1028  CG  ASP X 132     -17.830 -20.330  15.459  0.00  0.00            
ATOM   1029  OD1 ASP X 132     -19.047 -20.638  15.445  0.00  0.00            
ATOM   1030  OD2 ASP X 132     -17.366 -19.376  14.811  0.00  0.00            
ATOM   1031  C   ASP X 132     -16.577 -23.241  17.447  0.00  0.00            
ATOM   1032  O   ASP X 132     -16.108 -24.031  16.614  0.00  0.00            
ATOM   1033  N   GLY X 133     -16.187 -23.286  18.729  0.00  0.00            
ATOM   1034  CA  GLY X 133     -15.138 -24.137  19.086  0.00  0.00            
ATOM   1035  C   GLY X 133     -13.746 -23.751  18.729  0.00  0.00            
ATOM   1036  O   GLY X 133     -12.890 -24.577  18.411  0.00  0.00            
ATOM   1037  N   HIS X 134     -13.560 -22.438  18.650  0.00  0.00            
ATOM   1038  CA  HIS X 134     -12.367 -21.793  18.355  0.00  0.00            
ATOM   1039  CB  HIS X 134     -12.145 -21.503  16.854  0.00  0.00            
ATOM   1040  CG  HIS X 134     -11.940 -22.730  16.011  0.00  0.00            
ATOM   1041  ND1 HIS X 134     -12.948 -23.615  15.736  0.00  0.00            
ATOM   1042  CD2 HIS X 134     -10.819 -23.227  15.405  0.00  0.00            
ATOM   1043  CE1 HIS X 134     -12.483 -24.611  14.982  0.00  0.00            
ATOM   1044  NE2 HIS X 134     -11.192 -24.363  14.755  0.00  0.00            
ATOM   1045  C   HIS X 134     -12.060 -20.411  18.963  0.00  0.00            
ATOM   1046  O   HIS X 134     -13.050 -19.684  18.979  0.00  0.00            
ATOM   1047  N   ILE X 135     -10.830 -19.960  19.175  0.00  0.00            
ATOM   1048  CA  ILE X 135     -10.841 -18.540  19.404  0.00  0.00            
ATOM   1049  CB  ILE X 135      -9.795 -18.497  20.541  0.00  0.00            
ATOM   1050  CG1 ILE X 135     -10.283 -19.352  21.711  0.00  0.00            
ATOM   1051  CG2 ILE X 135      -9.504 -17.055  20.899  0.00  0.00            
ATOM   1052  CD1 ILE X 135     -11.579 -18.907  22.342  0.00  0.00            
ATOM   1053  C   ILE X 135     -10.439 -17.662  18.195  0.00  0.00            
ATOM   1054  O   ILE X 135      -9.503 -18.032  17.494  0.00  0.00            
ATOM   1055  N   ASN X 136     -11.154 -16.573  17.941  0.00  0.00            
ATOM   1056  CA  ASN X 136     -10.666 -15.725  16.956  0.00  0.00            
ATOM   1057  CB  ASN X 136     -11.760 -15.526  15.906  0.00  0.00            
ATOM   1058  CG  ASN X 136     -11.280 -14.644  14.734  0.00  0.00            
ATOM   1059  OD1 ASN X 136     -10.618 -15.137  13.834  0.00  0.00            
ATOM   1060  ND2 ASN X 136     -11.500 -13.328  14.772  0.00  0.00            
ATOM   1061  C   ASN X 136      -9.985 -14.605  17.709  0.00  0.00            
ATOM   1062  O   ASN X 136      -9.798 -14.692  18.936  0.00  0.00            
ATOM   1063  N   TYR X 137      -9.474 -13.654  16.954  0.00  0.00            
ATOM   1064  CA  TYR X 137      -8.820 -12.556  17.491  0.00  0.00            
ATOM   1065  CB  TYR X 137      -8.413 -11.581  16.379  0.00  0.00            
ATOM   1066  CG  TYR X 137      -7.560 -10.420  16.854  0.00  0.00            
ATOM   1067  CD1 TYR X 137      -6.184 -10.536  16.931  0.00  0.00            
ATOM   1068  CD2 TYR X 137      -8.138  -9.213  17.245  0.00  0.00            
ATOM   1069  CE1 TYR X 137      -5.396  -9.487  17.390  0.00  0.00            
ATOM   1070  CE2 TYR X 137      -7.358  -8.160  17.709  0.00  0.00            
ATOM   1071  CZ  TYR X 137      -5.989  -8.308  17.781  0.00  0.00            
ATOM   1072  OH  TYR X 137      -5.212  -7.285  18.268  0.00  0.00            
ATOM   1073  C   TYR X 137      -9.569 -11.733  18.488  0.00  0.00            
ATOM   1074  O   TYR X 137      -9.157 -11.270  19.551  0.00  0.00            
ATOM   1075  N   GLU X 138     -10.820 -11.568  18.065  0.00  0.00            
ATOM   1076  CA  GLU X 138     -11.647 -10.807  18.982  0.00  0.00            
ATOM   1077  CB  GLU X 138     -13.024 -10.722  18.332  0.00  0.00            
ATOM   1078  CG  GLU X 138     -13.084  -9.892  17.031  0.00  0.00            
ATOM   1079  CD  GLU X 138     -13.049  -8.422  17.418  0.00  0.00            
ATOM   1080  OE1 GLU X 138     -13.997  -7.961  18.102  0.00  0.00            
ATOM   1081  OE2 GLU X 138     -12.046  -7.754  17.085  0.00  0.00            
ATOM   1082  C   GLU X 138     -12.024 -11.391  20.339  0.00  0.00            
ATOM   1083  O   GLU X 138     -12.236 -10.759  21.370  0.00  0.00            
ATOM   1084  N   GLU X 139     -12.116 -12.718  20.263  0.00  0.00            
ATOM   1085  CA  GLU X 139     -12.341 -13.423  21.525  0.00  0.00            
ATOM   1086  CB  GLU X 139     -12.768 -14.833  21.220  0.00  0.00            
ATOM   1087  CG  GLU X 139     -14.098 -14.968  20.535  0.00  0.00            
ATOM   1088  CD  GLU X 139     -14.380 -16.418  20.092  0.00  0.00            
ATOM   1089  OE1 GLU X 139     -13.456 -17.282  20.147  0.00  0.00            
ATOM   1090  OE2 GLU X 139     -15.534 -16.689  19.677  0.00  0.00            
ATOM   1091  C   GLU X 139     -11.198 -13.582  22.420  0.00  0.00            
ATOM   1092  O   GLU X 139     -11.245 -13.968  23.591  0.00  0.00            
ATOM   1093  N   PHE X 140     -10.066 -13.246  21.807  0.00  0.00            
ATOM   1094  CA  PHE X 140      -8.876 -13.210  22.490  0.00  0.00            
ATOM   1095  CB  PHE X 140      -7.641 -13.414  21.585  0.00  0.00            
ATOM   1096  CG  PHE X 140      -6.346 -13.469  22.386  0.00  0.00            
ATOM   1097  CD1 PHE X 140      -6.128 -14.517  23.283  0.00  0.00            
ATOM   1098  CD2 PHE X 140      -5.364 -12.482  22.279  0.00  0.00            
ATOM   1099  CE1 PHE X 140      -4.942 -14.630  24.007  0.00  0.00            
ATOM   1100  CE2 PHE X 140      -4.175 -12.554  23.019  0.00  0.00            
ATOM   1101  CZ  PHE X 140      -3.963 -13.639  23.876  0.00  0.00            
ATOM   1102  C   PHE X 140      -8.683 -11.899  23.284  0.00  0.00            
ATOM   1103  O   PHE X 140      -8.093 -11.775  24.354  0.00  0.00            
ATOM   1104  N   VAL X 141      -9.191 -10.871  22.606  0.00  0.00            
ATOM   1105  CA  VAL X 141      -9.180  -9.662  23.241  0.00  0.00            
ATOM   1106  CB  VAL X 141      -9.740  -8.618  22.249  0.00  0.00            
ATOM   1107  CG1 VAL X 141      -9.825  -7.233  22.879  0.00  0.00            
ATOM   1108  CG2 VAL X 141      -8.922  -8.602  20.965  0.00  0.00            
ATOM   1109  C   VAL X 141     -10.147  -9.410  24.366  0.00  0.00            
ATOM   1110  O   VAL X 141     -10.149  -8.515  25.215  0.00  0.00            
ATOM   1111  N   ARG X 142     -11.114 -10.318  24.260  0.00  0.00            
ATOM   1112  CA  ARG X 142     -12.092 -10.302  25.311  0.00  0.00            
ATOM   1113  CB  ARG X 142     -13.470 -10.392  24.642  0.00  0.00            
ATOM   1114  CG  ARG X 142     -13.662  -9.417  23.477  0.00  0.00            
ATOM   1115  CD  ARG X 142     -15.023  -9.577  22.809  0.00  0.00            
ATOM   1116  NE  ARG X 142     -16.101  -8.983  23.600  0.00  0.00            
ATOM   1117  CZ  ARG X 142     -17.020  -9.674  24.276  0.00  0.00            
ATOM   1118  NH1 ARG X 142     -17.012 -11.003  24.264  0.00  0.00            
ATOM   1119  NH2 ARG X 142     -17.925  -9.035  25.007  0.00  0.00            
ATOM   1120  C   ARG X 142     -11.614 -11.075  26.490  0.00  0.00            
ATOM   1121  O   ARG X 142     -11.730 -10.744  27.673  0.00  0.00            
ATOM   1122  N   MET X 143     -11.092 -12.242  26.121  0.00  0.00            
ATOM   1123  CA  MET X 143     -10.515 -12.900  27.132  0.00  0.00            
ATOM   1124  CB  MET X 143      -9.787 -13.985  26.333  0.00  0.00            
ATOM   1125  CG  MET X 143      -9.160 -13.492  25.033  0.00  0.00            
ATOM   1126  SD  MET X 143      -7.534 -14.226  24.701  0.00  0.00            
ATOM   1127  CE  MET X 143      -6.487 -12.790  24.878  0.00  0.00            
ATOM   1128  C   MET X 143      -9.522 -12.194  28.023  0.00  0.00            
ATOM   1129  O   MET X 143      -9.272 -12.352  29.211  0.00  0.00            
ATOM   1130  N   MET X 144      -8.886 -11.320  27.255  0.00  0.00            
ATOM   1131  CA  MET X 144      -8.011 -10.496  28.012  0.00  0.00            
ATOM   1132  CB  MET X 144      -7.307  -9.519  27.073  0.00  0.00            
ATOM   1133  CG  MET X 144      -6.036  -9.066  27.197  0.00  0.00            
ATOM   1134  SD  MET X 144      -5.205  -8.527  25.697  0.00  0.00            
ATOM   1135  CE  MET X 144      -3.797  -7.716  26.476  0.00  0.00            
ATOM   1136  C   MET X 144      -8.539  -9.379  28.877  0.00  0.00            
ATOM   1137  O   MET X 144      -7.986  -8.605  29.685  0.00  0.00            
ATOM   1138  N   VAL X 145      -9.799  -9.137  28.438  0.00  0.00            
ATOM   1139  CA  VAL X 145     -10.368  -8.322  29.385  0.00  0.00            
ATOM   1140  CB  VAL X 145     -11.581  -7.799  28.634  0.00  0.00            
ATOM   1141  CG1 VAL X 145     -12.457  -6.985  29.530  0.00  0.00            
ATOM   1142  CG2 VAL X 145     -11.120  -6.894  27.502  0.00  0.00            
ATOM   1143  C   VAL X 145     -11.060  -8.667  30.610  0.00  0.00            
ATOM   1144  O   VAL X 145     -11.211  -8.035  31.651  0.00  0.00            
ATOM   1145  N   SER X 146     -11.491  -9.917  30.444  0.00  0.00            
ATOM   1146  CA  SER X 146     -12.032 -10.504  31.590  0.00  0.00            
ATOM   1147  CB  SER X 146     -12.674 -11.842  31.223  0.00  0.00            
ATOM   1148  OG  SER X 146     -13.636 -11.667  30.197  0.00  0.00            
ATOM   1149  C   SER X 146     -10.973 -11.070  32.635  0.00  0.00            
ATOM   1150  O   SER X 146     -11.160 -11.553  33.771  0.00  0.00            
END
ATOM      1  N   GLU X   1      26.149  -5.394  35.130  0.00  0.00            
ATOM      2  CA  GLU X   1      26.350  -5.007  33.889  0.00  0.00            
ATOM      3  CB  GLU X   1      25.440  -5.124  35.095  0.00  0.00            
ATOM      4  CG  GLU X   1      24.504  -3.938  35.241  0.00  0.00            
ATOM      5  CD  GLU X   1      25.240  -2.593  35.251  0.00  0.00            
ATOM      6  OE1 GLU X   1      26.139  -2.390  36.079  0.00  0.00            
ATOM      7  OE2 GLU X   1      24.906  -1.763  34.405  0.00  0.00            
ATOM      8  C   GLU X   1      27.036  -4.617  32.570  0.00  0.00            
ATOM      9  O   GLU X   1      27.212  -4.978  31.395  0.00  0.00            
ATOM     10  N   GLN X   2      27.720  -3.617  33.106  0.00  0.00            
ATOM     11  CA  GLN X   2      28.058  -2.876  32.028  0.00  0.00            
ATOM     12  CB  GLN X   2      29.518  -3.324  32.092  0.00  0.00            
ATOM     13  CG  GLN X   2      29.910  -3.842  33.481  0.00  0.00            
ATOM     14  CD  GLN X   2      29.835  -2.731  34.525  0.00  0.00            
ATOM     15  OE1 GLN X   2      30.648  -1.809  34.505  0.00  0.00            
ATOM     16  NE2 GLN X   2      28.804  -2.766  35.380  0.00  0.00            
ATOM     17  C   GLN X   2      28.046  -2.569  30.787  0.00  0.00            
ATOM     18  O   GLN X   2      28.208  -3.328  29.837  0.00  0.00            
ATOM     19  N   LEU X   3      27.252  -1.506  30.740  0.00  0.00            
ATOM     20  CA  LEU X   3      27.091  -1.169  29.650  0.00  0.00            
ATOM     21  CB  LEU X   3      25.934  -0.231  30.028  0.00  0.00            
ATOM     22  CG  LEU X   3      24.926  -0.827  31.012  0.00  0.00            
ATOM     23  CD1 LEU X   3      23.921   0.218  31.447  0.00  0.00            
ATOM     24  CD2 LEU X   3      24.243  -2.035  30.404  0.00  0.00            
ATOM     25  C   LEU X   3      27.535  -0.051  28.873  0.00  0.00            
ATOM     26  O   LEU X   3      27.644   1.124  29.233  0.00  0.00            
ATOM     27  N   THR X   4      28.341  -0.631  27.984  0.00  0.00            
ATOM     28  CA  THR X   4      29.153   0.312  27.311  0.00  0.00            
ATOM     29  CB  THR X   4      29.554  -0.462  26.042  0.00  0.00            
ATOM     30  OG1 THR X   4      30.342  -1.595  26.427  0.00  0.00            
ATOM     31  CG2 THR X   4      30.353   0.425  25.088  0.00  0.00            
ATOM     32  C   THR X   4      28.783   1.486  27.007  0.00  0.00            
ATOM     33  O   THR X   4      27.577   1.693  27.161  0.00  0.00            
ATOM     34  N   GLU X   5      29.654   2.468  26.818  0.00  0.00            
ATOM     35  CA  GLU X   5      29.381   3.785  26.467  0.00  0.00            
ATOM     36  CB  GLU X   5      30.734   4.451  26.343  0.00  0.00            
ATOM     37  CG  GLU X   5      30.840   5.773  27.088  0.00  0.00            
ATOM     38  CD  GLU X   5      32.209   5.986  27.733  0.00  0.00            
ATOM     39  OE1 GLU X   5      33.214   5.994  27.014  0.00  0.00            
ATOM     40  OE2 GLU X   5      32.267   6.135  28.958  0.00  0.00            
ATOM     41  C   GLU X   5      28.544   4.147  25.299  0.00  0.00            
ATOM     42  O   GLU X   5      27.782   5.106  25.213  0.00  0.00            
ATOM     43  N   GLU X   6      28.728   3.269  24.314  0.00  0.00            
ATOM     44  CA  GLU X   6      27.901   3.352  23.248  0.00  0.00            
ATOM     45  CB  GLU X   6      28.464   2.498  22.145  0.00  0.00            
ATOM     46  CG  GLU X   6      29.798   2.936  21.611  0.00  0.00            
ATOM     47  CD  GLU X   6      30.393   1.915  20.619  0.00  0.00            
ATOM     48  OE1 GLU X   6      29.855   0.776  20.496  0.00  0.00            
ATOM     49  OE2 GLU X   6      31.411   2.256  19.968  0.00  0.00            
ATOM     50  C   GLU X   6      26.464   3.186  23.533  0.00  0.00            
ATOM     51  O   GLU X   6      25.551   3.961  23.260  0.00  0.00            
ATOM     52  N   GLN X   7      26.313   2.121  24.302  0.00  0.00            
ATOM     53  CA  GLN X   7      25.068   1.793  24.783  0.00  0.00            
ATOM     54  CB  GLN X   7      25.122   0.460  25.496  0.00  0.00            
ATOM     55  CG  GLN X   7      25.439  -0.650  24.479  0.00  0.00            
ATOM     56  CD  GLN X   7      25.327  -1.979  25.138  0.00  0.00            
ATOM     57  OE1 GLN X   7      24.263  -2.280  25.668  0.00  0.00            
ATOM     58  NE2 GLN X   7      26.391  -2.780  25.139  0.00  0.00            
ATOM     59  C   GLN X   7      24.408   3.066  25.429  0.00  0.00            
ATOM     60  O   GLN X   7      23.321   3.596  25.168  0.00  0.00            
ATOM     61  N   ILE X   8      25.255   3.585  26.309  0.00  0.00            
ATOM     62  CA  ILE X   8      24.850   4.808  26.821  0.00  0.00            
ATOM     63  CB  ILE X   8      25.843   5.386  27.836  0.00  0.00            
ATOM     64  CG1 ILE X   8      26.037   4.376  28.964  0.00  0.00            
ATOM     65  CG2 ILE X   8      25.352   6.746  28.338  0.00  0.00            
ATOM     66  CD1 ILE X   8      27.001   4.818  30.049  0.00  0.00            
ATOM     67  C   ILE X   8      24.700   6.050  25.982  0.00  0.00            
ATOM     68  O   ILE X   8      24.129   7.102  26.279  0.00  0.00            
ATOM     69  N   ALA X   9      25.310   5.853  24.816  0.00  0.00            
ATOM     70  CA  ALA X   9      25.221   6.887  23.810  0.00  0.00            
ATOM     71  CB  ALA X   9      26.365   6.888  22.784  0.00  0.00            
ATOM     72  C   ALA X   9      23.971   6.718  23.011  0.00  0.00            
ATOM     73  O   ALA X   9      23.284   7.690  22.715  0.00  0.00            
ATOM     74  N   GLU X  10      23.586   5.472  22.742  0.00  0.00            
ATOM     75  CA  GLU X  10      22.392   5.200  22.218  0.00  0.00            
ATOM     76  CB  GLU X  10      22.291   3.690  21.981  0.00  0.00            
ATOM     77  CG  GLU X  10      23.456   3.145  21.163  0.00  0.00            
ATOM     78  CD  GLU X  10      23.440   1.626  20.955  0.00  0.00            
ATOM     79  OE1 GLU X  10      22.833   0.889  21.770  0.00  0.00            
ATOM     80  OE2 GLU X  10      24.074   1.168  19.972  0.00  0.00            
ATOM     81  C   GLU X  10      21.183   5.697  22.946  0.00  0.00            
ATOM     82  O   GLU X  10      20.273   6.345  22.410  0.00  0.00            
ATOM     83  N   PHE X  11      21.227   5.457  24.255  0.00  0.00            
ATOM     84  CA  PHE X  11      20.203   5.986  25.083  0.00  0.00            
ATOM     85  CB  PHE X  11      20.327   5.320  26.449  0.00  0.00            
ATOM     86  CG  PHE X  11      20.547   3.838  26.371  0.00  0.00            
ATOM     87  CD1 PHE X  11      19.467   2.962  26.311  0.00  0.00            
ATOM     88  CD2 PHE X  11      21.841   3.319  26.333  0.00  0.00            
ATOM     89  CE1 PHE X  11      19.671   1.578  26.211  0.00  0.00            
ATOM     90  CE2 PHE X  11      22.058   1.947  26.234  0.00  0.00            
ATOM     91  CZ  PHE X  11      20.970   1.070  26.171  0.00  0.00            
ATOM     92  C   PHE X  11      20.145   7.501  25.163  0.00  0.00            
ATOM     93  O   PHE X  11      19.063   8.076  25.114  0.00  0.00            
ATOM     94  N   LYS X  12      21.299   8.167  25.176  0.00  0.00            
ATOM     95  CA  LYS X  12      21.367   9.511  25.045  0.00  0.00            
ATOM     96  CB  LYS X  12      22.758  10.063  25.314  0.00  0.00            
ATOM     97  CG  LYS X  12      23.240   9.705  26.726  0.00  0.00            
ATOM     98  CD  LYS X  12      24.519  10.428  27.061  0.00  0.00            
ATOM     99  CE  LYS X  12      25.111  10.075  28.419  0.00  0.00            
ATOM    100  NZ  LYS X  12      26.596   9.920  28.317  0.00  0.00            
ATOM    101  C   LYS X  12      20.785  10.130  23.789  0.00  0.00            
ATOM    102  O   LYS X  12      20.069  11.124  23.859  0.00  0.00            
ATOM    103  N   GLU X  13      21.006   9.498  22.639  0.00  0.00            
ATOM    104  CA  GLU X  13      20.381   9.870  21.488  0.00  0.00            
ATOM    105  CB  GLU X  13      20.903   8.996  20.343  0.00  0.00            
ATOM    106  CG  GLU X  13      22.423   9.010  20.240  0.00  0.00            
ATOM    107  CD  GLU X  13      23.002   8.097  19.153  0.00  0.00            
ATOM    108  OE1 GLU X  13      22.345   7.103  18.755  0.00  0.00            
ATOM    109  OE2 GLU X  13      24.148   8.368  18.716  0.00  0.00            
ATOM    110  C   GLU X  13      18.864   9.907  21.541  0.00  0.00            
ATOM    111  O   GLU X  13      18.168  10.870  21.189  0.00  0.00            
ATOM    112  N   ALA X  14      18.351   8.796  22.066  0.00  0.00            
ATOM    113  CA  ALA X  14      16.934   8.743  22.230  0.00  0.00            
ATOM    114  CB  ALA X  14      16.580   7.330  22.649  0.00  0.00            
ATOM    115  C   ALA X  14      16.374   9.756  23.235  0.00  0.00            
ATOM    116  O   ALA X  14      15.365  10.413  22.998  0.00  0.00            
ATOM    117  N   PHE X  15      17.092   9.940  24.341  0.00  0.00            
ATOM    118  CA  PHE X  15      16.734  10.938  25.252  0.00  0.00            
ATOM    119  CB  PHE X  15      17.661  10.851  26.479  0.00  0.00            
ATOM    120  CG  PHE X  15      16.999  11.246  27.779  0.00  0.00            
ATOM    121  CD1 PHE X  15      16.548  12.540  27.985  0.00  0.00            
ATOM    122  CD2 PHE X  15      16.797  10.309  28.785  0.00  0.00            
ATOM    123  CE1 PHE X  15      15.899  12.896  29.168  0.00  0.00            
ATOM    124  CE2 PHE X  15      16.154  10.657  29.967  0.00  0.00            
ATOM    125  CZ  PHE X  15      15.702  11.953  30.157  0.00  0.00            
ATOM    126  C   PHE X  15      16.767  12.341  24.726  0.00  0.00            
ATOM    127  O   PHE X  15      15.931  13.197  25.011  0.00  0.00            
ATOM    128  N   ALA X  16      17.772  12.566  23.881  0.00  0.00            
ATOM    129  CA  ALA X  16      17.860  13.866  23.258  0.00  0.00            
ATOM    130  CB  ALA X  16      19.179  14.044  22.513  0.00  0.00            
ATOM    131  C   ALA X  16      16.777  14.289  22.359  0.00  0.00            
ATOM    132  O   ALA X  16      16.397  15.468  22.247  0.00  0.00            
ATOM    133  N   LEU X  17      16.178  13.263  21.756  0.00  0.00            
ATOM    134  CA  LEU X  17      15.045  13.500  20.847  0.00  0.00            
ATOM    135  CB  LEU X  17      14.817  12.310  19.882  0.00  0.00            
ATOM    136  CG  LEU X  17      15.969  12.040  18.894  0.00  0.00            
ATOM    137  CD1 LEU X  17      15.606  10.864  18.028  0.00  0.00            
ATOM    138  CD2 LEU X  17      16.189  13.242  18.008  0.00  0.00            
ATOM    139  C   LEU X  17      13.790  14.109  21.505  0.00  0.00            
ATOM    140  O   LEU X  17      12.845  14.617  20.904  0.00  0.00            
ATOM    141  N   PHE X  18      13.781  13.902  22.819  0.00  0.00            
ATOM    142  CA  PHE X  18      12.687  14.420  23.590  0.00  0.00            
ATOM    143  CB  PHE X  18      12.062  13.291  24.428  0.00  0.00            
ATOM    144  CG  PHE X  18      11.704  12.058  23.645  0.00  0.00            
ATOM    145  CD1 PHE X  18      10.931  12.139  22.496  0.00  0.00            
ATOM    146  CD2 PHE X  18      12.148  10.810  24.061  0.00  0.00            
ATOM    147  CE1 PHE X  18      10.614  10.999  21.770  0.00  0.00            
ATOM    148  CE2 PHE X  18      11.833   9.676  23.343  0.00  0.00            
ATOM    149  CZ  PHE X  18      11.070   9.770  22.196  0.00  0.00            
ATOM    150  C   PHE X  18      13.072  15.459  24.629  0.00  0.00            
ATOM    151  O   PHE X  18      12.299  15.794  25.518  0.00  0.00            
ATOM    152  N   ASP X  19      14.318  15.903  24.527  0.00  0.00            
ATOM    153  CA  ASP X  19      14.883  16.849  25.338  0.00  0.00            
ATOM    154  CB  ASP X  19      16.261  16.527  25.926  0.00  0.00            
ATOM    155  CG  ASP X  19      17.275  16.113  24.869  0.00  0.00            
ATOM    156  OD1 ASP X  19      16.949  15.253  24.017  0.00  0.00            
ATOM    157  OD2 ASP X  19      18.412  16.637  24.906  0.00  0.00            
ATOM    158  C   ASP X  19      15.504  17.789  24.242  0.00  0.00            
ATOM    159  O   ASP X  19      16.654  17.730  23.829  0.00  0.00            
ATOM    160  N   LYS X  20      14.577  18.564  23.672  0.00  0.00            
ATOM    161  CA  LYS X  20      14.715  19.357  22.553  0.00  0.00            
ATOM    162  CB  LYS X  20      13.364  19.794  21.969  0.00  0.00            
ATOM    163  CG  LYS X  20      12.523  18.635  21.451  0.00  0.00            
ATOM    164  CD  LYS X  20      11.233  19.106  20.810  0.00  0.00            
ATOM    165  CE  LYS X  20      10.452  17.927  20.253  0.00  0.00            
ATOM    166  NZ  LYS X  20       9.214  18.361  19.553  0.00  0.00            
ATOM    167  C   LYS X  20      15.706  20.423  22.761  0.00  0.00            
ATOM    168  O   LYS X  20      16.675  20.619  22.020  0.00  0.00            
ATOM    169  N   ASP X  21      15.458  21.165  23.841  0.00  0.00            
ATOM    170  CA  ASP X  21      16.408  22.237  24.187  0.00  0.00            
ATOM    171  CB  ASP X  21      15.939  22.933  25.466  0.00  0.00            
ATOM    172  CG  ASP X  21      14.779  23.876  25.235  0.00  0.00            
ATOM    173  OD1 ASP X  21      14.614  24.368  24.096  0.00  0.00            
ATOM    174  OD2 ASP X  21      14.037  24.139  26.206  0.00  0.00            
ATOM    175  C   ASP X  21      17.854  21.927  24.579  0.00  0.00            
ATOM    176  O   ASP X  21      18.744  22.800  24.599  0.00  0.00            
ATOM    177  N   GLY X  22      18.032  20.638  24.865  0.00  0.00            
ATOM    178  CA  GLY X  22      19.252  20.152  25.388  0.00  0.00            
ATOM    179  C   GLY X  22      19.731  20.341  26.806  0.00  0.00            
ATOM    180  O   GLY X  22      20.767  19.880  27.263  0.00  0.00            
ATOM    181  N   ASP X  23      18.871  21.057  27.524  0.00  0.00            
ATOM    182  CA  ASP X  23      19.081  21.217  28.883  0.00  0.00            
ATOM    183  CB  ASP X  23      17.808  21.731  29.565  0.00  0.00            
ATOM    184  CG  ASP X  23      18.072  22.251  30.962  0.00  0.00            
ATOM    185  OD1 ASP X  23      17.734  21.551  31.933  0.00  0.00            
ATOM    186  OD2 ASP X  23      18.631  23.360  31.086  0.00  0.00            
ATOM    187  C   ASP X  23      19.166  20.144  29.938  0.00  0.00            
ATOM    188  O   ASP X  23      19.304  20.355  31.141  0.00  0.00            
ATOM    189  N   GLY X  24      19.166  18.924  29.409  0.00  0.00            
ATOM    190  CA  GLY X  24      19.333  17.821  30.336  0.00  0.00            
ATOM    191  C   GLY X  24      17.945  17.104  30.771  0.00  0.00            
ATOM    192  O   GLY X  24      17.808  15.881  30.886  0.00  0.00            
ATOM    193  N   THR X  25      17.063  17.992  31.235  0.00  0.00            
ATOM    194  CA  THR X  25      15.756  17.493  31.463  0.00  0.00            
ATOM    195  CB  THR X  25      15.491  18.472  32.599  0.00  0.00            
ATOM    196  OG1 THR X  25      16.734  18.612  33.279  0.00  0.00            
ATOM    197  CG2 THR X  25      14.400  18.025  33.554  0.00  0.00            
ATOM    198  C   THR X  25      14.635  17.884  30.529  0.00  0.00            
ATOM    199  O   THR X  25      14.566  18.762  29.669  0.00  0.00            
ATOM    200  N   ILE X  26      13.784  16.865  30.584  0.00  0.00            
ATOM    201  CA  ILE X  26      12.504  16.597  29.838  0.00  0.00            
ATOM    202  CB  ILE X  26      12.203  15.146  29.392  0.00  0.00            
ATOM    203  CG1 ILE X  26      13.411  14.537  28.667  0.00  0.00            
ATOM    204  CG2 ILE X  26      10.939  15.085  28.550  0.00  0.00            
ATOM    205  CD1 ILE X  26      13.980  15.377  27.547  0.00  0.00            
ATOM    206  C   ILE X  26      11.290  17.157  30.475  0.00  0.00            
ATOM    207  O   ILE X  26      10.920  16.625  31.524  0.00  0.00            
ATOM    208  N   THR X  27      10.695  18.220  29.949  0.00  0.00            
ATOM    209  CA  THR X  27       9.490  18.594  30.733  0.00  0.00            
ATOM    210  CB  THR X  27       9.417  20.128  30.641  0.00  0.00            
ATOM    211  OG1 THR X  27       9.389  20.524  29.264  0.00  0.00            
ATOM    212  CG2 THR X  27      10.635  20.754  31.309  0.00  0.00            
ATOM    213  C   THR X  27       8.285  18.106  30.220  0.00  0.00            
ATOM    214  O   THR X  27       8.379  17.446  29.183  0.00  0.00            
ATOM    215  N   THR X  28       7.124  18.343  30.815  0.00  0.00            
ATOM    216  CA  THR X  28       5.855  17.837  30.300  0.00  0.00            
ATOM    217  CB  THR X  28       4.680  18.300  31.191  0.00  0.00            
ATOM    218  OG1 THR X  28       4.552  19.724  31.113  0.00  0.00            
ATOM    219  CG2 THR X  28       4.912  17.883  32.635  0.00  0.00            
ATOM    220  C   THR X  28       5.545  18.219  28.898  0.00  0.00            
ATOM    221  O   THR X  28       4.977  17.448  28.126  0.00  0.00            
ATOM    222  N   LYS X  29       5.988  19.418  28.526  0.00  0.00            
ATOM    223  CA  LYS X  29       5.845  19.859  27.172  0.00  0.00            
ATOM    224  CB  LYS X  29       6.223  21.312  26.944  0.00  0.00            
ATOM    225  CG  LYS X  29       5.303  22.336  27.620  0.00  0.00            
ATOM    226  CD  LYS X  29       6.083  23.617  27.874  0.00  0.00            
ATOM    227  CE  LYS X  29       5.207  24.859  27.888  0.00  0.00            
ATOM    228  NZ  LYS X  29       6.042  26.097  27.834  0.00  0.00            
ATOM    229  C   LYS X  29       6.480  18.902  26.135  0.00  0.00            
ATOM    230  O   LYS X  29       5.904  18.503  25.126  0.00  0.00            
ATOM    231  N   GLU X  30       7.706  18.519  26.465  0.00  0.00            
ATOM    232  CA  GLU X  30       8.410  17.607  25.644  0.00  0.00            
ATOM    233  CB  GLU X  30       9.826  17.314  26.219  0.00  0.00            
ATOM    234  CG  GLU X  30      10.695  18.561  26.213  0.00  0.00            
ATOM    235  CD  GLU X  30      12.034  18.346  26.899  0.00  0.00            
ATOM    236  OE1 GLU X  30      12.211  17.365  27.663  0.00  0.00            
ATOM    237  OE2 GLU X  30      12.913  19.189  26.634  0.00  0.00            
ATOM    238  C   GLU X  30       7.863  16.282  25.550  0.00  0.00            
ATOM    239  O   GLU X  30       7.674  15.737  24.457  0.00  0.00            
ATOM    240  N   LEU X  31       7.559  15.702  26.711  0.00  0.00            
ATOM    241  CA  LEU X  31       6.941  14.376  26.752  0.00  0.00            
ATOM    242  CB  LEU X  31       6.761  13.920  28.211  0.00  0.00            
ATOM    243  CG  LEU X  31       8.016  13.383  28.919  0.00  0.00            
ATOM    244  CD1 LEU X  31       7.817  13.286  30.430  0.00  0.00            
ATOM    245  CD2 LEU X  31       8.381  12.019  28.331  0.00  0.00            
ATOM    246  C   LEU X  31       5.633  14.316  25.983  0.00  0.00            
ATOM    247  O   LEU X  31       5.378  13.414  25.173  0.00  0.00            
ATOM    248  N   GLY X  32       4.818  15.347  26.200  0.00  0.00            
ATOM    249  CA  GLY X  32       3.620  15.465  25.448  0.00  0.00            
ATOM    250  C   GLY X  32       3.719  15.686  24.012  0.00  0.00            
ATOM    251  O   GLY X  32       2.924  15.180  23.222  0.00  0.00            
ATOM    252  N   THR X  33       4.797  16.363  23.620  0.00  0.00            
ATOM    253  CA  THR X  33       5.118  16.491  22.216  0.00  0.00            
ATOM    254  CB  THR X  33       6.434  17.287  21.998  0.00  0.00            
ATOM    255  OG1 THR X  33       6.256  18.558  22.654  0.00  0.00            
ATOM    256  CG2 THR X  33       6.613  17.655  20.519  0.00  0.00            
ATOM    257  C   THR X  33       5.213  15.156  21.453  0.00  0.00            
ATOM    258  O   THR X  33       4.620  14.887  20.399  0.00  0.00            
ATOM    259  N   VAL X  34       6.003  14.287  22.082  0.00  0.00            
ATOM    260  CA  VAL X  34       6.090  13.000  21.512  0.00  0.00            
ATOM    261  CB  VAL X  34       7.183  12.229  22.258  0.00  0.00            
ATOM    262  CG1 VAL X  34       7.235  10.808  21.759  0.00  0.00            
ATOM    263  CG2 VAL X  34       8.519  12.941  22.174  0.00  0.00            
ATOM    264  C   VAL X  34       4.845  12.177  21.441  0.00  0.00            
ATOM    265  O   VAL X  34       4.464  11.472  20.509  0.00  0.00            
ATOM    266  N   MET X  35       4.141  12.338  22.560  0.00  0.00            
ATOM    267  CA  MET X  35       2.854  11.588  22.576  0.00  0.00            
ATOM    268  CB  MET X  35       2.248  11.803  23.964  0.00  0.00            
ATOM    269  CG  MET X  35       3.017  11.092  25.063  0.00  0.00            
ATOM    270  SD  MET X  35       2.368  11.304  26.727  0.00  0.00            
ATOM    271  CE  MET X  35       3.771  10.629  27.704  0.00  0.00            
ATOM    272  C   MET X  35       1.834  12.029  21.594  0.00  0.00            
ATOM    273  O   MET X  35       1.079  11.297  20.956  0.00  0.00            
ATOM    274  N   ARG X  36       1.861  13.351  21.439  0.00  0.00            
ATOM    275  CA  ARG X  36       0.950  13.886  20.432  0.00  0.00            
ATOM    276  CB  ARG X  36       0.958  15.407  20.577  0.00  0.00            
ATOM    277  CG  ARG X  36      -0.398  16.075  20.403  0.00  0.00            
ATOM    278  CD  ARG X  36      -0.279  17.564  20.729  0.00  0.00            
ATOM    279  NE  ARG X  36      -1.521  18.320  20.557  0.00  0.00            
ATOM    280  CZ  ARG X  36      -2.163  18.476  19.401  0.00  0.00            
ATOM    281  NH1 ARG X  36      -1.714  17.897  18.293  0.00  0.00            
ATOM    282  NH2 ARG X  36      -3.280  19.194  19.358  0.00  0.00            
ATOM    283  C   ARG X  36       1.187  13.608  18.999  0.00  0.00            
ATOM    284  O   ARG X  36       0.290  13.568  18.162  0.00  0.00            
ATOM    285  N   SER X  37       2.467  13.377  18.712  0.00  0.00            
ATOM    286  CA  SER X  37       2.829  12.920  17.455  0.00  0.00            
ATOM    287  CB  SER X  37       4.353  12.852  17.341  0.00  0.00            
ATOM    288  OG  SER X  37       4.933  14.092  17.705  0.00  0.00            
ATOM    289  C   SER X  37       2.490  11.502  17.074  0.00  0.00            
ATOM    290  O   SER X  37       2.526  11.015  15.941  0.00  0.00            
ATOM    291  N   LEU X  38       2.158  10.806  18.158  0.00  0.00            
ATOM    292  CA  LEU X  38       1.692   9.526  18.048  0.00  0.00            
ATOM    293  CB  LEU X  38       2.192   8.642  19.178  0.00  0.00            
ATOM    294  CG  LEU X  38       3.385   7.867  18.628  0.00  0.00            
ATOM    295  CD1 LEU X  38       4.533   7.904  19.609  0.00  0.00            
ATOM    296  CD2 LEU X  38       2.959   6.451  18.245  0.00  0.00            
ATOM    297  C   LEU X  38       0.229   9.390  18.188  0.00  0.00            
ATOM    298  O   LEU X  38      -0.335   8.359  18.546  0.00  0.00            
ATOM    299  N   GLY X  39      -0.488  10.453  17.839  0.00  0.00            
ATOM    300  CA  GLY X  39      -1.800  10.424  17.976  0.00  0.00            
ATOM    301  C   GLY X  39      -2.647  10.271  19.198  0.00  0.00            
ATOM    302  O   GLY X  39      -3.754   9.734  19.238  0.00  0.00            
ATOM    303  N   GLN X  40      -2.030  10.712  20.286  0.00  0.00            
ATOM    304  CA  GLN X  40      -2.519  10.936  21.569  0.00  0.00            
ATOM    305  CB  GLN X  40      -1.635  10.310  22.652  0.00  0.00            
ATOM    306  CG  GLN X  40      -1.480   8.794  22.575  0.00  0.00            
ATOM    307  CD  GLN X  40      -0.784   8.219  23.794  0.00  0.00            
ATOM    308  OE1 GLN X  40       0.371   8.512  24.059  0.00  0.00            
ATOM    309  NE2 GLN X  40      -1.498   7.415  24.552  0.00  0.00            
ATOM    310  C   GLN X  40      -2.587  11.922  22.549  0.00  0.00            
ATOM    311  O   GLN X  40      -1.556  12.332  23.091  0.00  0.00            
ATOM    312  N   ASN X  41      -3.762  12.526  22.682  0.00  0.00            
ATOM    313  CA  ASN X  41      -3.864  13.541  23.670  0.00  0.00            
ATOM    314  CB  ASN X  41      -5.222  14.174  23.388  0.00  0.00            
ATOM    315  CG  ASN X  41      -5.471  15.377  24.260  0.00  0.00            
ATOM    316  OD1 ASN X  41      -4.538  15.890  24.886  0.00  0.00            
ATOM    317  ND2 ASN X  41      -6.716  15.836  24.321  0.00  0.00            
ATOM    318  C   ASN X  41      -3.935  13.067  25.080  0.00  0.00            
ATOM    319  O   ASN X  41      -4.638  12.143  25.500  0.00  0.00            
ATOM    320  N   PRO X  42      -3.002  13.653  25.811  0.00  0.00            
ATOM    321  CA  PRO X  42      -2.615  13.388  27.131  0.00  0.00            
ATOM    322  CB  PRO X  42      -1.226  12.787  27.322  0.00  0.00            
ATOM    323  CG  PRO X  42      -0.464  13.238  26.099  0.00  0.00            
ATOM    324  CD  PRO X  42      -1.501  13.086  24.993  0.00  0.00            
ATOM    325  C   PRO X  42      -2.753  14.467  27.848  0.00  0.00            
ATOM    326  O   PRO X  42      -2.037  15.372  27.407  0.00  0.00            
ATOM    327  N   THR X  43      -3.616  14.678  28.852  0.00  0.00            
ATOM    328  CA  THR X  43      -3.617  16.145  29.359  0.00  0.00            
ATOM    329  CB  THR X  43      -4.879  16.122  30.244  0.00  0.00            
ATOM    330  OG1 THR X  43      -4.846  15.111  31.233  0.00  0.00            
ATOM    331  CG2 THR X  43      -6.097  15.993  29.346  0.00  0.00            
ATOM    332  C   THR X  43      -2.337  16.513  30.139  0.00  0.00            
ATOM    333  O   THR X  43      -1.564  15.635  30.506  0.00  0.00            
ATOM    334  N   GLU X  44      -2.229  17.820  30.457  0.00  0.00            
ATOM    335  CA  GLU X  44      -1.127  18.184  31.124  0.00  0.00            
ATOM    336  CB  GLU X  44      -1.310  19.693  31.294  0.00  0.00            
ATOM    337  CG  GLU X  44      -0.046  20.325  31.877  0.00  0.00            
ATOM    338  CD  GLU X  44       1.130  19.856  31.086  0.00  0.00            
ATOM    339  OE1 GLU X  44       1.106  19.767  29.869  0.00  0.00            
ATOM    340  OE2 GLU X  44       2.157  19.532  31.831  0.00  0.00            
ATOM    341  C   GLU X  44      -0.971  17.687  32.569  0.00  0.00            
ATOM    342  O   GLU X  44       0.036  17.760  33.278  0.00  0.00            
ATOM    343  N   ALA X  45      -2.130  17.194  32.996  0.00  0.00            
ATOM    344  CA  ALA X  45      -2.191  16.638  34.299  0.00  0.00            
ATOM    345  CB  ALA X  45      -3.592  16.632  34.930  0.00  0.00            
ATOM    346  C   ALA X  45      -1.705  15.170  34.300  0.00  0.00            
ATOM    347  O   ALA X  45      -1.126  14.607  35.225  0.00  0.00            
ATOM    348  N   GLU X  46      -2.068  14.549  33.179  0.00  0.00            
ATOM    349  CA  GLU X  46      -1.643  13.179  33.046  0.00  0.00            
ATOM    350  CB  GLU X  46      -2.417  12.525  31.935  0.00  0.00            
ATOM    351  CG  GLU X  46      -3.880  12.317  32.206  0.00  0.00            
ATOM    352  CD  GLU X  46      -4.638  11.815  30.960  0.00  0.00            
ATOM    353  OE1 GLU X  46      -4.061  11.813  29.834  0.00  0.00            
ATOM    354  OE2 GLU X  46      -5.824  11.430  31.112  0.00  0.00            
ATOM    355  C   GLU X  46      -0.193  13.013  32.695  0.00  0.00            
ATOM    356  O   GLU X  46       0.448  11.960  32.737  0.00  0.00            
ATOM    357  N   LEU X  47       0.329  14.171  32.299  0.00  0.00            
ATOM    358  CA  LEU X  47       1.741  14.219  31.939  0.00  0.00            
ATOM    359  CB  LEU X  47       2.053  15.100  30.741  0.00  0.00            
ATOM    360  CG  LEU X  47       2.308  14.162  29.566  0.00  0.00            
ATOM    361  CD1 LEU X  47       1.558  14.635  28.342  0.00  0.00            
ATOM    362  CD2 LEU X  47       3.810  14.006  29.336  0.00  0.00            
ATOM    363  C   LEU X  47       2.488  14.445  33.269  0.00  0.00            
ATOM    364  O   LEU X  47       3.513  13.824  33.528  0.00  0.00            
ATOM    365  N   GLN X  48       1.936  15.290  34.137  0.00  0.00            
ATOM    366  CA  GLN X  48       2.447  15.452  35.383  0.00  0.00            
ATOM    367  CB  GLN X  48       2.104  16.874  35.860  0.00  0.00            
ATOM    368  CG  GLN X  48       0.628  17.191  35.983  0.00  0.00            
ATOM    369  CD  GLN X  48       0.352  18.684  36.126  0.00  0.00            
ATOM    370  OE1 GLN X  48      -0.564  19.092  36.844  0.00  0.00            
ATOM    371  NE2 GLN X  48       1.138  19.504  35.431  0.00  0.00            
ATOM    372  C   GLN X  48       2.489  14.216  36.282  0.00  0.00            
ATOM    373  O   GLN X  48       3.362  14.017  37.122  0.00  0.00            
ATOM    374  N   ASP X  49       1.446  13.407  36.105  0.00  0.00            
ATOM    375  CA  ASP X  49       1.384  12.205  36.864  0.00  0.00            
ATOM    376  CB  ASP X  49       0.079  11.419  36.731  0.00  0.00            
ATOM    377  CG  ASP X  49      -1.082  12.059  37.456  0.00  0.00            
ATOM    378  OD1 ASP X  49      -0.852  12.826  38.413  0.00  0.00            
ATOM    379  OD2 ASP X  49      -2.240  11.767  37.071  0.00  0.00            
ATOM    380  C   ASP X  49       2.346  11.119  36.346  0.00  0.00            
ATOM    381  O   ASP X  49       2.627  10.078  36.944  0.00  0.00            
ATOM    382  N   MET X  50       2.823  11.421  35.141  0.00  0.00            
ATOM    383  CA  MET X  50       3.779  10.558  34.499  0.00  0.00            
ATOM    384  CB  MET X  50       3.921  10.619  32.995  0.00  0.00            
ATOM    385  CG  MET X  50       2.705  10.010  32.310  0.00  0.00            
ATOM    386  SD  MET X  50       2.649  10.476  30.525  0.00  0.00            
ATOM    387  CE  MET X  50       3.902   9.284  29.984  0.00  0.00            
ATOM    388  C   MET X  50       5.168  10.912  35.134  0.00  0.00            
ATOM    389  O   MET X  50       5.979  10.086  35.539  0.00  0.00            
ATOM    390  N   ILE X  51       5.402  12.222  35.195  0.00  0.00            
ATOM    391  CA  ILE X  51       6.604  12.599  35.786  0.00  0.00            
ATOM    392  CB  ILE X  51       6.760  14.128  35.623  0.00  0.00            
ATOM    393  CG1 ILE X  51       6.860  14.510  34.137  0.00  0.00            
ATOM    394  CG2 ILE X  51       7.976  14.561  36.418  0.00  0.00            
ATOM    395  CD1 ILE X  51       6.911  15.985  33.820  0.00  0.00            
ATOM    396  C   ILE X  51       6.785  12.279  37.261  0.00  0.00            
ATOM    397  O   ILE X  51       7.846  11.961  37.827  0.00  0.00            
ATOM    398  N   ASN X  52       5.613  12.361  37.888  0.00  0.00            
ATOM    399  CA  ASN X  52       5.635  12.128  39.347  0.00  0.00            
ATOM    400  CB  ASN X  52       4.343  12.562  40.095  0.00  0.00            
ATOM    401  CG  ASN X  52       3.087  11.860  39.602  0.00  0.00            
ATOM    402  OD1 ASN X  52       2.794  10.722  39.991  0.00  0.00            
ATOM    403  ND2 ASN X  52       2.328  12.537  38.747  0.00  0.00            
ATOM    404  C   ASN X  52       6.089  10.727  39.762  0.00  0.00            
ATOM    405  O   ASN X  52       6.745  10.455  40.782  0.00  0.00            
ATOM    406  N   GLU X  53       5.717   9.818  38.863  0.00  0.00            
ATOM    407  CA  GLU X  53       6.074   8.421  39.124  0.00  0.00            
ATOM    408  CB  GLU X  53       5.214   7.556  38.209  0.00  0.00            
ATOM    409  CG  GLU X  53       3.693   7.694  38.443  0.00  0.00            
ATOM    410  CD  GLU X  53       3.010   6.867  37.357  0.00  0.00            
ATOM    411  OE1 GLU X  53       2.917   7.207  36.184  0.00  0.00            
ATOM    412  OE2 GLU X  53       2.587   5.723  37.699  0.00  0.00            
ATOM    413  C   GLU X  53       7.623   8.231  39.318  0.00  0.00            
ATOM    414  O   GLU X  53       8.169   7.368  40.008  0.00  0.00            
ATOM    415  N   VAL X  54       8.291   8.970  38.436  0.00  0.00            
ATOM    416  CA  VAL X  54       9.702   8.724  38.435  0.00  0.00            
ATOM    417  CB  VAL X  54      10.347   8.877  37.059  0.00  0.00            
ATOM    418  CG1 VAL X  54      11.880   8.993  37.188  0.00  0.00            
ATOM    419  CG2 VAL X  54      10.035   7.624  36.234  0.00  0.00            
ATOM    420  C   VAL X  54      10.610   9.899  38.810  0.00  0.00            
ATOM    421  O   VAL X  54      11.830   9.939  38.623  0.00  0.00            
ATOM    422  N   ASP X  55       9.929  10.912  39.340  0.00  0.00            
ATOM    423  CA  ASP X  55      10.687  12.041  39.787  0.00  0.00            
ATOM    424  CB  ASP X  55       9.691  13.144  40.150  0.00  0.00            
ATOM    425  CG  ASP X  55       8.766  12.756  41.289  0.00  0.00            
ATOM    426  OD1 ASP X  55       8.157  11.665  41.281  0.00  0.00            
ATOM    427  OD2 ASP X  55       8.635  13.577  42.209  0.00  0.00            
ATOM    428  C   ASP X  55      11.287  11.936  41.103  0.00  0.00            
ATOM    429  O   ASP X  55      10.869  12.586  42.052  0.00  0.00            
ATOM    430  N   ALA X  56      12.263  11.020  41.216  0.00  0.00            
ATOM    431  CA  ALA X  56      12.765  10.783  42.490  0.00  0.00            
ATOM    432  CB  ALA X  56      12.995   9.280  42.694  0.00  0.00            
ATOM    433  C   ALA X  56      13.236  11.995  43.343  0.00  0.00            
ATOM    434  O   ALA X  56      12.964  12.246  44.512  0.00  0.00            
ATOM    435  N   ASP X  57      13.975  12.814  42.598  0.00  0.00            
ATOM    436  CA  ASP X  57      14.359  14.013  43.288  0.00  0.00            
ATOM    437  CB  ASP X  57      15.398  14.713  42.416  0.00  0.00            
ATOM    438  CG  ASP X  57      16.661  13.936  42.129  0.00  0.00            
ATOM    439  OD1 ASP X  57      16.936  12.923  42.805  0.00  0.00            
ATOM    440  OD2 ASP X  57      17.401  14.361  41.214  0.00  0.00            
ATOM    441  C   ASP X  57      13.411  15.120  43.289  0.00  0.00            
ATOM    442  O   ASP X  57      13.647  16.172  43.881  0.00  0.00            
ATOM    443  N   GLY X  58      12.241  14.866  42.703  0.00  0.00            
ATOM    444  CA  GLY X  58      11.255  15.884  42.966  0.00  0.00            
ATOM    445  C   GLY X  58      11.395  17.215  42.476  0.00  0.00            
ATOM    446  O   GLY X  58      11.006  18.244  43.032  0.00  0.00            
ATOM    447  N   ASN X  59      12.037  17.221  41.312  0.00  0.00            
ATOM    448  CA  ASN X  59      12.345  18.584  40.654  0.00  0.00            
ATOM    449  CB  ASN X  59      13.825  18.889  40.398  0.00  0.00            
ATOM    450  CG  ASN X  59      14.530  17.770  39.658  0.00  0.00            
ATOM    451  OD1 ASN X  59      14.330  16.596  39.965  0.00  0.00            
ATOM    452  ND2 ASN X  59      15.362  18.128  38.685  0.00  0.00            
ATOM    453  C   ASN X  59      11.241  19.132  39.741  0.00  0.00            
ATOM    454  O   ASN X  59      11.124  20.323  39.431  0.00  0.00            
ATOM    455  N   GLY X  60      10.419  18.190  39.268  0.00  0.00            
ATOM    456  CA  GLY X  60       9.414  18.397  38.373  0.00  0.00            
ATOM    457  C   GLY X  60       9.528  17.837  37.054  0.00  0.00            
ATOM    458  O   GLY X  60       8.554  17.278  36.528  0.00  0.00            
ATOM    459  N   THR X  61      10.757  17.748  36.540  0.00  0.00            
ATOM    460  CA  THR X  61      11.270  17.149  35.364  0.00  0.00            
ATOM    461  CB  THR X  61      12.190  18.184  34.662  0.00  0.00            
ATOM    462  OG1 THR X  61      13.455  18.258  35.313  0.00  0.00
[truncated: 1,417,167 more chars]
