# Supplementary material for: Structural Transition States Explored With Minimalist Coarse Grained Models: Applications to Calmodulin
Source: Front Mol Biosci. 2019 Oct 15;6:104. doi: 10.3389/fmolb.2019.00104 (PMC6843051; doi:10.3389/fmolb.2019.00104)
Supplement: Supplementary file 2 [file Data_Sheet_2.ZIP › SI/MD_representative_trajectories/All_Atoms_after_Atomistic_Field_local_minimization/closed2openT130_bbfrozen.pdb]

CRYST1    0.000    0.000    0.000  90.00  90.00  90.00 P 1           1
ATOM      1  N   GLU X   1      22.145  -3.737  44.965  0.00  0.00           N
ATOM      2  CA  GLU X   1      21.362  -4.811  44.390  0.00  0.00           C
ATOM      3  C   GLU X   1      21.690  -4.756  42.791  0.00  0.00           C
ATOM      4  O   GLU X   1      21.554  -3.757  42.088  0.00  0.00           O
ATOM      5  CB  GLU X   1      19.859  -4.652  44.725  0.00  0.00           C
ATOM      6  CG  GLU X   1      18.967  -5.799  44.193  0.00  0.00           C
ATOM      7  CD  GLU X   1      17.506  -5.678  44.618  0.00  0.00           C
ATOM      8  OE1 GLU X   1      16.844  -6.728  44.731  0.00  0.00           O
ATOM      9  OE2 GLU X   1      17.030  -4.547  44.838  0.00  0.00           O
ATOM     10  H1  GLU X   1      23.120  -3.872  44.738  1.00  0.00           H
ATOM     11  H2  GLU X   1      21.832  -2.853  44.590  1.00  0.00           H
ATOM     12  H3  GLU X   1      22.030  -3.736  45.968  1.00  0.00           H
ATOM     13  HA  GLU X   1      21.720  -5.760  44.790  1.00  0.00           H
ATOM     14  HB3 GLU X   1      19.490  -3.704  44.330  1.00  0.00           H
ATOM     15  HB2 GLU X   1      19.732  -4.596  45.807  1.00  0.00           H
ATOM     16  HG3 GLU X   1      19.354  -6.757  44.544  1.00  0.00           H
ATOM     17  HG2 GLU X   1      18.999  -5.834  43.102  1.00  0.00           H
ATOM     18  N   GLN X   2      22.180  -5.900  42.296  0.00  0.00           N
ATOM     19  CA  GLN X   2      22.469  -6.096  40.952  0.00  0.00           C
ATOM     20  C   GLN X   2      21.143  -6.442  40.027  0.00  0.00           C
ATOM     21  O   GLN X   2      20.203  -7.189  40.297  0.00  0.00           O
ATOM     22  CB  GLN X   2      23.479  -7.256  40.824  0.00  0.00           C
ATOM     23  CG  GLN X   2      24.859  -6.954  41.448  0.00  0.00           C
ATOM     24  CD  GLN X   2      25.876  -8.077  41.230  0.00  0.00           C
ATOM     25  OE1 GLN X   2      25.519  -9.230  41.000  0.00  0.00           O
ATOM     26  NE2 GLN X   2      27.161  -7.761  41.323  0.00  0.00           N
ATOM     27  H   GLN X   2      22.359  -6.681  42.911  1.00  0.00           H
ATOM     28  HA  GLN X   2      22.969  -5.213  40.555  1.00  0.00           H
ATOM     29  HB3 GLN X   2      23.619  -7.483  39.765  1.00  0.00           H
ATOM     30  HB2 GLN X   2      23.059  -8.161  41.266  1.00  0.00           H
ATOM     31  HG3 GLN X   2      24.765  -6.787  42.521  1.00  0.00           H
ATOM     32  HG2 GLN X   2      25.255  -6.031  41.021  1.00  0.00           H
ATOM     33 HE22 GLN X   2      27.877  -8.464  41.196  1.00  0.00           H
ATOM     34 HE21 GLN X   2      27.453  -6.814  41.522  1.00  0.00           H
ATOM     35  N   LEU X   3      21.195  -5.730  38.906  0.00  0.00           N
ATOM     36  CA  LEU X   3      20.251  -5.790  37.827  0.00  0.00           C
ATOM     37  C   LEU X   3      20.979  -6.671  36.659  0.00  0.00           C
ATOM     38  O   LEU X   3      22.097  -6.444  36.201  0.00  0.00           O
ATOM     39  CB  LEU X   3      19.920  -4.355  37.355  0.00  0.00           C
ATOM     40  CG  LEU X   3      18.684  -4.239  36.437  0.00  0.00           C
ATOM     41  CD1 LEU X   3      17.379  -4.544  37.200  0.00  0.00           C
ATOM     42  CD2 LEU X   3      18.630  -2.867  35.734  0.00  0.00           C
ATOM     43  H   LEU X   3      21.950  -5.075  38.758  1.00  0.00           H
ATOM     44  HA  LEU X   3      19.386  -6.354  38.176  1.00  0.00           H
ATOM     45  HB3 LEU X   3      20.796  -3.959  36.838  1.00  0.00           H
ATOM     46  HB2 LEU X   3      19.770  -3.705  38.218  1.00  0.00           H
ATOM     47  HG  LEU X   3      18.794  -4.985  35.647  1.00  0.00           H
ATOM     48 HD11 LEU X   3      16.640  -3.747  37.115  1.00  0.00           H
ATOM     49 HD12 LEU X   3      16.912  -5.445  36.811  1.00  0.00           H
ATOM     50 HD13 LEU X   3      17.547  -4.706  38.265  1.00  0.00           H
ATOM     51 HD21 LEU X   3      18.317  -2.977  34.695  1.00  0.00           H
ATOM     52 HD22 LEU X   3      17.931  -2.178  36.210  1.00  0.00           H
ATOM     53 HD23 LEU X   3      19.600  -2.369  35.722  1.00  0.00           H
ATOM     54  N   THR X   4      20.266  -7.736  36.270  0.00  0.00           N
ATOM     55  CA  THR X   4      20.672  -8.549  35.224  0.00  0.00           C
ATOM     56  C   THR X   4      20.867  -7.824  33.822  0.00  0.00           C
ATOM     57  O   THR X   4      20.295  -6.758  33.555  0.00  0.00           O
ATOM     58  CB  THR X   4      19.860  -9.869  35.106  0.00  0.00           C
ATOM     59  OG1 THR X   4      18.542  -9.666  34.627  0.00  0.00           O
ATOM     60  CG2 THR X   4      19.800 -10.667  36.419  0.00  0.00           C
ATOM     61  H   THR X   4      19.404  -7.967  36.743  1.00  0.00           H
ATOM     62  HA  THR X   4      21.707  -8.747  35.503  1.00  0.00           H
ATOM     63  HB  THR X   4      20.359 -10.509  34.375  1.00  0.00           H
ATOM     64  HG1 THR X   4      18.164 -10.539  34.444  1.00  0.00           H
ATOM     65 HG21 THR X   4      19.263 -11.607  36.290  1.00  0.00           H
ATOM     66 HG22 THR X   4      20.805 -10.915  36.762  1.00  0.00           H
ATOM     67 HG23 THR X   4      19.314 -10.116  37.223  1.00  0.00           H
ATOM     68  N   GLU X   5      21.517  -8.537  32.892  0.00  0.00           N
ATOM     69  CA  GLU X   5      21.522  -7.974  31.593  0.00  0.00           C
ATOM     70  C   GLU X   5      20.186  -8.058  30.836  0.00  0.00           C
ATOM     71  O   GLU X   5      19.770  -7.133  30.155  0.00  0.00           O
ATOM     72  CB  GLU X   5      22.648  -8.690  30.805  0.00  0.00           C
ATOM     73  CG  GLU X   5      22.907  -8.156  29.375  0.00  0.00           C
ATOM     74  CD  GLU X   5      24.095  -8.815  28.676  0.00  0.00           C
ATOM     75  OE1 GLU X   5      24.516  -9.914  29.088  0.00  0.00           O
ATOM     76  OE2 GLU X   5      24.600  -8.220  27.704  0.00  0.00           O
ATOM     77  H   GLU X   5      21.959  -9.410  33.142  1.00  0.00           H
ATOM     78  HA  GLU X   5      21.874  -6.943  31.628  1.00  0.00           H
ATOM     79  HB3 GLU X   5      22.426  -9.757  30.744  1.00  0.00           H
ATOM     80  HB2 GLU X   5      23.579  -8.612  31.370  1.00  0.00           H
ATOM     81  HG3 GLU X   5      23.082  -7.079  29.416  1.00  0.00           H
ATOM     82  HG2 GLU X   5      22.029  -8.303  28.745  1.00  0.00           H
ATOM     83  N   GLU X   6      19.534  -9.213  30.969  0.00  0.00           N
ATOM     84  CA  GLU X   6      18.226  -9.422  30.348  0.00  0.00           C
ATOM     85  C   GLU X   6      17.250  -8.378  30.824  0.00  0.00           C
ATOM     86  O   GLU X   6      16.535  -7.811  29.986  0.00  0.00           O
ATOM     87  CB  GLU X   6      17.724 -10.851  30.635  0.00  0.00           C
ATOM     88  CG  GLU X   6      18.679 -11.957  30.132  0.00  0.00           C
ATOM     89  CD  GLU X   6      18.153 -13.363  30.400  0.00  0.00           C
ATOM     90  OE1 GLU X   6      17.781 -13.652  31.554  0.00  0.00           O
ATOM     91  OE2 GLU X   6      18.134 -14.174  29.453  0.00  0.00           O
ATOM     92  H   GLU X   6      19.942  -9.964  31.507  1.00  0.00           H
ATOM     93  HA  GLU X   6      18.350  -9.286  29.274  1.00  0.00           H
ATOM     94  HB3 GLU X   6      16.747 -10.986  30.166  1.00  0.00           H
ATOM     95  HB2 GLU X   6      17.555 -10.971  31.707  1.00  0.00           H
ATOM     96  HG3 GLU X   6      19.656 -11.871  30.609  1.00  0.00           H
ATOM     97  HG2 GLU X   6      18.849 -11.833  29.061  1.00  0.00           H
ATOM     98  N   GLN X   7      17.256  -8.046  32.114  0.00  0.00           N
ATOM     99  CA  GLN X   7      16.427  -6.991  32.680  0.00  0.00           C
ATOM    100  C   GLN X   7      16.760  -5.691  31.919  0.00  0.00           C
ATOM    101  O   GLN X   7      15.860  -4.968  31.468  0.00  0.00           O
ATOM    102  CB  GLN X   7      16.553  -6.898  34.209  0.00  0.00           C
ATOM    103  CG  GLN X   7      15.684  -7.970  34.899  0.00  0.00           C
ATOM    104  CD  GLN X   7      15.905  -8.027  36.405  0.00  0.00           C
ATOM    105  OE1 GLN X   7      15.104  -7.519  37.186  0.00  0.00           O
ATOM    106  NE2 GLN X   7      16.995  -8.653  36.822  0.00  0.00           N
ATOM    107  H   GLN X   7      17.859  -8.536  32.759  1.00  0.00           H
ATOM    108  HA  GLN X   7      15.389  -7.240  32.460  1.00  0.00           H
ATOM    109  HB3 GLN X   7      16.223  -5.913  34.543  1.00  0.00           H
ATOM    110  HB2 GLN X   7      17.598  -6.985  34.507  1.00  0.00           H
ATOM    111  HG3 GLN X   7      15.889  -8.955  34.479  1.00  0.00           H
ATOM    112  HG2 GLN X   7      14.629  -7.774  34.704  1.00  0.00           H
ATOM    113 HE22 GLN X   7      17.179  -8.778  37.807  1.00  0.00           H
ATOM    114 HE21 GLN X   7      17.606  -9.079  36.126  1.00  0.00           H
ATOM    115  N   ILE X   8      18.054  -5.415  31.768  0.00  0.00           N
ATOM    116  CA  ILE X   8      18.483  -4.210  31.089  0.00  0.00           C
ATOM    117  C   ILE X   8      18.003  -4.326  29.570  0.00  0.00           C
ATOM    118  O   ILE X   8      17.518  -3.345  29.016  0.00  0.00           O
ATOM    119  CB  ILE X   8      20.022  -3.972  31.183  0.00  0.00           C
ATOM    120  CG1 ILE X   8      20.421  -3.603  32.630  0.00  0.00           C
ATOM    121  CG2 ILE X   8      20.570  -2.907  30.208  0.00  0.00           C
ATOM    122  CD1 ILE X   8      21.923  -3.739  32.925  0.00  0.00           C
ATOM    123  H   ILE X   8      18.751  -6.050  32.129  1.00  0.00           H
ATOM    124  HA  ILE X   8      18.022  -3.340  31.556  1.00  0.00           H
ATOM    125  HB  ILE X   8      20.523  -4.906  30.936  1.00  0.00           H
ATOM    126 HG13 ILE X   8      19.882  -4.231  33.339  1.00  0.00           H
ATOM    127 HG12 ILE X   8      20.100  -2.584  32.848  1.00  0.00           H
ATOM    128 HG21 ILE X   8      21.637  -2.741  30.356  1.00  0.00           H
ATOM    129 HG22 ILE X   8      20.448  -3.205  29.167  1.00  0.00           H
ATOM    130 HG23 ILE X   8      20.064  -1.951  30.345  1.00  0.00           H
ATOM    131 HD11 ILE X   8      22.087  -3.995  33.973  1.00  0.00           H
ATOM    132 HD12 ILE X   8      22.386  -4.522  32.324  1.00  0.00           H
ATOM    133 HD13 ILE X   8      22.450  -2.806  32.727  1.00  0.00           H
ATOM    134  N   ALA X   9      18.119  -5.500  28.952  0.00  0.00           N
ATOM    135  CA  ALA X   9      17.659  -5.706  27.631  0.00  0.00           C
ATOM    136  C   ALA X   9      16.149  -5.410  27.513  0.00  0.00           C
ATOM    137  O   ALA X   9      15.637  -4.826  26.559  0.00  0.00           O
ATOM    138  CB  ALA X   9      18.007  -7.120  27.136  0.00  0.00           C
ATOM    139  H   ALA X   9      18.548  -6.281  29.428  1.00  0.00           H
ATOM    140  HA  ALA X   9      18.192  -5.018  26.975  1.00  0.00           H
ATOM    141  HB1 ALA X   9      17.838  -7.196  26.062  1.00  0.00           H
ATOM    142  HB2 ALA X   9      19.054  -7.362  27.320  1.00  0.00           H
ATOM    143  HB3 ALA X   9      17.393  -7.885  27.606  1.00  0.00           H
ATOM    144  N   GLU X  10      15.440  -5.879  28.538  0.00  0.00           N
ATOM    145  CA  GLU X  10      13.939  -5.706  28.452  0.00  0.00           C
ATOM    146  C   GLU X  10      13.615  -4.155  28.463  0.00  0.00           C
ATOM    147  O   GLU X  10      12.795  -3.642  27.709  0.00  0.00           O
ATOM    148  CB  GLU X  10      13.257  -6.379  29.669  0.00  0.00           C
ATOM    149  CG  GLU X  10      13.185  -7.923  29.628  0.00  0.00           C
ATOM    150  CD  GLU X  10      12.202  -8.492  28.608  0.00  0.00           C
ATOM    151  OE1 GLU X  10      11.175  -7.842  28.332  0.00  0.00           O
ATOM    152  OE2 GLU X  10      12.440  -9.624  28.143  0.00  0.00           O
ATOM    153  H   GLU X  10      15.909  -6.321  29.316  1.00  0.00           H
ATOM    154  HA  GLU X  10      13.537  -6.187  27.560  1.00  0.00           H
ATOM    155  HB3 GLU X  10      12.246  -5.983  29.783  1.00  0.00           H
ATOM    156  HB2 GLU X  10      13.768  -6.086  30.584  1.00  0.00           H
ATOM    157  HG3 GLU X  10      12.893  -8.293  30.612  1.00  0.00           H
ATOM    158  HG2 GLU X  10      14.171  -8.339  29.428  1.00  0.00           H
ATOM    159  N   PHE X  11      14.302  -3.440  29.351  0.00  0.00           N
ATOM    160  CA  PHE X  11      14.035  -2.005  29.425  0.00  0.00           C
ATOM    161  C   PHE X  11      14.499  -1.320  28.093  0.00  0.00           C
ATOM    162  O   PHE X  11      13.808  -0.450  27.573  0.00  0.00           O
ATOM    163  CB  PHE X  11      14.786  -1.408  30.636  0.00  0.00           C
ATOM    164  CG  PHE X  11      14.413  -1.959  32.007  0.00  0.00           C
ATOM    165  CD1 PHE X  11      15.415  -2.200  32.973  0.00  0.00           C
ATOM    166  CD2 PHE X  11      13.061  -2.101  32.386  0.00  0.00           C
ATOM    167  CE1 PHE X  11      15.069  -2.642  34.243  0.00  0.00           C
ATOM    168  CE2 PHE X  11      12.734  -2.538  33.663  0.00  0.00           C
ATOM    169  CZ  PHE X  11      13.735  -2.817  34.585  0.00  0.00           C
ATOM    170  H   PHE X  11      14.982  -3.892  29.946  1.00  0.00           H
ATOM    171  HA  PHE X  11      12.962  -1.854  29.541  1.00  0.00           H
ATOM    172  HB3 PHE X  11      14.632  -0.331  30.660  1.00  0.00           H
ATOM    173  HB2 PHE X  11      15.858  -1.546  30.487  1.00  0.00           H
ATOM    174  HD1 PHE X  11      16.457  -2.052  32.728  1.00  0.00           H
ATOM    175  HD2 PHE X  11      12.272  -1.869  31.688  1.00  0.00           H
ATOM    176  HE1 PHE X  11      15.841  -2.846  34.970  1.00  0.00           H
ATOM    177  HE2 PHE X  11      11.696  -2.654  33.941  1.00  0.00           H
ATOM    178  HZ  PHE X  11      13.474  -3.157  35.577  1.00  0.00           H
ATOM    179  N   LYS X  12      15.638  -1.738  27.545  0.00  0.00           N
ATOM    180  CA  LYS X  12      16.097  -1.204  26.317  0.00  0.00           C
ATOM    181  C   LYS X  12      15.067  -1.475  25.144  0.00  0.00           C
ATOM    182  O   LYS X  12      14.765  -0.599  24.340  0.00  0.00           O
ATOM    183  CB  LYS X  12      17.517  -1.697  25.977  0.00  0.00           C
ATOM    184  CG  LYS X  12      18.613  -1.003  26.805  0.00  0.00           C
ATOM    185  CD  LYS X  12      20.029  -1.473  26.435  0.00  0.00           C
ATOM    186  CE  LYS X  12      21.128  -0.673  27.163  0.00  0.00           C
ATOM    187  NZ  LYS X  12      22.483  -1.119  26.792  0.00  0.00           N
ATOM    188  H   LYS X  12      16.190  -2.447  28.006  1.00  0.00           H
ATOM    189  HA  LYS X  12      16.109  -0.123  26.453  1.00  0.00           H
ATOM    190  HB3 LYS X  12      17.716  -1.484  24.925  1.00  0.00           H
ATOM    191  HB2 LYS X  12      17.577  -2.782  26.078  1.00  0.00           H
ATOM    192  HG3 LYS X  12      18.436  -1.171  27.867  1.00  0.00           H
ATOM    193  HG2 LYS X  12      18.538   0.075  26.651  1.00  0.00           H
ATOM    194  HD3 LYS X  12      20.166  -1.390  25.356  1.00  0.00           H
ATOM    195  HD2 LYS X  12      20.122  -2.533  26.675  1.00  0.00           H
ATOM    196  HE3 LYS X  12      21.008  -0.764  28.243  1.00  0.00           H
ATOM    197  HE2 LYS X  12      21.034   0.388  26.928  1.00  0.00           H
ATOM    198  HZ1 LYS X  12      23.169  -0.573  27.285  1.00  0.00           H
ATOM    199  HZ2 LYS X  12      22.626  -2.085  27.027  1.00  0.00           H
ATOM    200  HZ3 LYS X  12      22.642  -0.998  25.808  1.00  0.00           H
ATOM    201  N   GLU X  13      14.540  -2.696  25.089  0.00  0.00           N
ATOM    202  CA  GLU X  13      13.582  -3.003  24.080  0.00  0.00           C
ATOM    203  C   GLU X  13      12.343  -2.145  24.161  0.00  0.00           C
ATOM    204  O   GLU X  13      11.854  -1.622  23.163  0.00  0.00           O
ATOM    205  CB  GLU X  13      13.275  -4.515  24.078  0.00  0.00           C
ATOM    206  CG  GLU X  13      14.445  -5.343  23.492  0.00  0.00           C
ATOM    207  CD  GLU X  13      14.235  -6.855  23.500  0.00  0.00           C
ATOM    208  OE1 GLU X  13      13.124  -7.321  23.816  0.00  0.00           O
ATOM    209  OE2 GLU X  13      15.196  -7.569  23.147  0.00  0.00           O
ATOM    210  H   GLU X  13      14.820  -3.397  25.760  1.00  0.00           H
ATOM    211  HA  GLU X  13      14.049  -2.820  23.113  1.00  0.00           H
ATOM    212  HB3 GLU X  13      12.372  -4.709  23.496  1.00  0.00           H
ATOM    213  HB2 GLU X  13      13.057  -4.852  25.093  1.00  0.00           H
ATOM    214  HG3 GLU X  13      15.368  -5.124  24.028  1.00  0.00           H
ATOM    215  HG2 GLU X  13      14.619  -5.038  22.459  1.00  0.00           H
ATOM    216  N   ALA X  14      11.871  -1.946  25.385  0.00  0.00           N
ATOM    217  CA  ALA X  14      10.642  -1.140  25.639  0.00  0.00           C
ATOM    218  C   ALA X  14      10.947   0.364  25.223  0.00  0.00           C
ATOM    219  O   ALA X  14      10.185   1.051  24.560  0.00  0.00           O
ATOM    220  CB  ALA X  14      10.179  -1.278  27.096  0.00  0.00           C
ATOM    221  H   ALA X  14      12.347  -2.346  26.181  1.00  0.00           H
ATOM    222  HA  ALA X  14       9.895  -1.501  24.932  1.00  0.00           H
ATOM    223  HB1 ALA X  14       9.283  -0.683  27.275  1.00  0.00           H
ATOM    224  HB2 ALA X  14       9.943  -2.314  27.338  1.00  0.00           H
ATOM    225  HB3 ALA X  14      10.946  -0.938  27.794  1.00  0.00           H
ATOM    226  N   PHE X  15      12.078   0.835  25.749  0.00  0.00           N
ATOM    227  CA  PHE X  15      12.457   2.213  25.462  0.00  0.00           C
ATOM    228  C   PHE X  15      12.588   2.440  23.938  0.00  0.00           C
ATOM    229  O   PHE X  15      12.212   3.457  23.359  0.00  0.00           O
ATOM    230  CB  PHE X  15      13.769   2.599  26.172  0.00  0.00           C
ATOM    231  CG  PHE X  15      13.778   2.581  27.693  0.00  0.00           C
ATOM    232  CD1 PHE X  15      12.676   2.122  28.448  0.00  0.00           C
ATOM    233  CD2 PHE X  15      14.968   2.916  28.368  0.00  0.00           C
ATOM    234  CE1 PHE X  15      12.806   1.928  29.808  0.00  0.00           C
ATOM    235  CE2 PHE X  15      15.054   2.758  29.744  0.00  0.00           C
ATOM    236  CZ  PHE X  15      13.974   2.264  30.454  0.00  0.00           C
ATOM    237  H   PHE X  15      12.650   0.240  26.331  1.00  0.00           H
ATOM    238  HA  PHE X  15      11.680   2.874  25.846  1.00  0.00           H
ATOM    239  HB3 PHE X  15      14.081   3.594  25.848  1.00  0.00           H
ATOM    240  HB2 PHE X  15      14.556   1.921  25.840  1.00  0.00           H
ATOM    241  HD1 PHE X  15      11.734   1.858  27.995  1.00  0.00           H
ATOM    242  HD2 PHE X  15      15.820   3.270  27.809  1.00  0.00           H
ATOM    243  HE1 PHE X  15      11.990   1.514  30.371  1.00  0.00           H
ATOM    244  HE2 PHE X  15      15.963   3.000  30.272  1.00  0.00           H
ATOM    245  HZ  PHE X  15      14.018   2.118  31.515  1.00  0.00           H
ATOM    246  N   ALA X  16      13.169   1.422  23.307  0.00  0.00           N
ATOM    247  CA  ALA X  16      13.398   1.584  21.823  0.00  0.00           C
ATOM    248  C   ALA X  16      12.080   1.683  21.058  0.00  0.00           C
ATOM    249  O   ALA X  16      11.934   2.368  20.031  0.00  0.00           O
ATOM    250  CB  ALA X  16      14.273   0.440  21.292  0.00  0.00           C
ATOM    251  H   ALA X  16      13.433   0.594  23.821  1.00  0.00           H
ATOM    252  HA  ALA X  16      13.913   2.535  21.686  1.00  0.00           H
ATOM    253  HB1 ALA X  16      14.445   0.545  20.220  1.00  0.00           H
ATOM    254  HB2 ALA X  16      15.247   0.432  21.780  1.00  0.00           H
ATOM    255  HB3 ALA X  16      13.806  -0.531  21.459  1.00  0.00           H
ATOM    256  N   LEU X  17      11.099   0.975  21.615  0.00  0.00           N
ATOM    257  CA  LEU X  17       9.755   0.891  20.896  0.00  0.00           C
ATOM    258  C   LEU X  17       9.051   2.279  20.880  0.00  0.00           C
ATOM    259  O   LEU X  17       8.072   2.540  20.184  0.00  0.00           O
ATOM    260  CB  LEU X  17       8.852  -0.209  21.496  0.00  0.00           C
ATOM    261  CG  LEU X  17       9.241  -1.674  21.170  0.00  0.00           C
ATOM    262  CD1 LEU X  17       8.256  -2.673  21.816  0.00  0.00           C
ATOM    263  CD2 LEU X  17       9.501  -1.960  19.680  0.00  0.00           C
ATOM    264  H   LEU X  17      11.252   0.507  22.497  1.00  0.00           H
ATOM    265  HA  LEU X  17      10.013   0.702  19.854  1.00  0.00           H
ATOM    266  HB3 LEU X  17       7.834  -0.035  21.155  1.00  0.00           H
ATOM    267  HB2 LEU X  17       8.804  -0.079  22.577  1.00  0.00           H
ATOM    268  HG  LEU X  17      10.192  -1.861  21.636  1.00  0.00           H
ATOM    269 HD11 LEU X  17       8.782  -3.363  22.476  1.00  0.00           H
ATOM    270 HD12 LEU X  17       7.500  -2.167  22.418  1.00  0.00           H
ATOM    271 HD13 LEU X  17       7.719  -3.274  21.083  1.00  0.00           H
ATOM    272 HD21 LEU X  17      10.560  -2.147  19.500  1.00  0.00           H
ATOM    273 HD22 LEU X  17       8.965  -2.838  19.329  1.00  0.00           H
ATOM    274 HD23 LEU X  17       9.211  -1.129  19.045  1.00  0.00           H
ATOM    275  N   PHE X  18       9.529   3.117  21.796  0.00  0.00           N
ATOM    276  CA  PHE X  18       8.895   4.470  21.915  0.00  0.00           C
ATOM    277  C   PHE X  18       9.862   5.500  21.376  0.00  0.00           C
ATOM    278  O   PHE X  18       9.503   6.637  21.105  0.00  0.00           O
ATOM    279  CB  PHE X  18       8.580   4.799  23.397  0.00  0.00           C
ATOM    280  CG  PHE X  18       7.357   4.162  24.041  0.00  0.00           C
ATOM    281  CD1 PHE X  18       6.304   4.977  24.512  0.00  0.00           C
ATOM    282  CD2 PHE X  18       7.266   2.765  24.214  0.00  0.00           C
ATOM    283  CE1 PHE X  18       5.214   4.406  25.154  0.00  0.00           C
ATOM    284  CE2 PHE X  18       6.170   2.212  24.863  0.00  0.00           C
ATOM    285  CZ  PHE X  18       5.151   3.030  25.336  0.00  0.00           C
ATOM    286  H   PHE X  18      10.298   2.834  22.387  1.00  0.00           H
ATOM    287  HA  PHE X  18       8.008   4.481  21.282  1.00  0.00           H
ATOM    288  HB3 PHE X  18       8.473   5.879  23.507  1.00  0.00           H
ATOM    289  HB2 PHE X  18       9.446   4.543  24.011  1.00  0.00           H
ATOM    290  HD1 PHE X  18       6.349   6.050  24.397  1.00  0.00           H
ATOM    291  HD2 PHE X  18       8.054   2.119  23.859  1.00  0.00           H
ATOM    292  HE1 PHE X  18       4.416   5.035  25.522  1.00  0.00           H
ATOM    293  HE2 PHE X  18       6.112   1.142  25.002  1.00  0.00           H
ATOM    294  HZ  PHE X  18       4.302   2.592  25.841  1.00  0.00           H
ATOM    295  N   ASP X  19      11.114   5.083  21.224  0.00  0.00           N
ATOM    296  CA  ASP X  19      12.176   5.996  20.713  0.00  0.00           C
ATOM    297  C   ASP X  19      12.371   5.472  19.309  0.00  0.00           C
ATOM    298  O   ASP X  19      13.386   4.825  19.046  0.00  0.00           O
ATOM    299  CB  ASP X  19      13.620   5.816  21.371  0.00  0.00           C
ATOM    300  CG  ASP X  19      14.049   6.137  22.801  0.00  0.00           C
ATOM    301  OD1 ASP X  19      13.265   6.090  23.757  0.00  0.00           O
ATOM    302  OD2 ASP X  19      15.284   6.267  22.959  0.00  0.00           O
ATOM    303  H   ASP X  19      11.361   4.132  21.456  1.00  0.00           H
ATOM    304  HA  ASP X  19      12.019   7.068  20.833  1.00  0.00           H
ATOM    305  HB3 ASP X  19      14.318   6.391  20.756  1.00  0.00           H
ATOM    306  HB2 ASP X  19      13.911   4.767  21.311  1.00  0.00           H
ATOM    307  N   LYS X  20      11.433   5.750  18.409  0.00  0.00           N
ATOM    308  CA  LYS X  20      11.496   5.208  17.029  0.00  0.00           C
ATOM    309  C   LYS X  20      12.738   5.556  16.249  0.00  0.00           C
ATOM    310  O   LYS X  20      13.387   4.671  15.685  0.00  0.00           O
ATOM    311  CB  LYS X  20      10.199   5.386  16.215  0.00  0.00           C
ATOM    312  CG  LYS X  20       9.409   6.688  16.435  0.00  0.00           C
ATOM    313  CD  LYS X  20       7.927   6.416  16.715  0.00  0.00           C
ATOM    314  CE  LYS X  20       7.668   5.685  18.054  0.00  0.00           C
ATOM    315  NZ  LYS X  20       6.254   5.330  18.204  0.00  0.00           N
ATOM    316  H   LYS X  20      10.654   6.343  18.658  1.00  0.00           H
ATOM    317  HA  LYS X  20      11.543   4.127  17.157  1.00  0.00           H
ATOM    318  HB3 LYS X  20       9.564   4.531  16.441  1.00  0.00           H
ATOM    319  HB2 LYS X  20      10.400   5.259  15.149  1.00  0.00           H
ATOM    320  HG3 LYS X  20       9.494   7.303  15.538  1.00  0.00           H
ATOM    321  HG2 LYS X  20       9.828   7.300  17.231  1.00  0.00           H
ATOM    322  HD3 LYS X  20       7.506   5.848  15.884  1.00  0.00           H
ATOM    323  HD2 LYS X  20       7.412   7.376  16.708  1.00  0.00           H
ATOM    324  HE3 LYS X  20       7.954   6.321  18.887  1.00  0.00           H
ATOM    325  HE2 LYS X  20       8.254   4.771  18.152  1.00  0.00           H
ATOM    326  HZ1 LYS X  20       6.079   4.954  19.123  1.00  0.00           H
ATOM    327  HZ2 LYS X  20       5.710   6.188  18.078  1.00  0.00           H
ATOM    328  HZ3 LYS X  20       5.980   4.656  17.508  1.00  0.00           H
ATOM    329  N   ASP X  21      13.134   6.821  16.285  0.00  0.00           N
ATOM    330  CA  ASP X  21      14.343   7.292  15.570  0.00  0.00           C
ATOM    331  C   ASP X  21      15.706   6.825  16.166  0.00  0.00           C
ATOM    332  O   ASP X  21      16.735   6.886  15.496  0.00  0.00           O
ATOM    333  CB  ASP X  21      14.365   8.823  15.312  0.00  0.00           C
ATOM    334  CG  ASP X  21      13.266   9.361  14.391  0.00  0.00           C
ATOM    335  OD1 ASP X  21      12.709   8.591  13.582  0.00  0.00           O
ATOM    336  OD2 ASP X  21      13.059  10.591  14.386  0.00  0.00           O
ATOM    337  H   ASP X  21      12.606   7.501  16.813  1.00  0.00           H
ATOM    338  HA  ASP X  21      14.289   6.835  14.582  1.00  0.00           H
ATOM    339  HB3 ASP X  21      15.326   9.110  14.880  1.00  0.00           H
ATOM    340  HB2 ASP X  21      14.284   9.328  16.276  1.00  0.00           H
ATOM    341  N   GLY X  22      15.682   6.362  17.406  0.00  0.00           N
ATOM    342  CA  GLY X  22      16.916   5.883  18.028  0.00  0.00           C
ATOM    343  C   GLY X  22      17.836   6.918  18.417  0.00  0.00           C
ATOM    344  O   GLY X  22      19.056   6.753  18.345  0.00  0.00           O
ATOM    345  H   GLY X  22      14.813   6.340  17.920  1.00  0.00           H
ATOM    346  HA3 GLY X  22      17.417   5.191  17.350  1.00  0.00           H
ATOM    347  HA2 GLY X  22      16.669   5.274  18.898  1.00  0.00           H
ATOM    348  N   ASP X  23      17.284   8.038  18.874  0.00  0.00           N
ATOM    349  CA  ASP X  23      18.273   9.235  19.248  0.00  0.00           C
ATOM    350  C   ASP X  23      18.461   9.269  20.763  0.00  0.00           C
ATOM    351  O   ASP X  23      19.170  10.099  21.300  0.00  0.00           O
ATOM    352  CB  ASP X  23      17.675  10.615  18.845  0.00  0.00           C
ATOM    353  CG  ASP X  23      17.512  10.873  17.347  0.00  0.00           C
ATOM    354  OD1 ASP X  23      18.264  10.291  16.539  0.00  0.00           O
ATOM    355  OD2 ASP X  23      16.738  11.789  17.005  0.00  0.00           O
ATOM    356  H   ASP X  23      16.281   8.103  18.971  1.00  0.00           H
ATOM    357  HA  ASP X  23      19.201   9.249  18.677  1.00  0.00           H
ATOM    358  HB3 ASP X  23      18.298  11.421  19.238  1.00  0.00           H
ATOM    359  HB2 ASP X  23      16.693  10.713  19.312  1.00  0.00           H
ATOM    360  N   GLY X  24      17.775   8.387  21.467  0.00  0.00           N
ATOM    361  CA  GLY X  24      18.002   8.340  22.952  0.00  0.00           C
ATOM    362  C   GLY X  24      17.107   9.270  23.741  0.00  0.00           C
ATOM    363  O   GLY X  24      17.385   9.691  24.863  0.00  0.00           O
ATOM    364  H   GLY X  24      17.122   7.770  21.005  1.00  0.00           H
ATOM    365  HA3 GLY X  24      19.045   8.574  23.166  1.00  0.00           H
ATOM    366  HA2 GLY X  24      17.864   7.319  23.307  1.00  0.00           H
ATOM    367  N   THR X  25      15.994   9.617  23.097  0.00  0.00           N
ATOM    368  CA  THR X  25      14.982  10.545  23.785  0.00  0.00           C
ATOM    369  C   THR X  25      13.523   9.920  23.374  0.00  0.00           C
ATOM    370  O   THR X  25      13.394   9.179  22.375  0.00  0.00           O
ATOM    371  CB  THR X  25      15.117  12.009  23.285  0.00  0.00           C
ATOM    372  OG1 THR X  25      15.082  12.098  21.868  0.00  0.00           O
ATOM    373  CG2 THR X  25      16.403  12.700  23.761  0.00  0.00           C
ATOM    374  H   THR X  25      15.821   9.270  22.164  1.00  0.00           H
ATOM    375  HA  THR X  25      15.105  10.448  24.864  1.00  0.00           H
ATOM    376  HB  THR X  25      14.268  12.577  23.667  1.00  0.00           H
ATOM    377  HG1 THR X  25      15.247  13.016  21.615  1.00  0.00           H
ATOM    378 HG21 THR X  25      16.429  13.750  23.468  1.00  0.00           H
ATOM    379 HG22 THR X  25      16.477  12.665  24.849  1.00  0.00           H
ATOM    380 HG23 THR X  25      17.295  12.219  23.357  1.00  0.00           H
ATOM    381  N   ILE X  26      12.503  10.342  24.113  0.00  0.00           N
ATOM    382  CA  ILE X  26      11.200  10.046  23.569  0.00  0.00           C
ATOM    383  C   ILE X  26      10.428  11.216  23.284  0.00  0.00           C
ATOM    384  O   ILE X  26      10.171  11.843  24.311  0.00  0.00           O
ATOM    385  CB  ILE X  26      10.318   9.098  24.465  0.00  0.00           C
ATOM    386  CG1 ILE X  26      11.003   7.741  24.648  0.00  0.00           C
ATOM    387  CG2 ILE X  26       8.861   8.869  23.970  0.00  0.00           C
ATOM    388  CD1 ILE X  26      10.518   6.917  25.838  0.00  0.00           C
ATOM    389  H   ILE X  26      12.676  10.828  24.981  1.00  0.00           H
ATOM    390  HA  ILE X  26      11.361   9.534  22.620  1.00  0.00           H
ATOM    391  HB  ILE X  26      10.240   9.553  25.449  1.00  0.00           H
ATOM    392 HG13 ILE X  26      12.065   7.907  24.816  1.00  0.00           H
ATOM    393 HG12 ILE X  26      10.925   7.161  23.728  1.00  0.00           H
ATOM    394 HG21 ILE X  26       8.310   8.178  24.605  1.00  0.00           H
ATOM    395 HG22 ILE X  26       8.277   9.789  23.962  1.00  0.00           H
ATOM    396 HG23 ILE X  26       8.849   8.460  22.960  1.00  0.00           H
ATOM    397 HD11 ILE X  26      10.567   5.851  25.618  1.00  0.00           H
ATOM    398 HD12 ILE X  26      11.170   7.097  26.691  1.00  0.00           H
ATOM    399 HD13 ILE X  26       9.497   7.152  26.129  1.00  0.00           H
ATOM    400  N   THR X  27      10.037  11.637  22.077  0.00  0.00           N
ATOM    401  CA  THR X  27       9.297  13.080  22.342  0.00  0.00           C
ATOM    402  C   THR X  27       7.870  12.874  22.314  0.00  0.00           C
ATOM    403  O   THR X  27       7.495  11.715  22.133  0.00  0.00           O
ATOM    404  CB  THR X  27       9.680  13.956  21.100  0.00  0.00           C
ATOM    405  OG1 THR X  27       9.450  13.255  19.880  0.00  0.00           O
ATOM    406  CG2 THR X  27      11.155  14.374  21.050  0.00  0.00           C
ATOM    407  H   THR X  27      10.228  11.075  21.260  1.00  0.00           H
ATOM    408  HA  THR X  27       9.606  13.500  23.299  1.00  0.00           H
ATOM    409  HB  THR X  27       9.081  14.869  21.070  1.00  0.00           H
ATOM    410  HG1 THR X  27      10.076  12.498  19.847  1.00  0.00           H
ATOM    411 HG21 THR X  27      11.431  14.754  20.065  1.00  0.00           H
ATOM    412 HG22 THR X  27      11.344  15.185  21.744  1.00  0.00           H
ATOM    413 HG23 THR X  27      11.830  13.551  21.288  1.00  0.00           H
ATOM    414  N   THR X  28       7.025  13.889  22.437  0.00  0.00           N
ATOM    415  CA  THR X  28       5.537  13.709  22.426  0.00  0.00           C
ATOM    416  C   THR X  28       5.083  13.008  21.145  0.00  0.00           C
ATOM    417  O   THR X  28       4.163  12.191  21.159  0.00  0.00           O
ATOM    418  CB  THR X  28       4.811  15.084  22.501  0.00  0.00           C
ATOM    419  OG1 THR X  28       5.353  15.997  21.553  0.00  0.00           O
ATOM    420  CG2 THR X  28       4.927  15.765  23.868  0.00  0.00           C
ATOM    421  H   THR X  28       7.377  14.829  22.543  1.00  0.00           H
ATOM    422  HA  THR X  28       5.271  13.070  23.268  1.00  0.00           H
ATOM    423  HB  THR X  28       3.749  14.949  22.280  1.00  0.00           H
ATOM    424  HG1 THR X  28       4.865  16.830  21.617  1.00  0.00           H
ATOM    425 HG21 THR X  28       4.358  16.694  23.891  1.00  0.00           H
ATOM    426 HG22 THR X  28       4.523  15.127  24.653  1.00  0.00           H
ATOM    427 HG23 THR X  28       5.961  15.997  24.124  1.00  0.00           H
ATOM    428  N   LYS X  29       5.754  13.321  20.038  0.00  0.00           N
ATOM    429  CA  LYS X  29       5.401  12.698  18.749  0.00  0.00           C
ATOM    430  C   LYS X  29       5.525  11.122  18.890  0.00  0.00           C
ATOM    431  O   LYS X  29       4.663  10.340  18.496  0.00  0.00           O
ATOM    432  CB  LYS X  29       6.253  13.264  17.598  0.00  0.00           C
ATOM    433  CG  LYS X  29       6.033  14.768  17.356  0.00  0.00           C
ATOM    434  CD  LYS X  29       6.862  15.304  16.177  0.00  0.00           C
ATOM    435  CE  LYS X  29       6.648  16.811  15.936  0.00  0.00           C
ATOM    436  NZ  LYS X  29       7.444  17.315  14.804  0.00  0.00           N
ATOM    437  H   LYS X  29       6.510  13.989  20.078  1.00  0.00           H
ATOM    438  HA  LYS X  29       4.339  12.898  18.607  1.00  0.00           H
ATOM    439  HB3 LYS X  29       6.010  12.719  16.684  1.00  0.00           H
ATOM    440  HB2 LYS X  29       7.310  13.071  17.793  1.00  0.00           H
ATOM    441  HG3 LYS X  29       6.287  15.328  18.257  1.00  0.00           H
ATOM    442  HG2 LYS X  29       4.973  14.953  17.173  1.00  0.00           H
ATOM    443  HD3 LYS X  29       6.603  14.747  15.275  1.00  0.00           H
ATOM    444  HD2 LYS X  29       7.918  15.108  16.365  1.00  0.00           H
ATOM    445  HE3 LYS X  29       6.915  17.375  16.831  1.00  0.00           H
ATOM    446  HE2 LYS X  29       5.593  17.013  15.740  1.00  0.00           H
ATOM    447  HZ1 LYS X  29       7.277  18.298  14.680  1.00  0.00           H
ATOM    448  HZ2 LYS X  29       8.426  17.185  14.969  1.00  0.00           H
ATOM    449  HZ3 LYS X  29       7.193  16.848  13.951  1.00  0.00           H
ATOM    450  N   GLU X  30       6.651  10.723  19.467  0.00  0.00           N
ATOM    451  CA  GLU X  30       6.923   9.311  19.621  0.00  0.00           C
ATOM    452  C   GLU X  30       5.986   8.660  20.553  0.00  0.00           C
ATOM    453  O   GLU X  30       5.410   7.609  20.248  0.00  0.00           O
ATOM    454  CB  GLU X  30       8.429   9.222  19.863  0.00  0.00           C
ATOM    455  CG  GLU X  30       9.257   9.930  18.755  0.00  0.00           C
ATOM    456  CD  GLU X  30      10.743   9.964  19.049  0.00  0.00           C
ATOM    457  OE1 GLU X  30      11.147  10.975  19.658  0.00  0.00           O
ATOM    458  OE2 GLU X  30      11.458   9.028  18.639  0.00  0.00           O
ATOM    459  H   GLU X  30       7.318  11.405  19.799  1.00  0.00           H
ATOM    460  HA  GLU X  30       6.891   8.815  18.651  1.00  0.00           H
ATOM    461  HB3 GLU X  30       8.687   8.188  19.750  1.00  0.00           H
ATOM    462  HB2 GLU X  30       8.709   9.542  20.866  1.00  0.00           H
ATOM    463  HG3 GLU X  30       8.948  10.962  18.599  1.00  0.00           H
ATOM    464  HG2 GLU X  30       9.096   9.436  17.797  1.00  0.00           H
ATOM    465  N   LEU X  31       5.818   9.262  21.730  0.00  0.00           N
ATOM    466  CA  LEU X  31       4.904   8.675  22.787  0.00  0.00           C
ATOM    467  C   LEU X  31       3.442   8.579  22.165  0.00  0.00           C
ATOM    468  O   LEU X  31       2.760   7.572  22.323  0.00  0.00           O
ATOM    469  CB  LEU X  31       4.940   9.559  24.058  0.00  0.00           C
ATOM    470  CG  LEU X  31       4.660   8.819  25.389  0.00  0.00           C
ATOM    471  CD1 LEU X  31       4.857   9.764  26.592  0.00  0.00           C
ATOM    472  CD2 LEU X  31       3.284   8.131  25.448  0.00  0.00           C
ATOM    473  H   LEU X  31       6.304  10.125  21.930  1.00  0.00           H
ATOM    474  HA  LEU X  31       5.247   7.666  23.017  1.00  0.00           H
ATOM    475  HB3 LEU X  31       4.259  10.406  23.948  1.00  0.00           H
ATOM    476  HB2 LEU X  31       5.933  10.001  24.139  1.00  0.00           H
ATOM    477  HG  LEU X  31       5.415   8.037  25.483  1.00  0.00           H
ATOM    478 HD11 LEU X  31       5.330  10.702  26.302  1.00  0.00           H
ATOM    479 HD12 LEU X  31       3.915  10.025  27.075  1.00  0.00           H
ATOM    480 HD13 LEU X  31       5.495   9.305  27.348  1.00  0.00           H
ATOM    481 HD21 LEU X  31       3.331   7.127  25.025  1.00  0.00           H
ATOM    482 HD22 LEU X  31       2.924   8.021  26.470  1.00  0.00           H
ATOM    483 HD23 LEU X  31       2.524   8.683  24.896  1.00  0.00           H
ATOM    484  N   GLY X  32       3.003   9.628  21.472  0.00  0.00           N
ATOM    485  CA  GLY X  32       1.738   9.603  20.869  0.00  0.00           C
ATOM    486  C   GLY X  32       1.594   8.453  19.828  0.00  0.00           C
ATOM    487  O   GLY X  32       0.556   7.799  19.626  0.00  0.00           O
ATOM    488  H   GLY X  32       3.583  10.450  21.378  1.00  0.00           H
ATOM    489  HA3 GLY X  32       1.550  10.559  20.381  1.00  0.00           H
ATOM    490  HA2 GLY X  32       0.973   9.494  21.637  1.00  0.00           H
ATOM    491  N   THR X  33       2.723   8.269  19.145  0.00  0.00           N
ATOM    492  CA  THR X  33       2.668   7.288  17.996  0.00  0.00           C
ATOM    493  C   THR X  33       2.298   5.890  18.561  0.00  0.00           C
ATOM    494  O   THR X  33       1.465   5.159  18.032  0.00  0.00           O
ATOM    495  CB  THR X  33       3.817   7.283  16.962  0.00  0.00           C
ATOM    496  OG1 THR X  33       5.027   7.644  17.560  0.00  0.00           O
ATOM    497  CG2 THR X  33       3.628   8.339  15.860  0.00  0.00           C
ATOM    498  H   THR X  33       3.558   8.774  19.405  1.00  0.00           H
ATOM    499  HA  THR X  33       1.850   7.599  17.346  1.00  0.00           H
ATOM    500  HB  THR X  33       3.915   6.299  16.499  1.00  0.00           H
ATOM    501  HG1 THR X  33       4.937   8.581  17.815  1.00  0.00           H
ATOM    502 HG21 THR X  33       4.485   8.369  15.185  1.00  0.00           H
ATOM    503 HG22 THR X  33       2.752   8.114  15.251  1.00  0.00           H
ATOM    504 HG23 THR X  33       3.490   9.339  16.271  1.00  0.00           H
ATOM    505  N   VAL X  34       2.936   5.568  19.679  0.00  0.00           N
ATOM    506  CA  VAL X  34       2.716   4.266  20.323  0.00  0.00           C
ATOM    507  C   VAL X  34       1.294   4.171  20.829  0.00  0.00           C
ATOM    508  O   VAL X  34       0.590   3.185  20.581  0.00  0.00           O
ATOM    509  CB  VAL X  34       3.707   3.958  21.481  0.00  0.00           C
ATOM    510  CG1 VAL X  34       3.457   2.584  22.138  0.00  0.00           C
ATOM    511  CG2 VAL X  34       5.165   4.029  21.005  0.00  0.00           C
ATOM    512  H   VAL X  34       3.582   6.221  20.098  1.00  0.00           H
ATOM    513  HA  VAL X  34       2.847   3.496  19.562  1.00  0.00           H
ATOM    514  HB  VAL X  34       3.594   4.713  22.262  1.00  0.00           H
ATOM    515 HG11 VAL X  34       4.257   2.317  22.826  1.00  0.00           H
ATOM    516 HG12 VAL X  34       2.534   2.576  22.716  1.00  0.00           H
ATOM    517 HG13 VAL X  34       3.395   1.789  21.394  1.00  0.00           H
ATOM    518 HG21 VAL X  34       5.840   3.677  21.783  1.00  0.00           H
ATOM    519 HG22 VAL X  34       5.330   3.400  20.131  1.00  0.00           H
ATOM    520 HG23 VAL X  34       5.455   5.053  20.780  1.00  0.00           H
ATOM    521  N   MET X  35       0.879   5.183  21.592  0.00  0.00           N
ATOM    522  CA  MET X  35      -0.486   5.188  22.161  0.00  0.00           C
ATOM    523  C   MET X  35      -1.557   5.085  21.078  0.00  0.00           C
ATOM    524  O   MET X  35      -2.378   4.291  21.109  0.00  0.00           O
ATOM    525  CB  MET X  35      -0.705   6.268  23.242  0.00  0.00           C
ATOM    526  CG  MET X  35      -1.086   5.697  24.617  0.00  0.00           C
ATOM    527  SD  MET X  35       0.274   5.460  25.802  0.00  0.00           S
ATOM    528  CE  MET X  35       1.327   4.268  24.929  0.00  0.00           C
ATOM    529  H   MET X  35       1.499   5.956  21.786  1.00  0.00           H
ATOM    530  HA  MET X  35      -0.505   4.141  22.465  1.00  0.00           H
ATOM    531  HB3 MET X  35      -1.480   6.964  22.918  1.00  0.00           H
ATOM    532  HB2 MET X  35       0.193   6.879  23.346  1.00  0.00           H
ATOM    533  HG3 MET X  35      -1.634   4.760  24.507  1.00  0.00           H
ATOM    534  HG2 MET X  35      -1.781   6.388  25.093  1.00  0.00           H
ATOM    535  HE1 MET X  35       2.086   3.875  25.604  1.00  0.00           H
ATOM    536  HE2 MET X  35       0.741   3.431  24.550  1.00  0.00           H
ATOM    537  HE3 MET X  35       1.838   4.748  24.096  1.00  0.00           H
ATOM    538  N   ARG X  36      -1.271   5.822  20.007  0.00  0.00           N
ATOM    539  CA  ARG X  36      -2.305   5.827  18.908  0.00  0.00           C
ATOM    540  C   ARG X  36      -2.404   4.466  18.241  0.00  0.00           C
ATOM    541  O   ARG X  36      -3.511   4.036  17.936  0.00  0.00           O
ATOM    542  CB  ARG X  36      -1.966   6.950  17.904  0.00  0.00           C
ATOM    543  CG  ARG X  36      -2.987   7.130  16.766  0.00  0.00           C
ATOM    544  CD  ARG X  36      -2.714   8.385  15.922  0.00  0.00           C
ATOM    545  NE  ARG X  36      -3.553   8.430  14.715  0.00  0.00           N
ATOM    546  CZ  ARG X  36      -3.300   7.833  13.541  0.00  0.00           C
ATOM    547  NH1 ARG X  36      -2.183   7.126  13.360  0.00  0.00           N
ATOM    548  NH2 ARG X  36      -4.177   7.951  12.546  0.00  0.00           N
ATOM    549  H   ARG X  36      -0.403   6.336  19.965  1.00  0.00           H
ATOM    550  HA  ARG X  36      -3.274   6.075  19.341  1.00  0.00           H
ATOM    551  HB3 ARG X  36      -0.981   6.767  17.473  1.00  0.00           H
ATOM    552  HB2 ARG X  36      -1.891   7.891  18.451  1.00  0.00           H
ATOM    553  HG3 ARG X  36      -3.950   7.276  17.258  1.00  0.00           H
ATOM    554  HG2 ARG X  36      -3.100   6.245  16.138  1.00  0.00           H
ATOM    555  HD3 ARG X  36      -1.656   8.588  15.749  1.00  0.00           H
ATOM    556  HD2 ARG X  36      -3.081   9.232  16.504  1.00  0.00           H
ATOM    557  HE  ARG X  36      -4.420   8.945  14.830  1.00  0.00           H
ATOM    558 HH12 ARG X  36      -1.971   6.668  12.485  1.00  0.00           H
ATOM    559 HH11 ARG X  36      -1.494   7.029  14.088  1.00  0.00           H
ATOM    560 HH22 ARG X  36      -4.032   7.521  11.643  1.00  0.00           H
ATOM    561 HH21 ARG X  36      -5.033   8.480  12.638  1.00  0.00           H
ATOM    562  N   SER X  37      -1.299   3.738  18.097  0.00  0.00           N
ATOM    563  CA  SER X  37      -1.301   2.409  17.575  0.00  0.00           C
ATOM    564  C   SER X  37      -2.121   1.502  18.443  0.00  0.00           C
ATOM    565  O   SER X  37      -2.801   0.669  17.857  0.00  0.00           O
ATOM    566  CB  SER X  37       0.150   1.914  17.408  0.00  0.00           C
ATOM    567  OG  SER X  37       0.807   2.606  16.358  0.00  0.00           O
ATOM    568  H   SER X  37      -0.403   4.122  18.363  1.00  0.00           H
ATOM    569  HA  SER X  37      -1.733   2.424  16.575  1.00  0.00           H
ATOM    570  HB3 SER X  37       0.147   0.864  17.128  1.00  0.00           H
ATOM    571  HB2 SER X  37       0.723   1.990  18.332  1.00  0.00           H
ATOM    572  HG  SER X  37       1.736   2.337  16.367  1.00  0.00           H
ATOM    573  N   LEU X  38      -2.069   1.608  19.766  0.00  0.00           N
ATOM    574  CA  LEU X  38      -2.833   0.905  20.739  0.00  0.00           C
ATOM    575  C   LEU X  38      -4.314   1.388  21.014  0.00  0.00           C
ATOM    576  O   LEU X  38      -4.890   0.857  21.969  0.00  0.00           O
ATOM    577  CB  LEU X  38      -2.037   0.967  22.075  0.00  0.00           C
ATOM    578  CG  LEU X  38      -0.640   0.294  22.075  0.00  0.00           C
ATOM    579  CD1 LEU X  38       0.067   0.534  23.426  0.00  0.00           C
ATOM    580  CD2 LEU X  38      -0.683  -1.208  21.709  0.00  0.00           C
ATOM    581  H   LEU X  38      -1.423   2.255  20.196  1.00  0.00           H
ATOM    582  HA  LEU X  38      -2.818  -0.165  20.529  1.00  0.00           H
ATOM    583  HB3 LEU X  38      -2.612   0.491  22.871  1.00  0.00           H
ATOM    584  HB2 LEU X  38      -1.937   2.010  22.378  1.00  0.00           H
ATOM    585  HG  LEU X  38      -0.031   0.786  21.317  1.00  0.00           H
ATOM    586 HD11 LEU X  38       1.070   0.929  23.274  1.00  0.00           H
ATOM    587 HD12 LEU X  38      -0.466   1.252  24.050  1.00  0.00           H
ATOM    588 HD13 LEU X  38       0.168  -0.376  24.017  1.00  0.00           H
ATOM    589 HD21 LEU X  38      -0.051  -1.819  22.354  1.00  0.00           H
ATOM    590 HD22 LEU X  38      -1.687  -1.624  21.776  1.00  0.00           H
ATOM    591 HD23 LEU X  38      -0.331  -1.366  20.689  1.00  0.00           H
ATOM    592  N   GLY X  39      -4.914   2.206  20.178  0.00  0.00           N
ATOM    593  CA  GLY X  39      -6.209   2.583  20.161  0.00  0.00           C
ATOM    594  C   GLY X  39      -6.453   3.642  21.253  0.00  0.00           C
ATOM    595  O   GLY X  39      -7.246   3.442  22.170  0.00  0.00           O
ATOM    596  H   GLY X  39      -4.390   2.639  19.431  1.00  0.00           H
ATOM    597  HA3 GLY X  39      -6.842   1.716  20.348  1.00  0.00           H
ATOM    598  HA2 GLY X  39      -6.452   3.005  19.186  1.00  0.00           H
ATOM    599  N   GLN X  40      -5.691   4.763  21.125  0.00  0.00           N
ATOM    600  CA  GLN X  40      -5.903   5.903  22.031  0.00  0.00           C
ATOM    601  C   GLN X  40      -5.957   7.237  21.264  0.00  0.00           C
ATOM    602  O   GLN X  40      -5.251   7.261  20.232  0.00  0.00           O
ATOM    603  CB  GLN X  40      -4.796   5.888  23.120  0.00  0.00           C
ATOM    604  CG  GLN X  40      -4.904   6.914  24.276  0.00  0.00           C
ATOM    605  CD  GLN X  40      -6.249   6.891  25.004  0.00  0.00           C
ATOM    606  OE1 GLN X  40      -7.242   7.416  24.505  0.00  0.00           O
ATOM    607  NE2 GLN X  40      -6.301   6.293  26.187  0.00  0.00           N
ATOM    608  H   GLN X  40      -4.981   4.812  20.409  1.00  0.00           H
ATOM    609  HA  GLN X  40      -6.868   5.763  22.518  1.00  0.00           H
ATOM    610  HB3 GLN X  40      -3.827   6.021  22.641  1.00  0.00           H
ATOM    611  HB2 GLN X  40      -4.767   4.894  23.567  1.00  0.00           H
ATOM    612  HG3 GLN X  40      -4.741   7.925  23.903  1.00  0.00           H
ATOM    613  HG2 GLN X  40      -4.102   6.740  24.992  1.00  0.00           H
ATOM    614 HE22 GLN X  40      -7.167   6.256  26.706  1.00  0.00           H
ATOM    615 HE21 GLN X  40      -5.483   5.863  26.594  1.00  0.00           H
ATOM    616  N   ASN X  41      -6.518   8.317  21.797  0.00  0.00           N
ATOM    617  CA  ASN X  41      -6.160   9.593  21.159  0.00  0.00           C
ATOM    618  C   ASN X  41      -5.845  10.510  22.217  0.00  0.00           C
ATOM    619  O   ASN X  41      -6.683  10.880  23.046  0.00  0.00           O
ATOM    620  CB  ASN X  41      -7.399  10.078  20.353  0.00  0.00           C
ATOM    621  CG  ASN X  41      -7.167  11.368  19.554  0.00  0.00           C
ATOM    622  OD1 ASN X  41      -6.079  11.607  19.035  0.00  0.00           O
ATOM    623  ND2 ASN X  41      -8.189  12.205  19.420  0.00  0.00           N
ATOM    624  H   ASN X  41      -7.142   8.225  22.586  1.00  0.00           H
ATOM    625  HA  ASN X  41      -5.361   9.496  20.424  1.00  0.00           H
ATOM    626  HB3 ASN X  41      -8.263  10.199  21.008  1.00  0.00           H
ATOM    627  HB2 ASN X  41      -7.676   9.311  19.629  1.00  0.00           H
ATOM    628 HD22 ASN X  41      -8.089  13.061  18.892  1.00  0.00           H
ATOM    629 HD21 ASN X  41      -9.090  12.004  19.834  1.00  0.00           H
ATOM    630  N   PRO X  42      -4.547  10.777  22.347  0.00  0.00           N
ATOM    631  CA  PRO X  42      -4.002  11.663  23.565  0.00  0.00           C
ATOM    632  C   PRO X  42      -3.899  12.932  22.759  0.00  0.00           C
ATOM    633  O   PRO X  42      -3.710  12.902  21.538  0.00  0.00           O
ATOM    634  CB  PRO X  42      -2.703  10.958  23.956  0.00  0.00           C
ATOM    635  CG  PRO X  42      -2.178  10.346  22.659  0.00  0.00           C
ATOM    636  CD  PRO X  42      -3.424   9.942  21.857  0.00  0.00           C
ATOM    637  HA  PRO X  42      -4.780  11.769  24.321  1.00  0.00           H
ATOM    638  HB3 PRO X  42      -2.933  10.164  24.667  1.00  0.00           H
ATOM    639  HB2 PRO X  42      -1.997  11.629  24.439  1.00  0.00           H
ATOM    640  HG3 PRO X  42      -1.485   9.520  22.824  1.00  0.00           H
ATOM    641  HG2 PRO X  42      -1.635  11.109  22.102  1.00  0.00           H
ATOM    642  HD2 PRO X  42      -3.249  10.073  20.788  1.00  0.00           H
ATOM    643  HD3 PRO X  42      -3.634   8.888  22.037  1.00  0.00           H
ATOM    644  N   THR X  43      -3.850  14.033  23.485  0.00  0.00           N
ATOM    645  CA  THR X  43      -3.765  15.387  22.792  0.00  0.00           C
ATOM    646  C   THR X  43      -2.215  15.655  23.013  0.00  0.00           C
ATOM    647  O   THR X  43      -1.537  14.979  23.787  0.00  0.00           O
ATOM    648  CB  THR X  43      -4.656  16.481  23.437  0.00  0.00           C
ATOM    649  OG1 THR X  43      -4.193  16.939  24.699  0.00  0.00           O
ATOM    650  CG2 THR X  43      -6.129  16.066  23.546  0.00  0.00           C
ATOM    651  H   THR X  43      -3.869  13.974  24.493  1.00  0.00           H
ATOM    652  HA  THR X  43      -3.917  15.217  21.726  1.00  0.00           H
ATOM    653  HB  THR X  43      -4.618  17.346  22.773  1.00  0.00           H
ATOM    654  HG1 THR X  43      -4.896  17.477  25.089  1.00  0.00           H
ATOM    655 HG21 THR X  43      -6.751  16.885  23.908  1.00  0.00           H
ATOM    656 HG22 THR X  43      -6.519  15.765  22.573  1.00  0.00           H
ATOM    657 HG23 THR X  43      -6.259  15.223  24.226  1.00  0.00           H
ATOM    658  N   GLU X  44      -1.692  16.637  22.285  0.00  0.00           N
ATOM    659  CA  GLU X  44      -0.308  16.952  22.435  0.00  0.00           C
ATOM    660  C   GLU X  44      -0.008  17.435  23.828  0.00  0.00           C
ATOM    661  O   GLU X  44       1.014  17.029  24.376  0.00  0.00           O
ATOM    662  CB  GLU X  44       0.090  17.976  21.347  0.00  0.00           C
ATOM    663  CG  GLU X  44       1.587  18.362  21.322  0.00  0.00           C
ATOM    664  CD  GLU X  44       1.957  19.330  20.199  0.00  0.00           C
ATOM    665  OE1 GLU X  44       1.056  19.973  19.624  0.00  0.00           O
ATOM    666  OE2 GLU X  44       3.164  19.444  19.908  0.00  0.00           O
ATOM    667  H   GLU X  44      -2.273  17.149  21.636  1.00  0.00           H
ATOM    668  HA  GLU X  44       0.269  16.044  22.258  1.00  0.00           H
ATOM    669  HB3 GLU X  44      -0.506  18.881  21.472  1.00  0.00           H
ATOM    670  HB2 GLU X  44      -0.178  17.573  20.369  1.00  0.00           H
ATOM    671  HG3 GLU X  44       2.192  17.460  21.219  1.00  0.00           H
ATOM    672  HG2 GLU X  44       1.879  18.824  22.266  1.00  0.00           H
ATOM    673  N   ALA X  45      -0.899  18.203  24.441  0.00  0.00           N
ATOM    674  CA  ALA X  45      -0.817  18.709  25.772  0.00  0.00           C
ATOM    675  C   ALA X  45      -0.747  17.533  26.815  0.00  0.00           C
ATOM    676  O   ALA X  45       0.070  17.490  27.722  0.00  0.00           O
ATOM    677  CB  ALA X  45      -1.952  19.700  26.062  0.00  0.00           C
ATOM    678  H   ALA X  45      -1.739  18.486  23.958  1.00  0.00           H
ATOM    679  HA  ALA X  45       0.154  19.200  25.831  1.00  0.00           H
ATOM    680  HB1 ALA X  45      -1.876  20.085  27.080  1.00  0.00           H
ATOM    681  HB2 ALA X  45      -1.914  20.555  25.386  1.00  0.00           H
ATOM    682  HB3 ALA X  45      -2.931  19.233  25.961  1.00  0.00           H
ATOM    683  N   GLU X  46      -1.706  16.619  26.658  0.00  0.00           N
ATOM    684  CA  GLU X  46      -1.756  15.464  27.576  0.00  0.00           C
ATOM    685  C   GLU X  46      -0.430  14.673  27.486  0.00  0.00           C
ATOM    686  O   GLU X  46       0.110  14.281  28.516  0.00  0.00           O
ATOM    687  CB  GLU X  46      -2.964  14.566  27.260  0.00  0.00           C
ATOM    688  CG  GLU X  46      -4.317  15.205  27.639  0.00  0.00           C
ATOM    689  CD  GLU X  46      -5.525  14.353  27.260  0.00  0.00           C
ATOM    690  OE1 GLU X  46      -5.376  13.407  26.462  0.00  0.00           O
ATOM    691  OE2 GLU X  46      -6.622  14.646  27.779  0.00  0.00           O
ATOM    692  H   GLU X  46      -2.386  16.722  25.918  1.00  0.00           H
ATOM    693  HA  GLU X  46      -1.842  15.851  28.591  1.00  0.00           H
ATOM    694  HB3 GLU X  46      -2.862  13.616  27.788  1.00  0.00           H
ATOM    695  HB2 GLU X  46      -2.953  14.318  26.199  1.00  0.00           H
ATOM    696  HG3 GLU X  46      -4.423  16.182  27.171  1.00  0.00           H
ATOM    697  HG2 GLU X  46      -4.339  15.383  28.715  1.00  0.00           H
ATOM    698  N   LEU X  47       0.109  14.470  26.285  0.00  0.00           N
ATOM    699  CA  LEU X  47       1.337  13.790  26.124  0.00  0.00           C
ATOM    700  C   LEU X  47       2.487  14.595  26.846  0.00  0.00           C
ATOM    701  O   LEU X  47       3.321  13.999  27.520  0.00  0.00           O
ATOM    702  CB  LEU X  47       1.698  13.620  24.639  0.00  0.00           C
ATOM    703  CG  LEU X  47       0.827  12.602  23.896  0.00  0.00           C
ATOM    704  CD1 LEU X  47       1.011  12.755  22.377  0.00  0.00           C
ATOM    705  CD2 LEU X  47       1.075  11.165  24.401  0.00  0.00           C
ATOM    706  H   LEU X  47      -0.362  14.806  25.457  1.00  0.00           H
ATOM    707  HA  LEU X  47       1.245  12.829  26.630  1.00  0.00           H
ATOM    708  HB3 LEU X  47       2.741  13.312  24.546  1.00  0.00           H
ATOM    709  HB2 LEU X  47       1.641  14.592  24.152  1.00  0.00           H
ATOM    710  HG  LEU X  47      -0.210  12.853  24.104  1.00  0.00           H
ATOM    711 HD11 LEU X  47       0.075  12.595  21.844  1.00  0.00           H
ATOM    712 HD12 LEU X  47       1.364  13.747  22.097  1.00  0.00           H
ATOM    713 HD13 LEU X  47       1.745  12.053  22.000  1.00  0.00           H
ATOM    714 HD21 LEU X  47       1.279  10.466  23.596  1.00  0.00           H
ATOM    715 HD22 LEU X  47       1.922  11.108  25.086  1.00  0.00           H
ATOM    716 HD23 LEU X  47       0.207  10.785  24.940  1.00  0.00           H
ATOM    717  N   GLN X  48       2.498  15.920  26.719  0.00  0.00           N
ATOM    718  CA  GLN X  48       3.456  16.715  27.375  0.00  0.00           C
ATOM    719  C   GLN X  48       3.355  16.611  28.885  0.00  0.00           C
ATOM    720  O   GLN X  48       4.388  16.513  29.538  0.00  0.00           O
ATOM    721  CB  GLN X  48       3.841  18.094  26.796  0.00  0.00           C
ATOM    722  CG  GLN X  48       2.715  19.096  26.558  0.00  0.00           C
ATOM    723  CD  GLN X  48       3.214  20.507  26.244  0.00  0.00           C
ATOM    724  OE1 GLN X  48       4.137  21.014  26.878  0.00  0.00           O
ATOM    725  NE2 GLN X  48       2.594  21.180  25.283  0.00  0.00           N
ATOM    726  H   GLN X  48       1.808  16.378  26.141  1.00  0.00           H
ATOM    727  HA  GLN X  48       4.371  16.155  27.181  1.00  0.00           H
ATOM    728  HB3 GLN X  48       4.394  17.958  25.866  1.00  0.00           H
ATOM    729  HB2 GLN X  48       4.562  18.538  27.486  1.00  0.00           H
ATOM    730  HG3 GLN X  48       2.057  19.147  27.425  1.00  0.00           H
ATOM    731  HG2 GLN X  48       2.153  18.728  25.710  1.00  0.00           H
ATOM    732 HE22 GLN X  48       2.881  22.120  25.048  1.00  0.00           H
ATOM    733 HE21 GLN X  48       1.837  20.769  24.758  1.00  0.00           H
ATOM    734  N   ASP X  49       2.152  16.548  29.452  0.00  0.00           N
ATOM    735  CA  ASP X  49       1.966  16.377  30.865  0.00  0.00           C
ATOM    736  C   ASP X  49       2.560  14.987  31.296  0.00  0.00           C
ATOM    737  O   ASP X  49       3.201  14.938  32.341  0.00  0.00           O
ATOM    738  CB  ASP X  49       0.494  16.453  31.350  0.00  0.00           C
ATOM    739  CG  ASP X  49      -0.229  17.784  31.153  0.00  0.00           C
ATOM    740  OD1 ASP X  49       0.425  18.846  31.183  0.00  0.00           O
ATOM    741  OD2 ASP X  49      -1.477  17.763  31.155  0.00  0.00           O
ATOM    742  H   ASP X  49       1.321  16.621  28.883  1.00  0.00           H
ATOM    743  HA  ASP X  49       2.505  17.167  31.388  1.00  0.00           H
ATOM    744  HB3 ASP X  49       0.452  16.207  32.412  1.00  0.00           H
ATOM    745  HB2 ASP X  49      -0.075  15.684  30.825  1.00  0.00           H
ATOM    746  N   MET X  50       2.401  13.921  30.515  0.00  0.00           N
ATOM    747  CA  MET X  50       2.975  12.693  30.753  0.00  0.00           C
ATOM    748  C   MET X  50       4.465  12.560  30.694  0.00  0.00           C
ATOM    749  O   MET X  50       5.076  11.575  31.103  0.00  0.00           O
ATOM    750  CB  MET X  50       2.362  11.671  29.756  0.00  0.00           C
ATOM    751  CG  MET X  50       0.865  11.378  29.961  0.00  0.00           C
ATOM    752  SD  MET X  50       0.060  10.539  28.563  0.00  0.00           S
ATOM    753  CE  MET X  50       0.920   8.940  28.582  0.00  0.00           C
ATOM    754  H   MET X  50       1.828  13.984  29.686  1.00  0.00           H
ATOM    755  HA  MET X  50       2.620  12.312  31.710  1.00  0.00           H
ATOM    756  HB3 MET X  50       2.886  10.718  29.856  1.00  0.00           H
ATOM    757  HB2 MET X  50       2.539  11.977  28.726  1.00  0.00           H
ATOM    758  HG3 MET X  50       0.315  12.300  30.146  1.00  0.00           H
ATOM    759  HG2 MET X  50       0.730  10.771  30.857  1.00  0.00           H
ATOM    760  HE1 MET X  50       0.530   8.292  27.796  1.00  0.00           H
ATOM    761  HE2 MET X  50       1.988   9.072  28.412  1.00  0.00           H
ATOM    762  HE3 MET X  50       0.781   8.439  29.540  1.00  0.00           H
ATOM    763  N   ILE X  51       5.071  13.604  30.135  0.00  0.00           N
ATOM    764  CA  ILE X  51       6.574  13.656  30.002  0.00  0.00           C
ATOM    765  C   ILE X  51       7.012  14.528  31.211  0.00  0.00           C
ATOM    766  O   ILE X  51       8.076  14.362  31.807  0.00  0.00           O
ATOM    767  CB  ILE X  51       6.886  14.196  28.572  0.00  0.00           C
ATOM    768  CG1 ILE X  51       6.545  13.104  27.532  0.00  0.00           C
ATOM    769  CG2 ILE X  51       8.306  14.699  28.338  0.00  0.00           C
ATOM    770  CD1 ILE X  51       6.565  13.568  26.070  0.00  0.00           C
ATOM    771  H   ILE X  51       4.524  14.380  29.791  1.00  0.00           H
ATOM    772  HA  ILE X  51       6.991  12.653  30.096  1.00  0.00           H
ATOM    773  HB  ILE X  51       6.229  15.044  28.380  1.00  0.00           H
ATOM    774 HG13 ILE X  51       5.565  12.675  27.738  1.00  0.00           H
ATOM    775 HG12 ILE X  51       7.242  12.281  27.649  1.00  0.00           H
ATOM    776 HG21 ILE X  51       8.516  14.895  27.288  1.00  0.00           H
ATOM    777 HG22 ILE X  51       8.435  15.649  28.845  1.00  0.00           H
ATOM    778 HG23 ILE X  51       9.051  13.993  28.703  1.00  0.00           H
ATOM    779 HD11 ILE X  51       5.711  13.158  25.533  1.00  0.00           H
ATOM    780 HD12 ILE X  51       6.519  14.653  25.993  1.00  0.00           H
ATOM    781 HD13 ILE X  51       7.470  13.231  25.562  1.00  0.00           H
ATOM    782  N   ASN X  52       6.168  15.516  31.504  0.00  0.00           N
ATOM    783  CA  ASN X  52       6.562  16.476  32.544  0.00  0.00           C
ATOM    784  C   ASN X  52       6.710  15.773  33.927  0.00  0.00           C
ATOM    785  O   ASN X  52       7.526  16.123  34.797  0.00  0.00           O
ATOM    786  CB  ASN X  52       5.551  17.642  32.622  0.00  0.00           C
ATOM    787  CG  ASN X  52       5.652  18.709  31.515  0.00  0.00           C
ATOM    788  OD1 ASN X  52       4.738  19.519  31.379  0.00  0.00           O
ATOM    789  ND2 ASN X  52       6.733  18.788  30.738  0.00  0.00           N
ATOM    790  H   ASN X  52       5.287  15.589  31.016  1.00  0.00           H
ATOM    791  HA  ASN X  52       7.483  16.990  32.269  1.00  0.00           H
ATOM    792  HB3 ASN X  52       5.721  18.188  33.551  1.00  0.00           H
ATOM    793  HB2 ASN X  52       4.530  17.266  32.688  1.00  0.00           H
ATOM    794 HD22 ASN X  52       6.787  19.496  30.022  1.00  0.00           H
ATOM    795 HD21 ASN X  52       7.526  18.138  30.803  1.00  0.00           H
ATOM    796  N   GLU X  53       5.873  14.748  34.075  0.00  0.00           N
ATOM    797  CA  GLU X  53       5.849  14.020  35.382  0.00  0.00           C
ATOM    798  C   GLU X  53       7.340  13.491  35.674  0.00  0.00           C
ATOM    799  O   GLU X  53       7.810  13.309  36.799  0.00  0.00           O
ATOM    800  CB  GLU X  53       4.788  12.906  35.455  0.00  0.00           C
ATOM    801  CG  GLU X  53       3.341  13.426  35.558  0.00  0.00           C
ATOM    802  CD  GLU X  53       2.352  12.294  35.802  0.00  0.00           C
ATOM    803  OE1 GLU X  53       1.801  11.736  34.830  0.00  0.00           O
ATOM    804  OE2 GLU X  53       2.145  11.920  36.972  0.00  0.00           O
ATOM    805  H   GLU X  53       5.269  14.475  33.313  1.00  0.00           H
ATOM    806  HA  GLU X  53       5.695  14.805  36.122  1.00  0.00           H
ATOM    807  HB3 GLU X  53       5.002  12.271  36.317  1.00  0.00           H
ATOM    808  HB2 GLU X  53       4.877  12.258  34.582  1.00  0.00           H
ATOM    809  HG3 GLU X  53       3.059  13.961  34.654  1.00  0.00           H
ATOM    810  HG2 GLU X  53       3.259  14.142  36.377  1.00  0.00           H
ATOM    811  N   VAL X  54       7.918  13.017  34.572  0.00  0.00           N
ATOM    812  CA  VAL X  54       9.185  12.272  34.848  0.00  0.00           C
ATOM    813  C   VAL X  54      10.354  13.069  34.162  0.00  0.00           C
ATOM    814  O   VAL X  54      11.410  12.460  33.991  0.00  0.00           O
ATOM    815  CB  VAL X  54       9.029  10.809  34.366  0.00  0.00           C
ATOM    816  CG1 VAL X  54       9.174  10.577  32.847  0.00  0.00           C
ATOM    817  CG2 VAL X  54       9.921   9.883  35.186  0.00  0.00           C
ATOM    818  H   VAL X  54       7.494  13.178  33.670  1.00  0.00           H
ATOM    819  HA  VAL X  54       9.355  12.288  35.924  1.00  0.00           H
ATOM    820  HB  VAL X  54       8.010  10.506  34.612  1.00  0.00           H
ATOM    821 HG11 VAL X  54       9.081   9.521  32.604  1.00  0.00           H
ATOM    822 HG12 VAL X  54       8.408  11.118  32.290  1.00  0.00           H
ATOM    823 HG13 VAL X  54      10.142  10.888  32.462  1.00  0.00           H
ATOM    824 HG21 VAL X  54       9.675   8.850  34.967  1.00  0.00           H
ATOM    825 HG22 VAL X  54      10.975  10.050  34.968  1.00  0.00           H
ATOM    826 HG23 VAL X  54       9.768  10.026  36.256  1.00  0.00           H
ATOM    827  N   ASP X  55      10.200  14.296  33.710  0.00  0.00           N
ATOM    828  CA  ASP X  55      11.249  14.955  33.063  0.00  0.00           C
ATOM    829  C   ASP X  55      12.107  15.604  34.074  0.00  0.00           C
ATOM    830  O   ASP X  55      12.009  16.817  34.265  0.00  0.00           O
ATOM    831  CB  ASP X  55      10.683  16.254  32.292  0.00  0.00           C
ATOM    832  CG  ASP X  55      10.076  16.282  30.913  0.00  0.00           C
ATOM    833  OD1 ASP X  55      10.653  15.624  30.040  0.00  0.00           O
ATOM    834  OD2 ASP X  55       9.278  17.220  30.674  0.00  0.00           O
ATOM    835  H   ASP X  55       9.317  14.771  33.829  1.00  0.00           H
ATOM    836  HA  ASP X  55      11.721  14.474  32.207  1.00  0.00           H
ATOM    837  HB3 ASP X  55      11.476  16.979  32.083  1.00  0.00           H
ATOM    838  HB2 ASP X  55       9.947  16.745  32.936  1.00  0.00           H
ATOM    839  N   ALA X  56      12.959  14.831  34.740  0.00  0.00           N
ATOM    840  CA  ALA X  56      13.811  15.394  35.887  0.00  0.00           C
ATOM    841  C   ALA X  56      14.689  16.556  35.466  0.00  0.00           C
ATOM    842  O   ALA X  56      14.680  17.614  36.101  0.00  0.00           O
ATOM    843  CB  ALA X  56      14.525  14.292  36.680  0.00  0.00           C
ATOM    844  H   ALA X  56      13.054  13.856  34.494  1.00  0.00           H
ATOM    845  HA  ALA X  56      13.046  15.924  36.455  1.00  0.00           H
ATOM    846  HB1 ALA X  56      15.106  14.714  37.500  1.00  0.00           H
ATOM    847  HB2 ALA X  56      13.810  13.590  37.107  1.00  0.00           H
ATOM    848  HB3 ALA X  56      15.209  13.732  36.041  1.00  0.00           H
ATOM    849  N   ASP X  57      15.393  16.394  34.355  0.00  0.00           N
ATOM    850  CA  ASP X  57      16.321  17.463  33.851  0.00  0.00           C
ATOM    851  C   ASP X  57      15.713  18.820  33.342  0.00  0.00           C
ATOM    852  O   ASP X  57      16.425  19.764  32.985  0.00  0.00           O
ATOM    853  CB  ASP X  57      17.393  16.946  32.850  0.00  0.00           C
ATOM    854  CG  ASP X  57      18.442  15.987  33.419  0.00  0.00           C
ATOM    855  OD1 ASP X  57      18.643  15.947  34.651  0.00  0.00           O
ATOM    856  OD2 ASP X  57      19.173  15.384  32.607  0.00  0.00           O
ATOM    857  H   ASP X  57      15.312  15.537  33.827  1.00  0.00           H
ATOM    858  HA  ASP X  57      16.874  17.756  34.744  1.00  0.00           H
ATOM    859  HB3 ASP X  57      17.937  17.785  32.412  1.00  0.00           H
ATOM    860  HB2 ASP X  57      16.872  16.439  32.036  1.00  0.00           H
ATOM    861  N   GLY X  58      14.418  18.744  33.039  0.00  0.00           N
ATOM    862  CA  GLY X  58      13.551  19.640  32.388  0.00  0.00           C
ATOM    863  C   GLY X  58      13.596  19.931  30.812  0.00  0.00           C
ATOM    864  O   GLY X  58      12.689  20.636  30.364  0.00  0.00           O
ATOM    865  H   GLY X  58      13.888  17.921  33.290  1.00  0.00           H
ATOM    866  HA3 GLY X  58      13.576  20.593  32.917  1.00  0.00           H
ATOM    867  HA2 GLY X  58      12.526  19.394  32.666  1.00  0.00           H
ATOM    868  N   ASN X  59      14.529  19.393  30.028  0.00  0.00           N
ATOM    869  CA  ASN X  59      14.486  19.360  28.682  0.00  0.00           C
ATOM    870  C   ASN X  59      13.209  19.286  27.752  0.00  0.00           C
ATOM    871  O   ASN X  59      13.210  19.825  26.640  0.00  0.00           O
ATOM    872  CB  ASN X  59      15.441  18.229  28.197  0.00  0.00           C
ATOM    873  CG  ASN X  59      16.924  18.436  28.527  0.00  0.00           C
ATOM    874  OD1 ASN X  59      17.480  19.509  28.303  0.00  0.00           O
ATOM    875  ND2 ASN X  59      17.591  17.412  29.047  0.00  0.00           N
ATOM    876  H   ASN X  59      15.348  18.967  30.437  1.00  0.00           H
ATOM    877  HA  ASN X  59      14.946  20.306  28.396  1.00  0.00           H
ATOM    878  HB3 ASN X  59      15.405  18.153  27.108  1.00  0.00           H
ATOM    879  HB2 ASN X  59      15.094  17.262  28.565  1.00  0.00           H
ATOM    880 HD22 ASN X  59      18.571  17.498  29.276  1.00  0.00           H
ATOM    881 HD21 ASN X  59      17.142  16.523  29.216  1.00  0.00           H
ATOM    882  N   GLY X  60      12.147  18.622  28.220  0.00  0.00           N
ATOM    883  CA  GLY X  60      10.952  18.421  27.498  0.00  0.00           C
ATOM    884  C   GLY X  60      10.918  17.074  26.759  0.00  0.00           C
ATOM    885  O   GLY X  60      10.205  16.926  25.767  0.00  0.00           O
ATOM    886  H   GLY X  60      12.168  18.225  29.149  1.00  0.00           H
ATOM    887  HA3 GLY X  60      10.822  19.231  26.780  1.00  0.00           H
ATOM    888  HA2 GLY X  60      10.103  18.482  28.179  1.00  0.00           H
ATOM    889  N   THR X  61      11.756  16.133  27.191  0.00  0.00           N
ATOM    890  CA  THR X  61      11.701  14.785  26.502  0.00  0.00           C
ATOM    891  C   THR X  61      12.242  13.845  27.700  0.00  0.00           C
ATOM    892  O   THR X  61      12.758  14.192  28.761  0.00  0.00           O
ATOM    893  CB  THR X  61      12.724  14.712  25.321  0.00  0.00           C
ATOM    894  OG1 THR X  61      14.070  14.946  25.715  0.00  0.00           O
ATOM    895  CG2 THR X  61      12.441  15.663  24.157  0.00  0.00           C
ATOM    896  H   THR X  61      12.393  16.333  27.949  1.00  0.00           H
ATOM    897  HA  THR X  61      10.687  14.521  26.202  1.00  0.00           H
ATOM    898  HB  THR X  61      12.674  13.697  24.924  1.00  0.00           H
ATOM    899  HG1 THR X  61      14.590  15.143  24.926  1.00  0.00           H
ATOM    900 HG21 THR X  61      13.062  15.432  23.291  1.00  0.00           H
ATOM    901 HG22 THR X  61      11.396  15.581  23.861  1.00  0.00           H
ATOM    902 HG23 THR X  61      12.622  16.704  24.426  1.00  0.00           H
ATOM    903  N   ILE X  62      11.981  12.580  27.394  0.00  0.00           N
ATOM    904  CA  ILE X  62      12.193  11.398  28.267  0.00  0.00           C
ATOM    905  C   ILE X  62      13.337  10.805  27.901  0.00  0.00           C
ATOM    906  O   ILE X  62      13.564  10.654  26.703  0.00  0.00           O
ATOM    907  CB  ILE X  62      11.033  10.341  28.218  0.00  0.00           C
ATOM    908  CG1 ILE X  62       9.629  10.963  28.034  0.00  0.00           C
ATOM    909  CG2 ILE X  62      11.048   9.481  29.503  0.00  0.00           C
ATOM    910  CD1 ILE X  62       8.515   9.927  27.787  0.00  0.00           C
ATOM    911  H   ILE X  62      11.599  12.348  26.488  1.00  0.00           H
ATOM    912  HA  ILE X  62      12.253  11.711  29.309  1.00  0.00           H
ATOM    913  HB  ILE X  62      11.190   9.654  27.385  1.00  0.00           H
ATOM    914 HG13 ILE X  62       9.623  11.645  27.183  1.00  0.00           H
ATOM    915 HG12 ILE X  62       9.382  11.570  28.906  1.00  0.00           H
ATOM    916 HG21 ILE X  62      10.192   8.818  29.579  1.00  0.00           H
ATOM    917 HG22 ILE X  62      11.943   8.863  29.551  1.00  0.00           H
ATOM    918 HG23 ILE X  62      11.028  10.104  30.396  1.00  0.00           H
ATOM    919 HD11 ILE X  62       7.821   9.890  28.627  1.00  0.00           H
ATOM    920 HD12 ILE X  62       7.941  10.177  26.894  1.00  0.00           H
ATOM    921 HD13 ILE X  62       8.905   8.923  27.634  1.00  0.00           H
ATOM    922  N   ASP X  63      14.181  10.406  28.835  0.00  0.00           N
ATOM    923  CA  ASP X  63      15.691   9.859  28.385  0.00  0.00           C
ATOM    924  C   ASP X  63      15.541   8.431  29.099  0.00  0.00           C
ATOM    925  O   ASP X  63      14.619   8.195  29.892  0.00  0.00           O
ATOM    926  CB  ASP X  63      16.865  10.740  28.870  0.00  0.00           C
ATOM    927  CG  ASP X  63      18.262  10.329  28.390  0.00  0.00           C
ATOM    928  OD1 ASP X  63      19.190  11.143  28.573  0.00  0.00           O
ATOM    929  OD2 ASP X  63      18.458   9.194  27.909  0.00  0.00           O
ATOM    930  H   ASP X  63      13.909  10.435  29.807  1.00  0.00           H
ATOM    931  HA  ASP X  63      15.620   9.658  27.316  1.00  0.00           H
ATOM    932  HB3 ASP X  63      16.863  10.760  29.961  1.00  0.00           H
ATOM    933  HB2 ASP X  63      16.672  11.756  28.524  1.00  0.00           H
ATOM    934  N   PHE X  64      16.536   7.594  28.863  0.00  0.00           N
ATOM    935  CA  PHE X  64      16.454   6.278  29.506  0.00  0.00           C
ATOM    936  C   PHE X  64      16.126   6.149  31.086  0.00  0.00           C
ATOM    937  O   PHE X  64      15.410   5.270  31.541  0.00  0.00           O
ATOM    938  CB  PHE X  64      17.810   5.595  29.115  0.00  0.00           C
ATOM    939  CG  PHE X  64      18.279   4.273  29.731  0.00  0.00           C
ATOM    940  CD1 PHE X  64      18.335   3.107  28.934  0.00  0.00           C
ATOM    941  CD2 PHE X  64      18.689   4.181  31.081  0.00  0.00           C
ATOM    942  CE1 PHE X  64      18.747   1.900  29.482  0.00  0.00           C
ATOM    943  CE2 PHE X  64      19.104   2.965  31.608  0.00  0.00           C
ATOM    944  CZ  PHE X  64      19.126   1.827  30.815  0.00  0.00           C
ATOM    945  H   PHE X  64      17.301   7.874  28.266  1.00  0.00           H
ATOM    946  HA  PHE X  64      15.671   5.728  28.983  1.00  0.00           H
ATOM    947  HB3 PHE X  64      18.629   6.298  29.269  1.00  0.00           H
ATOM    948  HB2 PHE X  64      17.789   5.442  28.035  1.00  0.00           H
ATOM    949  HD1 PHE X  64      18.056   3.140  27.890  1.00  0.00           H
ATOM    950  HD2 PHE X  64      18.694   5.048  31.724  1.00  0.00           H
ATOM    951  HE1 PHE X  64      18.771   1.011  28.870  1.00  0.00           H
ATOM    952  HE2 PHE X  64      19.411   2.904  32.643  1.00  0.00           H
ATOM    953  HZ  PHE X  64      19.443   0.883  31.234  1.00  0.00           H
ATOM    954  N   PRO X  65      16.818   6.960  31.879  0.00  0.00           N
ATOM    955  CA  PRO X  65      16.577   6.859  33.324  0.00  0.00           C
ATOM    956  C   PRO X  65      15.216   7.430  33.649  0.00  0.00           C
ATOM    957  O   PRO X  65      14.529   6.873  34.507  0.00  0.00           O
ATOM    958  CB  PRO X  65      17.735   7.641  33.965  0.00  0.00           C
ATOM    959  CG  PRO X  65      18.171   8.635  32.901  0.00  0.00           C
ATOM    960  CD  PRO X  65      17.929   7.883  31.597  0.00  0.00           C
ATOM    961  HA  PRO X  65      16.633   5.818  33.642  1.00  0.00           H
ATOM    962  HB3 PRO X  65      18.553   6.952  34.180  1.00  0.00           H
ATOM    963  HB2 PRO X  65      17.467   8.126  34.905  1.00  0.00           H
ATOM    964  HG3 PRO X  65      19.201   8.974  33.019  1.00  0.00           H
ATOM    965  HG2 PRO X  65      17.528   9.516  32.940  1.00  0.00           H
ATOM    966  HD2 PRO X  65      17.741   8.600  30.804  1.00  0.00           H
ATOM    967  HD3 PRO X  65      18.816   7.310  31.330  1.00  0.00           H
ATOM    968  N   GLU X  66      14.791   8.475  32.945  0.00  0.00           N
ATOM    969  CA  GLU X  66      13.477   9.098  33.149  0.00  0.00           C
ATOM    970  C   GLU X  66      12.392   7.983  32.775  0.00  0.00           C
ATOM    971  O   GLU X  66      11.415   7.827  33.500  0.00  0.00           O
ATOM    972  CB  GLU X  66      13.463  10.429  32.388  0.00  0.00           C
ATOM    973  CG  GLU X  66      14.443  11.438  33.056  0.00  0.00           C
ATOM    974  CD  GLU X  66      14.722  12.712  32.266  0.00  0.00           C
ATOM    975  OE1 GLU X  66      14.759  12.630  31.027  0.00  0.00           O
ATOM    976  OE2 GLU X  66      15.005  13.746  32.908  0.00  0.00           O
ATOM    977  H   GLU X  66      15.382   8.877  32.231  1.00  0.00           H
ATOM    978  HA  GLU X  66      13.368   9.362  34.201  1.00  0.00           H
ATOM    979  HB3 GLU X  66      12.457  10.839  32.357  1.00  0.00           H
ATOM    980  HB2 GLU X  66      13.744  10.253  31.357  1.00  0.00           H
ATOM    981  HG3 GLU X  66      15.413  10.975  33.234  1.00  0.00           H
ATOM    982  HG2 GLU X  66      14.059  11.713  34.040  1.00  0.00           H
ATOM    983  N   PHE X  67      12.586   7.249  31.682  0.00  0.00           N
ATOM    984  CA  PHE X  67      11.693   6.226  31.308  0.00  0.00           C
ATOM    985  C   PHE X  67      11.636   5.132  32.343  0.00  0.00           C
ATOM    986  O   PHE X  67      10.541   4.668  32.642  0.00  0.00           O
ATOM    987  CB  PHE X  67      11.874   5.662  29.884  0.00  0.00           C
ATOM    988  CG  PHE X  67      10.547   5.111  29.333  0.00  0.00           C
ATOM    989  CD1 PHE X  67      10.081   3.822  29.669  0.00  0.00           C
ATOM    990  CD2 PHE X  67       9.634   5.977  28.697  0.00  0.00           C
ATOM    991  CE1 PHE X  67       8.831   3.379  29.257  0.00  0.00           C
ATOM    992  CE2 PHE X  67       8.382   5.531  28.294  0.00  0.00           C
ATOM    993  CZ  PHE X  67       7.988   4.227  28.554  0.00  0.00           C
ATOM    994  H   PHE X  67      13.391   7.419  31.096  1.00  0.00           H
ATOM    995  HA  PHE X  67      10.697   6.655  31.198  1.00  0.00           H
ATOM    996  HB3 PHE X  67      12.637   4.882  29.869  1.00  0.00           H
ATOM    997  HB2 PHE X  67      12.224   6.442  29.207  1.00  0.00           H
ATOM    998  HD1 PHE X  67      10.681   3.177  30.284  1.00  0.00           H
ATOM    999  HD2 PHE X  67       9.910   7.000  28.507  1.00  0.00           H
ATOM   1000  HE1 PHE X  67       8.508   2.378  29.505  1.00  0.00           H
ATOM   1001  HE2 PHE X  67       7.711   6.204  27.777  1.00  0.00           H
ATOM   1002  HZ  PHE X  67       7.015   3.883  28.233  1.00  0.00           H
ATOM   1003  N   LEU X  68      12.755   4.750  32.955  0.00  0.00           N
ATOM   1004  CA  LEU X  68      12.774   3.753  33.997  0.00  0.00           C
ATOM   1005  C   LEU X  68      11.918   4.269  35.163  0.00  0.00           C
ATOM   1006  O   LEU X  68      11.112   3.500  35.707  0.00  0.00           O
ATOM   1007  CB  LEU X  68      14.190   3.504  34.610  0.00  0.00           C
ATOM   1008  CG  LEU X  68      15.239   2.684  33.841  0.00  0.00           C
ATOM   1009  CD1 LEU X  68      16.643   2.857  34.457  0.00  0.00           C
ATOM   1010  CD2 LEU X  68      14.853   1.194  33.764  0.00  0.00           C
ATOM   1011  H   LEU X  68      13.639   5.163  32.694  1.00  0.00           H
ATOM   1012  HA  LEU X  68      12.283   2.863  33.603  1.00  0.00           H
ATOM   1013  HB3 LEU X  68      14.072   3.005  35.574  1.00  0.00           H
ATOM   1014  HB2 LEU X  68      14.630   4.466  34.858  1.00  0.00           H
ATOM   1015  HG  LEU X  68      15.302   3.090  32.835  1.00  0.00           H
ATOM   1016 HD11 LEU X  68      17.156   1.906  34.605  1.00  0.00           H
ATOM   1017 HD12 LEU X  68      17.275   3.457  33.802  1.00  0.00           H
ATOM   1018 HD13 LEU X  68      16.615   3.360  35.424  1.00  0.00           H
ATOM   1019 HD21 LEU X  68      15.229   0.747  32.844  1.00  0.00           H
ATOM   1020 HD22 LEU X  68      15.268   0.618  34.591  1.00  0.00           H
ATOM   1021 HD23 LEU X  68      13.774   1.041  33.782  1.00  0.00           H
ATOM   1022  N   SER X  69      12.045   5.548  35.509  0.00  0.00           N
ATOM   1023  CA  SER X  69      11.258   6.162  36.545  0.00  0.00           C
ATOM   1024  C   SER X  69       9.746   6.053  36.184  0.00  0.00           C
ATOM   1025  O   SER X  69       8.880   5.808  37.022  0.00  0.00           O
ATOM   1026  CB  SER X  69      11.739   7.605  36.796  0.00  0.00           C
ATOM   1027  OG  SER X  69      12.936   7.611  37.562  0.00  0.00           O
ATOM   1028  H   SER X  69      12.718   6.134  35.037  1.00  0.00           H
ATOM   1029  HA  SER X  69      11.451   5.675  37.501  1.00  0.00           H
ATOM   1030  HB3 SER X  69      10.981   8.160  37.350  1.00  0.00           H
ATOM   1031  HB2 SER X  69      11.918   8.143  35.871  1.00  0.00           H
ATOM   1032  HG  SER X  69      13.255   8.522  37.613  1.00  0.00           H
ATOM   1033  N   LEU X  70       9.469   6.265  34.899  0.00  0.00           N
ATOM   1034  CA  LEU X  70       8.050   6.224  34.467  0.00  0.00           C
ATOM   1035  C   LEU X  70       7.457   4.789  34.711  0.00  0.00           C
ATOM   1036  O   LEU X  70       6.343   4.625  35.198  0.00  0.00           O
ATOM   1037  CB  LEU X  70       7.995   6.624  32.963  0.00  0.00           C
ATOM   1038  CG  LEU X  70       6.925   7.656  32.549  0.00  0.00           C
ATOM   1039  CD1 LEU X  70       7.152   8.142  31.100  0.00  0.00           C
ATOM   1040  CD2 LEU X  70       5.487   7.164  32.763  0.00  0.00           C
ATOM   1041  H   LEU X  70      10.216   6.448  34.245  1.00  0.00           H
ATOM   1042  HA  LEU X  70       7.494   6.921  35.094  1.00  0.00           H
ATOM   1043  HB3 LEU X  70       7.914   5.739  32.328  1.00  0.00           H
ATOM   1044  HB2 LEU X  70       8.956   7.061  32.693  1.00  0.00           H
ATOM   1045  HG  LEU X  70       7.062   8.522  33.198  1.00  0.00           H
ATOM   1046 HD11 LEU X  70       7.102   9.230  31.043  1.00  0.00           H
ATOM   1047 HD12 LEU X  70       8.128   7.848  30.713  1.00  0.00           H
ATOM   1048 HD13 LEU X  70       6.415   7.751  30.398  1.00  0.00           H
ATOM   1049 HD21 LEU X  70       4.878   7.215  31.861  1.00  0.00           H
ATOM   1050 HD22 LEU X  70       5.451   6.131  33.108  1.00  0.00           H
ATOM   1051 HD23 LEU X  70       4.996   7.788  33.508  1.00  0.00           H
ATOM   1052  N   MET X  71       8.239   3.765  34.375  0.00  0.00           N
ATOM   1053  CA  MET X  71       7.760   2.416  34.589  0.00  0.00           C
ATOM   1054  C   MET X  71       7.532   2.136  36.077  0.00  0.00           C
ATOM   1055  O   MET X  71       6.596   1.463  36.504  0.00  0.00           O
ATOM   1056  CB  MET X  71       8.760   1.383  34.028  0.00  0.00           C
ATOM   1057  CG  MET X  71       8.944   1.434  32.507  0.00  0.00           C
ATOM   1058  SD  MET X  71      10.224   0.300  31.904  0.00  0.00           S
ATOM   1059  CE  MET X  71       9.333  -1.275  31.869  0.00  0.00           C
ATOM   1060  H   MET X  71       9.152   3.936  33.977  1.00  0.00           H
ATOM   1061  HA  MET X  71       6.821   2.281  34.052  1.00  0.00           H
ATOM   1062  HB3 MET X  71       8.423   0.381  34.296  1.00  0.00           H
ATOM   1063  HB2 MET X  71       9.731   1.504  34.510  1.00  0.00           H
ATOM   1064  HG3 MET X  71       9.228   2.440  32.203  1.00  0.00           H
ATOM   1065  HG2 MET X  71       8.003   1.215  32.002  1.00  0.00           H
ATOM   1066  HE1 MET X  71       9.980  -2.076  31.513  1.00  0.00           H
ATOM   1067  HE2 MET X  71       8.978  -1.540  32.864  1.00  0.00           H
ATOM   1068  HE3 MET X  71       8.482  -1.207  31.191  1.00  0.00           H
ATOM   1069  N   ALA X  72       8.445   2.692  36.873  0.00  0.00           N
ATOM   1070  CA  ALA X  72       8.339   2.426  38.350  0.00  0.00           C
ATOM   1071  C   ALA X  72       6.881   3.035  38.801  0.00  0.00           C
ATOM   1072  O   ALA X  72       6.063   2.432  39.492  0.00  0.00           O
ATOM   1073  CB  ALA X  72       9.520   3.036  39.116  0.00  0.00           C
ATOM   1074  H   ALA X  72       9.175   3.269  36.479  1.00  0.00           H
ATOM   1075  HA  ALA X  72       8.277   1.344  38.469  1.00  0.00           H
ATOM   1076  HB1 ALA X  72       9.451   2.801  40.178  1.00  0.00           H
ATOM   1077  HB2 ALA X  72      10.470   2.646  38.750  1.00  0.00           H
ATOM   1078  HB3 ALA X  72       9.544   4.122  39.020  1.00  0.00           H
ATOM   1079  N   ARG X  73       6.687   4.285  38.374  0.00  0.00           N
ATOM   1080  CA  ARG X  73       5.434   4.902  38.844  0.00  0.00           C
ATOM   1081  C   ARG X  73       4.142   4.321  38.157  0.00  0.00           C
ATOM   1082  O   ARG X  73       3.167   3.794  38.686  0.00  0.00           O
ATOM   1083  CB  ARG X  73       5.512   6.443  38.692  0.00  0.00           C
ATOM   1084  CG  ARG X  73       6.669   7.129  39.449  0.00  0.00           C
ATOM   1085  CD  ARG X  73       6.669   6.869  40.965  0.00  0.00           C
ATOM   1086  NE  ARG X  73       7.629   7.730  41.672  0.00  0.00           N
ATOM   1087  CZ  ARG X  73       7.418   8.983  42.100  0.00  0.00           C
ATOM   1088  NH1 ARG X  73       6.236   9.577  41.922  0.00  0.00           N
ATOM   1089  NH2 ARG X  73       8.403   9.642  42.709  0.00  0.00           N
ATOM   1090  H   ARG X  73       7.373   4.728  37.779  1.00  0.00           H
ATOM   1091  HA  ARG X  73       5.353   4.698  39.912  1.00  0.00           H
ATOM   1092  HB3 ARG X  73       4.571   6.881  39.026  1.00  0.00           H
ATOM   1093  HB2 ARG X  73       5.600   6.700  37.636  1.00  0.00           H
ATOM   1094  HG3 ARG X  73       6.714   8.198  39.237  1.00  0.00           H
ATOM   1095  HG2 ARG X  73       7.593   6.716  39.048  1.00  0.00           H
ATOM   1096  HD3 ARG X  73       7.093   5.874  41.109  1.00  0.00           H
ATOM   1097  HD2 ARG X  73       5.676   6.832  41.415  1.00  0.00           H
ATOM   1098  HE  ARG X  73       8.545   7.313  41.803  1.00  0.00           H
ATOM   1099 HH12 ARG X  73       6.052  10.519  42.235  1.00  0.00           H
ATOM   1100 HH11 ARG X  73       5.468   9.102  41.475  1.00  0.00           H
ATOM   1101 HH22 ARG X  73       8.292  10.586  43.049  1.00  0.00           H
ATOM   1102 HH21 ARG X  73       9.311   9.229  42.869  1.00  0.00           H
ATOM   1103  N   LYS X  74       4.235   4.504  36.843  0.00  0.00           N
ATOM   1104  CA  LYS X  74       2.920   4.086  36.107  0.00  0.00           C
ATOM   1105  C   LYS X  74       3.286   2.562  36.298  0.00  0.00           C
ATOM   1106  O   LYS X  74       3.457   2.034  37.406  0.00  0.00           O
ATOM   1107  CB  LYS X  74       2.832   4.645  34.671  0.00  0.00           C
ATOM   1108  CG  LYS X  74       2.930   6.175  34.579  0.00  0.00           C
ATOM   1109  CD  LYS X  74       1.814   6.990  35.252  0.00  0.00           C
ATOM   1110  CE  LYS X  74       2.022   8.494  34.976  0.00  0.00           C
ATOM   1111  NZ  LYS X  74       0.988   9.354  35.569  0.00  0.00           N
ATOM   1112  H   LYS X  74       5.086   4.873  36.443  1.00  0.00           H
ATOM   1113  HA  LYS X  74       2.071   4.324  36.748  1.00  0.00           H
ATOM   1114  HB3 LYS X  74       1.904   4.309  34.208  1.00  0.00           H
ATOM   1115  HB2 LYS X  74       3.644   4.243  34.063  1.00  0.00           H
ATOM   1116  HG3 LYS X  74       2.956   6.437  33.521  1.00  0.00           H
ATOM   1117  HG2 LYS X  74       3.888   6.484  34.997  1.00  0.00           H
ATOM   1118  HD3 LYS X  74       1.817   6.803  36.326  1.00  0.00           H
ATOM   1119  HD2 LYS X  74       0.843   6.665  34.876  1.00  0.00           H
ATOM   1120  HE3 LYS X  74       2.037   8.680  33.902  1.00  0.00           H
ATOM   1121  HE2 LYS X  74       2.991   8.816  35.360  1.00  0.00           H
ATOM   1122  HZ1 LYS X  74       1.234  10.328  35.322  1.00  0.00           H
ATOM   1123  HZ2 LYS X  74       0.073   9.160  35.206  1.00  0.00           H
ATOM   1124  HZ3 LYS X  74       0.985   9.305  36.572  1.00  0.00           H
ATOM   1125  N   MET X  75       3.436   1.923  35.152  0.00  0.00           N
ATOM   1126  CA  MET X  75       3.769   0.521  35.143  0.00  0.00           C
ATOM   1127  C   MET X  75       3.353  -0.306  36.275  0.00  0.00           C
ATOM   1128  O   MET X  75       2.717  -1.294  36.091  0.00  0.00           O
ATOM   1129  CB  MET X  75       4.963   0.057  34.263  0.00  0.00           C
ATOM   1130  CG  MET X  75       4.911  -1.439  33.886  0.00  0.00           C
ATOM   1131  SD  MET X  75       6.048  -1.912  32.563  0.00  0.00           S
ATOM   1132  CE  MET X  75       5.739  -3.699  32.514  0.00  0.00           C
ATOM   1133  H   MET X  75       3.317   2.417  34.279  1.00  0.00           H
ATOM   1134  HA  MET X  75       3.058   0.172  34.395  1.00  0.00           H
ATOM   1135  HB3 MET X  75       5.915   0.194  34.745  1.00  0.00           H
ATOM   1136  HB2 MET X  75       4.999   0.653  33.350  1.00  0.00           H
ATOM   1137  HG3 MET X  75       3.908  -1.719  33.559  1.00  0.00           H
ATOM   1138  HG2 MET X  75       5.132  -2.049  34.762  1.00  0.00           H
ATOM   1139  HE1 MET X  75       6.355  -4.169  31.748  1.00  0.00           H
ATOM   1140  HE2 MET X  75       5.978  -4.157  33.474  1.00  0.00           H
ATOM   1141  HE3 MET X  75       4.693  -3.903  32.285  1.00  0.00           H
ATOM   1142  N   LYS X  76       3.524   0.186  37.462  0.00  0.00           N
ATOM   1143  CA  LYS X  76       3.245  -0.301  38.832  0.00  0.00           C
ATOM   1144  C   LYS X  76       3.059   1.161  39.998  0.00  0.00           C
ATOM   1145  O   LYS X  76       3.895   1.626  40.775  0.00  0.00           O
ATOM   1146  CB  LYS X  76       4.480  -1.093  39.320  0.00  0.00           C
ATOM   1147  CG  LYS X  76       4.745  -2.424  38.588  0.00  0.00           C
ATOM   1148  CD  LYS X  76       5.864  -3.248  39.244  0.00  0.00           C
ATOM   1149  CE  LYS X  76       6.130  -4.578  38.511  0.00  0.00           C
ATOM   1150  NZ  LYS X  76       7.187  -5.373  39.161  0.00  0.00           N
ATOM   1151  H   LYS X  76       3.933   1.103  37.575  1.00  0.00           H
ATOM   1152  HA  LYS X  76       2.442  -1.035  38.896  1.00  0.00           H
ATOM   1153  HB3 LYS X  76       4.329  -1.312  40.379  1.00  0.00           H
ATOM   1154  HB2 LYS X  76       5.366  -0.457  39.275  1.00  0.00           H
ATOM   1155  HG3 LYS X  76       5.018  -2.223  37.552  1.00  0.00           H
ATOM   1156  HG2 LYS X  76       3.826  -3.011  38.554  1.00  0.00           H
ATOM   1157  HD3 LYS X  76       5.600  -3.448  40.284  1.00  0.00           H
ATOM   1158  HD2 LYS X  76       6.778  -2.652  39.269  1.00  0.00           H
ATOM   1159  HE3 LYS X  76       6.419  -4.385  37.477  1.00  0.00           H
ATOM   1160  HE2 LYS X  76       5.217  -5.174  38.476  1.00  0.00           H
ATOM   1161  HZ1 LYS X  76       7.329  -6.230  38.655  1.00  0.00           H
ATOM   1162  HZ2 LYS X  76       8.058  -4.872  39.175  1.00  0.00           H
ATOM   1163  HZ3 LYS X  76       6.932  -5.608  40.103  1.00  0.00           H
ATOM   1164  N   GLU X  77       1.745   0.943  40.203  0.00  0.00           N
ATOM   1165  CA  GLU X  77       0.855   1.550  41.171  0.00  0.00           C
ATOM   1166  C   GLU X  77      -0.705   1.025  40.997  0.00  0.00           C
ATOM   1167  O   GLU X  77      -1.572   0.742  41.830  0.00  0.00           O
ATOM   1168  CB  GLU X  77       0.899   3.104  41.244  0.00  0.00           C
ATOM   1169  CG  GLU X  77       1.878   3.734  42.266  0.00  0.00           C
ATOM   1170  CD  GLU X  77       1.624   3.345  43.722  0.00  0.00           C
ATOM   1171  OE1 GLU X  77       0.468   3.041  44.077  0.00  0.00           O
ATOM   1172  OE2 GLU X  77       2.585   3.382  44.515  0.00  0.00           O
ATOM   1173  H   GLU X  77       1.250   0.272  39.633  1.00  0.00           H
ATOM   1174  HA  GLU X  77       1.156   1.052  42.093  1.00  0.00           H
ATOM   1175  HB3 GLU X  77      -0.098   3.488  41.466  1.00  0.00           H
ATOM   1176  HB2 GLU X  77       1.125   3.503  40.256  1.00  0.00           H
ATOM   1177  HG3 GLU X  77       1.803   4.820  42.197  1.00  0.00           H
ATOM   1178  HG2 GLU X  77       2.908   3.500  42.008  1.00  0.00           H
ATOM   1179  N   GLN X  78      -1.086   1.247  39.729  0.00  0.00           N
ATOM   1180  CA  GLN X  78      -2.618   0.908  39.794  0.00  0.00           C
ATOM   1181  C   GLN X  78      -3.324  -0.428  39.448  0.00  0.00           C
ATOM   1182  O   GLN X  78      -4.464  -0.771  39.797  0.00  0.00           O
ATOM   1183  CB  GLN X  78      -3.360   2.169  39.259  0.00  0.00           C
ATOM   1184  CG  GLN X  78      -4.898   2.112  39.097  0.00  0.00           C
ATOM   1185  CD  GLN X  78      -5.507   3.458  38.700  0.00  0.00           C
ATOM   1186  OE1 GLN X  78      -5.146   4.502  39.240  0.00  0.00           O
ATOM   1187  NE2 GLN X  78      -6.462   3.459  37.780  0.00  0.00           N
ATOM   1188  H   GLN X  78      -0.409   1.553  39.045  1.00  0.00           H
ATOM   1189  HA  GLN X  78      -2.732   0.876  40.878  1.00  0.00           H
ATOM   1190  HB3 GLN X  78      -2.931   2.443  38.294  1.00  0.00           H
ATOM   1191  HB2 GLN X  78      -3.118   2.992  39.932  1.00  0.00           H
ATOM   1192  HG3 GLN X  78      -5.360   1.803  40.035  1.00  0.00           H
ATOM   1193  HG2 GLN X  78      -5.171   1.369  38.346  1.00  0.00           H
ATOM   1194 HE22 GLN X  78      -6.907   4.316  37.491  1.00  0.00           H
ATOM   1195 HE21 GLN X  78      -6.765   2.581  37.316  1.00  0.00           H
ATOM   1196  N   ASP X  79      -2.681  -1.136  38.533  0.00  0.00           N
ATOM   1197  CA  ASP X  79      -3.409  -2.275  37.771  0.00  0.00           C
ATOM   1198  C   ASP X  79      -3.904  -3.444  38.546  0.00  0.00           C
ATOM   1199  O   ASP X  79      -2.929  -4.135  38.859  0.00  0.00           O
ATOM   1200  CB  ASP X  79      -2.319  -2.763  36.737  0.00  0.00           C
ATOM   1201  CG  ASP X  79      -2.721  -3.886  35.761  0.00  0.00           C
ATOM   1202  OD1 ASP X  79      -3.929  -4.078  35.517  0.00  0.00           O
ATOM   1203  OD2 ASP X  79      -1.798  -4.480  35.168  0.00  0.00           O
ATOM   1204  H   ASP X  79      -1.712  -0.936  38.328  1.00  0.00           H
ATOM   1205  HA  ASP X  79      -3.997  -1.982  36.901  1.00  0.00           H
ATOM   1206  HB3 ASP X  79      -1.417  -3.080  37.264  1.00  0.00           H
ATOM   1207  HB2 ASP X  79      -2.016  -1.914  36.119  1.00  0.00           H
ATOM   1208  N   SER X  80      -5.147  -3.777  38.863  0.00  0.00           N
ATOM   1209  CA  SER X  80      -5.340  -5.100  39.455  0.00  0.00           C
ATOM   1210  C   SER X  80      -6.464  -5.811  38.691  0.00  0.00           C
ATOM   1211  O   SER X  80      -6.310  -6.977  38.341  0.00  0.00           O
ATOM   1212  CB  SER X  80      -5.385  -5.072  41.001  0.00  0.00           C
ATOM   1213  OG  SER X  80      -5.393  -6.362  41.590  0.00  0.00           O
ATOM   1214  H   SER X  80      -5.903  -3.129  38.693  1.00  0.00           H
ATOM   1215  HA  SER X  80      -4.491  -5.606  38.996  1.00  0.00           H
ATOM   1216  HB3 SER X  80      -6.269  -4.525  41.335  1.00  0.00           H
ATOM   1217  HB2 SER X  80      -4.521  -4.528  41.385  1.00  0.00           H
ATOM   1218  HG  SER X  80      -5.402  -6.248  42.552  1.00  0.00           H
ATOM   1219  N   GLU X  81      -7.580  -5.128  38.440  0.00  0.00           N
ATOM   1220  CA  GLU X  81      -8.727  -5.730  37.803  0.00  0.00           C
ATOM   1221  C   GLU X  81      -9.440  -4.618  37.064  0.00  0.00           C
ATOM   1222  O   GLU X  81      -9.184  -3.428  37.283  0.00  0.00           O
ATOM   1223  CB  GLU X  81      -9.624  -6.367  38.899  0.00  0.00           C
ATOM   1224  CG  GLU X  81     -10.120  -5.419  40.021  0.00  0.00           C
ATOM   1225  CD  GLU X  81     -10.957  -6.114  41.094  0.00  0.00           C
ATOM   1226  OE1 GLU X  81     -11.108  -5.525  42.182  0.00  0.00           O
ATOM   1227  OE2 GLU X  81     -11.460  -7.230  40.854  0.00  0.00           O
ATOM   1228  H   GLU X  81      -7.644  -4.153  38.697  1.00  0.00           H
ATOM   1229  HA  GLU X  81      -8.451  -6.554  37.146  1.00  0.00           H
ATOM   1230  HB3 GLU X  81      -9.086  -7.200  39.353  1.00  0.00           H
ATOM   1231  HB2 GLU X  81     -10.490  -6.822  38.415  1.00  0.00           H
ATOM   1232  HG3 GLU X  81     -10.722  -4.613  39.599  1.00  0.00           H
ATOM   1233  HG2 GLU X  81      -9.269  -4.946  40.512  1.00  0.00           H
ATOM   1234  N   GLU X  82     -10.321  -5.027  36.152  0.00  0.00           N
ATOM   1235  CA  GLU X  82     -11.120  -4.161  35.240  0.00  0.00           C
ATOM   1236  C   GLU X  82     -10.133  -3.730  34.196  0.00  0.00           C
ATOM   1237  O   GLU X  82     -10.422  -4.164  33.083  0.00  0.00           O
ATOM   1238  CB  GLU X  82     -11.995  -3.074  35.893  0.00  0.00           C
ATOM   1239  CG  GLU X  82     -13.006  -3.648  36.910  0.00  0.00           C
ATOM   1240  CD  GLU X  82     -13.944  -2.607  37.521  0.00  0.00           C
ATOM   1241  OE1 GLU X  82     -14.850  -3.017  38.273  0.00  0.00           O
ATOM   1242  OE2 GLU X  82     -13.789  -1.400  37.248  0.00  0.00           O
ATOM   1243  H   GLU X  82     -10.500  -6.013  36.029  1.00  0.00           H
ATOM   1244  HA  GLU X  82     -11.664  -4.924  34.683  1.00  0.00           H
ATOM   1245  HB3 GLU X  82     -12.535  -2.546  35.106  1.00  0.00           H
ATOM   1246  HB2 GLU X  82     -11.368  -2.323  36.376  1.00  0.00           H
ATOM   1247  HG3 GLU X  82     -12.473  -4.143  37.722  1.00  0.00           H
ATOM   1248  HG2 GLU X  82     -13.612  -4.414  36.425  1.00  0.00           H
ATOM   1249  N   GLU X  83      -9.003  -3.063  34.442  0.00  0.00           N
ATOM   1250  CA  GLU X  83      -7.969  -2.706  33.590  0.00  0.00           C
ATOM   1251  C   GLU X  83      -7.080  -3.743  32.996  0.00  0.00           C
ATOM   1252  O   GLU X  83      -6.754  -3.468  31.835  0.00  0.00           O
ATOM   1253  CB  GLU X  83      -7.080  -1.675  34.330  0.00  0.00           C
ATOM   1254  CG  GLU X  83      -7.828  -0.435  34.880  0.00  0.00           C
ATOM   1255  CD  GLU X  83      -6.905   0.588  35.542  0.00  0.00           C
ATOM   1256  OE1 GLU X  83      -5.747   0.731  35.103  0.00  0.00           O
ATOM   1257  OE2 GLU X  83      -7.361   1.262  36.487  0.00  0.00           O
ATOM   1258  H   GLU X  83      -8.803  -2.735  35.376  1.00  0.00           H
ATOM   1259  HA  GLU X  83      -8.421  -2.166  32.758  1.00  0.00           H
ATOM   1260  HB3 GLU X  83      -6.298  -1.333  33.649  1.00  0.00           H
ATOM   1261  HB2 GLU X  83      -6.553  -2.162  35.153  1.00  0.00           H
ATOM   1262  HG3 GLU X  83      -8.582  -0.735  35.610  1.00  0.00           H
ATOM   1263  HG2 GLU X  83      -8.362   0.061  34.069  1.00  0.00           H
ATOM   1264  N   LEU X  84      -6.713  -4.896  33.574  0.00  0.00           N
ATOM   1265  CA  LEU X  84      -6.055  -5.942  33.031  0.00  0.00           C
ATOM   1266  C   LEU X  84      -7.010  -6.347  31.923  0.00  0.00           C
ATOM   1267  O   LEU X  84      -6.614  -6.778  30.836  0.00  0.00           O
ATOM   1268  CB  LEU X  84      -5.814  -7.039  34.099  0.00  0.00           C
ATOM   1269  CG  LEU X  84      -4.761  -8.109  33.721  0.00  0.00           C
ATOM   1270  CD1 LEU X  84      -4.259  -8.854  34.980  0.00  0.00           C
ATOM   1271  CD2 LEU X  84      -5.244  -9.088  32.629  0.00  0.00           C
ATOM   1272  H   LEU X  84      -6.929  -5.065  34.546  1.00  0.00           H
ATOM   1273  HA  LEU X  84      -5.120  -5.593  32.593  1.00  0.00           H
ATOM   1274  HB3 LEU X  84      -6.750  -7.515  34.395  1.00  0.00           H
ATOM   1275  HB2 LEU X  84      -5.445  -6.535  34.995  1.00  0.00           H
ATOM   1276  HG  LEU X  84      -3.896  -7.582  33.317  1.00  0.00           H
ATOM   1277 HD11 LEU X  84      -3.205  -8.638  35.157  1.00  0.00           H
ATOM   1278 HD12 LEU X  84      -4.799  -8.558  35.881  1.00  0.00           H
ATOM   1279 HD13 LEU X  84      -4.348  -9.936  34.905  1.00  0.00           H
ATOM   1280 HD21 LEU X  84      -4.830  -8.813  31.658  1.00  0.00           H
ATOM   1281 HD22 LEU X  84      -4.938 -10.118  32.811  1.00  0.00           H
ATOM   1282 HD23 LEU X  84      -6.329  -9.092  32.531  1.00  0.00           H
ATOM   1283  N   ILE X  85      -8.299  -6.158  32.208  0.00  0.00           N
ATOM   1284  CA  ILE X  85      -9.322  -6.587  31.172  0.00  0.00           C
ATOM   1285  C   ILE X  85      -9.102  -5.668  29.947  0.00  0.00           C
ATOM   1286  O   ILE X  85      -9.122  -6.154  28.807  0.00  0.00           O
ATOM   1287  CB  ILE X  85     -10.832  -6.640  31.562  0.00  0.00           C
ATOM   1288  CG1 ILE X  85     -11.033  -7.305  32.945  0.00  0.00           C
ATOM   1289  CG2 ILE X  85     -11.666  -7.396  30.502  0.00  0.00           C
ATOM   1290  CD1 ILE X  85     -12.484  -7.279  33.452  0.00  0.00           C
ATOM   1291  H   ILE X  85      -8.566  -5.742  33.089  1.00  0.00           H
ATOM   1292  HA  ILE X  85      -9.173  -7.631  30.898  1.00  0.00           H
ATOM   1293  HB  ILE X  85     -11.258  -5.642  31.550  1.00  0.00           H
ATOM   1294 HG13 ILE X  85     -10.399  -6.830  33.691  1.00  0.00           H
ATOM   1295 HG12 ILE X  85     -10.699  -8.342  32.894  1.00  0.00           H
ATOM   1296 HG21 ILE X  85     -12.730  -7.373  30.735  1.00  0.00           H
ATOM   1297 HG22 ILE X  85     -11.557  -6.961  29.509  1.00  0.00           H
ATOM   1298 HG23 ILE X  85     -11.368  -8.443  30.432  1.00  0.00           H
ATOM   1299 HD11 ILE X  85     -12.518  -7.329  34.540  1.00  0.00           H
ATOM   1300 HD12 ILE X  85     -13.001  -6.368  33.147  1.00  0.00           H
ATOM   1301 HD13 ILE X  85     -13.049  -8.129  33.069  1.00  0.00           H
ATOM   1302  N   GLU X  86      -8.852  -4.381  30.181  0.00  0.00           N
ATOM   1303  CA  GLU X  86      -8.571  -3.441  29.126  0.00  0.00           C
ATOM   1304  C   GLU X  86      -7.290  -3.897  28.327  0.00  0.00           C
ATOM   1305  O   GLU X  86      -7.285  -3.871  27.101  0.00  0.00           O
ATOM   1306  CB  GLU X  86      -8.512  -1.980  29.613  0.00  0.00           C
ATOM   1307  CG  GLU X  86      -9.835  -1.506  30.260  0.00  0.00           C
ATOM   1308  CD  GLU X  86      -9.836  -0.040  30.687  0.00  0.00           C
ATOM   1309  OE1 GLU X  86      -8.871   0.690  30.384  0.00  0.00           O
ATOM   1310  OE2 GLU X  86     -10.837   0.380  31.301  0.00  0.00           O
ATOM   1311  H   GLU X  86      -8.855  -4.030  31.128  1.00  0.00           H
ATOM   1312  HA  GLU X  86      -9.415  -3.456  28.436  1.00  0.00           H
ATOM   1313  HB3 GLU X  86      -8.295  -1.347  28.751  1.00  0.00           H
ATOM   1314  HB2 GLU X  86      -7.680  -1.821  30.295  1.00  0.00           H
ATOM   1315  HG3 GLU X  86     -10.074  -2.121  31.128  1.00  0.00           H
ATOM   1316  HG2 GLU X  86     -10.654  -1.649  29.553  1.00  0.00           H
ATOM   1317  N   ALA X  87      -6.241  -4.320  29.029  0.00  0.00           N
ATOM   1318  CA  ALA X  87      -5.073  -4.775  28.384  0.00  0.00           C
ATOM   1319  C   ALA X  87      -5.368  -6.013  27.507  0.00  0.00           C
ATOM   1320  O   ALA X  87      -4.911  -6.101  26.372  0.00  0.00           O
ATOM   1321  CB  ALA X  87      -3.985  -5.085  29.426  0.00  0.00           C
ATOM   1322  H   ALA X  87      -6.275  -4.318  30.038  1.00  0.00           H
ATOM   1323  HA  ALA X  87      -4.688  -3.977  27.749  1.00  0.00           H
ATOM   1324  HB1 ALA X  87      -3.056  -5.374  28.934  1.00  0.00           H
ATOM   1325  HB2 ALA X  87      -3.770  -4.216  30.048  1.00  0.00           H
ATOM   1326  HB3 ALA X  87      -4.270  -5.907  30.084  1.00  0.00           H
ATOM   1327  N   PHE X  88      -6.166  -6.947  28.022  0.00  0.00           N
ATOM   1328  CA  PHE X  88      -6.501  -8.133  27.247  0.00  0.00           C
ATOM   1329  C   PHE X  88      -7.337  -7.757  26.060  0.00  0.00           C
ATOM   1330  O   PHE X  88      -7.203  -8.371  25.004  0.00  0.00           O
ATOM   1331  CB  PHE X  88      -7.242  -9.083  28.213  0.00  0.00           C
ATOM   1332  CG  PHE X  88      -7.607 -10.424  27.625  0.00  0.00           C
ATOM   1333  CD1 PHE X  88      -8.867 -10.637  27.028  0.00  0.00           C
ATOM   1334  CD2 PHE X  88      -6.605 -11.402  27.496  0.00  0.00           C
ATOM   1335  CE1 PHE X  88      -9.111 -11.823  26.351  0.00  0.00           C
ATOM   1336  CE2 PHE X  88      -6.874 -12.580  26.823  0.00  0.00           C
ATOM   1337  CZ  PHE X  88      -8.112 -12.781  26.246  0.00  0.00           C
ATOM   1338  H   PHE X  88      -6.541  -6.834  28.953  1.00  0.00           H
ATOM   1339  HA  PHE X  88      -5.585  -8.617  26.908  1.00  0.00           H
ATOM   1340  HB3 PHE X  88      -8.151  -8.613  28.592  1.00  0.00           H
ATOM   1341  HB2 PHE X  88      -6.615  -9.266  29.087  1.00  0.00           H
ATOM   1342  HD1 PHE X  88      -9.631  -9.874  27.066  1.00  0.00           H
ATOM   1343  HD2 PHE X  88      -5.620 -11.216  27.894  1.00  0.00           H
ATOM   1344  HE1 PHE X  88     -10.067 -11.985  25.873  1.00  0.00           H
ATOM   1345  HE2 PHE X  88      -6.116 -13.337  26.702  1.00  0.00           H
ATOM   1346  HZ  PHE X  88      -8.268 -13.695  25.697  1.00  0.00           H
ATOM   1347  N   LYS X  89      -8.155  -6.714  26.191  0.00  0.00           N
ATOM   1348  CA  LYS X  89      -8.990  -6.219  25.076  0.00  0.00           C
ATOM   1349  C   LYS X  89      -8.083  -5.750  23.906  0.00  0.00           C
ATOM   1350  O   LYS X  89      -8.424  -6.052  22.768  0.00  0.00           O
ATOM   1351  CB  LYS X  89     -10.003  -5.146  25.525  0.00  0.00           C
ATOM   1352  CG  LYS X  89     -11.241  -5.731  26.228  0.00  0.00           C
ATOM   1353  CD  LYS X  89     -12.199  -4.645  26.746  0.00  0.00           C
ATOM   1354  CE  LYS X  89     -13.490  -5.228  27.354  0.00  0.00           C
ATOM   1355  NZ  LYS X  89     -14.408  -4.179  27.833  0.00  0.00           N
ATOM   1356  H   LYS X  89      -8.220  -6.232  27.076  1.00  0.00           H
ATOM   1357  HA  LYS X  89      -9.560  -7.072  24.708  1.00  0.00           H
ATOM   1358  HB3 LYS X  89     -10.358  -4.610  24.643  1.00  0.00           H
ATOM   1359  HB2 LYS X  89      -9.522  -4.395  26.147  1.00  0.00           H
ATOM   1360  HG3 LYS X  89     -10.935  -6.378  27.050  1.00  0.00           H
ATOM   1361  HG2 LYS X  89     -11.771  -6.378  25.527  1.00  0.00           H
ATOM   1362  HD3 LYS X  89     -12.449  -3.968  25.928  1.00  0.00           H
ATOM   1363  HD2 LYS X  89     -11.681  -4.044  27.494  1.00  0.00           H
ATOM   1364  HE3 LYS X  89     -13.249  -5.890  28.187  1.00  0.00           H
ATOM   1365  HE2 LYS X  89     -14.011  -5.835  26.613  1.00  0.00           H
ATOM   1366  HZ1 LYS X  89     -15.236  -4.600  28.216  1.00  0.00           H
ATOM   1367  HZ2 LYS X  89     -13.981  -3.622  28.551  1.00  0.00           H
ATOM   1368  HZ3 LYS X  89     -14.689  -3.577  27.079  1.00  0.00           H
ATOM   1369  N   VAL X  90      -6.947  -5.100  24.154  0.00  0.00           N
ATOM   1370  CA  VAL X  90      -6.020  -4.731  23.180  0.00  0.00           C
ATOM   1371  C   VAL X  90      -5.332  -5.886  22.432  0.00  0.00           C
ATOM   1372  O   VAL X  90      -4.687  -5.728  21.397  0.00  0.00           O
ATOM   1373  CB  VAL X  90      -4.967  -3.749  23.805  0.00  0.00           C
ATOM   1374  CG1 VAL X  90      -3.739  -3.384  22.943  0.00  0.00           C
ATOM   1375  CG2 VAL X  90      -5.640  -2.438  24.263  0.00  0.00           C
ATOM   1376  H   VAL X  90      -6.710  -4.841  25.101  1.00  0.00           H
ATOM   1377  HA  VAL X  90      -6.576  -4.170  22.428  1.00  0.00           H
ATOM   1378  HB  VAL X  90      -4.562  -4.223  24.699  1.00  0.00           H
ATOM   1379 HG11 VAL X  90      -3.132  -2.619  23.429  1.00  0.00           H
ATOM   1380 HG12 VAL X  90      -3.081  -4.238  22.784  1.00  0.00           H
ATOM   1381 HG13 VAL X  90      -4.036  -2.998  21.967  1.00  0.00           H
ATOM   1382 HG21 VAL X  90      -4.926  -1.775  24.753  1.00  0.00           H
ATOM   1383 HG22 VAL X  90      -6.063  -1.896  23.417  1.00  0.00           H
ATOM   1384 HG23 VAL X  90      -6.445  -2.615  24.974  1.00  0.00           H
ATOM   1385  N   PHE X  91      -5.421  -7.058  23.054  0.00  0.00           N
ATOM   1386  CA  PHE X  91      -4.773  -8.264  22.461  0.00  0.00           C
ATOM   1387  C   PHE X  91      -5.957  -8.985  21.725  0.00  0.00           C
ATOM   1388  O   PHE X  91      -5.851  -9.628  20.681  0.00  0.00           O
ATOM   1389  CB  PHE X  91      -4.017  -9.045  23.554  0.00  0.00           C
ATOM   1390  CG  PHE X  91      -3.103  -8.190  24.438  0.00  0.00           C
ATOM   1391  CD1 PHE X  91      -2.357  -7.113  23.905  0.00  0.00           C
ATOM   1392  CD2 PHE X  91      -2.920  -8.515  25.798  0.00  0.00           C
ATOM   1393  CE1 PHE X  91      -1.535  -6.344  24.717  0.00  0.00           C
ATOM   1394  CE2 PHE X  91      -2.114  -7.715  26.601  0.00  0.00           C
ATOM   1395  CZ  PHE X  91      -1.422  -6.638  26.067  0.00  0.00           C
ATOM   1396  H   PHE X  91      -5.926  -7.130  23.926  1.00  0.00           H
ATOM   1397  HA  PHE X  91      -4.117  -7.892  21.674  1.00  0.00           H
ATOM   1398  HB3 PHE X  91      -3.420  -9.830  23.090  1.00  0.00           H
ATOM   1399  HB2 PHE X  91      -4.745  -9.543  24.192  1.00  0.00           H
ATOM   1400  HD1 PHE X  91      -2.455  -6.835  22.870  1.00  0.00           H
ATOM   1401  HD2 PHE X  91      -3.438  -9.357  26.235  1.00  0.00           H
ATOM   1402  HE1 PHE X  91      -0.997  -5.505  24.299  1.00  0.00           H
ATOM   1403  HE2 PHE X  91      -2.030  -7.921  27.656  1.00  0.00           H
ATOM   1404  HZ  PHE X  91      -0.798  -6.027  26.703  1.00  0.00           H
ATOM   1405  N   ASP X  92      -7.097  -8.907  22.412  0.00  0.00           N
ATOM   1406  CA  ASP X  92      -8.246  -9.738  21.858  0.00  0.00           C
ATOM   1407  C   ASP X  92      -9.035  -8.534  21.282  0.00  0.00           C
ATOM   1408  O   ASP X  92     -10.061  -8.035  21.749  0.00  0.00           O
ATOM   1409  CB  ASP X  92      -9.020 -10.362  23.041  0.00  0.00           C
ATOM   1410  CG  ASP X  92     -10.365 -10.968  22.661  0.00  0.00           C
ATOM   1411  OD1 ASP X  92     -10.533 -11.411  21.507  0.00  0.00           O
ATOM   1412  OD2 ASP X  92     -11.229 -11.025  23.555  0.00  0.00           O
ATOM   1413  H   ASP X  92      -7.151  -8.326  23.236  1.00  0.00           H
ATOM   1414  HA  ASP X  92      -8.032 -10.596  21.221  1.00  0.00           H
ATOM   1415  HB3 ASP X  92      -9.202  -9.595  23.796  1.00  0.00           H
ATOM   1416  HB2 ASP X  92      -8.413 -11.136  23.513  1.00  0.00           H
ATOM   1417  N   ARG X  93      -8.507  -8.162  20.120  0.00  0.00           N
ATOM   1418  CA  ARG X  93      -8.963  -7.215  19.099  0.00  0.00           C
ATOM   1419  C   ARG X  93     -10.492  -7.236  18.660  0.00  0.00           C
ATOM   1420  O   ARG X  93     -11.227  -6.261  18.629  0.00  0.00           O
ATOM   1421  CB  ARG X  93      -8.002  -7.171  17.891  0.00  0.00           C
ATOM   1422  CG  ARG X  93      -8.355  -6.142  16.795  0.00  0.00           C
ATOM   1423  CD  ARG X  93      -8.303  -4.674  17.257  0.00  0.00           C
ATOM   1424  NE  ARG X  93      -8.874  -3.764  16.256  0.00  0.00           N
ATOM   1425  CZ  ARG X  93     -10.173  -3.484  16.069  0.00  0.00           C
ATOM   1426  NH1 ARG X  93     -11.127  -4.055  16.810  0.00  0.00           N
ATOM   1427  NH2 ARG X  93     -10.516  -2.613  15.121  0.00  0.00           N
ATOM   1428  H   ARG X  93      -7.631  -8.560  19.813  1.00  0.00           H
ATOM   1429  HA  ARG X  93      -8.862  -6.250  19.595  1.00  0.00           H
ATOM   1430  HB3 ARG X  93      -8.022  -8.145  17.412  1.00  0.00           H
ATOM   1431  HB2 ARG X  93      -6.981  -7.003  18.237  1.00  0.00           H
ATOM   1432  HG3 ARG X  93      -9.294  -6.364  16.287  1.00  0.00           H
ATOM   1433  HG2 ARG X  93      -7.585  -6.269  16.033  1.00  0.00           H
ATOM   1434  HD3 ARG X  93      -7.249  -4.393  17.272  1.00  0.00           H
ATOM   1435  HD2 ARG X  93      -8.668  -4.490  18.266  1.00  0.00           H
ATOM   1436  HE  ARG X  93      -8.186  -3.331  15.648  1.00  0.00           H
ATOM   1437 HH12 ARG X  93     -12.102  -3.833  16.678  1.00  0.00           H
ATOM   1438 HH11 ARG X  93     -10.944  -4.759  17.522  1.00  0.00           H
ATOM   1439 HH22 ARG X  93     -11.478  -2.366  14.936  1.00  0.00           H
ATOM   1440 HH21 ARG X  93      -9.833  -2.151  14.537  1.00  0.00           H
ATOM   1441  N   ASP X  94     -10.873  -8.409  18.166  0.00  0.00           N
ATOM   1442  CA  ASP X  94     -12.280  -8.475  17.720  0.00  0.00           C
ATOM   1443  C   ASP X  94     -13.262  -8.797  18.922  0.00  0.00           C
ATOM   1444  O   ASP X  94     -14.477  -8.836  18.719  0.00  0.00           O
ATOM   1445  CB  ASP X  94     -12.415  -9.587  16.643  0.00  0.00           C
ATOM   1446  CG  ASP X  94     -13.701  -9.545  15.808  0.00  0.00           C
ATOM   1447  OD1 ASP X  94     -14.139 -10.625  15.361  0.00  0.00           O
ATOM   1448  OD2 ASP X  94     -14.177  -8.441  15.473  0.00  0.00           O
ATOM   1449  H   ASP X  94     -10.215  -9.174  18.117  1.00  0.00           H
ATOM   1450  HA  ASP X  94     -12.571  -7.552  17.219  1.00  0.00           H
ATOM   1451  HB3 ASP X  94     -12.366 -10.558  17.140  1.00  0.00           H
ATOM   1452  HB2 ASP X  94     -11.569  -9.549  15.954  1.00  0.00           H
ATOM   1453  N   GLY X  95     -12.733  -8.974  20.129  0.00  0.00           N
ATOM   1454  CA  GLY X  95     -13.556  -9.224  21.236  0.00  0.00           C
ATOM   1455  C   GLY X  95     -13.961 -10.607  21.664  0.00  0.00           C
ATOM   1456  O   GLY X  95     -14.268 -10.814  22.845  0.00  0.00           O
ATOM   1457  H   GLY X  95     -11.732  -8.929  20.253  1.00  0.00           H
ATOM   1458  HA3 GLY X  95     -14.453  -8.611  21.148  1.00  0.00           H
ATOM   1459  HA2 GLY X  95     -13.147  -8.699  22.099  1.00  0.00           H
ATOM   1460  N   ASN X  96     -14.064 -11.535  20.717  0.00  0.00           N
ATOM   1461  CA  ASN X  96     -14.385 -12.945  21.062  0.00  0.00           C
ATOM   1462  C   ASN X  96     -13.954 -13.720  22.251  0.00  0.00           C
ATOM   1463  O   ASN X  96     -14.398 -14.821  22.514  0.00  0.00           O
ATOM   1464  CB  ASN X  96     -14.226 -13.810  19.778  0.00  0.00           C
ATOM   1465  CG  ASN X  96     -12.781 -14.049  19.327  0.00  0.00           C
ATOM   1466  OD1 ASN X  96     -12.180 -13.191  18.687  0.00  0.00           O
ATOM   1467  ND2 ASN X  96     -12.227 -15.225  19.599  0.00  0.00           N
ATOM   1468  H   ASN X  96     -13.924 -11.286  19.748  1.00  0.00           H
ATOM   1469  HA  ASN X  96     -15.465 -12.902  21.201  1.00  0.00           H
ATOM   1470  HB3 ASN X  96     -14.759 -13.337  18.952  1.00  0.00           H
ATOM   1471  HB2 ASN X  96     -14.722 -14.774  19.907  1.00  0.00           H
ATOM   1472 HD22 ASN X  96     -11.267 -15.396  19.332  1.00  0.00           H
ATOM   1473 HD21 ASN X  96     -12.749 -15.963  20.047  1.00  0.00           H
ATOM   1474  N   GLY X  97     -13.001 -13.168  22.981  0.00  0.00           N
ATOM   1475  CA  GLY X  97     -12.609 -13.945  24.303  0.00  0.00           C
ATOM   1476  C   GLY X  97     -11.137 -14.517  24.089  0.00  0.00           C
ATOM   1477  O   GLY X  97     -10.338 -14.533  25.031  0.00  0.00           O
ATOM   1478  H   GLY X  97     -12.573 -12.304  22.682  1.00  0.00           H
ATOM   1479  HA3 GLY X  97     -13.301 -14.773  24.456  1.00  0.00           H
ATOM   1480  HA2 GLY X  97     -12.610 -13.252  25.145  1.00  0.00           H
ATOM   1481  N   LEU X  98     -10.922 -15.139  22.928  0.00  0.00           N
ATOM   1482  CA  LEU X  98      -9.613 -15.517  22.536  0.00  0.00           C
ATOM   1483  C   LEU X  98      -8.666 -14.917  21.592  0.00  0.00           C
ATOM   1484  O   LEU X  98      -8.906 -14.729  20.396  0.00  0.00           O
ATOM   1485  CB  LEU X  98      -9.855 -16.956  21.958  0.00  0.00           C
ATOM   1486  CG  LEU X  98     -10.562 -17.979  22.899  0.00  0.00           C
ATOM   1487  CD1 LEU X  98     -12.107 -17.903  22.832  0.00  0.00           C
ATOM   1488  CD2 LEU X  98     -10.075 -19.415  22.628  0.00  0.00           C
ATOM   1489  H   LEU X  98     -11.697 -15.347  22.315  1.00  0.00           H
ATOM   1490  HA  LEU X  98      -9.065 -15.843  23.420  1.00  0.00           H
ATOM   1491  HB3 LEU X  98      -8.881 -17.382  21.725  1.00  0.00           H
ATOM   1492  HB2 LEU X  98     -10.373 -16.921  20.998  1.00  0.00           H
ATOM   1493  HG  LEU X  98     -10.268 -17.751  23.924  1.00  0.00           H
ATOM   1494 HD11 LEU X  98     -12.575 -18.864  22.620  1.00  0.00           H
ATOM   1495 HD12 LEU X  98     -12.516 -17.554  23.781  1.00  0.00           H
ATOM   1496 HD13 LEU X  98     -12.458 -17.217  22.062  1.00  0.00           H
ATOM   1497 HD21 LEU X  98      -9.208 -19.648  23.248  1.00  0.00           H
ATOM   1498 HD22 LEU X  98     -10.828 -20.169  22.858  1.00  0.00           H
ATOM   1499 HD23 LEU X  98      -9.790 -19.557  21.585  1.00  0.00           H
ATOM   1500  N   ILE X  99      -7.530 -14.543  22.168  0.00  0.00           N
ATOM   1501  CA  ILE X  99      -6.318 -14.015  21.418  0.00  0.00           C
ATOM   1502  C   ILE X  99      -5.569 -15.165  20.478  0.00  0.00           C
ATOM   1503  O   ILE X  99      -4.649 -15.900  20.842  0.00  0.00           O
ATOM   1504  CB  ILE X  99      -5.180 -13.410  22.305  0.00  0.00           C
ATOM   1505  CG1 ILE X  99      -5.654 -12.513  23.463  0.00  0.00           C
ATOM   1506  CG2 ILE X  99      -4.119 -12.662  21.459  0.00  0.00           C
ATOM   1507  CD1 ILE X  99      -4.576 -12.337  24.550  0.00  0.00           C
ATOM   1508  H   ILE X  99      -7.430 -14.600  23.171  1.00  0.00           H
ATOM   1509  HA  ILE X  99      -6.669 -13.229  20.749  1.00  0.00           H
ATOM   1510  HB  ILE X  99      -4.655 -14.241  22.761  1.00  0.00           H
ATOM   1511 HG13 ILE X  99      -6.530 -12.947  23.940  1.00  0.00           H
ATOM   1512 HG12 ILE X  99      -5.974 -11.543  23.086  1.00  0.00           H
ATOM   1513 HG21 ILE X  99      -3.283 -12.299  22.053  1.00  0.00           H
ATOM   1514 HG22 ILE X  99      -3.675 -13.297  20.696  1.00  0.00           H
ATOM   1515 HG23 ILE X  99      -4.553 -11.806  20.948  1.00  0.00           H
ATOM   1516 HD11 ILE X  99      -4.876 -11.584  25.276  1.00  0.00           H
ATOM   1517 HD12 ILE X  99      -4.412 -13.269  25.089  1.00  0.00           H
ATOM   1518 HD13 ILE X  99      -3.613 -12.018  24.158  1.00  0.00           H
ATOM   1519  N   SER X 100      -6.043 -15.181  19.238  0.00  0.00           N
ATOM   1520  CA  SER X 100      -5.487 -15.771  18.163  0.00  0.00           C
ATOM   1521  C   SER X 100      -4.054 -15.421  17.870  0.00  0.00           C
ATOM   1522  O   SER X 100      -3.545 -14.396  18.324  0.00  0.00           O
ATOM   1523  CB  SER X 100      -6.435 -15.640  16.945  0.00  0.00           C
ATOM   1524  OG  SER X 100      -6.040 -16.411  15.820  0.00  0.00           O
ATOM   1525  H   SER X 100      -6.913 -14.714  19.024  1.00  0.00           H
ATOM   1526  HA  SER X 100      -5.395 -16.803  18.503  1.00  0.00           H
ATOM   1527  HB3 SER X 100      -6.489 -14.597  16.643  1.00  0.00           H
ATOM   1528  HB2 SER X 100      -7.451 -15.936  17.210  1.00  0.00           H
ATOM   1529  HG  SER X 100      -6.743 -16.344  15.159  1.00  0.00           H
ATOM   1530  N   ALA X 101      -3.355 -16.308  17.169  0.00  0.00           N
ATOM   1531  CA  ALA X 101      -1.962 -16.129  16.832  0.00  0.00           C
ATOM   1532  C   ALA X 101      -1.820 -14.827  16.000  0.00  0.00           C
ATOM   1533  O   ALA X 101      -0.906 -14.049  16.263  0.00  0.00           O
ATOM   1534  CB  ALA X 101      -1.475 -17.333  16.015  0.00  0.00           C
ATOM   1535  H   ALA X 101      -3.797 -17.156  16.845  1.00  0.00           H
ATOM   1536  HA  ALA X 101      -1.389 -16.021  17.753  1.00  0.00           H
ATOM   1537  HB1 ALA X 101      -0.385 -17.363  15.984  1.00  0.00           H
ATOM   1538  HB2 ALA X 101      -1.824 -18.272  16.437  1.00  0.00           H
ATOM   1539  HB3 ALA X 101      -1.830 -17.299  14.984  1.00  0.00           H
ATOM   1540  N   ALA X 102      -2.738 -14.575  15.076  0.00  0.00           N
ATOM   1541  CA  ALA X 102      -2.798 -13.416  14.250  0.00  0.00           C
ATOM   1542  C   ALA X 102      -2.961 -12.177  15.068  0.00  0.00           C
ATOM   1543  O   ALA X 102      -2.205 -11.221  14.862  0.00  0.00           O
ATOM   1544  CB  ALA X 102      -3.895 -13.564  13.187  0.00  0.00           C
ATOM   1545  H   ALA X 102      -3.481 -15.238  14.909  1.00  0.00           H
ATOM   1546  HA  ALA X 102      -1.810 -13.334  13.797  1.00  0.00           H
ATOM   1547  HB1 ALA X 102      -3.907 -12.702  12.519  1.00  0.00           H
ATOM   1548  HB2 ALA X 102      -3.735 -14.451  12.574  1.00  0.00           H
ATOM   1549  HB3 ALA X 102      -4.886 -13.644  13.637  1.00  0.00           H
ATOM   1550  N   GLU X 103      -3.943 -12.143  15.969  0.00  0.00           N
ATOM   1551  CA  GLU X 103      -4.202 -10.975  16.834  0.00  0.00           C
ATOM   1552  C   GLU X 103      -2.989 -10.608  17.622  0.00  0.00           C
ATOM   1553  O   GLU X 103      -2.622  -9.425  17.683  0.00  0.00           O
ATOM   1554  CB  GLU X 103      -5.390 -11.343  17.755  0.00  0.00           C
ATOM   1555  CG  GLU X 103      -6.751 -10.809  17.270  0.00  0.00           C
ATOM   1556  CD  GLU X 103      -7.209 -11.283  15.890  0.00  0.00           C
ATOM   1557  OE1 GLU X 103      -7.031 -12.473  15.571  0.00  0.00           O
ATOM   1558  OE2 GLU X 103      -7.778 -10.452  15.155  0.00  0.00           O
ATOM   1559  H   GLU X 103      -4.551 -12.941  16.084  1.00  0.00           H
ATOM   1560  HA  GLU X 103      -4.503 -10.128  16.218  1.00  0.00           H
ATOM   1561  HB3 GLU X 103      -5.216 -10.966  18.758  1.00  0.00           H
ATOM   1562  HB2 GLU X 103      -5.462 -12.424  17.884  1.00  0.00           H
ATOM   1563  HG3 GLU X 103      -6.669  -9.727  17.250  1.00  0.00           H
ATOM   1564  HG2 GLU X 103      -7.526 -11.054  17.998  1.00  0.00           H
ATOM   1565  N   LEU X 104      -2.301 -11.609  18.169  0.00  0.00           N
ATOM   1566  CA  LEU X 104      -1.052 -11.368  18.933  0.00  0.00           C
ATOM   1567  C   LEU X 104      -0.026 -10.758  17.988  0.00  0.00           C
ATOM   1568  O   LEU X 104       0.643  -9.792  18.383  0.00  0.00           O
ATOM   1569  CB  LEU X 104      -0.601 -12.704  19.578  0.00  0.00           C
ATOM   1570  CG  LEU X 104       0.341 -12.581  20.800  0.00  0.00           C
ATOM   1571  CD1 LEU X 104       0.309 -13.856  21.669  0.00  0.00           C
ATOM   1572  CD2 LEU X 104       1.783 -12.196  20.420  0.00  0.00           C
ATOM   1573  H   LEU X 104      -2.627 -12.560  18.069  1.00  0.00           H
ATOM   1574  HA  LEU X 104      -1.266 -10.644  19.720  1.00  0.00           H
ATOM   1575  HB3 LEU X 104      -0.169 -13.371  18.830  1.00  0.00           H
ATOM   1576  HB2 LEU X 104      -1.506 -13.207  19.915  1.00  0.00           H
ATOM   1577  HG  LEU X 104      -0.059 -11.781  21.425  1.00  0.00           H
ATOM   1578 HD11 LEU X 104      -0.568 -14.471  21.469  1.00  0.00           H
ATOM   1579 HD12 LEU X 104       1.180 -14.493  21.515  1.00  0.00           H
ATOM   1580 HD13 LEU X 104       0.276 -13.600  22.729  1.00  0.00           H
ATOM   1581 HD21 LEU X 104       2.528 -12.874  20.833  1.00  0.00           H
ATOM   1582 HD22 LEU X 104       1.939 -12.191  19.342  1.00  0.00           H
ATOM   1583 HD23 LEU X 104       2.025 -11.198  20.785  1.00  0.00           H
ATOM   1584  N   ARG X 105       0.065 -11.243  16.751  0.00  0.00           N
ATOM   1585  CA  ARG X 105       0.930 -10.701  15.741  0.00  0.00           C
ATOM   1586  C   ARG X 105       0.608  -9.260  15.478  0.00  0.00           C
ATOM   1587  O   ARG X 105       1.559  -8.508  15.306  0.00  0.00           O
ATOM   1588  CB  ARG X 105       0.901 -11.326  14.294  0.00  0.00           C
ATOM   1589  CG  ARG X 105       1.175 -12.810  14.008  0.00  0.00           C
ATOM   1590  CD  ARG X 105       1.372 -13.124  12.513  0.00  0.00           C
ATOM   1591  NE  ARG X 105       0.143 -12.977  11.716  0.00  0.00           N
ATOM   1592  CZ  ARG X 105      -0.753 -13.933  11.438  0.00  0.00           C
ATOM   1593  NH1 ARG X 105      -0.631 -15.159  11.952  0.00  0.00           N
ATOM   1594  NH2 ARG X 105      -1.777 -13.651  10.635  0.00  0.00           N
ATOM   1595  H   ARG X 105      -0.495 -12.038  16.478  1.00  0.00           H
ATOM   1596  HA  ARG X 105       1.933 -10.711  16.168  1.00  0.00           H
ATOM   1597  HB3 ARG X 105       1.669 -10.788  13.734  1.00  0.00           H
ATOM   1598  HB2 ARG X 105      -0.025 -11.072  13.782  1.00  0.00           H
ATOM   1599  HG3 ARG X 105       0.331 -13.382  14.366  1.00  0.00           H
ATOM   1600  HG2 ARG X 105       2.046 -13.187  14.516  1.00  0.00           H
ATOM   1601  HD3 ARG X 105       1.909 -14.057  12.333  1.00  0.00           H
ATOM   1602  HD2 ARG X 105       2.029 -12.353  12.109  1.00  0.00           H
ATOM   1603  HE  ARG X 105       0.012 -12.051  11.326  1.00  0.00           H
ATOM   1604 HH12 ARG X 105      -1.276 -15.903  11.731  1.00  0.00           H
ATOM   1605 HH11 ARG X 105       0.141 -15.404  12.550  1.00  0.00           H
ATOM   1606 HH22 ARG X 105      -2.458 -14.345  10.365  1.00  0.00           H
ATOM   1607 HH21 ARG X 105      -1.884 -12.749  10.194  1.00  0.00           H
ATOM   1608  N   HID X 106      -0.659  -8.870  15.409  0.00  0.00           N
ATOM   1609  CA  HID X 106      -1.149  -7.540  15.236  0.00  0.00           C
ATOM   1610  C   HID X 106      -0.661  -6.588  16.323  0.00  0.00           C
ATOM   1611  O   HID X 106      -0.100  -5.542  15.986  0.00  0.00           O
ATOM   1612  CB  HID X 106      -2.683  -7.467  15.053  0.00  0.00           C
ATOM   1613  CG  HID X 106      -3.184  -7.899  13.694  0.00  0.00           C
ATOM   1614  ND1 HID X 106      -3.107  -9.201  13.233  0.00  0.00           N
ATOM   1615  CD2 HID X 106      -3.779  -7.189  12.674  0.00  0.00           C
ATOM   1616  CE1 HID X 106      -3.636  -9.236  12.010  0.00  0.00           C
ATOM   1617  NE2 HID X 106      -4.061  -8.043  11.604  0.00  0.00           N
ATOM   1618  H   HID X 106      -1.402  -9.551  15.481  1.00  0.00           H
ATOM   1619  HA  HID X 106      -0.786  -7.170  14.277  1.00  0.00           H
ATOM   1620  HB3 HID X 106      -3.010  -6.434  15.188  1.00  0.00           H
ATOM   1621  HB2 HID X 106      -3.216  -8.029  15.813  1.00  0.00           H
ATOM   1622  HD1 HID X 106      -2.729 -10.007  13.744  1.00  0.00           H
ATOM   1623  HD2 HID X 106      -4.021  -6.135  12.631  1.00  0.00           H
ATOM   1624  HE1 HID X 106      -3.710 -10.137  11.415  1.00  0.00           H
ATOM   1625  N   VAL X 107      -0.789  -6.955  17.590  0.00  0.00           N
ATOM   1626  CA  VAL X 107      -0.346  -6.156  18.713  0.00  0.00           C
ATOM   1627  C   VAL X 107       1.137  -5.885  18.623  0.00  0.00           C
ATOM   1628  O   VAL X 107       1.541  -4.727  18.778  0.00  0.00           O
ATOM   1629  CB  VAL X 107      -0.556  -6.920  20.052  0.00  0.00           C
ATOM   1630  CG1 VAL X 107       0.001  -6.226  21.315  0.00  0.00           C
ATOM   1631  CG2 VAL X 107      -2.017  -7.273  20.269  0.00  0.00           C
ATOM   1632  H   VAL X 107      -1.218  -7.841  17.818  1.00  0.00           H
ATOM   1633  HA  VAL X 107      -0.847  -5.192  18.629  1.00  0.00           H
ATOM   1634  HB  VAL X 107      -0.034  -7.875  19.977  1.00  0.00           H
ATOM   1635 HG11 VAL X 107      -0.198  -6.823  22.203  1.00  0.00           H
ATOM   1636 HG12 VAL X 107       1.083  -6.105  21.282  1.00  0.00           H
ATOM   1637 HG13 VAL X 107      -0.444  -5.241  21.462  1.00  0.00           H
ATOM   1638 HG21 VAL X 107      -2.090  -8.030  21.048  1.00  0.00           H
ATOM   1639 HG22 VAL X 107      -2.560  -6.381  20.562  1.00  0.00           H
ATOM   1640 HG23 VAL X 107      -2.511  -7.674  19.389  1.00  0.00           H
ATOM   1641  N   MET X 108       1.958  -6.917  18.427  0.00  0.00           N
ATOM   1642  CA  MET X 108       3.394  -6.787  18.327  0.00  0.00           C
ATOM   1643  C   MET X 108       3.793  -5.762  17.195  0.00  0.00           C
ATOM   1644  O   MET X 108       4.644  -4.900  17.387  0.00  0.00           O
ATOM   1645  CB  MET X 108       4.024  -8.159  18.039  0.00  0.00           C
ATOM   1646  CG  MET X 108       3.902  -9.155  19.194  0.00  0.00           C
ATOM   1647  SD  MET X 108       4.543 -10.790  18.761  0.00  0.00           S
ATOM   1648  CE  MET X 108       6.286 -10.543  19.177  0.00  0.00           C
ATOM   1649  H   MET X 108       1.583  -7.851  18.340  1.00  0.00           H
ATOM   1650  HA  MET X 108       3.748  -6.377  19.273  1.00  0.00           H
ATOM   1651  HB3 MET X 108       5.076  -8.031  17.791  1.00  0.00           H
ATOM   1652  HB2 MET X 108       3.573  -8.590  17.144  1.00  0.00           H
ATOM   1653  HG3 MET X 108       2.861  -9.270  19.489  1.00  0.00           H
ATOM   1654  HG2 MET X 108       4.425  -8.781  20.074  1.00  0.00           H
ATOM   1655  HE1 MET X 108       6.826 -11.473  19.012  1.00  0.00           H
ATOM   1656  HE2 MET X 108       6.732  -9.761  18.565  1.00  0.00           H
ATOM   1657  HE3 MET X 108       6.399 -10.268  20.226  1.00  0.00           H
ATOM   1658  N   THR X 109       3.145  -5.870  16.037  0.00  0.00           N
ATOM   1659  CA  THR X 109       3.436  -4.957  14.970  0.00  0.00           C
ATOM   1660  C   THR X 109       3.069  -3.491  15.367  0.00  0.00           C
ATOM   1661  O   THR X 109       3.826  -2.565  15.094  0.00  0.00           O
ATOM   1662  CB  THR X 109       2.622  -5.348  13.702  0.00  0.00           C
ATOM   1663  OG1 THR X 109       2.852  -6.713  13.369  0.00  0.00           O
ATOM   1664  CG2 THR X 109       2.951  -4.517  12.449  0.00  0.00           C
ATOM   1665  H   THR X 109       2.451  -6.593  15.912  1.00  0.00           H
ATOM   1666  HA  THR X 109       4.490  -5.020  14.698  1.00  0.00           H
ATOM   1667  HB  THR X 109       1.555  -5.241  13.907  1.00  0.00           H
ATOM   1668  HG1 THR X 109       2.457  -7.277  14.056  1.00  0.00           H
ATOM   1669 HG21 THR X 109       2.400  -4.879  11.581  1.00  0.00           H
ATOM   1670 HG22 THR X 109       2.686  -3.468  12.579  1.00  0.00           H
ATOM   1671 HG23 THR X 109       4.014  -4.562  12.210  1.00  0.00           H
ATOM   1672  N   ASN X 110       1.933  -3.301  16.036  0.00  0.00           N
ATOM   1673  CA  ASN X 110       1.553  -1.995  16.476  0.00  0.00           C
ATOM   1674  C   ASN X 110       2.579  -1.410  17.498  0.00  0.00           C
ATOM   1675  O   ASN X 110       2.928  -0.238  17.410  0.00  0.00           O
ATOM   1676  CB  ASN X 110       0.140  -2.072  17.118  0.00  0.00           C
ATOM   1677  CG  ASN X 110      -1.020  -2.176  16.123  0.00  0.00           C
ATOM   1678  OD1 ASN X 110      -0.909  -1.789  14.962  0.00  0.00           O
ATOM   1679  ND2 ASN X 110      -2.169  -2.670  16.571  0.00  0.00           N
ATOM   1680  H   ASN X 110       1.329  -4.085  16.238  1.00  0.00           H
ATOM   1681  HA  ASN X 110       1.521  -1.337  15.608  1.00  0.00           H
ATOM   1682  HB3 ASN X 110      -0.050  -1.181  17.712  1.00  0.00           H
ATOM   1683  HB2 ASN X 110       0.088  -2.892  17.833  1.00  0.00           H
ATOM   1684 HD22 ASN X 110      -2.968  -2.738  15.959  1.00  0.00           H
ATOM   1685 HD21 ASN X 110      -2.277  -2.961  17.531  1.00  0.00           H
ATOM   1686  N   LEU X 111       3.079  -2.229  18.421  0.00  0.00           N
ATOM   1687  CA  LEU X 111       4.062  -1.797  19.340  0.00  0.00           C
ATOM   1688  C   LEU X 111       5.455  -1.555  18.857  0.00  0.00           C
ATOM   1689  O   LEU X 111       6.383  -1.203  19.608  0.00  0.00           O
ATOM   1690  CB  LEU X 111       4.101  -2.857  20.478  0.00  0.00           C
ATOM   1691  CG  LEU X 111       2.910  -2.773  21.462  0.00  0.00           C
ATOM   1692  CD1 LEU X 111       2.875  -3.992  22.403  0.00  0.00           C
ATOM   1693  CD2 LEU X 111       2.910  -1.453  22.261  0.00  0.00           C
ATOM   1694  H   LEU X 111       2.756  -3.185  18.476  1.00  0.00           H
ATOM   1695  HA  LEU X 111       3.703  -0.893  19.831  1.00  0.00           H
ATOM   1696  HB3 LEU X 111       5.012  -2.765  21.073  1.00  0.00           H
ATOM   1697  HB2 LEU X 111       4.157  -3.853  20.034  1.00  0.00           H
ATOM   1698  HG  LEU X 111       1.991  -2.811  20.874  1.00  0.00           H
ATOM   1699 HD11 LEU X 111       1.847  -4.299  22.596  1.00  0.00           H
ATOM   1700 HD12 LEU X 111       3.397  -4.852  21.982  1.00  0.00           H
ATOM   1701 HD13 LEU X 111       3.336  -3.779  23.368  1.00  0.00           H
ATOM   1702 HD21 LEU X 111       2.610  -1.594  23.300  1.00  0.00           H
ATOM   1703 HD22 LEU X 111       3.891  -0.976  22.270  1.00  0.00           H
ATOM   1704 HD23 LEU X 111       2.211  -0.740  21.823  1.00  0.00           H
ATOM   1705  N   GLY X 112       5.628  -1.832  17.558  0.00  0.00           N
ATOM   1706  CA  GLY X 112       6.970  -1.680  16.871  0.00  0.00           C
ATOM   1707  C   GLY X 112       7.479  -3.068  16.420  0.00  0.00           C
ATOM   1708  O   GLY X 112       7.766  -3.247  15.235  0.00  0.00           O
ATOM   1709  H   GLY X 112       4.849  -2.154  17.002  1.00  0.00           H
ATOM   1710  HA3 GLY X 112       7.685  -1.239  17.565  1.00  0.00           H
ATOM   1711  HA2 GLY X 112       6.861  -1.033  16.001  1.00  0.00           H
ATOM   1712  N   GLU X 113       7.651  -3.996  17.361  0.00  0.00           N
ATOM   1713  CA  GLU X 113       8.304  -5.251  17.096  0.00  0.00           C
ATOM   1714  C   GLU X 113       7.922  -5.937  15.760  0.00  0.00           C
ATOM   1715  O   GLU X 113       6.800  -6.412  15.842  0.00  0.00           O
ATOM   1716  CB  GLU X 113       8.681  -6.014  18.374  0.00  0.00           C
ATOM   1717  CG  GLU X 113       7.473  -6.586  19.143  0.00  0.00           C
ATOM   1718  CD  GLU X 113       7.819  -7.189  20.504  0.00  0.00           C
ATOM   1719  OE1 GLU X 113       9.010  -7.437  20.777  0.00  0.00           O
ATOM   1720  OE2 GLU X 113       6.879  -7.395  21.298  0.00  0.00           O
ATOM   1721  H   GLU X 113       7.318  -3.831  18.300  1.00  0.00           H
ATOM   1722  HA  GLU X 113       9.144  -4.742  16.623  1.00  0.00           H
ATOM   1723  HB3 GLU X 113       9.238  -5.343  19.029  1.00  0.00           H
ATOM   1724  HB2 GLU X 113       9.384  -6.802  18.127  1.00  0.00           H
ATOM   1725  HG3 GLU X 113       7.009  -7.360  18.537  1.00  0.00           H
ATOM   1726  HG2 GLU X 113       6.721  -5.810  19.289  1.00  0.00           H
ATOM   1727  N   LYS X 114       8.709  -6.152  14.713  0.00  0.00           N
ATOM   1728  CA  LYS X 114       8.019  -6.873  13.638  0.00  0.00           C
ATOM   1729  C   LYS X 114       8.729  -8.265  13.775  0.00  0.00           C
ATOM   1730  O   LYS X 114       9.746  -8.490  13.115  0.00  0.00           O
ATOM   1731  CB  LYS X 114       8.430  -6.194  12.304  0.00  0.00           C
ATOM   1732  CG  LYS X 114       7.868  -4.769  12.145  0.00  0.00           C
ATOM   1733  CD  LYS X 114       8.179  -4.144  10.774  0.00  0.00           C
ATOM   1734  CE  LYS X 114       7.624  -2.715  10.605  0.00  0.00           C
ATOM   1735  NZ  LYS X 114       8.207  -1.759  11.564  0.00  0.00           N
ATOM   1736  H   LYS X 114       9.665  -5.827  14.725  1.00  0.00           H
ATOM   1737  HA  LYS X 114       6.936  -6.808  13.528  1.00  0.00           H
ATOM   1738  HB3 LYS X 114       8.058  -6.805  11.479  1.00  0.00           H
ATOM   1739  HB2 LYS X 114       9.515  -6.163  12.189  1.00  0.00           H
ATOM   1740  HG3 LYS X 114       8.291  -4.143  12.929  1.00  0.00           H
ATOM   1741  HG2 LYS X 114       6.789  -4.779  12.308  1.00  0.00           H
ATOM   1742  HD3 LYS X 114       7.759  -4.775   9.990  1.00  0.00           H
ATOM   1743  HD2 LYS X 114       9.257  -4.143  10.603  1.00  0.00           H
ATOM   1744  HE3 LYS X 114       6.539  -2.720  10.720  1.00  0.00           H
ATOM   1745  HE2 LYS X 114       7.826  -2.362   9.593  1.00  0.00           H
ATOM   1746  HZ1 LYS X 114       7.819  -0.844  11.408  1.00  0.00           H
ATOM   1747  HZ2 LYS X 114       8.008  -2.029  12.511  1.00  0.00           H
ATOM   1748  HZ3 LYS X 114       9.203  -1.697  11.443  1.00  0.00           H
ATOM   1749  N   LEU X 115       8.186  -9.149  14.610  0.00  0.00           N
ATOM   1750  CA  LEU X 115       8.769 -10.448  14.773  0.00  0.00           C
ATOM   1751  C   LEU X 115       8.094 -11.247  13.695  0.00  0.00           C
ATOM   1752  O   LEU X 115       7.123 -10.826  13.069  0.00  0.00           O
ATOM   1753  CB  LEU X 115       8.490 -11.047  16.175  0.00  0.00           C
ATOM   1754  CG  LEU X 115       9.632 -10.796  17.183  0.00  0.00           C
ATOM   1755  CD1 LEU X 115       9.760  -9.309  17.540  0.00  0.00           C
ATOM   1756  CD2 LEU X 115       9.520 -11.695  18.433  0.00  0.00           C
ATOM   1757  H   LEU X 115       7.357  -8.906  15.134  1.00  0.00           H
ATOM   1758  HA  LEU X 115       9.843 -10.404  14.593  1.00  0.00           H
ATOM   1759  HB3 LEU X 115       8.394 -12.130  16.077  1.00  0.00           H
ATOM   1760  HB2 LEU X 115       7.526 -10.715  16.561  1.00  0.00           H
ATOM   1761  HG  LEU X 115      10.560 -11.093  16.692  1.00  0.00           H
ATOM   1762 HD11 LEU X 115       9.895  -9.140  18.609  1.00  0.00           H
ATOM   1763 HD12 LEU X 115      10.614  -8.859  17.033  1.00  0.00           H
ATOM   1764 HD13 LEU X 115       8.870  -8.758  17.239  1.00  0.00           H
ATOM   1765 HD21 LEU X 115      10.459 -12.219  18.613  1.00  0.00           H
ATOM   1766 HD22 LEU X 115       9.284 -11.136  19.339  1.00  0.00           H
ATOM   1767 HD23 LEU X 115       8.753 -12.460  18.320  1.00  0.00           H
ATOM   1768  N   THR X 116       8.727 -12.387  13.393  0.00  0.00           N
ATOM   1769  CA  THR X 116       8.470 -13.440  12.410  0.00  0.00           C
ATOM   1770  C   THR X 116       7.193 -14.263  12.939  0.00  0.00           C
ATOM   1771  O   THR X 116       6.815 -14.323  14.108  0.00  0.00           O
ATOM   1772  CB  THR X 116       9.681 -14.366  12.139  0.00  0.00           C
ATOM   1773  OG1 THR X 116       9.995 -15.192  13.237  0.00  0.00           O
ATOM   1774  CG2 THR X 116      10.939 -13.603  11.700  0.00  0.00           C
ATOM   1775  H   THR X 116       9.561 -12.651  13.898  1.00  0.00           H
ATOM   1776  HA  THR X 116       8.164 -12.943  11.490  1.00  0.00           H
ATOM   1777  HB  THR X 116       9.406 -15.035  11.321  1.00  0.00           H
ATOM   1778  HG1 THR X 116      10.305 -14.595  13.963  1.00  0.00           H
ATOM   1779 HG21 THR X 116      11.752 -14.289  11.459  1.00  0.00           H
ATOM   1780 HG22 THR X 116      10.741 -13.007  10.809  1.00  0.00           H
ATOM   1781 HG23 THR X 116      11.297 -12.925  12.475  1.00  0.00           H
ATOM   1782  N   ASP X 117       6.507 -14.850  11.933  0.00  0.00           N
ATOM   1783  CA  ASP X 117       5.310 -15.584  12.141  0.00  0.00           C
ATOM   1784  C   ASP X 117       5.626 -16.774  13.061  0.00  0.00           C
ATOM   1785  O   ASP X 117       4.859 -17.135  13.951  0.00  0.00           O
ATOM   1786  CB  ASP X 117       4.636 -16.122  10.846  0.00  0.00           C
ATOM   1787  CG  ASP X 117       4.388 -15.126   9.713  0.00  0.00           C
ATOM   1788  OD1 ASP X 117       4.416 -13.902   9.943  0.00  0.00           O
ATOM   1789  OD2 ASP X 117       4.107 -15.594   8.591  0.00  0.00           O
ATOM   1790  H   ASP X 117       6.842 -14.776  10.983  1.00  0.00           H
ATOM   1791  HA  ASP X 117       4.576 -14.941  12.627  1.00  0.00           H
ATOM   1792  HB3 ASP X 117       3.675 -16.563  11.117  1.00  0.00           H
ATOM   1793  HB2 ASP X 117       5.255 -16.926  10.443  1.00  0.00           H
ATOM   1794  N   ASP X 118       6.795 -17.369  12.829  0.00  0.00           N
ATOM   1795  CA  ASP X 118       7.191 -18.542  13.669  0.00  0.00           C
ATOM   1796  C   ASP X 118       7.326 -18.124  15.164  0.00  0.00           C
ATOM   1797  O   ASP X 118       6.874 -18.836  16.055  0.00  0.00           O
ATOM   1798  CB  ASP X 118       8.519 -19.219  13.235  0.00  0.00           C
ATOM   1799  CG  ASP X 118       8.610 -19.697  11.786  0.00  0.00           C
ATOM   1800  OD1 ASP X 118       7.569 -19.910  11.135  0.00  0.00           O
ATOM   1801  OD2 ASP X 118       9.745 -19.953  11.336  0.00  0.00           O
ATOM   1802  H   ASP X 118       7.399 -17.027  12.095  1.00  0.00           H
ATOM   1803  HA  ASP X 118       6.420 -19.308  13.587  1.00  0.00           H
ATOM   1804  HB3 ASP X 118       8.705 -20.078  13.882  1.00  0.00           H
ATOM   1805  HB2 ASP X 118       9.332 -18.509  13.399  1.00  0.00           H
ATOM   1806  N   GLU X 119       7.917 -16.959  15.423  0.00  0.00           N
ATOM   1807  CA  GLU X 119       8.046 -16.492  16.768  0.00  0.00           C
ATOM   1808  C   GLU X 119       6.691 -16.227  17.425  0.00  0.00           C
ATOM   1809  O   GLU X 119       6.484 -16.469  18.613  0.00  0.00           O
ATOM   1810  CB  GLU X 119       8.920 -15.221  16.778  0.00  0.00           C
ATOM   1811  CG  GLU X 119      10.407 -15.492  16.460  0.00  0.00           C
ATOM   1812  CD  GLU X 119      11.180 -14.220  16.121  0.00  0.00           C
ATOM   1813  OE1 GLU X 119      10.790 -13.561  15.132  0.00  0.00           O
ATOM   1814  OE2 GLU X 119      12.198 -13.953  16.789  0.00  0.00           O
ATOM   1815  H   GLU X 119       8.279 -16.397  14.666  1.00  0.00           H
ATOM   1816  HA  GLU X 119       8.574 -17.248  17.350  1.00  0.00           H
ATOM   1817  HB3 GLU X 119       8.864 -14.745  17.757  1.00  0.00           H
ATOM   1818  HB2 GLU X 119       8.510 -14.493  16.078  1.00  0.00           H
ATOM   1819  HG3 GLU X 119      10.505 -16.180  15.620  1.00  0.00           H
ATOM   1820  HG2 GLU X 119      10.876 -15.992  17.308  1.00  0.00           H
ATOM   1821  N   VAL X 120       5.750 -15.754  16.609  0.00  0.00           N
ATOM   1822  CA  VAL X 120       4.382 -15.482  17.141  0.00  0.00           C
ATOM   1823  C   VAL X 120       3.752 -16.809  17.712  0.00  0.00           C
ATOM   1824  O   VAL X 120       3.173 -16.835  18.793  0.00  0.00           O
ATOM   1825  CB  VAL X 120       3.452 -14.648  16.252  0.00  0.00           C
ATOM   1826  CG1 VAL X 120       2.118 -14.391  16.988  0.00  0.00           C
ATOM   1827  CG2 VAL X 120       4.156 -13.311  15.901  0.00  0.00           C
ATOM   1828  H   VAL X 120       5.964 -15.582  15.637  1.00  0.00           H
ATOM   1829  HA  VAL X 120       4.493 -14.793  17.978  1.00  0.00           H
ATOM   1830  HB  VAL X 120       3.233 -15.185  15.328  1.00  0.00           H
ATOM   1831 HG11 VAL X 120       1.476 -15.272  16.973  1.00  0.00           H
ATOM   1832 HG12 VAL X 120       2.283 -14.129  18.034  1.00  0.00           H
ATOM   1833 HG13 VAL X 120       1.550 -13.570  16.567  1.00  0.00           H
ATOM   1834 HG21 VAL X 120       4.574 -13.346  14.896  1.00  0.00           H
ATOM   1835 HG22 VAL X 120       3.489 -12.453  15.947  1.00  0.00           H
ATOM   1836 HG23 VAL X 120       4.977 -13.077  16.581  1.00  0.00           H
ATOM   1837  N   ASP X 121       3.891 -17.898  16.959  0.00  0.00           N
ATOM   1838  CA  ASP X 121       3.336 -19.141  17.418  0.00  0.00           C
ATOM   1839  C   ASP X 121       4.031 -19.669  18.622  0.00  0.00           C
ATOM   1840  O   ASP X 121       3.402 -20.276  19.487  0.00  0.00           O
ATOM   1841  CB  ASP X 121       3.366 -20.273  16.351  0.00  0.00           C
ATOM   1842  CG  ASP X 121       2.664 -20.010  15.019  0.00  0.00           C
ATOM   1843  OD1 ASP X 121       1.727 -19.191  14.963  0.00  0.00           O
ATOM   1844  OD2 ASP X 121       2.970 -20.752  14.062  0.00  0.00           O
ATOM   1845  H   ASP X 121       4.381 -17.843  16.078  1.00  0.00           H
ATOM   1846  HA  ASP X 121       2.282 -18.994  17.652  1.00  0.00           H
ATOM   1847  HB3 ASP X 121       2.922 -21.176  16.775  1.00  0.00           H
ATOM   1848  HB2 ASP X 121       4.410 -20.503  16.128  1.00  0.00           H
ATOM   1849  N   GLU X 122       5.323 -19.368  18.745  0.00  0.00           N
ATOM   1850  CA  GLU X 122       6.120 -19.791  19.959  0.00  0.00           C
ATOM   1851  C   GLU X 122       5.470 -19.198  21.216  0.00  0.00           C
ATOM   1852  O   GLU X 122       5.314 -19.910  22.204  0.00  0.00           O
ATOM   1853  CB  GLU X 122       7.606 -19.373  19.850  0.00  0.00           C
ATOM   1854  CG  GLU X 122       8.436 -20.170  18.818  0.00  0.00           C
ATOM   1855  CD  GLU X 122       8.702 -21.617  19.230  0.00  0.00           C
ATOM   1856  OE1 GLU X 122       9.613 -21.836  20.052  0.00  0.00           O
ATOM   1857  OE2 GLU X 122       8.013 -22.520  18.717  0.00  0.00           O
ATOM   1858  H   GLU X 122       5.791 -18.846  18.018  1.00  0.00           H
ATOM   1859  HA  GLU X 122       6.153 -20.878  20.029  1.00  0.00           H
ATOM   1860  HB3 GLU X 122       8.078 -19.487  20.828  1.00  0.00           H
ATOM   1861  HB2 GLU X 122       7.691 -18.314  19.630  1.00  0.00           H
ATOM   1862  HG3 GLU X 122       9.395 -19.674  18.664  1.00  0.00           H
ATOM   1863  HG2 GLU X 122       7.939 -20.169  17.851  1.00  0.00           H
ATOM   1864  N   MET X 123       5.060 -17.937  21.164  0.00  0.00           N
ATOM   1865  CA  MET X 123       4.435 -17.232  22.240  0.00  0.00           C
ATOM   1866  C   MET X 123       3.079 -17.831  22.582  0.00  0.00           C
ATOM   1867  O   MET X 123       2.849 -18.092  23.767  0.00  0.00           O
ATOM   1868  CB  MET X 123       4.339 -15.726  21.925  0.00  0.00           C
ATOM   1869  CG  MET X 123       5.716 -15.047  21.863  0.00  0.00           C
ATOM   1870  SD  MET X 123       5.698 -13.307  21.358  0.00  0.00           S
ATOM   1871  CE  MET X 123       4.861 -12.534  22.770  0.00  0.00           C
ATOM   1872  H   MET X 123       5.181 -17.401  20.317  1.00  0.00           H
ATOM   1873  HA  MET X 123       5.074 -17.324  23.118  1.00  0.00           H
ATOM   1874  HB3 MET X 123       3.744 -15.244  22.702  1.00  0.00           H
ATOM   1875  HB2 MET X 123       3.798 -15.560  20.994  1.00  0.00           H
ATOM   1876  HG3 MET X 123       6.360 -15.575  21.160  1.00  0.00           H
ATOM   1877  HG2 MET X 123       6.209 -15.119  22.833  1.00  0.00           H
ATOM   1878  HE1 MET X 123       4.810 -11.455  22.628  1.00  0.00           H
ATOM   1879  HE2 MET X 123       3.843 -12.908  22.877  1.00  0.00           H
ATOM   1880  HE3 MET X 123       5.402 -12.733  23.695  1.00  0.00           H
ATOM   1881  N   ILE X 124       2.233 -18.131  21.607  0.00  0.00           N
ATOM   1882  CA  ILE X 124       0.967 -18.758  21.782  0.00  0.00           C
ATOM   1883  C   ILE X 124       1.042 -20.100  22.547  0.00  0.00           C
ATOM   1884  O   ILE X 124       0.318 -20.389  23.487  0.00  0.00           O
ATOM   1885  CB  ILE X 124      -0.031 -18.803  20.588  0.00  0.00           C
ATOM   1886  CG1 ILE X 124       0.116 -19.987  19.603  0.00  0.00           C
ATOM   1887  CG2 ILE X 124      -0.122 -17.438  19.894  0.00  0.00           C
ATOM   1888  CD1 ILE X 124      -0.781 -19.944  18.361  0.00  0.00           C
ATOM   1889  H   ILE X 124       2.469 -17.914  20.649  1.00  0.00           H
ATOM   1890  HA  ILE X 124       0.523 -18.114  22.541  1.00  0.00           H
ATOM   1891  HB  ILE X 124      -1.007 -18.952  21.056  1.00  0.00           H
ATOM   1892 HG13 ILE X 124      -0.052 -20.933  20.118  1.00  0.00           H
ATOM   1893 HG12 ILE X 124       1.128 -20.021  19.243  1.00  0.00           H
ATOM   1894 HG21 ILE X 124      -1.070 -17.357  19.369  1.00  0.00           H
ATOM   1895 HG22 ILE X 124      -0.094 -16.621  20.614  1.00  0.00           H
ATOM   1896 HG23 ILE X 124       0.683 -17.287  19.177  1.00  0.00           H
ATOM   1897 HD11 ILE X 124      -1.045 -20.951  18.041  1.00  0.00           H
ATOM   1898 HD12 ILE X 124      -1.711 -19.406  18.543  1.00  0.00           H
ATOM   1899 HD13 ILE X 124      -0.256 -19.467  17.533  1.00  0.00           H
ATOM   1900  N   ARG X 125       1.937 -20.944  22.034  0.00  0.00           N
ATOM   1901  CA  ARG X 125       2.086 -22.284  22.661  0.00  0.00           C
ATOM   1902  C   ARG X 125       2.612 -22.196  24.051  0.00  0.00           C
ATOM   1903  O   ARG X 125       2.302 -23.105  24.817  0.00  0.00           O
ATOM   1904  CB  ARG X 125       3.056 -23.111  21.787  0.00  0.00           C
ATOM   1905  CG  ARG X 125       2.497 -23.461  20.394  0.00  0.00           C
ATOM   1906  CD  ARG X 125       3.564 -24.058  19.463  0.00  0.00           C
ATOM   1907  NE  ARG X 125       2.976 -24.615  18.235  0.00  0.00           N
ATOM   1908  CZ  ARG X 125       2.461 -25.843  18.081  0.00  0.00           C
ATOM   1909  NH1 ARG X 125       2.461 -26.715  19.091  0.00  0.00           N
ATOM   1910  NH2 ARG X 125       1.944 -26.194  16.905  0.00  0.00           N
ATOM   1911  H   ARG X 125       2.494 -20.667  21.238  1.00  0.00           H
ATOM   1912  HA  ARG X 125       1.135 -22.816  22.648  1.00  0.00           H
ATOM   1913  HB3 ARG X 125       3.301 -24.045  22.294  1.00  0.00           H
ATOM   1914  HB2 ARG X 125       3.999 -22.570  21.680  1.00  0.00           H
ATOM   1915  HG3 ARG X 125       2.178 -22.525  19.937  1.00  0.00           H
ATOM   1916  HG2 ARG X 125       1.601 -24.081  20.445  1.00  0.00           H
ATOM   1917  HD3 ARG X 125       4.280 -24.712  19.961  1.00  0.00           H
ATOM   1918  HD2 ARG X 125       4.150 -23.215  19.092  1.00  0.00           H
ATOM   1919  HE  ARG X 125       2.945 -23.966  17.457  1.00  0.00           H
ATOM   1920 HH12 ARG X 125       2.079 -27.646  19.002  1.00  0.00           H
ATOM   1921 HH11 ARG X 125       2.854 -26.483  19.989  1.00  0.00           H
ATOM   1922 HH22 ARG X 125       1.545 -27.107  16.741  1.00  0.00           H
ATOM   1923 HH21 ARG X 125       1.927 -25.567  16.113  1.00  0.00           H
ATOM   1924  N   GLU X 126       3.288 -21.122  24.437  0.00  0.00           N
ATOM   1925  CA  GLU X 126       3.847 -20.870  25.734  0.00  0.00           C
ATOM   1926  C   GLU X 126       2.758 -20.548  26.736  0.00  0.00           C
ATOM   1927  O   GLU X 126       2.880 -21.095  27.832  0.00  0.00           O
ATOM   1928  CB  GLU X 126       5.011 -19.857  25.728  0.00  0.00           C
ATOM   1929  CG  GLU X 126       6.355 -20.497  25.318  0.00  0.00           C
ATOM   1930  CD  GLU X 126       7.541 -19.534  25.330  0.00  0.00           C
ATOM   1931  OE1 GLU X 126       7.347 -18.316  25.512  0.00  0.00           O
ATOM   1932  OE2 GLU X 126       8.679 -20.024  25.189  0.00  0.00           O
ATOM   1933  H   GLU X 126       3.456 -20.369  23.785  1.00  0.00           H
ATOM   1934  HA  GLU X 126       4.236 -21.836  26.055  1.00  0.00           H
ATOM   1935  HB3 GLU X 126       5.120 -19.413  26.719  1.00  0.00           H
ATOM   1936  HB2 GLU X 126       4.788 -19.029  25.058  1.00  0.00           H
ATOM   1937  HG3 GLU X 126       6.274 -20.941  24.326  1.00  0.00           H
ATOM   1938  HG2 GLU X 126       6.583 -21.319  25.998  1.00  0.00           H
ATOM   1939  N   ALA X 127       1.712 -19.784  26.430  0.00  0.00           N
ATOM   1940  CA  ALA X 127       0.611 -19.462  27.235  0.00  0.00           C
ATOM   1941  C   ALA X 127      -0.660 -20.212  26.888  0.00  0.00           C
ATOM   1942  O   ALA X 127      -1.687 -19.956  27.495  0.00  0.00           O
ATOM   1943  CB  ALA X 127       0.365 -17.941  27.216  0.00  0.00           C
ATOM   1944  H   ALA X 127       1.649 -19.356  25.517  1.00  0.00           H
ATOM   1945  HA  ALA X 127       0.885 -19.873  28.207  1.00  0.00           H
ATOM   1946  HB1 ALA X 127      -0.411 -17.658  27.929  1.00  0.00           H
ATOM   1947  HB2 ALA X 127       1.256 -17.372  27.461  1.00  0.00           H
ATOM   1948  HB3 ALA X 127       0.032 -17.612  26.231  1.00  0.00           H
ATOM   1949  N   ASP X 128      -0.594 -21.200  25.998  0.00  0.00           N
ATOM   1950  CA  ASP X 128      -1.690 -22.078  25.678  0.00  0.00           C
ATOM   1951  C   ASP X 128      -1.712 -23.403  26.505  0.00  0.00           C
ATOM   1952  O   ASP X 128      -1.214 -24.471  26.126  0.00  0.00           O
ATOM   1953  CB  ASP X 128      -1.714 -22.398  24.148  0.00  0.00           C
ATOM   1954  CG  ASP X 128      -2.678 -23.473  23.625  0.00  0.00           C
ATOM   1955  OD1 ASP X 128      -3.823 -23.561  24.102  0.00  0.00           O
ATOM   1956  OD2 ASP X 128      -2.297 -24.165  22.658  0.00  0.00           O
ATOM   1957  H   ASP X 128       0.266 -21.372  25.497  1.00  0.00           H
ATOM   1958  HA  ASP X 128      -2.618 -21.542  25.879  1.00  0.00           H
ATOM   1959  HB3 ASP X 128      -0.714 -22.726  23.874  1.00  0.00           H
ATOM   1960  HB2 ASP X 128      -1.929 -21.488  23.587  1.00  0.00           H
ATOM   1961  N   ILE X 129      -2.389 -23.309  27.650  0.00  0.00           N
ATOM   1962  CA  ILE X 129      -2.541 -24.430  28.552  0.00  0.00           C
ATOM   1963  C   ILE X 129      -3.592 -25.489  28.012  0.00  0.00           C
ATOM   1964  O   ILE X 129      -3.367 -26.700  28.062  0.00  0.00           O
ATOM   1965  CB  ILE X 129      -2.650 -24.122  30.068  0.00  0.00           C
ATOM   1966  CG1 ILE X 129      -3.742 -23.096  30.418  0.00  0.00           C
ATOM   1967  CG2 ILE X 129      -1.281 -23.686  30.627  0.00  0.00           C
ATOM   1968  CD1 ILE X 129      -4.011 -22.954  31.923  0.00  0.00           C
ATOM   1969  H   ILE X 129      -2.817 -22.433  27.913  1.00  0.00           H
ATOM   1970  HA  ILE X 129      -1.607 -24.962  28.372  1.00  0.00           H
ATOM   1971  HB  ILE X 129      -2.919 -25.057  30.563  1.00  0.00           H
ATOM   1972 HG13 ILE X 129      -4.677 -23.358  29.924  1.00  0.00           H
ATOM   1973 HG12 ILE X 129      -3.441 -22.129  30.017  1.00  0.00           H
ATOM   1974 HG21 ILE X 129      -1.304 -23.567  31.710  1.00  0.00           H
ATOM   1975 HG22 ILE X 129      -0.511 -24.426  30.406  1.00  0.00           H
ATOM   1976 HG23 ILE X 129      -0.960 -22.737  30.194  1.00  0.00           H
ATOM   1977 HD11 ILE X 129      -4.964 -22.455  32.100  1.00  0.00           H
ATOM   1978 HD12 ILE X 129      -4.050 -23.924  32.419  1.00  0.00           H
ATOM   1979 HD13 ILE X 129      -3.236 -22.360  32.407  1.00  0.00           H
ATOM   1980  N   ASP X 130      -4.780 -24.979  27.699  0.00  0.00           N
ATOM   1981  CA  ASP X 130      -5.895 -25.820  27.304  0.00  0.00           C
ATOM   1982  C   ASP X 130      -5.867 -26.380  25.896  0.00  0.00           C
ATOM   1983  O   ASP X 130      -6.853 -27.034  25.521  0.00  0.00           O
ATOM   1984  CB  ASP X 130      -7.228 -25.005  27.444  0.00  0.00           C
ATOM   1985  CG  ASP X 130      -7.670 -24.628  28.865  0.00  0.00           C
ATOM   1986  OD1 ASP X 130      -7.238 -25.278  29.840  0.00  0.00           O
ATOM   1987  OD2 ASP X 130      -8.593 -23.797  28.981  0.00  0.00           O
ATOM   1988  H   ASP X 130      -4.925 -23.980  27.733  1.00  0.00           H
ATOM   1989  HA  ASP X 130      -6.141 -26.573  28.052  1.00  0.00           H
ATOM   1990  HB3 ASP X 130      -8.070 -25.554  27.018  1.00  0.00           H
ATOM   1991  HB2 ASP X 130      -7.125 -24.084  26.868  1.00  0.00           H
ATOM   1992  N   GLY X 131      -4.794 -26.157  25.127  0.00  0.00           N
ATOM   1993  CA  GLY X 131      -4.659 -26.881  23.857  0.00  0.00           C
ATOM   1994  C   GLY X 131      -5.379 -26.334  22.602  0.00  0.00           C
ATOM   1995  O   GLY X 131      -4.986 -26.756  21.515  0.00  0.00           O
ATOM   1996  H   GLY X 131      -4.089 -25.497  25.423  1.00  0.00           H
ATOM   1997  HA3 GLY X 131      -4.948 -27.921  24.008  1.00  0.00           H
ATOM   1998  HA2 GLY X 131      -3.600 -27.010  23.632  1.00  0.00           H
ATOM   1999  N   ASP X 132      -6.367 -25.467  22.676  0.00  0.00           N
ATOM   2000  CA  ASP X 132      -7.010 -24.947  21.531  0.00  0.00           C
ATOM   2001  C   ASP X 132      -6.232 -24.172  20.501  0.00  0.00           C
ATOM   2002  O   ASP X 132      -6.728 -23.786  19.460  0.00  0.00           O
ATOM   2003  CB  ASP X 132      -8.169 -23.994  21.977  0.00  0.00           C
ATOM   2004  CG  ASP X 132      -9.296 -24.621  22.807  0.00  0.00           C
ATOM   2005  OD1 ASP X 132      -9.585 -25.823  22.639  0.00  0.00           O
ATOM   2006  OD2 ASP X 132      -9.983 -23.863  23.519  0.00  0.00           O
ATOM   2007  H   ASP X 132      -6.693 -25.148  23.577  1.00  0.00           H
ATOM   2008  HA  ASP X 132      -7.618 -25.715  21.053  1.00  0.00           H
ATOM   2009  HB3 ASP X 132      -8.652 -23.534  21.113  1.00  0.00           H
ATOM   2010  HB2 ASP X 132      -7.734 -23.180  22.562  1.00  0.00           H
ATOM   2011  N   GLY X 133      -5.029 -23.778  20.879  0.00  0.00           N
ATOM   2012  CA  GLY X 133      -4.121 -22.978  19.956  0.00  0.00           C
ATOM   2013  C   GLY X 133      -4.021 -21.561  20.336  0.00  0.00           C
ATOM   2014  O   GLY X 133      -2.887 -21.060  20.316  0.00  0.00           O
ATOM   2015  H   GLY X 133      -4.690 -24.007  21.802  1.00  0.00           H
ATOM   2016  HA3 GLY X 133      -4.488 -23.053  18.932  1.00  0.00           H
ATOM   2017  HA2 GLY X 133      -3.126 -23.423  19.952  1.00  0.00           H
ATOM   2018  N   HID X 134      -5.073 -20.913  20.841  0.00  0.00           N
ATOM   2019  CA  HID X 134      -5.317 -19.686  21.467  0.00  0.00           C
ATOM   2020  C   HID X 134      -5.322 -19.461  22.970  0.00  0.00           C
ATOM   2021  O   HID X 134      -5.405 -20.367  23.797  0.00  0.00           O
ATOM   2022  CB  HID X 134      -6.782 -19.349  21.050  0.00  0.00           C
ATOM   2023  CG  HID X 134      -7.235 -19.474  19.605  0.00  0.00           C
ATOM   2024  ND1 HID X 134      -7.361 -20.670  18.899  0.00  0.00           N
ATOM   2025  CD2 HID X 134      -7.704 -18.506  18.746  0.00  0.00           C
ATOM   2026  CE1 HID X 134      -7.837 -20.376  17.688  0.00  0.00           C
ATOM   2027  NE2 HID X 134      -8.072 -19.079  17.527  0.00  0.00           N
ATOM   2028  H   HID X 134      -5.989 -21.338  20.813  1.00  0.00           H
ATOM   2029  HA  HID X 134      -4.689 -18.926  21.002  1.00  0.00           H
ATOM   2030  HB3 HID X 134      -6.986 -18.316  21.328  1.00  0.00           H
ATOM   2031  HB2 HID X 134      -7.473 -19.956  21.637  1.00  0.00           H
ATOM   2032  HD1 HID X 134      -7.165 -21.623  19.197  1.00  0.00           H
ATOM   2033  HD2 HID X 134      -7.824 -17.448  18.928  1.00  0.00           H
ATOM   2034  HE1 HID X 134      -8.029 -21.120  16.926  1.00  0.00           H
ATOM   2035  N   ILE X 135      -5.202 -18.180  23.298  0.00  0.00           N
ATOM   2036  CA  ILE X 135      -5.079 -17.633  24.678  0.00  0.00           C
ATOM   2037  C   ILE X 135      -6.506 -17.049  25.071  0.00  0.00           C
ATOM   2038  O   ILE X 135      -7.033 -16.196  24.363  0.00  0.00           O
ATOM   2039  CB  ILE X 135      -3.996 -16.523  24.780  0.00  0.00           C
ATOM   2040  CG1 ILE X 135      -2.637 -16.981  24.188  0.00  0.00           C
ATOM   2041  CG2 ILE X 135      -3.798 -16.038  26.229  0.00  0.00           C
ATOM   2042  CD1 ILE X 135      -1.584 -15.866  24.096  0.00  0.00           C
ATOM   2043  H   ILE X 135      -5.188 -17.473  22.577  1.00  0.00           H
ATOM   2044  HA  ILE X 135      -4.763 -18.405  25.380  1.00  0.00           H
ATOM   2045  HB  ILE X 135      -4.345 -15.671  24.210  1.00  0.00           H
ATOM   2046 HG13 ILE X 135      -2.771 -17.381  23.183  1.00  0.00           H
ATOM   2047 HG12 ILE X 135      -2.241 -17.806  24.783  1.00  0.00           H
ATOM   2048 HG21 ILE X 135      -3.069 -15.234  26.280  1.00  0.00           H
ATOM   2049 HG22 ILE X 135      -4.720 -15.655  26.663  1.00  0.00           H
ATOM   2050 HG23 ILE X 135      -3.432 -16.842  26.867  1.00  0.00           H
ATOM   2051 HD11 ILE X 135      -0.811 -16.126  23.373  1.00  0.00           H
ATOM   2052 HD12 ILE X 135      -2.028 -14.922  23.778  1.00  0.00           H
ATOM   2053 HD13 ILE X 135      -1.092 -15.701  25.054  1.00  0.00           H
ATOM   2054  N   ASN X 136      -7.079 -17.551  26.156  0.00  0.00           N
ATOM   2055  CA  ASN X 136      -8.290 -17.000  26.627  0.00  0.00           C
ATOM   2056  C   ASN X 136      -7.914 -16.158  27.809  0.00  0.00           C
ATOM   2057  O   ASN X 136      -6.776 -16.240  28.265  0.00  0.00           O
ATOM   2058  CB  ASN X 136      -9.305 -18.118  26.973  0.00  0.00           C
ATOM   2059  CG  ASN X 136     -10.779 -17.691  26.941  0.00  0.00           C
ATOM   2060  OD1 ASN X 136     -11.145 -16.597  27.361  0.00  0.00           O
ATOM   2061  ND2 ASN X 136     -11.664 -18.571  26.487  0.00  0.00           N
ATOM   2062  H   ASN X 136      -6.649 -18.325  26.642  1.00  0.00           H
ATOM   2063  HA  ASN X 136      -8.629 -16.308  25.856  1.00  0.00           H
ATOM   2064  HB3 ASN X 136      -9.068 -18.584  27.931  1.00  0.00           H
ATOM   2065  HB2 ASN X 136      -9.200 -18.908  26.227  1.00  0.00           H
ATOM   2066 HD22 ASN X 136     -12.648 -18.345  26.468  1.00  0.00           H
ATOM   2067 HD21 ASN X 136     -11.377 -19.482  26.157  1.00  0.00           H
ATOM   2068  N   TYR X 137      -8.804 -15.270  28.285  0.00  0.00           N
ATOM   2069  CA  TYR X 137      -8.484 -14.424  29.441  0.00  0.00           C
ATOM   2070  C   TYR X 137      -7.773 -15.014  30.660  0.00  0.00           C
ATOM   2071  O   TYR X 137      -6.953 -14.371  31.307  0.00  0.00           O
ATOM   2072  CB  TYR X 137      -9.791 -13.693  29.848  0.00  0.00           C
ATOM   2073  CG  TYR X 137      -9.725 -12.796  31.078  0.00  0.00           C
ATOM   2074  CD1 TYR X 137     -10.244 -13.241  32.313  0.00  0.00           C
ATOM   2075  CD2 TYR X 137      -9.116 -11.526  30.996  0.00  0.00           C
ATOM   2076  CE1 TYR X 137     -10.138 -12.429  33.459  0.00  0.00           C
ATOM   2077  CE2 TYR X 137      -9.011 -10.714  32.142  0.00  0.00           C
ATOM   2078  CZ  TYR X 137      -9.516 -11.169  33.376  0.00  0.00           C
ATOM   2079  OH  TYR X 137      -9.404 -10.399  34.497  0.00  0.00           O
ATOM   2080  H   TYR X 137      -9.709 -15.177  27.846  1.00  0.00           H
ATOM   2081  HA  TYR X 137      -7.825 -13.642  29.063  1.00  0.00           H
ATOM   2082  HB3 TYR X 137     -10.576 -14.433  30.016  1.00  0.00           H
ATOM   2083  HB2 TYR X 137     -10.138 -13.084  29.012  1.00  0.00           H
ATOM   2084  HD1 TYR X 137     -10.708 -14.214  32.394  1.00  0.00           H
ATOM   2085  HD2 TYR X 137      -8.714 -11.178  30.056  1.00  0.00           H
ATOM   2086  HE1 TYR X 137     -10.528 -12.783  34.403  1.00  0.00           H
ATOM   2087  HE2 TYR X 137      -8.536  -9.747  32.060  1.00  0.00           H
ATOM   2088  HH  TYR X 137      -8.899  -9.590  34.348  1.00  0.00           H
ATOM   2089  N   GLU X 138      -8.098 -16.271  30.962  0.00  0.00           N
ATOM   2090  CA  GLU X 138      -7.477 -16.873  32.188  0.00  0.00           C
ATOM   2091  C   GLU X 138      -5.975 -17.148  31.914  0.00  0.00           C
ATOM   2092  O   GLU X 138      -5.093 -16.916  32.727  0.00  0.00           O
ATOM   2093  CB  GLU X 138      -8.252 -18.110  32.675  0.00  0.00           C
ATOM   2094  CG  GLU X 138      -9.722 -17.799  33.036  0.00  0.00           C
ATOM   2095  CD  GLU X 138     -10.479 -19.006  33.582  0.00  0.00           C
ATOM   2096  OE1 GLU X 138     -11.647 -19.192  33.188  0.00  0.00           O
ATOM   2097  OE2 GLU X 138      -9.918 -19.742  34.418  0.00  0.00           O
ATOM   2098  H   GLU X 138      -8.741 -16.782  30.374  1.00  0.00           H
ATOM   2099  HA  GLU X 138      -7.496 -16.085  32.941  1.00  0.00           H
ATOM   2100  HB3 GLU X 138      -7.739 -18.519  33.547  1.00  0.00           H
ATOM   2101  HB2 GLU X 138      -8.221 -18.893  31.916  1.00  0.00           H
ATOM   2102  HG3 GLU X 138     -10.251 -17.417  32.162  1.00  0.00           H
ATOM   2103  HG2 GLU X 138      -9.757 -17.007  33.786  1.00  0.00           H
ATOM   2104  N   GLU X 139      -5.739 -17.714  30.730  0.00  0.00           N
ATOM   2105  CA  GLU X 139      -4.336 -18.042  30.348  0.00  0.00           C
ATOM   2106  C   GLU X 139      -3.494 -16.733  30.295  0.00  0.00           C
ATOM   2107  O   GLU X 139      -2.357 -16.765  30.754  0.00  0.00           O
ATOM   2108  CB  GLU X 139      -4.434 -18.815  29.033  0.00  0.00           C
ATOM   2109  CG  GLU X 139      -5.413 -20.013  29.117  0.00  0.00           C
ATOM   2110  CD  GLU X 139      -5.580 -20.726  27.789  0.00  0.00           C
ATOM   2111  OE1 GLU X 139      -6.303 -20.149  26.953  0.00  0.00           O
ATOM   2112  OE2 GLU X 139      -5.043 -21.843  27.644  0.00  0.00           O
ATOM   2113  H   GLU X 139      -6.506 -17.915  30.105  1.00  0.00           H
ATOM   2114  HA  GLU X 139      -3.915 -18.688  31.118  1.00  0.00           H
ATOM   2115  HB3 GLU X 139      -3.447 -19.183  28.796  1.00  0.00           H
ATOM   2116  HB2 GLU X 139      -4.727 -18.150  28.221  1.00  0.00           H
ATOM   2117  HG3 GLU X 139      -6.416 -19.698  29.404  1.00  0.00           H
ATOM   2118  HG2 GLU X 139      -5.098 -20.710  29.889  1.00  0.00           H
ATOM   2119  N   PHE X 140      -4.030 -15.614  29.814  0.00  0.00           N
ATOM   2120  CA  PHE X 140      -3.403 -14.386  29.828  0.00  0.00           C
ATOM   2121  C   PHE X 140      -2.974 -13.933  31.197  0.00  0.00           C
ATOM   2122  O   PHE X 140      -1.843 -13.484  31.366  0.00  0.00           O
ATOM   2123  CB  PHE X 140      -4.197 -13.308  29.073  0.00  0.00           C
ATOM   2124  CG  PHE X 140      -3.283 -12.175  28.627  0.00  0.00           C
ATOM   2125  CD1 PHE X 140      -3.050 -11.061  29.462  0.00  0.00           C
ATOM   2126  CD2 PHE X 140      -2.450 -12.368  27.503  0.00  0.00           C
ATOM   2127  CE1 PHE X 140      -2.015 -10.184  29.168  0.00  0.00           C
ATOM   2128  CE2 PHE X 140      -1.415 -11.486  27.234  0.00  0.00           C
ATOM   2129  CZ  PHE X 140      -1.186 -10.411  28.078  0.00  0.00           C
ATOM   2130  H   PHE X 140      -4.954 -15.631  29.406  1.00  0.00           H
ATOM   2131  HA  PHE X 140      -2.502 -14.477  29.222  1.00  0.00           H
ATOM   2132  HB3 PHE X 140      -5.030 -12.930  29.669  1.00  0.00           H
ATOM   2133  HB2 PHE X 140      -4.624 -13.752  28.178  1.00  0.00           H
ATOM   2134  HD1 PHE X 140      -3.640 -10.910  30.356  1.00  0.00           H
ATOM   2135  HD2 PHE X 140      -2.582 -13.226  26.864  1.00  0.00           H
ATOM   2136  HE1 PHE X 140      -1.835  -9.332  29.806  1.00  0.00           H
ATOM   2137  HE2 PHE X 140      -0.775 -11.648  26.378  1.00  0.00           H
ATOM   2138  HZ  PHE X 140      -0.371  -9.732  27.871  1.00  0.00           H
ATOM   2139  N   VAL X 141      -3.832 -14.122  32.191  0.00  0.00           N
ATOM   2140  CA  VAL X 141      -3.576 -13.759  33.585  0.00  0.00           C
ATOM   2141  C   VAL X 141      -2.339 -14.621  34.116  0.00  0.00           C
ATOM   2142  O   VAL X 141      -1.401 -14.150  34.741  0.00  0.00           O
ATOM   2143  CB  VAL X 141      -4.828 -13.930  34.497  0.00  0.00           C
ATOM   2144  CG1 VAL X 141      -4.540 -13.909  36.013  0.00  0.00           C
ATOM   2145  CG2 VAL X 141      -5.891 -12.864  34.174  0.00  0.00           C
ATOM   2146  H   VAL X 141      -4.732 -14.542  32.008  1.00  0.00           H
ATOM   2147  HA  VAL X 141      -3.273 -12.712  33.599  1.00  0.00           H
ATOM   2148  HB  VAL X 141      -5.278 -14.898  34.277  1.00  0.00           H
ATOM   2149 HG11 VAL X 141      -5.466 -13.928  36.589  1.00  0.00           H
ATOM   2150 HG12 VAL X 141      -3.957 -14.773  36.333  1.00  0.00           H
ATOM   2151 HG13 VAL X 141      -3.993 -13.010  36.300  1.00  0.00           H
ATOM   2152 HG21 VAL X 141      -6.830 -13.069  34.688  1.00  0.00           H
ATOM   2153 HG22 VAL X 141      -5.561 -11.871  34.477  1.00  0.00           H
ATOM   2154 HG23 VAL X 141      -6.110 -12.815  33.108  1.00  0.00           H
ATOM   2155  N   ARG X 142      -2.481 -15.928  33.896  0.00  0.00           N
ATOM   2156  CA  ARG X 142      -1.432 -16.824  34.356  0.00  0.00           C
ATOM   2157  C   ARG X 142      -0.103 -16.517  33.738  0.00  0.00           C
ATOM   2158  O   ARG X 142       0.950 -16.587  34.369  0.00  0.00           O
ATOM   2159  CB  ARG X 142      -1.841 -18.283  34.060  0.00  0.00           C
ATOM   2160  CG  ARG X 142      -3.056 -18.764  34.876  0.00  0.00           C
ATOM   2161  CD  ARG X 142      -3.541 -20.155  34.443  0.00  0.00           C
ATOM   2162  NE  ARG X 142      -4.539 -20.706  35.372  0.00  0.00           N
ATOM   2163  CZ  ARG X 142      -4.291 -21.384  36.501  0.00  0.00           C
ATOM   2164  NH1 ARG X 142      -3.039 -21.645  36.882  0.00  0.00           N
ATOM   2165  NH2 ARG X 142      -5.309 -21.800  37.252  0.00  0.00           N
ATOM   2166  H   ARG X 142      -3.302 -16.274  33.420  1.00  0.00           H
ATOM   2167  HA  ARG X 142      -1.347 -16.744  35.440  1.00  0.00           H
ATOM   2168  HB3 ARG X 142      -1.003 -18.944  34.287  1.00  0.00           H
ATOM   2169  HB2 ARG X 142      -2.038 -18.404  32.994  1.00  0.00           H
ATOM   2170  HG3 ARG X 142      -3.869 -18.069  34.671  1.00  0.00           H
ATOM   2171  HG2 ARG X 142      -2.888 -18.710  35.952  1.00  0.00           H
ATOM   2172  HD3 ARG X 142      -2.737 -20.844  34.182  1.00  0.00           H
ATOM   2173  HD2 ARG X 142      -4.113 -20.009  33.525  1.00  0.00           H
ATOM   2174  HE  ARG X 142      -5.500 -20.503  35.121  1.00  0.00           H
ATOM   2175 HH12 ARG X 142      -2.826 -22.154  37.728  1.00  0.00           H
ATOM   2176 HH11 ARG X 142      -2.247 -21.355  36.330  1.00  0.00           H
ATOM   2177 HH22 ARG X 142      -5.174 -22.314  38.111  1.00  0.00           H
ATOM   2178 HH21 ARG X 142      -6.272 -21.628  37.000  1.00  0.00           H
ATOM   2179  N   MET X 143      -0.159 -16.121  32.468  0.00  0.00           N
ATOM   2180  CA  MET X 143       1.146 -15.798  31.742  0.00  0.00           C
ATOM   2181  C   MET X 143       1.806 -14.541  32.443  0.00  0.00           C
ATOM   2182  O   MET X 143       3.020 -14.529  32.617  0.00  0.00           O
ATOM   2183  CB  MET X 143       0.905 -15.627  30.226  0.00  0.00           C
ATOM   2184  CG  MET X 143       2.106 -15.116  29.399  0.00  0.00           C
ATOM   2185  SD  MET X 143       3.728 -15.908  29.674  0.00  0.00           S
ATOM   2186  CE  MET X 143       3.468 -17.596  29.064  0.00  0.00           C
ATOM   2187  H   MET X 143      -1.052 -16.039  32.003  1.00  0.00           H
ATOM   2188  HA  MET X 143       1.820 -16.647  31.854  1.00  0.00           H
ATOM   2189  HB3 MET X 143       0.079 -14.931  30.078  1.00  0.00           H
ATOM   2190  HB2 MET X 143       0.560 -16.575  29.816  1.00  0.00           H
ATOM   2191  HG3 MET X 143       2.235 -14.050  29.591  1.00  0.00           H
ATOM   2192  HG2 MET X 143       1.867 -15.188  28.337  1.00  0.00           H
ATOM   2193  HE1 MET X 143       4.310 -18.229  29.346  1.00  0.00           H
ATOM   2194  HE2 MET X 143       2.561 -18.034  29.482  1.00  0.00           H
ATOM   2195  HE3 MET X 143       3.402 -17.602  27.977  1.00  0.00           H
ATOM   2196  N   MET X 144       1.024 -13.544  32.855  0.00  0.00           N
ATOM   2197  CA  MET X 144       1.497 -12.450  33.544  0.00  0.00           C
ATOM   2198  C   MET X 144       1.995 -12.677  34.966  0.00  0.00           C
ATOM   2199  O   MET X 144       2.641 -11.792  35.530  0.00  0.00           O
ATOM   2200  CB  MET X 144       0.355 -11.405  33.655  0.00  0.00           C
ATOM   2201  CG  MET X 144      -0.052 -10.713  32.348  0.00  0.00           C
ATOM   2202  SD  MET X 144      -1.428  -9.549  32.572  0.00  0.00           S
ATOM   2203  CE  MET X 144      -0.607  -8.185  33.443  0.00  0.00           C
ATOM   2204  H   MET X 144       0.032 -13.568  32.665  1.00  0.00           H
ATOM   2205  HA  MET X 144       2.258 -11.936  32.957  1.00  0.00           H
ATOM   2206  HB3 MET X 144       0.654 -10.614  34.344  1.00  0.00           H
ATOM   2207  HB2 MET X 144      -0.527 -11.852  34.112  1.00  0.00           H
ATOM   2208  HG3 MET X 144      -0.347 -11.449  31.602  1.00  0.00           H
ATOM   2209  HG2 MET X 144       0.797 -10.177  31.923  1.00  0.00           H
ATOM   2210  HE1 MET X 144      -1.300  -7.352  33.573  1.00  0.00           H
ATOM   2211  HE2 MET X 144      -0.270  -8.496  34.431  1.00  0.00           H
ATOM   2212  HE3 MET X 144       0.253  -7.827  32.876  1.00  0.00           H
ATOM   2213  N   VAL X 145       1.765 -13.852  35.546  0.00  0.00           N
ATOM   2214  CA  VAL X 145       2.247 -14.191  36.882  0.00  0.00           C
ATOM   2215  C   VAL X 145       3.623 -14.889  36.849  0.00  0.00           C
ATOM   2216  O   VAL X 145       4.400 -14.714  37.775  0.00  0.00           O
ATOM   2217  CB  VAL X 145       1.185 -14.977  37.711  0.00  0.00           C
ATOM   2218  CG1 VAL X 145       1.687 -15.625  39.018  0.00  0.00           C
ATOM   2219  CG2 VAL X 145      -0.028 -14.083  38.024  0.00  0.00           C
ATOM   2220  H   VAL X 145       1.234 -14.560  35.059  1.00  0.00           H
ATOM   2221  HA  VAL X 145       2.492 -13.213  37.296  1.00  0.00           H
ATOM   2222  HB  VAL X 145       0.823 -15.793  37.083  1.00  0.00           H
ATOM   2223 HG11 VAL X 145       0.867 -16.083  39.572  1.00  0.00           H
ATOM   2224 HG12 VAL X 145       2.414 -16.416  38.831  1.00  0.00           H
ATOM   2225 HG13 VAL X 145       2.154 -14.888  39.673  1.00  0.00           H
ATOM   2226 HG21 VAL X 145      -0.812 -14.640  38.537  1.00  0.00           H
ATOM   2227 HG22 VAL X 145       0.254 -13.243  38.659  1.00  0.00           H
ATOM   2228 HG23 VAL X 145      -0.470 -13.671  37.117  1.00  0.00           H
ATOM   2229  N   SER X 146       3.907 -15.719  35.852  0.00  0.00           N
ATOM   2230  CA  SER X 146       5.150 -16.416  35.748  0.00  0.00           C
ATOM   2231  C   SER X 146       6.232 -15.402  35.151  0.00  0.00           C
ATOM   2232  O   SER X 146       7.403 -15.788  35.168  0.00  0.00           O
ATOM   2233  CB  SER X 146       4.992 -17.681  34.860  0.00  0.00           C
ATOM   2234  OG  SER X 146       4.510 -17.427  33.544  0.00  0.00           O
ATOM   2235  H   SER X 146       3.229 -15.881  35.121  1.00  0.00           H
ATOM   2236  HA  SER X 146       5.467 -16.777  36.727  1.00  0.00           H
ATOM   2237  HB3 SER X 146       4.308 -18.380  35.345  1.00  0.00           H
ATOM   2238  HB2 SER X 146       5.946 -18.207  34.788  1.00  0.00           H
ATOM   2239  HG  SER X 146       4.478 -18.271  33.073  1.00  0.00           H
ATOM   2240  HXT SER X 146       5.895 -14.441  34.760  1.00  0.00           H
END
ATOM      1  N   GLU X   1      22.666  -5.998  45.801  0.00  0.00           N
ATOM      2  CA  GLU X   1      22.372  -4.934  44.393  0.00  0.00           C
ATOM      3  C   GLU X   1      21.130  -5.011  43.788  0.00  0.00           C
ATOM      4  O   GLU X   1      20.070  -5.534  44.134  0.00  0.00           O
ATOM      5  CB  GLU X   1      23.525  -5.345  43.371  0.00  0.00           C
ATOM      6  CG  GLU X   1      24.927  -5.712  43.930  0.00  0.00           C
ATOM      7  CD  GLU X   1      25.459  -4.749  44.984  0.00  0.00           C
ATOM      8  OE1 GLU X   1      26.169  -3.790  44.628  0.00  0.00           O
ATOM      9  OE2 GLU X   1      25.111  -4.974  46.161  0.00  0.00           O
ATOM     10  H1  GLU X   1      22.026  -5.758  46.545  1.00  0.00           H
ATOM     11  H2  GLU X   1      22.521  -6.961  45.532  1.00  0.00           H
ATOM     12  H3  GLU X   1      23.616  -5.878  46.123  1.00  0.00           H
ATOM     13  HA  GLU X   1      22.647  -3.902  44.608  1.00  0.00           H
ATOM     14  HB3 GLU X   1      23.679  -4.555  42.633  1.00  0.00           H
ATOM     15  HB2 GLU X   1      23.211  -6.214  42.789  1.00  0.00           H
ATOM     16  HG3 GLU X   1      25.641  -5.763  43.107  1.00  0.00           H
ATOM     17  HG2 GLU X   1      24.910  -6.717  44.354  1.00  0.00           H
ATOM     18  N   GLN X   2      21.175  -4.048  42.871  0.00  0.00           N
ATOM     19  CA  GLN X   2      20.364  -3.846  42.311  0.00  0.00           C
ATOM     20  C   GLN X   2      19.367  -4.580  40.938  0.00  0.00           C
ATOM     21  O   GLN X   2      18.294  -5.117  40.578  0.00  0.00           O
ATOM     22  CB  GLN X   2      20.286  -2.275  42.320  0.00  0.00           C
ATOM     23  CG  GLN X   2      19.222  -1.586  41.445  0.00  0.00           C
ATOM     24  CD  GLN X   2      19.065  -0.092  41.740  0.00  0.00           C
ATOM     25  OE1 GLN X   2      19.957   0.555  42.286  0.00  0.00           O
ATOM     26  NE2 GLN X   2      17.934   0.487  41.357  0.00  0.00           N
ATOM     27  H   GLN X   2      22.024  -3.519  42.736  1.00  0.00           H
ATOM     28  HA  GLN X   2      19.662  -4.156  43.085  1.00  0.00           H
ATOM     29  HB3 GLN X   2      21.248  -1.840  42.031  1.00  0.00           H
ATOM     30  HB2 GLN X   2      20.112  -1.941  43.348  1.00  0.00           H
ATOM     31  HG3 GLN X   2      18.253  -2.069  41.578  1.00  0.00           H
ATOM     32  HG2 GLN X   2      19.516  -1.673  40.402  1.00  0.00           H
ATOM     33 HE22 GLN X   2      17.780   1.472  41.517  1.00  0.00           H
ATOM     34 HE21 GLN X   2      17.206  -0.043  40.898  1.00  0.00           H
ATOM     35  N   LEU X   3      20.388  -4.434  40.099  0.00  0.00           N
ATOM     36  CA  LEU X   3      19.555  -5.121  38.862  0.00  0.00           C
ATOM     37  C   LEU X   3      20.614  -5.900  38.064  0.00  0.00           C
ATOM     38  O   LEU X   3      21.844  -5.931  38.114  0.00  0.00           O
ATOM     39  CB  LEU X   3      19.129  -3.975  37.867  0.00  0.00           C
ATOM     40  CG  LEU X   3      17.967  -3.019  38.244  0.00  0.00           C
ATOM     41  CD1 LEU X   3      18.031  -1.711  37.428  0.00  0.00           C
ATOM     42  CD2 LEU X   3      16.577  -3.658  38.126  0.00  0.00           C
ATOM     43  H   LEU X   3      21.247  -4.009  40.417  1.00  0.00           H
ATOM     44  HA  LEU X   3      18.685  -5.705  39.163  1.00  0.00           H
ATOM     45  HB3 LEU X   3      18.897  -4.390  36.884  1.00  0.00           H
ATOM     46  HB2 LEU X   3      20.018  -3.364  37.698  1.00  0.00           H
ATOM     47  HG  LEU X   3      18.067  -2.745  39.286  1.00  0.00           H
ATOM     48 HD11 LEU X   3      18.278  -0.865  38.073  1.00  0.00           H
ATOM     49 HD12 LEU X   3      18.785  -1.746  36.641  1.00  0.00           H
ATOM     50 HD13 LEU X   3      17.084  -1.475  36.944  1.00  0.00           H
ATOM     51 HD21 LEU X   3      15.813  -3.009  38.553  1.00  0.00           H
ATOM     52 HD22 LEU X   3      16.309  -3.842  37.087  1.00  0.00           H
ATOM     53 HD23 LEU X   3      16.524  -4.603  38.663  1.00  0.00           H
ATOM     54  N   THR X   4      19.893  -6.892  37.552  0.00  0.00           N
ATOM     55  CA  THR X   4      20.242  -8.035  36.738  0.00  0.00           C
ATOM     56  C   THR X   4      20.486  -7.574  35.351  0.00  0.00           C
ATOM     57  O   THR X   4      19.861  -6.575  34.994  0.00  0.00           O
ATOM     58  CB  THR X   4      19.370  -9.314  36.894  0.00  0.00           C
ATOM     59  OG1 THR X   4      19.039  -9.476  38.265  0.00  0.00           O
ATOM     60  CG2 THR X   4      20.054 -10.605  36.419  0.00  0.00           C
ATOM     61  H   THR X   4      18.898  -6.929  37.717  1.00  0.00           H
ATOM     62  HA  THR X   4      21.266  -8.205  37.070  1.00  0.00           H
ATOM     63  HB  THR X   4      18.446  -9.239  36.327  1.00  0.00           H
ATOM     64  HG1 THR X   4      18.469 -10.254  38.351  1.00  0.00           H
ATOM     65 HG21 THR X   4      19.435 -11.480  36.621  1.00  0.00           H
ATOM     66 HG22 THR X   4      20.235 -10.595  35.345  1.00  0.00           H
ATOM     67 HG23 THR X   4      21.013 -10.758  36.917  1.00  0.00           H
ATOM     68  N   GLU X   5      21.330  -8.208  34.544  0.00  0.00           N
ATOM     69  CA  GLU X   5      21.483  -7.751  33.222  0.00  0.00           C
ATOM     70  C   GLU X   5      20.177  -7.968  32.388  0.00  0.00           C
ATOM     71  O   GLU X   5      19.839  -7.109  31.581  0.00  0.00           O
ATOM     72  CB  GLU X   5      22.697  -8.478  32.600  0.00  0.00           C
ATOM     73  CG  GLU X   5      23.067  -8.027  31.168  0.00  0.00           C
ATOM     74  CD  GLU X   5      24.326  -8.697  30.616  0.00  0.00           C
ATOM     75  OE1 GLU X   5      24.726  -9.761  31.126  0.00  0.00           O
ATOM     76  OE2 GLU X   5      24.905  -8.143  29.660  0.00  0.00           O
ATOM     77  H   GLU X   5      21.851  -9.005  34.882  1.00  0.00           H
ATOM     78  HA  GLU X   5      21.737  -6.691  33.231  1.00  0.00           H
ATOM     79  HB3 GLU X   5      22.507  -9.552  32.592  1.00  0.00           H
ATOM     80  HB2 GLU X   5      23.567  -8.331  33.243  1.00  0.00           H
ATOM     81  HG3 GLU X   5      23.213  -6.947  31.153  1.00  0.00           H
ATOM     82  HG2 GLU X   5      22.249  -8.238  30.477  1.00  0.00           H
ATOM     83  N   GLU X   6      19.434  -9.047  32.625  0.00  0.00           N
ATOM     84  CA  GLU X   6      18.206  -9.243  32.076  0.00  0.00           C
ATOM     85  C   GLU X   6      17.172  -8.177  32.338  0.00  0.00           C
ATOM     86  O   GLU X   6      16.479  -7.744  31.424  0.00  0.00           O
ATOM     87  CB  GLU X   6      17.675 -10.623  32.528  0.00  0.00           C
ATOM     88  CG  GLU X   6      18.608 -11.806  32.172  0.00  0.00           C
ATOM     89  CD  GLU X   6      18.035 -13.164  32.569  0.00  0.00           C
ATOM     90  OE1 GLU X   6      17.494 -13.285  33.686  0.00  0.00           O
ATOM     91  OE2 GLU X   6      18.154 -14.107  31.764  0.00  0.00           O
ATOM     92  H   GLU X   6      19.777  -9.772  33.240  1.00  0.00           H
ATOM     93  HA  GLU X   6      18.343  -9.297  30.996  1.00  0.00           H
ATOM     94  HB3 GLU X   6      16.700 -10.798  32.070  1.00  0.00           H
ATOM     95  HB2 GLU X   6      17.495 -10.614  33.604  1.00  0.00           H
ATOM     96  HG3 GLU X   6      19.576 -11.702  32.665  1.00  0.00           H
ATOM     97  HG2 GLU X   6      18.806 -11.804  31.100  1.00  0.00           H
ATOM     98  N   GLN X   7      17.102  -7.684  33.573  0.00  0.00           N
ATOM     99  CA  GLN X   7      16.255  -6.620  33.874  0.00  0.00           C
ATOM    100  C   GLN X   7      16.586  -5.333  33.036  0.00  0.00           C
ATOM    101  O   GLN X   7      15.718  -4.669  32.478  0.00  0.00           O
ATOM    102  CB  GLN X   7      15.766  -6.461  35.330  0.00  0.00           C
ATOM    103  CG  GLN X   7      16.769  -6.808  36.438  0.00  0.00           C
ATOM    104  CD  GLN X   7      16.150  -7.610  37.586  0.00  0.00           C
ATOM    105  OE1 GLN X   7      16.172  -7.184  38.735  0.00  0.00           O
ATOM    106  NE2 GLN X   7      15.610  -8.790  37.297  0.00  0.00           N
ATOM    107  H   GLN X   7      17.668  -8.081  34.308  1.00  0.00           H
ATOM    108  HA  GLN X   7      15.336  -6.948  33.388  1.00  0.00           H
ATOM    109  HB3 GLN X   7      14.873  -7.079  35.435  1.00  0.00           H
ATOM    110  HB2 GLN X   7      15.399  -5.445  35.483  1.00  0.00           H
ATOM    111  HG3 GLN X   7      17.233  -5.905  36.817  1.00  0.00           H
ATOM    112  HG2 GLN X   7      17.584  -7.381  36.027  1.00  0.00           H
ATOM    113 HE22 GLN X   7      15.190  -9.348  38.027  1.00  0.00           H
ATOM    114 HE21 GLN X   7      15.568  -9.137  36.352  1.00  0.00           H
ATOM    115  N   ILE X   8      17.877  -5.023  32.949  0.00  0.00           N
ATOM    116  CA  ILE X   8      18.256  -3.939  32.178  0.00  0.00           C
ATOM    117  C   ILE X   8      17.978  -4.087  30.703  0.00  0.00           C
ATOM    118  O   ILE X   8      17.509  -3.151  30.064  0.00  0.00           O
ATOM    119  CB  ILE X   8      19.778  -3.640  32.400  0.00  0.00           C
ATOM    120  CG1 ILE X   8      20.061  -3.262  33.878  0.00  0.00           C
ATOM    121  CG2 ILE X   8      20.385  -2.560  31.472  0.00  0.00           C
ATOM    122  CD1 ILE X   8      21.540  -3.362  34.281  0.00  0.00           C
ATOM    123  H   ILE X   8      18.563  -5.575  33.442  1.00  0.00           H
ATOM    124  HA  ILE X   8      17.736  -3.053  32.543  1.00  0.00           H
ATOM    125  HB  ILE X   8      20.320  -4.565  32.195  1.00  0.00           H
ATOM    126 HG13 ILE X   8      19.496  -3.898  34.560  1.00  0.00           H
ATOM    127 HG12 ILE X   8      19.699  -2.250  34.070  1.00  0.00           H
ATOM    128 HG21 ILE X   8      21.430  -2.367  31.712  1.00  0.00           H
ATOM    129 HG22 ILE X   8      20.365  -2.858  30.423  1.00  0.00           H
ATOM    130 HG23 ILE X   8      19.846  -1.616  31.561  1.00  0.00           H
ATOM    131 HD11 ILE X   8      21.636  -3.600  35.340  1.00  0.00           H
ATOM    132 HD12 ILE X   8      22.061  -4.142  33.724  1.00  0.00           H
ATOM    133 HD13 ILE X   8      22.061  -2.419  34.106  1.00  0.00           H
ATOM    134  N   ALA X   9      18.166  -5.288  30.160  0.00  0.00           N
ATOM    135  CA  ALA X   9      17.822  -5.554  28.803  0.00  0.00           C
ATOM    136  C   ALA X   9      16.286  -5.361  28.575  0.00  0.00           C
ATOM    137  O   ALA X   9      15.882  -4.766  27.582  0.00  0.00           O
ATOM    138  CB  ALA X   9      18.259  -6.979  28.431  0.00  0.00           C
ATOM    139  H   ALA X   9      18.561  -6.036  30.712  1.00  0.00           H
ATOM    140  HA  ALA X   9      18.366  -4.863  28.159  1.00  0.00           H
ATOM    141  HB1 ALA X   9      18.039  -7.188  27.383  1.00  0.00           H
ATOM    142  HB2 ALA X   9      19.331  -7.115  28.576  1.00  0.00           H
ATOM    143  HB3 ALA X   9      17.742  -7.729  29.029  1.00  0.00           H
ATOM    144  N   GLU X  10      15.455  -5.833  29.503  0.00  0.00           N
ATOM    145  CA  GLU X  10      14.114  -5.611  29.436  0.00  0.00           C
ATOM    146  C   GLU X  10      13.699  -4.124  29.418  0.00  0.00           C
ATOM    147  O   GLU X  10      12.871  -3.681  28.630  0.00  0.00           O
ATOM    148  CB  GLU X  10      13.376  -6.376  30.559  0.00  0.00           C
ATOM    149  CG  GLU X  10      13.325  -7.905  30.334  0.00  0.00           C
ATOM    150  CD  GLU X  10      12.641  -8.684  31.459  0.00  0.00           C
ATOM    151  OE1 GLU X  10      12.075  -8.064  32.380  0.00  0.00           O
ATOM    152  OE2 GLU X  10      12.655  -9.928  31.388  0.00  0.00           O
ATOM    153  H   GLU X  10      15.817  -6.370  30.278  1.00  0.00           H
ATOM    154  HA  GLU X  10      13.755  -6.060  28.510  1.00  0.00           H
ATOM    155  HB3 GLU X  10      12.353  -6.003  30.642  1.00  0.00           H
ATOM    156  HB2 GLU X  10      13.840  -6.167  31.522  1.00  0.00           H
ATOM    157  HG3 GLU X  10      14.330  -8.304  30.200  1.00  0.00           H
ATOM    158  HG2 GLU X  10      12.791  -8.115  29.406  1.00  0.00           H
ATOM    159  N   PHE X  11      14.332  -3.342  30.292  0.00  0.00           N
ATOM    160  CA  PHE X  11      14.060  -1.976  30.296  0.00  0.00           C
ATOM    161  C   PHE X  11      14.417  -1.260  28.983  0.00  0.00           C
ATOM    162  O   PHE X  11      13.744  -0.381  28.447  0.00  0.00           O
ATOM    163  CB  PHE X  11      14.779  -1.336  31.499  0.00  0.00           C
ATOM    164  CG  PHE X  11      14.147  -1.594  32.866  0.00  0.00           C
ATOM    165  CD1 PHE X  11      14.967  -1.887  33.979  0.00  0.00           C
ATOM    166  CD2 PHE X  11      12.765  -1.382  33.084  0.00  0.00           C
ATOM    167  CE1 PHE X  11      14.407  -2.026  35.242  0.00  0.00           C
ATOM    168  CE2 PHE X  11      12.225  -1.528  34.355  0.00  0.00           C
ATOM    169  CZ  PHE X  11      13.042  -1.856  35.429  0.00  0.00           C
ATOM    170  H   PHE X  11      14.997  -3.741  30.938  1.00  0.00           H
ATOM    171  HA  PHE X  11      12.987  -1.858  30.450  1.00  0.00           H
ATOM    172  HB3 PHE X  11      14.870  -0.265  31.342  1.00  0.00           H
ATOM    173  HB2 PHE X  11      15.809  -1.693  31.525  1.00  0.00           H
ATOM    174  HD1 PHE X  11      16.034  -2.007  33.857  1.00  0.00           H
ATOM    175  HD2 PHE X  11      12.112  -1.089  32.276  1.00  0.00           H
ATOM    176  HE1 PHE X  11      15.035  -2.259  36.087  1.00  0.00           H
ATOM    177  HE2 PHE X  11      11.167  -1.372  34.511  1.00  0.00           H
ATOM    178  HZ  PHE X  11      12.616  -1.962  36.416  1.00  0.00           H
ATOM    179  N   LYS X  12      15.554  -1.719  28.463  0.00  0.00           N
ATOM    180  CA  LYS X  12      16.006  -1.071  27.176  0.00  0.00           C
ATOM    181  C   LYS X  12      15.042  -1.380  26.022  0.00  0.00           C
ATOM    182  O   LYS X  12      14.730  -0.500  25.225  0.00  0.00           O
ATOM    183  CB  LYS X  12      17.459  -1.472  26.856  0.00  0.00           C
ATOM    184  CG  LYS X  12      18.480  -0.761  27.761  0.00  0.00           C
ATOM    185  CD  LYS X  12      19.933  -1.166  27.466  0.00  0.00           C
ATOM    186  CE  LYS X  12      20.949  -0.349  28.287  0.00  0.00           C
ATOM    187  NZ  LYS X  12      22.342  -0.724  27.986  0.00  0.00           N
ATOM    188  H   LYS X  12      16.060  -2.458  28.930  1.00  0.00           H
ATOM    189  HA  LYS X  12      15.976   0.007  27.335  1.00  0.00           H
ATOM    190  HB3 LYS X  12      17.683  -1.202  25.823  1.00  0.00           H
ATOM    191  HB2 LYS X  12      17.570  -2.556  26.917  1.00  0.00           H
ATOM    192  HG3 LYS X  12      18.252  -0.961  28.809  1.00  0.00           H
ATOM    193  HG2 LYS X  12      18.375   0.317  27.632  1.00  0.00           H
ATOM    194  HD3 LYS X  12      20.132  -1.043  26.400  1.00  0.00           H
ATOM    195  HD2 LYS X  12      20.053  -2.229  27.681  1.00  0.00           H
ATOM    196  HE3 LYS X  12      20.767  -0.485  29.354  1.00  0.00           H
ATOM    197  HE2 LYS X  12      20.823   0.716  28.083  1.00  0.00           H
ATOM    198  HZ1 LYS X  12      22.973  -0.169  28.539  1.00  0.00           H
ATOM    199  HZ2 LYS X  12      22.512  -1.691  28.196  1.00  0.00           H
ATOM    200  HZ3 LYS X  12      22.555  -0.561  27.018  1.00  0.00           H
ATOM    201  N   GLU X  13      14.518  -2.603  25.965  0.00  0.00           N
ATOM    202  CA  GLU X  13      13.555  -2.941  25.000  0.00  0.00           C
ATOM    203  C   GLU X  13      12.271  -2.048  25.117  0.00  0.00           C
ATOM    204  O   GLU X  13      11.744  -1.542  24.133  0.00  0.00           O
ATOM    205  CB  GLU X  13      13.213  -4.442  25.080  0.00  0.00           C
ATOM    206  CG  GLU X  13      14.356  -5.353  24.573  0.00  0.00           C
ATOM    207  CD  GLU X  13      14.056  -6.848  24.658  0.00  0.00           C
ATOM    208  OE1 GLU X  13      12.946  -7.232  25.079  0.00  0.00           O
ATOM    209  OE2 GLU X  13      14.943  -7.634  24.269  0.00  0.00           O
ATOM    210  H   GLU X  13      14.812  -3.310  26.623  1.00  0.00           H
ATOM    211  HA  GLU X  13      13.992  -2.774  24.015  1.00  0.00           H
ATOM    212  HB3 GLU X  13      12.315  -4.640  24.492  1.00  0.00           H
ATOM    213  HB2 GLU X  13      12.961  -4.710  26.107  1.00  0.00           H
ATOM    214  HG3 GLU X  13      15.271  -5.155  25.130  1.00  0.00           H
ATOM    215  HG2 GLU X  13      14.575  -5.110  23.533  1.00  0.00           H
ATOM    216  N   ALA X  14      11.801  -1.853  26.349  0.00  0.00           N
ATOM    217  CA  ALA X  14      10.677  -1.031  26.539  0.00  0.00           C
ATOM    218  C   ALA X  14      10.941   0.439  26.144  0.00  0.00           C
ATOM    219  O   ALA X  14      10.099   1.071  25.514  0.00  0.00           O
ATOM    220  CB  ALA X  14      10.244  -1.114  28.012  0.00  0.00           C
ATOM    221  H   ALA X  14      12.253  -2.294  27.137  1.00  0.00           H
ATOM    222  HA  ALA X  14       9.849  -1.416  25.945  1.00  0.00           H
ATOM    223  HB1 ALA X  14       9.357  -0.505  28.190  1.00  0.00           H
ATOM    224  HB2 ALA X  14       9.999  -2.138  28.295  1.00  0.00           H
ATOM    225  HB3 ALA X  14      11.025  -0.760  28.685  1.00  0.00           H
ATOM    226  N   PHE X  15      12.127   0.957  26.455  0.00  0.00           N
ATOM    227  CA  PHE X  15      12.488   2.263  26.047  0.00  0.00           C
ATOM    228  C   PHE X  15      12.534   2.451  24.547  0.00  0.00           C
ATOM    229  O   PHE X  15      12.154   3.484  24.000  0.00  0.00           O
ATOM    230  CB  PHE X  15      13.832   2.630  26.713  0.00  0.00           C
ATOM    231  CG  PHE X  15      14.228   4.076  26.495  0.00  0.00           C
ATOM    232  CD1 PHE X  15      15.025   4.451  25.395  0.00  0.00           C
ATOM    233  CD2 PHE X  15      13.589   5.074  27.253  0.00  0.00           C
ATOM    234  CE1 PHE X  15      15.175   5.795  25.089  0.00  0.00           C
ATOM    235  CE2 PHE X  15      13.769   6.411  26.946  0.00  0.00           C
ATOM    236  CZ  PHE X  15      14.544   6.767  25.857  0.00  0.00           C
ATOM    237  H   PHE X  15      12.789   0.416  26.993  1.00  0.00           H
ATOM    238  HA  PHE X  15      11.755   2.960  26.453  1.00  0.00           H
ATOM    239  HB3 PHE X  15      14.632   1.977  26.366  1.00  0.00           H
ATOM    240  HB2 PHE X  15      13.753   2.471  27.790  1.00  0.00           H
ATOM    241  HD1 PHE X  15      15.478   3.703  24.761  1.00  0.00           H
ATOM    242  HD2 PHE X  15      12.927   4.798  28.053  1.00  0.00           H
ATOM    243  HE1 PHE X  15      15.761   6.087  24.228  1.00  0.00           H
ATOM    244  HE2 PHE X  15      13.279   7.176  27.530  1.00  0.00           H
ATOM    245  HZ  PHE X  15      14.637   7.811  25.600  1.00  0.00           H
ATOM    246  N   ALA X  16      12.981   1.396  23.868  0.00  0.00           N
ATOM    247  CA  ALA X  16      13.025   1.454  22.397  0.00  0.00           C
ATOM    248  C   ALA X  16      11.706   1.623  21.723  0.00  0.00           C
ATOM    249  O   ALA X  16      11.564   2.272  20.672  0.00  0.00           O
ATOM    250  CB  ALA X  16      13.768   0.219  21.861  0.00  0.00           C
ATOM    251  H   ALA X  16      13.284   0.570  24.362  1.00  0.00           H
ATOM    252  HA  ALA X  16      13.611   2.338  22.145  1.00  0.00           H
ATOM    253  HB1 ALA X  16      13.883   0.273  20.777  1.00  0.00           H
ATOM    254  HB2 ALA X  16      14.766   0.144  22.291  1.00  0.00           H
ATOM    255  HB3 ALA X  16      13.234  -0.702  22.089  1.00  0.00           H
ATOM    256  N   LEU X  17      10.693   1.070  22.389  0.00  0.00           N
ATOM    257  CA  LEU X  17       9.306   1.141  21.828  0.00  0.00           C
ATOM    258  C   LEU X  17       8.762   2.607  21.735  0.00  0.00           C
ATOM    259  O   LEU X  17       7.764   2.937  21.098  0.00  0.00           O
ATOM    260  CB  LEU X  17       8.337   0.214  22.593  0.00  0.00           C
ATOM    261  CG  LEU X  17       8.624  -1.294  22.423  0.00  0.00           C
ATOM    262  CD1 LEU X  17       7.844  -2.131  23.461  0.00  0.00           C
ATOM    263  CD2 LEU X  17       8.387  -1.772  20.974  0.00  0.00           C
ATOM    264  H   LEU X  17      10.861   0.605  23.270  1.00  0.00           H
ATOM    265  HA  LEU X  17       9.430   0.843  20.787  1.00  0.00           H
ATOM    266  HB3 LEU X  17       7.312   0.412  22.278  1.00  0.00           H
ATOM    267  HB2 LEU X  17       8.370   0.486  23.649  1.00  0.00           H
ATOM    268  HG  LEU X  17       9.680  -1.450  22.639  1.00  0.00           H
ATOM    269 HD11 LEU X  17       8.527  -2.746  24.048  1.00  0.00           H
ATOM    270 HD12 LEU X  17       7.295  -1.505  24.165  1.00  0.00           H
ATOM    271 HD13 LEU X  17       7.116  -2.803  23.007  1.00  0.00           H
ATOM    272 HD21 LEU X  17       7.754  -2.657  20.913  1.00  0.00           H
ATOM    273 HD22 LEU X  17       7.913  -1.006  20.359  1.00  0.00           H
ATOM    274 HD23 LEU X  17       9.332  -2.029  20.494  1.00  0.00           H
ATOM    275  N   PHE X  18       9.399   3.435  22.558  0.00  0.00           N
ATOM    276  CA  PHE X  18       8.977   4.794  22.596  0.00  0.00           C
ATOM    277  C   PHE X  18       9.931   5.681  21.929  0.00  0.00           C
ATOM    278  O   PHE X  18       9.606   6.748  21.440  0.00  0.00           O
ATOM    279  CB  PHE X  18       8.710   5.191  24.079  0.00  0.00           C
ATOM    280  CG  PHE X  18       7.843   4.265  24.954  0.00  0.00           C
ATOM    281  CD1 PHE X  18       6.905   3.350  24.417  0.00  0.00           C
ATOM    282  CD2 PHE X  18       7.871   4.413  26.357  0.00  0.00           C
ATOM    283  CE1 PHE X  18       6.118   2.556  25.236  0.00  0.00           C
ATOM    284  CE2 PHE X  18       7.045   3.636  27.164  0.00  0.00           C
ATOM    285  CZ  PHE X  18       6.186   2.700  26.611  0.00  0.00           C
ATOM    286  H   PHE X  18      10.156   3.094  23.133  1.00  0.00           H
ATOM    287  HA  PHE X  18       8.040   4.856  22.043  1.00  0.00           H
ATOM    288  HB3 PHE X  18       8.252   6.181  24.093  1.00  0.00           H
ATOM    289  HB2 PHE X  18       9.669   5.309  24.589  1.00  0.00           H
ATOM    290  HD1 PHE X  18       6.779   3.239  23.357  1.00  0.00           H
ATOM    291  HD2 PHE X  18       8.537   5.132  26.814  1.00  0.00           H
ATOM    292  HE1 PHE X  18       5.429   1.847  24.800  1.00  0.00           H
ATOM    293  HE2 PHE X  18       7.056   3.749  28.234  1.00  0.00           H
ATOM    294  HZ  PHE X  18       5.557   2.097  27.251  1.00  0.00           H
ATOM    295  N   ASP X  19      11.162   5.189  21.814  0.00  0.00           N
ATOM    296  CA  ASP X  19      12.241   6.049  21.106  0.00  0.00           C
ATOM    297  C   ASP X  19      12.232   5.202  19.682  0.00  0.00           C
ATOM    298  O   ASP X  19      12.916   4.203  19.416  0.00  0.00           O
ATOM    299  CB  ASP X  19      13.587   5.925  21.847  0.00  0.00           C
ATOM    300  CG  ASP X  19      14.766   6.565  21.123  0.00  0.00           C
ATOM    301  OD1 ASP X  19      14.564   7.349  20.177  0.00  0.00           O
ATOM    302  OD2 ASP X  19      15.911   6.260  21.517  0.00  0.00           O
ATOM    303  H   ASP X  19      11.376   4.274  22.184  1.00  0.00           H
ATOM    304  HA  ASP X  19      11.966   7.097  20.995  1.00  0.00           H
ATOM    305  HB3 ASP X  19      13.807   4.868  21.999  1.00  0.00           H
ATOM    306  HB2 ASP X  19      13.490   6.392  22.827  1.00  0.00           H
ATOM    307  N   LYS X  20      11.385   5.761  18.819  0.00  0.00           N
ATOM    308  CA  LYS X  20      11.150   5.467  17.518  0.00  0.00           C
ATOM    309  C   LYS X  20      12.442   5.591  16.697  0.00  0.00           C
ATOM    310  O   LYS X  20      12.990   4.649  16.116  0.00  0.00           O
ATOM    311  CB  LYS X  20      10.057   6.448  17.010  0.00  0.00           C
ATOM    312  CG  LYS X  20       9.608   6.235  15.546  0.00  0.00           C
ATOM    313  CD  LYS X  20       8.675   7.335  15.008  0.00  0.00           C
ATOM    314  CE  LYS X  20       7.374   7.496  15.814  0.00  0.00           C
ATOM    315  NZ  LYS X  20       6.417   8.420  15.181  0.00  0.00           N
ATOM    316  H   LYS X  20      10.797   6.528  19.113  1.00  0.00           H
ATOM    317  HA  LYS X  20      10.647   4.510  17.381  1.00  0.00           H
ATOM    318  HB3 LYS X  20      10.398   7.478  17.114  1.00  0.00           H
ATOM    319  HB2 LYS X  20       9.183   6.358  17.658  1.00  0.00           H
ATOM    320  HG3 LYS X  20       9.121   5.263  15.456  1.00  0.00           H
ATOM    321  HG2 LYS X  20      10.478   6.189  14.889  1.00  0.00           H
ATOM    322  HD3 LYS X  20       8.438   7.106  13.967  1.00  0.00           H
ATOM    323  HD2 LYS X  20       9.217   8.282  14.988  1.00  0.00           H
ATOM    324  HE3 LYS X  20       7.589   7.862  16.819  1.00  0.00           H
ATOM    325  HE2 LYS X  20       6.903   6.521  15.931  1.00  0.00           H
ATOM    326  HZ1 LYS X  20       5.600   8.508  15.785  1.00  0.00           H
ATOM    327  HZ2 LYS X  20       6.817   9.334  15.062  1.00  0.00           H
ATOM    328  HZ3 LYS X  20       6.114   8.077  14.286  1.00  0.00           H
ATOM    329  N   ASP X  21      12.940   6.819  16.695  0.00  0.00           N
ATOM    330  CA  ASP X  21      14.130   7.054  15.936  0.00  0.00           C
ATOM    331  C   ASP X  21      15.440   6.597  16.480  0.00  0.00           C
ATOM    332  O   ASP X  21      16.458   6.528  15.795  0.00  0.00           O
ATOM    333  CB  ASP X  21      14.256   8.538  15.475  0.00  0.00           C
ATOM    334  CG  ASP X  21      13.199   9.029  14.480  0.00  0.00           C
ATOM    335  OD1 ASP X  21      12.672   8.213  13.695  0.00  0.00           O
ATOM    336  OD2 ASP X  21      13.018  10.259  14.375  0.00  0.00           O
ATOM    337  H   ASP X  21      12.480   7.551  17.217  1.00  0.00           H
ATOM    338  HA  ASP X  21      13.995   6.518  14.996  1.00  0.00           H
ATOM    339  HB3 ASP X  21      15.231   8.719  15.018  1.00  0.00           H
ATOM    340  HB2 ASP X  21      14.206   9.169  16.365  1.00  0.00           H
ATOM    341  N   GLY X  22      15.404   6.240  17.754  0.00  0.00           N
ATOM    342  CA  GLY X  22      16.694   5.690  18.339  0.00  0.00           C
ATOM    343  C   GLY X  22      17.684   6.729  18.613  0.00  0.00           C
ATOM    344  O   GLY X  22      18.895   6.534  18.485  0.00  0.00           O
ATOM    345  H   GLY X  22      14.549   6.339  18.283  1.00  0.00           H
ATOM    346  HA3 GLY X  22      17.118   4.957  17.654  1.00  0.00           H
ATOM    347  HA2 GLY X  22      16.472   5.150  19.260  1.00  0.00           H
ATOM    348  N   ASP X  23      17.177   7.883  19.038  0.00  0.00           N
ATOM    349  CA  ASP X  23      18.110   9.051  19.312  0.00  0.00           C
ATOM    350  C   ASP X  23      18.477   9.174  20.740  0.00  0.00           C
ATOM    351  O   ASP X  23      19.238  10.019  21.174  0.00  0.00           O
ATOM    352  CB  ASP X  23      17.448  10.405  18.905  0.00  0.00           C
ATOM    353  CG  ASP X  23      17.248  10.651  17.408  0.00  0.00           C
ATOM    354  OD1 ASP X  23      17.980  10.067  16.582  0.00  0.00           O
ATOM    355  OD2 ASP X  23      16.477  11.574  17.078  0.00  0.00           O
ATOM    356  H   ASP X  23      16.180   7.977  19.176  1.00  0.00           H
ATOM    357  HA  ASP X  23      18.975   9.065  18.650  1.00  0.00           H
ATOM    358  HB3 ASP X  23      18.040  11.245  19.274  1.00  0.00           H
ATOM    359  HB2 ASP X  23      16.472  10.465  19.391  1.00  0.00           H
ATOM    360  N   GLY X  24      17.829   8.352  21.547  0.00  0.00           N
ATOM    361  CA  GLY X  24      18.165   8.383  23.021  0.00  0.00           C
ATOM    362  C   GLY X  24      17.189   8.956  23.882  0.00  0.00           C
ATOM    363  O   GLY X  24      16.899   8.355  24.926  0.00  0.00           O
ATOM    364  H   GLY X  24      17.131   7.726  21.174  1.00  0.00           H
ATOM    365  HA3 GLY X  24      19.115   8.899  23.162  1.00  0.00           H
ATOM    366  HA2 GLY X  24      18.393   7.372  23.359  1.00  0.00           H
ATOM    367  N   THR X  25      16.453   9.970  23.420  0.00  0.00           N
ATOM    368  CA  THR X  25      15.300  10.692  23.847  0.00  0.00           C
ATOM    369  C   THR X  25      13.818  10.206  23.522  0.00  0.00           C
ATOM    370  O   THR X  25      13.602   9.397  22.594  0.00  0.00           O
ATOM    371  CB  THR X  25      15.472  12.143  23.318  0.00  0.00           C
ATOM    372  OG1 THR X  25      15.907  12.124  21.961  0.00  0.00           O
ATOM    373  CG2 THR X  25      16.545  12.916  24.099  0.00  0.00           C
ATOM    374  H   THR X  25      16.695  10.411  22.544  1.00  0.00           H
ATOM    375  HA  THR X  25      15.351  10.622  24.933  1.00  0.00           H
ATOM    376  HB  THR X  25      14.529  12.688  23.348  1.00  0.00           H
ATOM    377  HG1 THR X  25      15.970  13.035  21.644  1.00  0.00           H
ATOM    378 HG21 THR X  25      16.675  13.928  23.715  1.00  0.00           H
ATOM    379 HG22 THR X  25      16.269  12.998  25.153  1.00  0.00           H
ATOM    380 HG23 THR X  25      17.517  12.422  24.058  1.00  0.00           H
ATOM    381  N   ILE X  26      12.858  10.748  24.265  0.00  0.00           N
ATOM    382  CA  ILE X  26      11.523  10.511  23.846  0.00  0.00           C
ATOM    383  C   ILE X  26      10.825  11.715  23.497  0.00  0.00           C
ATOM    384  O   ILE X  26      10.696  12.476  24.456  0.00  0.00           O
ATOM    385  CB  ILE X  26      10.634   9.711  24.878  0.00  0.00           C
ATOM    386  CG1 ILE X  26      11.262   8.361  25.287  0.00  0.00           C
ATOM    387  CG2 ILE X  26       9.175   9.470  24.396  0.00  0.00           C
ATOM    388  CD1 ILE X  26      10.540   7.665  26.457  0.00  0.00           C
ATOM    389  H   ILE X  26      13.099  11.294  25.080  1.00  0.00           H
ATOM    390  HA  ILE X  26      11.572   9.898  22.947  1.00  0.00           H
ATOM    391  HB  ILE X  26      10.561  10.308  25.787  1.00  0.00           H
ATOM    392 HG13 ILE X  26      12.299   8.518  25.581  1.00  0.00           H
ATOM    393 HG12 ILE X  26      11.296   7.690  24.426  1.00  0.00           H
ATOM    394 HG21 ILE X  26       8.572   8.951  25.138  1.00  0.00           H
ATOM    395 HG22 ILE X  26       8.636  10.397  24.205  1.00  0.00           H
ATOM    396 HG23 ILE X  26       9.153   8.880  23.478  1.00  0.00           H
ATOM    397 HD11 ILE X  26      11.093   6.794  26.802  1.00  0.00           H
ATOM    398 HD12 ILE X  26      10.421   8.337  27.308  1.00  0.00           H
ATOM    399 HD13 ILE X  26       9.554   7.299  26.174  1.00  0.00           H
ATOM    400  N   THR X  27      10.390  12.032  22.275  0.00  0.00           N
ATOM    401  CA  THR X  27       9.773  13.526  22.364  0.00  0.00           C
ATOM    402  C   THR X  27       8.326  13.355  22.444  0.00  0.00           C
ATOM    403  O   THR X  27       7.812  12.238  22.478  0.00  0.00           O
ATOM    404  CB  THR X  27      10.085  14.192  20.976  0.00  0.00           C
ATOM    405  OG1 THR X  27       9.712  13.341  19.893  0.00  0.00           O
ATOM    406  CG2 THR X  27      11.560  14.543  20.742  0.00  0.00           C
ATOM    407  H   THR X  27      10.488  11.372  21.517  1.00  0.00           H
ATOM    408  HA  THR X  27      10.162  14.070  23.225  1.00  0.00           H
ATOM    409  HB  THR X  27       9.517  15.117  20.857  1.00  0.00           H
ATOM    410  HG1 THR X  27      10.302  12.551  19.913  1.00  0.00           H
ATOM    411 HG21 THR X  27      11.768  14.717  19.686  1.00  0.00           H
ATOM    412 HG22 THR X  27      11.819  15.467  21.252  1.00  0.00           H
ATOM    413 HG23 THR X  27      12.230  13.753  21.084  1.00  0.00           H
ATOM    414  N   THR X  28       7.625  14.482  22.551  0.00  0.00           N
ATOM    415  CA  THR X  28       6.166  14.572  22.671  0.00  0.00           C
ATOM    416  C   THR X  28       5.531  13.818  21.428  0.00  0.00           C
ATOM    417  O   THR X  28       4.588  13.057  21.622  0.00  0.00           O
ATOM    418  CB  THR X  28       5.695  16.049  22.687  0.00  0.00           C
ATOM    419  OG1 THR X  28       6.345  16.793  21.662  0.00  0.00           O
ATOM    420  CG2 THR X  28       6.003  16.751  24.016  0.00  0.00           C
ATOM    421  H   THR X  28       8.100  15.374  22.553  1.00  0.00           H
ATOM    422  HA  THR X  28       5.864  14.051  23.579  1.00  0.00           H
ATOM    423  HB  THR X  28       4.617  16.088  22.511  1.00  0.00           H
ATOM    424  HG1 THR X  28       6.001  17.696  21.682  1.00  0.00           H
ATOM    425 HG21 THR X  28       5.625  17.775  24.025  1.00  0.00           H
ATOM    426 HG22 THR X  28       5.528  16.230  24.847  1.00  0.00           H
ATOM    427 HG23 THR X  28       7.073  16.790  24.221  1.00  0.00           H
ATOM    428  N   LYS X  29       6.060  13.995  20.219  0.00  0.00           N
ATOM    429  CA  LYS X  29       5.675  13.304  19.120  0.00  0.00           C
ATOM    430  C   LYS X  29       5.727  11.799  19.244  0.00  0.00           C
ATOM    431  O   LYS X  29       4.784  11.084  18.917  0.00  0.00           O
ATOM    432  CB  LYS X  29       6.433  13.803  17.870  0.00  0.00           C
ATOM    433  CG  LYS X  29       6.160  15.280  17.524  0.00  0.00           C
ATOM    434  CD  LYS X  29       6.886  15.734  16.246  0.00  0.00           C
ATOM    435  CE  LYS X  29       6.615  17.210  15.902  0.00  0.00           C
ATOM    436  NZ  LYS X  29       7.315  17.637  14.679  0.00  0.00           N
ATOM    437  H   LYS X  29       6.792  14.678  20.083  1.00  0.00           H
ATOM    438  HA  LYS X  29       4.612  13.525  19.028  1.00  0.00           H
ATOM    439  HB3 LYS X  29       6.144  13.189  17.015  1.00  0.00           H
ATOM    440  HB2 LYS X  29       7.506  13.646  18.000  1.00  0.00           H
ATOM    441  HG3 LYS X  29       6.465  15.918  18.355  1.00  0.00           H
ATOM    442  HG2 LYS X  29       5.085  15.430  17.406  1.00  0.00           H
ATOM    443  HD3 LYS X  29       6.576  15.099  15.414  1.00  0.00           H
ATOM    444  HD2 LYS X  29       7.958  15.574  16.370  1.00  0.00           H
ATOM    445  HE3 LYS X  29       6.931  17.852  16.727  1.00  0.00           H
ATOM    446  HE2 LYS X  29       5.544  17.374  15.769  1.00  0.00           H
ATOM    447  HZ1 LYS X  29       7.113  18.603  14.489  1.00  0.00           H
ATOM    448  HZ2 LYS X  29       8.310  17.542  14.780  1.00  0.00           H
ATOM    449  HZ3 LYS X  29       7.016  17.097  13.886  1.00  0.00           H
ATOM    450  N   GLU X  30       6.838  11.322  19.791  0.00  0.00           N
ATOM    451  CA  GLU X  30       7.038   9.880  20.007  0.00  0.00           C
ATOM    452  C   GLU X  30       6.103   9.308  21.029  0.00  0.00           C
ATOM    453  O   GLU X  30       5.500   8.252  20.848  0.00  0.00           O
ATOM    454  CB  GLU X  30       8.525   9.672  20.257  0.00  0.00           C
ATOM    455  CG  GLU X  30       9.333   9.995  18.976  0.00  0.00           C
ATOM    456  CD  GLU X  30      10.827  10.066  19.204  0.00  0.00           C
ATOM    457  OE1 GLU X  30      11.230  11.040  19.872  0.00  0.00           O
ATOM    458  OE2 GLU X  30      11.540   9.210  18.648  0.00  0.00           O
ATOM    459  H   GLU X  30       7.574  11.954  20.072  1.00  0.00           H
ATOM    460  HA  GLU X  30       6.942   9.340  19.065  1.00  0.00           H
ATOM    461  HB3 GLU X  30       8.684   8.635  20.511  1.00  0.00           H
ATOM    462  HB2 GLU X  30       8.863  10.252  21.113  1.00  0.00           H
ATOM    463  HG3 GLU X  30       9.036  10.951  18.543  1.00  0.00           H
ATOM    464  HG2 GLU X  30       9.126   9.248  18.209  1.00  0.00           H
ATOM    465  N   LEU X  31       5.942  10.048  22.129  0.00  0.00           N
ATOM    466  CA  LEU X  31       5.036   9.586  23.164  0.00  0.00           C
ATOM    467  C   LEU X  31       3.522   9.588  22.693  0.00  0.00           C
ATOM    468  O   LEU X  31       2.602   9.042  23.308  0.00  0.00           O
ATOM    469  CB  LEU X  31       5.181  10.545  24.381  0.00  0.00           C
ATOM    470  CG  LEU X  31       5.195   9.862  25.774  0.00  0.00           C
ATOM    471  CD1 LEU X  31       5.402  10.907  26.885  0.00  0.00           C
ATOM    472  CD2 LEU X  31       3.945   9.013  26.074  0.00  0.00           C
ATOM    473  H   LEU X  31       6.447  10.916  22.232  1.00  0.00           H
ATOM    474  HA  LEU X  31       5.336   8.617  23.563  1.00  0.00           H
ATOM    475  HB3 LEU X  31       4.410  11.318  24.350  1.00  0.00           H
ATOM    476  HB2 LEU X  31       6.121  11.091  24.301  1.00  0.00           H
ATOM    477  HG  LEU X  31       6.051   9.187  25.804  1.00  0.00           H
ATOM    478 HD11 LEU X  31       6.415  10.854  27.285  1.00  0.00           H
ATOM    479 HD12 LEU X  31       5.245  11.917  26.509  1.00  0.00           H
ATOM    480 HD13 LEU X  31       4.716  10.779  27.722  1.00  0.00           H
ATOM    481 HD21 LEU X  31       3.887   8.735  27.126  1.00  0.00           H
ATOM    482 HD22 LEU X  31       3.030   9.555  25.832  1.00  0.00           H
ATOM    483 HD23 LEU X  31       3.950   8.084  25.504  1.00  0.00           H
ATOM    484  N   GLY X  32       3.336  10.314  21.594  0.00  0.00           N
ATOM    485  CA  GLY X  32       2.013  10.431  21.021  0.00  0.00           C
ATOM    486  C   GLY X  32       1.773   9.231  20.161  0.00  0.00           C
ATOM    487  O   GLY X  32       0.697   8.642  20.083  0.00  0.00           O
ATOM    488  H   GLY X  32       4.118  10.782  21.159  1.00  0.00           H
ATOM    489  HA3 GLY X  32       1.960  11.332  20.410  1.00  0.00           H
ATOM    490  HA2 GLY X  32       1.273  10.459  21.820  1.00  0.00           H
ATOM    491  N   THR X  33       2.862   8.835  19.505  0.00  0.00           N
ATOM    492  CA  THR X  33       2.719   7.619  18.609  0.00  0.00           C
ATOM    493  C   THR X  33       2.323   6.391  19.421  0.00  0.00           C
ATOM    494  O   THR X  33       1.498   5.587  19.006  0.00  0.00           O
ATOM    495  CB  THR X  33       4.028   7.332  17.827  0.00  0.00           C
ATOM    496  OG1 THR X  33       4.480   8.527  17.187  0.00  0.00           O
ATOM    497  CG2 THR X  33       3.856   6.250  16.745  0.00  0.00           C
ATOM    498  H   THR X  33       3.731   9.340  19.616  1.00  0.00           H
ATOM    499  HA  THR X  33       1.942   7.817  17.871  1.00  0.00           H
ATOM    500  HB  THR X  33       4.810   7.010  18.518  1.00  0.00           H
ATOM    501  HG1 THR X  33       4.554   9.225  17.858  1.00  0.00           H
ATOM    502 HG21 THR X  33       4.763   6.096  16.167  1.00  0.00           H
ATOM    503 HG22 THR X  33       3.599   5.283  17.178  1.00  0.00           H
ATOM    504 HG23 THR X  33       3.062   6.514  16.044  1.00  0.00           H
ATOM    505  N   VAL X  34       3.005   6.226  20.549  0.00  0.00           N
ATOM    506  CA  VAL X  34       2.726   5.147  21.435  0.00  0.00           C
ATOM    507  C   VAL X  34       1.360   5.101  21.996  0.00  0.00           C
ATOM    508  O   VAL X  34       0.658   4.085  21.948  0.00  0.00           O
ATOM    509  CB  VAL X  34       3.750   5.238  22.610  0.00  0.00           C
ATOM    510  CG1 VAL X  34       3.507   4.308  23.817  0.00  0.00           C
ATOM    511  CG2 VAL X  34       5.187   5.063  22.097  0.00  0.00           C
ATOM    512  H   VAL X  34       3.740   6.875  20.794  1.00  0.00           H
ATOM    513  HA  VAL X  34       2.870   4.226  20.871  1.00  0.00           H
ATOM    514  HB  VAL X  34       3.699   6.254  23.009  1.00  0.00           H
ATOM    515 HG11 VAL X  34       4.286   4.444  24.566  1.00  0.00           H
ATOM    516 HG12 VAL X  34       2.569   4.523  24.328  1.00  0.00           H
ATOM    517 HG13 VAL X  34       3.500   3.259  23.522  1.00  0.00           H
ATOM    518 HG21 VAL X  34       5.898   5.316  22.880  1.00  0.00           H
ATOM    519 HG22 VAL X  34       5.365   4.038  21.773  1.00  0.00           H
ATOM    520 HG23 VAL X  34       5.426   5.709  21.254  1.00  0.00           H
ATOM    521  N   MET X  35       0.953   6.238  22.562  0.00  0.00           N
ATOM    522  CA  MET X  35      -0.400   6.329  23.127  0.00  0.00           C
ATOM    523  C   MET X  35      -1.514   6.134  22.156  0.00  0.00           C
ATOM    524  O   MET X  35      -2.477   5.449  22.481  0.00  0.00           O
ATOM    525  CB  MET X  35      -0.582   7.667  23.861  0.00  0.00           C
ATOM    526  CG  MET X  35       0.172   7.708  25.193  0.00  0.00           C
ATOM    527  SD  MET X  35      -0.214   9.170  26.175  0.00  0.00           S
ATOM    528  CE  MET X  35      -1.827   8.704  26.866  0.00  0.00           C
ATOM    529  H   MET X  35       1.575   7.033  22.602  1.00  0.00           H
ATOM    530  HA  MET X  35      -0.491   5.560  23.893  1.00  0.00           H
ATOM    531  HB3 MET X  35      -1.641   7.841  24.055  1.00  0.00           H
ATOM    532  HB2 MET X  35      -0.261   8.492  23.225  1.00  0.00           H
ATOM    533  HG3 MET X  35       1.247   7.682  25.019  1.00  0.00           H
ATOM    534  HG2 MET X  35      -0.057   6.826  25.792  1.00  0.00           H
ATOM    535  HE1 MET X  35      -2.188   9.489  27.530  1.00  0.00           H
ATOM    536  HE2 MET X  35      -2.566   8.561  26.078  1.00  0.00           H
ATOM    537  HE3 MET X  35      -1.748   7.781  27.438  1.00  0.00           H
ATOM    538  N   ARG X  36      -1.371   6.611  20.921  0.00  0.00           N
ATOM    539  CA  ARG X  36      -2.279   6.347  19.893  0.00  0.00           C
ATOM    540  C   ARG X  36      -2.426   4.874  19.514  0.00  0.00           C
ATOM    541  O   ARG X  36      -3.521   4.443  19.151  0.00  0.00           O
ATOM    542  CB  ARG X  36      -1.948   7.206  18.654  0.00  0.00           C
ATOM    543  CG  ARG X  36      -2.325   8.687  18.837  0.00  0.00           C
ATOM    544  CD  ARG X  36      -1.890   9.579  17.669  0.00  0.00           C
ATOM    545  NE  ARG X  36      -0.428   9.723  17.604  0.00  0.00           N
ATOM    546  CZ  ARG X  36       0.257  10.294  16.600  0.00  0.00           C
ATOM    547  NH1 ARG X  36      -0.381  10.771  15.529  0.00  0.00           N
ATOM    548  NH2 ARG X  36       1.584  10.391  16.663  0.00  0.00           N
ATOM    549  H   ARG X  36      -0.577   7.193  20.693  1.00  0.00           H
ATOM    550  HA  ARG X  36      -3.254   6.668  20.257  1.00  0.00           H
ATOM    551  HB3 ARG X  36      -2.506   6.834  17.793  1.00  0.00           H
ATOM    552  HB2 ARG X  36      -0.895   7.093  18.393  1.00  0.00           H
ATOM    553  HG3 ARG X  36      -1.837   9.051  19.742  1.00  0.00           H
ATOM    554  HG2 ARG X  36      -3.393   8.804  19.015  1.00  0.00           H
ATOM    555  HD3 ARG X  36      -2.411  10.538  17.671  1.00  0.00           H
ATOM    556  HD2 ARG X  36      -2.174   9.075  16.744  1.00  0.00           H
ATOM    557  HE  ARG X  36       0.048   9.367  18.431  1.00  0.00           H
ATOM    558 HH12 ARG X  36       0.103  11.205  14.758  1.00  0.00           H
ATOM    559 HH11 ARG X  36      -1.385  10.724  15.448  1.00  0.00           H
ATOM    560 HH22 ARG X  36       2.118  10.811  15.914  1.00  0.00           H
ATOM    561 HH21 ARG X  36       2.124  10.075  17.448  1.00  0.00           H
ATOM    562  N   SER X  37      -1.325   4.120  19.573  0.00  0.00           N
ATOM    563  CA  SER X  37      -1.325   2.741  19.446  0.00  0.00           C
ATOM    564  C   SER X  37      -1.896   1.966  20.540  0.00  0.00           C
ATOM    565  O   SER X  37      -2.249   0.794  20.415  0.00  0.00           O
ATOM    566  CB  SER X  37       0.130   2.285  19.171  0.00  0.00           C
ATOM    567  OG  SER X  37       0.547   2.686  17.872  0.00  0.00           O
ATOM    568  H   SER X  37      -0.424   4.553  19.719  1.00  0.00           H
ATOM    569  HA  SER X  37      -1.838   2.474  18.522  1.00  0.00           H
ATOM    570  HB3 SER X  37       0.207   1.195  19.213  1.00  0.00           H
ATOM    571  HB2 SER X  37       0.831   2.662  19.914  1.00  0.00           H
ATOM    572  HG  SER X  37       1.499   2.532  17.803  1.00  0.00           H
ATOM    573  N   LEU X  38      -2.112   2.661  21.659  0.00  0.00           N
ATOM    574  CA  LEU X  38      -2.828   2.123  22.818  0.00  0.00           C
ATOM    575  C   LEU X  38      -4.290   2.592  23.053  0.00  0.00           C
ATOM    576  O   LEU X  38      -4.860   2.279  24.104  0.00  0.00           O
ATOM    577  CB  LEU X  38      -1.981   2.489  24.073  0.00  0.00           C
ATOM    578  CG  LEU X  38      -0.598   1.794  24.162  0.00  0.00           C
ATOM    579  CD1 LEU X  38       0.273   2.433  25.264  0.00  0.00           C
ATOM    580  CD2 LEU X  38      -0.710   0.264  24.335  0.00  0.00           C
ATOM    581  H   LEU X  38      -1.775   3.610  21.736  1.00  0.00           H
ATOM    582  HA  LEU X  38      -2.772   1.034  22.828  1.00  0.00           H
ATOM    583  HB3 LEU X  38      -2.522   2.244  24.988  1.00  0.00           H
ATOM    584  HB2 LEU X  38      -1.853   3.569  24.106  1.00  0.00           H
ATOM    585  HG  LEU X  38      -0.074   1.971  23.223  1.00  0.00           H
ATOM    586 HD11 LEU X  38       1.284   2.611  24.897  1.00  0.00           H
ATOM    587 HD12 LEU X  38      -0.119   3.393  25.598  1.00  0.00           H
ATOM    588 HD13 LEU X  38       0.358   1.803  26.150  1.00  0.00           H
ATOM    589 HD21 LEU X  38      -0.019  -0.127  25.082  1.00  0.00           H
ATOM    590 HD22 LEU X  38      -1.711  -0.045  24.634  1.00  0.00           H
ATOM    591 HD23 LEU X  38      -0.479  -0.246  23.398  1.00  0.00           H
ATOM    592  N   GLY X  39      -4.884   3.250  22.083  0.00  0.00           N
ATOM    593  CA  GLY X  39      -6.154   3.685  21.985  0.00  0.00           C
ATOM    594  C   GLY X  39      -6.545   5.109  22.341  0.00  0.00           C
ATOM    595  O   GLY X  39      -7.630   5.599  22.036  0.00  0.00           O
ATOM    596  H   GLY X  39      -4.367   3.501  21.252  1.00  0.00           H
ATOM    597  HA3 GLY X  39      -6.803   2.997  22.527  1.00  0.00           H
ATOM    598  HA2 GLY X  39      -6.525   3.460  20.985  1.00  0.00           H
ATOM    599  N   GLN X  40      -5.610   5.798  22.983  0.00  0.00           N
ATOM    600  CA  GLN X  40      -5.746   7.215  23.238  0.00  0.00           C
ATOM    601  C   GLN X  40      -5.087   8.226  22.286  0.00  0.00           C
ATOM    602  O   GLN X  40      -3.993   8.017  21.781  0.00  0.00           O
ATOM    603  CB  GLN X  40      -5.105   7.490  24.627  0.00  0.00           C
ATOM    604  CG  GLN X  40      -5.751   6.767  25.833  0.00  0.00           C
ATOM    605  CD  GLN X  40      -5.215   5.351  26.060  0.00  0.00           C
ATOM    606  OE1 GLN X  40      -4.008   5.129  26.070  0.00  0.00           O
ATOM    607  NE2 GLN X  40      -6.101   4.382  26.253  0.00  0.00           N
ATOM    608  H   GLN X  40      -4.774   5.333  23.308  1.00  0.00           H
ATOM    609  HA  GLN X  40      -6.795   7.470  23.387  1.00  0.00           H
ATOM    610  HB3 GLN X  40      -5.167   8.561  24.833  1.00  0.00           H
ATOM    611  HB2 GLN X  40      -4.035   7.276  24.591  1.00  0.00           H
ATOM    612  HG3 GLN X  40      -6.838   6.768  25.740  1.00  0.00           H
ATOM    613  HG2 GLN X  40      -5.527   7.329  26.739  1.00  0.00           H
ATOM    614 HE22 GLN X  40      -5.794   3.423  26.349  1.00  0.00           H
ATOM    615 HE21 GLN X  40      -7.094   4.569  26.258  1.00  0.00           H
ATOM    616  N   ASN X  41      -5.804   9.262  21.941  0.00  0.00           N
ATOM    617  CA  ASN X  41      -5.469  10.227  21.061  0.00  0.00           C
ATOM    618  C   ASN X  41      -5.062  11.427  21.784  0.00  0.00           C
ATOM    619  O   ASN X  41      -5.989  12.193  22.031  0.00  0.00           O
ATOM    620  CB  ASN X  41      -6.584  10.428  19.998  0.00  0.00           C
ATOM    621  CG  ASN X  41      -6.156  11.317  18.823  0.00  0.00           C
ATOM    622  OD1 ASN X  41      -5.000  11.306  18.407  0.00  0.00           O
ATOM    623  ND2 ASN X  41      -7.084  12.074  18.250  0.00  0.00           N
ATOM    624  H   ASN X  41      -6.718   9.402  22.348  1.00  0.00           H
ATOM    625  HA  ASN X  41      -4.566   9.867  20.569  1.00  0.00           H
ATOM    626  HB3 ASN X  41      -7.497  10.815  20.454  1.00  0.00           H
ATOM    627  HB2 ASN X  41      -6.847   9.461  19.568  1.00  0.00           H
ATOM    628 HD22 ASN X  41      -6.853  12.666  17.464  1.00  0.00           H
ATOM    629 HD21 ASN X  41      -8.039  12.075  18.581  1.00  0.00           H
ATOM    630  N   PRO X  42      -3.838  11.598  22.258  0.00  0.00           N
ATOM    631  CA  PRO X  42      -3.914  12.856  23.204  0.00  0.00           C
ATOM    632  C   PRO X  42      -3.627  13.939  22.287  0.00  0.00           C
ATOM    633  O   PRO X  42      -3.240  13.695  21.139  0.00  0.00           O
ATOM    634  CB  PRO X  42      -2.728  12.540  24.151  0.00  0.00           C
ATOM    635  CG  PRO X  42      -2.195  11.138  23.801  0.00  0.00           C
ATOM    636  CD  PRO X  42      -2.576  10.886  22.346  0.00  0.00           C
ATOM    637  HA  PRO X  42      -4.817  12.956  23.807  1.00  0.00           H
ATOM    638  HB3 PRO X  42      -3.026  12.597  25.199  1.00  0.00           H
ATOM    639  HB2 PRO X  42      -1.937  13.274  24.031  1.00  0.00           H
ATOM    640  HG3 PRO X  42      -2.705  10.402  24.425  1.00  0.00           H
ATOM    641  HG2 PRO X  42      -1.125  11.026  23.981  1.00  0.00           H
ATOM    642  HD2 PRO X  42      -1.862  11.365  21.674  1.00  0.00           H
ATOM    643  HD3 PRO X  42      -2.592   9.835  22.098  1.00  0.00           H
ATOM    644  N   THR X  43      -3.728  15.156  22.789  0.00  0.00           N
ATOM    645  CA  THR X  43      -3.494  16.331  21.957  0.00  0.00           C
ATOM    646  C   THR X  43      -2.058  16.694  22.216  0.00  0.00           C
ATOM    647  O   THR X  43      -1.445  16.046  23.084  0.00  0.00           O
ATOM    648  CB  THR X  43      -4.463  17.498  22.297  0.00  0.00           C
ATOM    649  OG1 THR X  43      -4.206  18.111  23.552  0.00  0.00           O
ATOM    650  CG2 THR X  43      -5.944  17.098  22.222  0.00  0.00           C
ATOM    651  H   THR X  43      -3.970  15.282  23.762  1.00  0.00           H
ATOM    652  HA  THR X  43      -3.541  15.988  20.923  1.00  0.00           H
ATOM    653  HB  THR X  43      -4.310  18.273  21.543  1.00  0.00           H
ATOM    654  HG1 THR X  43      -4.968  18.663  23.772  1.00  0.00           H
ATOM    655 HG21 THR X  43      -6.600  17.958  22.361  1.00  0.00           H
ATOM    656 HG22 THR X  43      -6.179  16.664  21.250  1.00  0.00           H
ATOM    657 HG23 THR X  43      -6.201  16.359  22.982  1.00  0.00           H
ATOM    658  N   GLU X  44      -1.518  17.660  21.502  0.00  0.00           N
ATOM    659  CA  GLU X  44      -0.163  18.053  21.732  0.00  0.00           C
ATOM    660  C   GLU X  44      -0.006  18.708  23.151  0.00  0.00           C
ATOM    661  O   GLU X  44       0.973  18.443  23.840  0.00  0.00           O
ATOM    662  CB  GLU X  44       0.254  19.087  20.657  0.00  0.00           C
ATOM    663  CG  GLU X  44       0.045  18.662  19.184  0.00  0.00           C
ATOM    664  CD  GLU X  44       0.858  17.445  18.752  0.00  0.00           C
ATOM    665  OE1 GLU X  44       2.024  17.327  19.174  0.00  0.00           O
ATOM    666  OE2 GLU X  44       0.328  16.651  17.950  0.00  0.00           O
ATOM    667  H   GLU X  44      -2.061  18.125  20.789  1.00  0.00           H
ATOM    668  HA  GLU X  44       0.488  17.182  21.658  1.00  0.00           H
ATOM    669  HB3 GLU X  44       1.306  19.337  20.804  1.00  0.00           H
ATOM    670  HB2 GLU X  44      -0.284  20.023  20.818  1.00  0.00           H
ATOM    671  HG3 GLU X  44       0.326  19.491  18.533  1.00  0.00           H
ATOM    672  HG2 GLU X  44      -1.012  18.478  18.986  1.00  0.00           H
ATOM    673  N   ALA X  45      -0.986  19.498  23.587  0.00  0.00           N
ATOM    674  CA  ALA X  45      -0.997  20.013  24.873  0.00  0.00           C
ATOM    675  C   ALA X  45      -0.950  18.942  25.983  0.00  0.00           C
ATOM    676  O   ALA X  45      -0.187  19.023  26.939  0.00  0.00           O
ATOM    677  CB  ALA X  45      -2.224  20.922  25.048  0.00  0.00           C
ATOM    678  H   ALA X  45      -1.751  19.739  22.973  1.00  0.00           H
ATOM    679  HA  ALA X  45      -0.116  20.644  24.984  1.00  0.00           H
ATOM    680  HB1 ALA X  45      -2.245  21.356  26.049  1.00  0.00           H
ATOM    681  HB2 ALA X  45      -2.211  21.749  24.338  1.00  0.00           H
ATOM    682  HB3 ALA X  45      -3.158  20.374  24.912  1.00  0.00           H
ATOM    683  N   GLU X  46      -1.774  17.908  25.822  0.00  0.00           N
ATOM    684  CA  GLU X  46      -1.750  16.868  26.781  0.00  0.00           C
ATOM    685  C   GLU X  46      -0.411  16.103  26.817  0.00  0.00           C
ATOM    686  O   GLU X  46       0.104  15.789  27.884  0.00  0.00           O
ATOM    687  CB  GLU X  46      -2.919  15.904  26.508  0.00  0.00           C
ATOM    688  CG  GLU X  46      -4.302  16.558  26.725  0.00  0.00           C
ATOM    689  CD  GLU X  46      -5.459  15.628  26.384  0.00  0.00           C
ATOM    690  OE1 GLU X  46      -5.378  14.941  25.349  0.00  0.00           O
ATOM    691  OE2 GLU X  46      -6.441  15.611  27.154  0.00  0.00           O
ATOM    692  H   GLU X  46      -2.397  17.878  25.027  1.00  0.00           H
ATOM    693  HA  GLU X  46      -1.933  17.298  27.766  1.00  0.00           H
ATOM    694  HB3 GLU X  46      -2.836  15.031  27.158  1.00  0.00           H
ATOM    695  HB2 GLU X  46      -2.839  15.519  25.491  1.00  0.00           H
ATOM    696  HG3 GLU X  46      -4.405  17.455  26.118  1.00  0.00           H
ATOM    697  HG2 GLU X  46      -4.393  16.880  27.763  1.00  0.00           H
ATOM    698  N   LEU X  47       0.183  15.864  25.649  0.00  0.00           N
ATOM    699  CA  LEU X  47       1.443  15.272  25.587  0.00  0.00           C
ATOM    700  C   LEU X  47       2.570  16.099  26.257  0.00  0.00           C
ATOM    701  O   LEU X  47       3.401  15.545  26.970  0.00  0.00           O
ATOM    702  CB  LEU X  47       1.823  14.982  24.122  0.00  0.00           C
ATOM    703  CG  LEU X  47       1.072  13.771  23.555  0.00  0.00           C
ATOM    704  CD1 LEU X  47       1.197  13.696  22.028  0.00  0.00           C
ATOM    705  CD2 LEU X  47       1.483  12.467  24.267  0.00  0.00           C
ATOM    706  H   LEU X  47      -0.280  16.114  24.786  1.00  0.00           H
ATOM    707  HA  LEU X  47       1.377  14.330  26.132  1.00  0.00           H
ATOM    708  HB3 LEU X  47       2.895  14.789  24.036  1.00  0.00           H
ATOM    709  HB2 LEU X  47       1.638  15.871  23.519  1.00  0.00           H
ATOM    710  HG  LEU X  47       0.021  13.943  23.755  1.00  0.00           H
ATOM    711 HD11 LEU X  47       0.306  13.248  21.584  1.00  0.00           H
ATOM    712 HD12 LEU X  47       1.320  14.680  21.577  1.00  0.00           H
ATOM    713 HD13 LEU X  47       2.058  13.105  21.734  1.00  0.00           H
ATOM    714 HD21 LEU X  47       1.684  11.659  23.572  1.00  0.00           H
ATOM    715 HD22 LEU X  47       2.381  12.587  24.872  1.00  0.00           H
ATOM    716 HD23 LEU X  47       0.693  12.122  24.937  1.00  0.00           H
ATOM    717  N   GLN X  48       2.555  17.419  26.085  0.00  0.00           N
ATOM    718  CA  GLN X  48       3.450  18.256  26.767  0.00  0.00           C
ATOM    719  C   GLN X  48       3.371  18.204  28.271  0.00  0.00           C
ATOM    720  O   GLN X  48       4.398  18.146  28.941  0.00  0.00           O
ATOM    721  CB  GLN X  48       3.721  19.645  26.157  0.00  0.00           C
ATOM    722  CG  GLN X  48       2.526  20.593  26.122  0.00  0.00           C
ATOM    723  CD  GLN X  48       2.908  21.989  25.633  0.00  0.00           C
ATOM    724  OE1 GLN X  48       3.672  22.696  26.287  0.00  0.00           O
ATOM    725  NE2 GLN X  48       2.383  22.411  24.491  0.00  0.00           N
ATOM    726  H   GLN X  48       1.888  17.838  25.453  1.00  0.00           H
ATOM    727  HA  GLN X  48       4.389  17.732  26.594  1.00  0.00           H
ATOM    728  HB3 GLN X  48       4.126  19.528  25.152  1.00  0.00           H
ATOM    729  HB2 GLN X  48       4.516  20.116  26.737  1.00  0.00           H
ATOM    730  HG3 GLN X  48       2.065  20.679  27.107  1.00  0.00           H
ATOM    731  HG2 GLN X  48       1.799  20.152  25.459  1.00  0.00           H
ATOM    732 HE22 GLN X  48       2.605  23.329  24.132  1.00  0.00           H
ATOM    733 HE21 GLN X  48       1.771  21.821  23.946  1.00  0.00           H
ATOM    734  N   ASP X  49       2.162  18.149  28.824  0.00  0.00           N
ATOM    735  CA  ASP X  49       2.000  17.997  30.195  0.00  0.00           C
ATOM    736  C   ASP X  49       2.571  16.735  30.762  0.00  0.00           C
ATOM    737  O   ASP X  49       3.210  16.786  31.810  0.00  0.00           O
ATOM    738  CB  ASP X  49       0.523  18.111  30.670  0.00  0.00           C
ATOM    739  CG  ASP X  49      -0.173  19.454  30.442  0.00  0.00           C
ATOM    740  OD1 ASP X  49       0.509  20.497  30.385  0.00  0.00           O
ATOM    741  OD2 ASP X  49      -1.420  19.467  30.490  0.00  0.00           O
ATOM    742  H   ASP X  49       1.337  18.217  28.245  1.00  0.00           H
ATOM    743  HA  ASP X  49       2.505  18.833  30.680  1.00  0.00           H
ATOM    744  HB3 ASP X  49       0.464  17.897  31.739  1.00  0.00           H
ATOM    745  HB2 ASP X  49      -0.059  17.342  30.159  1.00  0.00           H
ATOM    746  N   MET X  50       2.462  15.630  30.036  0.00  0.00           N
ATOM    747  CA  MET X  50       3.000  14.362  30.346  0.00  0.00           C
ATOM    748  C   MET X  50       4.622  14.493  30.493  0.00  0.00           C
ATOM    749  O   MET X  50       5.297  14.088  31.428  0.00  0.00           O
ATOM    750  CB  MET X  50       2.524  13.259  29.391  0.00  0.00           C
ATOM    751  CG  MET X  50       1.052  12.905  29.658  0.00  0.00           C
ATOM    752  SD  MET X  50       0.382  11.553  28.669  0.00  0.00           S
ATOM    753  CE  MET X  50       1.373  10.161  29.287  0.00  0.00           C
ATOM    754  H   MET X  50       1.951  15.646  29.165  1.00  0.00           H
ATOM    755  HA  MET X  50       2.617  14.089  31.329  1.00  0.00           H
ATOM    756  HB3 MET X  50       3.145  12.377  29.544  1.00  0.00           H
ATOM    757  HB2 MET X  50       2.664  13.545  28.349  1.00  0.00           H
ATOM    758  HG3 MET X  50       0.424  13.779  29.490  1.00  0.00           H
ATOM    759  HG2 MET X  50       0.918  12.640  30.706  1.00  0.00           H
ATOM    760  HE1 MET X  50       0.982   9.218  28.907  1.00  0.00           H
ATOM    761  HE2 MET X  50       2.409  10.247  28.963  1.00  0.00           H
ATOM    762  HE3 MET X  50       1.349  10.122  30.377  1.00  0.00           H
ATOM    763  N   ILE X  51       5.153  15.001  29.381  0.00  0.00           N
ATOM    764  CA  ILE X  51       6.627  15.124  29.384  0.00  0.00           C
ATOM    765  C   ILE X  51       7.153  16.062  30.380  0.00  0.00           C
ATOM    766  O   ILE X  51       8.210  15.858  30.974  0.00  0.00           O
ATOM    767  CB  ILE X  51       7.152  15.440  27.952  0.00  0.00           C
ATOM    768  CG1 ILE X  51       6.708  14.286  27.001  0.00  0.00           C
ATOM    769  CG2 ILE X  51       8.679  15.655  27.931  0.00  0.00           C
ATOM    770  CD1 ILE X  51       7.644  13.898  25.849  0.00  0.00           C
ATOM    771  H   ILE X  51       4.556  15.271  28.613  1.00  0.00           H
ATOM    772  HA  ILE X  51       7.078  14.142  29.527  1.00  0.00           H
ATOM    773  HB  ILE X  51       6.685  16.358  27.592  1.00  0.00           H
ATOM    774 HG13 ILE X  51       5.725  14.513  26.592  1.00  0.00           H
ATOM    775 HG12 ILE X  51       6.558  13.377  27.579  1.00  0.00           H
ATOM    776 HG21 ILE X  51       9.071  15.670  26.921  1.00  0.00           H
ATOM    777 HG22 ILE X  51       8.960  16.603  28.389  1.00  0.00           H
ATOM    778 HG23 ILE X  51       9.200  14.868  28.471  1.00  0.00           H
ATOM    779 HD11 ILE X  51       7.181  13.139  25.223  1.00  0.00           H
ATOM    780 HD12 ILE X  51       7.887  14.756  25.226  1.00  0.00           H
ATOM    781 HD13 ILE X  51       8.576  13.468  26.212  1.00  0.00           H
ATOM    782  N   ASN X  52       6.365  17.102  30.643  0.00  0.00           N
ATOM    783  CA  ASN X  52       6.781  18.090  31.692  0.00  0.00           C
ATOM    784  C   ASN X  52       6.904  17.465  33.063  0.00  0.00           C
ATOM    785  O   ASN X  52       7.790  17.782  33.855  0.00  0.00           O
ATOM    786  CB  ASN X  52       5.756  19.253  31.709  0.00  0.00           C
ATOM    787  CG  ASN X  52       6.160  20.434  32.599  0.00  0.00           C
ATOM    788  OD1 ASN X  52       5.736  20.529  33.748  0.00  0.00           O
ATOM    789  ND2 ASN X  52       6.964  21.357  32.083  0.00  0.00           N
ATOM    790  H   ASN X  52       5.499  17.220  30.138  1.00  0.00           H
ATOM    791  HA  ASN X  52       7.725  18.556  31.411  1.00  0.00           H
ATOM    792  HB3 ASN X  52       4.776  18.896  32.027  1.00  0.00           H
ATOM    793  HB2 ASN X  52       5.621  19.638  30.700  1.00  0.00           H
ATOM    794 HD22 ASN X  52       7.248  22.156  32.631  1.00  0.00           H
ATOM    795 HD21 ASN X  52       7.300  21.291  31.132  1.00  0.00           H
ATOM    796  N   GLU X  53       6.005  16.520  33.327  0.00  0.00           N
ATOM    797  CA  GLU X  53       6.042  15.824  34.621  0.00  0.00           C
ATOM    798  C   GLU X  53       7.162  14.850  34.780  0.00  0.00           C
ATOM    799  O   GLU X  53       7.362  14.440  35.924  0.00  0.00           O
ATOM    800  CB  GLU X  53       4.698  15.025  34.691  0.00  0.00           C
ATOM    801  CG  GLU X  53       3.665  15.564  35.708  0.00  0.00           C
ATOM    802  CD  GLU X  53       4.051  15.299  37.162  0.00  0.00           C
ATOM    803  OE1 GLU X  53       4.070  14.112  37.554  0.00  0.00           O
ATOM    804  OE2 GLU X  53       4.294  16.276  37.897  0.00  0.00           O
ATOM    805  H   GLU X  53       5.303  16.284  32.640  1.00  0.00           H
ATOM    806  HA  GLU X  53       5.964  16.510  35.465  1.00  0.00           H
ATOM    807  HB3 GLU X  53       4.864  13.968  34.911  1.00  0.00           H
ATOM    808  HB2 GLU X  53       4.207  15.003  33.718  1.00  0.00           H
ATOM    809  HG3 GLU X  53       2.700  15.088  35.527  1.00  0.00           H
ATOM    810  HG2 GLU X  53       3.508  16.632  35.549  1.00  0.00           H
ATOM    811  N   VAL X  54       8.024  14.658  33.784  0.00  0.00           N
ATOM    812  CA  VAL X  54       9.078  13.713  33.763  0.00  0.00           C
ATOM    813  C   VAL X  54      10.394  14.508  33.618  0.00  0.00           C
ATOM    814  O   VAL X  54      11.359  14.372  34.371  0.00  0.00           O
ATOM    815  CB  VAL X  54       8.926  12.502  32.807  0.00  0.00           C
ATOM    816  CG1 VAL X  54      10.131  11.544  32.852  0.00  0.00           C
ATOM    817  CG2 VAL X  54       7.635  11.713  33.095  0.00  0.00           C
ATOM    818  H   VAL X  54       7.957  15.215  32.945  1.00  0.00           H
ATOM    819  HA  VAL X  54       9.131  13.501  34.831  1.00  0.00           H
ATOM    820  HB  VAL X  54       8.855  12.886  31.787  1.00  0.00           H
ATOM    821 HG11 VAL X  54       9.986  10.692  32.188  1.00  0.00           H
ATOM    822 HG12 VAL X  54      11.053  12.038  32.549  1.00  0.00           H
ATOM    823 HG13 VAL X  54      10.289  11.151  33.856  1.00  0.00           H
ATOM    824 HG21 VAL X  54       7.533  10.860  32.424  1.00  0.00           H
ATOM    825 HG22 VAL X  54       7.623  11.337  34.118  1.00  0.00           H
ATOM    826 HG23 VAL X  54       6.751  12.335  32.959  1.00  0.00           H
ATOM    827  N   ASP X  55      10.421  15.284  32.539  0.00  0.00           N
ATOM    828  CA  ASP X  55      11.671  15.962  32.187  0.00  0.00           C
ATOM    829  C   ASP X  55      12.453  16.804  33.260  0.00  0.00           C
ATOM    830  O   ASP X  55      12.368  18.031  33.280  0.00  0.00           O
ATOM    831  CB  ASP X  55      11.305  16.838  30.945  0.00  0.00           C
ATOM    832  CG  ASP X  55      12.361  17.771  30.345  0.00  0.00           C
ATOM    833  OD1 ASP X  55      11.933  18.785  29.753  0.00  0.00           O
ATOM    834  OD2 ASP X  55      13.570  17.484  30.429  0.00  0.00           O
ATOM    835  H   ASP X  55       9.588  15.399  31.979  1.00  0.00           H
ATOM    836  HA  ASP X  55      12.354  15.224  31.765  1.00  0.00           H
ATOM    837  HB3 ASP X  55      10.461  17.469  31.229  1.00  0.00           H
ATOM    838  HB2 ASP X  55      10.957  16.191  30.138  1.00  0.00           H
ATOM    839  N   ALA X  56      13.285  16.138  34.072  0.00  0.00           N
ATOM    840  CA  ALA X  56      13.907  16.707  35.045  0.00  0.00           C
ATOM    841  C   ALA X  56      14.788  17.927  34.695  0.00  0.00           C
ATOM    842  O   ALA X  56      14.677  19.027  35.244  0.00  0.00           O
ATOM    843  CB  ALA X  56      14.663  15.667  35.889  0.00  0.00           C
ATOM    844  H   ALA X  56      13.444  15.151  33.933  1.00  0.00           H
ATOM    845  HA  ALA X  56      13.108  17.130  35.654  1.00  0.00           H
ATOM    846  HB1 ALA X  56      15.163  16.139  36.734  1.00  0.00           H
ATOM    847  HB2 ALA X  56      13.986  14.912  36.291  1.00  0.00           H
ATOM    848  HB3 ALA X  56      15.427  15.154  35.303  1.00  0.00           H
ATOM    849  N   ASP X  57      15.608  17.716  33.675  0.00  0.00           N
ATOM    850  CA  ASP X  57      16.475  18.814  33.201  0.00  0.00           C
ATOM    851  C   ASP X  57      15.846  19.957  32.459  0.00  0.00           C
ATOM    852  O   ASP X  57      16.425  21.030  32.306  0.00  0.00           O
ATOM    853  CB  ASP X  57      17.721  18.319  32.410  0.00  0.00           C
ATOM    854  CG  ASP X  57      18.739  17.489  33.195  0.00  0.00           C
ATOM    855  OD1 ASP X  57      18.800  17.599  34.437  0.00  0.00           O
ATOM    856  OD2 ASP X  57      19.581  16.840  32.542  0.00  0.00           O
ATOM    857  H   ASP X  57      15.636  16.811  33.228  1.00  0.00           H
ATOM    858  HA  ASP X  57      16.881  19.261  34.108  1.00  0.00           H
ATOM    859  HB3 ASP X  57      18.263  19.168  31.989  1.00  0.00           H
ATOM    860  HB2 ASP X  57      17.365  17.718  31.571  1.00  0.00           H
ATOM    861  N   GLY X  58      14.633  19.718  31.983  0.00  0.00           N
ATOM    862  CA  GLY X  58      13.935  20.797  31.253  0.00  0.00           C
ATOM    863  C   GLY X  58      14.305  21.082  29.756  0.00  0.00           C
ATOM    864  O   GLY X  58      13.825  22.010  29.116  0.00  0.00           O
ATOM    865  H   GLY X  58      14.205  18.815  32.123  1.00  0.00           H
ATOM    866  HA3 GLY X  58      14.020  21.723  31.822  1.00  0.00           H
ATOM    867  HA2 GLY X  58      12.859  20.638  31.329  1.00  0.00           H
ATOM    868  N   ASN X  59      15.141  20.189  29.208  0.00  0.00           N
ATOM    869  CA  ASN X  59      15.457  20.145  27.861  0.00  0.00           C
ATOM    870  C   ASN X  59      14.347  19.690  26.849  0.00  0.00           C
ATOM    871  O   ASN X  59      14.604  19.605  25.649  0.00  0.00           O
ATOM    872  CB  ASN X  59      16.652  19.157  27.700  0.00  0.00           C
ATOM    873  CG  ASN X  59      17.975  19.618  28.323  0.00  0.00           C
ATOM    874  OD1 ASN X  59      18.354  20.785  28.229  0.00  0.00           O
ATOM    875  ND2 ASN X  59      18.720  18.707  28.937  0.00  0.00           N
ATOM    876  H   ASN X  59      15.586  19.491  29.787  1.00  0.00           H
ATOM    877  HA  ASN X  59      15.864  21.107  27.549  1.00  0.00           H
ATOM    878  HB3 ASN X  59      16.879  19.015  26.643  1.00  0.00           H
ATOM    879  HB2 ASN X  59      16.375  18.169  28.075  1.00  0.00           H
ATOM    880 HD22 ASN X  59      19.605  18.957  29.353  1.00  0.00           H
ATOM    881 HD21 ASN X  59      18.422  17.744  29.003  1.00  0.00           H
ATOM    882  N   GLY X  60      13.127  19.509  27.347  0.00  0.00           N
ATOM    883  CA  GLY X  60      12.090  19.171  26.493  0.00  0.00           C
ATOM    884  C   GLY X  60      11.683  17.809  26.257  0.00  0.00           C
ATOM    885  O   GLY X  60      10.495  17.468  26.350  0.00  0.00           O
ATOM    886  H   GLY X  60      12.965  19.620  28.337  1.00  0.00           H
ATOM    887  HA3 GLY X  60      12.257  19.656  25.531  1.00  0.00           H
ATOM    888  HA2 GLY X  60      11.210  19.754  26.765  1.00  0.00           H
ATOM    889  N   THR X  61      12.670  16.915  26.163  0.00  0.00           N
ATOM    890  CA  THR X  61      12.636  15.449  26.065  0.00  0.00           C
ATOM    891  C   THR X  61      13.054  14.612  27.337  0.00  0.00           C
ATOM    892  O   THR X  61      13.662  15.056  28.310  0.00  0.00           O
ATOM    893  CB  THR X  61      13.640  15.079  24.943  0.00  0.00           C
ATOM    894  OG1 THR X  61      14.914  15.667  25.186  0.00  0.00           O
ATOM    895  CG2 THR X  61      13.181  15.563  23.569  0.00  0.00           C
ATOM    896  H   THR X  61      13.631  17.223  26.151  1.00  0.00           H
ATOM    897  HA  THR X  61      11.613  15.167  25.815  1.00  0.00           H
ATOM    898  HB  THR X  61      13.758  13.997  24.906  1.00  0.00           H
ATOM    899  HG1 THR X  61      15.442  15.603  24.380  1.00  0.00           H
ATOM    900 HG21 THR X  61      13.819  15.179  22.772  1.00  0.00           H
ATOM    901 HG22 THR X  61      12.170  15.204  23.392  1.00  0.00           H
ATOM    902 HG23 THR X  61      13.161  16.649  23.493  1.00  0.00           H
ATOM    903  N   ILE X  62      12.657  13.349  27.237  0.00  0.00           N
ATOM    904  CA  ILE X  62      12.882  12.388  28.270  0.00  0.00           C
ATOM    905  C   ILE X  62      14.021  11.378  27.714  0.00  0.00           C
ATOM    906  O   ILE X  62      14.027  10.886  26.591  0.00  0.00           O
ATOM    907  CB  ILE X  62      11.615  11.521  28.539  0.00  0.00           C
ATOM    908  CG1 ILE X  62      10.327  12.358  28.687  0.00  0.00           C
ATOM    909  CG2 ILE X  62      11.814  10.656  29.792  0.00  0.00           C
ATOM    910  CD1 ILE X  62       9.048  11.522  28.856  0.00  0.00           C
ATOM    911  H   ILE X  62      12.176  13.035  26.407  1.00  0.00           H
ATOM    912  HA  ILE X  62      13.150  12.844  29.224  1.00  0.00           H
ATOM    913  HB  ILE X  62      11.474  10.838  27.702  1.00  0.00           H
ATOM    914 HG13 ILE X  62      10.193  12.979  27.803  1.00  0.00           H
ATOM    915 HG12 ILE X  62      10.429  13.043  29.531  1.00  0.00           H
ATOM    916 HG21 ILE X  62      10.938  10.048  30.014  1.00  0.00           H
ATOM    917 HG22 ILE X  62      12.654   9.980  29.673  1.00  0.00           H
ATOM    918 HG23 ILE X  62      12.019  11.273  30.665  1.00  0.00           H
ATOM    919 HD11 ILE X  62       8.171  12.096  28.560  1.00  0.00           H
ATOM    920 HD12 ILE X  62       9.071  10.622  28.241  1.00  0.00           H
ATOM    921 HD13 ILE X  62       8.900  11.221  29.893  1.00  0.00           H
ATOM    922  N   ASP X  63      15.015  11.229  28.580  0.00  0.00           N
ATOM    923  CA  ASP X  63      16.072  10.358  28.443  0.00  0.00           C
ATOM    924  C   ASP X  63      15.749   9.237  29.479  0.00  0.00           C
ATOM    925  O   ASP X  63      14.940   9.210  30.399  0.00  0.00           O
ATOM    926  CB  ASP X  63      17.418  11.064  28.755  0.00  0.00           C
ATOM    927  CG  ASP X  63      18.685  10.271  28.429  0.00  0.00           C
ATOM    928  OD1 ASP X  63      18.614   9.240  27.732  0.00  0.00           O
ATOM    929  OD2 ASP X  63      19.770  10.737  28.835  0.00  0.00           O
ATOM    930  H   ASP X  63      15.036  11.782  29.425  1.00  0.00           H
ATOM    931  HA  ASP X  63      16.090   9.944  27.435  1.00  0.00           H
ATOM    932  HB3 ASP X  63      17.440  11.313  29.818  1.00  0.00           H
ATOM    933  HB2 ASP X  63      17.460  12.000  28.197  1.00  0.00           H
ATOM    934  N   PHE X  64      16.280   8.108  28.967  0.00  0.00           N
ATOM    935  CA  PHE X  64      16.272   6.734  29.436  0.00  0.00           C
ATOM    936  C   PHE X  64      16.176   6.649  30.927  0.00  0.00           C
ATOM    937  O   PHE X  64      15.233   6.108  31.515  0.00  0.00           O
ATOM    938  CB  PHE X  64      17.316   5.869  28.675  0.00  0.00           C
ATOM    939  CG  PHE X  64      17.673   4.498  29.235  0.00  0.00           C
ATOM    940  CD1 PHE X  64      16.771   3.422  29.106  0.00  0.00           C
ATOM    941  CD2 PHE X  64      18.871   4.304  29.956  0.00  0.00           C
ATOM    942  CE1 PHE X  64      17.101   2.171  29.610  0.00  0.00           C
ATOM    943  CE2 PHE X  64      19.182   3.045  30.457  0.00  0.00           C
ATOM    944  CZ  PHE X  64      18.308   1.980  30.272  0.00  0.00           C
ATOM    945  H   PHE X  64      16.794   8.141  28.098  1.00  0.00           H
ATOM    946  HA  PHE X  64      15.338   6.311  29.065  1.00  0.00           H
ATOM    947  HB3 PHE X  64      18.232   6.419  28.472  1.00  0.00           H
ATOM    948  HB2 PHE X  64      16.911   5.682  27.679  1.00  0.00           H
ATOM    949  HD1 PHE X  64      15.827   3.562  28.602  1.00  0.00           H
ATOM    950  HD2 PHE X  64      19.563   5.120  30.102  1.00  0.00           H
ATOM    951  HE1 PHE X  64      16.412   1.345  29.493  1.00  0.00           H
ATOM    952  HE2 PHE X  64      20.108   2.893  30.993  1.00  0.00           H
ATOM    953  HZ  PHE X  64      18.555   1.005  30.666  1.00  0.00           H
ATOM    954  N   PRO X  65      17.208   7.201  31.567  0.00  0.00           N
ATOM    955  CA  PRO X  65      17.228   7.189  33.073  0.00  0.00           C
ATOM    956  C   PRO X  65      16.006   7.907  33.691  0.00  0.00           C
ATOM    957  O   PRO X  65      15.377   7.442  34.642  0.00  0.00           O
ATOM    958  CB  PRO X  65      18.555   7.868  33.456  0.00  0.00           C
ATOM    959  CG  PRO X  65      19.432   7.703  32.229  0.00  0.00           C
ATOM    960  CD  PRO X  65      18.439   7.842  31.084  0.00  0.00           C
ATOM    961  HA  PRO X  65      17.253   6.157  33.424  1.00  0.00           H
ATOM    962  HB3 PRO X  65      19.005   7.429  34.347  1.00  0.00           H
ATOM    963  HB2 PRO X  65      18.412   8.932  33.656  1.00  0.00           H
ATOM    964  HG3 PRO X  65      19.864   6.701  32.220  1.00  0.00           H
ATOM    965  HG2 PRO X  65      20.250   8.423  32.182  1.00  0.00           H
ATOM    966  HD2 PRO X  65      18.235   8.896  30.907  1.00  0.00           H
ATOM    967  HD3 PRO X  65      18.865   7.427  30.178  1.00  0.00           H
ATOM    968  N   GLU X  66      15.681   9.051  33.096  0.00  0.00           N
ATOM    969  CA  GLU X  66      14.542   9.782  33.562  0.00  0.00           C
ATOM    970  C   GLU X  66      13.264   9.033  33.401  0.00  0.00           C
ATOM    971  O   GLU X  66      12.412   9.051  34.280  0.00  0.00           O
ATOM    972  CB  GLU X  66      14.452  11.155  32.865  0.00  0.00           C
ATOM    973  CG  GLU X  66      15.758  11.975  32.877  0.00  0.00           C
ATOM    974  CD  GLU X  66      15.616  13.232  32.032  0.00  0.00           C
ATOM    975  OE1 GLU X  66      15.449  13.075  30.806  0.00  0.00           O
ATOM    976  OE2 GLU X  66      15.682  14.333  32.614  0.00  0.00           O
ATOM    977  H   GLU X  66      16.236   9.394  32.325  1.00  0.00           H
ATOM    978  HA  GLU X  66      14.683   9.974  34.625  1.00  0.00           H
ATOM    979  HB3 GLU X  66      13.675  11.744  33.355  1.00  0.00           H
ATOM    980  HB2 GLU X  66      14.101  11.039  31.840  1.00  0.00           H
ATOM    981  HG3 GLU X  66      16.591  11.402  32.471  1.00  0.00           H
ATOM    982  HG2 GLU X  66      16.027  12.238  33.901  1.00  0.00           H
ATOM    983  N   PHE X  67      13.111   8.400  32.243  0.00  0.00           N
ATOM    984  CA  PHE X  67      11.943   7.595  31.934  0.00  0.00           C
ATOM    985  C   PHE X  67      11.766   6.368  32.783  0.00  0.00           C
ATOM    986  O   PHE X  67      10.661   6.177  33.299  0.00  0.00           O
ATOM    987  CB  PHE X  67      12.014   7.151  30.435  0.00  0.00           C
ATOM    988  CG  PHE X  67      11.116   5.986  30.029  0.00  0.00           C
ATOM    989  CD1 PHE X  67       9.749   6.215  29.792  0.00  0.00           C
ATOM    990  CD2 PHE X  67      11.578   4.653  30.143  0.00  0.00           C
ATOM    991  CE1 PHE X  67       8.880   5.142  29.672  0.00  0.00           C
ATOM    992  CE2 PHE X  67      10.698   3.592  29.988  0.00  0.00           C
ATOM    993  CZ  PHE X  67       9.352   3.837  29.764  0.00  0.00           C
ATOM    994  H   PHE X  67      13.825   8.468  31.532  1.00  0.00           H
ATOM    995  HA  PHE X  67      11.056   8.220  32.045  1.00  0.00           H
ATOM    996  HB3 PHE X  67      13.037   6.887  30.169  1.00  0.00           H
ATOM    997  HB2 PHE X  67      11.749   7.977  29.785  1.00  0.00           H
ATOM    998  HD1 PHE X  67       9.362   7.224  29.751  1.00  0.00           H
ATOM    999  HD2 PHE X  67      12.613   4.454  30.381  1.00  0.00           H
ATOM   1000  HE1 PHE X  67       7.827   5.333  29.525  1.00  0.00           H
ATOM   1001  HE2 PHE X  67      11.058   2.577  30.073  1.00  0.00           H
ATOM   1002  HZ  PHE X  67       8.667   3.006  29.675  1.00  0.00           H
ATOM   1003  N   LEU X  68      12.822   5.612  33.051  0.00  0.00           N
ATOM   1004  CA  LEU X  68      12.831   4.514  33.965  0.00  0.00           C
ATOM   1005  C   LEU X  68      12.374   4.815  35.447  0.00  0.00           C
ATOM   1006  O   LEU X  68      11.704   4.068  36.151  0.00  0.00           O
ATOM   1007  CB  LEU X  68      14.261   3.940  34.045  0.00  0.00           C
ATOM   1008  CG  LEU X  68      14.712   3.141  32.819  0.00  0.00           C
ATOM   1009  CD1 LEU X  68      16.235   2.915  32.857  0.00  0.00           C
ATOM   1010  CD2 LEU X  68      13.931   1.824  32.725  0.00  0.00           C
ATOM   1011  H   LEU X  68      13.703   5.796  32.593  1.00  0.00           H
ATOM   1012  HA  LEU X  68      12.121   3.787  33.571  1.00  0.00           H
ATOM   1013  HB3 LEU X  68      14.359   3.291  34.917  1.00  0.00           H
ATOM   1014  HB2 LEU X  68      14.956   4.763  34.220  1.00  0.00           H
ATOM   1015  HG  LEU X  68      14.486   3.714  31.920  1.00  0.00           H
ATOM   1016 HD11 LEU X  68      16.517   1.899  32.578  1.00  0.00           H
ATOM   1017 HD12 LEU X  68      16.734   3.588  32.160  1.00  0.00           H
ATOM   1018 HD13 LEU X  68      16.659   3.107  33.843  1.00  0.00           H
ATOM   1019 HD21 LEU X  68      13.634   1.615  31.696  1.00  0.00           H
ATOM   1020 HD22 LEU X  68      14.537   1.004  33.098  1.00  0.00           H
ATOM   1021 HD23 LEU X  68      13.026   1.810  33.329  1.00  0.00           H
ATOM   1022  N   SER X  69      12.888   5.959  35.900  0.00  0.00           N
ATOM   1023  CA  SER X  69      12.517   6.228  37.234  0.00  0.00           C
ATOM   1024  C   SER X  69      11.070   6.672  37.571  0.00  0.00           C
ATOM   1025  O   SER X  69      10.311   6.439  38.507  0.00  0.00           O
ATOM   1026  CB  SER X  69      13.585   7.167  37.850  0.00  0.00           C
ATOM   1027  OG  SER X  69      13.644   8.452  37.249  0.00  0.00           O
ATOM   1028  H   SER X  69      13.471   6.523  35.298  1.00  0.00           H
ATOM   1029  HA  SER X  69      12.696   5.311  37.795  1.00  0.00           H
ATOM   1030  HB3 SER X  69      14.573   6.706  37.787  1.00  0.00           H
ATOM   1031  HB2 SER X  69      13.385   7.299  38.915  1.00  0.00           H
ATOM   1032  HG  SER X  69      14.428   8.902  37.586  1.00  0.00           H
ATOM   1033  N   LEU X  70      10.760   7.518  36.589  0.00  0.00           N
ATOM   1034  CA  LEU X  70       9.307   8.041  36.923  0.00  0.00           C
ATOM   1035  C   LEU X  70       8.146   7.213  36.457  0.00  0.00           C
ATOM   1036  O   LEU X  70       7.034   7.089  36.962  0.00  0.00           O
ATOM   1037  CB  LEU X  70       9.173   9.523  36.525  0.00  0.00           C
ATOM   1038  CG  LEU X  70      10.212  10.455  37.206  0.00  0.00           C
ATOM   1039  CD1 LEU X  70       9.967  11.916  36.805  0.00  0.00           C
ATOM   1040  CD2 LEU X  70      10.256  10.311  38.745  0.00  0.00           C
ATOM   1041  H   LEU X  70      11.421   7.691  35.845  1.00  0.00           H
ATOM   1042  HA  LEU X  70       9.241   8.060  38.011  1.00  0.00           H
ATOM   1043  HB3 LEU X  70       8.169   9.865  36.779  1.00  0.00           H
ATOM   1044  HB2 LEU X  70       9.257   9.615  35.440  1.00  0.00           H
ATOM   1045  HG  LEU X  70      11.202  10.186  36.833  1.00  0.00           H
ATOM   1046 HD11 LEU X  70      10.009  12.612  37.643  1.00  0.00           H
ATOM   1047 HD12 LEU X  70      10.709  12.246  36.078  1.00  0.00           H
ATOM   1048 HD13 LEU X  70       8.979  12.032  36.362  1.00  0.00           H
ATOM   1049 HD21 LEU X  70      10.556  11.230  39.247  1.00  0.00           H
ATOM   1050 HD22 LEU X  70       9.288  10.024  39.156  1.00  0.00           H
ATOM   1051 HD23 LEU X  70      10.980   9.550  39.037  1.00  0.00           H
ATOM   1052  N   MET X  71       8.498   6.588  35.334  0.00  0.00           N
ATOM   1053  CA  MET X  71       7.472   5.649  34.928  0.00  0.00           C
ATOM   1054  C   MET X  71       7.123   4.337  35.485  0.00  0.00           C
ATOM   1055  O   MET X  71       6.059   3.746  35.615  0.00  0.00           O
ATOM   1056  CB  MET X  71       7.545   5.506  33.385  0.00  0.00           C
ATOM   1057  CG  MET X  71       7.370   6.829  32.604  0.00  0.00           C
ATOM   1058  SD  MET X  71       5.725   7.116  31.878  0.00  0.00           S
ATOM   1059  CE  MET X  71       4.702   7.368  33.356  0.00  0.00           C
ATOM   1060  H   MET X  71       9.381   6.802  34.893  1.00  0.00           H
ATOM   1061  HA  MET X  71       6.546   6.221  34.977  1.00  0.00           H
ATOM   1062  HB3 MET X  71       6.766   4.825  33.037  1.00  0.00           H
ATOM   1063  HB2 MET X  71       8.474   5.018  33.092  1.00  0.00           H
ATOM   1064  HG3 MET X  71       8.081   6.839  31.783  1.00  0.00           H
ATOM   1065  HG2 MET X  71       7.632   7.699  33.205  1.00  0.00           H
ATOM   1066  HE1 MET X  71       3.714   7.733  33.071  1.00  0.00           H
ATOM   1067  HE2 MET X  71       4.566   6.433  33.898  1.00  0.00           H
ATOM   1068  HE3 MET X  71       5.156   8.102  34.023  1.00  0.00           H
ATOM   1069  N   ALA X  72       8.284   3.789  35.850  0.00  0.00           N
ATOM   1070  CA  ALA X  72       8.023   2.647  36.506  0.00  0.00           C
ATOM   1071  C   ALA X  72       7.364   2.455  37.816  0.00  0.00           C
ATOM   1072  O   ALA X  72       6.870   1.452  38.329  0.00  0.00           O
ATOM   1073  CB  ALA X  72       9.403   1.975  36.678  0.00  0.00           C
ATOM   1074  H   ALA X  72       9.154   4.246  35.616  1.00  0.00           H
ATOM   1075  HA  ALA X  72       7.577   1.948  35.799  1.00  0.00           H
ATOM   1076  HB1 ALA X  72       9.314   0.948  37.042  1.00  0.00           H
ATOM   1077  HB2 ALA X  72       9.948   1.915  35.735  1.00  0.00           H
ATOM   1078  HB3 ALA X  72      10.030   2.512  37.392  1.00  0.00           H
ATOM   1079  N   ARG X  73       7.298   3.657  38.389  0.00  0.00           N
ATOM   1080  CA  ARG X  73       6.533   3.818  39.540  0.00  0.00           C
ATOM   1081  C   ARG X  73       4.970   4.010  39.397  0.00  0.00           C
ATOM   1082  O   ARG X  73       4.065   3.280  39.799  0.00  0.00           O
ATOM   1083  CB  ARG X  73       7.163   4.922  40.422  0.00  0.00           C
ATOM   1084  CG  ARG X  73       8.633   4.653  40.809  0.00  0.00           C
ATOM   1085  CD  ARG X  73       9.251   5.765  41.672  0.00  0.00           C
ATOM   1086  NE  ARG X  73       8.678   5.805  43.027  0.00  0.00           N
ATOM   1087  CZ  ARG X  73       9.041   5.047  44.072  0.00  0.00           C
ATOM   1088  NH1 ARG X  73      10.033   4.161  43.963  0.00  0.00           N
ATOM   1089  NH2 ARG X  73       8.403   5.185  45.233  0.00  0.00           N
ATOM   1090  H   ARG X  73       7.800   4.436  37.987  1.00  0.00           H
ATOM   1091  HA  ARG X  73       6.640   2.872  40.069  1.00  0.00           H
ATOM   1092  HB3 ARG X  73       6.573   5.035  41.333  1.00  0.00           H
ATOM   1093  HB2 ARG X  73       7.105   5.881  39.905  1.00  0.00           H
ATOM   1094  HG3 ARG X  73       9.276   4.455  39.951  1.00  0.00           H
ATOM   1095  HG2 ARG X  73       8.627   3.731  41.390  1.00  0.00           H
ATOM   1096  HD3 ARG X  73       8.939   6.715  41.235  1.00  0.00           H
ATOM   1097  HD2 ARG X  73      10.342   5.784  41.640  1.00  0.00           H
ATOM   1098  HE  ARG X  73       7.919   6.467  43.140  1.00  0.00           H
ATOM   1099 HH12 ARG X  73      10.327   3.581  44.736  1.00  0.00           H
ATOM   1100 HH11 ARG X  73      10.552   4.051  43.106  1.00  0.00           H
ATOM   1101 HH22 ARG X  73       8.641   4.639  46.050  1.00  0.00           H
ATOM   1102 HH21 ARG X  73       7.650   5.846  45.362  1.00  0.00           H
ATOM   1103  N   LYS X  74       4.770   5.126  38.693  0.00  0.00           N
ATOM   1104  CA  LYS X  74       3.417   5.302  38.155  0.00  0.00           C
ATOM   1105  C   LYS X  74       2.790   4.254  37.175  0.00  0.00           C
ATOM   1106  O   LYS X  74       1.603   4.186  36.797  0.00  0.00           O
ATOM   1107  CB  LYS X  74       3.432   6.637  37.364  0.00  0.00           C
ATOM   1108  CG  LYS X  74       3.761   7.919  38.156  0.00  0.00           C
ATOM   1109  CD  LYS X  74       3.814   9.137  37.212  0.00  0.00           C
ATOM   1110  CE  LYS X  74       4.000  10.499  37.909  0.00  0.00           C
ATOM   1111  NZ  LYS X  74       4.024  11.595  36.923  0.00  0.00           N
ATOM   1112  H   LYS X  74       5.525   5.782  38.560  1.00  0.00           H
ATOM   1113  HA  LYS X  74       2.734   5.430  38.995  1.00  0.00           H
ATOM   1114  HB3 LYS X  74       2.457   6.786  36.895  1.00  0.00           H
ATOM   1115  HB2 LYS X  74       4.141   6.543  36.539  1.00  0.00           H
ATOM   1116  HG3 LYS X  74       4.716   7.820  38.671  1.00  0.00           H
ATOM   1117  HG2 LYS X  74       3.006   8.075  38.928  1.00  0.00           H
ATOM   1118  HD3 LYS X  74       2.899   9.161  36.616  1.00  0.00           H
ATOM   1119  HD2 LYS X  74       4.629   8.985  36.502  1.00  0.00           H
ATOM   1120  HE3 LYS X  74       4.928  10.514  38.483  1.00  0.00           H
ATOM   1121  HE2 LYS X  74       3.185  10.677  38.612  1.00  0.00           H
ATOM   1122  HZ1 LYS X  74       4.080  12.532  37.358  1.00  0.00           H
ATOM   1123  HZ2 LYS X  74       4.815  11.512  36.311  1.00  0.00           H
ATOM   1124  HZ3 LYS X  74       3.181  11.595  36.378  1.00  0.00           H
ATOM   1125  N   MET X  75       3.750   3.505  36.579  0.00  0.00           N
ATOM   1126  CA  MET X  75       3.171   2.431  35.865  0.00  0.00           C
ATOM   1127  C   MET X  75       2.681   1.198  36.576  0.00  0.00           C
ATOM   1128  O   MET X  75       1.733   0.447  36.290  0.00  0.00           O
ATOM   1129  CB  MET X  75       4.037   1.946  34.669  0.00  0.00           C
ATOM   1130  CG  MET X  75       4.090   2.925  33.479  0.00  0.00           C
ATOM   1131  SD  MET X  75       5.264   2.469  32.169  0.00  0.00           S
ATOM   1132  CE  MET X  75       4.451   1.000  31.478  0.00  0.00           C
ATOM   1133  H   MET X  75       4.723   3.754  36.685  1.00  0.00           H
ATOM   1134  HA  MET X  75       2.324   2.838  35.314  1.00  0.00           H
ATOM   1135  HB3 MET X  75       3.609   1.023  34.271  1.00  0.00           H
ATOM   1136  HB2 MET X  75       5.033   1.649  34.995  1.00  0.00           H
ATOM   1137  HG3 MET X  75       4.338   3.930  33.820  1.00  0.00           H
ATOM   1138  HG2 MET X  75       3.099   3.009  33.031  1.00  0.00           H
ATOM   1139  HE1 MET X  75       5.002   0.639  30.609  1.00  0.00           H
ATOM   1140  HE2 MET X  75       4.409   0.195  32.212  1.00  0.00           H
ATOM   1141  HE3 MET X  75       3.434   1.235  31.162  1.00  0.00           H
ATOM   1142  N   LYS X  76       3.449   1.035  37.652  0.00  0.00           N
ATOM   1143  CA  LYS X  76       3.111  -0.167  38.444  0.00  0.00           C
ATOM   1144  C   LYS X  76       1.683  -0.163  39.069  0.00  0.00           C
ATOM   1145  O   LYS X  76       0.890  -1.099  39.045  0.00  0.00           O
ATOM   1146  CB  LYS X  76       4.196  -0.464  39.508  0.00  0.00           C
ATOM   1147  CG  LYS X  76       5.325  -1.375  38.984  0.00  0.00           C
ATOM   1148  CD  LYS X  76       6.300  -1.866  40.073  0.00  0.00           C
ATOM   1149  CE  LYS X  76       7.236  -0.777  40.633  0.00  0.00           C
ATOM   1150  NZ  LYS X  76       8.095  -1.290  41.716  0.00  0.00           N
ATOM   1151  H   LYS X  76       4.180   1.702  37.857  1.00  0.00           H
ATOM   1152  HA  LYS X  76       3.123  -0.999  37.740  1.00  0.00           H
ATOM   1153  HB3 LYS X  76       3.733  -0.999  40.338  1.00  0.00           H
ATOM   1154  HB2 LYS X  76       4.580   0.463  39.936  1.00  0.00           H
ATOM   1155  HG3 LYS X  76       5.871  -0.879  38.182  1.00  0.00           H
ATOM   1156  HG2 LYS X  76       4.876  -2.256  38.522  1.00  0.00           H
ATOM   1157  HD3 LYS X  76       6.899  -2.676  39.657  1.00  0.00           H
ATOM   1158  HD2 LYS X  76       5.725  -2.312  40.886  1.00  0.00           H
ATOM   1159  HE3 LYS X  76       6.661   0.067  41.015  1.00  0.00           H
ATOM   1160  HE2 LYS X  76       7.877  -0.392  39.838  1.00  0.00           H
ATOM   1161  HZ1 LYS X  76       8.699  -0.560  42.052  1.00  0.00           H
ATOM   1162  HZ2 LYS X  76       7.544  -1.618  42.488  1.00  0.00           H
ATOM   1163  HZ3 LYS X  76       8.673  -2.044  41.388  1.00  0.00           H
ATOM   1164  N   GLU X  77       1.369   1.015  39.606  0.00  0.00           N
ATOM   1165  CA  GLU X  77       0.054   1.142  40.050  0.00  0.00           C
ATOM   1166  C   GLU X  77      -1.082   0.941  39.063  0.00  0.00           C
ATOM   1167  O   GLU X  77      -2.071   0.221  39.173  0.00  0.00           O
ATOM   1168  CB  GLU X  77      -0.103   2.495  40.785  0.00  0.00           C
ATOM   1169  CG  GLU X  77       0.856   2.676  41.986  0.00  0.00           C
ATOM   1170  CD  GLU X  77       0.619   3.958  42.784  0.00  0.00           C
ATOM   1171  OE1 GLU X  77      -0.062   4.875  42.285  0.00  0.00           O
ATOM   1172  OE2 GLU X  77       1.119   4.030  43.924  0.00  0.00           O
ATOM   1173  H   GLU X  77       2.067   1.743  39.670  1.00  0.00           H
ATOM   1174  HA  GLU X  77      -0.078   0.380  40.818  1.00  0.00           H
ATOM   1175  HB3 GLU X  77      -1.133   2.595  41.137  1.00  0.00           H
ATOM   1176  HB2 GLU X  77       0.050   3.316  40.082  1.00  0.00           H
ATOM   1177  HG3 GLU X  77       1.892   2.683  41.648  1.00  0.00           H
ATOM   1178  HG2 GLU X  77       0.756   1.826  42.663  1.00  0.00           H
ATOM   1179  N   GLN X  78      -0.835   1.667  37.981  0.00  0.00           N
ATOM   1180  CA  GLN X  78      -1.788   1.560  36.951  0.00  0.00           C
ATOM   1181  C   GLN X  78      -1.861   0.383  36.061  0.00  0.00           C
ATOM   1182  O   GLN X  78      -2.865  -0.009  35.496  0.00  0.00           O
ATOM   1183  CB  GLN X  78      -1.579   2.803  36.045  0.00  0.00           C
ATOM   1184  CG  GLN X  78      -1.839   4.155  36.751  0.00  0.00           C
ATOM   1185  CD  GLN X  78      -1.646   5.367  35.835  0.00  0.00           C
ATOM   1186  OE1 GLN X  78      -1.539   5.247  34.617  0.00  0.00           O
ATOM   1187  NE2 GLN X  78      -1.624   6.562  36.411  0.00  0.00           N
ATOM   1188  H   GLN X  78      -0.008   2.245  37.939  1.00  0.00           H
ATOM   1189  HA  GLN X  78      -2.776   1.739  37.373  1.00  0.00           H
ATOM   1190  HB3 GLN X  78      -2.241   2.742  35.178  1.00  0.00           H
ATOM   1191  HB2 GLN X  78      -0.565   2.798  35.640  1.00  0.00           H
ATOM   1192  HG3 GLN X  78      -1.174   4.268  37.607  1.00  0.00           H
ATOM   1193  HG2 GLN X  78      -2.858   4.178  37.139  1.00  0.00           H
ATOM   1194 HE22 GLN X  78      -1.510   7.398  35.857  1.00  0.00           H
ATOM   1195 HE21 GLN X  78      -1.722   6.659  37.412  1.00  0.00           H
ATOM   1196  N   ASP X  79      -0.702  -0.264  35.990  0.00  0.00           N
ATOM   1197  CA  ASP X  79      -0.660  -1.468  35.144  0.00  0.00           C
ATOM   1198  C   ASP X  79      -1.385  -2.698  35.554  0.00  0.00           C
ATOM   1199  O   ASP X  79      -1.787  -3.527  34.758  0.00  0.00           O
ATOM   1200  CB  ASP X  79       0.732  -1.844  34.537  0.00  0.00           C
ATOM   1201  CG  ASP X  79       1.811  -2.492  35.420  0.00  0.00           C
ATOM   1202  OD1 ASP X  79       1.499  -3.159  36.426  0.00  0.00           O
ATOM   1203  OD2 ASP X  79       2.982  -2.458  34.986  0.00  0.00           O
ATOM   1204  H   ASP X  79       0.099   0.075  36.503  1.00  0.00           H
ATOM   1205  HA  ASP X  79      -1.232  -1.150  34.272  1.00  0.00           H
ATOM   1206  HB3 ASP X  79       1.156  -0.931  34.121  1.00  0.00           H
ATOM   1207  HB2 ASP X  79       0.576  -2.511  33.689  1.00  0.00           H
ATOM   1208  N   SER X  80      -1.604  -2.798  36.862  0.00  0.00           N
ATOM   1209  CA  SER X  80      -2.362  -4.008  37.355  0.00  0.00           C
ATOM   1210  C   SER X  80      -3.785  -4.158  36.715  0.00  0.00           C
ATOM   1211  O   SER X  80      -4.246  -5.110  36.079  0.00  0.00           O
ATOM   1212  CB  SER X  80      -2.262  -4.140  38.887  0.00  0.00           C
ATOM   1213  OG  SER X  80      -2.863  -3.047  39.566  0.00  0.00           O
ATOM   1214  H   SER X  80      -1.266  -2.079  37.487  1.00  0.00           H
ATOM   1215  HA  SER X  80      -1.817  -4.820  36.874  1.00  0.00           H
ATOM   1216  HB3 SER X  80      -1.217  -4.220  39.189  1.00  0.00           H
ATOM   1217  HB2 SER X  80      -2.747  -5.065  39.209  1.00  0.00           H
ATOM   1218  HG  SER X  80      -2.663  -3.135  40.508  1.00  0.00           H
ATOM   1219  N   GLU X  81      -4.486  -3.062  36.970  0.00  0.00           N
ATOM   1220  CA  GLU X  81      -5.814  -3.123  36.428  0.00  0.00           C
ATOM   1221  C   GLU X  81      -6.044  -3.080  35.005  0.00  0.00           C
ATOM   1222  O   GLU X  81      -6.762  -3.860  34.369  0.00  0.00           O
ATOM   1223  CB  GLU X  81      -6.661  -2.071  37.196  0.00  0.00           C
ATOM   1224  CG  GLU X  81      -8.184  -2.083  36.908  0.00  0.00           C
ATOM   1225  CD  GLU X  81      -9.005  -1.162  37.811  0.00  0.00           C
ATOM   1226  OE1 GLU X  81     -10.246  -1.188  37.689  0.00  0.00           O
ATOM   1227  OE2 GLU X  81      -8.427  -0.443  38.650  0.00  0.00           O
ATOM   1228  H   GLU X  81      -4.068  -2.305  37.493  1.00  0.00           H
ATOM   1229  HA  GLU X  81      -6.253  -4.055  36.785  1.00  0.00           H
ATOM   1230  HB3 GLU X  81      -6.275  -1.071  36.990  1.00  0.00           H
ATOM   1231  HB2 GLU X  81      -6.516  -2.229  38.267  1.00  0.00           H
ATOM   1232  HG3 GLU X  81      -8.566  -3.098  37.021  1.00  0.00           H
ATOM   1233  HG2 GLU X  81      -8.374  -1.794  35.873  1.00  0.00           H
ATOM   1234  N   GLU X  82      -5.347  -2.102  34.426  0.00  0.00           N
ATOM   1235  CA  GLU X  82      -5.330  -2.121  32.952  0.00  0.00           C
ATOM   1236  C   GLU X  82      -4.793  -3.114  32.065  0.00  0.00           C
ATOM   1237  O   GLU X  82      -4.996  -3.296  30.864  0.00  0.00           O
ATOM   1238  CB  GLU X  82      -4.644  -0.770  32.546  0.00  0.00           C
ATOM   1239  CG  GLU X  82      -5.589   0.440  32.326  0.00  0.00           C
ATOM   1240  CD  GLU X  82      -6.459   0.839  33.516  0.00  0.00           C
ATOM   1241  OE1 GLU X  82      -5.939   1.494  34.440  0.00  0.00           O
ATOM   1242  OE2 GLU X  82      -7.673   0.557  33.471  0.00  0.00           O
ATOM   1243  H   GLU X  82      -4.875  -1.413  34.993  1.00  0.00           H
ATOM   1244  HA  GLU X  82      -6.341  -1.896  32.614  1.00  0.00           H
ATOM   1245  HB3 GLU X  82      -4.061  -0.856  31.626  1.00  0.00           H
ATOM   1246  HB2 GLU X  82      -3.897  -0.491  33.286  1.00  0.00           H
ATOM   1247  HG3 GLU X  82      -6.238   0.235  31.473  1.00  0.00           H
ATOM   1248  HG2 GLU X  82      -4.994   1.307  32.037  1.00  0.00           H
ATOM   1249  N   GLU X  83      -3.899  -3.813  32.763  0.00  0.00           N
ATOM   1250  CA  GLU X  83      -3.455  -4.830  32.052  0.00  0.00           C
ATOM   1251  C   GLU X  83      -4.309  -5.981  31.516  0.00  0.00           C
ATOM   1252  O   GLU X  83      -4.349  -6.663  30.486  0.00  0.00           O
ATOM   1253  CB  GLU X  83      -2.153  -5.470  32.623  0.00  0.00           C
ATOM   1254  CG  GLU X  83      -0.841  -4.722  32.253  0.00  0.00           C
ATOM   1255  CD  GLU X  83      -0.416  -4.854  30.791  0.00  0.00           C
ATOM   1256  OE1 GLU X  83       0.092  -5.928  30.414  0.00  0.00           O
ATOM   1257  OE2 GLU X  83      -0.561  -3.866  30.045  0.00  0.00           O
ATOM   1258  H   GLU X  83      -3.656  -3.528  33.701  1.00  0.00           H
ATOM   1259  HA  GLU X  83      -3.023  -4.372  31.161  1.00  0.00           H
ATOM   1260  HB3 GLU X  83      -2.026  -6.490  32.256  1.00  0.00           H
ATOM   1261  HB2 GLU X  83      -2.238  -5.613  33.699  1.00  0.00           H
ATOM   1262  HG3 GLU X  83      -0.027  -5.079  32.886  1.00  0.00           H
ATOM   1263  HG2 GLU X  83      -0.950  -3.659  32.461  1.00  0.00           H
ATOM   1264  N   LEU X  84      -5.091  -6.209  32.566  0.00  0.00           N
ATOM   1265  CA  LEU X  84      -5.970  -7.176  32.232  0.00  0.00           C
ATOM   1266  C   LEU X  84      -6.964  -6.924  31.160  0.00  0.00           C
ATOM   1267  O   LEU X  84      -7.404  -7.557  30.190  0.00  0.00           O
ATOM   1268  CB  LEU X  84      -6.715  -7.611  33.531  0.00  0.00           C
ATOM   1269  CG  LEU X  84      -5.821  -8.205  34.651  0.00  0.00           C
ATOM   1270  CD1 LEU X  84      -6.631  -8.410  35.950  0.00  0.00           C
ATOM   1271  CD2 LEU X  84      -5.093  -9.497  34.219  0.00  0.00           C
ATOM   1272  H   LEU X  84      -4.956  -5.685  33.419  1.00  0.00           H
ATOM   1273  HA  LEU X  84      -5.417  -8.083  31.989  1.00  0.00           H
ATOM   1274  HB3 LEU X  84      -7.479  -8.349  33.280  1.00  0.00           H
ATOM   1275  HB2 LEU X  84      -7.261  -6.755  33.933  1.00  0.00           H
ATOM   1276  HG  LEU X  84      -5.052  -7.470  34.891  1.00  0.00           H
ATOM   1277 HD11 LEU X  84      -6.727  -9.460  36.228  1.00  0.00           H
ATOM   1278 HD12 LEU X  84      -6.155  -7.896  36.786  1.00  0.00           H
ATOM   1279 HD13 LEU X  84      -7.644  -8.014  35.870  1.00  0.00           H
ATOM   1280 HD21 LEU X  84      -4.061  -9.282  33.941  1.00  0.00           H
ATOM   1281 HD22 LEU X  84      -5.054 -10.247  35.009  1.00  0.00           H
ATOM   1282 HD23 LEU X  84      -5.568  -9.967  33.359  1.00  0.00           H
ATOM   1283  N   ILE X  85      -7.307  -5.680  31.439  0.00  0.00           N
ATOM   1284  CA  ILE X  85      -8.355  -5.225  30.381  0.00  0.00           C
ATOM   1285  C   ILE X  85      -7.868  -5.020  28.950  0.00  0.00           C
ATOM   1286  O   ILE X  85      -8.346  -5.498  27.914  0.00  0.00           O
ATOM   1287  CB  ILE X  85      -9.039  -3.925  30.930  0.00  0.00           C
ATOM   1288  CG1 ILE X  85      -9.866  -4.241  32.202  0.00  0.00           C
ATOM   1289  CG2 ILE X  85      -9.902  -3.124  29.932  0.00  0.00           C
ATOM   1290  CD1 ILE X  85     -10.198  -3.006  33.056  0.00  0.00           C
ATOM   1291  H   ILE X  85      -6.892  -5.207  32.230  1.00  0.00           H
ATOM   1292  HA  ILE X  85      -9.157  -5.962  30.361  1.00  0.00           H
ATOM   1293  HB  ILE X  85      -8.234  -3.257  31.244  1.00  0.00           H
ATOM   1294 HG13 ILE X  85      -9.338  -4.947  32.843  1.00  0.00           H
ATOM   1295 HG12 ILE X  85     -10.791  -4.745  31.920  1.00  0.00           H
ATOM   1296 HG21 ILE X  85     -10.442  -2.316  30.425  1.00  0.00           H
ATOM   1297 HG22 ILE X  85      -9.276  -2.646  29.183  1.00  0.00           H
ATOM   1298 HG23 ILE X  85     -10.638  -3.760  29.437  1.00  0.00           H
ATOM   1299 HD11 ILE X  85     -10.318  -3.283  34.105  1.00  0.00           H
ATOM   1300 HD12 ILE X  85      -9.407  -2.255  33.011  1.00  0.00           H
ATOM   1301 HD13 ILE X  85     -11.126  -2.537  32.733  1.00  0.00           H
ATOM   1302  N   GLU X  86      -6.808  -4.212  28.951  0.00  0.00           N
ATOM   1303  CA  GLU X  86      -6.199  -4.020  27.680  0.00  0.00           C
ATOM   1304  C   GLU X  86      -5.624  -5.135  26.880  0.00  0.00           C
ATOM   1305  O   GLU X  86      -5.711  -5.345  25.672  0.00  0.00           O
ATOM   1306  CB  GLU X  86      -5.172  -2.853  27.794  0.00  0.00           C
ATOM   1307  CG  GLU X  86      -5.167  -1.860  26.600  0.00  0.00           C
ATOM   1308  CD  GLU X  86      -6.403  -0.950  26.571  0.00  0.00           C
ATOM   1309  OE1 GLU X  86      -6.341   0.144  27.163  0.00  0.00           O
ATOM   1310  OE2 GLU X  86      -7.444  -1.366  26.015  0.00  0.00           O
ATOM   1311  H   GLU X  86      -6.495  -3.789  29.813  1.00  0.00           H
ATOM   1312  HA  GLU X  86      -6.918  -3.500  27.047  1.00  0.00           H
ATOM   1313  HB3 GLU X  86      -4.162  -3.245  27.932  1.00  0.00           H
ATOM   1314  HB2 GLU X  86      -5.365  -2.255  28.684  1.00  0.00           H
ATOM   1315  HG3 GLU X  86      -5.089  -2.398  25.654  1.00  0.00           H
ATOM   1316  HG2 GLU X  86      -4.281  -1.227  26.661  1.00  0.00           H
ATOM   1317  N   ALA X  87      -5.013  -5.972  27.716  0.00  0.00           N
ATOM   1318  CA  ALA X  87      -4.472  -7.180  27.043  0.00  0.00           C
ATOM   1319  C   ALA X  87      -5.393  -8.258  26.544  0.00  0.00           C
ATOM   1320  O   ALA X  87      -5.064  -9.159  25.768  0.00  0.00           O
ATOM   1321  CB  ALA X  87      -3.396  -7.816  27.936  0.00  0.00           C
ATOM   1322  H   ALA X  87      -4.956  -5.751  28.700  1.00  0.00           H
ATOM   1323  HA  ALA X  87      -3.881  -6.840  26.192  1.00  0.00           H
ATOM   1324  HB1 ALA X  87      -2.761  -8.478  27.346  1.00  0.00           H
ATOM   1325  HB2 ALA X  87      -2.742  -7.066  28.381  1.00  0.00           H
ATOM   1326  HB3 ALA X  87      -3.833  -8.416  28.734  1.00  0.00           H
ATOM   1327  N   PHE X  88      -6.629  -8.174  27.030  0.00  0.00           N
ATOM   1328  CA  PHE X  88      -7.569  -9.104  26.600  0.00  0.00           C
ATOM   1329  C   PHE X  88      -8.285  -8.570  25.355  0.00  0.00           C
ATOM   1330  O   PHE X  88      -8.140  -9.173  24.296  0.00  0.00           O
ATOM   1331  CB  PHE X  88      -8.610  -9.448  27.695  0.00  0.00           C
ATOM   1332  CG  PHE X  88      -8.200 -10.216  28.948  0.00  0.00           C
ATOM   1333  CD1 PHE X  88      -6.854 -10.356  29.357  0.00  0.00           C
ATOM   1334  CD2 PHE X  88      -9.222 -10.613  29.840  0.00  0.00           C
ATOM   1335  CE1 PHE X  88      -6.561 -10.826  30.629  0.00  0.00           C
ATOM   1336  CE2 PHE X  88      -8.905 -11.111  31.094  0.00  0.00           C
ATOM   1337  CZ  PHE X  88      -7.580 -11.199  31.492  0.00  0.00           C
ATOM   1338  H   PHE X  88      -6.862  -7.449  27.693  1.00  0.00           H
ATOM   1339  HA  PHE X  88      -7.017  -9.993  26.292  1.00  0.00           H
ATOM   1340  HB3 PHE X  88      -9.438  -9.998  27.244  1.00  0.00           H
ATOM   1341  HB2 PHE X  88      -9.047  -8.514  28.052  1.00  0.00           H
ATOM   1342  HD1 PHE X  88      -6.037 -10.050  28.721  1.00  0.00           H
ATOM   1343  HD2 PHE X  88     -10.260 -10.496  29.563  1.00  0.00           H
ATOM   1344  HE1 PHE X  88      -5.531 -10.889  30.951  1.00  0.00           H
ATOM   1345  HE2 PHE X  88      -9.694 -11.398  31.776  1.00  0.00           H
ATOM   1346  HZ  PHE X  88      -7.339 -11.541  32.484  1.00  0.00           H
ATOM   1347  N   LYS X  89      -8.990  -7.451  25.450  0.00  0.00           N
ATOM   1348  CA  LYS X  89      -9.585  -6.810  24.323  0.00  0.00           C
ATOM   1349  C   LYS X  89      -8.772  -6.704  23.046  0.00  0.00           C
ATOM   1350  O   LYS X  89      -9.209  -7.153  21.983  0.00  0.00           O
ATOM   1351  CB  LYS X  89     -10.061  -5.381  24.673  0.00  0.00           C
ATOM   1352  CG  LYS X  89     -11.090  -5.233  25.809  0.00  0.00           C
ATOM   1353  CD  LYS X  89     -11.714  -3.816  25.878  0.00  0.00           C
ATOM   1354  CE  LYS X  89     -10.742  -2.631  25.657  0.00  0.00           C
ATOM   1355  NZ  LYS X  89      -9.612  -2.650  26.598  0.00  0.00           N
ATOM   1356  H   LYS X  89      -9.126  -7.015  26.351  1.00  0.00           H
ATOM   1357  HA  LYS X  89     -10.437  -7.436  24.061  1.00  0.00           H
ATOM   1358  HB3 LYS X  89     -10.503  -4.947  23.773  1.00  0.00           H
ATOM   1359  HB2 LYS X  89      -9.184  -4.774  24.899  1.00  0.00           H
ATOM   1360  HG3 LYS X  89     -10.636  -5.485  26.766  1.00  0.00           H
ATOM   1361  HG2 LYS X  89     -11.889  -5.963  25.669  1.00  0.00           H
ATOM   1362  HD3 LYS X  89     -12.207  -3.695  26.844  1.00  0.00           H
ATOM   1363  HD2 LYS X  89     -12.516  -3.749  25.141  1.00  0.00           H
ATOM   1364  HE3 LYS X  89     -11.267  -1.679  25.749  1.00  0.00           H
ATOM   1365  HE2 LYS X  89     -10.347  -2.655  24.641  1.00  0.00           H
ATOM   1366  HZ1 LYS X  89      -8.845  -2.022  26.289  1.00  0.00           H
ATOM   1367  HZ2 LYS X  89      -9.906  -2.345  27.509  1.00  0.00           H
ATOM   1368  HZ3 LYS X  89      -9.218  -3.572  26.656  1.00  0.00           H
ATOM   1369  N   VAL X  90      -7.568  -6.162  23.152  0.00  0.00           N
ATOM   1370  CA  VAL X  90      -6.716  -6.040  22.060  0.00  0.00           C
ATOM   1371  C   VAL X  90      -6.361  -7.384  21.311  0.00  0.00           C
ATOM   1372  O   VAL X  90      -6.420  -7.600  20.111  0.00  0.00           O
ATOM   1373  CB  VAL X  90      -5.426  -5.231  22.399  0.00  0.00           C
ATOM   1374  CG1 VAL X  90      -4.381  -5.165  21.265  0.00  0.00           C
ATOM   1375  CG2 VAL X  90      -5.773  -3.790  22.828  0.00  0.00           C
ATOM   1376  H   VAL X  90      -7.244  -5.822  24.047  1.00  0.00           H
ATOM   1377  HA  VAL X  90      -7.254  -5.431  21.333  1.00  0.00           H
ATOM   1378  HB  VAL X  90      -4.934  -5.716  23.243  1.00  0.00           H
ATOM   1379 HG11 VAL X  90      -3.543  -4.523  21.536  1.00  0.00           H
ATOM   1380 HG12 VAL X  90      -3.961  -6.143  21.042  1.00  0.00           H
ATOM   1381 HG13 VAL X  90      -4.817  -4.771  20.345  1.00  0.00           H
ATOM   1382 HG21 VAL X  90      -4.879  -3.238  23.120  1.00  0.00           H
ATOM   1383 HG22 VAL X  90      -6.250  -3.239  22.017  1.00  0.00           H
ATOM   1384 HG23 VAL X  90      -6.451  -3.765  23.681  1.00  0.00           H
ATOM   1385  N   PHE X  91      -5.913  -8.282  22.189  0.00  0.00           N
ATOM   1386  CA  PHE X  91      -5.529  -9.615  21.603  0.00  0.00           C
ATOM   1387  C   PHE X  91      -6.630 -10.436  21.110  0.00  0.00           C
ATOM   1388  O   PHE X  91      -6.372 -11.258  20.235  0.00  0.00           O
ATOM   1389  CB  PHE X  91      -4.727 -10.398  22.676  0.00  0.00           C
ATOM   1390  CG  PHE X  91      -3.283  -9.968  22.959  0.00  0.00           C
ATOM   1391  CD1 PHE X  91      -2.898  -8.611  23.078  0.00  0.00           C
ATOM   1392  CD2 PHE X  91      -2.332 -10.957  23.293  0.00  0.00           C
ATOM   1393  CE1 PHE X  91      -1.601  -8.275  23.444  0.00  0.00           C
ATOM   1394  CE2 PHE X  91      -1.042 -10.603  23.666  0.00  0.00           C
ATOM   1395  CZ  PHE X  91      -0.675  -9.267  23.731  0.00  0.00           C
ATOM   1396  H   PHE X  91      -5.851  -8.043  23.169  1.00  0.00           H
ATOM   1397  HA  PHE X  91      -4.785  -9.478  20.818  1.00  0.00           H
ATOM   1398  HB3 PHE X  91      -4.678 -11.444  22.377  1.00  0.00           H
ATOM   1399  HB2 PHE X  91      -5.279 -10.408  23.614  1.00  0.00           H
ATOM   1400  HD1 PHE X  91      -3.591  -7.808  22.892  1.00  0.00           H
ATOM   1401  HD2 PHE X  91      -2.597 -12.006  23.260  1.00  0.00           H
ATOM   1402  HE1 PHE X  91      -1.316  -7.236  23.514  1.00  0.00           H
ATOM   1403  HE2 PHE X  91      -0.324 -11.373  23.909  1.00  0.00           H
ATOM   1404  HZ  PHE X  91       0.331  -8.998  24.021  1.00  0.00           H
ATOM   1405  N   ASP X  92      -7.865 -10.169  21.513  0.00  0.00           N
ATOM   1406  CA  ASP X  92      -9.066 -10.775  21.070  0.00  0.00           C
ATOM   1407  C   ASP X  92      -9.685  -9.604  20.165  0.00  0.00           C
ATOM   1408  O   ASP X  92     -10.475  -8.744  20.582  0.00  0.00           O
ATOM   1409  CB  ASP X  92      -9.958 -10.930  22.349  0.00  0.00           C
ATOM   1410  CG  ASP X  92     -11.256 -11.719  22.229  0.00  0.00           C
ATOM   1411  OD1 ASP X  92     -11.539 -12.290  21.159  0.00  0.00           O
ATOM   1412  OD2 ASP X  92     -11.978 -11.776  23.252  0.00  0.00           O
ATOM   1413  H   ASP X  92      -8.026  -9.462  22.215  1.00  0.00           H
ATOM   1414  HA  ASP X  92      -8.986 -11.763  20.615  1.00  0.00           H
ATOM   1415  HB3 ASP X  92     -10.220  -9.944  22.737  1.00  0.00           H
ATOM   1416  HB2 ASP X  92      -9.388 -11.407  23.139  1.00  0.00           H
ATOM   1417  N   ARG X  93      -9.235  -9.639  18.911  0.00  0.00           N
ATOM   1418  CA  ARG X  93      -9.611  -8.808  17.893  0.00  0.00           C
ATOM   1419  C   ARG X  93     -11.128  -8.984  17.577  0.00  0.00           C
ATOM   1420  O   ARG X  93     -11.972  -8.086  17.652  0.00  0.00           O
ATOM   1421  CB  ARG X  93      -8.713  -8.984  16.640  0.00  0.00           C
ATOM   1422  CG  ARG X  93      -7.212  -8.643  16.800  0.00  0.00           C
ATOM   1423  CD  ARG X  93      -6.912  -7.135  16.720  0.00  0.00           C
ATOM   1424  NE  ARG X  93      -7.449  -6.421  17.884  0.00  0.00           N
ATOM   1425  CZ  ARG X  93      -8.022  -5.212  17.921  0.00  0.00           C
ATOM   1426  NH1 ARG X  93      -8.058  -4.431  16.840  0.00  0.00           N
ATOM   1427  NH2 ARG X  93      -8.581  -4.795  19.056  0.00  0.00           N
ATOM   1428  H   ARG X  93      -8.550 -10.330  18.639  1.00  0.00           H
ATOM   1429  HA  ARG X  93      -9.552  -7.813  18.335  1.00  0.00           H
ATOM   1430  HB3 ARG X  93      -9.123  -8.406  15.810  1.00  0.00           H
ATOM   1431  HB2 ARG X  93      -8.789 -10.023  16.320  1.00  0.00           H
ATOM   1432  HG3 ARG X  93      -6.625  -9.138  16.026  1.00  0.00           H
ATOM   1433  HG2 ARG X  93      -6.849  -9.057  17.741  1.00  0.00           H
ATOM   1434  HD3 ARG X  93      -7.441  -6.757  15.846  1.00  0.00           H
ATOM   1435  HD2 ARG X  93      -5.858  -6.919  16.544  1.00  0.00           H
ATOM   1436  HE  ARG X  93      -7.216  -6.894  18.768  1.00  0.00           H
ATOM   1437 HH12 ARG X  93      -8.494  -3.520  16.843  1.00  0.00           H
ATOM   1438 HH11 ARG X  93      -7.628  -4.712  15.974  1.00  0.00           H
ATOM   1439 HH22 ARG X  93      -9.017  -3.888  19.138  1.00  0.00           H
ATOM   1440 HH21 ARG X  93      -8.706  -5.418  19.840  1.00  0.00           H
ATOM   1441  N   ASP X  94     -11.436 -10.230  17.243  0.00  0.00           N
ATOM   1442  CA  ASP X  94     -12.816 -10.502  16.882  0.00  0.00           C
ATOM   1443  C   ASP X  94     -13.814 -10.649  18.028  0.00  0.00           C
ATOM   1444  O   ASP X  94     -15.025 -10.638  17.821  0.00  0.00           O
ATOM   1445  CB  ASP X  94     -12.971 -11.724  15.930  0.00  0.00           C
ATOM   1446  CG  ASP X  94     -12.347 -11.590  14.539  0.00  0.00           C
ATOM   1447  OD1 ASP X  94     -12.129 -10.457  14.063  0.00  0.00           O
ATOM   1448  OD2 ASP X  94     -12.225 -12.631  13.859  0.00  0.00           O
ATOM   1449  H   ASP X  94     -10.723 -10.945  17.247  1.00  0.00           H
ATOM   1450  HA  ASP X  94     -13.153  -9.656  16.284  1.00  0.00           H
ATOM   1451  HB3 ASP X  94     -14.029 -11.950  15.780  1.00  0.00           H
ATOM   1452  HB2 ASP X  94     -12.523 -12.589  16.422  1.00  0.00           H
ATOM   1453  N   GLY X  95     -13.291 -10.710  19.244  0.00  0.00           N
ATOM   1454  CA  GLY X  95     -14.279 -10.762  20.382  0.00  0.00           C
ATOM   1455  C   GLY X  95     -14.902 -12.016  20.582  0.00  0.00           C
ATOM   1456  O   GLY X  95     -16.060 -12.127  20.991  0.00  0.00           O
ATOM   1457  H   GLY X  95     -12.289 -10.719  19.363  1.00  0.00           H
ATOM   1458  HA3 GLY X  95     -15.043 -10.000  20.230  1.00  0.00           H
ATOM   1459  HA2 GLY X  95     -13.784 -10.455  21.303  1.00  0.00           H
ATOM   1460  N   ASN X  96     -14.125 -13.061  20.315  0.00  0.00           N
ATOM   1461  CA  ASN X  96     -14.775 -14.501  20.469  0.00  0.00           C
ATOM   1462  C   ASN X  96     -14.468 -15.122  21.793  0.00  0.00           C
ATOM   1463  O   ASN X  96     -14.888 -16.206  22.152  0.00  0.00           O
ATOM   1464  CB  ASN X  96     -14.641 -15.407  19.216  0.00  0.00           C
ATOM   1465  CG  ASN X  96     -13.430 -16.343  19.134  0.00  0.00           C
ATOM   1466  OD1 ASN X  96     -12.472 -16.062  18.424  0.00  0.00           O
ATOM   1467  ND2 ASN X  96     -13.483 -17.499  19.788  0.00  0.00           N
ATOM   1468  H   ASN X  96     -13.167 -12.917  20.029  1.00  0.00           H
ATOM   1469  HA  ASN X  96     -15.830 -14.253  20.583  1.00  0.00           H
ATOM   1470  HB3 ASN X  96     -14.701 -14.800  18.312  1.00  0.00           H
ATOM   1471  HB2 ASN X  96     -15.522 -16.050  19.180  1.00  0.00           H
ATOM   1472 HD22 ASN X  96     -12.731 -18.167  19.714  1.00  0.00           H
ATOM   1473 HD21 ASN X  96     -14.265 -17.718  20.391  1.00  0.00           H
ATOM   1474  N   GLY X  97     -13.575 -14.458  22.505  0.00  0.00           N
ATOM   1475  CA  GLY X  97     -13.161 -14.945  23.849  0.00  0.00           C
ATOM   1476  C   GLY X  97     -11.937 -15.801  23.973  0.00  0.00           C
ATOM   1477  O   GLY X  97     -11.457 -16.060  25.078  0.00  0.00           O
ATOM   1478  H   GLY X  97     -13.166 -13.610  22.139  1.00  0.00           H
ATOM   1479  HA3 GLY X  97     -14.001 -15.458  24.316  1.00  0.00           H
ATOM   1480  HA2 GLY X  97     -13.068 -14.092  24.523  1.00  0.00           H
ATOM   1481  N   LEU X  98     -11.340 -16.121  22.829  0.00  0.00           N
ATOM   1482  CA  LEU X  98     -10.137 -16.815  22.532  0.00  0.00           C
ATOM   1483  C   LEU X  98      -9.235 -15.974  21.616  0.00  0.00           C
ATOM   1484  O   LEU X  98      -9.671 -15.375  20.631  0.00  0.00           O
ATOM   1485  CB  LEU X  98     -10.470 -18.137  21.789  0.00  0.00           C
ATOM   1486  CG  LEU X  98     -11.378 -19.140  22.533  0.00  0.00           C
ATOM   1487  CD1 LEU X  98     -11.755 -20.325  21.618  0.00  0.00           C
ATOM   1488  CD2 LEU X  98     -10.759 -19.605  23.864  0.00  0.00           C
ATOM   1489  H   LEU X  98     -11.759 -15.854  21.950  1.00  0.00           H
ATOM   1490  HA  LEU X  98      -9.608 -17.028  23.461  1.00  0.00           H
ATOM   1491  HB3 LEU X  98      -9.539 -18.641  21.530  1.00  0.00           H
ATOM   1492  HB2 LEU X  98     -10.932 -17.887  20.832  1.00  0.00           H
ATOM   1493  HG  LEU X  98     -12.312 -18.628  22.768  1.00  0.00           H
ATOM   1494 HD11 LEU X  98     -11.327 -21.272  21.951  1.00  0.00           H
ATOM   1495 HD12 LEU X  98     -12.837 -20.456  21.582  1.00  0.00           H
ATOM   1496 HD13 LEU X  98     -11.418 -20.178  20.591  1.00  0.00           H
ATOM   1497 HD21 LEU X  98     -10.826 -20.683  24.013  1.00  0.00           H
ATOM   1498 HD22 LEU X  98      -9.705 -19.339  23.943  1.00  0.00           H
ATOM   1499 HD23 LEU X  98     -11.280 -19.138  24.700  1.00  0.00           H
ATOM   1500  N   ILE X  99      -7.945 -15.981  21.924  0.00  0.00           N
ATOM   1501  CA  ILE X  99      -6.990 -15.236  21.200  0.00  0.00           C
ATOM   1502  C   ILE X  99      -6.409 -16.238  20.287  0.00  0.00           C
ATOM   1503  O   ILE X  99      -5.864 -17.211  20.809  0.00  0.00           O
ATOM   1504  CB  ILE X  99      -5.812 -14.731  22.119  0.00  0.00           C
ATOM   1505  CG1 ILE X  99      -6.211 -13.936  23.388  0.00  0.00           C
ATOM   1506  CG2 ILE X  99      -4.674 -14.030  21.353  0.00  0.00           C
ATOM   1507  CD1 ILE X  99      -7.410 -13.009  23.262  0.00  0.00           C
ATOM   1508  H   ILE X  99      -7.615 -16.533  22.702  1.00  0.00           H
ATOM   1509  HA  ILE X  99      -7.518 -14.492  20.602  1.00  0.00           H
ATOM   1510  HB  ILE X  99      -5.318 -15.611  22.528  1.00  0.00           H
ATOM   1511 HG13 ILE X  99      -5.357 -13.386  23.782  1.00  0.00           H
ATOM   1512 HG12 ILE X  99      -6.458 -14.638  24.177  1.00  0.00           H
ATOM   1513 HG21 ILE X  99      -3.900 -13.691  22.039  1.00  0.00           H
ATOM   1514 HG22 ILE X  99      -4.183 -14.697  20.644  1.00  0.00           H
ATOM   1515 HG23 ILE X  99      -5.029 -13.175  20.788  1.00  0.00           H
ATOM   1516 HD11 ILE X  99      -7.202 -12.042  23.719  1.00  0.00           H
ATOM   1517 HD12 ILE X  99      -7.676 -12.848  22.222  1.00  0.00           H
ATOM   1518 HD13 ILE X  99      -8.283 -13.432  23.761  1.00  0.00           H
ATOM   1519  N   SER X 100      -6.455 -16.046  18.971  0.00  0.00           N
ATOM   1520  CA  SER X 100      -5.830 -17.225  18.188  0.00  0.00           C
ATOM   1521  C   SER X 100      -4.510 -16.731  17.736  0.00  0.00           C
ATOM   1522  O   SER X 100      -4.165 -15.567  17.932  0.00  0.00           O
ATOM   1523  CB  SER X 100      -6.813 -17.528  17.032  0.00  0.00           C
ATOM   1524  OG  SER X 100      -7.065 -16.396  16.204  0.00  0.00           O
ATOM   1525  H   SER X 100      -6.867 -15.202  18.597  1.00  0.00           H
ATOM   1526  HA  SER X 100      -5.723 -18.103  18.824  1.00  0.00           H
ATOM   1527  HB3 SER X 100      -7.764 -17.874  17.442  1.00  0.00           H
ATOM   1528  HB2 SER X 100      -6.433 -18.341  16.414  1.00  0.00           H
ATOM   1529  HG  SER X 100      -7.646 -15.773  16.707  1.00  0.00           H
ATOM   1530  N   ALA X 101      -3.717 -17.638  17.171  0.00  0.00           N
ATOM   1531  CA  ALA X 101      -2.410 -17.341  16.679  0.00  0.00           C
ATOM   1532  C   ALA X 101      -2.458 -16.200  15.602  0.00  0.00           C
ATOM   1533  O   ALA X 101      -1.642 -15.284  15.639  0.00  0.00           O
ATOM   1534  CB  ALA X 101      -1.723 -18.608  16.154  0.00  0.00           C
ATOM   1535  H   ALA X 101      -4.032 -18.593  17.073  1.00  0.00           H
ATOM   1536  HA  ALA X 101      -1.864 -16.925  17.526  1.00  0.00           H
ATOM   1537  HB1 ALA X 101      -0.725 -18.379  15.776  1.00  0.00           H
ATOM   1538  HB2 ALA X 101      -1.605 -19.351  16.942  1.00  0.00           H
ATOM   1539  HB3 ALA X 101      -2.285 -19.064  15.339  1.00  0.00           H
ATOM   1540  N   ALA X 102      -3.438 -16.236  14.702  0.00  0.00           N
ATOM   1541  CA  ALA X 102      -3.638 -15.225  13.795  0.00  0.00           C
ATOM   1542  C   ALA X 102      -3.877 -13.816  14.462  0.00  0.00           C
ATOM   1543  O   ALA X 102      -3.297 -12.800  14.095  0.00  0.00           O
ATOM   1544  CB  ALA X 102      -4.813 -15.591  12.876  0.00  0.00           C
ATOM   1545  H   ALA X 102      -4.066 -17.027  14.670  1.00  0.00           H
ATOM   1546  HA  ALA X 102      -2.745 -15.152  13.175  1.00  0.00           H
ATOM   1547  HB1 ALA X 102      -4.992 -14.802  12.143  1.00  0.00           H
ATOM   1548  HB2 ALA X 102      -4.614 -16.508  12.320  1.00  0.00           H
ATOM   1549  HB3 ALA X 102      -5.738 -15.731  13.438  1.00  0.00           H
ATOM   1550  N   GLU X 103      -4.747 -13.808  15.470  0.00  0.00           N
ATOM   1551  CA  GLU X 103      -4.973 -12.577  16.149  0.00  0.00           C
ATOM   1552  C   GLU X 103      -3.734 -12.030  16.875  0.00  0.00           C
ATOM   1553  O   GLU X 103      -3.424 -10.844  16.824  0.00  0.00           O
ATOM   1554  CB  GLU X 103      -6.186 -12.723  17.066  0.00  0.00           C
ATOM   1555  CG  GLU X 103      -7.474 -12.920  16.243  0.00  0.00           C
ATOM   1556  CD  GLU X 103      -8.630 -13.361  17.113  0.00  0.00           C
ATOM   1557  OE1 GLU X 103      -8.607 -14.559  17.463  0.00  0.00           O
ATOM   1558  OE2 GLU X 103      -9.510 -12.518  17.386  0.00  0.00           O
ATOM   1559  H   GLU X 103      -5.224 -14.659  15.733  1.00  0.00           H
ATOM   1560  HA  GLU X 103      -5.293 -11.837  15.416  1.00  0.00           H
ATOM   1561  HB3 GLU X 103      -6.297 -11.829  17.680  1.00  0.00           H
ATOM   1562  HB2 GLU X 103      -6.030 -13.547  17.763  1.00  0.00           H
ATOM   1563  HG3 GLU X 103      -7.341 -13.678  15.471  1.00  0.00           H
ATOM   1564  HG2 GLU X 103      -7.731 -12.000  15.718  1.00  0.00           H
ATOM   1565  N   LEU X 104      -2.991 -12.927  17.520  0.00  0.00           N
ATOM   1566  CA  LEU X 104      -1.798 -12.511  18.154  0.00  0.00           C
ATOM   1567  C   LEU X 104      -0.747 -11.954  17.165  0.00  0.00           C
ATOM   1568  O   LEU X 104      -0.119 -10.928  17.407  0.00  0.00           O
ATOM   1569  CB  LEU X 104      -1.204 -13.684  18.979  0.00  0.00           C
ATOM   1570  CG  LEU X 104      -1.108 -13.393  20.487  0.00  0.00           C
ATOM   1571  CD1 LEU X 104      -0.710 -14.662  21.268  0.00  0.00           C
ATOM   1572  CD2 LEU X 104      -0.182 -12.198  20.787  0.00  0.00           C
ATOM   1573  H   LEU X 104      -3.282 -13.893  17.553  1.00  0.00           H
ATOM   1574  HA  LEU X 104      -2.063 -11.696  18.828  1.00  0.00           H
ATOM   1575  HB3 LEU X 104      -0.211 -13.951  18.614  1.00  0.00           H
ATOM   1576  HB2 LEU X 104      -1.802 -14.585  18.835  1.00  0.00           H
ATOM   1577  HG  LEU X 104      -2.103 -13.106  20.825  1.00  0.00           H
ATOM   1578 HD11 LEU X 104      -1.546 -15.008  21.876  1.00  0.00           H
ATOM   1579 HD12 LEU X 104      -0.438 -15.483  20.603  1.00  0.00           H
ATOM   1580 HD13 LEU X 104       0.135 -14.508  21.940  1.00  0.00           H
ATOM   1581 HD21 LEU X 104       0.480 -12.365  21.635  1.00  0.00           H
ATOM   1582 HD22 LEU X 104       0.444 -11.950  19.935  1.00  0.00           H
ATOM   1583 HD23 LEU X 104      -0.765 -11.304  21.003  1.00  0.00           H
ATOM   1584  N   ARG X 105      -0.604 -12.615  16.019  0.00  0.00           N
ATOM   1585  CA  ARG X 105       0.281 -12.125  15.024  0.00  0.00           C
ATOM   1586  C   ARG X 105      -0.126 -10.741  14.505  0.00  0.00           C
ATOM   1587  O   ARG X 105       0.673  -9.847  14.235  0.00  0.00           O
ATOM   1588  CB  ARG X 105       0.311 -13.143  13.858  0.00  0.00           C
ATOM   1589  CG  ARG X 105       1.348 -12.805  12.772  0.00  0.00           C
ATOM   1590  CD  ARG X 105       1.542 -13.918  11.735  0.00  0.00           C
ATOM   1591  NE  ARG X 105       2.399 -13.452  10.639  0.00  0.00           N
ATOM   1592  CZ  ARG X 105       2.019 -12.958   9.455  0.00  0.00           C
ATOM   1593  NH1 ARG X 105       0.728 -12.883   9.126  0.00  0.00           N
ATOM   1594  NH2 ARG X 105       2.947 -12.533   8.598  0.00  0.00           N
ATOM   1595  H   ARG X 105      -1.124 -13.465  15.858  1.00  0.00           H
ATOM   1596  HA  ARG X 105       1.300 -12.093  15.413  1.00  0.00           H
ATOM   1597  HB3 ARG X 105      -0.674 -13.214  13.397  1.00  0.00           H
ATOM   1598  HB2 ARG X 105       0.522 -14.137  14.252  1.00  0.00           H
ATOM   1599  HG3 ARG X 105       2.297 -12.704  13.302  1.00  0.00           H
ATOM   1600  HG2 ARG X 105       1.173 -11.844  12.287  1.00  0.00           H
ATOM   1601  HD3 ARG X 105       0.631 -14.437  11.435  1.00  0.00           H
ATOM   1602  HD2 ARG X 105       2.164 -14.678  12.212  1.00  0.00           H
ATOM   1603  HE  ARG X 105       3.389 -13.419  10.916  1.00  0.00           H
ATOM   1604 HH12 ARG X 105       0.415 -12.517   8.239  1.00  0.00           H
ATOM   1605 HH11 ARG X 105       0.009 -13.217   9.748  1.00  0.00           H
ATOM   1606 HH22 ARG X 105       2.716 -12.154   7.692  1.00  0.00           H
ATOM   1607 HH21 ARG X 105       3.931 -12.582   8.815  1.00  0.00           H
ATOM   1608  N   HID X 106      -1.444 -10.598  14.370  0.00  0.00           N
ATOM   1609  CA  HID X 106      -1.934  -9.315  13.878  0.00  0.00           C
ATOM   1610  C   HID X 106      -1.545  -8.141  14.779  0.00  0.00           C
ATOM   1611  O   HID X 106      -1.072  -7.087  14.363  0.00  0.00           O
ATOM   1612  CB  HID X 106      -3.467  -9.375  13.676  0.00  0.00           C
ATOM   1613  CG  HID X 106      -4.084  -8.285  12.817  0.00  0.00           C
ATOM   1614  ND1 HID X 106      -3.598  -6.986  12.723  0.00  0.00           N
ATOM   1615  CD2 HID X 106      -5.169  -8.320  11.968  0.00  0.00           C
ATOM   1616  CE1 HID X 106      -4.372  -6.318  11.867  0.00  0.00           C
ATOM   1617  NE2 HID X 106      -5.349  -7.069  11.370  0.00  0.00           N
ATOM   1618  H   HID X 106      -2.061 -11.361  14.606  1.00  0.00           H
ATOM   1619  HA  HID X 106      -1.507  -9.143  12.890  1.00  0.00           H
ATOM   1620  HB3 HID X 106      -3.981  -9.376  14.638  1.00  0.00           H
ATOM   1621  HB2 HID X 106      -3.728 -10.321  13.203  1.00  0.00           H
ATOM   1622  HD1 HID X 106      -2.782  -6.601  13.197  1.00  0.00           H
ATOM   1623  HD2 HID X 106      -5.827  -9.149  11.743  1.00  0.00           H
ATOM   1624  HE1 HID X 106      -4.215  -5.280  11.602  1.00  0.00           H
ATOM   1625  N   VAL X 107      -1.718  -8.393  16.070  0.00  0.00           N
ATOM   1626  CA  VAL X 107      -1.418  -7.358  17.076  0.00  0.00           C
ATOM   1627  C   VAL X 107       0.040  -7.124  17.184  0.00  0.00           C
ATOM   1628  O   VAL X 107       0.418  -5.948  17.229  0.00  0.00           O
ATOM   1629  CB  VAL X 107      -2.009  -7.772  18.458  0.00  0.00           C
ATOM   1630  CG1 VAL X 107      -1.509  -6.977  19.682  0.00  0.00           C
ATOM   1631  CG2 VAL X 107      -3.545  -7.715  18.411  0.00  0.00           C
ATOM   1632  H   VAL X 107      -2.055  -9.297  16.367  1.00  0.00           H
ATOM   1633  HA  VAL X 107      -1.895  -6.428  16.767  1.00  0.00           H
ATOM   1634  HB  VAL X 107      -1.737  -8.814  18.638  1.00  0.00           H
ATOM   1635 HG11 VAL X 107      -2.020  -7.297  20.590  1.00  0.00           H
ATOM   1636 HG12 VAL X 107      -0.448  -7.136  19.864  1.00  0.00           H
ATOM   1637 HG13 VAL X 107      -1.676  -5.906  19.561  1.00  0.00           H
ATOM   1638 HG21 VAL X 107      -3.967  -8.048  19.356  1.00  0.00           H
ATOM   1639 HG22 VAL X 107      -3.903  -6.702  18.232  1.00  0.00           H
ATOM   1640 HG23 VAL X 107      -3.956  -8.357  17.632  1.00  0.00           H
ATOM   1641  N   MET X 108       0.884  -8.156  17.209  0.00  0.00           N
ATOM   1642  CA  MET X 108       2.330  -8.072  17.217  0.00  0.00           C
ATOM   1643  C   MET X 108       2.892  -7.234  16.054  0.00  0.00           C
ATOM   1644  O   MET X 108       3.778  -6.421  16.299  0.00  0.00           O
ATOM   1645  CB  MET X 108       2.935  -9.482  17.259  0.00  0.00           C
ATOM   1646  CG  MET X 108       2.704 -10.190  18.606  0.00  0.00           C
ATOM   1647  SD  MET X 108       2.801 -11.995  18.525  0.00  0.00           S
ATOM   1648  CE  MET X 108       4.512 -12.165  18.001  0.00  0.00           C
ATOM   1649  H   MET X 108       0.526  -9.101  17.224  1.00  0.00           H
ATOM   1650  HA  MET X 108       2.616  -7.568  18.141  1.00  0.00           H
ATOM   1651  HB3 MET X 108       4.011  -9.406  17.091  1.00  0.00           H
ATOM   1652  HB2 MET X 108       2.545 -10.083  16.436  1.00  0.00           H
ATOM   1653  HG3 MET X 108       1.724  -9.939  19.013  1.00  0.00           H
ATOM   1654  HG2 MET X 108       3.428  -9.831  19.339  1.00  0.00           H
ATOM   1655  HE1 MET X 108       4.773 -13.220  17.931  1.00  0.00           H
ATOM   1656  HE2 MET X 108       4.651 -11.696  17.032  1.00  0.00           H
ATOM   1657  HE3 MET X 108       5.174 -11.680  18.718  1.00  0.00           H
ATOM   1658  N   THR X 109       2.364  -7.356  14.837  0.00  0.00           N
ATOM   1659  CA  THR X 109       2.730  -6.546  13.747  0.00  0.00           C
ATOM   1660  C   THR X 109       2.493  -5.058  14.022  0.00  0.00           C
ATOM   1661  O   THR X 109       3.357  -4.240  13.728  0.00  0.00           O
ATOM   1662  CB  THR X 109       1.943  -6.942  12.460  0.00  0.00           C
ATOM   1663  OG1 THR X 109       2.213  -8.294  12.123  0.00  0.00           O
ATOM   1664  CG2 THR X 109       2.255  -6.106  11.203  0.00  0.00           C
ATOM   1665  H   THR X 109       1.662  -8.059  14.659  1.00  0.00           H
ATOM   1666  HA  THR X 109       3.781  -6.708  13.511  1.00  0.00           H
ATOM   1667  HB  THR X 109       0.873  -6.864  12.654  1.00  0.00           H
ATOM   1668  HG1 THR X 109       1.590  -8.568  11.439  1.00  0.00           H
ATOM   1669 HG21 THR X 109       1.746  -6.499  10.323  1.00  0.00           H
ATOM   1670 HG22 THR X 109       1.930  -5.071  11.315  1.00  0.00           H
ATOM   1671 HG23 THR X 109       3.325  -6.094  10.994  1.00  0.00           H
ATOM   1672  N   ASN X 110       1.358  -4.702  14.623  0.00  0.00           N
ATOM   1673  CA  ASN X 110       1.105  -3.365  14.977  0.00  0.00           C
ATOM   1674  C   ASN X 110       2.051  -2.802  16.020  0.00  0.00           C
ATOM   1675  O   ASN X 110       2.309  -1.602  16.048  0.00  0.00           O
ATOM   1676  CB  ASN X 110      -0.353  -3.195  15.486  0.00  0.00           C
ATOM   1677  CG  ASN X 110      -1.459  -3.514  14.473  0.00  0.00           C
ATOM   1678  OD1 ASN X 110      -1.254  -3.482  13.261  0.00  0.00           O
ATOM   1679  ND2 ASN X 110      -2.665  -3.796  14.956  0.00  0.00           N
ATOM   1680  H   ASN X 110       0.658  -5.399  14.833  1.00  0.00           H
ATOM   1681  HA  ASN X 110       1.179  -2.751  14.079  1.00  0.00           H
ATOM   1682  HB3 ASN X 110      -0.507  -2.154  15.777  1.00  0.00           H
ATOM   1683  HB2 ASN X 110      -0.514  -3.776  16.394  1.00  0.00           H
ATOM   1684 HD22 ASN X 110      -3.437  -3.983  14.334  1.00  0.00           H
ATOM   1685 HD21 ASN X 110      -2.841  -3.799  15.950  1.00  0.00           H
ATOM   1686  N   LEU X 111       2.546  -3.678  16.894  0.00  0.00           N
ATOM   1687  CA  LEU X 111       3.486  -3.299  17.880  0.00  0.00           C
ATOM   1688  C   LEU X 111       4.884  -3.089  17.339  0.00  0.00           C
ATOM   1689  O   LEU X 111       5.862  -2.815  18.039  0.00  0.00           O
ATOM   1690  CB  LEU X 111       3.541  -4.387  18.989  0.00  0.00           C
ATOM   1691  CG  LEU X 111       2.259  -4.560  19.837  0.00  0.00           C
ATOM   1692  CD1 LEU X 111       2.377  -5.809  20.739  0.00  0.00           C
ATOM   1693  CD2 LEU X 111       1.904  -3.290  20.642  0.00  0.00           C
ATOM   1694  H   LEU X 111       2.250  -4.643  16.864  1.00  0.00           H
ATOM   1695  HA  LEU X 111       3.145  -2.416  18.419  1.00  0.00           H
ATOM   1696  HB3 LEU X 111       4.357  -4.164  19.680  1.00  0.00           H
ATOM   1697  HB2 LEU X 111       3.811  -5.342  18.542  1.00  0.00           H
ATOM   1698  HG  LEU X 111       1.426  -4.743  19.161  1.00  0.00           H
ATOM   1699 HD11 LEU X 111       1.649  -6.566  20.451  1.00  0.00           H
ATOM   1700 HD12 LEU X 111       3.360  -6.278  20.665  1.00  0.00           H
ATOM   1701 HD13 LEU X 111       2.213  -5.595  21.795  1.00  0.00           H
ATOM   1702 HD21 LEU X 111       1.588  -3.505  21.662  1.00  0.00           H
ATOM   1703 HD22 LEU X 111       2.743  -2.597  20.711  1.00  0.00           H
ATOM   1704 HD23 LEU X 111       1.080  -2.754  20.167  1.00  0.00           H
ATOM   1705  N   GLY X 112       4.956  -3.351  16.029  0.00  0.00           N
ATOM   1706  CA  GLY X 112       6.219  -3.306  15.270  0.00  0.00           C
ATOM   1707  C   GLY X 112       6.361  -4.700  14.786  0.00  0.00           C
ATOM   1708  O   GLY X 112       5.939  -5.062  13.688  0.00  0.00           O
ATOM   1709  H   GLY X 112       4.120  -3.592  15.515  1.00  0.00           H
ATOM   1710  HA3 GLY X 112       7.039  -3.078  15.950  1.00  0.00           H
ATOM   1711  HA2 GLY X 112       6.102  -2.639  14.416  1.00  0.00           H
ATOM   1712  N   GLU X 113       6.926  -5.517  15.677  0.00  0.00           N
ATOM   1713  CA  GLU X 113       7.167  -6.947  15.389  0.00  0.00           C
ATOM   1714  C   GLU X 113       6.193  -7.609  14.358  0.00  0.00           C
ATOM   1715  O   GLU X 113       4.968  -7.512  14.225  0.00  0.00           O
ATOM   1716  CB  GLU X 113       7.134  -7.706  16.732  0.00  0.00           C
ATOM   1717  CG  GLU X 113       8.157  -7.179  17.765  0.00  0.00           C
ATOM   1718  CD  GLU X 113       8.206  -8.011  19.044  0.00  0.00           C
ATOM   1719  OE1 GLU X 113       7.141  -8.256  19.641  0.00  0.00           O
ATOM   1720  OE2 GLU X 113       9.326  -8.380  19.453  0.00  0.00           O
ATOM   1721  H   GLU X 113       7.203  -5.163  16.581  1.00  0.00           H
ATOM   1722  HA  GLU X 113       8.189  -7.065  15.030  1.00  0.00           H
ATOM   1723  HB3 GLU X 113       7.335  -8.761  16.550  1.00  0.00           H
ATOM   1724  HB2 GLU X 113       6.129  -7.662  17.154  1.00  0.00           H
ATOM   1725  HG3 GLU X 113       7.926  -6.154  18.052  1.00  0.00           H
ATOM   1726  HG2 GLU X 113       9.152  -7.160  17.319  1.00  0.00           H
ATOM   1727  N   LYS X 114       6.993  -8.207  13.493  0.00  0.00           N
ATOM   1728  CA  LYS X 114       6.715  -8.862  12.201  0.00  0.00           C
ATOM   1729  C   LYS X 114       7.377 -10.269  12.436  0.00  0.00           C
ATOM   1730  O   LYS X 114       8.409 -10.676  11.859  0.00  0.00           O
ATOM   1731  CB  LYS X 114       7.448  -8.101  11.070  0.00  0.00           C
ATOM   1732  CG  LYS X 114       6.951  -6.660  10.864  0.00  0.00           C
ATOM   1733  CD  LYS X 114       7.541  -5.993   9.612  0.00  0.00           C
ATOM   1734  CE  LYS X 114       7.061  -4.539   9.439  0.00  0.00           C
ATOM   1735  NZ  LYS X 114       7.636  -3.900   8.242  0.00  0.00           N
ATOM   1736  H   LYS X 114       7.984  -8.266  13.679  1.00  0.00           H
ATOM   1737  HA  LYS X 114       5.667  -8.882  11.904  1.00  0.00           H
ATOM   1738  HB3 LYS X 114       7.301  -8.654  10.142  1.00  0.00           H
ATOM   1739  HB2 LYS X 114       8.525  -8.089  11.245  1.00  0.00           H
ATOM   1740  HG3 LYS X 114       7.222  -6.066  11.736  1.00  0.00           H
ATOM   1741  HG2 LYS X 114       5.860  -6.649  10.814  1.00  0.00           H
ATOM   1742  HD3 LYS X 114       7.268  -6.578   8.732  1.00  0.00           H
ATOM   1743  HD2 LYS X 114       8.630  -6.018   9.672  1.00  0.00           H
ATOM   1744  HE3 LYS X 114       7.332  -3.948  10.316  1.00  0.00           H
ATOM   1745  HE2 LYS X 114       5.973  -4.510   9.365  1.00  0.00           H
ATOM   1746  HZ1 LYS X 114       7.300  -2.956   8.164  1.00  0.00           H
ATOM   1747  HZ2 LYS X 114       8.638  -3.870   8.297  1.00  0.00           H
ATOM   1748  HZ3 LYS X 114       7.371  -4.393   7.409  1.00  0.00           H
ATOM   1749  N   LEU X 115       6.752 -11.067  13.294  0.00  0.00           N
ATOM   1750  CA  LEU X 115       6.872 -12.389  13.560  0.00  0.00           C
ATOM   1751  C   LEU X 115       5.833 -13.422  12.564  0.00  0.00           C
ATOM   1752  O   LEU X 115       4.833 -13.271  11.863  0.00  0.00           O
ATOM   1753  CB  LEU X 115       6.669 -12.654  15.064  0.00  0.00           C
ATOM   1754  CG  LEU X 115       7.520 -11.821  16.070  0.00  0.00           C
ATOM   1755  CD1 LEU X 115       7.661 -12.544  17.425  0.00  0.00           C
ATOM   1756  CD2 LEU X 115       8.914 -11.378  15.574  0.00  0.00           C
ATOM   1757  H   LEU X 115       6.037 -10.695  13.901  1.00  0.00           H
ATOM   1758  HA  LEU X 115       7.904 -12.668  13.346  1.00  0.00           H
ATOM   1759  HB3 LEU X 115       6.907 -13.699  15.211  1.00  0.00           H
ATOM   1760  HB2 LEU X 115       5.609 -12.578  15.301  1.00  0.00           H
ATOM   1761  HG  LEU X 115       6.951 -10.911  16.258  1.00  0.00           H
ATOM   1762 HD11 LEU X 115       7.457 -11.866  18.254  1.00  0.00           H
ATOM   1763 HD12 LEU X 115       6.984 -13.393  17.518  1.00  0.00           H
ATOM   1764 HD13 LEU X 115       8.666 -12.940  17.578  1.00  0.00           H
ATOM   1765 HD21 LEU X 115       8.866 -10.409  15.078  1.00  0.00           H
ATOM   1766 HD22 LEU X 115       9.623 -11.264  16.396  1.00  0.00           H
ATOM   1767 HD23 LEU X 115       9.356 -12.090  14.879  1.00  0.00           H
ATOM   1768  N   THR X 116       6.639 -14.473  12.448  0.00  0.00           N
ATOM   1769  CA  THR X 116       6.503 -15.737  11.902  0.00  0.00           C
ATOM   1770  C   THR X 116       5.601 -16.560  12.674  0.00  0.00           C
ATOM   1771  O   THR X 116       5.438 -16.319  13.869  0.00  0.00           O
ATOM   1772  CB  THR X 116       7.839 -16.473  11.582  0.00  0.00           C
ATOM   1773  OG1 THR X 116       8.858 -15.551  11.236  0.00  0.00           O
ATOM   1774  CG2 THR X 116       7.742 -17.505  10.445  0.00  0.00           C
ATOM   1775  H   THR X 116       7.580 -14.430  12.812  1.00  0.00           H
ATOM   1776  HA  THR X 116       5.851 -15.499  11.061  1.00  0.00           H
ATOM   1777  HB  THR X 116       8.184 -16.994  12.478  1.00  0.00           H
ATOM   1778  HG1 THR X 116       9.140 -15.154  12.099  1.00  0.00           H
ATOM   1779 HG21 THR X 116       8.720 -17.929  10.214  1.00  0.00           H
ATOM   1780 HG22 THR X 116       7.096 -18.342  10.710  1.00  0.00           H
ATOM   1781 HG23 THR X 116       7.350 -17.056   9.532  1.00  0.00           H
ATOM   1782  N   ASP X 117       4.892 -17.486  12.034  0.00  0.00           N
ATOM   1783  CA  ASP X 117       3.961 -18.352  12.674  0.00  0.00           C
ATOM   1784  C   ASP X 117       4.642 -19.234  13.751  0.00  0.00           C
ATOM   1785  O   ASP X 117       4.076 -19.403  14.826  0.00  0.00           O
ATOM   1786  CB  ASP X 117       3.216 -19.311  11.703  0.00  0.00           C
ATOM   1787  CG  ASP X 117       2.481 -18.675  10.525  0.00  0.00           C
ATOM   1788  OD1 ASP X 117       2.036 -17.518  10.633  0.00  0.00           O
ATOM   1789  OD2 ASP X 117       2.267 -19.393   9.526  0.00  0.00           O
ATOM   1790  H   ASP X 117       4.999 -17.605  11.037  1.00  0.00           H
ATOM   1791  HA  ASP X 117       3.189 -17.747  13.151  1.00  0.00           H
ATOM   1792  HB3 ASP X 117       2.491 -19.899  12.267  1.00  0.00           H
ATOM   1793  HB2 ASP X 117       3.943 -20.015  11.294  1.00  0.00           H
ATOM   1794  N   ASP X 118       5.863 -19.711  13.513  0.00  0.00           N
ATOM   1795  CA  ASP X 118       6.619 -20.355  14.443  0.00  0.00           C
ATOM   1796  C   ASP X 118       6.848 -19.600  15.730  0.00  0.00           C
ATOM   1797  O   ASP X 118       6.668 -20.126  16.825  0.00  0.00           O
ATOM   1798  CB  ASP X 118       8.009 -20.832  13.922  0.00  0.00           C
ATOM   1799  CG  ASP X 118       8.047 -21.674  12.644  0.00  0.00           C
ATOM   1800  OD1 ASP X 118       7.006 -22.207  12.214  0.00  0.00           O
ATOM   1801  OD2 ASP X 118       9.161 -21.850  12.110  0.00  0.00           O
ATOM   1802  H   ASP X 118       6.278 -19.603  12.598  1.00  0.00           H
ATOM   1803  HA  ASP X 118       6.069 -21.256  14.713  1.00  0.00           H
ATOM   1804  HB3 ASP X 118       8.492 -21.418  14.707  1.00  0.00           H
ATOM   1805  HB2 ASP X 118       8.632 -19.953  13.750  1.00  0.00           H
ATOM   1806  N   GLU X 119       7.180 -18.324  15.589  0.00  0.00           N
ATOM   1807  CA  GLU X 119       7.395 -17.442  16.717  0.00  0.00           C
ATOM   1808  C   GLU X 119       6.109 -17.254  17.557  0.00  0.00           C
ATOM   1809  O   GLU X 119       6.055 -17.335  18.775  0.00  0.00           O
ATOM   1810  CB  GLU X 119       7.986 -16.136  16.155  0.00  0.00           C
ATOM   1811  CG  GLU X 119       9.361 -16.343  15.468  0.00  0.00           C
ATOM   1812  CD  GLU X 119       9.869 -15.116  14.721  0.00  0.00           C
ATOM   1813  OE1 GLU X 119       9.253 -14.761  13.693  0.00  0.00           O
ATOM   1814  OE2 GLU X 119      10.924 -14.584  15.122  0.00  0.00           O
ATOM   1815  H   GLU X 119       7.292 -17.930  14.666  1.00  0.00           H
ATOM   1816  HA  GLU X 119       8.190 -17.841  17.348  1.00  0.00           H
ATOM   1817  HB3 GLU X 119       8.087 -15.400  16.951  1.00  0.00           H
ATOM   1818  HB2 GLU X 119       7.289 -15.724  15.435  1.00  0.00           H
ATOM   1819  HG3 GLU X 119       9.321 -17.157  14.744  1.00  0.00           H
ATOM   1820  HG2 GLU X 119      10.097 -16.643  16.213  1.00  0.00           H
ATOM   1821  N   VAL X 120       5.061 -16.920  16.805  0.00  0.00           N
ATOM   1822  CA  VAL X 120       3.791 -16.726  17.472  0.00  0.00           C
ATOM   1823  C   VAL X 120       3.266 -17.972  18.164  0.00  0.00           C
ATOM   1824  O   VAL X 120       2.755 -17.861  19.273  0.00  0.00           O
ATOM   1825  CB  VAL X 120       2.739 -16.212  16.446  0.00  0.00           C
ATOM   1826  CG1 VAL X 120       1.320 -16.061  17.022  0.00  0.00           C
ATOM   1827  CG2 VAL X 120       3.159 -14.867  15.819  0.00  0.00           C
ATOM   1828  H   VAL X 120       5.169 -16.812  15.807  1.00  0.00           H
ATOM   1829  HA  VAL X 120       3.922 -15.950  18.227  1.00  0.00           H
ATOM   1830  HB  VAL X 120       2.688 -16.938  15.633  1.00  0.00           H
ATOM   1831 HG11 VAL X 120       0.687 -15.513  16.329  1.00  0.00           H
ATOM   1832 HG12 VAL X 120       0.843 -17.024  17.209  1.00  0.00           H
ATOM   1833 HG13 VAL X 120       1.337 -15.507  17.960  1.00  0.00           H
ATOM   1834 HG21 VAL X 120       2.596 -14.672  14.910  1.00  0.00           H
ATOM   1835 HG22 VAL X 120       2.977 -14.041  16.503  1.00  0.00           H
ATOM   1836 HG23 VAL X 120       4.212 -14.830  15.543  1.00  0.00           H
ATOM   1837  N   ASP X 121       3.470 -19.158  17.596  0.00  0.00           N
ATOM   1838  CA  ASP X 121       3.173 -20.364  18.207  0.00  0.00           C
ATOM   1839  C   ASP X 121       3.919 -20.570  19.551  0.00  0.00           C
ATOM   1840  O   ASP X 121       3.303 -20.998  20.521  0.00  0.00           O
ATOM   1841  CB  ASP X 121       3.405 -21.632  17.337  0.00  0.00           C
ATOM   1842  CG  ASP X 121       2.467 -21.855  16.151  0.00  0.00           C
ATOM   1843  OD1 ASP X 121       1.339 -21.323  16.145  0.00  0.00           O
ATOM   1844  OD2 ASP X 121       2.809 -22.714  15.310  0.00  0.00           O
ATOM   1845  H   ASP X 121       3.864 -19.213  16.667  1.00  0.00           H
ATOM   1846  HA  ASP X 121       2.104 -20.366  18.422  1.00  0.00           H
ATOM   1847  HB3 ASP X 121       3.330 -22.520  17.968  1.00  0.00           H
ATOM   1848  HB2 ASP X 121       4.426 -21.599  16.954  1.00  0.00           H
ATOM   1849  N   GLU X 122       5.201 -20.214  19.629  0.00  0.00           N
ATOM   1850  CA  GLU X 122       5.926 -20.269  20.802  0.00  0.00           C
ATOM   1851  C   GLU X 122       5.324 -19.346  21.919  0.00  0.00           C
ATOM   1852  O   GLU X 122       5.212 -19.763  23.067  0.00  0.00           O
ATOM   1853  CB  GLU X 122       7.417 -19.952  20.555  0.00  0.00           C
ATOM   1854  CG  GLU X 122       8.166 -21.079  19.806  0.00  0.00           C
ATOM   1855  CD  GLU X 122       9.646 -20.795  19.555  0.00  0.00           C
ATOM   1856  OE1 GLU X 122      10.150 -19.731  19.968  0.00  0.00           O
ATOM   1857  OE2 GLU X 122      10.308 -21.670  18.961  0.00  0.00           O
ATOM   1858  H   GLU X 122       5.685 -19.887  18.806  1.00  0.00           H
ATOM   1859  HA  GLU X 122       5.914 -21.296  21.164  1.00  0.00           H
ATOM   1860  HB3 GLU X 122       7.910 -19.782  21.514  1.00  0.00           H
ATOM   1861  HB2 GLU X 122       7.520 -19.018  20.003  1.00  0.00           H
ATOM   1862  HG3 GLU X 122       7.686 -21.279  18.848  1.00  0.00           H
ATOM   1863  HG2 GLU X 122       8.094 -22.004  20.380  1.00  0.00           H
ATOM   1864  N   MET X 123       4.900 -18.135  21.562  0.00  0.00           N
ATOM   1865  CA  MET X 123       4.234 -17.289  22.490  0.00  0.00           C
ATOM   1866  C   MET X 123       2.961 -17.951  23.082  0.00  0.00           C
ATOM   1867  O   MET X 123       2.700 -17.954  24.281  0.00  0.00           O
ATOM   1868  CB  MET X 123       3.968 -15.898  21.882  0.00  0.00           C
ATOM   1869  CG  MET X 123       5.257 -15.059  21.831  0.00  0.00           C
ATOM   1870  SD  MET X 123       5.125 -13.408  21.102  0.00  0.00           S
ATOM   1871  CE  MET X 123       3.807 -12.663  22.102  0.00  0.00           C
ATOM   1872  H   MET X 123       5.050 -17.805  20.620  1.00  0.00           H
ATOM   1873  HA  MET X 123       4.920 -17.082  23.311  1.00  0.00           H
ATOM   1874  HB3 MET X 123       3.233 -15.381  22.501  1.00  0.00           H
ATOM   1875  HB2 MET X 123       3.521 -15.977  20.892  1.00  0.00           H
ATOM   1876  HG3 MET X 123       6.021 -15.598  21.269  1.00  0.00           H
ATOM   1877  HG2 MET X 123       5.654 -14.936  22.839  1.00  0.00           H
ATOM   1878  HE1 MET X 123       3.693 -11.609  21.845  1.00  0.00           H
ATOM   1879  HE2 MET X 123       2.853 -13.154  21.912  1.00  0.00           H
ATOM   1880  HE3 MET X 123       4.035 -12.735  23.165  1.00  0.00           H
ATOM   1881  N   ILE X 124       2.152 -18.507  22.182  0.00  0.00           N
ATOM   1882  CA  ILE X 124       1.003 -19.113  22.654  0.00  0.00           C
ATOM   1883  C   ILE X 124       1.203 -20.334  23.497  0.00  0.00           C
ATOM   1884  O   ILE X 124       0.514 -20.621  24.475  0.00  0.00           O
ATOM   1885  CB  ILE X 124       0.113 -19.441  21.389  0.00  0.00           C
ATOM   1886  CG1 ILE X 124      -1.167 -18.574  21.378  0.00  0.00           C
ATOM   1887  CG2 ILE X 124      -0.208 -20.922  21.072  0.00  0.00           C
ATOM   1888  CD1 ILE X 124      -1.763 -18.350  19.982  0.00  0.00           C
ATOM   1889  H   ILE X 124       2.390 -18.475  21.201  1.00  0.00           H
ATOM   1890  HA  ILE X 124       0.431 -18.382  23.226  1.00  0.00           H
ATOM   1891  HB  ILE X 124       0.672 -19.128  20.505  1.00  0.00           H
ATOM   1892 HG13 ILE X 124      -0.955 -17.584  21.782  1.00  0.00           H
ATOM   1893 HG12 ILE X 124      -1.913 -19.013  22.040  1.00  0.00           H
ATOM   1894 HG21 ILE X 124      -0.778 -21.014  20.148  1.00  0.00           H
ATOM   1895 HG22 ILE X 124       0.700 -21.509  20.929  1.00  0.00           H
ATOM   1896 HG23 ILE X 124      -0.787 -21.392  21.866  1.00  0.00           H
ATOM   1897 HD11 ILE X 124      -0.983 -18.100  19.263  1.00  0.00           H
ATOM   1898 HD12 ILE X 124      -2.287 -19.232  19.617  1.00  0.00           H
ATOM   1899 HD13 ILE X 124      -2.477 -17.526  19.997  1.00  0.00           H
ATOM   1900  N   ARG X 125       2.266 -21.046  23.128  0.00  0.00           N
ATOM   1901  CA  ARG X 125       2.606 -22.293  23.936  0.00  0.00           C
ATOM   1902  C   ARG X 125       2.980 -21.921  25.373  0.00  0.00           C
ATOM   1903  O   ARG X 125       2.657 -22.615  26.335  0.00  0.00           O
ATOM   1904  CB  ARG X 125       3.719 -23.074  23.204  0.00  0.00           C
ATOM   1905  CG  ARG X 125       4.123 -24.401  23.870  0.00  0.00           C
ATOM   1906  CD  ARG X 125       5.071 -25.233  22.993  0.00  0.00           C
ATOM   1907  NE  ARG X 125       5.616 -26.394  23.715  0.00  0.00           N
ATOM   1908  CZ  ARG X 125       6.696 -26.410  24.508  0.00  0.00           C
ATOM   1909  NH1 ARG X 125       7.421 -25.305  24.699  0.00  0.00           N
ATOM   1910  NH2 ARG X 125       7.048 -27.544  25.112  0.00  0.00           N
ATOM   1911  H   ARG X 125       2.818 -20.753  22.335  1.00  0.00           H
ATOM   1912  HA  ARG X 125       1.716 -22.920  23.973  1.00  0.00           H
ATOM   1913  HB3 ARG X 125       4.603 -22.444  23.110  1.00  0.00           H
ATOM   1914  HB2 ARG X 125       3.384 -23.281  22.186  1.00  0.00           H
ATOM   1915  HG3 ARG X 125       3.197 -24.969  23.974  1.00  0.00           H
ATOM   1916  HG2 ARG X 125       4.516 -24.278  24.879  1.00  0.00           H
ATOM   1917  HD3 ARG X 125       5.813 -24.646  22.450  1.00  0.00           H
ATOM   1918  HD2 ARG X 125       4.451 -25.697  22.225  1.00  0.00           H
ATOM   1919  HE  ARG X 125       5.071 -27.243  23.606  1.00  0.00           H
ATOM   1920 HH12 ARG X 125       8.238 -25.291  25.291  1.00  0.00           H
ATOM   1921 HH11 ARG X 125       7.188 -24.434  24.248  1.00  0.00           H
ATOM   1922 HH22 ARG X 125       7.854 -27.606  25.718  1.00  0.00           H
ATOM   1923 HH21 ARG X 125       6.530 -28.403  24.993  1.00  0.00           H
ATOM   1924  N   GLU X 126       3.661 -20.782  25.501  0.00  0.00           N
ATOM   1925  CA  GLU X 126       4.042 -20.319  26.827  0.00  0.00           C
ATOM   1926  C   GLU X 126       2.709 -20.214  27.754  0.00  0.00           C
ATOM   1927  O   GLU X 126       2.515 -20.688  28.871  0.00  0.00           O
ATOM   1928  CB  GLU X 126       4.807 -18.975  26.775  0.00  0.00           C
ATOM   1929  CG  GLU X 126       6.275 -19.075  26.295  0.00  0.00           C
ATOM   1930  CD  GLU X 126       7.211 -19.825  27.245  0.00  0.00           C
ATOM   1931  OE1 GLU X 126       6.939 -19.860  28.461  0.00  0.00           O
ATOM   1932  OE2 GLU X 126       8.231 -20.352  26.762  0.00  0.00           O
ATOM   1933  H   GLU X 126       3.909 -20.248  24.681  1.00  0.00           H
ATOM   1934  HA  GLU X 126       4.736 -21.033  27.273  1.00  0.00           H
ATOM   1935  HB3 GLU X 126       4.791 -18.516  27.765  1.00  0.00           H
ATOM   1936  HB2 GLU X 126       4.283 -18.267  26.140  1.00  0.00           H
ATOM   1937  HG3 GLU X 126       6.675 -18.070  26.155  1.00  0.00           H
ATOM   1938  HG2 GLU X 126       6.313 -19.556  25.320  1.00  0.00           H
ATOM   1939  N   ALA X 127       1.818 -19.456  27.127  0.00  0.00           N
ATOM   1940  CA  ALA X 127       0.597 -19.200  27.923  0.00  0.00           C
ATOM   1941  C   ALA X 127      -0.428 -20.362  27.975  0.00  0.00           C
ATOM   1942  O   ALA X 127      -1.407 -20.381  28.715  0.00  0.00           O
ATOM   1943  CB  ALA X 127      -0.096 -18.053  27.186  0.00  0.00           C
ATOM   1944  H   ALA X 127       2.011 -19.114  26.197  1.00  0.00           H
ATOM   1945  HA  ALA X 127       0.914 -19.006  28.947  1.00  0.00           H
ATOM   1946  HB1 ALA X 127      -1.051 -17.806  27.647  1.00  0.00           H
ATOM   1947  HB2 ALA X 127       0.539 -17.169  27.142  1.00  0.00           H
ATOM   1948  HB3 ALA X 127      -0.319 -18.328  26.153  1.00  0.00           H
ATOM   1949  N   ASP X 128      -0.254 -21.236  26.984  0.00  0.00           N
ATOM   1950  CA  ASP X 128      -1.360 -22.238  26.840  0.00  0.00           C
ATOM   1951  C   ASP X 128      -1.154 -23.224  27.993  0.00  0.00           C
ATOM   1952  O   ASP X 128      -0.001 -23.570  28.276  0.00  0.00           O
ATOM   1953  CB  ASP X 128      -1.248 -22.810  25.399  0.00  0.00           C
ATOM   1954  CG  ASP X 128      -1.646 -24.232  25.079  0.00  0.00           C
ATOM   1955  OD1 ASP X 128      -1.058 -25.153  25.678  0.00  0.00           O
ATOM   1956  OD2 ASP X 128      -2.346 -24.400  24.059  0.00  0.00           O
ATOM   1957  H   ASP X 128       0.573 -21.187  26.406  1.00  0.00           H
ATOM   1958  HA  ASP X 128      -2.332 -21.751  26.920  1.00  0.00           H
ATOM   1959  HB3 ASP X 128      -0.216 -22.781  25.068  1.00  0.00           H
ATOM   1960  HB2 ASP X 128      -1.796 -22.144  24.730  1.00  0.00           H
ATOM   1961  N   ILE X 129      -2.240 -23.618  28.650  0.00  0.00           N
ATOM   1962  CA  ILE X 129      -2.113 -24.545  29.705  0.00  0.00           C
ATOM   1963  C   ILE X 129      -2.899 -25.793  29.115  0.00  0.00           C
ATOM   1964  O   ILE X 129      -2.495 -26.936  28.903  0.00  0.00           O
ATOM   1965  CB  ILE X 129      -2.501 -24.165  31.162  0.00  0.00           C
ATOM   1966  CG1 ILE X 129      -3.635 -23.137  31.294  0.00  0.00           C
ATOM   1967  CG2 ILE X 129      -1.254 -23.709  31.941  0.00  0.00           C
ATOM   1968  CD1 ILE X 129      -4.339 -23.133  32.660  0.00  0.00           C
ATOM   1969  H   ILE X 129      -3.146 -23.254  28.393  1.00  0.00           H
ATOM   1970  HA  ILE X 129      -1.066 -24.846  29.674  1.00  0.00           H
ATOM   1971  HB  ILE X 129      -2.849 -25.082  31.643  1.00  0.00           H
ATOM   1972 HG13 ILE X 129      -4.395 -23.335  30.540  1.00  0.00           H
ATOM   1973 HG12 ILE X 129      -3.228 -22.149  31.083  1.00  0.00           H
ATOM   1974 HG21 ILE X 129      -1.471 -23.553  32.996  1.00  0.00           H
ATOM   1975 HG22 ILE X 129      -0.461 -24.456  31.892  1.00  0.00           H
ATOM   1976 HG23 ILE X 129      -0.854 -22.779  31.536  1.00  0.00           H
ATOM   1977 HD11 ILE X 129      -5.188 -23.817  32.657  1.00  0.00           H
ATOM   1978 HD12 ILE X 129      -3.682 -23.435  33.474  1.00  0.00           H
ATOM   1979 HD13 ILE X 129      -4.721 -22.139  32.893  1.00  0.00           H
ATOM   1980  N   ASP X 130      -4.155 -25.426  28.876  0.00  0.00           N
ATOM   1981  CA  ASP X 130      -5.052 -26.558  28.465  0.00  0.00           C
ATOM   1982  C   ASP X 130      -4.815 -26.934  27.016  0.00  0.00           C
ATOM   1983  O   ASP X 130      -5.471 -27.857  26.537  0.00  0.00           O
ATOM   1984  CB  ASP X 130      -6.553 -26.176  28.636  0.00  0.00           C
ATOM   1985  CG  ASP X 130      -7.028 -25.944  30.074  0.00  0.00           C
ATOM   1986  OD1 ASP X 130      -6.444 -26.525  31.012  0.00  0.00           O
ATOM   1987  OD2 ASP X 130      -8.088 -25.310  30.241  0.00  0.00           O
ATOM   1988  H   ASP X 130      -4.426 -24.459  28.977  1.00  0.00           H
ATOM   1989  HA  ASP X 130      -4.995 -27.412  29.140  1.00  0.00           H
ATOM   1990  HB3 ASP X 130      -7.191 -26.952  28.210  1.00  0.00           H
ATOM   1991  HB2 ASP X 130      -6.737 -25.263  28.066  1.00  0.00           H
ATOM   1992  N   GLY X 131      -3.802 -26.354  26.373  0.00  0.00           N
ATOM   1993  CA  GLY X 131      -3.456 -27.132  25.081  0.00  0.00           C
ATOM   1994  C   GLY X 131      -4.370 -27.019  24.038  0.00  0.00           C
ATOM   1995  O   GLY X 131      -4.528 -27.886  23.176  0.00  0.00           O
ATOM   1996  H   GLY X 131      -3.375 -25.521  26.750  1.00  0.00           H
ATOM   1997  HA3 GLY X 131      -3.315 -28.186  25.322  1.00  0.00           H
ATOM   1998  HA2 GLY X 131      -2.470 -26.826  24.730  1.00  0.00           H
ATOM   1999  N   ASP X 132      -5.048 -25.874  24.044  0.00  0.00           N
ATOM   2000  CA  ASP X 132      -6.179 -25.708  22.897  0.00  0.00           C
ATOM   2001  C   ASP X 132      -5.726 -24.905  21.648  0.00  0.00           C
ATOM   2002  O   ASP X 132      -6.511 -24.543  20.761  0.00  0.00           O
ATOM   2003  CB  ASP X 132      -7.425 -24.968  23.473  0.00  0.00           C
ATOM   2004  CG  ASP X 132      -8.257 -25.739  24.502  0.00  0.00           C
ATOM   2005  OD1 ASP X 132      -8.355 -26.978  24.402  0.00  0.00           O
ATOM   2006  OD2 ASP X 132      -8.967 -25.076  25.285  0.00  0.00           O
ATOM   2007  H   ASP X 132      -4.844 -25.169  24.739  1.00  0.00           H
ATOM   2008  HA  ASP X 132      -6.646 -26.658  22.635  1.00  0.00           H
ATOM   2009  HB3 ASP X 132      -8.116 -24.680  22.679  1.00  0.00           H
ATOM   2010  HB2 ASP X 132      -7.080 -24.043  23.939  1.00  0.00           H
ATOM   2011  N   GLY X 133      -4.454 -24.509  21.713  0.00  0.00           N
ATOM   2012  CA  GLY X 133      -3.783 -23.566  20.904  0.00  0.00           C
ATOM   2013  C   GLY X 133      -4.066 -22.009  21.309  0.00  0.00           C
ATOM   2014  O   GLY X 133      -3.262 -21.087  21.188  0.00  0.00           O
ATOM   2015  H   GLY X 133      -3.839 -24.899  22.414  1.00  0.00           H
ATOM   2016  HA3 GLY X 133      -4.058 -23.723  19.861  1.00  0.00           H
ATOM   2017  HA2 GLY X 133      -2.711 -23.758  20.939  1.00  0.00           H
ATOM   2018  N   HID X 134      -5.314 -21.804  21.688  0.00  0.00           N
ATOM   2019  CA  HID X 134      -5.591 -20.463  21.928  0.00  0.00           C
ATOM   2020  C   HID X 134      -5.688 -20.012  23.191  0.00  0.00           C
ATOM   2021  O   HID X 134      -5.920 -20.881  24.043  0.00  0.00           O
ATOM   2022  CB  HID X 134      -6.983 -20.218  21.260  0.00  0.00           C
ATOM   2023  CG  HID X 134      -7.134 -20.492  19.772  0.00  0.00           C
ATOM   2024  ND1 HID X 134      -6.083 -20.747  18.899  0.00  0.00           N
ATOM   2025  CD2 HID X 134      -8.268 -20.567  18.991  0.00  0.00           C
ATOM   2026  CE1 HID X 134      -6.600 -20.989  17.693  0.00  0.00           C
ATOM   2027  NE2 HID X 134      -7.923 -20.877  17.672  0.00  0.00           N
ATOM   2028  H   HID X 134      -5.950 -22.584  21.776  1.00  0.00           H
ATOM   2029  HA  HID X 134      -4.943 -19.820  21.334  1.00  0.00           H
ATOM   2030  HB3 HID X 134      -7.302 -19.185  21.407  1.00  0.00           H
ATOM   2031  HB2 HID X 134      -7.746 -20.817  21.764  1.00  0.00           H
ATOM   2032  HD1 HID X 134      -5.100 -20.805  19.138  1.00  0.00           H
ATOM   2033  HD2 HID X 134      -9.301 -20.429  19.281  1.00  0.00           H
ATOM   2034  HE1 HID X 134      -6.005 -21.241  16.825  1.00  0.00           H
ATOM   2035  N   ILE X 135      -5.425 -18.752  23.504  0.00  0.00           N
ATOM   2036  CA  ILE X 135      -5.434 -18.097  24.916  0.00  0.00           C
ATOM   2037  C   ILE X 135      -6.645 -17.760  25.562  0.00  0.00           C
ATOM   2038  O   ILE X 135      -7.183 -16.814  24.983  0.00  0.00           O
ATOM   2039  CB  ILE X 135      -4.385 -16.931  25.071  0.00  0.00           C
ATOM   2040  CG1 ILE X 135      -3.017 -17.301  24.445  0.00  0.00           C
ATOM   2041  CG2 ILE X 135      -4.171 -16.480  26.544  0.00  0.00           C
ATOM   2042  CD1 ILE X 135      -1.962 -16.184  24.509  0.00  0.00           C
ATOM   2043  H   ILE X 135      -5.184 -18.092  22.778  1.00  0.00           H
ATOM   2044  HA  ILE X 135      -4.960 -18.829  25.570  1.00  0.00           H
ATOM   2045  HB  ILE X 135      -4.746 -16.061  24.536  1.00  0.00           H
ATOM   2046 HG13 ILE X 135      -3.147 -17.564  23.396  1.00  0.00           H
ATOM   2047 HG12 ILE X 135      -2.620 -18.193  24.933  1.00  0.00           H
ATOM   2048 HG21 ILE X 135      -3.489 -15.634  26.615  1.00  0.00           H
ATOM   2049 HG22 ILE X 135      -5.092 -16.157  27.028  1.00  0.00           H
ATOM   2050 HG23 ILE X 135      -3.745 -17.284  27.144  1.00  0.00           H
ATOM   2051 HD11 ILE X 135      -1.141 -16.383  23.823  1.00  0.00           H
ATOM   2052 HD12 ILE X 135      -2.390 -15.215  24.246  1.00  0.00           H
ATOM   2053 HD13 ILE X 135      -1.527 -16.099  25.505  1.00  0.00           H
ATOM   2054  N   ASN X 136      -7.179 -18.370  26.613  0.00  0.00           N
ATOM   2055  CA  ASN X 136      -8.602 -17.654  26.919  0.00  0.00           C
ATOM   2056  C   ASN X 136      -8.331 -16.902  28.261  0.00  0.00           C
ATOM   2057  O   ASN X 136      -7.320 -17.149  28.913  0.00  0.00           O
ATOM   2058  CB  ASN X 136      -9.651 -18.784  27.134  0.00  0.00           C
ATOM   2059  CG  ASN X 136      -9.650 -19.533  28.476  0.00  0.00           C
ATOM   2060  OD1 ASN X 136     -10.439 -19.217  29.365  0.00  0.00           O
ATOM   2061  ND2 ASN X 136      -8.794 -20.531  28.642  0.00  0.00           N
ATOM   2062  H   ASN X 136      -6.689 -19.133  27.058  1.00  0.00           H
ATOM   2063  HA  ASN X 136      -9.054 -17.080  26.110  1.00  0.00           H
ATOM   2064  HB3 ASN X 136      -9.580 -19.513  26.328  1.00  0.00           H
ATOM   2065  HB2 ASN X 136     -10.643 -18.339  27.040  1.00  0.00           H
ATOM   2066 HD22 ASN X 136      -8.805 -21.080  29.487  1.00  0.00           H
ATOM   2067 HD21 ASN X 136      -8.045 -20.735  27.961  1.00  0.00           H
ATOM   2068  N   TYR X 137      -9.218 -15.985  28.625  0.00  0.00           N
ATOM   2069  CA  TYR X 137      -9.036 -15.188  29.796  0.00  0.00           C
ATOM   2070  C   TYR X 137      -8.269 -15.784  30.922  0.00  0.00           C
ATOM   2071  O   TYR X 137      -7.314 -15.162  31.400  0.00  0.00           O
ATOM   2072  CB  TYR X 137     -10.393 -14.525  30.140  0.00  0.00           C
ATOM   2073  CG  TYR X 137     -11.086 -13.790  28.970  0.00  0.00           C
ATOM   2074  CD1 TYR X 137     -12.496 -13.745  28.902  0.00  0.00           C
ATOM   2075  CD2 TYR X 137     -10.349 -13.158  27.935  0.00  0.00           C
ATOM   2076  CE1 TYR X 137     -13.147 -13.100  27.826  0.00  0.00           C
ATOM   2077  CE2 TYR X 137     -10.997 -12.537  26.848  0.00  0.00           C
ATOM   2078  CZ  TYR X 137     -12.401 -12.503  26.789  0.00  0.00           C
ATOM   2079  OH  TYR X 137     -13.041 -11.897  25.740  0.00  0.00           O
ATOM   2080  H   TYR X 137     -10.048 -15.836  28.068  1.00  0.00           H
ATOM   2081  HA  TYR X 137      -8.470 -14.312  29.478  1.00  0.00           H
ATOM   2082  HB3 TYR X 137     -10.258 -13.817  30.958  1.00  0.00           H
ATOM   2083  HB2 TYR X 137     -11.075 -15.289  30.517  1.00  0.00           H
ATOM   2084  HD1 TYR X 137     -13.093 -14.207  29.676  1.00  0.00           H
ATOM   2085  HD2 TYR X 137      -9.270 -13.137  27.940  1.00  0.00           H
ATOM   2086  HE1 TYR X 137     -14.227 -13.078  27.795  1.00  0.00           H
ATOM   2087  HE2 TYR X 137     -10.408 -12.081  26.064  1.00  0.00           H
ATOM   2088  HH  TYR X 137     -12.534 -11.834  24.892  1.00  0.00           H
ATOM   2089  N   GLU X 138      -8.671 -16.966  31.389  0.00  0.00           N
ATOM   2090  CA  GLU X 138      -7.992 -17.656  32.459  0.00  0.00           C
ATOM   2091  C   GLU X 138      -6.510 -17.901  32.172  0.00  0.00           C
ATOM   2092  O   GLU X 138      -5.658 -17.668  33.024  0.00  0.00           O
ATOM   2093  CB  GLU X 138      -8.748 -18.990  32.699  0.00  0.00           C
ATOM   2094  CG  GLU X 138      -8.260 -19.861  33.883  0.00  0.00           C
ATOM   2095  CD  GLU X 138      -8.432 -19.222  35.261  0.00  0.00           C
ATOM   2096  OE1 GLU X 138      -9.344 -18.390  35.435  0.00  0.00           O
ATOM   2097  OE2 GLU X 138      -7.677 -19.605  36.176  0.00  0.00           O
ATOM   2098  H   GLU X 138      -9.482 -17.417  30.992  1.00  0.00           H
ATOM   2099  HA  GLU X 138      -8.088 -17.075  33.377  1.00  0.00           H
ATOM   2100  HB3 GLU X 138      -8.694 -19.595  31.794  1.00  0.00           H
ATOM   2101  HB2 GLU X 138      -9.810 -18.782  32.838  1.00  0.00           H
ATOM   2102  HG3 GLU X 138      -7.214 -20.137  33.743  1.00  0.00           H
ATOM   2103  HG2 GLU X 138      -8.817 -20.799  33.883  1.00  0.00           H
ATOM   2104  N   GLU X 139      -6.191 -18.313  30.947  0.00  0.00           N
ATOM   2105  CA  GLU X 139      -4.813 -18.495  30.576  0.00  0.00           C
ATOM   2106  C   GLU X 139      -4.047 -17.123  30.639  0.00  0.00           C
ATOM   2107  O   GLU X 139      -2.923 -17.066  31.124  0.00  0.00           O
ATOM   2108  CB  GLU X 139      -4.753 -19.221  29.226  0.00  0.00           C
ATOM   2109  CG  GLU X 139      -5.399 -20.617  29.363  0.00  0.00           C
ATOM   2110  CD  GLU X 139      -5.477 -21.415  28.077  0.00  0.00           C
ATOM   2111  OE1 GLU X 139      -6.376 -21.064  27.287  0.00  0.00           O
ATOM   2112  OE2 GLU X 139      -4.722 -22.405  27.945  0.00  0.00           O
ATOM   2113  H   GLU X 139      -6.918 -18.500  30.272  1.00  0.00           H
ATOM   2114  HA  GLU X 139      -4.349 -19.186  31.280  1.00  0.00           H
ATOM   2115  HB3 GLU X 139      -3.719 -19.322  28.904  1.00  0.00           H
ATOM   2116  HB2 GLU X 139      -5.250 -18.640  28.454  1.00  0.00           H
ATOM   2117  HG3 GLU X 139      -6.411 -20.543  29.756  1.00  0.00           H
ATOM   2118  HG2 GLU X 139      -4.857 -21.183  30.107  1.00  0.00           H
ATOM   2119  N   PHE X 140      -4.669 -16.043  30.169  0.00  0.00           N
ATOM   2120  CA  PHE X 140      -4.122 -14.814  30.273  0.00  0.00           C
ATOM   2121  C   PHE X 140      -3.773 -14.349  31.635  0.00  0.00           C
ATOM   2122  O   PHE X 140      -2.714 -13.782  31.869  0.00  0.00           O
ATOM   2123  CB  PHE X 140      -5.043 -13.798  29.550  0.00  0.00           C
ATOM   2124  CG  PHE X 140      -4.295 -12.859  28.622  0.00  0.00           C
ATOM   2125  CD1 PHE X 140      -3.367 -11.928  29.141  0.00  0.00           C
ATOM   2126  CD2 PHE X 140      -4.424 -12.993  27.225  0.00  0.00           C
ATOM   2127  CE1 PHE X 140      -2.599 -11.162  28.278  0.00  0.00           C
ATOM   2128  CE2 PHE X 140      -3.656 -12.207  26.381  0.00  0.00           C
ATOM   2129  CZ  PHE X 140      -2.744 -11.300  26.905  0.00  0.00           C
ATOM   2130  H   PHE X 140      -5.571 -16.133  29.722  1.00  0.00           H
ATOM   2131  HA  PHE X 140      -3.195 -14.834  29.701  1.00  0.00           H
ATOM   2132  HB3 PHE X 140      -5.580 -13.198  30.282  1.00  0.00           H
ATOM   2133  HB2 PHE X 140      -5.832 -14.294  28.981  1.00  0.00           H
ATOM   2134  HD1 PHE X 140      -3.235 -11.818  30.207  1.00  0.00           H
ATOM   2135  HD2 PHE X 140      -5.116 -13.707  26.801  1.00  0.00           H
ATOM   2136  HE1 PHE X 140      -1.886 -10.455  28.677  1.00  0.00           H
ATOM   2137  HE2 PHE X 140      -3.767 -12.301  25.311  1.00  0.00           H
ATOM   2138  HZ  PHE X 140      -2.154 -10.690  26.237  1.00  0.00           H
ATOM   2139  N   VAL X 141      -4.706 -14.570  32.556  0.00  0.00           N
ATOM   2140  CA  VAL X 141      -4.507 -14.202  33.977  0.00  0.00           C
ATOM   2141  C   VAL X 141      -3.415 -14.961  34.613  0.00  0.00           C
ATOM   2142  O   VAL X 141      -2.573 -14.345  35.275  0.00  0.00           O
ATOM   2143  CB  VAL X 141      -5.813 -14.410  34.818  0.00  0.00           C
ATOM   2144  CG1 VAL X 141      -5.657 -14.284  36.353  0.00  0.00           C
ATOM   2145  CG2 VAL X 141      -6.924 -13.447  34.372  0.00  0.00           C
ATOM   2146  H   VAL X 141      -5.581 -15.001  32.294  1.00  0.00           H
ATOM   2147  HA  VAL X 141      -4.259 -13.142  34.024  1.00  0.00           H
ATOM   2148  HB  VAL X 141      -6.179 -15.420  34.622  1.00  0.00           H
ATOM   2149 HG11 VAL X 141      -6.625 -14.336  36.854  1.00  0.00           H
ATOM   2150 HG12 VAL X 141      -5.051 -15.085  36.776  1.00  0.00           H
ATOM   2151 HG13 VAL X 141      -5.196 -13.334  36.627  1.00  0.00           H
ATOM   2152 HG21 VAL X 141      -7.848 -13.621  34.922  1.00  0.00           H
ATOM   2153 HG22 VAL X 141      -6.633 -12.409  34.531  1.00  0.00           H
ATOM   2154 HG23 VAL X 141      -7.157 -13.573  33.318  1.00  0.00           H
ATOM   2155  N   ARG X 142      -3.382 -16.284  34.449  0.00  0.00           N
ATOM   2156  CA  ARG X 142      -2.304 -17.115  34.935  0.00  0.00           C
ATOM   2157  C   ARG X 142      -0.908 -16.673  34.488  0.00  0.00           C
ATOM   2158  O   ARG X 142       0.033 -16.586  35.270  0.00  0.00           O
ATOM   2159  CB  ARG X 142      -2.597 -18.573  34.507  0.00  0.00           C
ATOM   2160  CG  ARG X 142      -1.603 -19.617  35.052  0.00  0.00           C
ATOM   2161  CD  ARG X 142      -1.948 -21.046  34.615  0.00  0.00           C
ATOM   2162  NE  ARG X 142      -1.125 -22.043  35.317  0.00  0.00           N
ATOM   2163  CZ  ARG X 142      -1.385 -22.602  36.507  0.00  0.00           C
ATOM   2164  NH1 ARG X 142      -2.496 -22.292  37.179  0.00  0.00           N
ATOM   2165  NH2 ARG X 142      -0.524 -23.476  37.023  0.00  0.00           N
ATOM   2166  H   ARG X 142      -4.135 -16.751  33.964  1.00  0.00           H
ATOM   2167  HA  ARG X 142      -2.338 -17.142  36.025  1.00  0.00           H
ATOM   2168  HB3 ARG X 142      -2.630 -18.644  33.418  1.00  0.00           H
ATOM   2169  HB2 ARG X 142      -3.596 -18.841  34.855  1.00  0.00           H
ATOM   2170  HG3 ARG X 142      -1.484 -19.555  36.135  1.00  0.00           H
ATOM   2171  HG2 ARG X 142      -0.627 -19.383  34.627  1.00  0.00           H
ATOM   2172  HD3 ARG X 142      -1.624 -21.135  33.578  1.00  0.00           H
ATOM   2173  HD2 ARG X 142      -3.015 -21.266  34.605  1.00  0.00           H
ATOM   2174  HE  ARG X 142      -0.258 -22.278  34.844  1.00  0.00           H
ATOM   2175 HH12 ARG X 142      -2.716 -22.701  38.076  1.00  0.00           H
ATOM   2176 HH11 ARG X 142      -3.176 -21.646  36.810  1.00  0.00           H
ATOM   2177 HH22 ARG X 142      -0.676 -23.924  37.915  1.00  0.00           H
ATOM   2178 HH21 ARG X 142       0.327 -23.743  36.546  1.00  0.00           H
ATOM   2179  N   MET X 143      -0.784 -16.367  33.198  0.00  0.00           N
ATOM   2180  CA  MET X 143       0.390 -15.868  32.760  0.00  0.00           C
ATOM   2181  C   MET X 143       0.910 -14.571  33.364  0.00  0.00           C
ATOM   2182  O   MET X 143       2.063 -14.298  33.696  0.00  0.00           O
ATOM   2183  CB  MET X 143       0.333 -15.425  31.264  0.00  0.00           C
ATOM   2184  CG  MET X 143       0.019 -16.371  30.120  0.00  0.00           C
ATOM   2185  SD  MET X 143      -0.728 -15.388  28.774  0.00  0.00           S
ATOM   2186  CE  MET X 143       0.663 -14.346  28.251  0.00  0.00           C
ATOM   2187  H   MET X 143      -1.561 -16.510  32.568  1.00  0.00           H
ATOM   2188  HA  MET X 143       1.151 -16.632  32.919  1.00  0.00           H
ATOM   2189  HB3 MET X 143       1.306 -15.004  30.995  1.00  0.00           H
ATOM   2190  HB2 MET X 143      -0.363 -14.590  31.166  1.00  0.00           H
ATOM   2191  HG3 MET X 143      -0.640 -17.180  30.421  1.00  0.00           H
ATOM   2192  HG2 MET X 143       0.936 -16.839  29.765  1.00  0.00           H
ATOM   2193  HE1 MET X 143       0.382 -13.766  27.373  1.00  0.00           H
ATOM   2194  HE2 MET X 143       0.946 -13.649  29.039  1.00  0.00           H
ATOM   2195  HE3 MET X 143       1.529 -14.958  27.997  1.00  0.00           H
ATOM   2196  N   MET X 144      -0.105 -13.723  33.518  0.00  0.00           N
ATOM   2197  CA  MET X 144       0.289 -12.431  34.136  0.00  0.00           C
ATOM   2198  C   MET X 144       0.878 -12.548  35.545  0.00  0.00           C
ATOM   2199  O   MET X 144       1.914 -12.040  35.967  0.00  0.00           O
ATOM   2200  CB  MET X 144      -0.929 -11.475  34.077  0.00  0.00           C
ATOM   2201  CG  MET X 144      -0.668 -10.029  34.537  0.00  0.00           C
ATOM   2202  SD  MET X 144       0.615  -9.132  33.615  0.00  0.00           S
ATOM   2203  CE  MET X 144      -0.111  -9.139  31.951  0.00  0.00           C
ATOM   2204  H   MET X 144      -1.033 -13.990  33.223  1.00  0.00           H
ATOM   2205  HA  MET X 144       1.084 -12.027  33.510  1.00  0.00           H
ATOM   2206  HB3 MET X 144      -1.735 -11.880  34.688  1.00  0.00           H
ATOM   2207  HB2 MET X 144      -1.330 -11.459  33.064  1.00  0.00           H
ATOM   2208  HG3 MET X 144      -0.402 -10.014  35.595  1.00  0.00           H
ATOM   2209  HG2 MET X 144      -1.595  -9.459  34.461  1.00  0.00           H
ATOM   2210  HE1 MET X 144       0.489  -8.527  31.277  1.00  0.00           H
ATOM   2211  HE2 MET X 144      -0.147 -10.148  31.543  1.00  0.00           H
ATOM   2212  HE3 MET X 144      -1.123  -8.733  31.966  1.00  0.00           H
ATOM   2213  N   VAL X 145       0.108 -13.336  36.285  0.00  0.00           N
ATOM   2214  CA  VAL X 145       0.527 -13.545  37.646  0.00  0.00           C
ATOM   2215  C   VAL X 145       1.750 -14.375  37.801  0.00  0.00           C
ATOM   2216  O   VAL X 145       2.690 -14.032  38.527  0.00  0.00           O
ATOM   2217  CB  VAL X 145      -0.648 -14.168  38.472  0.00  0.00           C
ATOM   2218  CG1 VAL X 145      -0.297 -14.606  39.913  0.00  0.00           C
ATOM   2219  CG2 VAL X 145      -1.857 -13.211  38.525  0.00  0.00           C
ATOM   2220  H   VAL X 145      -0.721 -13.752  35.885  1.00  0.00           H
ATOM   2221  HA  VAL X 145       0.735 -12.567  38.080  1.00  0.00           H
ATOM   2222  HB  VAL X 145      -0.984 -15.065  37.948  1.00  0.00           H
ATOM   2223 HG11 VAL X 145      -1.185 -14.940  40.450  1.00  0.00           H
ATOM   2224 HG12 VAL X 145       0.407 -15.439  39.933  1.00  0.00           H
ATOM   2225 HG13 VAL X 145       0.140 -13.784  40.481  1.00  0.00           H
ATOM   2226 HG21 VAL X 145      -2.692 -13.657  39.064  1.00  0.00           H
ATOM   2227 HG22 VAL X 145      -1.600 -12.277  39.025  1.00  0.00           H
ATOM   2228 HG23 VAL X 145      -2.223 -12.960  37.530  1.00  0.00           H
ATOM   2229  N   SER X 146       1.761 -15.503  37.088  0.00  0.00           N
ATOM   2230  CA  SER X 146       2.925 -16.356  37.076  0.00  0.00           C
ATOM   2231  C   SER X 146       4.244 -15.627  36.722  0.00  0.00           C
ATOM   2232  O   SER X 146       5.287 -15.671  37.368  0.00  0.00           O
ATOM   2233  CB  SER X 146       2.749 -17.628  36.198  0.00  0.00           C
ATOM   2234  OG  SER X 146       2.900 -17.443  34.792  0.00  0.00           O
ATOM   2235  H   SER X 146       0.949 -15.767  36.550  1.00  0.00           H
ATOM   2236  HA  SER X 146       3.042 -16.744  38.088  1.00  0.00           H
ATOM   2237  HB3 SER X 146       1.787 -18.099  36.401  1.00  0.00           H
ATOM   2238  HB2 SER X 146       3.491 -18.370  36.500  1.00  0.00           H
ATOM   2239  HG  SER X 146       2.727 -18.294  34.367  1.00  0.00           H
ATOM   2240  HXT SER X 146       4.180 -15.021  35.818  1.00  0.00           H
END
ATOM      1  N   GLU X   1      22.025  -4.204  45.647  0.00  0.00           N
ATOM      2  CA  GLU X   1      21.934  -3.563  44.248  0.00  0.00           C
ATOM      3  C   GLU X   1      20.610  -3.218  43.735  0.00  0.00           C
ATOM      4  O   GLU X   1      19.570  -3.587  44.323  0.00  0.00           O
ATOM      5  CB  GLU X   1      22.764  -4.420  43.227  0.00  0.00           C
ATOM      6  CG  GLU X   1      24.098  -5.050  43.720  0.00  0.00           C
ATOM      7  CD  GLU X   1      24.996  -4.095  44.500  0.00  0.00           C
ATOM      8  OE1 GLU X   1      25.968  -3.572  43.926  0.00  0.00           O
ATOM      9  OE2 GLU X   1      24.674  -3.873  45.686  0.00  0.00           O
ATOM     10  H1  GLU X   1      21.444  -3.688  46.291  1.00  0.00           H
ATOM     11  H2  GLU X   1      21.708  -5.161  45.600  1.00  0.00           H
ATOM     12  H3  GLU X   1      22.983  -4.182  45.966  1.00  0.00           H
ATOM     13  HA  GLU X   1      22.460  -2.612  44.337  1.00  0.00           H
ATOM     14  HB3 GLU X   1      22.984  -3.826  42.338  1.00  0.00           H
ATOM     15  HB2 GLU X   1      22.150  -5.249  42.870  1.00  0.00           H
ATOM     16  HG3 GLU X   1      24.651  -5.444  42.865  1.00  0.00           H
ATOM     17  HG2 GLU X   1      23.890  -5.914  44.352  1.00  0.00           H
ATOM     18  N   GLN X   2      20.607  -2.514  42.607  0.00  0.00           N
ATOM     19  CA  GLN X   2      19.454  -2.429  41.994  0.00  0.00           C
ATOM     20  C   GLN X   2      18.734  -2.883  40.690  0.00  0.00           C
ATOM     21  O   GLN X   2      17.696  -2.409  40.153  0.00  0.00           O
ATOM     22  CB  GLN X   2      19.231  -0.867  42.012  0.00  0.00           C
ATOM     23  CG  GLN X   2      19.080  -0.222  43.417  0.00  0.00           C
ATOM     24  CD  GLN X   2      18.763   1.273  43.358  0.00  0.00           C
ATOM     25  OE1 GLN X   2      19.200   1.984  42.457  0.00  0.00           O
ATOM     26  NE2 GLN X   2      18.023   1.781  44.335  0.00  0.00           N
ATOM     27  H   GLN X   2      21.461  -2.087  42.276  1.00  0.00           H
ATOM     28  HA  GLN X   2      18.758  -2.754  42.767  1.00  0.00           H
ATOM     29  HB3 GLN X   2      18.339  -0.557  41.464  1.00  0.00           H
ATOM     30  HB2 GLN X   2      20.050  -0.377  41.481  1.00  0.00           H
ATOM     31  HG3 GLN X   2      19.993  -0.338  44.000  1.00  0.00           H
ATOM     32  HG2 GLN X   2      18.289  -0.735  43.967  1.00  0.00           H
ATOM     33 HE22 GLN X   2      17.792   2.765  44.352  1.00  0.00           H
ATOM     34 HE21 GLN X   2      17.673   1.197  45.083  1.00  0.00           H
ATOM     35  N   LEU X   3      19.536  -3.689  40.035  0.00  0.00           N
ATOM     36  CA  LEU X   3      18.864  -4.286  38.727  0.00  0.00           C
ATOM     37  C   LEU X   3      19.602  -5.451  38.251  0.00  0.00           C
ATOM     38  O   LEU X   3      20.819  -5.472  38.425  0.00  0.00           O
ATOM     39  CB  LEU X   3      18.890  -3.271  37.507  0.00  0.00           C
ATOM     40  CG  LEU X   3      17.867  -2.109  37.330  0.00  0.00           C
ATOM     41  CD1 LEU X   3      18.131  -1.290  36.058  0.00  0.00           C
ATOM     42  CD2 LEU X   3      16.394  -2.549  37.386  0.00  0.00           C
ATOM     43  H   LEU X   3      20.468  -3.866  40.381  1.00  0.00           H
ATOM     44  HA  LEU X   3      17.865  -4.626  39.002  1.00  0.00           H
ATOM     45  HB3 LEU X   3      18.755  -3.855  36.598  1.00  0.00           H
ATOM     46  HB2 LEU X   3      19.898  -2.864  37.428  1.00  0.00           H
ATOM     47  HG  LEU X   3      18.048  -1.382  38.118  1.00  0.00           H
ATOM     48 HD11 LEU X   3      17.718  -0.285  36.154  1.00  0.00           H
ATOM     49 HD12 LEU X   3      19.199  -1.173  35.880  1.00  0.00           H
ATOM     50 HD13 LEU X   3      17.679  -1.742  35.174  1.00  0.00           H
ATOM     51 HD21 LEU X   3      15.775  -1.761  37.816  1.00  0.00           H
ATOM     52 HD22 LEU X   3      15.995  -2.777  36.398  1.00  0.00           H
ATOM     53 HD23 LEU X   3      16.247  -3.428  38.008  1.00  0.00           H
ATOM     54  N   THR X   4      18.941  -6.395  37.590  0.00  0.00           N
ATOM     55  CA  THR X   4      19.660  -7.468  37.032  0.00  0.00           C
ATOM     56  C   THR X   4      19.979  -7.124  35.619  0.00  0.00           C
ATOM     57  O   THR X   4      19.450  -6.086  35.179  0.00  0.00           O
ATOM     58  CB  THR X   4      18.876  -8.814  37.138  0.00  0.00           C
ATOM     59  OG1 THR X   4      18.125  -8.861  38.349  0.00  0.00           O
ATOM     60  CG2 THR X   4      19.760 -10.073  37.109  0.00  0.00           C
ATOM     61  H   THR X   4      17.937  -6.335  37.494  1.00  0.00           H
ATOM     62  HA  THR X   4      20.619  -7.474  37.550  1.00  0.00           H
ATOM     63  HB  THR X   4      18.162  -8.893  36.315  1.00  0.00           H
ATOM     64  HG1 THR X   4      17.877  -9.784  38.508  1.00  0.00           H
ATOM     65 HG21 THR X   4      19.170 -10.978  37.255  1.00  0.00           H
ATOM     66 HG22 THR X   4      20.273 -10.194  36.156  1.00  0.00           H
ATOM     67 HG23 THR X   4      20.520 -10.042  37.891  1.00  0.00           H
ATOM     68  N   GLU X   5      20.734  -7.926  34.897  0.00  0.00           N
ATOM     69  CA  GLU X   5      20.953  -7.609  33.506  0.00  0.00           C
ATOM     70  C   GLU X   5      19.600  -7.792  32.712  0.00  0.00           C
ATOM     71  O   GLU X   5      19.299  -6.987  31.837  0.00  0.00           O
ATOM     72  CB  GLU X   5      22.027  -8.560  32.928  0.00  0.00           C
ATOM     73  CG  GLU X   5      23.388  -8.563  33.664  0.00  0.00           C
ATOM     74  CD  GLU X   5      24.124  -7.224  33.640  0.00  0.00           C
ATOM     75  OE1 GLU X   5      24.157  -6.579  32.573  0.00  0.00           O
ATOM     76  OE2 GLU X   5      24.703  -6.857  34.681  0.00  0.00           O
ATOM     77  H   GLU X   5      21.148  -8.745  35.319  1.00  0.00           H
ATOM     78  HA  GLU X   5      21.310  -6.584  33.407  1.00  0.00           H
ATOM     79  HB3 GLU X   5      22.193  -8.304  31.880  1.00  0.00           H
ATOM     80  HB2 GLU X   5      21.643  -9.581  32.912  1.00  0.00           H
ATOM     81  HG3 GLU X   5      24.040  -9.305  33.202  1.00  0.00           H
ATOM     82  HG2 GLU X   5      23.260  -8.884  34.698  1.00  0.00           H
ATOM     83  N   GLU X   6      18.803  -8.807  33.042  0.00  0.00           N
ATOM     84  CA  GLU X   6      17.570  -8.962  32.508  0.00  0.00           C
ATOM     85  C   GLU X   6      16.602  -7.818  32.698  0.00  0.00           C
ATOM     86  O   GLU X   6      15.925  -7.390  31.768  0.00  0.00           O
ATOM     87  CB  GLU X   6      16.958 -10.275  33.046  0.00  0.00           C
ATOM     88  CG  GLU X   6      17.816 -11.534  32.771  0.00  0.00           C
ATOM     89  CD  GLU X   6      17.166 -12.824  33.262  0.00  0.00           C
ATOM     90  OE1 GLU X   6      16.645 -12.841  34.395  0.00  0.00           O
ATOM     91  OE2 GLU X   6      17.203 -13.820  32.513  0.00  0.00           O
ATOM     92  H   GLU X   6      19.114  -9.495  33.713  1.00  0.00           H
ATOM     93  HA  GLU X   6      17.700  -9.097  31.434  1.00  0.00           H
ATOM     94  HB3 GLU X   6      15.972 -10.421  32.599  1.00  0.00           H
ATOM     95  HB2 GLU X   6      16.778 -10.185  34.119  1.00  0.00           H
ATOM     96  HG3 GLU X   6      18.791 -11.454  33.253  1.00  0.00           H
ATOM     97  HG2 GLU X   6      18.008 -11.617  31.701  1.00  0.00           H
ATOM     98  N   GLN X   7      16.573  -7.262  33.907  0.00  0.00           N
ATOM     99  CA  GLN X   7      15.767  -6.138  34.141  0.00  0.00           C
ATOM    100  C   GLN X   7      16.178  -4.904  33.265  0.00  0.00           C
ATOM    101  O   GLN X   7      15.348  -4.214  32.682  0.00  0.00           O
ATOM    102  CB  GLN X   7      15.172  -5.930  35.549  0.00  0.00           C
ATOM    103  CG  GLN X   7      16.119  -6.161  36.715  0.00  0.00           C
ATOM    104  CD  GLN X   7      15.411  -6.231  38.071  0.00  0.00           C
ATOM    105  OE1 GLN X   7      14.422  -5.545  38.310  0.00  0.00           O
ATOM    106  NE2 GLN X   7      15.931  -7.038  38.987  0.00  0.00           N
ATOM    107  H   GLN X   7      17.131  -7.649  34.655  1.00  0.00           H
ATOM    108  HA  GLN X   7      14.840  -6.441  33.654  1.00  0.00           H
ATOM    109  HB3 GLN X   7      14.325  -6.608  35.664  1.00  0.00           H
ATOM    110  HB2 GLN X   7      14.748  -4.926  35.617  1.00  0.00           H
ATOM    111  HG3 GLN X   7      16.838  -5.347  36.713  1.00  0.00           H
ATOM    112  HG2 GLN X   7      16.642  -7.101  36.555  1.00  0.00           H
ATOM    113 HE22 GLN X   7      15.503  -7.111  39.898  1.00  0.00           H
ATOM    114 HE21 GLN X   7      16.729  -7.646  38.793  1.00  0.00           H
ATOM    115  N   ILE X   8      17.486  -4.674  33.163  0.00  0.00           N
ATOM    116  CA  ILE X   8      17.940  -3.653  32.335  0.00  0.00           C
ATOM    117  C   ILE X   8      17.623  -3.812  30.840  0.00  0.00           C
ATOM    118  O   ILE X   8      17.430  -2.864  30.084  0.00  0.00           O
ATOM    119  CB  ILE X   8      19.508  -3.521  32.440  0.00  0.00           C
ATOM    120  CG1 ILE X   8      19.951  -3.047  33.834  0.00  0.00           C
ATOM    121  CG2 ILE X   8      20.216  -2.629  31.387  0.00  0.00           C
ATOM    122  CD1 ILE X   8      21.398  -3.407  34.208  0.00  0.00           C
ATOM    123  H   ILE X   8      18.141  -5.239  33.685  1.00  0.00           H
ATOM    124  HA  ILE X   8      17.494  -2.719  32.677  1.00  0.00           H
ATOM    125  HB  ILE X   8      19.916  -4.524  32.307  1.00  0.00           H
ATOM    126 HG13 ILE X   8      19.295  -3.472  34.586  1.00  0.00           H
ATOM    127 HG12 ILE X   8      19.821  -1.967  33.893  1.00  0.00           H
ATOM    128 HG21 ILE X   8      21.280  -2.528  31.600  1.00  0.00           H
ATOM    129 HG22 ILE X   8      20.151  -3.041  30.379  1.00  0.00           H
ATOM    130 HG23 ILE X   8      19.788  -1.625  31.370  1.00  0.00           H
ATOM    131 HD11 ILE X   8      21.443  -3.831  35.212  1.00  0.00           H
ATOM    132 HD12 ILE X   8      21.834  -4.141  33.529  1.00  0.00           H
ATOM    133 HD13 ILE X   8      22.037  -2.525  34.195  1.00  0.00           H
ATOM    134  N   ALA X   9      17.655  -5.079  30.431  0.00  0.00           N
ATOM    135  CA  ALA X   9      17.363  -5.351  29.041  0.00  0.00           C
ATOM    136  C   ALA X   9      15.838  -5.176  28.747  0.00  0.00           C
ATOM    137  O   ALA X   9      15.325  -5.110  27.627  0.00  0.00           O
ATOM    138  CB  ALA X   9      17.840  -6.765  28.685  0.00  0.00           C
ATOM    139  H   ALA X   9      17.879  -5.815  31.086  1.00  0.00           H
ATOM    140  HA  ALA X   9      17.902  -4.618  28.440  1.00  0.00           H
ATOM    141  HB1 ALA X   9      17.659  -6.985  27.633  1.00  0.00           H
ATOM    142  HB2 ALA X   9      18.910  -6.878  28.864  1.00  0.00           H
ATOM    143  HB3 ALA X   9      17.320  -7.522  29.274  1.00  0.00           H
ATOM    144  N   GLU X  10      15.131  -5.218  29.873  0.00  0.00           N
ATOM    145  CA  GLU X  10      13.683  -5.094  29.753  0.00  0.00           C
ATOM    146  C   GLU X  10      13.381  -3.592  29.723  0.00  0.00           C
ATOM    147  O   GLU X  10      12.576  -3.095  28.943  0.00  0.00           O
ATOM    148  CB  GLU X  10      12.879  -5.925  30.768  0.00  0.00           C
ATOM    149  CG  GLU X  10      12.862  -7.430  30.426  0.00  0.00           C
ATOM    150  CD  GLU X  10      12.124  -8.297  31.443  0.00  0.00           C
ATOM    151  OE1 GLU X  10      11.554  -7.760  32.414  0.00  0.00           O
ATOM    152  OE2 GLU X  10      12.100  -9.528  31.242  0.00  0.00           O
ATOM    153  H   GLU X  10      15.600  -5.331  30.760  1.00  0.00           H
ATOM    154  HA  GLU X  10      13.538  -5.356  28.706  1.00  0.00           H
ATOM    155  HB3 GLU X  10      11.854  -5.553  30.810  1.00  0.00           H
ATOM    156  HB2 GLU X  10      13.294  -5.779  31.766  1.00  0.00           H
ATOM    157  HG3 GLU X  10      13.881  -7.803  30.325  1.00  0.00           H
ATOM    158  HG2 GLU X  10      12.393  -7.570  29.451  1.00  0.00           H
ATOM    159  N   PHE X  11      14.092  -2.852  30.573  0.00  0.00           N
ATOM    160  CA  PHE X  11      13.919  -1.465  30.568  0.00  0.00           C
ATOM    161  C   PHE X  11      14.328  -0.795  29.250  0.00  0.00           C
ATOM    162  O   PHE X  11      13.722   0.138  28.725  0.00  0.00           O
ATOM    163  CB  PHE X  11      14.655  -0.800  31.758  0.00  0.00           C
ATOM    164  CG  PHE X  11      13.853  -0.707  33.049  0.00  0.00           C
ATOM    165  CD1 PHE X  11      14.159  -1.522  34.160  0.00  0.00           C
ATOM    166  CD2 PHE X  11      12.740   0.159  33.123  0.00  0.00           C
ATOM    167  CE1 PHE X  11      13.388  -1.444  35.312  0.00  0.00           C
ATOM    168  CE2 PHE X  11      11.983   0.224  34.285  0.00  0.00           C
ATOM    169  CZ  PHE X  11      12.307  -0.574  35.376  0.00  0.00           C
ATOM    170  H   PHE X  11      14.742  -3.294  31.207  1.00  0.00           H
ATOM    171  HA  PHE X  11      12.860  -1.263  30.728  1.00  0.00           H
ATOM    172  HB3 PHE X  11      14.920   0.226  31.498  1.00  0.00           H
ATOM    173  HB2 PHE X  11      15.607  -1.297  31.948  1.00  0.00           H
ATOM    174  HD1 PHE X  11      15.001  -2.197  34.128  1.00  0.00           H
ATOM    175  HD2 PHE X  11      12.475   0.781  32.279  1.00  0.00           H
ATOM    176  HE1 PHE X  11      13.629  -2.065  36.164  1.00  0.00           H
ATOM    177  HE2 PHE X  11      11.138   0.895  34.341  1.00  0.00           H
ATOM    178  HZ  PHE X  11      11.712  -0.519  36.277  1.00  0.00           H
ATOM    179  N   LYS X  12      15.407  -1.354  28.705  0.00  0.00           N
ATOM    180  CA  LYS X  12      15.886  -0.789  27.402  0.00  0.00           C
ATOM    181  C   LYS X  12      14.861  -0.989  26.283  0.00  0.00           C
ATOM    182  O   LYS X  12      14.613  -0.085  25.492  0.00  0.00           O
ATOM    183  CB  LYS X  12      17.269  -1.361  27.032  0.00  0.00           C
ATOM    184  CG  LYS X  12      18.423  -0.696  27.806  0.00  0.00           C
ATOM    185  CD  LYS X  12      19.787  -1.330  27.494  0.00  0.00           C
ATOM    186  CE  LYS X  12      20.954  -0.593  28.179  0.00  0.00           C
ATOM    187  NZ  LYS X  12      22.260  -1.195  27.862  0.00  0.00           N
ATOM    188  H   LYS X  12      15.866  -2.125  29.169  1.00  0.00           H
ATOM    189  HA  LYS X  12      15.981   0.287  27.547  1.00  0.00           H
ATOM    190  HB3 LYS X  12      17.454  -1.193  25.970  1.00  0.00           H
ATOM    191  HB2 LYS X  12      17.275  -2.443  27.169  1.00  0.00           H
ATOM    192  HG3 LYS X  12      18.230  -0.739  28.878  1.00  0.00           H
ATOM    193  HG2 LYS X  12      18.451   0.365  27.552  1.00  0.00           H
ATOM    194  HD3 LYS X  12      19.940  -1.343  26.415  1.00  0.00           H
ATOM    195  HD2 LYS X  12      19.773  -2.373  27.815  1.00  0.00           H
ATOM    196  HE3 LYS X  12      20.817  -0.595  29.262  1.00  0.00           H
ATOM    197  HE2 LYS X  12      20.968   0.453  27.869  1.00  0.00           H
ATOM    198  HZ1 LYS X  12      22.994  -0.685  28.324  1.00  0.00           H
ATOM    199  HZ2 LYS X  12      22.306  -2.151  28.166  1.00  0.00           H
ATOM    200  HZ3 LYS X  12      22.439  -1.161  26.873  1.00  0.00           H
ATOM    201  N   GLU X  13      14.222  -2.156  26.244  0.00  0.00           N
ATOM    202  CA  GLU X  13      13.209  -2.387  25.303  0.00  0.00           C
ATOM    203  C   GLU X  13      12.010  -1.394  25.467  0.00  0.00           C
ATOM    204  O   GLU X  13      11.496  -0.839  24.502  0.00  0.00           O
ATOM    205  CB  GLU X  13      12.736  -3.855  25.351  0.00  0.00           C
ATOM    206  CG  GLU X  13      13.738  -4.828  24.691  0.00  0.00           C
ATOM    207  CD  GLU X  13      13.303  -6.293  24.710  0.00  0.00           C
ATOM    208  OE1 GLU X  13      12.187  -6.599  25.177  0.00  0.00           O
ATOM    209  OE2 GLU X  13      14.081  -7.131  24.213  0.00  0.00           O
ATOM    210  H   GLU X  13      14.465  -2.887  26.897  1.00  0.00           H
ATOM    211  HA  GLU X  13      13.631  -2.247  24.308  1.00  0.00           H
ATOM    212  HB3 GLU X  13      11.772  -3.943  24.846  1.00  0.00           H
ATOM    213  HB2 GLU X  13      12.559  -4.155  26.384  1.00  0.00           H
ATOM    214  HG3 GLU X  13      14.714  -4.746  25.170  1.00  0.00           H
ATOM    215  HG2 GLU X  13      13.888  -4.540  23.650  1.00  0.00           H
ATOM    216  N   ALA X  14      11.604  -1.162  26.714  0.00  0.00           N
ATOM    217  CA  ALA X  14      10.588  -0.242  26.951  0.00  0.00           C
ATOM    218  C   ALA X  14      10.950   1.200  26.517  0.00  0.00           C
ATOM    219  O   ALA X  14      10.156   1.903  25.901  0.00  0.00           O
ATOM    220  CB  ALA X  14      10.217  -0.276  28.444  0.00  0.00           C
ATOM    221  H   ALA X  14      12.033  -1.654  27.484  1.00  0.00           H
ATOM    222  HA  ALA X  14       9.700  -0.557  26.404  1.00  0.00           H
ATOM    223  HB1 ALA X  14       9.395   0.410  28.654  1.00  0.00           H
ATOM    224  HB2 ALA X  14       9.896  -1.271  28.751  1.00  0.00           H
ATOM    225  HB3 ALA X  14      11.054   0.015  29.079  1.00  0.00           H
ATOM    226  N   PHE X  15      12.184   1.611  26.803  0.00  0.00           N
ATOM    227  CA  PHE X  15      12.620   2.892  26.375  0.00  0.00           C
ATOM    228  C   PHE X  15      12.648   3.047  24.862  0.00  0.00           C
ATOM    229  O   PHE X  15      12.322   4.081  24.284  0.00  0.00           O
ATOM    230  CB  PHE X  15      14.071   3.043  26.871  0.00  0.00           C
ATOM    231  CG  PHE X  15      14.240   4.434  27.356  0.00  0.00           C
ATOM    232  CD1 PHE X  15      14.277   5.494  26.433  0.00  0.00           C
ATOM    233  CD2 PHE X  15      14.054   4.677  28.719  0.00  0.00           C
ATOM    234  CE1 PHE X  15      14.070   6.784  26.870  0.00  0.00           C
ATOM    235  CE2 PHE X  15      13.895   5.973  29.135  0.00  0.00           C
ATOM    236  CZ  PHE X  15      13.837   7.016  28.208  0.00  0.00           C
ATOM    237  H   PHE X  15      12.808   1.011  27.325  1.00  0.00           H
ATOM    238  HA  PHE X  15      11.938   3.639  26.782  1.00  0.00           H
ATOM    239  HB3 PHE X  15      14.807   2.852  26.087  1.00  0.00           H
ATOM    240  HB2 PHE X  15      14.327   2.359  27.677  1.00  0.00           H
ATOM    241  HD1 PHE X  15      14.403   5.309  25.376  1.00  0.00           H
ATOM    242  HD2 PHE X  15      14.009   3.868  29.435  1.00  0.00           H
ATOM    243  HE1 PHE X  15      14.071   7.604  26.168  1.00  0.00           H
ATOM    244  HE2 PHE X  15      13.815   6.122  30.197  1.00  0.00           H
ATOM    245  HZ  PHE X  15      13.680   8.039  28.509  1.00  0.00           H
ATOM    246  N   ALA X  16      13.034   1.948  24.216  0.00  0.00           N
ATOM    247  CA  ALA X  16      13.073   1.985  22.740  0.00  0.00           C
ATOM    248  C   ALA X  16      11.766   2.186  22.075  0.00  0.00           C
ATOM    249  O   ALA X  16      11.639   2.817  21.011  0.00  0.00           O
ATOM    250  CB  ALA X  16      13.765   0.714  22.223  0.00  0.00           C
ATOM    251  H   ALA X  16      13.290   1.121  24.735  1.00  0.00           H
ATOM    252  HA  ALA X  16      13.689   2.842  22.470  1.00  0.00           H
ATOM    253  HB1 ALA X  16      13.862   0.734  21.136  1.00  0.00           H
ATOM    254  HB2 ALA X  16      14.770   0.617  22.637  1.00  0.00           H
ATOM    255  HB3 ALA X  16      13.208  -0.184  22.488  1.00  0.00           H
ATOM    256  N   LEU X  17      10.738   1.688  22.762  0.00  0.00           N
ATOM    257  CA  LEU X  17       9.345   1.799  22.204  0.00  0.00           C
ATOM    258  C   LEU X  17       8.870   3.293  22.087  0.00  0.00           C
ATOM    259  O   LEU X  17       7.884   3.658  21.450  0.00  0.00           O
ATOM    260  CB  LEU X  17       8.350   0.922  22.994  0.00  0.00           C
ATOM    261  CG  LEU X  17       8.518  -0.594  22.755  0.00  0.00           C
ATOM    262  CD1 LEU X  17       7.790  -1.418  23.841  0.00  0.00           C
ATOM    263  CD2 LEU X  17       8.115  -1.003  21.321  0.00  0.00           C
ATOM    264  H   LEU X  17      10.897   1.239  23.653  1.00  0.00           H
ATOM    265  HA  LEU X  17       9.451   1.477  21.168  1.00  0.00           H
ATOM    266  HB3 LEU X  17       7.325   1.204  22.744  1.00  0.00           H
ATOM    267  HB2 LEU X  17       8.460   1.151  24.053  1.00  0.00           H
ATOM    268  HG  LEU X  17       9.579  -0.823  22.858  1.00  0.00           H
ATOM    269 HD11 LEU X  17       8.499  -2.042  24.386  1.00  0.00           H
ATOM    270 HD12 LEU X  17       7.296  -0.783  24.577  1.00  0.00           H
ATOM    271 HD13 LEU X  17       7.026  -2.081  23.436  1.00  0.00           H
ATOM    272 HD21 LEU X  17       7.378  -1.805  21.296  1.00  0.00           H
ATOM    273 HD22 LEU X  17       7.691  -0.171  20.759  1.00  0.00           H
ATOM    274 HD23 LEU X  17       8.984  -1.356  20.764  1.00  0.00           H
ATOM    275  N   PHE X  18       9.545   4.104  22.899  0.00  0.00           N
ATOM    276  CA  PHE X  18       9.192   5.471  22.914  0.00  0.00           C
ATOM    277  C   PHE X  18      10.201   6.311  22.110  0.00  0.00           C
ATOM    278  O   PHE X  18       9.965   7.406  21.628  0.00  0.00           O
ATOM    279  CB  PHE X  18       9.160   6.033  24.367  0.00  0.00           C
ATOM    280  CG  PHE X  18       8.121   5.551  25.378  0.00  0.00           C
ATOM    281  CD1 PHE X  18       7.894   4.180  25.629  0.00  0.00           C
ATOM    282  CD2 PHE X  18       7.485   6.497  26.213  0.00  0.00           C
ATOM    283  CE1 PHE X  18       7.049   3.779  26.655  0.00  0.00           C
ATOM    284  CE2 PHE X  18       6.635   6.080  27.229  0.00  0.00           C
ATOM    285  CZ  PHE X  18       6.425   4.726  27.457  0.00  0.00           C
ATOM    286  H   PHE X  18      10.285   3.735  23.479  1.00  0.00           H
ATOM    287  HA  PHE X  18       8.243   5.545  22.382  1.00  0.00           H
ATOM    288  HB3 PHE X  18       9.036   7.115  24.287  1.00  0.00           H
ATOM    289  HB2 PHE X  18      10.140   5.901  24.829  1.00  0.00           H
ATOM    290  HD1 PHE X  18       8.387   3.421  25.044  1.00  0.00           H
ATOM    291  HD2 PHE X  18       7.662   7.555  26.079  1.00  0.00           H
ATOM    292  HE1 PHE X  18       6.890   2.726  26.839  1.00  0.00           H
ATOM    293  HE2 PHE X  18       6.153   6.814  27.860  1.00  0.00           H
ATOM    294  HZ  PHE X  18       5.773   4.409  28.257  1.00  0.00           H
ATOM    295  N   ASP X  19      11.405   5.740  22.052  0.00  0.00           N
ATOM    296  CA  ASP X  19      12.496   6.574  21.410  0.00  0.00           C
ATOM    297  C   ASP X  19      12.456   5.765  19.992  0.00  0.00           C
ATOM    298  O   ASP X  19      13.114   4.749  19.723  0.00  0.00           O
ATOM    299  CB  ASP X  19      13.957   6.286  21.855  0.00  0.00           C
ATOM    300  CG  ASP X  19      14.506   6.952  23.089  0.00  0.00           C
ATOM    301  OD1 ASP X  19      15.704   6.699  23.328  0.00  0.00           O
ATOM    302  OD2 ASP X  19      13.788   7.741  23.720  0.00  0.00           O
ATOM    303  H   ASP X  19      11.542   4.811  22.422  1.00  0.00           H
ATOM    304  HA  ASP X  19      12.322   7.649  21.361  1.00  0.00           H
ATOM    305  HB3 ASP X  19      14.629   6.575  21.043  1.00  0.00           H
ATOM    306  HB2 ASP X  19      14.072   5.213  22.022  1.00  0.00           H
ATOM    307  N   LYS X  20      11.623   6.348  19.131  0.00  0.00           N
ATOM    308  CA  LYS X  20      11.387   6.024  17.820  0.00  0.00           C
ATOM    309  C   LYS X  20      12.686   6.152  17.001  0.00  0.00           C
ATOM    310  O   LYS X  20      13.224   5.212  16.410  0.00  0.00           O
ATOM    311  CB  LYS X  20      10.363   6.933  17.103  0.00  0.00           C
ATOM    312  CG  LYS X  20       8.882   6.600  17.202  0.00  0.00           C
ATOM    313  CD  LYS X  20       8.147   7.438  16.138  0.00  0.00           C
ATOM    314  CE  LYS X  20       6.655   7.157  16.100  0.00  0.00           C
ATOM    315  NZ  LYS X  20       5.924   8.060  15.195  0.00  0.00           N
ATOM    316  H   LYS X  20      11.066   7.138  19.424  1.00  0.00           H
ATOM    317  HA  LYS X  20      11.098   4.973  17.799  1.00  0.00           H
ATOM    318  HB3 LYS X  20      10.572   6.858  16.033  1.00  0.00           H
ATOM    319  HB2 LYS X  20      10.541   7.981  17.329  1.00  0.00           H
ATOM    320  HG3 LYS X  20       8.514   6.822  18.205  1.00  0.00           H
ATOM    321  HG2 LYS X  20       8.723   5.534  17.028  1.00  0.00           H
ATOM    322  HD3 LYS X  20       8.564   7.238  15.148  1.00  0.00           H
ATOM    323  HD2 LYS X  20       8.319   8.497  16.333  1.00  0.00           H
ATOM    324  HE3 LYS X  20       6.293   7.285  17.116  1.00  0.00           H
ATOM    325  HE2 LYS X  20       6.471   6.121  15.812  1.00  0.00           H
ATOM    326  HZ1 LYS X  20       4.934   7.908  15.300  1.00  0.00           H
ATOM    327  HZ2 LYS X  20       6.102   9.021  15.427  1.00  0.00           H
ATOM    328  HZ3 LYS X  20       6.175   7.901  14.234  1.00  0.00           H
ATOM    329  N   ASP X  21      13.195   7.377  17.010  0.00  0.00           N
ATOM    330  CA  ASP X  21      14.384   7.615  16.261  0.00  0.00           C
ATOM    331  C   ASP X  21      15.689   7.127  16.773  0.00  0.00           C
ATOM    332  O   ASP X  21      16.702   7.049  16.081  0.00  0.00           O
ATOM    333  CB  ASP X  21      14.525   9.107  15.834  0.00  0.00           C
ATOM    334  CG  ASP X  21      13.453   9.639  14.875  0.00  0.00           C
ATOM    335  OD1 ASP X  21      12.863   8.847  14.112  0.00  0.00           O
ATOM    336  OD2 ASP X  21      13.311  10.875  14.782  0.00  0.00           O
ATOM    337  H   ASP X  21      12.741   8.108  17.538  1.00  0.00           H
ATOM    338  HA  ASP X  21      14.234   7.103  15.311  1.00  0.00           H
ATOM    339  HB3 ASP X  21      15.491   9.281  15.358  1.00  0.00           H
ATOM    340  HB2 ASP X  21      14.506   9.719  16.739  1.00  0.00           H
ATOM    341  N   GLY X  22      15.658   6.766  18.047  0.00  0.00           N
ATOM    342  CA  GLY X  22      16.949   6.193  18.638  0.00  0.00           C
ATOM    343  C   GLY X  22      17.921   7.249  18.929  0.00  0.00           C
ATOM    344  O   GLY X  22      19.129   7.028  18.818  0.00  0.00           O
ATOM    345  H   GLY X  22      14.808   6.873  18.581  1.00  0.00           H
ATOM    346  HA3 GLY X  22      17.385   5.482  17.936  1.00  0.00           H
ATOM    347  HA2 GLY X  22      16.718   5.649  19.554  1.00  0.00           H
ATOM    348  N   ASP X  23      17.434   8.421  19.326  0.00  0.00           N
ATOM    349  CA  ASP X  23      18.404   9.548  19.573  0.00  0.00           C
ATOM    350  C   ASP X  23      18.735   9.713  20.983  0.00  0.00           C
ATOM    351  O   ASP X  23      19.496  10.559  21.412  0.00  0.00           O
ATOM    352  CB  ASP X  23      17.802  10.911  19.103  0.00  0.00           C
ATOM    353  CG  ASP X  23      17.599  11.092  17.598  0.00  0.00           C
ATOM    354  OD1 ASP X  23      18.302  10.442  16.799  0.00  0.00           O
ATOM    355  OD2 ASP X  23      16.849  12.019  17.231  0.00  0.00           O
ATOM    356  H   ASP X  23      16.440   8.538  19.454  1.00  0.00           H
ATOM    357  HA  ASP X  23      19.280   9.512  18.925  1.00  0.00           H
ATOM    358  HB3 ASP X  23      18.437  11.741  19.422  1.00  0.00           H
ATOM    359  HB2 ASP X  23      16.834  11.047  19.591  1.00  0.00           H
ATOM    360  N   GLY X  24      18.045   8.931  21.793  0.00  0.00           N
ATOM    361  CA  GLY X  24      18.363   9.019  23.302  0.00  0.00           C
ATOM    362  C   GLY X  24      17.368   9.640  24.096  0.00  0.00           C
ATOM    363  O   GLY X  24      17.050   9.084  25.157  0.00  0.00           O
ATOM    364  H   GLY X  24      17.343   8.310  21.417  1.00  0.00           H
ATOM    365  HA3 GLY X  24      19.310   9.539  23.441  1.00  0.00           H
ATOM    366  HA2 GLY X  24      18.559   8.018  23.687  1.00  0.00           H
ATOM    367  N   THR X  25      16.646  10.633  23.574  0.00  0.00           N
ATOM    368  CA  THR X  25      15.482  11.366  23.870  0.00  0.00           C
ATOM    369  C   THR X  25      14.084  11.058  23.489  0.00  0.00           C
ATOM    370  O   THR X  25      13.904  10.586  22.368  0.00  0.00           O
ATOM    371  CB  THR X  25      15.786  12.807  23.342  0.00  0.00           C
ATOM    372  OG1 THR X  25      16.400  12.749  22.054  0.00  0.00           O
ATOM    373  CG2 THR X  25      16.787  13.548  24.244  0.00  0.00           C
ATOM    374  H   THR X  25      16.931  11.060  22.704  1.00  0.00           H
ATOM    375  HA  THR X  25      15.459  11.403  24.959  1.00  0.00           H
ATOM    376  HB  THR X  25      14.882  13.408  23.244  1.00  0.00           H
ATOM    377  HG1 THR X  25      16.538  13.653  21.739  1.00  0.00           H
ATOM    378 HG21 THR X  25      17.022  14.540  23.858  1.00  0.00           H
ATOM    379 HG22 THR X  25      16.379  13.679  25.247  1.00  0.00           H
ATOM    380 HG23 THR X  25      17.729  13.007  24.346  1.00  0.00           H
ATOM    381  N   ILE X  26      13.095  11.435  24.291  0.00  0.00           N
ATOM    382  CA  ILE X  26      11.710  11.206  23.884  0.00  0.00           C
ATOM    383  C   ILE X  26      11.046  12.528  23.532  0.00  0.00           C
ATOM    384  O   ILE X  26      11.037  13.402  24.403  0.00  0.00           O
ATOM    385  CB  ILE X  26      10.847  10.586  25.039  0.00  0.00           C
ATOM    386  CG1 ILE X  26      11.447   9.270  25.572  0.00  0.00           C
ATOM    387  CG2 ILE X  26       9.368  10.341  24.643  0.00  0.00           C
ATOM    388  CD1 ILE X  26      10.751   8.743  26.832  0.00  0.00           C
ATOM    389  H   ILE X  26      13.303  11.877  25.176  1.00  0.00           H
ATOM    390  HA  ILE X  26      11.638  10.484  23.070  1.00  0.00           H
ATOM    391  HB  ILE X  26      10.837  11.292  25.870  1.00  0.00           H
ATOM    392 HG13 ILE X  26      12.505   9.400  25.803  1.00  0.00           H
ATOM    393 HG12 ILE X  26      11.401   8.511  24.791  1.00  0.00           H
ATOM    394 HG21 ILE X  26       8.794   9.888  25.451  1.00  0.00           H
ATOM    395 HG22 ILE X  26       8.852  11.267  24.400  1.00  0.00           H
ATOM    396 HG23 ILE X  26       9.293   9.682  23.777  1.00  0.00           H
ATOM    397 HD11 ILE X  26      11.468   8.275  27.503  1.00  0.00           H
ATOM    398 HD12 ILE X  26      10.256   9.538  27.388  1.00  0.00           H
ATOM    399 HD13 ILE X  26      10.005   7.988  26.586  1.00  0.00           H
ATOM    400  N   THR X  27      10.544  12.708  22.316  0.00  0.00           N
ATOM    401  CA  THR X  27       9.905  14.052  22.149  0.00  0.00           C
ATOM    402  C   THR X  27       8.470  13.926  22.339  0.00  0.00           C
ATOM    403  O   THR X  27       7.950  12.824  22.505  0.00  0.00           O
ATOM    404  CB  THR X  27      10.143  14.499  20.665  0.00  0.00           C
ATOM    405  OG1 THR X  27       9.696  13.523  19.731  0.00  0.00           O
ATOM    406  CG2 THR X  27      11.609  14.799  20.323  0.00  0.00           C
ATOM    407  H   THR X  27      10.620  11.975  21.625  1.00  0.00           H
ATOM    408  HA  THR X  27      10.331  14.779  22.839  1.00  0.00           H
ATOM    409  HB  THR X  27       9.581  15.411  20.455  1.00  0.00           H
ATOM    410  HG1 THR X  27      10.288  12.736  19.823  1.00  0.00           H
ATOM    411 HG21 THR X  27      11.743  14.951  19.251  1.00  0.00           H
ATOM    412 HG22 THR X  27      11.940  15.716  20.806  1.00  0.00           H
ATOM    413 HG23 THR X  27      12.278  13.994  20.629  1.00  0.00           H
ATOM    414  N   THR X  28       7.783  15.067  22.367  0.00  0.00           N
ATOM    415  CA  THR X  28       6.330  15.174  22.556  0.00  0.00           C
ATOM    416  C   THR X  28       5.636  14.315  21.410  0.00  0.00           C
ATOM    417  O   THR X  28       4.700  13.581  21.711  0.00  0.00           O
ATOM    418  CB  THR X  28       5.854  16.651  22.485  0.00  0.00           C
ATOM    419  OG1 THR X  28       6.291  17.298  21.296  0.00  0.00           O
ATOM    420  CG2 THR X  28       6.355  17.496  23.667  0.00  0.00           C
ATOM    421  H   THR X  28       8.263  15.948  22.252  1.00  0.00           H
ATOM    422  HA  THR X  28       6.074  14.736  23.521  1.00  0.00           H
ATOM    423  HB  THR X  28       4.762  16.669  22.490  1.00  0.00           H
ATOM    424  HG1 THR X  28       5.620  17.149  20.613  1.00  0.00           H
ATOM    425 HG21 THR X  28       6.009  18.526  23.588  1.00  0.00           H
ATOM    426 HG22 THR X  28       5.978  17.102  24.610  1.00  0.00           H
ATOM    427 HG23 THR X  28       7.443  17.515  23.726  1.00  0.00           H
ATOM    428  N   LYS X  29       6.106  14.384  20.166  0.00  0.00           N
ATOM    429  CA  LYS X  29       5.674  13.604  19.156  0.00  0.00           C
ATOM    430  C   LYS X  29       5.755  12.052  19.465  0.00  0.00           C
ATOM    431  O   LYS X  29       4.830  11.267  19.288  0.00  0.00           O
ATOM    432  CB  LYS X  29       6.378  13.968  17.832  0.00  0.00           C
ATOM    433  CG  LYS X  29       6.088  15.401  17.344  0.00  0.00           C
ATOM    434  CD  LYS X  29       6.746  15.710  15.990  0.00  0.00           C
ATOM    435  CE  LYS X  29       6.454  17.141  15.500  0.00  0.00           C
ATOM    436  NZ  LYS X  29       7.089  17.429  14.202  0.00  0.00           N
ATOM    437  H   LYS X  29       6.829  15.051  19.936  1.00  0.00           H
ATOM    438  HA  LYS X  29       4.606  13.811  19.094  1.00  0.00           H
ATOM    439  HB3 LYS X  29       6.050  13.268  17.062  1.00  0.00           H
ATOM    440  HB2 LYS X  29       7.455  13.820  17.931  1.00  0.00           H
ATOM    441  HG3 LYS X  29       6.437  16.123  18.084  1.00  0.00           H
ATOM    442  HG2 LYS X  29       5.009  15.544  17.268  1.00  0.00           H
ATOM    443  HD3 LYS X  29       6.396  14.989  15.249  1.00  0.00           H
ATOM    444  HD2 LYS X  29       7.824  15.562  16.075  1.00  0.00           H
ATOM    445  HE3 LYS X  29       6.809  17.868  16.233  1.00  0.00           H
ATOM    446  HE2 LYS X  29       5.377  17.292  15.405  1.00  0.00           H
ATOM    447  HZ1 LYS X  29       6.874  18.369  13.919  1.00  0.00           H
ATOM    448  HZ2 LYS X  29       8.088  17.343  14.263  1.00  0.00           H
ATOM    449  HZ3 LYS X  29       6.751  16.806  13.490  1.00  0.00           H
ATOM    450  N   GLU X  30       6.937  11.656  19.934  0.00  0.00           N
ATOM    451  CA  GLU X  30       7.057  10.260  20.252  0.00  0.00           C
ATOM    452  C   GLU X  30       6.221   9.755  21.404  0.00  0.00           C
ATOM    453  O   GLU X  30       5.805   8.604  21.493  0.00  0.00           O
ATOM    454  CB  GLU X  30       8.543   9.989  20.443  0.00  0.00           C
ATOM    455  CG  GLU X  30       9.373  10.171  19.152  0.00  0.00           C
ATOM    456  CD  GLU X  30      10.864  10.293  19.431  0.00  0.00           C
ATOM    457  OE1 GLU X  30      11.216  11.339  20.013  0.00  0.00           O
ATOM    458  OE2 GLU X  30      11.637   9.409  19.007  0.00  0.00           O
ATOM    459  H   GLU X  30       7.685  12.325  20.048  1.00  0.00           H
ATOM    460  HA  GLU X  30       6.798   9.683  19.363  1.00  0.00           H
ATOM    461  HB3 GLU X  30       8.609   8.956  20.735  1.00  0.00           H
ATOM    462  HB2 GLU X  30       8.941  10.577  21.272  1.00  0.00           H
ATOM    463  HG3 GLU X  30       9.073  11.066  18.607  1.00  0.00           H
ATOM    464  HG2 GLU X  30       9.182   9.338  18.480  1.00  0.00           H
ATOM    465  N   LEU X  31       6.029  10.677  22.347  0.00  0.00           N
ATOM    466  CA  LEU X  31       5.230  10.304  23.514  0.00  0.00           C
ATOM    467  C   LEU X  31       3.705  10.261  23.149  0.00  0.00           C
ATOM    468  O   LEU X  31       2.829   9.784  23.873  0.00  0.00           O
ATOM    469  CB  LEU X  31       5.530  11.318  24.651  0.00  0.00           C
ATOM    470  CG  LEU X  31       5.303  10.785  26.097  0.00  0.00           C
ATOM    471  CD1 LEU X  31       6.294  11.393  27.112  0.00  0.00           C
ATOM    472  CD2 LEU X  31       3.844  10.922  26.581  0.00  0.00           C
ATOM    473  H   LEU X  31       6.431  11.598  22.242  1.00  0.00           H
ATOM    474  HA  LEU X  31       5.560   9.347  23.919  1.00  0.00           H
ATOM    475  HB3 LEU X  31       5.007  12.262  24.492  1.00  0.00           H
ATOM    476  HB2 LEU X  31       6.586  11.569  24.561  1.00  0.00           H
ATOM    477  HG  LEU X  31       5.532   9.718  26.088  1.00  0.00           H
ATOM    478 HD11 LEU X  31       7.093  11.958  26.634  1.00  0.00           H
ATOM    479 HD12 LEU X  31       5.818  12.067  27.824  1.00  0.00           H
ATOM    480 HD13 LEU X  31       6.778  10.607  27.694  1.00  0.00           H
ATOM    481 HD21 LEU X  31       3.750  11.451  27.529  1.00  0.00           H
ATOM    482 HD22 LEU X  31       3.222  11.456  25.866  1.00  0.00           H
ATOM    483 HD23 LEU X  31       3.392   9.940  26.721  1.00  0.00           H
ATOM    484  N   GLY X  32       3.450  10.852  21.986  0.00  0.00           N
ATOM    485  CA  GLY X  32       2.091  10.905  21.475  0.00  0.00           C
ATOM    486  C   GLY X  32       1.841   9.604  20.732  0.00  0.00           C
ATOM    487  O   GLY X  32       0.773   9.018  20.869  0.00  0.00           O
ATOM    488  H   GLY X  32       4.203  11.266  21.454  1.00  0.00           H
ATOM    489  HA3 GLY X  32       1.995  11.742  20.783  1.00  0.00           H
ATOM    490  HA2 GLY X  32       1.393  10.986  22.309  1.00  0.00           H
ATOM    491  N   THR X  33       2.837   9.096  20.008  0.00  0.00           N
ATOM    492  CA  THR X  33       2.736   7.834  19.398  0.00  0.00           C
ATOM    493  C   THR X  33       2.448   6.710  20.360  0.00  0.00           C
ATOM    494  O   THR X  33       1.635   5.838  20.081  0.00  0.00           O
ATOM    495  CB  THR X  33       3.965   7.470  18.535  0.00  0.00           C
ATOM    496  OG1 THR X  33       4.177   8.521  17.596  0.00  0.00           O
ATOM    497  CG2 THR X  33       3.767   6.148  17.755  0.00  0.00           C
ATOM    498  H   THR X  33       3.691   9.621  19.887  1.00  0.00           H
ATOM    499  HA  THR X  33       1.940   7.870  18.654  1.00  0.00           H
ATOM    500  HB  THR X  33       4.854   7.386  19.164  1.00  0.00           H
ATOM    501  HG1 THR X  33       4.242   9.359  18.077  1.00  0.00           H
ATOM    502 HG21 THR X  33       4.550   5.940  17.037  1.00  0.00           H
ATOM    503 HG22 THR X  33       3.746   5.284  18.421  1.00  0.00           H
ATOM    504 HG23 THR X  33       2.827   6.153  17.202  1.00  0.00           H
ATOM    505  N   VAL X  34       3.181   6.705  21.468  0.00  0.00           N
ATOM    506  CA  VAL X  34       2.988   5.761  22.498  0.00  0.00           C
ATOM    507  C   VAL X  34       1.643   5.719  23.111  0.00  0.00           C
ATOM    508  O   VAL X  34       0.986   4.678  23.218  0.00  0.00           O
ATOM    509  CB  VAL X  34       4.080   5.954  23.584  0.00  0.00           C
ATOM    510  CG1 VAL X  34       3.854   5.190  24.903  0.00  0.00           C
ATOM    511  CG2 VAL X  34       5.459   5.585  23.013  0.00  0.00           C
ATOM    512  H   VAL X  34       3.907   7.394  21.596  1.00  0.00           H
ATOM    513  HA  VAL X  34       3.163   4.778  22.059  1.00  0.00           H
ATOM    514  HB  VAL X  34       4.120   7.015  23.840  1.00  0.00           H
ATOM    515 HG11 VAL X  34       4.733   5.258  25.533  1.00  0.00           H
ATOM    516 HG12 VAL X  34       3.028   5.606  25.480  1.00  0.00           H
ATOM    517 HG13 VAL X  34       3.657   4.132  24.729  1.00  0.00           H
ATOM    518 HG21 VAL X  34       6.242   5.937  23.675  1.00  0.00           H
ATOM    519 HG22 VAL X  34       5.572   4.507  22.899  1.00  0.00           H
ATOM    520 HG23 VAL X  34       5.651   6.037  22.041  1.00  0.00           H
ATOM    521  N   MET X  35       1.205   6.900  23.550  0.00  0.00           N
ATOM    522  CA  MET X  35      -0.127   6.996  24.148  0.00  0.00           C
ATOM    523  C   MET X  35      -1.310   6.627  23.251  0.00  0.00           C
ATOM    524  O   MET X  35      -2.355   6.147  23.684  0.00  0.00           O
ATOM    525  CB  MET X  35      -0.352   8.414  24.683  0.00  0.00           C
ATOM    526  CG  MET X  35       0.422   8.683  25.972  0.00  0.00           C
ATOM    527  SD  MET X  35       0.110  10.333  26.625  0.00  0.00           S
ATOM    528  CE  MET X  35      -1.626  10.184  27.146  0.00  0.00           C
ATOM    529  H   MET X  35       1.791   7.718  23.467  1.00  0.00           H
ATOM    530  HA  MET X  35      -0.147   6.323  25.006  1.00  0.00           H
ATOM    531  HB3 MET X  35      -1.414   8.562  24.880  1.00  0.00           H
ATOM    532  HB2 MET X  35      -0.088   9.151  23.924  1.00  0.00           H
ATOM    533  HG3 MET X  35       1.493   8.577  25.801  1.00  0.00           H
ATOM    534  HG2 MET X  35       0.157   7.952  26.736  1.00  0.00           H
ATOM    535  HE1 MET X  35      -1.930  11.076  27.694  1.00  0.00           H
ATOM    536  HE2 MET X  35      -2.289  10.084  26.288  1.00  0.00           H
ATOM    537  HE3 MET X  35      -1.763   9.321  27.797  1.00  0.00           H
ATOM    538  N   ARG X  36      -1.116   6.913  21.965  0.00  0.00           N
ATOM    539  CA  ARG X  36      -2.102   6.558  21.014  0.00  0.00           C
ATOM    540  C   ARG X  36      -2.286   5.019  21.030  0.00  0.00           C
ATOM    541  O   ARG X  36      -3.355   4.425  21.153  0.00  0.00           O
ATOM    542  CB  ARG X  36      -1.760   7.111  19.616  0.00  0.00           C
ATOM    543  CG  ARG X  36      -2.178   8.583  19.455  0.00  0.00           C
ATOM    544  CD  ARG X  36      -1.672   9.210  18.150  0.00  0.00           C
ATOM    545  NE  ARG X  36      -2.296  10.516  17.895  0.00  0.00           N
ATOM    546  CZ  ARG X  36      -1.888  11.454  17.033  0.00  0.00           C
ATOM    547  NH1 ARG X  36      -0.801  11.273  16.278  0.00  0.00           N
ATOM    548  NH2 ARG X  36      -2.588  12.582  16.934  0.00  0.00           N
ATOM    549  H   ARG X  36      -0.269   7.380  21.674  1.00  0.00           H
ATOM    550  HA  ARG X  36      -3.044   7.016  21.315  1.00  0.00           H
ATOM    551  HB3 ARG X  36      -2.295   6.536  18.859  1.00  0.00           H
ATOM    552  HB2 ARG X  36      -0.699   6.980  19.400  1.00  0.00           H
ATOM    553  HG3 ARG X  36      -1.714   9.128  20.277  1.00  0.00           H
ATOM    554  HG2 ARG X  36      -3.253   8.722  19.581  1.00  0.00           H
ATOM    555  HD3 ARG X  36      -1.709   8.531  17.297  1.00  0.00           H
ATOM    556  HD2 ARG X  36      -0.621   9.448  18.311  1.00  0.00           H
ATOM    557  HE  ARG X  36      -3.187  10.682  18.381  1.00  0.00           H
ATOM    558 HH12 ARG X  36      -0.479  11.969  15.623  1.00  0.00           H
ATOM    559 HH11 ARG X  36      -0.265  10.421  16.320  1.00  0.00           H
ATOM    560 HH22 ARG X  36      -2.334  13.330  16.304  1.00  0.00           H
ATOM    561 HH21 ARG X  36      -3.407  12.738  17.505  1.00  0.00           H
ATOM    562  N   SER X  37      -1.113   4.410  20.992  0.00  0.00           N
ATOM    563  CA  SER X  37      -1.026   2.972  20.995  0.00  0.00           C
ATOM    564  C   SER X  37      -1.562   2.328  22.199  0.00  0.00           C
ATOM    565  O   SER X  37      -1.878   1.140  22.233  0.00  0.00           O
ATOM    566  CB  SER X  37       0.454   2.571  20.779  0.00  0.00           C
ATOM    567  OG  SER X  37       0.973   3.123  19.572  0.00  0.00           O
ATOM    568  H   SER X  37      -0.263   4.954  20.959  1.00  0.00           H
ATOM    569  HA  SER X  37      -1.518   2.570  20.110  1.00  0.00           H
ATOM    570  HB3 SER X  37       0.536   1.485  20.714  1.00  0.00           H
ATOM    571  HB2 SER X  37       1.090   2.862  21.614  1.00  0.00           H
ATOM    572  HG  SER X  37       1.186   4.060  19.729  1.00  0.00           H
ATOM    573  N   LEU X  38      -1.777   3.154  23.223  0.00  0.00           N
ATOM    574  CA  LEU X  38      -2.449   2.763  24.443  0.00  0.00           C
ATOM    575  C   LEU X  38      -3.920   3.200  24.668  0.00  0.00           C
ATOM    576  O   LEU X  38      -4.454   3.005  25.765  0.00  0.00           O
ATOM    577  CB  LEU X  38      -1.611   3.366  25.612  0.00  0.00           C
ATOM    578  CG  LEU X  38      -0.171   2.820  25.778  0.00  0.00           C
ATOM    579  CD1 LEU X  38       0.648   3.705  26.741  0.00  0.00           C
ATOM    580  CD2 LEU X  38      -0.145   1.340  26.206  0.00  0.00           C
ATOM    581  H   LEU X  38      -1.464   4.114  23.173  1.00  0.00           H
ATOM    582  HA  LEU X  38      -2.350   1.688  24.596  1.00  0.00           H
[truncated: 3,139,375 more chars]
