# Supplementary material for: Structural Transition States Explored With Minimalist Coarse Grained Models: Applications to Calmodulin
Source: Front Mol Biosci. 2019 Oct 15;6:104. doi: 10.3389/fmolb.2019.00104 (PMC6843051; doi:10.3389/fmolb.2019.00104)
Supplement: Supplementary file 2 [file Data_Sheet_2.ZIP › SI/MD_representative_trajectories/All_Atoms_after_Atomistic_Field_local_minimization/closed2openT300_bbfrozen.pdb]

CRYST1    0.000    0.000    0.000  90.00  90.00  90.00 P 1           1
ATOM      1  N   GLU X   1      22.668  -4.124  41.453  0.00  0.00           N
ATOM      2  CA  GLU X   1      22.899  -4.582  40.079  0.00  0.00           C
ATOM      3  C   GLU X   1      23.575  -3.360  39.324  0.00  0.00           C
ATOM      4  O   GLU X   1      23.118  -2.220  39.267  0.00  0.00           O
ATOM      5  CB  GLU X   1      21.577  -5.059  39.426  0.00  0.00           C
ATOM      6  CG  GLU X   1      21.739  -5.632  37.998  0.00  0.00           C
ATOM      7  CD  GLU X   1      20.442  -6.190  37.417  0.00  0.00           C
ATOM      8  OE1 GLU X   1      20.526  -7.115  36.587  0.00  0.00           O
ATOM      9  OE2 GLU X   1      19.355  -5.707  37.791  0.00  0.00           O
ATOM     10  H1  GLU X   1      23.545  -3.837  41.865  1.00  0.00           H
ATOM     11  H2  GLU X   1      22.028  -3.342  41.445  1.00  0.00           H
ATOM     12  H3  GLU X   1      22.272  -4.877  41.997  1.00  0.00           H
ATOM     13  HA  GLU X   1      23.597  -5.419  40.096  1.00  0.00           H
ATOM     14  HB3 GLU X   1      20.859  -4.237  39.400  1.00  0.00           H
ATOM     15  HB2 GLU X   1      21.124  -5.831  40.052  1.00  0.00           H
ATOM     16  HG3 GLU X   1      22.487  -6.427  38.005  1.00  0.00           H
ATOM     17  HG2 GLU X   1      22.111  -4.864  37.318  1.00  0.00           H
ATOM     18  N   GLN X   2      24.756  -3.669  38.774  0.00  0.00           N
ATOM     19  CA  GLN X   2      25.491  -2.816  38.018  0.00  0.00           C
ATOM     20  C   GLN X   2      24.966  -2.650  36.425  0.00  0.00           C
ATOM     21  O   GLN X   2      24.567  -3.533  35.667  0.00  0.00           O
ATOM     22  CB  GLN X   2      26.956  -3.302  38.002  0.00  0.00           C
ATOM     23  CG  GLN X   2      27.651  -3.243  39.380  0.00  0.00           C
ATOM     24  CD  GLN X   2      29.129  -3.640  39.326  0.00  0.00           C
ATOM     25  OE1 GLN X   2      29.575  -4.332  38.413  0.00  0.00           O
ATOM     26  NE2 GLN X   2      29.907  -3.226  40.317  0.00  0.00           N
ATOM     27  H   GLN X   2      25.152  -4.588  38.912  1.00  0.00           H
ATOM     28  HA  GLN X   2      25.504  -1.836  38.495  1.00  0.00           H
ATOM     29  HB3 GLN X   2      27.521  -2.684  37.302  1.00  0.00           H
ATOM     30  HB2 GLN X   2      27.004  -4.317  37.601  1.00  0.00           H
ATOM     31  HG3 GLN X   2      27.150  -3.902  40.089  1.00  0.00           H
ATOM     32  HG2 GLN X   2      27.572  -2.232  39.783  1.00  0.00           H
ATOM     33 HE22 GLN X   2      30.889  -3.465  40.338  1.00  0.00           H
ATOM     34 HE21 GLN X   2      29.536  -2.665  41.072  1.00  0.00           H
ATOM     35  N   LEU X   3      24.963  -1.363  36.092  0.00  0.00           N
ATOM     36  CA  LEU X   3      24.620  -0.822  34.800  0.00  0.00           C
ATOM     37  C   LEU X   3      26.022  -0.443  34.091  0.00  0.00           C
ATOM     38  O   LEU X   3      26.910   0.247  34.587  0.00  0.00           O
ATOM     39  CB  LEU X   3      23.713   0.416  34.991  0.00  0.00           C
ATOM     40  CG  LEU X   3      23.004   0.907  33.710  0.00  0.00           C
ATOM     41  CD1 LEU X   3      21.952  -0.107  33.219  0.00  0.00           C
ATOM     42  CD2 LEU X   3      22.399   2.313  33.908  0.00  0.00           C
ATOM     43  H   LEU X   3      25.218  -0.664  36.775  1.00  0.00           H
ATOM     44  HA  LEU X   3      24.155  -1.617  34.217  1.00  0.00           H
ATOM     45  HB3 LEU X   3      24.321   1.223  35.403  1.00  0.00           H
ATOM     46  HB2 LEU X   3      22.953   0.206  35.746  1.00  0.00           H
ATOM     47  HG  LEU X   3      23.763   1.007  32.932  1.00  0.00           H
ATOM     48 HD11 LEU X   3      20.975   0.344  33.042  1.00  0.00           H
ATOM     49 HD12 LEU X   3      22.265  -0.554  32.279  1.00  0.00           H
ATOM     50 HD13 LEU X   3      21.800  -0.924  33.925  1.00  0.00           H
ATOM     51 HD21 LEU X   3      22.569   2.935  33.029  1.00  0.00           H
ATOM     52 HD22 LEU X   3      21.323   2.286  34.080  1.00  0.00           H
ATOM     53 HD23 LEU X   3      22.838   2.837  34.757  1.00  0.00           H
ATOM     54  N   THR X   4      26.175  -1.028  32.896  0.00  0.00           N
ATOM     55  CA  THR X   4      27.243  -0.774  32.078  0.00  0.00           C
ATOM     56  C   THR X   4      27.468   0.764  31.654  0.00  0.00           C
ATOM     57  O   THR X   4      26.523   1.565  31.659  0.00  0.00           O
ATOM     58  CB  THR X   4      27.364  -1.747  30.873  0.00  0.00           C
ATOM     59  OG1 THR X   4      26.397  -1.507  29.866  0.00  0.00           O
ATOM     60  CG2 THR X   4      27.315  -3.230  31.277  0.00  0.00           C
ATOM     61  H   THR X   4      25.486  -1.687  32.565  1.00  0.00           H
ATOM     62  HA  THR X   4      28.072  -0.920  32.770  1.00  0.00           H
ATOM     63  HB  THR X   4      28.338  -1.583  30.408  1.00  0.00           H
ATOM     64  HG1 THR X   4      26.642  -2.043  29.097  1.00  0.00           H
ATOM     65 HG21 THR X   4      27.450  -3.883  30.414  1.00  0.00           H
ATOM     66 HG22 THR X   4      28.115  -3.461  31.982  1.00  0.00           H
ATOM     67 HG23 THR X   4      26.376  -3.504  31.755  1.00  0.00           H
ATOM     68  N   GLU X   5      28.656   1.066  31.114  0.00  0.00           N
ATOM     69  CA  GLU X   5      28.781   2.392  30.571  0.00  0.00           C
ATOM     70  C   GLU X   5      28.019   2.588  29.241  0.00  0.00           C
ATOM     71  O   GLU X   5      27.406   3.618  29.004  0.00  0.00           O
ATOM     72  CB  GLU X   5      30.294   2.669  30.395  0.00  0.00           C
ATOM     73  CG  GLU X   5      30.656   4.092  29.907  0.00  0.00           C
ATOM     74  CD  GLU X   5      32.159   4.360  29.846  0.00  0.00           C
ATOM     75  OE1 GLU X   5      32.951   3.398  29.803  0.00  0.00           O
ATOM     76  OE2 GLU X   5      32.536   5.548  29.836  0.00  0.00           O
ATOM     77  H   GLU X   5      29.396   0.379  31.106  1.00  0.00           H
ATOM     78  HA  GLU X   5      28.472   3.137  31.304  1.00  0.00           H
ATOM     79  HB3 GLU X   5      30.717   1.942  29.700  1.00  0.00           H
ATOM     80  HB2 GLU X   5      30.797   2.497  31.348  1.00  0.00           H
ATOM     81  HG3 GLU X   5      30.197   4.829  30.567  1.00  0.00           H
ATOM     82  HG2 GLU X   5      30.246   4.271  28.912  1.00  0.00           H
ATOM     83  N   GLU X   6      28.112   1.582  28.371  0.00  0.00           N
ATOM     84  CA  GLU X   6      27.402   1.627  27.077  0.00  0.00           C
ATOM     85  C   GLU X   6      25.937   1.816  27.297  0.00  0.00           C
ATOM     86  O   GLU X   6      25.334   2.655  26.612  0.00  0.00           O
ATOM     87  CB  GLU X   6      27.704   0.354  26.261  0.00  0.00           C
ATOM     88  CG  GLU X   6      29.209   0.141  25.981  0.00  0.00           C
ATOM     89  CD  GLU X   6      29.487  -1.107  25.148  0.00  0.00           C
ATOM     90  OE1 GLU X   6      28.994  -2.191  25.516  0.00  0.00           O
ATOM     91  OE2 GLU X   6      30.215  -0.992  24.143  0.00  0.00           O
ATOM     92  H   GLU X   6      28.675   0.773  28.593  1.00  0.00           H
ATOM     93  HA  GLU X   6      27.765   2.503  26.538  1.00  0.00           H
ATOM     94  HB3 GLU X   6      27.170   0.405  25.310  1.00  0.00           H
ATOM     95  HB2 GLU X   6      27.300  -0.517  26.779  1.00  0.00           H
ATOM     96  HG3 GLU X   6      29.767   0.050  26.913  1.00  0.00           H
ATOM     97  HG2 GLU X   6      29.611   1.015  25.465  1.00  0.00           H
ATOM     98  N   GLN X   7      25.353   1.125  28.275  0.00  0.00           N
ATOM     99  CA  GLN X   7      23.955   1.277  28.627  0.00  0.00           C
ATOM    100  C   GLN X   7      23.720   2.745  29.009  0.00  0.00           C
ATOM    101  O   GLN X   7      22.766   3.380  28.538  0.00  0.00           O
ATOM    102  CB  GLN X   7      23.503   0.264  29.691  0.00  0.00           C
ATOM    103  CG  GLN X   7      23.202  -1.110  29.057  0.00  0.00           C
ATOM    104  CD  GLN X   7      22.894  -2.179  30.096  0.00  0.00           C
ATOM    105  OE1 GLN X   7      21.741  -2.542  30.315  0.00  0.00           O
ATOM    106  NE2 GLN X   7      23.928  -2.692  30.745  0.00  0.00           N
ATOM    107  H   GLN X   7      25.889   0.457  28.811  1.00  0.00           H
ATOM    108  HA  GLN X   7      23.365   1.069  27.734  1.00  0.00           H
ATOM    109  HB3 GLN X   7      22.595   0.626  30.178  1.00  0.00           H
ATOM    110  HB2 GLN X   7      24.254   0.182  30.478  1.00  0.00           H
ATOM    111  HG3 GLN X   7      24.045  -1.443  28.450  1.00  0.00           H
ATOM    112  HG2 GLN X   7      22.355  -1.027  28.374  1.00  0.00           H
ATOM    113 HE22 GLN X   7      23.808  -3.438  31.414  1.00  0.00           H
ATOM    114 HE21 GLN X   7      24.863  -2.365  30.503  1.00  0.00           H
ATOM    115  N   ILE X   8      24.616   3.287  29.832  0.00  0.00           N
ATOM    116  CA  ILE X   8      24.503   4.687  30.246  0.00  0.00           C
ATOM    117  C   ILE X   8      24.657   5.578  28.959  0.00  0.00           C
ATOM    118  O   ILE X   8      23.909   6.538  28.801  0.00  0.00           O
ATOM    119  CB  ILE X   8      25.537   5.082  31.346  0.00  0.00           C
ATOM    120  CG1 ILE X   8      25.186   4.390  32.683  0.00  0.00           C
ATOM    121  CG2 ILE X   8      25.690   6.602  31.575  0.00  0.00           C
ATOM    122  CD1 ILE X   8      26.330   4.380  33.709  0.00  0.00           C
ATOM    123  H   ILE X   8      25.385   2.731  30.178  1.00  0.00           H
ATOM    124  HA  ILE X   8      23.522   4.857  30.690  1.00  0.00           H
ATOM    125  HB  ILE X   8      26.513   4.714  31.038  1.00  0.00           H
ATOM    126 HG13 ILE X   8      24.888   3.357  32.504  1.00  0.00           H
ATOM    127 HG12 ILE X   8      24.310   4.869  33.123  1.00  0.00           H
ATOM    128 HG21 ILE X   8      26.380   6.815  32.391  1.00  0.00           H
ATOM    129 HG22 ILE X   8      26.087   7.109  30.696  1.00  0.00           H
ATOM    130 HG23 ILE X   8      24.732   7.060  31.823  1.00  0.00           H
ATOM    131 HD11 ILE X   8      26.270   3.496  34.344  1.00  0.00           H
ATOM    132 HD12 ILE X   8      27.308   4.367  33.227  1.00  0.00           H
ATOM    133 HD13 ILE X   8      26.287   5.256  34.356  1.00  0.00           H
ATOM    134  N   ALA X   9      25.586   5.253  28.063  0.00  0.00           N
ATOM    135  CA  ALA X   9      25.743   5.941  26.883  0.00  0.00           C
ATOM    136  C   ALA X   9      24.470   5.932  26.006  0.00  0.00           C
ATOM    137  O   ALA X   9      24.053   6.899  25.371  0.00  0.00           O
ATOM    138  CB  ALA X   9      26.967   5.428  26.104  0.00  0.00           C
ATOM    139  H   ALA X   9      26.207   4.476  28.239  1.00  0.00           H
ATOM    140  HA  ALA X   9      25.982   6.977  27.123  1.00  0.00           H
ATOM    141  HB1 ALA X   9      27.214   6.117  25.295  1.00  0.00           H
ATOM    142  HB2 ALA X   9      27.847   5.347  26.743  1.00  0.00           H
ATOM    143  HB3 ALA X   9      26.790   4.459  25.643  1.00  0.00           H
ATOM    144  N   GLU X  10      23.863   4.747  26.000  0.00  0.00           N
ATOM    145  CA  GLU X  10      22.621   4.638  25.141  0.00  0.00           C
ATOM    146  C   GLU X  10      21.525   5.603  25.664  0.00  0.00           C
ATOM    147  O   GLU X  10      20.856   6.317  24.925  0.00  0.00           O
ATOM    148  CB  GLU X  10      22.078   3.186  25.181  0.00  0.00           C
ATOM    149  CG  GLU X  10      22.880   2.143  24.368  0.00  0.00           C
ATOM    150  CD  GLU X  10      22.704   2.236  22.854  0.00  0.00           C
ATOM    151  OE1 GLU X  10      21.620   2.649  22.397  0.00  0.00           O
ATOM    152  OE2 GLU X  10      23.633   1.815  22.137  0.00  0.00           O
ATOM    153  H   GLU X  10      24.236   3.986  26.549  1.00  0.00           H
ATOM    154  HA  GLU X  10      22.856   4.853  24.098  1.00  0.00           H
ATOM    155  HB3 GLU X  10      21.041   3.173  24.844  1.00  0.00           H
ATOM    156  HB2 GLU X  10      22.028   2.842  26.212  1.00  0.00           H
ATOM    157  HG3 GLU X  10      22.575   1.142  24.675  1.00  0.00           H
ATOM    158  HG2 GLU X  10      23.941   2.221  24.599  1.00  0.00           H
ATOM    159  N   PHE X  11      21.365   5.608  26.986  0.00  0.00           N
ATOM    160  CA  PHE X  11      20.352   6.462  27.534  0.00  0.00           C
ATOM    161  C   PHE X  11      20.748   7.979  27.322  0.00  0.00           C
ATOM    162  O   PHE X  11      19.897   8.798  26.994  0.00  0.00           O
ATOM    163  CB  PHE X  11      20.195   6.162  29.041  0.00  0.00           C
ATOM    164  CG  PHE X  11      19.829   4.728  29.410  0.00  0.00           C
ATOM    165  CD1 PHE X  11      20.462   4.090  30.498  0.00  0.00           C
ATOM    166  CD2 PHE X  11      18.769   4.062  28.758  0.00  0.00           C
ATOM    167  CE1 PHE X  11      20.090   2.803  30.865  0.00  0.00           C
ATOM    168  CE2 PHE X  11      18.407   2.778  29.143  0.00  0.00           C
ATOM    169  CZ  PHE X  11      19.071   2.147  30.187  0.00  0.00           C
ATOM    170  H   PHE X  11      21.948   5.023  27.567  1.00  0.00           H
ATOM    171  HA  PHE X  11      19.410   6.267  27.022  1.00  0.00           H
ATOM    172  HB3 PHE X  11      19.440   6.826  29.462  1.00  0.00           H
ATOM    173  HB2 PHE X  11      21.126   6.421  29.550  1.00  0.00           H
ATOM    174  HD1 PHE X  11      21.246   4.591  31.046  1.00  0.00           H
ATOM    175  HD2 PHE X  11      18.234   4.545  27.957  1.00  0.00           H
ATOM    176  HE1 PHE X  11      20.592   2.311  31.684  1.00  0.00           H
ATOM    177  HE2 PHE X  11      17.601   2.271  28.630  1.00  0.00           H
ATOM    178  HZ  PHE X  11      18.786   1.147  30.481  1.00  0.00           H
ATOM    179  N   LYS X  12      22.031   8.309  27.460  0.00  0.00           N
ATOM    180  CA  LYS X  12      22.493   9.617  27.198  0.00  0.00           C
ATOM    181  C   LYS X  12      22.233  10.089  25.803  0.00  0.00           C
ATOM    182  O   LYS X  12      21.779  11.214  25.610  0.00  0.00           O
ATOM    183  CB  LYS X  12      23.962   9.791  27.634  0.00  0.00           C
ATOM    184  CG  LYS X  12      24.121   9.906  29.163  0.00  0.00           C
ATOM    185  CD  LYS X  12      25.579  10.124  29.597  0.00  0.00           C
ATOM    186  CE  LYS X  12      25.712  10.374  31.112  0.00  0.00           C
ATOM    187  NZ  LYS X  12      27.110  10.600  31.521  0.00  0.00           N
ATOM    188  H   LYS X  12      22.701   7.615  27.759  1.00  0.00           H
ATOM    189  HA  LYS X  12      21.881  10.261  27.830  1.00  0.00           H
ATOM    190  HB3 LYS X  12      24.355  10.711  27.196  1.00  0.00           H
ATOM    191  HB2 LYS X  12      24.577   8.984  27.235  1.00  0.00           H
ATOM    192  HG3 LYS X  12      23.723   9.014  29.648  1.00  0.00           H
ATOM    193  HG2 LYS X  12      23.510  10.736  29.522  1.00  0.00           H
ATOM    194  HD3 LYS X  12      25.996  10.968  29.046  1.00  0.00           H
ATOM    195  HD2 LYS X  12      26.167   9.251  29.312  1.00  0.00           H
ATOM    196  HE3 LYS X  12      25.311   9.528  31.671  1.00  0.00           H
ATOM    197  HE2 LYS X  12      25.121  11.245  31.400  1.00  0.00           H
ATOM    198  HZ1 LYS X  12      27.154  10.760  32.513  1.00  0.00           H
ATOM    199  HZ2 LYS X  12      27.685   9.805  31.308  1.00  0.00           H
ATOM    200  HZ3 LYS X  12      27.491  11.408  31.061  1.00  0.00           H
ATOM    201  N   GLU X  13      22.437   9.216  24.826  0.00  0.00           N
ATOM    202  CA  GLU X  13      22.218   9.502  23.410  0.00  0.00           C
ATOM    203  C   GLU X  13      20.653   9.846  23.197  0.00  0.00           C
ATOM    204  O   GLU X  13      20.219  10.803  22.573  0.00  0.00           O
ATOM    205  CB  GLU X  13      22.708   8.330  22.539  0.00  0.00           C
ATOM    206  CG  GLU X  13      24.249   8.318  22.405  0.00  0.00           C
ATOM    207  CD  GLU X  13      24.816   7.125  21.639  0.00  0.00           C
ATOM    208  OE1 GLU X  13      24.046   6.389  20.993  0.00  0.00           O
ATOM    209  OE2 GLU X  13      26.053   6.961  21.667  0.00  0.00           O
ATOM    210  H   GLU X  13      22.765   8.285  25.041  1.00  0.00           H
ATOM    211  HA  GLU X  13      22.831  10.349  23.101  1.00  0.00           H
ATOM    212  HB3 GLU X  13      22.260   8.401  21.547  1.00  0.00           H
ATOM    213  HB2 GLU X  13      22.367   7.382  22.957  1.00  0.00           H
ATOM    214  HG3 GLU X  13      24.714   8.347  23.390  1.00  0.00           H
ATOM    215  HG2 GLU X  13      24.574   9.226  21.895  1.00  0.00           H
ATOM    216  N   ALA X  14      19.870   8.885  23.689  0.00  0.00           N
ATOM    217  CA  ALA X  14      18.428   9.054  23.503  0.00  0.00           C
ATOM    218  C   ALA X  14      17.937  10.364  24.210  0.00  0.00           C
ATOM    219  O   ALA X  14      17.157  11.138  23.665  0.00  0.00           O
ATOM    220  CB  ALA X  14      17.702   7.830  24.085  0.00  0.00           C
ATOM    221  H   ALA X  14      20.280   8.092  24.161  1.00  0.00           H
ATOM    222  HA  ALA X  14      18.195   9.098  22.439  1.00  0.00           H
ATOM    223  HB1 ALA X  14      16.621   7.930  23.973  1.00  0.00           H
ATOM    224  HB2 ALA X  14      18.002   6.914  23.577  1.00  0.00           H
ATOM    225  HB3 ALA X  14      17.912   7.705  25.148  1.00  0.00           H
ATOM    226  N   PHE X  15      18.433  10.599  25.423  0.00  0.00           N
ATOM    227  CA  PHE X  15      18.036  11.804  26.128  0.00  0.00           C
ATOM    228  C   PHE X  15      18.496  13.061  25.357  0.00  0.00           C
ATOM    229  O   PHE X  15      17.828  14.089  25.262  0.00  0.00           O
ATOM    230  CB  PHE X  15      18.619  11.624  27.547  0.00  0.00           C
ATOM    231  CG  PHE X  15      18.882  12.802  28.447  0.00  0.00           C
ATOM    232  CD1 PHE X  15      20.174  13.369  28.495  0.00  0.00           C
ATOM    233  CD2 PHE X  15      17.846  13.343  29.229  0.00  0.00           C
ATOM    234  CE1 PHE X  15      20.442  14.388  29.394  0.00  0.00           C
ATOM    235  CE2 PHE X  15      18.140  14.363  30.118  0.00  0.00           C
ATOM    236  CZ  PHE X  15      19.433  14.864  30.218  0.00  0.00           C
ATOM    237  H   PHE X  15      19.077   9.943  25.841  1.00  0.00           H
ATOM    238  HA  PHE X  15      16.949  11.821  26.200  1.00  0.00           H
ATOM    239  HB3 PHE X  15      19.593  11.146  27.469  1.00  0.00           H
ATOM    240  HB2 PHE X  15      17.995  10.917  28.096  1.00  0.00           H
ATOM    241  HD1 PHE X  15      20.967  12.987  27.866  1.00  0.00           H
ATOM    242  HD2 PHE X  15      16.842  12.944  29.170  1.00  0.00           H
ATOM    243  HE1 PHE X  15      21.436  14.808  29.458  1.00  0.00           H
ATOM    244  HE2 PHE X  15      17.356  14.772  30.739  1.00  0.00           H
ATOM    245  HZ  PHE X  15      19.646  15.651  30.925  1.00  0.00           H
ATOM    246  N   ALA X  16      19.704  12.931  24.811  0.00  0.00           N
ATOM    247  CA  ALA X  16      20.252  14.129  24.085  0.00  0.00           C
ATOM    248  C   ALA X  16      19.516  14.455  22.833  0.00  0.00           C
ATOM    249  O   ALA X  16      19.365  15.617  22.460  0.00  0.00           O
ATOM    250  CB  ALA X  16      21.745  13.910  23.796  0.00  0.00           C
ATOM    251  H   ALA X  16      20.205  12.058  24.896  1.00  0.00           H
ATOM    252  HA  ALA X  16      20.159  14.986  24.752  1.00  0.00           H
ATOM    253  HB1 ALA X  16      22.174  14.764  23.270  1.00  0.00           H
ATOM    254  HB2 ALA X  16      22.308  13.782  24.720  1.00  0.00           H
ATOM    255  HB3 ALA X  16      21.908  13.025  23.180  1.00  0.00           H
ATOM    256  N   LEU X  17      18.965  13.417  22.206  0.00  0.00           N
ATOM    257  CA  LEU X  17      18.115  13.636  20.979  0.00  0.00           C
ATOM    258  C   LEU X  17      16.817  14.419  21.193  0.00  0.00           C
ATOM    259  O   LEU X  17      16.137  14.896  20.286  0.00  0.00           O
ATOM    260  CB  LEU X  17      17.783  12.270  20.322  0.00  0.00           C
ATOM    261  CG  LEU X  17      18.952  11.499  19.649  0.00  0.00           C
ATOM    262  CD1 LEU X  17      18.462  10.160  19.057  0.00  0.00           C
ATOM    263  CD2 LEU X  17      19.796  12.319  18.654  0.00  0.00           C
ATOM    264  H   LEU X  17      19.116  12.480  22.552  1.00  0.00           H
ATOM    265  HA  LEU X  17      18.716  14.187  20.256  1.00  0.00           H
ATOM    266  HB3 LEU X  17      17.011  12.425  19.569  1.00  0.00           H
ATOM    267  HB2 LEU X  17      17.315  11.626  21.067  1.00  0.00           H
ATOM    268  HG  LEU X  17      19.656  11.232  20.418  1.00  0.00           H
ATOM    269 HD11 LEU X  17      19.018   9.322  19.480  1.00  0.00           H
ATOM    270 HD12 LEU X  17      17.407   9.982  19.269  1.00  0.00           H
ATOM    271 HD13 LEU X  17      18.573  10.109  17.973  1.00  0.00           H
ATOM    272 HD21 LEU X  17      19.943  11.801  17.709  1.00  0.00           H
ATOM    273 HD22 LEU X  17      19.345  13.279  18.426  1.00  0.00           H
ATOM    274 HD23 LEU X  17      20.789  12.520  19.060  1.00  0.00           H
ATOM    275  N   PHE X  18      16.431  14.429  22.465  0.00  0.00           N
ATOM    276  CA  PHE X  18      15.164  15.113  22.804  0.00  0.00           C
ATOM    277  C   PHE X  18      15.493  16.410  23.558  0.00  0.00           C
ATOM    278  O   PHE X  18      14.668  17.297  23.719  0.00  0.00           O
ATOM    279  CB  PHE X  18      14.287  14.206  23.703  0.00  0.00           C
ATOM    280  CG  PHE X  18      13.494  13.080  23.059  0.00  0.00           C
ATOM    281  CD1 PHE X  18      12.084  13.088  23.124  0.00  0.00           C
ATOM    282  CD2 PHE X  18      14.143  11.995  22.434  0.00  0.00           C
ATOM    283  CE1 PHE X  18      11.358  12.023  22.609  0.00  0.00           C
ATOM    284  CE2 PHE X  18      13.399  10.937  21.928  0.00  0.00           C
ATOM    285  CZ  PHE X  18      12.012  10.948  22.022  0.00  0.00           C
ATOM    286  H   PHE X  18      16.998  13.978  23.168  1.00  0.00           H
ATOM    287  HA  PHE X  18      14.670  15.385  21.871  1.00  0.00           H
ATOM    288  HB3 PHE X  18      13.576  14.827  24.249  1.00  0.00           H
ATOM    289  HB2 PHE X  18      14.915  13.751  24.469  1.00  0.00           H
ATOM    290  HD1 PHE X  18      11.563  13.908  23.596  1.00  0.00           H
ATOM    291  HD2 PHE X  18      15.219  11.969  22.364  1.00  0.00           H
ATOM    292  HE1 PHE X  18      10.280  12.027  22.677  1.00  0.00           H
ATOM    293  HE2 PHE X  18      13.902  10.102  21.461  1.00  0.00           H
ATOM    294  HZ  PHE X  18      11.440  10.121  21.626  1.00  0.00           H
ATOM    295  N   ASP X  19      16.736  16.487  24.023  0.00  0.00           N
ATOM    296  CA  ASP X  19      17.205  17.675  24.775  0.00  0.00           C
ATOM    297  C   ASP X  19      18.094  18.348  23.760  0.00  0.00           C
ATOM    298  O   ASP X  19      19.317  18.300  23.897  0.00  0.00           O
ATOM    299  CB  ASP X  19      18.061  17.264  26.028  0.00  0.00           C
ATOM    300  CG  ASP X  19      18.827  18.386  26.769  0.00  0.00           C
ATOM    301  OD1 ASP X  19      18.483  19.579  26.649  0.00  0.00           O
ATOM    302  OD2 ASP X  19      19.794  18.053  27.485  0.00  0.00           O
ATOM    303  H   ASP X  19      17.382  15.726  23.866  1.00  0.00           H
ATOM    304  HA  ASP X  19      16.450  18.288  25.267  1.00  0.00           H
ATOM    305  HB3 ASP X  19      18.795  16.521  25.720  1.00  0.00           H
ATOM    306  HB2 ASP X  19      17.425  16.784  26.766  1.00  0.00           H
ATOM    307  N   LYS X  20      17.500  18.990  22.759  0.00  0.00           N
ATOM    308  CA  LYS X  20      18.286  19.648  21.679  0.00  0.00           C
ATOM    309  C   LYS X  20      19.290  20.665  22.095  0.00  0.00           C
ATOM    310  O   LYS X  20      20.457  20.596  21.700  0.00  0.00           O
ATOM    311  CB  LYS X  20      17.411  20.081  20.469  0.00  0.00           C
ATOM    312  CG  LYS X  20      15.923  20.424  20.726  0.00  0.00           C
ATOM    313  CD  LYS X  20      14.915  19.711  19.795  0.00  0.00           C
ATOM    314  CE  LYS X  20      14.791  18.179  19.995  0.00  0.00           C
ATOM    315  NZ  LYS X  20      15.788  17.399  19.233  0.00  0.00           N
ATOM    316  H   LYS X  20      16.492  19.040  22.718  1.00  0.00           H
ATOM    317  HA  LYS X  20      18.882  18.842  21.251  1.00  0.00           H
ATOM    318  HB3 LYS X  20      17.462  19.277  19.741  1.00  0.00           H
ATOM    319  HB2 LYS X  20      17.885  20.908  19.935  1.00  0.00           H
ATOM    320  HG3 LYS X  20      15.805  21.501  20.588  1.00  0.00           H
ATOM    321  HG2 LYS X  20      15.628  20.261  21.760  1.00  0.00           H
ATOM    322  HD3 LYS X  20      15.153  19.944  18.757  1.00  0.00           H
ATOM    323  HD2 LYS X  20      13.935  20.157  19.965  1.00  0.00           H
ATOM    324  HE3 LYS X  20      13.805  17.846  19.671  1.00  0.00           H
ATOM    325  HE2 LYS X  20      14.857  17.935  21.054  1.00  0.00           H
ATOM    326  HZ1 LYS X  20      15.750  16.415  19.498  1.00  0.00           H
ATOM    327  HZ2 LYS X  20      15.628  17.463  18.241  1.00  0.00           H
ATOM    328  HZ3 LYS X  20      16.722  17.717  19.427  1.00  0.00           H
ATOM    329  N   ASP X  21      18.883  21.572  22.972  0.00  0.00           N
ATOM    330  CA  ASP X  21      19.771  22.602  23.477  0.00  0.00           C
ATOM    331  C   ASP X  21      20.899  22.175  24.452  0.00  0.00           C
ATOM    332  O   ASP X  21      21.864  22.901  24.680  0.00  0.00           O
ATOM    333  CB  ASP X  21      19.023  23.839  24.051  0.00  0.00           C
ATOM    334  CG  ASP X  21      18.196  24.653  23.051  0.00  0.00           C
ATOM    335  OD1 ASP X  21      18.446  24.571  21.831  0.00  0.00           O
ATOM    336  OD2 ASP X  21      17.385  25.485  23.505  0.00  0.00           O
ATOM    337  H   ASP X  21      17.930  21.558  23.307  1.00  0.00           H
ATOM    338  HA  ASP X  21      20.286  22.990  22.598  1.00  0.00           H
ATOM    339  HB3 ASP X  21      19.738  24.523  24.512  1.00  0.00           H
ATOM    340  HB2 ASP X  21      18.358  23.490  24.844  1.00  0.00           H
ATOM    341  N   GLY X  22      20.756  20.976  24.996  0.00  0.00           N
ATOM    342  CA  GLY X  22      21.794  20.473  25.904  0.00  0.00           C
ATOM    343  C   GLY X  22      21.779  21.065  27.205  0.00  0.00           C
ATOM    344  O   GLY X  22      22.828  21.253  27.825  0.00  0.00           O
ATOM    345  H   GLY X  22      19.940  20.420  24.784  1.00  0.00           H
ATOM    346  HA3 GLY X  22      22.774  20.623  25.451  1.00  0.00           H
ATOM    347  HA2 GLY X  22      21.698  19.391  25.998  1.00  0.00           H
ATOM    348  N   ASP X  23      20.584  21.384  27.693  0.00  0.00           N
ATOM    349  CA  ASP X  23      20.576  22.120  29.110  0.00  0.00           C
ATOM    350  C   ASP X  23      20.221  21.115  30.196  0.00  0.00           C
ATOM    351  O   ASP X  23      20.135  21.430  31.367  0.00  0.00           O
ATOM    352  CB  ASP X  23      19.487  23.232  29.163  0.00  0.00           C
ATOM    353  CG  ASP X  23      19.711  24.449  28.265  0.00  0.00           C
ATOM    354  OD1 ASP X  23      20.875  24.785  27.964  0.00  0.00           O
ATOM    355  OD2 ASP X  23      18.723  25.170  28.020  0.00  0.00           O
ATOM    356  H   ASP X  23      19.749  21.159  27.171  1.00  0.00           H
ATOM    357  HA  ASP X  23      21.466  22.714  29.317  1.00  0.00           H
ATOM    358  HB3 ASP X  23      19.382  23.608  30.183  1.00  0.00           H
ATOM    359  HB2 ASP X  23      18.531  22.783  28.887  1.00  0.00           H
ATOM    360  N   GLY X  24      19.959  19.884  29.793  0.00  0.00           N
ATOM    361  CA  GLY X  24      19.662  18.852  30.823  0.00  0.00           C
ATOM    362  C   GLY X  24      18.119  18.475  30.558  0.00  0.00           C
ATOM    363  O   GLY X  24      17.708  17.325  30.403  0.00  0.00           O
ATOM    364  H   GLY X  24      19.964  19.664  28.807  1.00  0.00           H
ATOM    365  HA3 GLY X  24      19.760  19.294  31.815  1.00  0.00           H
ATOM    366  HA2 GLY X  24      20.283  17.975  30.644  1.00  0.00           H
ATOM    367  N   THR X  25      17.311  19.532  30.642  0.00  0.00           N
ATOM    368  CA  THR X  25      15.893  19.153  30.603  0.00  0.00           C
ATOM    369  C   THR X  25      15.262  19.443  29.251  0.00  0.00           C
ATOM    370  O   THR X  25      15.644  20.140  28.311  0.00  0.00           O
ATOM    371  CB  THR X  25      15.182  20.030  31.675  0.00  0.00           C
ATOM    372  OG1 THR X  25      15.324  21.429  31.460  0.00  0.00           O
ATOM    373  CG2 THR X  25      15.657  19.732  33.108  0.00  0.00           C
ATOM    374  H   THR X  25      17.701  20.460  30.721  1.00  0.00           H
ATOM    375  HA  THR X  25      15.708  18.138  30.956  1.00  0.00           H
ATOM    376  HB  THR X  25      14.123  19.797  31.639  1.00  0.00           H
ATOM    377  HG1 THR X  25      14.876  21.887  32.184  1.00  0.00           H
ATOM    378 HG21 THR X  25      15.088  20.298  33.846  1.00  0.00           H
ATOM    379 HG22 THR X  25      15.526  18.676  33.345  1.00  0.00           H
ATOM    380 HG23 THR X  25      16.712  19.969  33.250  1.00  0.00           H
ATOM    381  N   ILE X  26      14.285  18.550  29.131  0.00  0.00           N
ATOM    382  CA  ILE X  26      13.337  18.202  27.958  0.00  0.00           C
ATOM    383  C   ILE X  26      12.081  19.093  28.010  0.00  0.00           C
ATOM    384  O   ILE X  26      11.267  18.793  28.887  0.00  0.00           O
ATOM    385  CB  ILE X  26      12.896  16.703  27.883  0.00  0.00           C
ATOM    386  CG1 ILE X  26      13.998  15.675  28.229  0.00  0.00           C
ATOM    387  CG2 ILE X  26      12.198  16.355  26.550  0.00  0.00           C
ATOM    388  CD1 ILE X  26      15.069  15.485  27.159  0.00  0.00           C
ATOM    389  H   ILE X  26      14.055  17.945  29.907  1.00  0.00           H
ATOM    390  HA  ILE X  26      13.871  18.549  27.074  1.00  0.00           H
ATOM    391  HB  ILE X  26      12.131  16.551  28.639  1.00  0.00           H
ATOM    392 HG13 ILE X  26      13.527  14.705  28.393  1.00  0.00           H
ATOM    393 HG12 ILE X  26      14.474  15.919  29.178  1.00  0.00           H
ATOM    394 HG21 ILE X  26      11.913  15.303  26.514  1.00  0.00           H
ATOM    395 HG22 ILE X  26      11.287  16.937  26.407  1.00  0.00           H
ATOM    396 HG23 ILE X  26      12.846  16.557  25.698  1.00  0.00           H
ATOM    397 HD11 ILE X  26      14.818  14.651  26.508  1.00  0.00           H
ATOM    398 HD12 ILE X  26      15.184  16.377  26.545  1.00  0.00           H
ATOM    399 HD13 ILE X  26      16.032  15.254  27.616  1.00  0.00           H
ATOM    400  N   THR X  27      11.909  20.110  27.175  0.00  0.00           N
ATOM    401  CA  THR X  27      10.550  20.764  27.460  0.00  0.00           C
ATOM    402  C   THR X  27       9.661  20.277  26.374  0.00  0.00           C
ATOM    403  O   THR X  27      10.028  19.484  25.508  0.00  0.00           O
ATOM    404  CB  THR X  27      10.757  22.305  27.293  0.00  0.00           C
ATOM    405  OG1 THR X  27      11.362  22.638  26.049  0.00  0.00           O
ATOM    406  CG2 THR X  27      11.641  22.923  28.386  0.00  0.00           C
ATOM    407  H   THR X  27      12.623  20.333  26.497  1.00  0.00           H
ATOM    408  HA  THR X  27      10.169  20.524  28.453  1.00  0.00           H
ATOM    409  HB  THR X  27       9.792  22.814  27.331  1.00  0.00           H
ATOM    410  HG1 THR X  27      12.278  22.270  26.048  1.00  0.00           H
ATOM    411 HG21 THR X  27      11.806  23.986  28.208  1.00  0.00           H
ATOM    412 HG22 THR X  27      11.167  22.835  29.359  1.00  0.00           H
ATOM    413 HG23 THR X  27      12.618  22.441  28.445  1.00  0.00           H
ATOM    414  N   THR X  28       8.405  20.703  26.484  0.00  0.00           N
ATOM    415  CA  THR X  28       7.279  20.355  25.592  0.00  0.00           C
ATOM    416  C   THR X  28       7.690  20.748  24.136  0.00  0.00           C
ATOM    417  O   THR X  28       7.444  19.935  23.251  0.00  0.00           O
ATOM    418  CB  THR X  28       5.995  21.149  25.959  0.00  0.00           C
ATOM    419  OG1 THR X  28       6.294  22.528  26.152  0.00  0.00           O
ATOM    420  CG2 THR X  28       5.322  20.662  27.245  0.00  0.00           C
ATOM    421  H   THR X  28       8.147  21.327  27.235  1.00  0.00           H
ATOM    422  HA  THR X  28       7.131  19.276  25.629  1.00  0.00           H
ATOM    423  HB  THR X  28       5.272  21.064  25.144  1.00  0.00           H
ATOM    424  HG1 THR X  28       5.467  22.994  26.344  1.00  0.00           H
ATOM    425 HG21 THR X  28       4.397  21.208  27.429  1.00  0.00           H
ATOM    426 HG22 THR X  28       5.060  19.607  27.168  1.00  0.00           H
ATOM    427 HG23 THR X  28       5.965  20.790  28.116  1.00  0.00           H
ATOM    428  N   LYS X  29       8.349  21.879  23.892  0.00  0.00           N
ATOM    429  CA  LYS X  29       8.886  22.253  22.681  0.00  0.00           C
ATOM    430  C   LYS X  29       9.817  21.120  22.089  0.00  0.00           C
ATOM    431  O   LYS X  29       9.712  20.705  20.938  0.00  0.00           O
ATOM    432  CB  LYS X  29       9.584  23.625  22.766  0.00  0.00           C
ATOM    433  CG  LYS X  29       8.632  24.782  23.123  0.00  0.00           C
ATOM    434  CD  LYS X  29       9.345  26.144  23.153  0.00  0.00           C
ATOM    435  CE  LYS X  29       8.397  27.304  23.515  0.00  0.00           C
ATOM    436  NZ  LYS X  29       9.089  28.604  23.539  0.00  0.00           N
ATOM    437  H   LYS X  29       8.490  22.551  24.633  1.00  0.00           H
ATOM    438  HA  LYS X  29       8.030  22.270  22.007  1.00  0.00           H
ATOM    439  HB3 LYS X  29      10.049  23.838  21.802  1.00  0.00           H
ATOM    440  HB2 LYS X  29      10.401  23.579  23.488  1.00  0.00           H
ATOM    441  HG3 LYS X  29       8.172  24.597  24.095  1.00  0.00           H
ATOM    442  HG2 LYS X  29       7.814  24.812  22.401  1.00  0.00           H
ATOM    443  HD3 LYS X  29       9.799  26.331  22.178  1.00  0.00           H
ATOM    444  HD2 LYS X  29      10.166  26.102  23.870  1.00  0.00           H
ATOM    445  HE3 LYS X  29       7.947  27.128  24.493  1.00  0.00           H
ATOM    446  HE2 LYS X  29       7.577  27.357  22.797  1.00  0.00           H
ATOM    447  HZ1 LYS X  29       8.438  29.332  23.779  1.00  0.00           H
ATOM    448  HZ2 LYS X  29       9.825  28.608  24.222  1.00  0.00           H
ATOM    449  HZ3 LYS X  29       9.479  28.821  22.640  1.00  0.00           H
ATOM    450  N   GLU X  30      10.725  20.663  22.942  0.00  0.00           N
ATOM    451  CA  GLU X  30      11.659  19.641  22.530  0.00  0.00           C
ATOM    452  C   GLU X  30      11.021  18.367  22.212  0.00  0.00           C
ATOM    453  O   GLU X  30      11.260  17.765  21.159  0.00  0.00           O
ATOM    454  CB  GLU X  30      12.813  19.714  23.523  0.00  0.00           C
ATOM    455  CG  GLU X  30      13.385  21.157  23.621  0.00  0.00           C
ATOM    456  CD  GLU X  30      14.373  21.334  24.747  0.00  0.00           C
ATOM    457  OE1 GLU X  30      13.869  21.571  25.863  0.00  0.00           O
ATOM    458  OE2 GLU X  30      15.586  21.316  24.466  0.00  0.00           O
ATOM    459  H   GLU X  30      10.764  21.030  23.882  1.00  0.00           H
ATOM    460  HA  GLU X  30      12.228  19.991  21.669  1.00  0.00           H
ATOM    461  HB3 GLU X  30      13.614  19.148  23.081  1.00  0.00           H
ATOM    462  HB2 GLU X  30      12.566  19.280  24.493  1.00  0.00           H
ATOM    463  HG3 GLU X  30      12.621  21.914  23.786  1.00  0.00           H
ATOM    464  HG2 GLU X  30      13.858  21.437  22.680  1.00  0.00           H
ATOM    465  N   LEU X  31      10.186  17.899  23.140  0.00  0.00           N
ATOM    466  CA  LEU X  31       9.499  16.582  22.950  0.00  0.00           C
ATOM    467  C   LEU X  31       8.601  16.656  21.646  0.00  0.00           C
ATOM    468  O   LEU X  31       8.587  15.727  20.846  0.00  0.00           O
ATOM    469  CB  LEU X  31       8.666  16.274  24.221  0.00  0.00           C
ATOM    470  CG  LEU X  31       8.502  14.776  24.563  0.00  0.00           C
ATOM    471  CD1 LEU X  31       7.809  14.596  25.930  0.00  0.00           C
ATOM    472  CD2 LEU X  31       7.789  13.970  23.464  0.00  0.00           C
ATOM    473  H   LEU X  31      10.013  18.434  23.979  1.00  0.00           H
ATOM    474  HA  LEU X  31      10.258  15.813  22.805  1.00  0.00           H
ATOM    475  HB3 LEU X  31       7.689  16.758  24.160  1.00  0.00           H
ATOM    476  HB2 LEU X  31       9.161  16.739  25.074  1.00  0.00           H
ATOM    477  HG  LEU X  31       9.504  14.359  24.670  1.00  0.00           H
ATOM    478 HD11 LEU X  31       8.404  13.963  26.589  1.00  0.00           H
ATOM    479 HD12 LEU X  31       7.668  15.546  26.444  1.00  0.00           H
ATOM    480 HD13 LEU X  31       6.823  14.140  25.843  1.00  0.00           H
ATOM    481 HD21 LEU X  31       7.318  13.070  23.857  1.00  0.00           H
ATOM    482 HD22 LEU X  31       7.017  14.554  22.963  1.00  0.00           H
ATOM    483 HD23 LEU X  31       8.503  13.648  22.706  1.00  0.00           H
ATOM    484  N   GLY X  32       7.899  17.770  21.447  0.00  0.00           N
ATOM    485  CA  GLY X  32       7.122  17.944  20.287  0.00  0.00           C
ATOM    486  C   GLY X  32       7.940  17.959  19.007  0.00  0.00           C
ATOM    487  O   GLY X  32       7.534  17.447  17.966  0.00  0.00           O
ATOM    488  H   GLY X  32       7.918  18.509  22.135  1.00  0.00           H
ATOM    489  HA3 GLY X  32       6.557  18.873  20.366  1.00  0.00           H
ATOM    490  HA2 GLY X  32       6.375  17.152  20.230  1.00  0.00           H
ATOM    491  N   THR X  33       9.138  18.531  19.112  0.00  0.00           N
ATOM    492  CA  THR X  33      10.039  18.560  17.925  0.00  0.00           C
ATOM    493  C   THR X  33      10.346  17.148  17.387  0.00  0.00           C
ATOM    494  O   THR X  33      10.279  16.856  16.196  0.00  0.00           O
ATOM    495  CB  THR X  33      11.355  19.356  18.170  0.00  0.00           C
ATOM    496  OG1 THR X  33      11.037  20.732  18.297  0.00  0.00           O
ATOM    497  CG2 THR X  33      12.430  19.252  17.069  0.00  0.00           C
ATOM    498  H   THR X  33       9.428  18.939  19.989  1.00  0.00           H
ATOM    499  HA  THR X  33       9.539  19.121  17.135  1.00  0.00           H
ATOM    500  HB  THR X  33      11.803  19.040  19.109  1.00  0.00           H
ATOM    501  HG1 THR X  33      11.826  21.208  18.586  1.00  0.00           H
ATOM    502 HG21 THR X  33      13.253  19.944  17.242  1.00  0.00           H
ATOM    503 HG22 THR X  33      12.863  18.253  17.018  1.00  0.00           H
ATOM    504 HG23 THR X  33      12.013  19.480  16.087  1.00  0.00           H
ATOM    505  N   VAL X  34      10.659  16.268  18.329  0.00  0.00           N
ATOM    506  CA  VAL X  34      10.983  14.893  17.978  0.00  0.00           C
ATOM    507  C   VAL X  34       9.805  14.179  17.390  0.00  0.00           C
ATOM    508  O   VAL X  34       9.888  13.544  16.333  0.00  0.00           O
ATOM    509  CB  VAL X  34      11.571  14.087  19.170  0.00  0.00           C
ATOM    510  CG1 VAL X  34      11.851  12.606  18.835  0.00  0.00           C
ATOM    511  CG2 VAL X  34      12.861  14.742  19.687  0.00  0.00           C
ATOM    512  H   VAL X  34      10.674  16.550  19.299  1.00  0.00           H
ATOM    513  HA  VAL X  34      11.756  14.929  17.210  1.00  0.00           H
ATOM    514  HB  VAL X  34      10.856  14.098  19.995  1.00  0.00           H
ATOM    515 HG11 VAL X  34      12.457  12.131  19.604  1.00  0.00           H
ATOM    516 HG12 VAL X  34      10.928  12.032  18.762  1.00  0.00           H
ATOM    517 HG13 VAL X  34      12.391  12.503  17.893  1.00  0.00           H
ATOM    518 HG21 VAL X  34      13.313  14.138  20.471  1.00  0.00           H
ATOM    519 HG22 VAL X  34      13.600  14.849  18.892  1.00  0.00           H
ATOM    520 HG23 VAL X  34      12.669  15.727  20.111  1.00  0.00           H
ATOM    521  N   MET X  35       8.684  14.244  18.109  0.00  0.00           N
ATOM    522  CA  MET X  35       7.466  13.574  17.642  0.00  0.00           C
ATOM    523  C   MET X  35       7.025  14.054  16.257  0.00  0.00           C
ATOM    524  O   MET X  35       6.908  13.351  15.418  0.00  0.00           O
ATOM    525  CB  MET X  35       6.389  13.467  18.739  0.00  0.00           C
ATOM    526  CG  MET X  35       5.915  12.031  18.996  0.00  0.00           C
ATOM    527  SD  MET X  35       7.198  10.784  19.328  0.00  0.00           S
ATOM    528  CE  MET X  35       8.014  11.505  20.776  0.00  0.00           C
ATOM    529  H   MET X  35       8.671  14.756  18.979  1.00  0.00           H
ATOM    530  HA  MET X  35       7.947  12.654  17.310  1.00  0.00           H
ATOM    531  HB3 MET X  35       5.528  14.078  18.463  1.00  0.00           H
ATOM    532  HB2 MET X  35       6.747  13.897  19.674  1.00  0.00           H
ATOM    533  HG3 MET X  35       5.367  11.690  18.123  1.00  0.00           H
ATOM    534  HG2 MET X  35       5.205  12.025  19.824  1.00  0.00           H
ATOM    535  HE1 MET X  35       7.291  11.698  21.568  1.00  0.00           H
ATOM    536  HE2 MET X  35       8.769  10.819  21.160  1.00  0.00           H
ATOM    537  HE3 MET X  35       8.510  12.442  20.518  1.00  0.00           H
ATOM    538  N   ARG X  36       7.172  15.370  16.108  0.00  0.00           N
ATOM    539  CA  ARG X  36       6.727  15.947  14.794  0.00  0.00           C
ATOM    540  C   ARG X  36       7.615  15.477  13.653  0.00  0.00           C
ATOM    541  O   ARG X  36       7.096  15.178  12.583  0.00  0.00           O
ATOM    542  CB  ARG X  36       6.681  17.486  14.907  0.00  0.00           C
ATOM    543  CG  ARG X  36       6.159  18.211  13.653  0.00  0.00           C
ATOM    544  CD  ARG X  36       5.933  19.712  13.892  0.00  0.00           C
ATOM    545  NE  ARG X  36       5.644  20.430  12.641  0.00  0.00           N
ATOM    546  CZ  ARG X  36       6.541  20.913  11.769  0.00  0.00           C
ATOM    547  NH1 ARG X  36       7.850  20.791  11.997  0.00  0.00           N
ATOM    548  NH2 ARG X  36       6.116  21.520  10.662  0.00  0.00           N
ATOM    549  H   ARG X  36       7.565  15.922  16.857  1.00  0.00           H
ATOM    550  HA  ARG X  36       5.706  15.618  14.598  1.00  0.00           H
ATOM    551  HB3 ARG X  36       7.676  17.863  15.150  1.00  0.00           H
ATOM    552  HB2 ARG X  36       6.040  17.751  15.749  1.00  0.00           H
ATOM    553  HG3 ARG X  36       5.184  17.768  13.445  1.00  0.00           H
ATOM    554  HG2 ARG X  36       6.767  18.037  12.765  1.00  0.00           H
ATOM    555  HD3 ARG X  36       6.685  20.185  14.525  1.00  0.00           H
ATOM    556  HD2 ARG X  36       4.994  19.797  14.442  1.00  0.00           H
ATOM    557  HE  ARG X  36       4.656  20.520  12.431  1.00  0.00           H
ATOM    558 HH12 ARG X  36       8.545  21.147  11.356  1.00  0.00           H
ATOM    559 HH11 ARG X  36       8.204  20.351  12.831  1.00  0.00           H
ATOM    560 HH22 ARG X  36       6.752  21.901   9.976  1.00  0.00           H
ATOM    561 HH21 ARG X  36       5.135  21.637  10.452  1.00  0.00           H
ATOM    562  N   SER X  37       8.916  15.309  13.879  0.00  0.00           N
ATOM    563  CA  SER X  37       9.813  14.769  12.902  0.00  0.00           C
ATOM    564  C   SER X  37       9.417  13.391  12.523  0.00  0.00           C
ATOM    565  O   SER X  37       9.537  13.106  11.338  0.00  0.00           O
ATOM    566  CB  SER X  37      11.259  14.845  13.433  0.00  0.00           C
ATOM    567  OG  SER X  37      11.710  16.189  13.489  0.00  0.00           O
ATOM    568  H   SER X  37       9.311  15.567  14.772  1.00  0.00           H
ATOM    569  HA  SER X  37       9.782  15.399  12.013  1.00  0.00           H
ATOM    570  HB3 SER X  37      11.928  14.325  12.753  1.00  0.00           H
ATOM    571  HB2 SER X  37      11.368  14.365  14.406  1.00  0.00           H
ATOM    572  HG  SER X  37      12.556  16.194  13.957  1.00  0.00           H
ATOM    573  N   LEU X  38       8.981  12.536  13.442  0.00  0.00           N
ATOM    574  CA  LEU X  38       8.489  11.225  13.263  0.00  0.00           C
ATOM    575  C   LEU X  38       6.984  11.057  12.760  0.00  0.00           C
ATOM    576  O   LEU X  38       6.535   9.905  12.756  0.00  0.00           O
ATOM    577  CB  LEU X  38       8.643  10.485  14.623  0.00  0.00           C
ATOM    578  CG  LEU X  38      10.092  10.305  15.142  0.00  0.00           C
ATOM    579  CD1 LEU X  38      10.080   9.702  16.563  0.00  0.00           C
ATOM    580  CD2 LEU X  38      10.989   9.495  14.178  0.00  0.00           C
ATOM    581  H   LEU X  38       8.976  12.801  14.417  1.00  0.00           H
ATOM    582  HA  LEU X  38       9.165  10.653  12.627  1.00  0.00           H
ATOM    583  HB3 LEU X  38       8.206   9.487  14.554  1.00  0.00           H
ATOM    584  HB2 LEU X  38       8.049  11.004  15.376  1.00  0.00           H
ATOM    585  HG  LEU X  38      10.540  11.294  15.234  1.00  0.00           H
ATOM    586 HD11 LEU X  38      10.679  10.307  17.243  1.00  0.00           H
ATOM    587 HD12 LEU X  38       9.076   9.656  16.985  1.00  0.00           H
ATOM    588 HD13 LEU X  38      10.480   8.689  16.597  1.00  0.00           H
ATOM    589 HD21 LEU X  38      11.589   8.742  14.689  1.00  0.00           H
ATOM    590 HD22 LEU X  38      10.413   8.970  13.418  1.00  0.00           H
ATOM    591 HD23 LEU X  38      11.689  10.152  13.660  1.00  0.00           H
ATOM    592  N   GLY X  39       6.330  12.085  12.267  0.00  0.00           N
ATOM    593  CA  GLY X  39       5.125  12.118  11.660  0.00  0.00           C
ATOM    594  C   GLY X  39       4.015  12.000  12.704  0.00  0.00           C
ATOM    595  O   GLY X  39       3.227  11.058  12.696  0.00  0.00           O
ATOM    596  H   GLY X  39       6.732  13.010  12.318  1.00  0.00           H
ATOM    597  HA3 GLY X  39       5.050  11.290  10.956  1.00  0.00           H
ATOM    598  HA2 GLY X  39       5.016  13.058  11.119  1.00  0.00           H
ATOM    599  N   GLN X  40       4.018  12.993  13.636  0.00  0.00           N
ATOM    600  CA  GLN X  40       2.935  13.057  14.622  0.00  0.00           C
ATOM    601  C   GLN X  40       2.385  14.513  14.750  0.00  0.00           C
ATOM    602  O   GLN X  40       3.235  15.405  14.537  0.00  0.00           O
ATOM    603  CB  GLN X  40       3.394  12.491  15.989  0.00  0.00           C
ATOM    604  CG  GLN X  40       3.435  10.945  16.068  0.00  0.00           C
ATOM    605  CD  GLN X  40       2.070  10.268  15.907  0.00  0.00           C
ATOM    606  OE1 GLN X  40       1.025  10.878  16.123  0.00  0.00           O
ATOM    607  NE2 GLN X  40       2.060   8.989  15.557  0.00  0.00           N
ATOM    608  H   GLN X  40       4.762  13.676  13.643  1.00  0.00           H
ATOM    609  HA  GLN X  40       2.122  12.427  14.261  1.00  0.00           H
ATOM    610  HB3 GLN X  40       4.374  12.894  16.236  1.00  0.00           H
ATOM    611  HB2 GLN X  40       2.732  12.851  16.778  1.00  0.00           H
ATOM    612  HG3 GLN X  40       3.821  10.632  17.035  1.00  0.00           H
ATOM    613  HG2 GLN X  40       4.130  10.556  15.322  1.00  0.00           H
ATOM    614 HE22 GLN X  40       1.188   8.490  15.448  1.00  0.00           H
ATOM    615 HE21 GLN X  40       2.921   8.491  15.380  1.00  0.00           H
ATOM    616  N   ASN X  41       1.185  14.750  15.269  0.00  0.00           N
ATOM    617  CA  ASN X  41       0.962  16.139  15.720  0.00  0.00           C
ATOM    618  C   ASN X  41       0.364  16.068  16.995  0.00  0.00           C
ATOM    619  O   ASN X  41      -0.750  15.569  17.185  0.00  0.00           O
ATOM    620  CB  ASN X  41       0.005  16.814  14.694  0.00  0.00           C
ATOM    621  CG  ASN X  41      -0.261  18.303  14.961  0.00  0.00           C
ATOM    622  OD1 ASN X  41       0.626  19.041  15.382  0.00  0.00           O
ATOM    623  ND2 ASN X  41      -1.474  18.772  14.696  0.00  0.00           N
ATOM    624  H   ASN X  41       0.506  14.005  15.331  1.00  0.00           H
ATOM    625  HA  ASN X  41       1.865  16.748  15.701  1.00  0.00           H
ATOM    626  HB3 ASN X  41      -0.941  16.274  14.630  1.00  0.00           H
ATOM    627  HB2 ASN X  41       0.451  16.755  13.700  1.00  0.00           H
ATOM    628 HD22 ASN X  41      -1.694  19.747  14.843  1.00  0.00           H
ATOM    629 HD21 ASN X  41      -2.203  18.171  14.335  1.00  0.00           H
ATOM    630  N   PRO X  42       1.174  16.408  17.995  0.00  0.00           N
ATOM    631  CA  PRO X  42       0.692  16.273  19.503  0.00  0.00           C
ATOM    632  C   PRO X  42       0.339  17.706  19.681  0.00  0.00           C
ATOM    633  O   PRO X  42       0.888  18.588  19.011  0.00  0.00           O
ATOM    634  CB  PRO X  42       1.937  15.760  20.230  0.00  0.00           C
ATOM    635  CG  PRO X  42       3.115  16.335  19.449  0.00  0.00           C
ATOM    636  CD  PRO X  42       2.656  16.362  17.984  0.00  0.00           C
ATOM    637  HA  PRO X  42      -0.209  15.662  19.549  1.00  0.00           H
ATOM    638  HB3 PRO X  42       1.955  14.671  20.173  1.00  0.00           H
ATOM    639  HB2 PRO X  42       1.943  16.027  21.285  1.00  0.00           H
ATOM    640  HG3 PRO X  42       4.043  15.782  19.601  1.00  0.00           H
ATOM    641  HG2 PRO X  42       3.296  17.357  19.780  1.00  0.00           H
ATOM    642  HD2 PRO X  42       3.097  17.213  17.463  1.00  0.00           H
ATOM    643  HD3 PRO X  42       2.992  15.449  17.491  1.00  0.00           H
ATOM    644  N   THR X  43      -0.464  17.947  20.700  0.00  0.00           N
ATOM    645  CA  THR X  43      -0.899  19.352  20.967  0.00  0.00           C
ATOM    646  C   THR X  43       0.036  19.700  22.177  0.00  0.00           C
ATOM    647  O   THR X  43       0.689  18.827  22.749  0.00  0.00           O
ATOM    648  CB  THR X  43      -2.403  19.481  21.333  0.00  0.00           C
ATOM    649  OG1 THR X  43      -2.734  19.009  22.631  0.00  0.00           O
ATOM    650  CG2 THR X  43      -3.333  18.839  20.295  0.00  0.00           C
ATOM    651  H   THR X  43      -0.776  17.187  21.287  1.00  0.00           H
ATOM    652  HA  THR X  43      -0.583  19.961  20.120  1.00  0.00           H
ATOM    653  HB  THR X  43      -2.630  20.548  21.340  1.00  0.00           H
ATOM    654  HG1 THR X  43      -3.698  18.969  22.689  1.00  0.00           H
ATOM    655 HG21 THR X  43      -4.382  19.034  20.520  1.00  0.00           H
ATOM    656 HG22 THR X  43      -3.135  19.237  19.299  1.00  0.00           H
ATOM    657 HG23 THR X  43      -3.198  17.758  20.248  1.00  0.00           H
ATOM    658  N   GLU X  44       0.122  20.984  22.511  0.00  0.00           N
ATOM    659  CA  GLU X  44       0.955  21.363  23.578  0.00  0.00           C
ATOM    660  C   GLU X  44       0.481  20.779  24.895  0.00  0.00           C
ATOM    661  O   GLU X  44       1.316  20.328  25.674  0.00  0.00           O
ATOM    662  CB  GLU X  44       1.038  22.907  23.611  0.00  0.00           C
ATOM    663  CG  GLU X  44       1.985  23.494  24.684  0.00  0.00           C
ATOM    664  CD  GLU X  44       2.087  25.019  24.651  0.00  0.00           C
ATOM    665  OE1 GLU X  44       1.221  25.677  24.040  0.00  0.00           O
ATOM    666  OE2 GLU X  44       3.040  25.549  25.255  0.00  0.00           O
ATOM    667  H   GLU X  44      -0.408  21.675  22.000  1.00  0.00           H
ATOM    668  HA  GLU X  44       1.961  20.993  23.379  1.00  0.00           H
ATOM    669  HB3 GLU X  44       0.038  23.317  23.763  1.00  0.00           H
ATOM    670  HB2 GLU X  44       1.364  23.265  22.633  1.00  0.00           H
ATOM    671  HG3 GLU X  44       2.984  23.075  24.555  1.00  0.00           H
ATOM    672  HG2 GLU X  44       1.656  23.207  25.684  1.00  0.00           H
ATOM    673  N   ALA X  45      -0.826  20.685  25.103  0.00  0.00           N
ATOM    674  CA  ALA X  45      -1.470  20.083  26.265  0.00  0.00           C
ATOM    675  C   ALA X  45      -1.078  18.583  26.392  0.00  0.00           C
ATOM    676  O   ALA X  45      -0.711  18.080  27.443  0.00  0.00           O
ATOM    677  CB  ALA X  45      -2.988  20.310  26.242  0.00  0.00           C
ATOM    678  H   ALA X  45      -1.474  21.051  24.420  1.00  0.00           H
ATOM    679  HA  ALA X  45      -1.012  20.569  27.126  1.00  0.00           H
ATOM    680  HB1 ALA X  45      -3.459  19.859  27.116  1.00  0.00           H
ATOM    681  HB2 ALA X  45      -3.228  21.373  26.253  1.00  0.00           H
ATOM    682  HB3 ALA X  45      -3.447  19.869  25.357  1.00  0.00           H
ATOM    683  N   GLU X  46      -1.260  17.878  25.275  0.00  0.00           N
ATOM    684  CA  GLU X  46      -0.943  16.470  25.269  0.00  0.00           C
ATOM    685  C   GLU X  46       0.544  16.229  25.629  0.00  0.00           C
ATOM    686  O   GLU X  46       0.852  15.339  26.414  0.00  0.00           O
ATOM    687  CB  GLU X  46      -1.275  15.849  23.901  0.00  0.00           C
ATOM    688  CG  GLU X  46      -2.789  15.749  23.617  0.00  0.00           C
ATOM    689  CD  GLU X  46      -3.113  15.213  22.225  0.00  0.00           C
ATOM    690  OE1 GLU X  46      -2.219  15.205  21.355  0.00  0.00           O
ATOM    691  OE2 GLU X  46      -4.272  14.799  22.022  0.00  0.00           O
ATOM    692  H   GLU X  46      -1.616  18.330  24.445  1.00  0.00           H
ATOM    693  HA  GLU X  46      -1.550  15.992  26.038  1.00  0.00           H
ATOM    694  HB3 GLU X  46      -0.840  14.850  23.836  1.00  0.00           H
ATOM    695  HB2 GLU X  46      -0.787  16.433  23.120  1.00  0.00           H
ATOM    696  HG3 GLU X  46      -3.266  16.721  23.732  1.00  0.00           H
ATOM    697  HG2 GLU X  46      -3.250  15.096  24.359  1.00  0.00           H
ATOM    698  N   LEU X  47       1.451  17.051  25.102  0.00  0.00           N
ATOM    699  CA  LEU X  47       2.834  16.938  25.428  0.00  0.00           C
ATOM    700  C   LEU X  47       3.047  17.205  26.958  0.00  0.00           C
ATOM    701  O   LEU X  47       3.804  16.485  27.600  0.00  0.00           O
ATOM    702  CB  LEU X  47       3.680  17.939  24.623  0.00  0.00           C
ATOM    703  CG  LEU X  47       3.801  17.604  23.131  0.00  0.00           C
ATOM    704  CD1 LEU X  47       4.330  18.821  22.356  0.00  0.00           C
ATOM    705  CD2 LEU X  47       4.632  16.324  22.895  0.00  0.00           C
ATOM    706  H   LEU X  47       1.164  17.773  24.457  1.00  0.00           H
ATOM    707  HA  LEU X  47       3.131  15.907  25.233  1.00  0.00           H
ATOM    708  HB3 LEU X  47       4.686  17.999  25.045  1.00  0.00           H
ATOM    709  HB2 LEU X  47       3.255  18.934  24.751  1.00  0.00           H
ATOM    710  HG  LEU X  47       2.796  17.420  22.760  1.00  0.00           H
ATOM    711 HD11 LEU X  47       3.873  18.895  21.370  1.00  0.00           H
ATOM    712 HD12 LEU X  47       4.128  19.762  22.867  1.00  0.00           H
ATOM    713 HD13 LEU X  47       5.406  18.766  22.233  1.00  0.00           H
ATOM    714 HD21 LEU X  47       5.423  16.468  22.164  1.00  0.00           H
ATOM    715 HD22 LEU X  47       5.108  15.966  23.808  1.00  0.00           H
ATOM    716 HD23 LEU X  47       4.002  15.514  22.527  1.00  0.00           H
ATOM    717  N   GLN X  48       2.367  18.199  27.525  0.00  0.00           N
ATOM    718  CA  GLN X  48       2.440  18.446  28.899  0.00  0.00           C
ATOM    719  C   GLN X  48       1.961  17.308  29.743  0.00  0.00           C
ATOM    720  O   GLN X  48       2.608  16.980  30.732  0.00  0.00           O
ATOM    721  CB  GLN X  48       2.155  19.868  29.434  0.00  0.00           C
ATOM    722  CG  GLN X  48       0.804  20.488  29.089  0.00  0.00           C
ATOM    723  CD  GLN X  48       0.514  21.775  29.864  0.00  0.00           C
ATOM    724  OE1 GLN X  48       0.743  21.861  31.068  0.00  0.00           O
ATOM    725  NE2 GLN X  48      -0.025  22.788  29.196  0.00  0.00           N
ATOM    726  H   GLN X  48       1.781  18.796  26.960  1.00  0.00           H
ATOM    727  HA  GLN X  48       3.516  18.393  29.065  1.00  0.00           H
ATOM    728  HB3 GLN X  48       2.946  20.544  29.112  1.00  0.00           H
ATOM    729  HB2 GLN X  48       2.250  19.826  30.521  1.00  0.00           H
ATOM    730  HG3 GLN X  48      -0.004  19.782  29.280  1.00  0.00           H
ATOM    731  HG2 GLN X  48       0.830  20.715  28.032  1.00  0.00           H
ATOM    732 HE22 GLN X  48      -0.245  23.653  29.668  1.00  0.00           H
ATOM    733 HE21 GLN X  48      -0.214  22.724  28.207  1.00  0.00           H
ATOM    734  N   ASP X  49       0.886  16.630  29.345  0.00  0.00           N
ATOM    735  CA  ASP X  49       0.409  15.491  30.046  0.00  0.00           C
ATOM    736  C   ASP X  49       1.493  14.353  30.002  0.00  0.00           C
ATOM    737  O   ASP X  49       1.691  13.706  31.025  0.00  0.00           O
ATOM    738  CB  ASP X  49      -0.929  14.909  29.517  0.00  0.00           C
ATOM    739  CG  ASP X  49      -2.160  15.808  29.610  0.00  0.00           C
ATOM    740  OD1 ASP X  49      -2.241  16.641  30.535  0.00  0.00           O
ATOM    741  OD2 ASP X  49      -3.120  15.543  28.858  0.00  0.00           O
ATOM    742  H   ASP X  49       0.382  16.922  28.520  1.00  0.00           H
ATOM    743  HA  ASP X  49       0.234  15.768  31.086  1.00  0.00           H
ATOM    744  HB3 ASP X  49      -1.154  13.984  30.051  1.00  0.00           H
ATOM    745  HB2 ASP X  49      -0.790  14.642  28.468  1.00  0.00           H
ATOM    746  N   MET X  50       2.202  14.154  28.892  0.00  0.00           N
ATOM    747  CA  MET X  50       3.222  13.273  28.769  0.00  0.00           C
ATOM    748  C   MET X  50       4.494  13.528  29.584  0.00  0.00           C
ATOM    749  O   MET X  50       5.382  12.691  29.730  0.00  0.00           O
ATOM    750  CB  MET X  50       3.616  13.173  27.270  0.00  0.00           C
ATOM    751  CG  MET X  50       2.557  12.524  26.359  0.00  0.00           C
ATOM    752  SD  MET X  50       2.758  12.872  24.584  0.00  0.00           S
ATOM    753  CE  MET X  50       4.395  12.153  24.270  0.00  0.00           C
ATOM    754  H   MET X  50       1.992  14.682  28.057  1.00  0.00           H
ATOM    755  HA  MET X  50       2.857  12.266  28.973  1.00  0.00           H
ATOM    756  HB3 MET X  50       4.519  12.565  27.184  1.00  0.00           H
ATOM    757  HB2 MET X  50       3.901  14.144  26.872  1.00  0.00           H
ATOM    758  HG3 MET X  50       1.557  12.852  26.641  1.00  0.00           H
ATOM    759  HG2 MET X  50       2.563  11.444  26.505  1.00  0.00           H
ATOM    760  HE1 MET X  50       4.655  12.251  23.215  1.00  0.00           H
ATOM    761  HE2 MET X  50       5.158  12.665  24.854  1.00  0.00           H
ATOM    762  HE3 MET X  50       4.409  11.095  24.531  1.00  0.00           H
ATOM    763  N   ILE X  51       4.560  14.749  30.107  0.00  0.00           N
ATOM    764  CA  ILE X  51       5.757  15.189  30.974  0.00  0.00           C
ATOM    765  C   ILE X  51       5.212  14.990  32.412  0.00  0.00           C
ATOM    766  O   ILE X  51       5.937  14.662  33.351  0.00  0.00           O
ATOM    767  CB  ILE X  51       6.091  16.642  30.491  0.00  0.00           C
ATOM    768  CG1 ILE X  51       6.926  16.549  29.189  0.00  0.00           C
ATOM    769  CG2 ILE X  51       6.701  17.629  31.486  0.00  0.00           C
ATOM    770  CD1 ILE X  51       7.299  17.890  28.546  0.00  0.00           C
ATOM    771  H   ILE X  51       3.816  15.411  29.939  1.00  0.00           H
ATOM    772  HA  ILE X  51       6.604  14.524  30.803  1.00  0.00           H
ATOM    773  HB  ILE X  51       5.150  17.111  30.208  1.00  0.00           H
ATOM    774 HG13 ILE X  51       6.384  15.951  28.456  1.00  0.00           H
ATOM    775 HG12 ILE X  51       7.839  15.995  29.386  1.00  0.00           H
ATOM    776 HG21 ILE X  51       6.817  18.624  31.057  1.00  0.00           H
ATOM    777 HG22 ILE X  51       6.038  17.755  32.335  1.00  0.00           H
ATOM    778 HG23 ILE X  51       7.680  17.322  31.842  1.00  0.00           H
ATOM    779 HD11 ILE X  51       7.424  17.783  27.469  1.00  0.00           H
ATOM    780 HD12 ILE X  51       6.526  18.634  28.721  1.00  0.00           H
ATOM    781 HD13 ILE X  51       8.237  18.275  28.949  1.00  0.00           H
ATOM    782  N   ASN X  52       3.923  15.292  32.568  0.00  0.00           N
ATOM    783  CA  ASN X  52       3.375  15.273  33.928  0.00  0.00           C
ATOM    784  C   ASN X  52       3.440  13.860  34.557  0.00  0.00           C
ATOM    785  O   ASN X  52       3.600  13.641  35.770  0.00  0.00           O
ATOM    786  CB  ASN X  52       1.926  15.813  33.935  0.00  0.00           C
ATOM    787  CG  ASN X  52       1.766  17.341  33.811  0.00  0.00           C
ATOM    788  OD1 ASN X  52       0.656  17.808  33.569  0.00  0.00           O
ATOM    789  ND2 ASN X  52       2.805  18.155  34.003  0.00  0.00           N
ATOM    790  H   ASN X  52       3.358  15.524  31.764  1.00  0.00           H
ATOM    791  HA  ASN X  52       3.886  16.000  34.559  1.00  0.00           H
ATOM    792  HB3 ASN X  52       1.465  15.562  34.892  1.00  0.00           H
ATOM    793  HB2 ASN X  52       1.322  15.310  33.180  1.00  0.00           H
ATOM    794 HD22 ASN X  52       2.682  19.153  33.925  1.00  0.00           H
ATOM    795 HD21 ASN X  52       3.753  17.822  34.207  1.00  0.00           H
ATOM    796  N   GLU X  53       3.315  12.897  33.645  0.00  0.00           N
ATOM    797  CA  GLU X  53       3.264  11.474  34.114  0.00  0.00           C
ATOM    798  C   GLU X  53       4.634  11.194  34.939  0.00  0.00           C
ATOM    799  O   GLU X  53       4.739  10.364  35.845  0.00  0.00           O
ATOM    800  CB  GLU X  53       3.025  10.456  32.984  0.00  0.00           C
ATOM    801  CG  GLU X  53       1.583  10.454  32.440  0.00  0.00           C
ATOM    802  CD  GLU X  53       1.361   9.331  31.435  0.00  0.00           C
ATOM    803  OE1 GLU X  53       1.662   9.511  30.237  0.00  0.00           O
ATOM    804  OE2 GLU X  53       0.923   8.239  31.845  0.00  0.00           O
ATOM    805  H   GLU X  53       3.257  13.134  32.665  1.00  0.00           H
ATOM    806  HA  GLU X  53       2.482  11.465  34.873  1.00  0.00           H
ATOM    807  HB3 GLU X  53       3.270   9.458  33.350  1.00  0.00           H
ATOM    808  HB2 GLU X  53       3.720  10.649  32.165  1.00  0.00           H
ATOM    809  HG3 GLU X  53       1.348  11.406  31.969  1.00  0.00           H
ATOM    810  HG2 GLU X  53       0.875  10.335  33.261  1.00  0.00           H
ATOM    811  N   VAL X  54       5.691  11.765  34.367  0.00  0.00           N
ATOM    812  CA  VAL X  54       7.003  11.324  34.938  0.00  0.00           C
ATOM    813  C   VAL X  54       7.667  12.575  35.607  0.00  0.00           C
ATOM    814  O   VAL X  54       8.870  12.487  35.845  0.00  0.00           O
ATOM    815  CB  VAL X  54       7.845  10.557  33.893  0.00  0.00           C
ATOM    816  CG1 VAL X  54       8.557  11.426  32.857  0.00  0.00           C
ATOM    817  CG2 VAL X  54       8.800   9.573  34.567  0.00  0.00           C
ATOM    818  H   VAL X  54       5.562  12.430  33.618  1.00  0.00           H
ATOM    819  HA  VAL X  54       6.797  10.596  35.723  1.00  0.00           H
ATOM    820  HB  VAL X  54       7.150   9.933  33.329  1.00  0.00           H
ATOM    821 HG11 VAL X  54       9.179  10.827  32.197  1.00  0.00           H
ATOM    822 HG12 VAL X  54       7.815  11.940  32.250  1.00  0.00           H
ATOM    823 HG13 VAL X  54       9.215  12.161  33.314  1.00  0.00           H
ATOM    824 HG21 VAL X  54       9.258   8.935  33.818  1.00  0.00           H
ATOM    825 HG22 VAL X  54       9.588  10.088  35.114  1.00  0.00           H
ATOM    826 HG23 VAL X  54       8.276   8.918  35.264  1.00  0.00           H
ATOM    827  N   ASP X  55       7.014  13.698  35.818  0.00  0.00           N
ATOM    828  CA  ASP X  55       7.678  14.791  36.394  0.00  0.00           C
ATOM    829  C   ASP X  55       7.651  14.709  37.827  0.00  0.00           C
ATOM    830  O   ASP X  55       6.843  15.381  38.469  0.00  0.00           O
ATOM    831  CB  ASP X  55       6.803  16.129  36.162  0.00  0.00           C
ATOM    832  CG  ASP X  55       6.756  16.980  34.919  0.00  0.00           C
ATOM    833  OD1 ASP X  55       7.839  17.253  34.387  0.00  0.00           O
ATOM    834  OD2 ASP X  55       5.700  17.638  34.755  0.00  0.00           O
ATOM    835  H   ASP X  55       6.039  13.770  35.565  1.00  0.00           H
ATOM    836  HA  ASP X  55       8.581  15.165  35.911  1.00  0.00           H
ATOM    837  HB3 ASP X  55       7.101  16.931  36.846  1.00  0.00           H
ATOM    838  HB2 ASP X  55       5.755  15.891  36.366  1.00  0.00           H
ATOM    839  N   ALA X  56       8.521  13.880  38.396  0.00  0.00           N
ATOM    840  CA  ALA X  56       8.486  13.636  39.886  0.00  0.00           C
ATOM    841  C   ALA X  56       8.617  14.940  40.705  0.00  0.00           C
ATOM    842  O   ALA X  56       7.847  15.238  41.625  0.00  0.00           O
ATOM    843  CB  ALA X  56       9.422  12.500  40.316  0.00  0.00           C
ATOM    844  H   ALA X  56       9.212  13.408  37.831  1.00  0.00           H
ATOM    845  HA  ALA X  56       7.429  13.413  40.029  1.00  0.00           H
ATOM    846  HB1 ALA X  56       9.367  12.336  41.393  1.00  0.00           H
ATOM    847  HB2 ALA X  56       9.157  11.564  39.824  1.00  0.00           H
ATOM    848  HB3 ALA X  56      10.459  12.730  40.067  1.00  0.00           H
ATOM    849  N   ASP X  57       9.665  15.692  40.365  0.00  0.00           N
ATOM    850  CA  ASP X  57       9.937  16.962  41.126  0.00  0.00           C
ATOM    851  C   ASP X  57       8.897  18.114  40.944  0.00  0.00           C
ATOM    852  O   ASP X  57       8.928  19.133  41.637  0.00  0.00           O
ATOM    853  CB  ASP X  57      11.336  17.554  40.779  0.00  0.00           C
ATOM    854  CG  ASP X  57      12.555  16.748  41.241  0.00  0.00           C
ATOM    855  OD1 ASP X  57      12.427  15.875  42.124  0.00  0.00           O
ATOM    856  OD2 ASP X  57      13.674  17.107  40.820  0.00  0.00           O
ATOM    857  H   ASP X  57      10.266  15.407  39.605  1.00  0.00           H
ATOM    858  HA  ASP X  57      10.075  16.744  42.185  1.00  0.00           H
ATOM    859  HB3 ASP X  57      11.437  18.549  41.217  1.00  0.00           H
ATOM    860  HB2 ASP X  57      11.396  17.668  39.696  1.00  0.00           H
ATOM    861  N   GLY X  58       8.029  17.953  39.949  0.00  0.00           N
ATOM    862  CA  GLY X  58       7.045  18.926  39.562  0.00  0.00           C
ATOM    863  C   GLY X  58       7.413  20.243  38.732  0.00  0.00           C
ATOM    864  O   GLY X  58       6.463  20.851  38.235  0.00  0.00           O
ATOM    865  H   GLY X  58       8.034  17.100  39.407  1.00  0.00           H
ATOM    866  HA3 GLY X  58       6.477  19.218  40.445  1.00  0.00           H
ATOM    867  HA2 GLY X  58       6.227  18.413  39.057  1.00  0.00           H
ATOM    868  N   ASN X  59       8.675  20.628  38.551  0.00  0.00           N
ATOM    869  CA  ASN X  59       9.069  21.556  37.649  0.00  0.00           C
ATOM    870  C   ASN X  59       8.440  21.900  36.261  0.00  0.00           C
ATOM    871  O   ASN X  59       8.493  23.052  35.815  0.00  0.00           O
ATOM    872  CB  ASN X  59      10.592  21.346  37.390  0.00  0.00           C
ATOM    873  CG  ASN X  59      11.501  21.579  38.603  0.00  0.00           C
ATOM    874  OD1 ASN X  59      11.396  22.596  39.286  0.00  0.00           O
ATOM    875  ND2 ASN X  59      12.413  20.656  38.881  0.00  0.00           N
ATOM    876  H   ASN X  59       9.412  20.220  39.108  1.00  0.00           H
ATOM    877  HA  ASN X  59       8.976  22.491  38.201  1.00  0.00           H
ATOM    878  HB3 ASN X  59      10.947  22.053  36.637  1.00  0.00           H
ATOM    879  HB2 ASN X  59      10.766  20.358  36.961  1.00  0.00           H
ATOM    880 HD22 ASN X  59      13.039  20.770  39.666  1.00  0.00           H
ATOM    881 HD21 ASN X  59      12.516  19.827  38.313  1.00  0.00           H
ATOM    882  N   GLY X  60       7.846  20.906  35.592  0.00  0.00           N
ATOM    883  CA  GLY X  60       7.292  21.046  34.315  0.00  0.00           C
ATOM    884  C   GLY X  60       8.219  20.658  33.181  0.00  0.00           C
ATOM    885  O   GLY X  60       8.071  21.119  32.050  0.00  0.00           O
ATOM    886  H   GLY X  60       7.778  19.988  36.007  1.00  0.00           H
ATOM    887  HA3 GLY X  60       6.962  22.076  34.175  1.00  0.00           H
ATOM    888  HA2 GLY X  60       6.378  20.456  34.252  1.00  0.00           H
ATOM    889  N   THR X  61       9.247  19.878  33.512  0.00  0.00           N
ATOM    890  CA  THR X  61      10.167  19.420  32.419  0.00  0.00           C
ATOM    891  C   THR X  61      10.659  17.910  32.723  0.00  0.00           C
ATOM    892  O   THR X  61      10.683  17.508  33.884  0.00  0.00           O
ATOM    893  CB  THR X  61      11.421  20.336  32.333  0.00  0.00           C
ATOM    894  OG1 THR X  61      12.198  20.318  33.525  0.00  0.00           O
ATOM    895  CG2 THR X  61      11.124  21.811  32.037  0.00  0.00           C
ATOM    896  H   THR X  61       9.389  19.612  34.476  1.00  0.00           H
ATOM    897  HA  THR X  61       9.611  19.417  31.481  1.00  0.00           H
ATOM    898  HB  THR X  61      12.020  19.960  31.506  1.00  0.00           H
ATOM    899  HG1 THR X  61      12.327  19.397  33.791  1.00  0.00           H
ATOM    900 HG21 THR X  61      12.035  22.359  31.796  1.00  0.00           H
ATOM    901 HG22 THR X  61      10.447  21.898  31.190  1.00  0.00           H
ATOM    902 HG23 THR X  61      10.651  22.309  32.884  1.00  0.00           H
ATOM    903  N   ILE X  62      11.228  17.254  31.720  0.00  0.00           N
ATOM    904  CA  ILE X  62      11.849  16.014  32.180  0.00  0.00           C
ATOM    905  C   ILE X  62      13.177  16.079  32.359  0.00  0.00           C
ATOM    906  O   ILE X  62      13.816  16.873  31.673  0.00  0.00           O
ATOM    907  CB  ILE X  62      11.595  14.914  31.076  0.00  0.00           C
ATOM    908  CG1 ILE X  62      10.153  14.893  30.546  0.00  0.00           C
ATOM    909  CG2 ILE X  62      11.995  13.473  31.433  0.00  0.00           C
ATOM    910  CD1 ILE X  62       9.133  14.526  31.622  0.00  0.00           C
ATOM    911  H   ILE X  62      11.192  17.632  30.784  1.00  0.00           H
ATOM    912  HA  ILE X  62      11.378  15.705  33.113  1.00  0.00           H
ATOM    913  HB  ILE X  62      12.213  15.154  30.217  1.00  0.00           H
ATOM    914 HG13 ILE X  62      10.074  14.188  29.717  1.00  0.00           H
ATOM    915 HG12 ILE X  62       9.900  15.857  30.108  1.00  0.00           H
ATOM    916 HG21 ILE X  62      11.739  12.781  30.631  1.00  0.00           H
ATOM    917 HG22 ILE X  62      13.065  13.397  31.576  1.00  0.00           H
ATOM    918 HG23 ILE X  62      11.505  13.123  32.338  1.00  0.00           H
ATOM    919 HD11 ILE X  62       8.537  13.687  31.279  1.00  0.00           H
ATOM    920 HD12 ILE X  62       9.585  14.258  32.575  1.00  0.00           H
ATOM    921 HD13 ILE X  62       8.466  15.354  31.837  1.00  0.00           H
ATOM    922  N   ASP X  63      13.750  15.311  33.267  0.00  0.00           N
ATOM    923  CA  ASP X  63      15.351  15.541  33.610  0.00  0.00           C
ATOM    924  C   ASP X  63      15.815  14.067  33.299  0.00  0.00           C
ATOM    925  O   ASP X  63      14.988  13.160  33.130  0.00  0.00           O
ATOM    926  CB  ASP X  63      15.646  16.047  35.039  0.00  0.00           C
ATOM    927  CG  ASP X  63      17.108  16.424  35.295  0.00  0.00           C
ATOM    928  OD1 ASP X  63      17.962  16.245  34.403  0.00  0.00           O
ATOM    929  OD2 ASP X  63      17.395  16.886  36.418  0.00  0.00           O
ATOM    930  H   ASP X  63      13.211  14.598  33.738  1.00  0.00           H
ATOM    931  HA  ASP X  63      15.739  16.146  32.791  1.00  0.00           H
ATOM    932  HB3 ASP X  63      15.349  15.276  35.751  1.00  0.00           H
ATOM    933  HB2 ASP X  63      15.025  16.924  35.220  1.00  0.00           H
ATOM    934  N   PHE X  64      17.119  13.868  33.347  0.00  0.00           N
ATOM    935  CA  PHE X  64      17.571  12.508  33.097  0.00  0.00           C
ATOM    936  C   PHE X  64      16.930  11.233  33.815  0.00  0.00           C
ATOM    937  O   PHE X  64      16.733  10.168  33.248  0.00  0.00           O
ATOM    938  CB  PHE X  64      19.119  12.522  33.224  0.00  0.00           C
ATOM    939  CG  PHE X  64      19.868  11.236  32.904  0.00  0.00           C
ATOM    940  CD1 PHE X  64      20.014  10.823  31.561  0.00  0.00           C
ATOM    941  CD2 PHE X  64      20.332  10.390  33.934  0.00  0.00           C
ATOM    942  CE1 PHE X  64      20.658   9.629  31.264  0.00  0.00           C
ATOM    943  CE2 PHE X  64      20.981   9.204  33.614  0.00  0.00           C
ATOM    944  CZ  PHE X  64      21.145   8.825  32.287  0.00  0.00           C
ATOM    945  H   PHE X  64      17.740  14.638  33.549  1.00  0.00           H
ATOM    946  HA  PHE X  64      17.450  12.343  32.026  1.00  0.00           H
ATOM    947  HB3 PHE X  64      19.422  12.883  34.206  1.00  0.00           H
ATOM    948  HB2 PHE X  64      19.508  13.261  32.523  1.00  0.00           H
ATOM    949  HD1 PHE X  64      19.634  11.440  30.759  1.00  0.00           H
ATOM    950  HD2 PHE X  64      20.198  10.665  34.971  1.00  0.00           H
ATOM    951  HE1 PHE X  64      20.778   9.325  30.233  1.00  0.00           H
ATOM    952  HE2 PHE X  64      21.349   8.563  34.404  1.00  0.00           H
ATOM    953  HZ  PHE X  64      21.643   7.896  32.049  1.00  0.00           H
ATOM    954  N   PRO X  65      16.762  11.362  35.126  0.00  0.00           N
ATOM    955  CA  PRO X  65      16.189  10.224  35.833  0.00  0.00           C
ATOM    956  C   PRO X  65      14.718  10.093  35.501  0.00  0.00           C
ATOM    957  O   PRO X  65      14.233   8.970  35.353  0.00  0.00           O
ATOM    958  CB  PRO X  65      16.446  10.524  37.320  0.00  0.00           C
ATOM    959  CG  PRO X  65      16.589  12.035  37.398  0.00  0.00           C
ATOM    960  CD  PRO X  65      17.238  12.388  36.064  0.00  0.00           C
ATOM    961  HA  PRO X  65      16.718   9.310  35.563  1.00  0.00           H
ATOM    962  HB3 PRO X  65      17.383  10.051  37.621  1.00  0.00           H
ATOM    963  HB2 PRO X  65      15.668  10.145  37.984  1.00  0.00           H
ATOM    964  HG3 PRO X  65      17.163  12.374  38.261  1.00  0.00           H
ATOM    965  HG2 PRO X  65      15.601  12.494  37.457  1.00  0.00           H
ATOM    966  HD2 PRO X  65      16.989  13.411  35.800  1.00  0.00           H
ATOM    967  HD3 PRO X  65      18.323  12.311  36.147  1.00  0.00           H
ATOM    968  N   GLU X  66      14.026  11.213  35.312  0.00  0.00           N
ATOM    969  CA  GLU X  66      12.626  11.222  34.929  0.00  0.00           C
ATOM    970  C   GLU X  66      12.507  10.530  33.514  0.00  0.00           C
ATOM    971  O   GLU X  66      11.611   9.718  33.311  0.00  0.00           O
ATOM    972  CB  GLU X  66      12.100  12.654  35.092  0.00  0.00           C
ATOM    973  CG  GLU X  66      12.090  13.065  36.594  0.00  0.00           C
ATOM    974  CD  GLU X  66      11.822  14.540  36.875  0.00  0.00           C
ATOM    975  OE1 GLU X  66      12.256  15.377  36.064  0.00  0.00           O
ATOM    976  OE2 GLU X  66      11.273  14.834  37.957  0.00  0.00           O
ATOM    977  H   GLU X  66      14.474  12.110  35.435  1.00  0.00           H
ATOM    978  HA  GLU X  66      12.063  10.633  35.653  1.00  0.00           H
ATOM    979  HB3 GLU X  66      11.101  12.742  34.671  1.00  0.00           H
ATOM    980  HB2 GLU X  66      12.725  13.330  34.522  1.00  0.00           H
ATOM    981  HG3 GLU X  66      13.045  12.837  37.065  1.00  0.00           H
ATOM    982  HG2 GLU X  66      11.346  12.467  37.123  1.00  0.00           H
ATOM    983  N   PHE X  67      13.403  10.842  32.580  0.00  0.00           N
ATOM    984  CA  PHE X  67      13.390  10.258  31.321  0.00  0.00           C
ATOM    985  C   PHE X  67      13.638   8.747  31.399  0.00  0.00           C
ATOM    986  O   PHE X  67      12.954   8.003  30.703  0.00  0.00           O
ATOM    987  CB  PHE X  67      14.496  10.948  30.476  0.00  0.00           C
ATOM    988  CG  PHE X  67      14.525  10.666  28.983  0.00  0.00           C
ATOM    989  CD1 PHE X  67      15.282   9.593  28.465  0.00  0.00           C
ATOM    990  CD2 PHE X  67      13.710  11.414  28.106  0.00  0.00           C
ATOM    991  CE1 PHE X  67      15.279   9.338  27.099  0.00  0.00           C
ATOM    992  CE2 PHE X  67      13.723  11.144  26.744  0.00  0.00           C
ATOM    993  CZ  PHE X  67      14.510  10.116  26.242  0.00  0.00           C
ATOM    994  H   PHE X  67      14.122  11.523  32.777  1.00  0.00           H
ATOM    995  HA  PHE X  67      12.418  10.433  30.861  1.00  0.00           H
ATOM    996  HB3 PHE X  67      15.477  10.694  30.880  1.00  0.00           H
ATOM    997  HB2 PHE X  67      14.430  12.030  30.578  1.00  0.00           H
ATOM    998  HD1 PHE X  67      15.880   8.975  29.121  1.00  0.00           H
ATOM    999  HD2 PHE X  67      13.090  12.215  28.486  1.00  0.00           H
ATOM   1000  HE1 PHE X  67      15.877   8.529  26.703  1.00  0.00           H
ATOM   1001  HE2 PHE X  67      13.119  11.735  26.069  1.00  0.00           H
ATOM   1002  HZ  PHE X  67      14.519   9.918  25.179  1.00  0.00           H
ATOM   1003  N   LEU X  68      14.524   8.278  32.275  0.00  0.00           N
ATOM   1004  CA  LEU X  68      14.751   6.853  32.479  0.00  0.00           C
ATOM   1005  C   LEU X  68      13.453   6.221  32.927  0.00  0.00           C
ATOM   1006  O   LEU X  68      13.088   5.158  32.405  0.00  0.00           O
ATOM   1007  CB  LEU X  68      15.878   6.587  33.501  0.00  0.00           C
ATOM   1008  CG  LEU X  68      17.293   6.845  32.959  0.00  0.00           C
ATOM   1009  CD1 LEU X  68      18.318   6.901  34.111  0.00  0.00           C
ATOM   1010  CD2 LEU X  68      17.668   5.813  31.880  0.00  0.00           C
ATOM   1011  H   LEU X  68      15.072   8.919  32.831  1.00  0.00           H
ATOM   1012  HA  LEU X  68      14.989   6.428  31.504  1.00  0.00           H
ATOM   1013  HB3 LEU X  68      15.825   5.553  33.848  1.00  0.00           H
ATOM   1014  HB2 LEU X  68      15.709   7.194  34.388  1.00  0.00           H
ATOM   1015  HG  LEU X  68      17.307   7.823  32.477  1.00  0.00           H
ATOM   1016 HD11 LEU X  68      19.248   6.380  33.884  1.00  0.00           H
ATOM   1017 HD12 LEU X  68      18.579   7.936  34.330  1.00  0.00           H
ATOM   1018 HD13 LEU X  68      17.924   6.471  35.033  1.00  0.00           H
ATOM   1019 HD21 LEU X  68      18.633   5.345  32.065  1.00  0.00           H
ATOM   1020 HD22 LEU X  68      16.941   5.004  31.801  1.00  0.00           H
ATOM   1021 HD23 LEU X  68      17.718   6.286  30.899  1.00  0.00           H
ATOM   1022  N   SER X  69      12.733   6.860  33.847  0.00  0.00           N
ATOM   1023  CA  SER X  69      11.489   6.379  34.324  0.00  0.00           C
ATOM   1024  C   SER X  69      10.471   6.275  33.134  0.00  0.00           C
ATOM   1025  O   SER X  69       9.674   5.345  33.021  0.00  0.00           O
ATOM   1026  CB  SER X  69      10.995   7.264  35.486  0.00  0.00           C
ATOM   1027  OG  SER X  69      11.697   6.960  36.685  0.00  0.00           O
ATOM   1028  H   SER X  69      13.069   7.729  34.237  1.00  0.00           H
ATOM   1029  HA  SER X  69      11.615   5.408  34.803  1.00  0.00           H
ATOM   1030  HB3 SER X  69       9.933   7.089  35.663  1.00  0.00           H
ATOM   1031  HB2 SER X  69      11.115   8.322  35.274  1.00  0.00           H
ATOM   1032  HG  SER X  69      11.433   7.603  37.357  1.00  0.00           H
ATOM   1033  N   LEU X  70      10.546   7.273  32.255  0.00  0.00           N
ATOM   1034  CA  LEU X  70       9.600   7.284  31.087  0.00  0.00           C
ATOM   1035  C   LEU X  70       9.873   6.028  30.194  0.00  0.00           C
ATOM   1036  O   LEU X  70       8.947   5.359  29.746  0.00  0.00           O
ATOM   1037  CB  LEU X  70       9.823   8.610  30.302  0.00  0.00           C
ATOM   1038  CG  LEU X  70       8.566   9.387  29.855  0.00  0.00           C
ATOM   1039  CD1 LEU X  70       8.932  10.808  29.366  0.00  0.00           C
ATOM   1040  CD2 LEU X  70       7.717   8.633  28.822  0.00  0.00           C
ATOM   1041  H   LEU X  70      11.230   8.005  32.380  1.00  0.00           H
ATOM   1042  HA  LEU X  70       8.587   7.198  31.480  1.00  0.00           H
ATOM   1043  HB3 LEU X  70      10.476   8.447  29.442  1.00  0.00           H
ATOM   1044  HB2 LEU X  70      10.388   9.284  30.944  1.00  0.00           H
ATOM   1045  HG  LEU X  70       7.946   9.510  30.744  1.00  0.00           H
ATOM   1046 HD11 LEU X  70       8.270  11.552  29.811  1.00  0.00           H
ATOM   1047 HD12 LEU X  70       9.951  11.090  29.635  1.00  0.00           H
ATOM   1048 HD13 LEU X  70       8.856  10.920  28.285  1.00  0.00           H
ATOM   1049 HD21 LEU X  70       7.583   9.184  27.892  1.00  0.00           H
ATOM   1050 HD22 LEU X  70       8.146   7.668  28.556  1.00  0.00           H
ATOM   1051 HD23 LEU X  70       6.722   8.462  29.229  1.00  0.00           H
ATOM   1052  N   MET X  71      11.146   5.719  29.958  0.00  0.00           N
ATOM   1053  CA  MET X  71      11.454   4.540  29.179  0.00  0.00           C
ATOM   1054  C   MET X  71      10.949   3.263  29.823  0.00  0.00           C
ATOM   1055  O   MET X  71      10.460   2.318  29.207  0.00  0.00           O
ATOM   1056  CB  MET X  71      12.981   4.468  28.926  0.00  0.00           C
ATOM   1057  CG  MET X  71      13.551   5.677  28.157  0.00  0.00           C
ATOM   1058  SD  MET X  71      15.365   5.761  28.084  0.00  0.00           S
ATOM   1059  CE  MET X  71      15.686   4.735  26.625  0.00  0.00           C
ATOM   1060  H   MET X  71      11.884   6.305  30.322  1.00  0.00           H
ATOM   1061  HA  MET X  71      10.991   4.641  28.197  1.00  0.00           H
ATOM   1062  HB3 MET X  71      13.205   3.564  28.358  1.00  0.00           H
ATOM   1063  HB2 MET X  71      13.513   4.361  29.872  1.00  0.00           H
ATOM   1064  HG3 MET X  71      13.218   6.607  28.612  1.00  0.00           H
ATOM   1065  HG2 MET X  71      13.151   5.692  27.142  1.00  0.00           H
ATOM   1066  HE1 MET X  71      16.731   4.803  26.326  1.00  0.00           H
ATOM   1067  HE2 MET X  71      15.457   3.691  26.838  1.00  0.00           H
ATOM   1068  HE3 MET X  71      15.080   5.066  25.782  1.00  0.00           H
ATOM   1069  N   ALA X  72      11.108   3.261  31.145  0.00  0.00           N
ATOM   1070  CA  ALA X  72      10.689   2.043  31.844  0.00  0.00           C
ATOM   1071  C   ALA X  72       9.104   1.811  31.580  0.00  0.00           C
ATOM   1072  O   ALA X  72       8.590   0.751  31.226  0.00  0.00           O
ATOM   1073  CB  ALA X  72      11.044   2.110  33.335  0.00  0.00           C
ATOM   1074  H   ALA X  72      11.498   4.069  31.608  1.00  0.00           H
ATOM   1075  HA  ALA X  72      11.204   1.217  31.352  1.00  0.00           H
ATOM   1076  HB1 ALA X  72      10.767   1.184  33.839  1.00  0.00           H
ATOM   1077  HB2 ALA X  72      12.115   2.258  33.479  1.00  0.00           H
ATOM   1078  HB3 ALA X  72      10.524   2.926  33.837  1.00  0.00           H
ATOM   1079  N   ARG X  73       8.394   2.920  31.802  0.00  0.00           N
ATOM   1080  CA  ARG X  73       6.950   2.740  31.710  0.00  0.00           C
ATOM   1081  C   ARG X  73       6.481   2.592  30.145  0.00  0.00           C
ATOM   1082  O   ARG X  73       5.857   1.660  29.645  0.00  0.00           O
ATOM   1083  CB  ARG X  73       6.217   3.909  32.409  0.00  0.00           C
ATOM   1084  CG  ARG X  73       6.509   4.068  33.915  0.00  0.00           C
ATOM   1085  CD  ARG X  73       6.167   2.825  34.755  0.00  0.00           C
ATOM   1086  NE  ARG X  73       6.225   3.101  36.198  0.00  0.00           N
ATOM   1087  CZ  ARG X  73       5.247   3.623  36.953  0.00  0.00           C
ATOM   1088  NH1 ARG X  73       4.063   3.932  36.421  0.00  0.00           N
ATOM   1089  NH2 ARG X  73       5.463   3.834  38.250  0.00  0.00           N
ATOM   1090  H   ARG X  73       8.866   3.788  32.013  1.00  0.00           H
ATOM   1091  HA  ARG X  73       6.688   1.820  32.232  1.00  0.00           H
ATOM   1092  HB3 ARG X  73       5.141   3.784  32.273  1.00  0.00           H
ATOM   1093  HB2 ARG X  73       6.471   4.844  31.909  1.00  0.00           H
ATOM   1094  HG3 ARG X  73       6.035   4.959  34.328  1.00  0.00           H
ATOM   1095  HG2 ARG X  73       7.580   4.240  34.008  1.00  0.00           H
ATOM   1096  HD3 ARG X  73       6.990   2.122  34.615  1.00  0.00           H
ATOM   1097  HD2 ARG X  73       5.271   2.295  34.429  1.00  0.00           H
ATOM   1098  HE  ARG X  73       7.121   2.896  36.627  1.00  0.00           H
ATOM   1099 HH12 ARG X  73       3.311   4.325  36.968  1.00  0.00           H
ATOM   1100 HH11 ARG X  73       3.864   3.775  35.446  1.00  0.00           H
ATOM   1101 HH22 ARG X  73       4.758   4.223  38.860  1.00  0.00           H
ATOM   1102 HH21 ARG X  73       6.342   3.609  38.696  1.00  0.00           H
ATOM   1103  N   LYS X  74       6.860   3.659  29.447  0.00  0.00           N
ATOM   1104  CA  LYS X  74       6.300   3.656  27.941  0.00  0.00           C
ATOM   1105  C   LYS X  74       7.385   2.540  27.605  0.00  0.00           C
ATOM   1106  O   LYS X  74       7.450   1.430  28.154  0.00  0.00           O
ATOM   1107  CB  LYS X  74       6.407   5.034  27.254  0.00  0.00           C
ATOM   1108  CG  LYS X  74       5.680   6.165  27.995  0.00  0.00           C
ATOM   1109  CD  LYS X  74       4.158   6.029  28.154  0.00  0.00           C
ATOM   1110  CE  LYS X  74       3.583   7.281  28.847  0.00  0.00           C
ATOM   1111  NZ  LYS X  74       2.123   7.247  29.018  0.00  0.00           N
ATOM   1112  H   LYS X  74       7.441   4.364  29.878  1.00  0.00           H
ATOM   1113  HA  LYS X  74       5.312   3.196  27.936  1.00  0.00           H
ATOM   1114  HB3 LYS X  74       6.026   4.958  26.235  1.00  0.00           H
ATOM   1115  HB2 LYS X  74       7.453   5.333  27.173  1.00  0.00           H
ATOM   1116  HG3 LYS X  74       5.888   7.092  27.460  1.00  0.00           H
ATOM   1117  HG2 LYS X  74       6.128   6.272  28.984  1.00  0.00           H
ATOM   1118  HD3 LYS X  74       3.925   5.139  28.740  1.00  0.00           H
ATOM   1119  HD2 LYS X  74       3.697   5.891  27.175  1.00  0.00           H
ATOM   1120  HE3 LYS X  74       3.833   8.176  28.274  1.00  0.00           H
ATOM   1121  HE2 LYS X  74       4.036   7.408  29.831  1.00  0.00           H
ATOM   1122  HZ1 LYS X  74       1.856   8.127  29.492  1.00  0.00           H
ATOM   1123  HZ2 LYS X  74       1.637   7.205  28.141  1.00  0.00           H
ATOM   1124  HZ3 LYS X  74       1.830   6.495  29.615  1.00  0.00           H
ATOM   1125  N   MET X  75       8.221   2.941  26.665  0.00  0.00           N
ATOM   1126  CA  MET X  75       9.260   2.033  26.191  0.00  0.00           C
ATOM   1127  C   MET X  75       9.049   0.621  26.240  0.00  0.00           C
ATOM   1128  O   MET X  75       9.177  -0.050  25.266  0.00  0.00           O
ATOM   1129  CB  MET X  75      10.728   2.535  26.235  0.00  0.00           C
ATOM   1130  CG  MET X  75      11.574   2.140  25.007  0.00  0.00           C
ATOM   1131  SD  MET X  75      13.283   2.729  25.090  0.00  0.00           S
ATOM   1132  CE  MET X  75      13.904   2.106  23.504  0.00  0.00           C
ATOM   1133  H   MET X  75       8.139   3.871  26.279  1.00  0.00           H
ATOM   1134  HA  MET X  75       9.159   2.191  25.117  1.00  0.00           H
ATOM   1135  HB3 MET X  75      11.263   2.120  27.080  1.00  0.00           H
ATOM   1136  HB2 MET X  75      10.745   3.619  26.320  1.00  0.00           H
ATOM   1137  HG3 MET X  75      11.127   2.538  24.095  1.00  0.00           H
ATOM   1138  HG2 MET X  75      11.600   1.056  24.896  1.00  0.00           H
ATOM   1139  HE1 MET X  75      14.952   2.374  23.376  1.00  0.00           H
ATOM   1140  HE2 MET X  75      13.820   1.020  23.458  1.00  0.00           H
ATOM   1141  HE3 MET X  75      13.338   2.532  22.675  1.00  0.00           H
ATOM   1142  N   LYS X  76       8.525   0.152  27.328  0.00  0.00           N
ATOM   1143  CA  LYS X  76       8.114  -1.191  27.786  0.00  0.00           C
ATOM   1144  C   LYS X  76       6.544  -1.133  27.741  0.00  0.00           C
ATOM   1145  O   LYS X  76       5.915  -0.306  27.082  0.00  0.00           O
ATOM   1146  CB  LYS X  76       8.783  -1.694  29.081  0.00  0.00           C
ATOM   1147  CG  LYS X  76      10.308  -1.487  29.118  0.00  0.00           C
ATOM   1148  CD  LYS X  76      10.960  -2.100  30.368  0.00  0.00           C
ATOM   1149  CE  LYS X  76      12.487  -1.903  30.398  0.00  0.00           C
ATOM   1150  NZ  LYS X  76      13.110  -2.542  31.571  0.00  0.00           N
ATOM   1151  H   LYS X  76       8.314   0.774  28.095  1.00  0.00           H
ATOM   1152  HA  LYS X  76       8.347  -1.812  26.921  1.00  0.00           H
ATOM   1153  HB3 LYS X  76       8.564  -2.756  29.195  1.00  0.00           H
ATOM   1154  HB2 LYS X  76       8.319  -1.213  29.936  1.00  0.00           H
ATOM   1155  HG3 LYS X  76      10.529  -0.419  29.086  1.00  0.00           H
ATOM   1156  HG2 LYS X  76      10.753  -1.917  28.219  1.00  0.00           H
ATOM   1157  HD3 LYS X  76      10.723  -3.164  30.408  1.00  0.00           H
ATOM   1158  HD2 LYS X  76      10.512  -1.652  31.256  1.00  0.00           H
ATOM   1159  HE3 LYS X  76      12.727  -0.838  30.405  1.00  0.00           H
ATOM   1160  HE2 LYS X  76      12.936  -2.321  29.496  1.00  0.00           H
ATOM   1161  HZ1 LYS X  76      14.104  -2.393  31.554  1.00  0.00           H
ATOM   1162  HZ2 LYS X  76      12.751  -2.160  32.428  1.00  0.00           H
ATOM   1163  HZ3 LYS X  76      12.947  -3.534  31.566  1.00  0.00           H
ATOM   1164  N   GLU X  77       5.974  -2.041  28.514  0.00  0.00           N
ATOM   1165  CA  GLU X  77       4.581  -2.085  28.680  0.00  0.00           C
ATOM   1166  C   GLU X  77       3.880  -2.721  27.385  0.00  0.00           C
ATOM   1167  O   GLU X  77       3.962  -3.905  27.048  0.00  0.00           O
ATOM   1168  CB  GLU X  77       3.879  -0.943  29.450  0.00  0.00           C
ATOM   1169  CG  GLU X  77       4.307  -0.827  30.933  0.00  0.00           C
ATOM   1170  CD  GLU X  77       3.937  -2.029  31.802  0.00  0.00           C
ATOM   1171  OE1 GLU X  77       2.974  -2.748  31.468  0.00  0.00           O
ATOM   1172  OE2 GLU X  77       4.607  -2.234  32.833  0.00  0.00           O
ATOM   1173  H   GLU X  77       6.543  -2.720  28.999  1.00  0.00           H
ATOM   1174  HA  GLU X  77       4.592  -3.021  29.238  1.00  0.00           H
ATOM   1175  HB3 GLU X  77       2.799  -1.086  29.400  1.00  0.00           H
ATOM   1176  HB2 GLU X  77       4.058   0.005  28.947  1.00  0.00           H
ATOM   1177  HG3 GLU X  77       3.848   0.061  31.369  1.00  0.00           H
ATOM   1178  HG2 GLU X  77       5.385  -0.668  30.987  1.00  0.00           H
ATOM   1179  N   GLN X  78       3.246  -1.803  26.661  0.00  0.00           N
ATOM   1180  CA  GLN X  78       2.689  -2.249  25.410  0.00  0.00           C
ATOM   1181  C   GLN X  78       2.974  -3.029  24.133  0.00  0.00           C
ATOM   1182  O   GLN X  78       2.171  -3.731  23.500  0.00  0.00           O
ATOM   1183  CB  GLN X  78       2.060  -0.913  24.863  0.00  0.00           C
ATOM   1184  CG  GLN X  78       0.752  -0.426  25.547  0.00  0.00           C
ATOM   1185  CD  GLN X  78       0.922   0.242  26.914  0.00  0.00           C
ATOM   1186  OE1 GLN X  78       1.963   0.821  27.213  0.00  0.00           O
ATOM   1187  NE2 GLN X  78      -0.102   0.185  27.754  0.00  0.00           N
ATOM   1188  H   GLN X  78       3.176  -0.853  26.998  1.00  0.00           H
ATOM   1189  HA  GLN X  78       1.783  -2.747  25.756  1.00  0.00           H
ATOM   1190  HB3 GLN X  78       1.793  -0.984  23.804  1.00  0.00           H
ATOM   1191  HB2 GLN X  78       2.806  -0.116  24.877  1.00  0.00           H
ATOM   1192  HG3 GLN X  78       0.038  -1.247  25.615  1.00  0.00           H
ATOM   1193  HG2 GLN X  78       0.285   0.319  24.901  1.00  0.00           H
ATOM   1194 HE22 GLN X  78      -0.045   0.618  28.665  1.00  0.00           H
ATOM   1195 HE21 GLN X  78      -0.961  -0.283  27.501  1.00  0.00           H
ATOM   1196  N   ASP X  79       4.149  -2.738  23.596  0.00  0.00           N
ATOM   1197  CA  ASP X  79       4.450  -3.121  22.159  0.00  0.00           C
ATOM   1198  C   ASP X  79       4.475  -4.561  21.762  0.00  0.00           C
ATOM   1199  O   ASP X  79       5.509  -5.061  22.215  0.00  0.00           O
ATOM   1200  CB  ASP X  79       5.892  -2.509  21.940  0.00  0.00           C
ATOM   1201  CG  ASP X  79       6.532  -2.666  20.547  0.00  0.00           C
ATOM   1202  OD1 ASP X  79       5.799  -2.845  19.554  0.00  0.00           O
ATOM   1203  OD2 ASP X  79       7.765  -2.491  20.463  0.00  0.00           O
ATOM   1204  H   ASP X  79       4.850  -2.259  24.143  1.00  0.00           H
ATOM   1205  HA  ASP X  79       4.126  -2.415  21.394  1.00  0.00           H
ATOM   1206  HB3 ASP X  79       6.587  -2.919  22.676  1.00  0.00           H
ATOM   1207  HB2 ASP X  79       5.856  -1.435  22.140  1.00  0.00           H
ATOM   1208  N   SER X  80       3.598  -5.253  21.048  0.00  0.00           N
ATOM   1209  CA  SER X  80       3.968  -6.580  20.647  0.00  0.00           C
ATOM   1210  C   SER X  80       3.762  -6.767  19.177  0.00  0.00           C
ATOM   1211  O   SER X  80       4.636  -7.281  18.486  0.00  0.00           O
ATOM   1212  CB  SER X  80       3.441  -7.667  21.616  0.00  0.00           C
ATOM   1213  OG  SER X  80       3.958  -8.963  21.359  0.00  0.00           O
ATOM   1214  H   SER X  80       2.708  -4.842  20.806  1.00  0.00           H
ATOM   1215  HA  SER X  80       5.049  -6.439  20.632  1.00  0.00           H
ATOM   1216  HB3 SER X  80       2.351  -7.707  21.568  1.00  0.00           H
ATOM   1217  HB2 SER X  80       3.694  -7.401  22.643  1.00  0.00           H
ATOM   1218  HG  SER X  80       3.591  -9.565  22.024  1.00  0.00           H
ATOM   1219  N   GLU X  81       2.604  -6.345  18.670  0.00  0.00           N
ATOM   1220  CA  GLU X  81       2.260  -6.543  17.290  0.00  0.00           C
ATOM   1221  C   GLU X  81       1.318  -5.402  16.914  0.00  0.00           C
ATOM   1222  O   GLU X  81       0.782  -4.701  17.780  0.00  0.00           O
ATOM   1223  CB  GLU X  81       1.576  -7.929  17.141  0.00  0.00           C
ATOM   1224  CG  GLU X  81       0.313  -8.171  18.009  0.00  0.00           C
ATOM   1225  CD  GLU X  81      -0.286  -9.568  17.853  0.00  0.00           C
ATOM   1226  OE1 GLU X  81      -1.070  -9.963  18.738  0.00  0.00           O
ATOM   1227  OE2 GLU X  81       0.016 -10.258  16.860  0.00  0.00           O
ATOM   1228  H   GLU X  81       1.937  -5.870  19.261  1.00  0.00           H
ATOM   1229  HA  GLU X  81       3.137  -6.588  16.645  1.00  0.00           H
ATOM   1230  HB3 GLU X  81       2.308  -8.708  17.359  1.00  0.00           H
ATOM   1231  HB2 GLU X  81       1.314  -8.073  16.092  1.00  0.00           H
ATOM   1232  HG3 GLU X  81      -0.462  -7.445  17.762  1.00  0.00           H
ATOM   1233  HG2 GLU X  81       0.552  -8.023  19.063  1.00  0.00           H
ATOM   1234  N   GLU X  82       1.154  -5.209  15.606  0.00  0.00           N
ATOM   1235  CA  GLU X  82       0.376  -4.124  14.997  0.00  0.00           C
ATOM   1236  C   GLU X  82       1.291  -2.900  15.073  0.00  0.00           C
ATOM   1237  O   GLU X  82       1.646  -2.409  14.009  0.00  0.00           O
ATOM   1238  CB  GLU X  82      -1.100  -3.968  15.416  0.00  0.00           C
ATOM   1239  CG  GLU X  82      -1.927  -5.253  15.191  0.00  0.00           C
ATOM   1240  CD  GLU X  82      -3.412  -5.113  15.523  0.00  0.00           C
ATOM   1241  OE1 GLU X  82      -4.150  -6.091  15.292  0.00  0.00           O
ATOM   1242  OE2 GLU X  82      -3.841  -4.042  15.996  0.00  0.00           O
ATOM   1243  H   GLU X  82       1.584  -5.839  14.945  1.00  0.00           H
ATOM   1244  HA  GLU X  82       0.533  -4.380  13.949  1.00  0.00           H
ATOM   1245  HB3 GLU X  82      -1.536  -3.152  14.839  1.00  0.00           H
ATOM   1246  HB2 GLU X  82      -1.169  -3.659  16.459  1.00  0.00           H
ATOM   1247  HG3 GLU X  82      -1.518  -6.065  15.794  1.00  0.00           H
ATOM   1248  HG2 GLU X  82      -1.835  -5.565  14.150  1.00  0.00           H
ATOM   1249  N   GLU X  83       1.596  -2.382  16.258  0.00  0.00           N
ATOM   1250  CA  GLU X  83       2.453  -1.368  16.519  0.00  0.00           C
ATOM   1251  C   GLU X  83       3.918  -1.435  16.122  0.00  0.00           C
ATOM   1252  O   GLU X  83       4.508  -0.425  15.721  0.00  0.00           O
ATOM   1253  CB  GLU X  83       2.349  -1.029  18.026  0.00  0.00           C
ATOM   1254  CG  GLU X  83       0.913  -0.695  18.505  0.00  0.00           C
ATOM   1255  CD  GLU X  83       0.821  -0.284  19.973  0.00  0.00           C
ATOM   1256  OE1 GLU X  83       1.842   0.127  20.559  0.00  0.00           O
ATOM   1257  OE2 GLU X  83      -0.296  -0.357  20.522  0.00  0.00           O
ATOM   1258  H   GLU X  83       1.167  -2.750  17.095  1.00  0.00           H
ATOM   1259  HA  GLU X  83       2.046  -0.494  16.010  1.00  0.00           H
ATOM   1260  HB3 GLU X  83       2.999  -0.179  18.243  1.00  0.00           H
ATOM   1261  HB2 GLU X  83       2.742  -1.856  18.622  1.00  0.00           H
ATOM   1262  HG3 GLU X  83       0.252  -1.550  18.356  1.00  0.00           H
ATOM   1263  HG2 GLU X  83       0.508   0.118  17.901  1.00  0.00           H
ATOM   1264  N   LEU X  84       4.528  -2.614  16.240  0.00  0.00           N
ATOM   1265  CA  LEU X  84       5.945  -2.792  15.750  0.00  0.00           C
ATOM   1266  C   LEU X  84       5.756  -2.460  14.298  0.00  0.00           C
ATOM   1267  O   LEU X  84       6.642  -1.905  13.641  0.00  0.00           O
ATOM   1268  CB  LEU X  84       6.333  -4.259  16.037  0.00  0.00           C
ATOM   1269  CG  LEU X  84       7.586  -4.818  15.337  0.00  0.00           C
ATOM   1270  CD1 LEU X  84       8.834  -3.941  15.557  0.00  0.00           C
ATOM   1271  CD2 LEU X  84       7.803  -6.276  15.792  0.00  0.00           C
ATOM   1272  H   LEU X  84       4.042  -3.394  16.659  1.00  0.00           H
ATOM   1273  HA  LEU X  84       6.654  -2.131  16.249  1.00  0.00           H
ATOM   1274  HB3 LEU X  84       5.497  -4.909  15.774  1.00  0.00           H
ATOM   1275  HB2 LEU X  84       6.454  -4.360  17.117  1.00  0.00           H
ATOM   1276  HG  LEU X  84       7.401  -4.843  14.262  1.00  0.00           H
ATOM   1277 HD11 LEU X  84       9.011  -3.313  14.682  1.00  0.00           H
ATOM   1278 HD12 LEU X  84       8.724  -3.277  16.415  1.00  0.00           H
ATOM   1279 HD13 LEU X  84       9.741  -4.523  15.719  1.00  0.00           H
ATOM   1280 HD21 LEU X  84       7.414  -6.968  15.046  1.00  0.00           H
ATOM   1281 HD22 LEU X  84       8.852  -6.520  15.960  1.00  0.00           H
ATOM   1282 HD23 LEU X  84       7.278  -6.501  16.721  1.00  0.00           H
ATOM   1283  N   ILE X  85       4.567  -2.789  13.789  0.00  0.00           N
ATOM   1284  CA  ILE X  85       4.332  -2.526  12.361  0.00  0.00           C
ATOM   1285  C   ILE X  85       4.375  -1.019  12.118  0.00  0.00           C
ATOM   1286  O   ILE X  85       4.978  -0.551  11.141  0.00  0.00           O
ATOM   1287  CB  ILE X  85       3.100  -3.174  11.642  0.00  0.00           C
ATOM   1288  CG1 ILE X  85       2.893  -4.644  12.083  0.00  0.00           C
ATOM   1289  CG2 ILE X  85       3.236  -3.120  10.101  0.00  0.00           C
ATOM   1290  CD1 ILE X  85       1.610  -5.290  11.538  0.00  0.00           C
ATOM   1291  H   ILE X  85       3.862  -3.205  14.381  1.00  0.00           H
ATOM   1292  HA  ILE X  85       5.092  -3.024  11.759  1.00  0.00           H
ATOM   1293  HB  ILE X  85       2.203  -2.590  11.819  1.00  0.00           H
ATOM   1294 HG13 ILE X  85       2.880  -4.719  13.168  1.00  0.00           H
ATOM   1295 HG12 ILE X  85       3.750  -5.237  11.761  1.00  0.00           H
ATOM   1296 HG21 ILE X  85       2.347  -3.511   9.606  1.00  0.00           H
ATOM   1297 HG22 ILE X  85       3.369  -2.103   9.735  1.00  0.00           H
ATOM   1298 HG23 ILE X  85       4.088  -3.707   9.752  1.00  0.00           H
ATOM   1299 HD11 ILE X  85       1.273  -6.098  12.188  1.00  0.00           H
ATOM   1300 HD12 ILE X  85       0.796  -4.569  11.460  1.00  0.00           H
ATOM   1301 HD13 ILE X  85       1.774  -5.717  10.548  1.00  0.00           H
ATOM   1302  N   GLU X  86       3.793  -0.257  13.042  0.00  0.00           N
ATOM   1303  CA  GLU X  86       3.833   1.179  12.969  0.00  0.00           C
ATOM   1304  C   GLU X  86       5.322   1.701  13.019  0.00  0.00           C
ATOM   1305  O   GLU X  86       5.700   2.578  12.249  0.00  0.00           O
ATOM   1306  CB  GLU X  86       2.924   1.843  14.021  0.00  0.00           C
ATOM   1307  CG  GLU X  86       1.434   1.461  13.860  0.00  0.00           C
ATOM   1308  CD  GLU X  86       0.495   2.160  14.842  0.00  0.00           C
ATOM   1309  OE1 GLU X  86       0.963   2.954  15.681  0.00  0.00           O
ATOM   1310  OE2 GLU X  86      -0.724   1.920  14.740  0.00  0.00           O
ATOM   1311  H   GLU X  86       3.309  -0.685  13.818  1.00  0.00           H
ATOM   1312  HA  GLU X  86       3.409   1.475  12.009  1.00  0.00           H
ATOM   1313  HB3 GLU X  86       3.024   2.926  13.925  1.00  0.00           H
ATOM   1314  HB2 GLU X  86       3.262   1.612  15.029  1.00  0.00           H
ATOM   1315  HG3 GLU X  86       1.304   0.384  13.968  1.00  0.00           H
ATOM   1316  HG2 GLU X  86       1.106   1.706  12.849  1.00  0.00           H
ATOM   1317  N   ALA X  87       6.142   1.135  13.902  0.00  0.00           N
ATOM   1318  CA  ALA X  87       7.486   1.485  13.961  0.00  0.00           C
ATOM   1319  C   ALA X  87       8.232   1.217  12.660  0.00  0.00           C
ATOM   1320  O   ALA X  87       8.991   2.054  12.185  0.00  0.00           O
ATOM   1321  CB  ALA X  87       8.162   0.760  15.138  0.00  0.00           C
ATOM   1322  H   ALA X  87       5.790   0.439  14.544  1.00  0.00           H
ATOM   1323  HA  ALA X  87       7.553   2.551  14.180  1.00  0.00           H
ATOM   1324  HB1 ALA X  87       9.198   1.084  15.243  1.00  0.00           H
ATOM   1325  HB2 ALA X  87       7.657   0.972  16.080  1.00  0.00           H
ATOM   1326  HB3 ALA X  87       8.177  -0.321  15.001  1.00  0.00           H
ATOM   1327  N   PHE X  88       7.974   0.065  12.043  0.00  0.00           N
ATOM   1328  CA  PHE X  88       8.635  -0.262  10.793  0.00  0.00           C
ATOM   1329  C   PHE X  88       8.138   0.676   9.706  0.00  0.00           C
ATOM   1330  O   PHE X  88       8.915   1.039   8.825  0.00  0.00           O
ATOM   1331  CB  PHE X  88       8.284  -1.734  10.493  0.00  0.00           C
ATOM   1332  CG  PHE X  88       8.933  -2.296   9.253  0.00  0.00           C
ATOM   1333  CD1 PHE X  88       8.278  -2.251   8.005  0.00  0.00           C
ATOM   1334  CD2 PHE X  88      10.280  -2.688   9.314  0.00  0.00           C
ATOM   1335  CE1 PHE X  88       8.964  -2.630   6.860  0.00  0.00           C
ATOM   1336  CE2 PHE X  88      10.940  -3.075   8.162  0.00  0.00           C
ATOM   1337  CZ  PHE X  88      10.289  -3.035   6.945  0.00  0.00           C
ATOM   1338  H   PHE X  88       7.315  -0.587  12.445  1.00  0.00           H
ATOM   1339  HA  PHE X  88       9.715  -0.162  10.906  1.00  0.00           H
ATOM   1340  HB3 PHE X  88       7.204  -1.859  10.403  1.00  0.00           H
ATOM   1341  HB2 PHE X  88       8.586  -2.355  11.338  1.00  0.00           H
ATOM   1342  HD1 PHE X  88       7.260  -1.898   7.928  1.00  0.00           H
ATOM   1343  HD2 PHE X  88      10.803  -2.657  10.256  1.00  0.00           H
ATOM   1344  HE1 PHE X  88       8.474  -2.579   5.897  1.00  0.00           H
ATOM   1345  HE2 PHE X  88      11.974  -3.379   8.190  1.00  0.00           H
ATOM   1346  HZ  PHE X  88      10.850  -3.306   6.066  1.00  0.00           H
ATOM   1347  N   LYS X  89       6.888   1.126   9.797  0.00  0.00           N
ATOM   1348  CA  LYS X  89       6.319   2.117   8.850  0.00  0.00           C
ATOM   1349  C   LYS X  89       7.126   3.409   8.882  0.00  0.00           C
ATOM   1350  O   LYS X  89       7.384   3.943   7.808  0.00  0.00           O
ATOM   1351  CB  LYS X  89       4.802   2.330   9.038  0.00  0.00           C
ATOM   1352  CG  LYS X  89       3.950   1.191   8.447  0.00  0.00           C
ATOM   1353  CD  LYS X  89       2.446   1.372   8.715  0.00  0.00           C
ATOM   1354  CE  LYS X  89       1.587   0.275   8.056  0.00  0.00           C
ATOM   1355  NZ  LYS X  89       0.147   0.467   8.303  0.00  0.00           N
ATOM   1356  H   LYS X  89       6.284   0.792  10.534  1.00  0.00           H
ATOM   1357  HA  LYS X  89       6.455   1.698   7.853  1.00  0.00           H
ATOM   1358  HB3 LYS X  89       4.511   3.248   8.524  1.00  0.00           H
ATOM   1359  HB2 LYS X  89       4.557   2.493  10.083  1.00  0.00           H
ATOM   1360  HG3 LYS X  89       4.283   0.231   8.841  1.00  0.00           H
ATOM   1361  HG2 LYS X  89       4.122   1.144   7.371  1.00  0.00           H
ATOM   1362  HD3 LYS X  89       2.133   2.353   8.353  1.00  0.00           H
ATOM   1363  HD2 LYS X  89       2.275   1.374   9.792  1.00  0.00           H
ATOM   1364  HE3 LYS X  89       1.880  -0.707   8.431  1.00  0.00           H
ATOM   1365  HE2 LYS X  89       1.758   0.263   6.979  1.00  0.00           H
ATOM   1366  HZ1 LYS X  89      -0.376  -0.265   7.854  1.00  0.00           H
ATOM   1367  HZ2 LYS X  89      -0.061   0.440   9.285  1.00  0.00           H
ATOM   1368  HZ3 LYS X  89      -0.168   1.344   7.928  1.00  0.00           H
ATOM   1369  N   VAL X  90       7.570   3.898  10.039  0.00  0.00           N
ATOM   1370  CA  VAL X  90       8.370   5.003  10.152  0.00  0.00           C
ATOM   1371  C   VAL X  90       9.791   4.901   9.556  0.00  0.00           C
ATOM   1372  O   VAL X  90      10.532   5.865   9.375  0.00  0.00           O
ATOM   1373  CB  VAL X  90       8.423   5.447  11.659  0.00  0.00           C
ATOM   1374  CG1 VAL X  90       9.443   6.541  12.044  0.00  0.00           C
ATOM   1375  CG2 VAL X  90       7.031   5.893  12.153  0.00  0.00           C
ATOM   1376  H   VAL X  90       7.318   3.448  10.907  1.00  0.00           H
ATOM   1377  HA  VAL X  90       7.866   5.805   9.613  1.00  0.00           H
ATOM   1378  HB  VAL X  90       8.700   4.575  12.251  1.00  0.00           H
ATOM   1379 HG11 VAL X  90       9.319   6.843  13.084  1.00  0.00           H
ATOM   1380 HG12 VAL X  90      10.472   6.193  11.950  1.00  0.00           H
ATOM   1381 HG13 VAL X  90       9.327   7.431  11.426  1.00  0.00           H
ATOM   1382 HG21 VAL X  90       7.047   6.142  13.214  1.00  0.00           H
ATOM   1383 HG22 VAL X  90       6.686   6.776  11.614  1.00  0.00           H
ATOM   1384 HG23 VAL X  90       6.279   5.116  12.023  1.00  0.00           H
ATOM   1385  N   PHE X  91      10.169   3.647   9.322  0.00  0.00           N
ATOM   1386  CA  PHE X  91      11.521   3.361   8.740  0.00  0.00           C
ATOM   1387  C   PHE X  91      11.236   3.184   7.214  0.00  0.00           C
ATOM   1388  O   PHE X  91      12.004   3.512   6.311  0.00  0.00           O
ATOM   1389  CB  PHE X  91      12.190   2.197   9.495  0.00  0.00           C
ATOM   1390  CG  PHE X  91      12.170   2.329  11.020  0.00  0.00           C
ATOM   1391  CD1 PHE X  91      12.339   3.582  11.653  0.00  0.00           C
ATOM   1392  CD2 PHE X  91      12.062   1.182  11.834  0.00  0.00           C
ATOM   1393  CE1 PHE X  91      12.308   3.692  13.036  0.00  0.00           C
ATOM   1394  CE2 PHE X  91      12.000   1.319  13.216  0.00  0.00           C
ATOM   1395  CZ  PHE X  91      12.126   2.563  13.817  0.00  0.00           C
ATOM   1396  H   PHE X  91       9.544   2.883   9.536  1.00  0.00           H
ATOM   1397  HA  PHE X  91      12.078   4.294   8.826  1.00  0.00           H
ATOM   1398  HB3 PHE X  91      13.224   2.098   9.165  1.00  0.00           H
ATOM   1399  HB2 PHE X  91      11.683   1.271   9.224  1.00  0.00           H
ATOM   1400  HD1 PHE X  91      12.438   4.483  11.072  1.00  0.00           H
ATOM   1401  HD2 PHE X  91      11.972   0.200  11.392  1.00  0.00           H
ATOM   1402  HE1 PHE X  91      12.405   4.662  13.502  1.00  0.00           H
ATOM   1403  HE2 PHE X  91      11.826   0.456  13.835  1.00  0.00           H
ATOM   1404  HZ  PHE X  91      12.075   2.651  14.892  1.00  0.00           H
ATOM   1405  N   ASP X  92      10.098   2.527   6.991  0.00  0.00           N
ATOM   1406  CA  ASP X  92       9.852   2.158   5.570  0.00  0.00           C
ATOM   1407  C   ASP X  92       8.752   3.205   5.292  0.00  0.00           C
ATOM   1408  O   ASP X  92       7.536   3.017   5.210  0.00  0.00           O
ATOM   1409  CB  ASP X  92       9.237   0.738   5.530  0.00  0.00           C
ATOM   1410  CG  ASP X  92       8.669   0.336   4.173  0.00  0.00           C
ATOM   1411  OD1 ASP X  92       9.156   0.828   3.136  0.00  0.00           O
ATOM   1412  OD2 ASP X  92       7.755  -0.509   4.173  0.00  0.00           O
ATOM   1413  H   ASP X  92       9.478   2.316   7.760  1.00  0.00           H
ATOM   1414  HA  ASP X  92      10.694   2.066   4.884  1.00  0.00           H
ATOM   1415  HB3 ASP X  92       8.428   0.676   6.259  1.00  0.00           H
ATOM   1416  HB2 ASP X  92       9.985   0.001   5.822  1.00  0.00           H
ATOM   1417  N   ARG X  93       9.324   4.380   5.053  0.00  0.00           N
ATOM   1418  CA  ARG X  93       8.766   5.667   4.586  0.00  0.00           C
ATOM   1419  C   ARG X  93       7.729   5.648   3.363  0.00  0.00           C
ATOM   1420  O   ARG X  93       6.629   6.181   3.363  0.00  0.00           O
ATOM   1421  CB  ARG X  93       9.863   6.739   4.415  0.00  0.00           C
ATOM   1422  CG  ARG X  93       9.365   8.138   3.991  0.00  0.00           C
ATOM   1423  CD  ARG X  93       8.444   8.826   5.015  0.00  0.00           C
ATOM   1424  NE  ARG X  93       7.815  10.034   4.463  0.00  0.00           N
ATOM   1425  CZ  ARG X  93       6.719  10.092   3.691  0.00  0.00           C
ATOM   1426  NH1 ARG X  93       6.066   8.988   3.316  0.00  0.00           N
ATOM   1427  NH2 ARG X  93       6.273  11.281   3.292  0.00  0.00           N
ATOM   1428  H   ARG X  93      10.318   4.495   5.192  1.00  0.00           H
ATOM   1429  HA  ARG X  93       8.153   5.992   5.427  1.00  0.00           H
ATOM   1430  HB3 ARG X  93      10.539   6.406   3.634  1.00  0.00           H
ATOM   1431  HB2 ARG X  93      10.447   6.820   5.333  1.00  0.00           H
ATOM   1432  HG3 ARG X  93       8.926   8.150   2.993  1.00  0.00           H
ATOM   1433  HG2 ARG X  93      10.269   8.745   3.910  1.00  0.00           H
ATOM   1434  HD3 ARG X  93       9.093   9.222   5.797  1.00  0.00           H
ATOM   1435  HD2 ARG X  93       7.741   8.168   5.525  1.00  0.00           H
ATOM   1436  HE  ARG X  93       8.298  10.895   4.696  1.00  0.00           H
ATOM   1437 HH12 ARG X  93       5.234   9.034   2.747  1.00  0.00           H
ATOM   1438 HH11 ARG X  93       6.371   8.045   3.547  1.00  0.00           H
ATOM   1439 HH22 ARG X  93       5.454  11.385   2.710  1.00  0.00           H
ATOM   1440 HH21 ARG X  93       6.728  12.145   3.552  1.00  0.00           H
ATOM   1441  N   ASP X  94       8.246   5.123   2.258  0.00  0.00           N
ATOM   1442  CA  ASP X  94       7.342   5.112   1.088  0.00  0.00           C
ATOM   1443  C   ASP X  94       6.388   3.843   1.099  0.00  0.00           C
ATOM   1444  O   ASP X  94       5.541   3.713   0.214  0.00  0.00           O
ATOM   1445  CB  ASP X  94       8.197   5.093  -0.210  0.00  0.00           C
ATOM   1446  CG  ASP X  94       7.447   5.452  -1.498  0.00  0.00           C
ATOM   1447  OD1 ASP X  94       7.852   4.947  -2.565  0.00  0.00           O
ATOM   1448  OD2 ASP X  94       6.572   6.341  -1.469  0.00  0.00           O
ATOM   1449  H   ASP X  94       9.192   4.769   2.262  1.00  0.00           H
ATOM   1450  HA  ASP X  94       6.761   6.033   1.038  1.00  0.00           H
ATOM   1451  HB3 ASP X  94       8.618   4.093  -0.331  1.00  0.00           H
ATOM   1452  HB2 ASP X  94       9.042   5.776  -0.114  1.00  0.00           H
ATOM   1453  N   GLY X  95       6.514   2.975   2.100  0.00  0.00           N
ATOM   1454  CA  GLY X  95       5.656   1.841   2.173  0.00  0.00           C
ATOM   1455  C   GLY X  95       5.986   0.536   1.531  0.00  0.00           C
ATOM   1456  O   GLY X  95       5.489  -0.501   1.987  0.00  0.00           O
ATOM   1457  H   GLY X  95       7.219   3.120   2.809  1.00  0.00           H
ATOM   1458  HA3 GLY X  95       4.656   2.140   1.860  1.00  0.00           H
ATOM   1459  HA2 GLY X  95       5.404   1.661   3.218  1.00  0.00           H
ATOM   1460  N   ASN X  96       6.733   0.557   0.431  0.00  0.00           N
ATOM   1461  CA  ASN X  96       7.170  -0.704  -0.216  0.00  0.00           C
ATOM   1462  C   ASN X  96       7.540  -1.986   0.418  0.00  0.00           C
ATOM   1463  O   ASN X  96       7.731  -3.008  -0.215  0.00  0.00           O
ATOM   1464  CB  ASN X  96       8.193  -0.349  -1.334  0.00  0.00           C
ATOM   1465  CG  ASN X  96       9.564   0.121  -0.837  0.00  0.00           C
ATOM   1466  OD1 ASN X  96       9.728   1.281  -0.469  0.00  0.00           O
ATOM   1467  ND2 ASN X  96      10.572  -0.743  -0.872  0.00  0.00           N
ATOM   1468  H   ASN X  96       7.010   1.440   0.025  1.00  0.00           H
ATOM   1469  HA  ASN X  96       6.279  -0.984  -0.777  1.00  0.00           H
ATOM   1470  HB3 ASN X  96       7.781   0.440  -1.965  1.00  0.00           H
ATOM   1471  HB2 ASN X  96       8.329  -1.195  -2.010  1.00  0.00           H
ATOM   1472 HD22 ASN X  96      11.477  -0.465  -0.515  1.00  0.00           H
ATOM   1473 HD21 ASN X  96      10.461  -1.668  -1.261  1.00  0.00           H
ATOM   1474  N   GLY X  97       7.735  -1.937   1.724  0.00  0.00           N
ATOM   1475  CA  GLY X  97       8.038  -3.310   2.436  0.00  0.00           C
ATOM   1476  C   GLY X  97       9.567  -3.249   2.914  0.00  0.00           C
ATOM   1477  O   GLY X  97       9.893  -3.762   3.989  0.00  0.00           O
ATOM   1478  H   GLY X  97       7.686  -1.053   2.209  1.00  0.00           H
ATOM   1479  HA3 GLY X  97       7.914  -4.124   1.722  1.00  0.00           H
ATOM   1480  HA2 GLY X  97       7.390  -3.418   3.306  1.00  0.00           H
ATOM   1481  N   LEU X  98      10.444  -2.812   2.008  0.00  0.00           N
ATOM   1482  CA  LEU X  98      11.786  -2.528   2.359  0.00  0.00           C
ATOM   1483  C   LEU X  98      12.480  -1.263   2.626  0.00  0.00           C
ATOM   1484  O   LEU X  98      12.569  -0.342   1.809  0.00  0.00           O
ATOM   1485  CB  LEU X  98      12.576  -3.145   1.152  0.00  0.00           C
ATOM   1486  CG  LEU X  98      12.308  -4.647   0.834  0.00  0.00           C
ATOM   1487  CD1 LEU X  98      11.089  -4.867  -0.095  0.00  0.00           C
ATOM   1488  CD2 LEU X  98      13.564  -5.329   0.258  0.00  0.00           C
ATOM   1489  H   LEU X  98      10.155  -2.678   1.050  1.00  0.00           H
ATOM   1490  HA  LEU X  98      12.115  -3.265   3.092  1.00  0.00           H
ATOM   1491  HB3 LEU X  98      13.638  -3.069   1.383  1.00  0.00           H
ATOM   1492  HB2 LEU X  98      12.454  -2.550   0.246  1.00  0.00           H
ATOM   1493  HG  LEU X  98      12.096  -5.158   1.775  1.00  0.00           H
ATOM   1494 HD11 LEU X  98      11.324  -5.464  -0.976  1.00  0.00           H
ATOM   1495 HD12 LEU X  98      10.290  -5.386   0.435  1.00  0.00           H
ATOM   1496 HD13 LEU X  98      10.673  -3.931  -0.465  1.00  0.00           H
ATOM   1497 HD21 LEU X  98      14.170  -5.753   1.060  1.00  0.00           H
ATOM   1498 HD22 LEU X  98      13.329  -6.152  -0.417  1.00  0.00           H
ATOM   1499 HD23 LEU X  98      14.186  -4.628  -0.299  1.00  0.00           H
ATOM   1500  N   ILE X  99      12.965  -1.184   3.860  0.00  0.00           N
ATOM   1501  CA  ILE X  99      13.831  -0.053   4.369  0.00  0.00           C
ATOM   1502  C   ILE X  99      15.351  -0.020   3.674  0.00  0.00           C
ATOM   1503  O   ILE X  99      16.351  -0.589   4.116  0.00  0.00           O
ATOM   1504  CB  ILE X  99      14.090  -0.052   5.912  0.00  0.00           C
ATOM   1505  CG1 ILE X  99      12.862  -0.357   6.789  0.00  0.00           C
ATOM   1506  CG2 ILE X  99      14.764   1.261   6.385  0.00  0.00           C
ATOM   1507  CD1 ILE X  99      13.253  -0.826   8.205  0.00  0.00           C
ATOM   1508  H   ILE X  99      12.761  -1.912   4.530  1.00  0.00           H
ATOM   1509  HA  ILE X  99      13.334   0.880   4.103  1.00  0.00           H
ATOM   1510  HB  ILE X  99      14.804  -0.841   6.119  1.00  0.00           H
ATOM   1511 HG13 ILE X  99      12.263  -1.146   6.340  1.00  0.00           H
ATOM   1512 HG12 ILE X  99      12.208   0.511   6.843  1.00  0.00           H
ATOM   1513 HG21 ILE X  99      14.930   1.286   7.458  1.00  0.00           H
ATOM   1514 HG22 ILE X  99      15.744   1.412   5.936  1.00  0.00           H
ATOM   1515 HG23 ILE X  99      14.157   2.128   6.134  1.00  0.00           H
ATOM   1516 HD11 ILE X  99      12.379  -0.879   8.852  1.00  0.00           H
ATOM   1517 HD12 ILE X  99      13.701  -1.818   8.174  1.00  0.00           H
ATOM   1518 HD13 ILE X  99      13.965  -0.169   8.699  1.00  0.00           H
ATOM   1519  N   SER X 100      15.390   0.745   2.589  0.00  0.00           N
ATOM   1520  CA  SER X 100      16.505   1.216   1.962  0.00  0.00           C
ATOM   1521  C   SER X 100      17.539   1.847   2.816  0.00  0.00           C
ATOM   1522  O   SER X 100      17.207   2.243   3.949  0.00  0.00           O
ATOM   1523  CB  SER X 100      16.104   2.018   0.699  0.00  0.00           C
ATOM   1524  OG  SER X 100      17.190   2.338  -0.160  0.00  0.00           O
ATOM   1525  H   SER X 100      14.531   1.035   2.145  1.00  0.00           H
ATOM   1526  HA  SER X 100      17.002   0.275   1.724  1.00  0.00           H
ATOM   1527  HB3 SER X 100      15.625   2.945   1.003  1.00  0.00           H
ATOM   1528  HB2 SER X 100      15.368   1.468   0.110  1.00  0.00           H
ATOM   1529  HG  SER X 100      16.819   2.732  -0.962  1.00  0.00           H
ATOM   1530  N   ALA X 101      18.756   1.963   2.324  0.00  0.00           N
ATOM   1531  CA  ALA X 101      19.805   2.618   3.083  0.00  0.00           C
ATOM   1532  C   ALA X 101      19.470   4.110   3.293  0.00  0.00           C
ATOM   1533  O   ALA X 101      19.658   4.626   4.391  0.00  0.00           O
ATOM   1534  CB  ALA X 101      21.127   2.496   2.313  0.00  0.00           C
ATOM   1535  H   ALA X 101      18.968   1.594   1.408  1.00  0.00           H
ATOM   1536  HA  ALA X 101      19.880   2.138   4.059  1.00  0.00           H
ATOM   1537  HB1 ALA X 101      21.977   2.683   2.972  1.00  0.00           H
ATOM   1538  HB2 ALA X 101      21.249   1.507   1.878  1.00  0.00           H
ATOM   1539  HB3 ALA X 101      21.191   3.208   1.489  1.00  0.00           H
ATOM   1540  N   ALA X 102      18.917   4.758   2.276  0.00  0.00           N
ATOM   1541  CA  ALA X 102      18.484   6.099   2.299  0.00  0.00           C
ATOM   1542  C   ALA X 102      17.415   6.352   3.280  0.00  0.00           C
ATOM   1543  O   ALA X 102      17.535   7.297   4.067  0.00  0.00           O
ATOM   1544  CB  ALA X 102      18.086   6.553   0.887  0.00  0.00           C
ATOM   1545  H   ALA X 102      18.777   4.287   1.394  1.00  0.00           H
ATOM   1546  HA  ALA X 102      19.341   6.670   2.657  1.00  0.00           H
ATOM   1547  HB1 ALA X 102      17.808   7.608   0.881  1.00  0.00           H
ATOM   1548  HB2 ALA X 102      18.910   6.430   0.185  1.00  0.00           H
ATOM   1549  HB3 ALA X 102      17.235   5.987   0.505  1.00  0.00           H
ATOM   1550  N   GLU X 103      16.353   5.546   3.273  0.00  0.00           N
ATOM   1551  CA  GLU X 103      15.240   5.670   4.231  0.00  0.00           C
ATOM   1552  C   GLU X 103      15.709   5.613   5.635  0.00  0.00           C
ATOM   1553  O   GLU X 103      15.314   6.451   6.458  0.00  0.00           O
ATOM   1554  CB  GLU X 103      14.241   4.530   3.917  0.00  0.00           C
ATOM   1555  CG  GLU X 103      13.052   4.959   3.036  0.00  0.00           C
ATOM   1556  CD  GLU X 103      13.401   5.532   1.662  0.00  0.00           C
ATOM   1557  OE1 GLU X 103      14.290   4.979   0.987  0.00  0.00           O
ATOM   1558  OE2 GLU X 103      12.749   6.518   1.266  0.00  0.00           O
ATOM   1559  H   GLU X 103      16.284   4.807   2.588  1.00  0.00           H
ATOM   1560  HA  GLU X 103      14.729   6.618   4.064  1.00  0.00           H
ATOM   1561  HB3 GLU X 103      13.843   4.117   4.839  1.00  0.00           H
ATOM   1562  HB2 GLU X 103      14.747   3.689   3.443  1.00  0.00           H
ATOM   1563  HG3 GLU X 103      12.511   5.717   3.594  1.00  0.00           H
ATOM   1564  HG2 GLU X 103      12.369   4.119   2.900  1.00  0.00           H
ATOM   1565  N   LEU X 104      16.620   4.685   5.925  0.00  0.00           N
ATOM   1566  CA  LEU X 104      17.206   4.576   7.257  0.00  0.00           C
ATOM   1567  C   LEU X 104      17.966   5.836   7.582  0.00  0.00           C
ATOM   1568  O   LEU X 104      17.821   6.345   8.703  0.00  0.00           O
ATOM   1569  CB  LEU X 104      18.117   3.323   7.355  0.00  0.00           C
ATOM   1570  CG  LEU X 104      17.882   2.457   8.615  0.00  0.00           C
ATOM   1571  CD1 LEU X 104      18.823   1.238   8.613  0.00  0.00           C
ATOM   1572  CD2 LEU X 104      18.001   3.253   9.930  0.00  0.00           C
ATOM   1573  H   LEU X 104      16.922   4.034   5.214  1.00  0.00           H
ATOM   1574  HA  LEU X 104      16.395   4.472   7.978  1.00  0.00           H
ATOM   1575  HB3 LEU X 104      19.169   3.609   7.295  1.00  0.00           H
ATOM   1576  HB2 LEU X 104      17.957   2.683   6.487  1.00  0.00           H
ATOM   1577  HG  LEU X 104      16.862   2.073   8.573  1.00  0.00           H
ATOM   1578 HD11 LEU X 104      18.342   0.390   8.128  1.00  0.00           H
ATOM   1579 HD12 LEU X 104      19.747   1.443   8.071  1.00  0.00           H
ATOM   1580 HD13 LEU X 104      19.106   0.916   9.615  1.00  0.00           H
ATOM   1581 HD21 LEU X 104      18.295   2.628  10.773  1.00  0.00           H
ATOM   1582 HD22 LEU X 104      18.738   4.051   9.848  1.00  0.00           H
ATOM   1583 HD23 LEU X 104      17.048   3.710  10.199  1.00  0.00           H
ATOM   1584  N   ARG X 105      18.692   6.400   6.619  0.00  0.00           N
ATOM   1585  CA  ARG X 105      19.361   7.658   6.758  0.00  0.00           C
ATOM   1586  C   ARG X 105      18.403   8.753   7.098  0.00  0.00           C
ATOM   1587  O   ARG X 105      18.768   9.574   7.931  0.00  0.00           O
ATOM   1588  CB  ARG X 105      20.154   8.245   5.530  0.00  0.00           C
ATOM   1589  CG  ARG X 105      21.256   7.474   4.782  0.00  0.00           C
ATOM   1590  CD  ARG X 105      22.070   8.352   3.815  0.00  0.00           C
ATOM   1591  NE  ARG X 105      21.297   8.811   2.649  0.00  0.00           N
ATOM   1592  CZ  ARG X 105      21.209   8.207   1.456  0.00  0.00           C
ATOM   1593  NH1 ARG X 105      21.805   7.034   1.234  0.00  0.00           N
ATOM   1594  NH2 ARG X 105      20.516   8.793   0.480  0.00  0.00           N
ATOM   1595  H   ARG X 105      18.795   5.937   5.727  1.00  0.00           H
ATOM   1596  HA  ARG X 105      20.010   7.553   7.627  1.00  0.00           H
ATOM   1597  HB3 ARG X 105      20.644   9.144   5.910  1.00  0.00           H
ATOM   1598  HB2 ARG X 105      19.466   8.620   4.773  1.00  0.00           H
ATOM   1599  HG3 ARG X 105      20.787   6.688   4.213  1.00  0.00           H
ATOM   1600  HG2 ARG X 105      21.968   6.989   5.425  1.00  0.00           H
ATOM   1601  HD3 ARG X 105      23.046   7.933   3.566  1.00  0.00           H
ATOM   1602  HD2 ARG X 105      22.299   9.278   4.343  1.00  0.00           H
ATOM   1603  HE  ARG X 105      20.815   9.690   2.792  1.00  0.00           H
ATOM   1604 HH12 ARG X 105      21.782   6.579   0.334  1.00  0.00           H
ATOM   1605 HH11 ARG X 105      22.350   6.577   1.947  1.00  0.00           H
ATOM   1606 HH22 ARG X 105      20.449   8.398  -0.446  1.00  0.00           H
ATOM   1607 HH21 ARG X 105      20.085   9.698   0.594  1.00  0.00           H
ATOM   1608  N   HID X 106      17.235   8.814   6.470  0.00  0.00           N
ATOM   1609  CA  HID X 106      16.189   9.708   6.716  0.00  0.00           C
ATOM   1610  C   HID X 106      15.680   9.703   8.143  0.00  0.00           C
ATOM   1611  O   HID X 106      15.638  10.763   8.775  0.00  0.00           O
ATOM   1612  CB  HID X 106      15.031   9.598   5.694  0.00  0.00           C
ATOM   1613  CG  HID X 106      15.322  10.183   4.330  0.00  0.00           C
ATOM   1614  ND1 HID X 106      16.251   9.649   3.455  0.00  0.00           N
ATOM   1615  CD2 HID X 106      14.797  11.277   3.677  0.00  0.00           C
ATOM   1616  CE1 HID X 106      16.255  10.398   2.353  0.00  0.00           C
ATOM   1617  NE2 HID X 106      15.397  11.411   2.421  0.00  0.00           N
ATOM   1618  H   HID X 106      17.028   8.165   5.724  1.00  0.00           H
ATOM   1619  HA  HID X 106      16.558  10.711   6.503  1.00  0.00           H
ATOM   1620  HB3 HID X 106      14.162  10.137   6.078  1.00  0.00           H
ATOM   1621  HB2 HID X 106      14.687   8.578   5.564  1.00  0.00           H
ATOM   1622  HD1 HID X 106      16.824   8.813   3.612  1.00  0.00           H
ATOM   1623  HD2 HID X 106      14.040  11.971   4.016  1.00  0.00           H
ATOM   1624  HE1 HID X 106      16.888  10.200   1.497  1.00  0.00           H
ATOM   1625  N   VAL X 107      15.386   8.532   8.690  0.00  0.00           N
ATOM   1626  CA  VAL X 107      14.909   8.378  10.042  0.00  0.00           C
ATOM   1627  C   VAL X 107      15.947   8.912  11.027  0.00  0.00           C
ATOM   1628  O   VAL X 107      15.566   9.671  11.925  0.00  0.00           O
ATOM   1629  CB  VAL X 107      14.752   6.872  10.400  0.00  0.00           C
ATOM   1630  CG1 VAL X 107      14.383   6.567  11.870  0.00  0.00           C
ATOM   1631  CG2 VAL X 107      13.771   6.177   9.474  0.00  0.00           C
ATOM   1632  H   VAL X 107      15.492   7.683   8.153  1.00  0.00           H
ATOM   1633  HA  VAL X 107      14.022   9.004  10.141  1.00  0.00           H
ATOM   1634  HB  VAL X 107      15.712   6.385  10.222  1.00  0.00           H
ATOM   1635 HG11 VAL X 107      14.297   5.495  12.029  1.00  0.00           H
ATOM   1636 HG12 VAL X 107      15.144   6.904  12.572  1.00  0.00           H
ATOM   1637 HG13 VAL X 107      13.436   7.031  12.152  1.00  0.00           H
ATOM   1638 HG21 VAL X 107      12.765   6.451   9.766  1.00  0.00           H
ATOM   1639 HG22 VAL X 107      13.884   6.441   8.428  1.00  0.00           H
ATOM   1640 HG23 VAL X 107      13.906   5.100   9.550  1.00  0.00           H
ATOM   1641  N   MET X 108      17.212   8.511  10.906  0.00  0.00           N
ATOM   1642  CA  MET X 108      18.294   8.951  11.769  0.00  0.00           C
ATOM   1643  C   MET X 108      18.382  10.520  11.783  0.00  0.00           C
ATOM   1644  O   MET X 108      18.504  11.132  12.839  0.00  0.00           O
ATOM   1645  CB  MET X 108      19.618   8.308  11.323  0.00  0.00           C
ATOM   1646  CG  MET X 108      19.631   6.774  11.444  0.00  0.00           C
ATOM   1647  SD  MET X 108      20.892   5.968  10.424  0.00  0.00           S
ATOM   1648  CE  MET X 108      22.373   6.504  11.309  0.00  0.00           C
ATOM   1649  H   MET X 108      17.468   7.860  10.178  1.00  0.00           H
ATOM   1650  HA  MET X 108      18.048   8.633  12.782  1.00  0.00           H
ATOM   1651  HB3 MET X 108      20.424   8.715  11.936  1.00  0.00           H
ATOM   1652  HB2 MET X 108      19.848   8.600  10.298  1.00  0.00           H
ATOM   1653  HG3 MET X 108      18.670   6.351  11.155  1.00  0.00           H
ATOM   1654  HG2 MET X 108      19.777   6.485  12.486  1.00  0.00           H
ATOM   1655  HE1 MET X 108      23.255   6.040  10.872  1.00  0.00           H
ATOM   1656  HE2 MET X 108      22.472   7.585  11.238  1.00  0.00           H
ATOM   1657  HE3 MET X 108      22.324   6.223  12.361  1.00  0.00           H
ATOM   1658  N   THR X 109      18.302  11.145  10.610  0.00  0.00           N
ATOM   1659  CA  THR X 109      18.355  12.585  10.555  0.00  0.00           C
ATOM   1660  C   THR X 109      17.133  13.211  11.297  0.00  0.00           C
ATOM   1661  O   THR X 109      17.286  14.183  12.030  0.00  0.00           O
ATOM   1662  CB  THR X 109      18.337  13.060   9.073  0.00  0.00           C
ATOM   1663  OG1 THR X 109      19.376  12.421   8.340  0.00  0.00           O
ATOM   1664  CG2 THR X 109      18.519  14.576   8.885  0.00  0.00           C
ATOM   1665  H   THR X 109      18.204  10.610   9.759  1.00  0.00           H
ATOM   1666  HA  THR X 109      19.287  12.946  10.989  1.00  0.00           H
ATOM   1667  HB  THR X 109      17.392  12.773   8.610  1.00  0.00           H
ATOM   1668  HG1 THR X 109      19.174  11.472   8.266  1.00  0.00           H
ATOM   1669 HG21 THR X 109      18.561  14.840   7.828  1.00  0.00           H
ATOM   1670 HG22 THR X 109      17.693  15.140   9.320  1.00  0.00           H
ATOM   1671 HG23 THR X 109      19.440  14.927   9.352  1.00  0.00           H
ATOM   1672  N   ASN X 110      15.945  12.635  11.126  0.00  0.00           N
ATOM   1673  CA  ASN X 110      14.804  13.111  11.815  0.00  0.00           C
ATOM   1674  C   ASN X 110      14.940  13.005  13.355  0.00  0.00           C
ATOM   1675  O   ASN X 110      14.587  13.931  14.078  0.00  0.00           O
ATOM   1676  CB  ASN X 110      13.552  12.324  11.334  0.00  0.00           C
ATOM   1677  CG  ASN X 110      13.025  12.720   9.950  0.00  0.00           C
ATOM   1678  OD1 ASN X 110      13.274  13.817   9.455  0.00  0.00           O
ATOM   1679  ND2 ASN X 110      12.258  11.842   9.314  0.00  0.00           N
ATOM   1680  H   ASN X 110      15.850  11.849  10.499  1.00  0.00           H
ATOM   1681  HA  ASN X 110      14.671  14.162  11.560  1.00  0.00           H
ATOM   1682  HB3 ASN X 110      12.726  12.479  12.024  1.00  0.00           H
ATOM   1683  HB2 ASN X 110      13.733  11.252  11.364  1.00  0.00           H
ATOM   1684 HD22 ASN X 110      11.869  12.065   8.409  1.00  0.00           H
ATOM   1685 HD21 ASN X 110      12.023  10.952   9.727  1.00  0.00           H
ATOM   1686  N   LEU X 111      15.494  11.898  13.845  0.00  0.00           N
ATOM   1687  CA  LEU X 111      15.712  11.749  15.232  0.00  0.00           C
ATOM   1688  C   LEU X 111      16.813  12.531  15.883  0.00  0.00           C
ATOM   1689  O   LEU X 111      17.099  12.431  17.089  0.00  0.00           O
ATOM   1690  CB  LEU X 111      15.968  10.234  15.476  0.00  0.00           C
ATOM   1691  CG  LEU X 111      14.694   9.359  15.420  0.00  0.00           C
ATOM   1692  CD1 LEU X 111      15.045   7.859  15.409  0.00  0.00           C
ATOM   1693  CD2 LEU X 111      13.713   9.694  16.563  0.00  0.00           C
ATOM   1694  H   LEU X 111      15.765  11.150  13.222  1.00  0.00           H
ATOM   1695  HA  LEU X 111      14.779  11.955  15.757  1.00  0.00           H
ATOM   1696  HB3 LEU X 111      16.427  10.063  16.452  1.00  0.00           H
ATOM   1697  HB2 LEU X 111      16.705   9.878  14.754  1.00  0.00           H
ATOM   1698  HG  LEU X 111      14.191   9.565  14.473  1.00  0.00           H
ATOM   1699 HD11 LEU X 111      14.364   7.310  14.759  1.00  0.00           H
ATOM   1700 HD12 LEU X 111      16.057   7.675  15.047  1.00  0.00           H
ATOM   1701 HD13 LEU X 111      14.973   7.414  16.402  1.00  0.00           H
ATOM   1702 HD21 LEU X 111      13.230   8.806  16.972  1.00  0.00           H
ATOM   1703 HD22 LEU X 111      14.204  10.206  17.392  1.00  0.00           H
ATOM   1704 HD23 LEU X 111      12.920  10.351  16.206  1.00  0.00           H
ATOM   1705  N   GLY X 112      17.506  13.292  15.025  0.00  0.00           N
ATOM   1706  CA  GLY X 112      18.675  14.139  15.461  0.00  0.00           C
ATOM   1707  C   GLY X 112      19.966  13.630  14.835  0.00  0.00           C
ATOM   1708  O   GLY X 112      20.660  14.402  14.172  0.00  0.00           O
ATOM   1709  H   GLY X 112      17.251  13.312  14.048  1.00  0.00           H
ATOM   1710  HA3 GLY X 112      18.761  14.107  16.547  1.00  0.00           H
ATOM   1711  HA2 GLY X 112      18.507  15.173  15.158  1.00  0.00           H
ATOM   1712  N   GLU X 113      20.317  12.370  15.093  0.00  0.00           N
ATOM   1713  CA  GLU X 113      21.599  11.845  14.698  0.00  0.00           C
ATOM   1714  C   GLU X 113      22.110  12.240  13.302  0.00  0.00           C
ATOM   1715  O   GLU X 113      21.488  11.638  12.441  0.00  0.00           O
ATOM   1716  CB  GLU X 113      21.919  10.483  15.336  0.00  0.00           C
ATOM   1717  CG  GLU X 113      23.337   9.947  15.085  0.00  0.00           C
ATOM   1718  CD  GLU X 113      23.618   8.693  15.907  0.00  0.00           C
ATOM   1719  OE1 GLU X 113      24.508   8.759  16.778  0.00  0.00           O
ATOM   1720  OE2 GLU X 113      22.921   7.679  15.702  0.00  0.00           O
ATOM   1721  H   GLU X 113      19.677  11.757  15.577  1.00  0.00           H
ATOM   1722  HA  GLU X 113      22.113  12.692  15.153  1.00  0.00           H
ATOM   1723  HB3 GLU X 113      21.192   9.751  14.982  1.00  0.00           H
ATOM   1724  HB2 GLU X 113      21.765  10.560  16.414  1.00  0.00           H
ATOM   1725  HG3 GLU X 113      24.075  10.712  15.332  1.00  0.00           H
ATOM   1726  HG2 GLU X 113      23.468   9.715  14.030  1.00  0.00           H
ATOM   1727  N   LYS X 114      23.166  12.993  13.018  0.00  0.00           N
ATOM   1728  CA  LYS X 114      23.359  13.116  11.605  0.00  0.00           C
ATOM   1729  C   LYS X 114      24.755  12.393  11.489  0.00  0.00           C
ATOM   1730  O   LYS X 114      25.824  12.979  11.426  0.00  0.00           O
ATOM   1731  CB  LYS X 114      23.580  14.626  11.307  0.00  0.00           C
ATOM   1732  CG  LYS X 114      22.340  15.504  11.557  0.00  0.00           C
ATOM   1733  CD  LYS X 114      22.488  16.935  11.013  0.00  0.00           C
ATOM   1734  CE  LYS X 114      21.250  17.820  11.262  0.00  0.00           C
ATOM   1735  NZ  LYS X 114      20.964  18.009  12.697  0.00  0.00           N
ATOM   1736  H   LYS X 114      23.715  13.394  13.764  1.00  0.00           H
ATOM   1737  HA  LYS X 114      22.555  12.962  10.886  1.00  0.00           H
ATOM   1738  HB3 LYS X 114      23.861  14.723  10.257  1.00  0.00           H
ATOM   1739  HB2 LYS X 114      24.417  15.033  11.878  1.00  0.00           H
ATOM   1740  HG3 LYS X 114      22.180  15.552  12.631  1.00  0.00           H
ATOM   1741  HG2 LYS X 114      21.455  15.032  11.128  1.00  0.00           H
ATOM   1742  HD3 LYS X 114      22.673  16.892   9.939  1.00  0.00           H
ATOM   1743  HD2 LYS X 114      23.372  17.406  11.445  1.00  0.00           H
ATOM   1744  HE3 LYS X 114      20.375  17.383  10.779  1.00  0.00           H
ATOM   1745  HE2 LYS X 114      21.401  18.799  10.805  1.00  0.00           H
ATOM   1746  HZ1 LYS X 114      20.154  18.595  12.807  1.00  0.00           H
ATOM   1747  HZ2 LYS X 114      20.782  17.128  13.147  1.00  0.00           H
ATOM   1748  HZ3 LYS X 114      21.736  18.458  13.157  1.00  0.00           H
ATOM   1749  N   LEU X 115      24.683  11.060  11.363  0.00  0.00           N
ATOM   1750  CA  LEU X 115      25.588  10.064  11.011  0.00  0.00           C
ATOM   1751  C   LEU X 115      25.818   9.996   9.372  0.00  0.00           C
ATOM   1752  O   LEU X 115      25.034  10.219   8.447  0.00  0.00           O
ATOM   1753  CB  LEU X 115      25.094   8.703  11.559  0.00  0.00           C
ATOM   1754  CG  LEU X 115      26.113   7.993  12.469  0.00  0.00           C
ATOM   1755  CD1 LEU X 115      26.521   8.821  13.703  0.00  0.00           C
ATOM   1756  CD2 LEU X 115      25.645   6.584  12.863  0.00  0.00           C
ATOM   1757  H   LEU X 115      23.812  10.582  11.545  1.00  0.00           H
ATOM   1758  HA  LEU X 115      26.546  10.320  11.464  1.00  0.00           H
ATOM   1759  HB3 LEU X 115      24.854   8.042  10.724  1.00  0.00           H
ATOM   1760  HB2 LEU X 115      24.162   8.814  12.111  1.00  0.00           H
ATOM   1761  HG  LEU X 115      27.002   7.861  11.860  1.00  0.00           H
ATOM   1762 HD11 LEU X 115      26.366   8.272  14.633  1.00  0.00           H
ATOM   1763 HD12 LEU X 115      27.579   9.079  13.659  1.00  0.00           H
ATOM   1764 HD13 LEU X 115      25.963   9.753  13.784  1.00  0.00           H
ATOM   1765 HD21 LEU X 115      24.878   6.617  13.639  1.00  0.00           H
ATOM   1766 HD22 LEU X 115      25.236   6.041  12.012  1.00  0.00           H
ATOM   1767 HD23 LEU X 115      26.479   5.993  13.243  1.00  0.00           H
ATOM   1768  N   THR X 116      27.142   9.896   9.169  0.00  0.00           N
ATOM   1769  CA  THR X 116      27.706   9.651   7.908  0.00  0.00           C
ATOM   1770  C   THR X 116      27.262   8.301   7.177  0.00  0.00           C
ATOM   1771  O   THR X 116      27.082   7.159   7.600  0.00  0.00           O
ATOM   1772  CB  THR X 116      29.264   9.704   7.973  0.00  0.00           C
ATOM   1773  OG1 THR X 116      29.886   8.531   8.468  0.00  0.00           O
ATOM   1774  CG2 THR X 116      29.821  10.922   8.730  0.00  0.00           C
ATOM   1775  H   THR X 116      27.781   9.998   9.944  1.00  0.00           H
ATOM   1776  HA  THR X 116      27.422  10.479   7.259  1.00  0.00           H
ATOM   1777  HB  THR X 116      29.611   9.799   6.942  1.00  0.00           H
ATOM   1778  HG1 THR X 116      29.652   8.415   9.423  1.00  0.00           H
ATOM   1779 HG21 THR X 116      30.906  10.982   8.631  1.00  0.00           H
ATOM   1780 HG22 THR X 116      29.407  11.849   8.335  1.00  0.00           H
ATOM   1781 HG23 THR X 116      29.594  10.883   9.796  1.00  0.00           H
ATOM   1782  N   ASP X 117      27.043   8.648   5.907  0.00  0.00           N
ATOM   1783  CA  ASP X 117      26.612   7.794   4.796  0.00  0.00           C
ATOM   1784  C   ASP X 117      27.202   6.384   4.977  0.00  0.00           C
ATOM   1785  O   ASP X 117      26.532   5.356   4.893  0.00  0.00           O
ATOM   1786  CB  ASP X 117      26.894   8.337   3.363  0.00  0.00           C
ATOM   1787  CG  ASP X 117      26.785   9.847   3.128  0.00  0.00           C
ATOM   1788  OD1 ASP X 117      26.968  10.639   4.076  0.00  0.00           O
ATOM   1789  OD2 ASP X 117      26.623  10.233   1.953  0.00  0.00           O
ATOM   1790  H   ASP X 117      27.174   9.606   5.615  1.00  0.00           H
ATOM   1791  HA  ASP X 117      25.539   7.668   4.940  1.00  0.00           H
ATOM   1792  HB3 ASP X 117      26.185   7.846   2.694  1.00  0.00           H
ATOM   1793  HB2 ASP X 117      27.891   8.031   3.041  1.00  0.00           H
ATOM   1794  N   ASP X 118      28.504   6.377   5.258  0.00  0.00           N
ATOM   1795  CA  ASP X 118      29.187   5.046   5.444  0.00  0.00           C
ATOM   1796  C   ASP X 118      28.611   4.306   6.685  0.00  0.00           C
ATOM   1797  O   ASP X 118      28.380   3.103   6.626  0.00  0.00           O
ATOM   1798  CB  ASP X 118      30.727   5.143   5.615  0.00  0.00           C
ATOM   1799  CG  ASP X 118      31.501   5.851   4.504  0.00  0.00           C
ATOM   1800  OD1 ASP X 118      31.010   5.935   3.361  0.00  0.00           O
ATOM   1801  OD2 ASP X 118      32.660   6.232   4.764  0.00  0.00           O
ATOM   1802  H   ASP X 118      29.007   7.249   5.341  1.00  0.00           H
ATOM   1803  HA  ASP X 118      29.024   4.434   4.557  1.00  0.00           H
ATOM   1804  HB3 ASP X 118      31.136   4.137   5.718  1.00  0.00           H
ATOM   1805  HB2 ASP X 118      30.932   5.672   6.548  1.00  0.00           H
ATOM   1806  N   GLU X 119      28.338   5.026   7.772  0.00  0.00           N
ATOM   1807  CA  GLU X 119      27.731   4.430   8.926  0.00  0.00           C
ATOM   1808  C   GLU X 119      26.359   3.857   8.653  0.00  0.00           C
ATOM   1809  O   GLU X 119      25.970   2.811   9.168  0.00  0.00           O
ATOM   1810  CB  GLU X 119      27.826   5.416  10.115  0.00  0.00           C
ATOM   1811  CG  GLU X 119      29.309   5.730  10.463  0.00  0.00           C
ATOM   1812  CD  GLU X 119      29.507   6.875  11.446  0.00  0.00           C
ATOM   1813  OE1 GLU X 119      29.409   8.040  11.005  0.00  0.00           O
ATOM   1814  OE2 GLU X 119      29.832   6.595  12.617  0.00  0.00           O
ATOM   1815  H   GLU X 119      28.559   6.011   7.794  1.00  0.00           H
ATOM   1816  HA  GLU X 119      28.375   3.620   9.269  1.00  0.00           H
ATOM   1817  HB3 GLU X 119      27.345   4.976  10.989  1.00  0.00           H
ATOM   1818  HB2 GLU X 119      27.277   6.335   9.915  1.00  0.00           H
ATOM   1819  HG3 GLU X 119      29.875   5.987   9.568  1.00  0.00           H
ATOM   1820  HG2 GLU X 119      29.785   4.833  10.861  1.00  0.00           H
ATOM   1821  N   VAL X 120      25.620   4.558   7.795  0.00  0.00           N
ATOM   1822  CA  VAL X 120      24.280   4.069   7.441  0.00  0.00           C
ATOM   1823  C   VAL X 120      24.331   2.649   6.780  0.00  0.00           C
ATOM   1824  O   VAL X 120      23.569   1.743   7.101  0.00  0.00           O
ATOM   1825  CB  VAL X 120      23.369   5.087   6.737  0.00  0.00           C
ATOM   1826  CG1 VAL X 120      21.925   4.535   6.671  0.00  0.00           C
ATOM   1827  CG2 VAL X 120      23.419   6.421   7.528  0.00  0.00           C
ATOM   1828  H   VAL X 120      25.982   5.413   7.397  1.00  0.00           H
ATOM   1829  HA  VAL X 120      23.722   3.967   8.372  1.00  0.00           H
ATOM   1830  HB  VAL X 120      23.716   5.264   5.717  1.00  0.00           H
ATOM   1831 HG11 VAL X 120      21.839   3.718   5.954  1.00  0.00           H
ATOM   1832 HG12 VAL X 120      21.598   4.155   7.639  1.00  0.00           H
ATOM   1833 HG13 VAL X 120      21.192   5.281   6.388  1.00  0.00           H
ATOM   1834 HG21 VAL X 120      24.286   7.016   7.241  1.00  0.00           H
ATOM   1835 HG22 VAL X 120      22.536   7.044   7.410  1.00  0.00           H
ATOM   1836 HG23 VAL X 120      23.497   6.244   8.599  1.00  0.00           H
ATOM   1837  N   ASP X 121      25.278   2.482   5.858  0.00  0.00           N
ATOM   1838  CA  ASP X 121      25.400   1.210   5.226  0.00  0.00           C
ATOM   1839  C   ASP X 121      25.859   0.139   6.124  0.00  0.00           C
ATOM   1840  O   ASP X 121      25.437  -1.008   5.988  0.00  0.00           O
ATOM   1841  CB  ASP X 121      26.372   1.213   4.009  0.00  0.00           C
ATOM   1842  CG  ASP X 121      26.081   2.188   2.869  0.00  0.00           C
ATOM   1843  OD1 ASP X 121      24.918   2.593   2.681  0.00  0.00           O
ATOM   1844  OD2 ASP X 121      27.015   2.424   2.074  0.00  0.00           O
ATOM   1845  H   ASP X 121      25.891   3.248   5.620  1.00  0.00           H
ATOM   1846  HA  ASP X 121      24.432   0.930   4.810  1.00  0.00           H
ATOM   1847  HB3 ASP X 121      26.403   0.213   3.573  1.00  0.00           H
ATOM   1848  HB2 ASP X 121      27.377   1.435   4.377  1.00  0.00           H
ATOM   1849  N   GLU X 122      26.645   0.505   7.134  0.00  0.00           N
ATOM   1850  CA  GLU X 122      27.132  -0.482   8.167  0.00  0.00           C
ATOM   1851  C   GLU X 122      25.880  -1.096   8.871  0.00  0.00           C
ATOM   1852  O   GLU X 122      25.841  -2.309   9.058  0.00  0.00           O
ATOM   1853  CB  GLU X 122      28.078   0.180   9.195  0.00  0.00           C
ATOM   1854  CG  GLU X 122      29.481   0.539   8.655  0.00  0.00           C
ATOM   1855  CD  GLU X 122      30.358  -0.678   8.372  0.00  0.00           C
ATOM   1856  OE1 GLU X 122      30.896  -1.254   9.338  0.00  0.00           O
ATOM   1857  OE2 GLU X 122      30.516  -1.038   7.189  0.00  0.00           O
ATOM   1858  H   GLU X 122      26.933   1.469   7.226  1.00  0.00           H
ATOM   1859  HA  GLU X 122      27.733  -1.263   7.701  1.00  0.00           H
ATOM   1860  HB3 GLU X 122      28.199  -0.492  10.047  1.00  0.00           H
ATOM   1861  HB2 GLU X 122      27.621   1.072   9.615  1.00  0.00           H
ATOM   1862  HG3 GLU X 122      29.996   1.174   9.378  1.00  0.00           H
ATOM   1863  HG2 GLU X 122      29.396   1.128   7.745  1.00  0.00           H
ATOM   1864  N   MET X 123      24.885  -0.282   9.200  0.00  0.00           N
ATOM   1865  CA  MET X 123      23.647  -0.686   9.797  0.00  0.00           C
ATOM   1866  C   MET X 123      22.855  -1.605   8.950  0.00  0.00           C
ATOM   1867  O   MET X 123      22.453  -2.664   9.440  0.00  0.00           O
ATOM   1868  CB  MET X 123      22.839   0.549  10.247  0.00  0.00           C
ATOM   1869  CG  MET X 123      23.524   1.326  11.386  0.00  0.00           C
ATOM   1870  SD  MET X 123      22.860   2.979  11.718  0.00  0.00           S
ATOM   1871  CE  MET X 123      21.129   2.591  12.092  0.00  0.00           C
ATOM   1872  H   MET X 123      24.968   0.710   9.032  1.00  0.00           H
ATOM   1873  HA  MET X 123      23.896  -1.229  10.709  1.00  0.00           H
ATOM   1874  HB3 MET X 123      21.860   0.217  10.598  1.00  0.00           H
ATOM   1875  HB2 MET X 123      22.638   1.213   9.407  1.00  0.00           H
ATOM   1876  HG3 MET X 123      24.585   1.456  11.171  1.00  0.00           H
ATOM   1877  HG2 MET X 123      23.475   0.742  12.306  1.00  0.00           H
ATOM   1878  HE1 MET X 123      20.598   3.493  12.396  1.00  0.00           H
ATOM   1879  HE2 MET X 123      20.630   2.187  11.212  1.00  0.00           H
ATOM   1880  HE3 MET X 123      21.060   1.862  12.900  1.00  0.00           H
ATOM   1881  N   ILE X 124      22.670  -1.291   7.676  0.00  0.00           N
ATOM   1882  CA  ILE X 124      21.973  -2.091   6.765  0.00  0.00           C
ATOM   1883  C   ILE X 124      22.534  -3.532   6.603  0.00  0.00           C
ATOM   1884  O   ILE X 124      21.845  -4.540   6.626  0.00  0.00           O
ATOM   1885  CB  ILE X 124      21.557  -1.482   5.394  0.00  0.00           C
ATOM   1886  CG1 ILE X 124      22.643  -1.495   4.293  0.00  0.00           C
ATOM   1887  CG2 ILE X 124      20.881  -0.116   5.581  0.00  0.00           C
ATOM   1888  CD1 ILE X 124      22.299  -0.770   2.990  0.00  0.00           C
ATOM   1889  H   ILE X 124      23.043  -0.427   7.309  1.00  0.00           H
ATOM   1890  HA  ILE X 124      21.049  -2.282   7.312  1.00  0.00           H
ATOM   1891  HB  ILE X 124      20.773  -2.143   5.019  1.00  0.00           H
ATOM   1892 HG13 ILE X 124      22.927  -2.519   4.050  1.00  0.00           H
ATOM   1893 HG12 ILE X 124      23.528  -1.026   4.683  1.00  0.00           H
ATOM   1894 HG21 ILE X 124      20.304   0.142   4.697  1.00  0.00           H
ATOM   1895 HG22 ILE X 124      20.176  -0.142   6.410  1.00  0.00           H
ATOM   1896 HG23 ILE X 124      21.601   0.678   5.769  1.00  0.00           H
ATOM   1897 HD11 ILE X 124      22.751  -1.275   2.136  1.00  0.00           H
ATOM   1898 HD12 ILE X 124      21.225  -0.726   2.809  1.00  0.00           H
ATOM   1899 HD13 ILE X 124      22.695   0.245   3.013  1.00  0.00           H
ATOM   1900  N   ARG X 125      23.853  -3.558   6.410  0.00  0.00           N
ATOM   1901  CA  ARG X 125      24.539  -4.875   6.247  0.00  0.00           C
ATOM   1902  C   ARG X 125      24.398  -5.700   7.474  0.00  0.00           C
ATOM   1903  O   ARG X 125      24.271  -6.900   7.268  0.00  0.00           O
ATOM   1904  CB  ARG X 125      26.029  -4.620   5.930  0.00  0.00           C
ATOM   1905  CG  ARG X 125      26.266  -3.993   4.544  0.00  0.00           C
ATOM   1906  CD  ARG X 125      27.713  -3.513   4.352  0.00  0.00           C
ATOM   1907  NE  ARG X 125      27.992  -3.149   2.954  0.00  0.00           N
ATOM   1908  CZ  ARG X 125      28.360  -3.981   1.970  0.00  0.00           C
ATOM   1909  NH1 ARG X 125      28.531  -5.284   2.204  0.00  0.00           N
ATOM   1910  NH2 ARG X 125      28.558  -3.500   0.743  0.00  0.00           N
ATOM   1911  H   ARG X 125      24.375  -2.694   6.376  1.00  0.00           H
ATOM   1912  HA  ARG X 125      24.117  -5.407   5.395  1.00  0.00           H
ATOM   1913  HB3 ARG X 125      26.578  -5.562   5.972  1.00  0.00           H
ATOM   1914  HB2 ARG X 125      26.462  -3.983   6.704  1.00  0.00           H
ATOM   1915  HG3 ARG X 125      25.636  -3.106   4.489  1.00  0.00           H
ATOM   1916  HG2 ARG X 125      25.934  -4.636   3.728  1.00  0.00           H
ATOM   1917  HD3 ARG X 125      28.465  -4.154   4.813  1.00  0.00           H
ATOM   1918  HD2 ARG X 125      27.789  -2.556   4.872  1.00  0.00           H
ATOM   1919  HE  ARG X 125      27.853  -2.167   2.743  1.00  0.00           H
ATOM   1920 HH12 ARG X 125      28.808  -5.932   1.481  1.00  0.00           H
ATOM   1921 HH11 ARG X 125      28.401  -5.677   3.123  1.00  0.00           H
ATOM   1922 HH22 ARG X 125      28.836  -4.087  -0.030  1.00  0.00           H
ATOM   1923 HH21 ARG X 125      28.444  -2.521   0.522  1.00  0.00           H
ATOM   1924  N   GLU X 126      24.403  -5.161   8.688  0.00  0.00           N
ATOM   1925  CA  GLU X 126      24.123  -5.739   9.946  0.00  0.00           C
ATOM   1926  C   GLU X 126      22.807  -6.449  10.079  0.00  0.00           C
ATOM   1927  O   GLU X 126      22.861  -7.571  10.583  0.00  0.00           O
ATOM   1928  CB  GLU X 126      24.399  -4.772  11.122  0.00  0.00           C
ATOM   1929  CG  GLU X 126      25.903  -4.621  11.445  0.00  0.00           C
ATOM   1930  CD  GLU X 126      26.208  -3.683  12.614  0.00  0.00           C
ATOM   1931  OE1 GLU X 126      25.283  -3.037  13.145  0.00  0.00           O
ATOM   1932  OE2 GLU X 126      27.387  -3.632  13.015  0.00  0.00           O
ATOM   1933  H   GLU X 126      24.635  -4.185   8.806  1.00  0.00           H
ATOM   1934  HA  GLU X 126      24.885  -6.504  10.094  1.00  0.00           H
ATOM   1935  HB3 GLU X 126      23.885  -5.121  12.020  1.00  0.00           H
ATOM   1936  HB2 GLU X 126      23.987  -3.788  10.918  1.00  0.00           H
ATOM   1937  HG3 GLU X 126      26.447  -4.272  10.568  1.00  0.00           H
ATOM   1938  HG2 GLU X 126      26.320  -5.599  11.688  1.00  0.00           H
ATOM   1939  N   ALA X 127      21.673  -5.921   9.625  0.00  0.00           N
ATOM   1940  CA  ALA X 127      20.407  -6.496   9.626  0.00  0.00           C
ATOM   1941  C   ALA X 127      19.932  -7.015   8.283  0.00  0.00           C
ATOM   1942  O   ALA X 127      18.810  -7.481   8.173  0.00  0.00           O
ATOM   1943  CB  ALA X 127      19.382  -5.509  10.213  0.00  0.00           C
ATOM   1944  H   ALA X 127      21.673  -4.995   9.221  1.00  0.00           H
ATOM   1945  HA  ALA X 127      20.548  -7.406  10.208  1.00  0.00           H
ATOM   1946  HB1 ALA X 127      18.404  -5.977  10.333  1.00  0.00           H
ATOM   1947  HB2 ALA X 127      19.681  -5.125  11.183  1.00  0.00           H
ATOM   1948  HB3 ALA X 127      19.249  -4.650   9.555  1.00  0.00           H
ATOM   1949  N   ASP X 128      20.805  -7.030   7.276  0.00  0.00           N
ATOM   1950  CA  ASP X 128      20.533  -7.620   5.989  0.00  0.00           C
ATOM   1951  C   ASP X 128      21.016  -9.095   5.845  0.00  0.00           C
ATOM   1952  O   ASP X 128      22.110  -9.437   5.378  0.00  0.00           O
ATOM   1953  CB  ASP X 128      21.140  -6.748   4.842  0.00  0.00           C
ATOM   1954  CG  ASP X 128      21.146  -7.299   3.408  0.00  0.00           C
ATOM   1955  OD1 ASP X 128      20.176  -7.957   2.995  0.00  0.00           O
ATOM   1956  OD2 ASP X 128      22.105  -6.983   2.673  0.00  0.00           O
ATOM   1957  H   ASP X 128      21.717  -6.612   7.392  1.00  0.00           H
ATOM   1958  HA  ASP X 128      19.455  -7.600   5.829  1.00  0.00           H
ATOM   1959  HB3 ASP X 128      22.182  -6.560   5.097  1.00  0.00           H
ATOM   1960  HB2 ASP X 128      20.631  -5.785   4.805  1.00  0.00           H
ATOM   1961  N   ILE X 129      20.097  -9.990   6.211  0.00  0.00           N
ATOM   1962  CA  ILE X 129      20.319 -11.403   6.136  0.00  0.00           C
ATOM   1963  C   ILE X 129      20.271 -11.958   4.668  0.00  0.00           C
ATOM   1964  O   ILE X 129      21.108 -12.762   4.255  0.00  0.00           O
ATOM   1965  CB  ILE X 129      19.606 -12.295   7.187  0.00  0.00           C
ATOM   1966  CG1 ILE X 129      18.084 -12.080   7.257  0.00  0.00           C
ATOM   1967  CG2 ILE X 129      20.255 -12.116   8.574  0.00  0.00           C
ATOM   1968  CD1 ILE X 129      17.343 -13.113   8.118  0.00  0.00           C
ATOM   1969  H   ILE X 129      19.201  -9.680   6.558  1.00  0.00           H
ATOM   1970  HA  ILE X 129      21.391 -11.445   6.329  1.00  0.00           H
ATOM   1971  HB  ILE X 129      19.768 -13.332   6.886  1.00  0.00           H
ATOM   1972 HG13 ILE X 129      17.656 -12.095   6.255  1.00  0.00           H
ATOM   1973 HG12 ILE X 129      17.899 -11.084   7.657  1.00  0.00           H
ATOM   1974 HG21 ILE X 129      19.844 -12.811   9.306  1.00  0.00           H
ATOM   1975 HG22 ILE X 129      21.329 -12.298   8.534  1.00  0.00           H
ATOM   1976 HG23 ILE X 129      20.106 -11.104   8.954  1.00  0.00           H
ATOM   1977 HD11 ILE X 129      16.273 -13.093   7.909  1.00  0.00           H
ATOM   1978 HD12 ILE X 129      17.697 -14.126   7.925  1.00  0.00           H
ATOM   1979 HD13 ILE X 129      17.473 -12.907   9.179  1.00  0.00           H
ATOM   1980  N   ASP X 130      19.171 -11.637   3.992  0.00  0.00           N
ATOM   1981  CA  ASP X 130      18.902 -12.157   2.668  0.00  0.00           C
ATOM   1982  C   ASP X 130      19.691 -11.528   1.520  0.00  0.00           C
ATOM   1983  O   ASP X 130      19.421 -11.907   0.370  0.00  0.00           O
ATOM   1984  CB  ASP X 130      17.382 -11.973   2.334  0.00  0.00           C
ATOM   1985  CG  ASP X 130      16.383 -12.812   3.143  0.00  0.00           C
ATOM   1986  OD1 ASP X 130      16.770 -13.851   3.717  0.00  0.00           O
ATOM   1987  OD2 ASP X 130      15.173 -12.521   3.046  0.00  0.00           O
ATOM   1988  H   ASP X 130      18.491 -11.012   4.401  1.00  0.00           H
ATOM   1989  HA  ASP X 130      18.902 -13.246   2.634  1.00  0.00           H
ATOM   1990  HB3 ASP X 130      17.181 -12.213   1.288  1.00  0.00           H
ATOM   1991  HB2 ASP X 130      17.129 -10.919   2.473  1.00  0.00           H
ATOM   1992  N   GLY X 131      20.628 -10.611   1.793  0.00  0.00           N
ATOM   1993  CA  GLY X 131      21.533 -10.162   0.740  0.00  0.00           C
ATOM   1994  C   GLY X 131      21.070  -9.059  -0.227  0.00  0.00           C
ATOM   1995  O   GLY X 131      21.951  -8.489  -0.870  0.00  0.00           O
ATOM   1996  H   GLY X 131      20.707 -10.232   2.726  1.00  0.00           H
ATOM   1997  HA3 GLY X 131      21.862 -11.026   0.162  1.00  0.00           H
ATOM   1998  HA2 GLY X 131      22.481  -9.866   1.189  1.00  0.00           H
ATOM   1999  N   ASP X 132      19.803  -8.737  -0.380  0.00  0.00           N
ATOM   2000  CA  ASP X 132      19.383  -7.714  -1.252  0.00  0.00           C
ATOM   2001  C   ASP X 132      19.856  -6.293  -1.053  0.00  0.00           C
ATOM   2002  O   ASP X 132      19.583  -5.398  -1.830  0.00  0.00           O
ATOM   2003  CB  ASP X 132      17.819  -7.633  -1.238  0.00  0.00           C
ATOM   2004  CG  ASP X 132      17.060  -8.880  -1.705  0.00  0.00           C
ATOM   2005  OD1 ASP X 132      17.578  -9.631  -2.556  0.00  0.00           O
ATOM   2006  OD2 ASP X 132      15.881  -9.018  -1.322  0.00  0.00           O
ATOM   2007  H   ASP X 132      19.090  -9.230   0.139  1.00  0.00           H
ATOM   2008  HA  ASP X 132      19.511  -8.019  -2.291  1.00  0.00           H
ATOM   2009  HB3 ASP X 132      17.465  -6.812  -1.865  1.00  0.00           H
ATOM   2010  HB2 ASP X 132      17.500  -7.407  -0.218  1.00  0.00           H
ATOM   2011  N   GLY X 133      20.439  -6.045   0.106  0.00  0.00           N
ATOM   2012  CA  GLY X 133      20.945  -4.661   0.467  0.00  0.00           C
ATOM   2013  C   GLY X 133      20.136  -3.957   1.431  0.00  0.00           C
ATOM   2014  O   GLY X 133      20.730  -3.368   2.345  0.00  0.00           O
ATOM   2015  H   GLY X 133      20.558  -6.787   0.780  1.00  0.00           H
ATOM   2016  HA3 GLY X 133      21.031  -4.061  -0.439  1.00  0.00           H
ATOM   2017  HA2 GLY X 133      21.967  -4.736   0.839  1.00  0.00           H
ATOM   2018  N   HID X 134      18.808  -4.100   1.425  0.00  0.00           N
ATOM   2019  CA  HID X 134      17.758  -3.760   2.254  0.00  0.00           C
ATOM   2020  C   HID X 134      17.148  -4.676   3.323  0.00  0.00           C
ATOM   2021  O   HID X 134      17.331  -5.892   3.355  0.00  0.00           O
ATOM   2022  CB  HID X 134      16.573  -3.523   1.268  0.00  0.00           C
ATOM   2023  CG  HID X 134      16.750  -2.669   0.023  0.00  0.00           C
ATOM   2024  ND1 HID X 134      17.533  -3.007  -1.079  0.00  0.00           N
ATOM   2025  CD2 HID X 134      16.131  -1.491  -0.332  0.00  0.00           C
ATOM   2026  CE1 HID X 134      17.391  -2.042  -1.988  0.00  0.00           C
ATOM   2027  NE2 HID X 134      16.551  -1.089  -1.601  0.00  0.00           N
ATOM   2028  H   HID X 134      18.354  -4.567   0.653  1.00  0.00           H
ATOM   2029  HA  HID X 134      17.969  -2.790   2.705  1.00  0.00           H
ATOM   2030  HB3 HID X 134      15.754  -3.063   1.822  1.00  0.00           H
ATOM   2031  HB2 HID X 134      16.192  -4.485   0.924  1.00  0.00           H
ATOM   2032  HD1 HID X 134      18.113  -3.829  -1.235  1.00  0.00           H
ATOM   2033  HD2 HID X 134      15.402  -0.919   0.225  1.00  0.00           H
ATOM   2034  HE1 HID X 134      17.893  -2.045  -2.947  1.00  0.00           H
ATOM   2035  N   ILE X 135      16.425  -4.022   4.224  0.00  0.00           N
ATOM   2036  CA  ILE X 135      15.784  -4.620   5.428  0.00  0.00           C
ATOM   2037  C   ILE X 135      14.249  -4.774   5.099  0.00  0.00           C
ATOM   2038  O   ILE X 135      13.591  -3.800   4.747  0.00  0.00           O
ATOM   2039  CB  ILE X 135      15.974  -3.723   6.688  0.00  0.00           C
ATOM   2040  CG1 ILE X 135      17.473  -3.482   6.991  0.00  0.00           C
ATOM   2041  CG2 ILE X 135      15.269  -4.271   7.949  0.00  0.00           C
ATOM   2042  CD1 ILE X 135      17.725  -2.443   8.094  0.00  0.00           C
ATOM   2043  H   ILE X 135      16.270  -3.029   4.123  1.00  0.00           H
ATOM   2044  HA  ILE X 135      16.234  -5.580   5.682  1.00  0.00           H
ATOM   2045  HB  ILE X 135      15.522  -2.763   6.466  1.00  0.00           H
ATOM   2046 HG13 ILE X 135      17.997  -3.148   6.095  1.00  0.00           H
ATOM   2047 HG12 ILE X 135      17.944  -4.427   7.269  1.00  0.00           H
ATOM   2048 HG21 ILE X 135      15.357  -3.584   8.789  1.00  0.00           H
ATOM   2049 HG22 ILE X 135      14.202  -4.424   7.791  1.00  0.00           H
ATOM   2050 HG23 ILE X 135      15.701  -5.221   8.260  1.00  0.00           H
ATOM   2051 HD11 ILE X 135      18.727  -2.024   8.010  1.00  0.00           H
ATOM   2052 HD12 ILE X 135      17.014  -1.618   8.032  1.00  0.00           H
ATOM   2053 HD13 ILE X 135      17.637  -2.886   9.086  1.00  0.00           H
ATOM   2054  N   ASN X 136      13.745  -5.998   5.195  0.00  0.00           N
ATOM   2055  CA  ASN X 136      12.367  -6.204   5.025  0.00  0.00           C
ATOM   2056  C   ASN X 136      11.811  -6.392   6.416  0.00  0.00           C
ATOM   2057  O   ASN X 136      12.592  -6.539   7.353  0.00  0.00           O
ATOM   2058  CB  ASN X 136      12.098  -7.411   4.093  0.00  0.00           C
ATOM   2059  CG  ASN X 136      10.736  -7.388   3.384  0.00  0.00           C
ATOM   2060  OD1 ASN X 136       9.719  -6.993   3.949  0.00  0.00           O
ATOM   2061  ND2 ASN X 136      10.681  -7.859   2.144  0.00  0.00           N
ATOM   2062  H   ASN X 136      14.353  -6.781   5.390  1.00  0.00           H
ATOM   2063  HA  ASN X 136      11.962  -5.259   4.662  1.00  0.00           H
ATOM   2064  HB3 ASN X 136      12.234  -8.356   4.621  1.00  0.00           H
ATOM   2065  HB2 ASN X 136      12.852  -7.401   3.304  1.00  0.00           H
ATOM   2066 HD22 ASN X 136       9.805  -7.885   1.643  1.00  0.00           H
ATOM   2067 HD21 ASN X 136      11.508  -8.203   1.677  1.00  0.00           H
ATOM   2068  N   TYR X 137      10.484  -6.303   6.609  0.00  0.00           N
ATOM   2069  CA  TYR X 137       9.900  -6.480   7.950  0.00  0.00           C
ATOM   2070  C   TYR X 137      10.394  -7.592   8.862  0.00  0.00           C
ATOM   2071  O   TYR X 137      10.465  -7.444  10.078  0.00  0.00           O
ATOM   2072  CB  TYR X 137       8.357  -6.528   7.787  0.00  0.00           C
ATOM   2073  CG  TYR X 137       7.542  -6.734   9.060  0.00  0.00           C
ATOM   2074  CD1 TYR X 137       6.936  -7.980   9.327  0.00  0.00           C
ATOM   2075  CD2 TYR X 137       7.423  -5.688  10.000  0.00  0.00           C
ATOM   2076  CE1 TYR X 137       6.231  -8.181  10.530  0.00  0.00           C
ATOM   2077  CE2 TYR X 137       6.720  -5.889  11.204  0.00  0.00           C
ATOM   2078  CZ  TYR X 137       6.129  -7.140  11.473  0.00  0.00           C
ATOM   2079  OH  TYR X 137       5.462  -7.354  12.643  0.00  0.00           O
ATOM   2080  H   TYR X 137       9.872  -6.112   5.829  1.00  0.00           H
ATOM   2081  HA  TYR X 137      10.094  -5.550   8.484  1.00  0.00           H
ATOM   2082  HB3 TYR X 137       8.096  -7.320   7.085  1.00  0.00           H
ATOM   2083  HB2 TYR X 137       8.016  -5.600   7.326  1.00  0.00           H
ATOM   2084  HD1 TYR X 137       7.023  -8.794   8.620  1.00  0.00           H
ATOM   2085  HD2 TYR X 137       7.888  -4.733   9.808  1.00  0.00           H
ATOM   2086  HE1 TYR X 137       5.780  -9.142  10.730  1.00  0.00           H
ATOM   2087  HE2 TYR X 137       6.651  -5.078  11.915  1.00  0.00           H
ATOM   2088  HH  TYR X 137       5.509  -6.603  13.245  1.00  0.00           H
ATOM   2089  N   GLU X 138      10.747  -8.725   8.255  0.00  0.00           N
ATOM   2090  CA  GLU X 138      11.175  -9.873   9.121  0.00  0.00           C
ATOM   2091  C   GLU X 138      12.571  -9.563   9.718  0.00  0.00           C
ATOM   2092  O   GLU X 138      12.869  -9.803  10.879  0.00  0.00           O
ATOM   2093  CB  GLU X 138      11.111 -11.214   8.368  0.00  0.00           C
ATOM   2094  CG  GLU X 138       9.692 -11.554   7.859  0.00  0.00           C
ATOM   2095  CD  GLU X 138       9.607 -12.911   7.166  0.00  0.00           C
ATOM   2096  OE1 GLU X 138       8.923 -12.997   6.127  0.00  0.00           O
ATOM   2097  OE2 GLU X 138      10.195 -13.885   7.675  0.00  0.00           O
ATOM   2098  H   GLU X 138      10.720  -8.788   7.247  1.00  0.00           H
ATOM   2099  HA  GLU X 138      10.488  -9.873   9.967  1.00  0.00           H
ATOM   2100  HB3 GLU X 138      11.459 -12.003   9.036  1.00  0.00           H
ATOM   2101  HB2 GLU X 138      11.808 -11.204   7.528  1.00  0.00           H
ATOM   2102  HG3 GLU X 138       9.347 -10.784   7.167  1.00  0.00           H
ATOM   2103  HG2 GLU X 138       8.991 -11.553   8.694  1.00  0.00           H
ATOM   2104  N   GLU X 139      13.436  -9.061   8.836  0.00  0.00           N
ATOM   2105  CA  GLU X 139      14.813  -8.721   9.283  0.00  0.00           C
ATOM   2106  C   GLU X 139      14.756  -7.635  10.381  0.00  0.00           C
ATOM   2107  O   GLU X 139      15.509  -7.752  11.341  0.00  0.00           O
ATOM   2108  CB  GLU X 139      15.575  -8.336   8.016  0.00  0.00           C
ATOM   2109  CG  GLU X 139      15.472  -9.415   6.908  0.00  0.00           C
ATOM   2110  CD  GLU X 139      16.147  -8.998   5.616  0.00  0.00           C
ATOM   2111  OE1 GLU X 139      15.527  -8.165   4.927  0.00  0.00           O
ATOM   2112  OE2 GLU X 139      17.225  -9.546   5.307  0.00  0.00           O
ATOM   2113  H   GLU X 139      13.153  -8.916   7.877  1.00  0.00           H
ATOM   2114  HA  GLU X 139      15.261  -9.616   9.714  1.00  0.00           H
ATOM   2115  HB3 GLU X 139      16.613  -8.205   8.284  1.00  0.00           H
ATOM   2116  HB2 GLU X 139      15.226  -7.376   7.635  1.00  0.00           H
ATOM   2117  HG3 GLU X 139      14.437  -9.624   6.639  1.00  0.00           H
ATOM   2118  HG2 GLU X 139      15.873 -10.362   7.261  1.00  0.00           H
ATOM   2119  N   PHE X 140      13.868  -6.646  10.295  0.00  0.00           N
ATOM   2120  CA  PHE X 140      13.666  -5.705  11.273  0.00  0.00           C
ATOM   2121  C   PHE X 140      13.317  -6.277  12.618  0.00  0.00           C
ATOM   2122  O   PHE X 140      13.885  -5.862  13.625  0.00  0.00           O
ATOM   2123  CB  PHE X 140      12.692  -4.593  10.845  0.00  0.00           C
ATOM   2124  CG  PHE X 140      12.679  -3.450  11.851  0.00  0.00           C
ATOM   2125  CD1 PHE X 140      11.743  -3.430  12.907  0.00  0.00           C
ATOM   2126  CD2 PHE X 140      13.783  -2.570  11.893  0.00  0.00           C
ATOM   2127  CE1 PHE X 140      11.928  -2.564  13.976  0.00  0.00           C
ATOM   2128  CE2 PHE X 140      13.951  -1.719  12.975  0.00  0.00           C
ATOM   2129  CZ  PHE X 140      13.041  -1.737  14.021  0.00  0.00           C
ATOM   2130  H   PHE X 140      13.291  -6.555   9.471  1.00  0.00           H
ATOM   2131  HA  PHE X 140      14.599  -5.154  11.389  1.00  0.00           H
ATOM   2132  HB3 PHE X 140      11.686  -4.981  10.680  1.00  0.00           H
ATOM   2133  HB2 PHE X 140      13.036  -4.180   9.899  1.00  0.00           H
ATOM   2134  HD1 PHE X 140      10.914  -4.124  12.919  1.00  0.00           H
ATOM   2135  HD2 PHE X 140      14.531  -2.591  11.113  1.00  0.00           H
ATOM   2136  HE1 PHE X 140      11.229  -2.559  14.799  1.00  0.00           H
ATOM   2137  HE2 PHE X 140      14.807  -1.060  13.016  1.00  0.00           H
ATOM   2138  HZ  PHE X 140      13.194  -1.091  14.875  1.00  0.00           H
ATOM   2139  N   VAL X 141      12.456  -7.287  12.640  0.00  0.00           N
ATOM   2140  CA  VAL X 141      12.026  -7.983  13.841  0.00  0.00           C
ATOM   2141  C   VAL X 141      13.276  -8.698  14.512  0.00  0.00           C
ATOM   2142  O   VAL X 141      13.536  -8.636  15.704  0.00  0.00           O
ATOM   2143  CB  VAL X 141      10.889  -9.016  13.568  0.00  0.00           C
ATOM   2144  CG1 VAL X 141      10.601  -9.995  14.726  0.00  0.00           C
ATOM   2145  CG2 VAL X 141       9.585  -8.302  13.187  0.00  0.00           C
ATOM   2146  H   VAL X 141      12.050  -7.623  11.779  1.00  0.00           H
ATOM   2147  HA  VAL X 141      11.666  -7.230  14.542  1.00  0.00           H
ATOM   2148  HB  VAL X 141      11.175  -9.623  12.711  1.00  0.00           H
ATOM   2149 HG11 VAL X 141       9.727 -10.611  14.511  1.00  0.00           H
ATOM   2150 HG12 VAL X 141      11.429 -10.683  14.901  1.00  0.00           H
ATOM   2151 HG13 VAL X 141      10.406  -9.461  15.657  1.00  0.00           H
ATOM   2152 HG21 VAL X 141       8.821  -9.004  12.853  1.00  0.00           H
ATOM   2153 HG22 VAL X 141       9.192  -7.761  14.040  1.00  0.00           H
ATOM   2154 HG23 VAL X 141       9.726  -7.570  12.396  1.00  0.00           H
ATOM   2155  N   ARG X 142      13.968  -9.452  13.657  0.00  0.00           N
ATOM   2156  CA  ARG X 142      15.152 -10.145  14.160  0.00  0.00           C
ATOM   2157  C   ARG X 142      16.178  -9.265  14.715  0.00  0.00           C
ATOM   2158  O   ARG X 142      16.829  -9.551  15.718  0.00  0.00           O
ATOM   2159  CB  ARG X 142      15.747 -11.010  13.025  0.00  0.00           C
ATOM   2160  CG  ARG X 142      14.829 -12.161  12.572  0.00  0.00           C
ATOM   2161  CD  ARG X 142      15.377 -12.900  11.344  0.00  0.00           C
ATOM   2162  NE  ARG X 142      14.628 -14.134  11.062  0.00  0.00           N
ATOM   2163  CZ  ARG X 142      14.840 -15.340  11.609  0.00  0.00           C
ATOM   2164  NH1 ARG X 142      15.823 -15.527  12.492  0.00  0.00           N
ATOM   2165  NH2 ARG X 142      14.057 -16.361  11.266  0.00  0.00           N
ATOM   2166  H   ARG X 142      13.668  -9.530  12.696  1.00  0.00           H
ATOM   2167  HA  ARG X 142      14.841 -10.847  14.934  1.00  0.00           H
ATOM   2168  HB3 ARG X 142      16.689 -11.448  13.361  1.00  0.00           H
ATOM   2169  HB2 ARG X 142      15.998 -10.379  12.171  1.00  0.00           H
ATOM   2170  HG3 ARG X 142      13.882 -11.713  12.274  1.00  0.00           H
ATOM   2171  HG2 ARG X 142      14.586 -12.849  13.383  1.00  0.00           H
ATOM   2172  HD3 ARG X 142      16.461 -13.019  11.342  1.00  0.00           H
ATOM   2173  HD2 ARG X 142      15.149 -12.272  10.481  1.00  0.00           H
ATOM   2174  HE  ARG X 142      13.859 -14.018  10.412  1.00  0.00           H
ATOM   2175 HH12 ARG X 142      16.003 -16.425  12.917  1.00  0.00           H
ATOM   2176 HH11 ARG X 142      16.441 -14.779  12.762  1.00  0.00           H
ATOM   2177 HH22 ARG X 142      14.177 -17.288  11.651  1.00  0.00           H
ATOM   2178 HH21 ARG X 142      13.304 -16.265  10.600  1.00  0.00           H
ATOM   2179  N   MET X 143      16.313  -8.107  14.072  0.00  0.00           N
ATOM   2180  CA  MET X 143      17.322  -7.136  14.571  0.00  0.00           C
ATOM   2181  C   MET X 143      16.950  -6.616  15.998  0.00  0.00           C
ATOM   2182  O   MET X 143      17.824  -6.485  16.849  0.00  0.00           O
ATOM   2183  CB  MET X 143      17.534  -6.007  13.535  0.00  0.00           C
ATOM   2184  CG  MET X 143      18.443  -4.833  13.968  0.00  0.00           C
ATOM   2185  SD  MET X 143      20.041  -5.233  14.754  0.00  0.00           S
ATOM   2186  CE  MET X 143      20.962  -6.054  13.424  0.00  0.00           C
ATOM   2187  H   MET X 143      15.737  -7.907  13.267  1.00  0.00           H
ATOM   2188  HA  MET X 143      18.282  -7.647  14.636  1.00  0.00           H
ATOM   2189  HB3 MET X 143      16.563  -5.590  13.267  1.00  0.00           H
ATOM   2190  HB2 MET X 143      17.924  -6.442  12.616  1.00  0.00           H
ATOM   2191  HG3 MET X 143      17.893  -4.204  14.668  1.00  0.00           H
ATOM   2192  HG2 MET X 143      18.638  -4.194  13.106  1.00  0.00           H
ATOM   2193  HE1 MET X 143      21.853  -6.535  13.829  1.00  0.00           H
ATOM   2194  HE2 MET X 143      20.358  -6.819  12.935  1.00  0.00           H
ATOM   2195  HE3 MET X 143      21.291  -5.327  12.683  1.00  0.00           H
ATOM   2196  N   MET X 144      15.665  -6.390  16.266  0.00  0.00           N
ATOM   2197  CA  MET X 144      15.223  -6.071  17.516  0.00  0.00           C
ATOM   2198  C   MET X 144      15.275  -7.097  18.614  0.00  0.00           C
ATOM   2199  O   MET X 144      15.113  -6.759  19.789  0.00  0.00           O
ATOM   2200  CB  MET X 144      13.752  -5.591  17.380  0.00  0.00           C
ATOM   2201  CG  MET X 144      13.548  -4.270  16.612  0.00  0.00           C
ATOM   2202  SD  MET X 144      14.230  -2.780  17.404  0.00  0.00           S
ATOM   2203  CE  MET X 144      15.768  -2.573  16.457  0.00  0.00           C
ATOM   2204  H   MET X 144      14.977  -6.452  15.529  1.00  0.00           H
ATOM   2205  HA  MET X 144      15.705  -5.153  17.851  1.00  0.00           H
ATOM   2206  HB3 MET X 144      13.312  -5.448  18.369  1.00  0.00           H
ATOM   2207  HB2 MET X 144      13.143  -6.368  16.917  1.00  0.00           H
ATOM   2208  HG3 MET X 144      12.477  -4.108  16.490  1.00  0.00           H
ATOM   2209  HG2 MET X 144      13.948  -4.339  15.602  1.00  0.00           H
ATOM   2210  HE1 MET X 144      16.290  -1.672  16.780  1.00  0.00           H
ATOM   2211  HE2 MET X 144      16.439  -3.419  16.595  1.00  0.00           H
ATOM   2212  HE3 MET X 144      15.556  -2.478  15.392  1.00  0.00           H
ATOM   2213  N   VAL X 145      15.559  -8.353  18.282  0.00  0.00           N
ATOM   2214  CA  VAL X 145      15.705  -9.390  19.227  0.00  0.00           C
ATOM   2215  C   VAL X 145      17.155  -9.622  19.713  0.00  0.00           C
ATOM   2216  O   VAL X 145      17.367 -10.000  20.855  0.00  0.00           O
ATOM   2217  CB  VAL X 145      15.019 -10.709  18.746  0.00  0.00           C
ATOM   2218  CG1 VAL X 145      15.348 -11.986  19.548  0.00  0.00           C
ATOM   2219  CG2 VAL X 145      13.489 -10.536  18.686  0.00  0.00           C
ATOM   2220  H   VAL X 145      15.681  -8.603  17.311  1.00  0.00           H
ATOM   2221  HA  VAL X 145      15.226  -8.970  20.111  1.00  0.00           H
ATOM   2222  HB  VAL X 145      15.355 -10.896  17.725  1.00  0.00           H
ATOM   2223 HG11 VAL X 145      14.764 -12.836  19.194  1.00  0.00           H
ATOM   2224 HG12 VAL X 145      16.397 -12.271  19.453  1.00  0.00           H
ATOM   2225 HG13 VAL X 145      15.129 -11.857  20.609  1.00  0.00           H
ATOM   2226 HG21 VAL X 145      13.004 -11.423  18.280  1.00  0.00           H
ATOM   2227 HG22 VAL X 145      13.074 -10.354  19.678  1.00  0.00           H
ATOM   2228 HG23 VAL X 145      13.201  -9.697  18.055  1.00  0.00           H
ATOM   2229  N   SER X 146      18.146  -9.436  18.848  0.00  0.00           N
ATOM   2230  CA  SER X 146      19.529  -9.578  19.213  0.00  0.00           C
ATOM   2231  C   SER X 146      20.000  -8.278  19.961  0.00  0.00           C
ATOM   2232  O   SER X 146      21.109  -8.336  20.498  0.00  0.00           O
ATOM   2233  CB  SER X 146      20.390  -9.861  17.951  0.00  0.00           C
ATOM   2234  OG  SER X 146      20.299  -8.868  16.934  0.00  0.00           O
ATOM   2235  H   SER X 146      17.941  -9.184  17.892  1.00  0.00           H
ATOM   2236  HA  SER X 146      19.658 -10.447  19.858  1.00  0.00           H
ATOM   2237  HB3 SER X 146      20.095 -10.819  17.518  1.00  0.00           H
ATOM   2238  HB2 SER X 146      21.439  -9.979  18.231  1.00  0.00           H
ATOM   2239  HG  SER X 146      20.889  -9.127  16.213  1.00  0.00           H
ATOM   2240  HXT SER X 146      19.345  -7.406  19.967  1.00  0.00           H
END
ATOM      1  N   GLU X   1      24.882  -5.037  40.858  0.00  0.00           N
ATOM      2  CA  GLU X   1      24.177  -3.713  39.967  0.00  0.00           C
ATOM      3  C   GLU X   1      23.851  -3.780  38.806  0.00  0.00           C
ATOM      4  O   GLU X   1      24.128  -4.404  37.779  0.00  0.00           O
ATOM      5  CB  GLU X   1      25.463  -2.776  40.010  0.00  0.00           C
ATOM      6  CG  GLU X   1      25.399  -1.309  39.494  0.00  0.00           C
ATOM      7  CD  GLU X   1      26.720  -0.549  39.618  0.00  0.00           C
ATOM      8  OE1 GLU X   1      27.740  -1.155  40.002  0.00  0.00           O
ATOM      9  OE2 GLU X   1      26.720   0.664  39.334  0.00  0.00           O
ATOM     10  H1  GLU X   1      24.149  -5.640  41.202  1.00  0.00           H
ATOM     11  H2  GLU X   1      25.494  -5.564  40.251  1.00  0.00           H
ATOM     12  H3  GLU X   1      25.412  -4.674  41.637  1.00  0.00           H
ATOM     13  HA  GLU X   1      23.547  -3.057  40.568  1.00  0.00           H
ATOM     14  HB3 GLU X   1      26.307  -3.266  39.511  1.00  0.00           H
ATOM     15  HB2 GLU X   1      25.779  -2.687  41.052  1.00  0.00           H
ATOM     16  HG3 GLU X   1      24.658  -0.761  40.073  1.00  0.00           H
ATOM     17  HG2 GLU X   1      25.090  -1.274  38.449  1.00  0.00           H
ATOM     18  N   GLN X   2      22.758  -3.033  38.925  0.00  0.00           N
ATOM     19  CA  GLN X   2      22.235  -2.657  37.874  0.00  0.00           C
ATOM     20  C   GLN X   2      22.108  -2.654  36.171  0.00  0.00           C
ATOM     21  O   GLN X   2      21.371  -3.051  35.269  0.00  0.00           O
ATOM     22  CB  GLN X   2      21.321  -1.445  38.291  0.00  0.00           C
ATOM     23  CG  GLN X   2      21.955  -0.256  39.049  0.00  0.00           C
ATOM     24  CD  GLN X   2      21.924  -0.415  40.574  0.00  0.00           C
ATOM     25  OE1 GLN X   2      21.808  -1.526  41.092  0.00  0.00           O
ATOM     26  NE2 GLN X   2      22.059   0.679  41.310  0.00  0.00           N
ATOM     27  H   GLN X   2      22.371  -2.636  40.230  1.00  0.00           H
ATOM     28  HA  GLN X   2      21.468  -3.428  37.952  1.00  0.00           H
ATOM     29  HB3 GLN X   2      20.470  -1.814  38.870  1.00  0.00           H
ATOM     30  HB2 GLN X   2      20.831  -1.011  37.417  1.00  0.00           H
ATOM     31  HG3 GLN X   2      21.380   0.640  38.812  1.00  0.00           H
ATOM     32  HG2 GLN X   2      22.966  -0.062  38.693  1.00  0.00           H
ATOM     33 HE22 GLN X   2      22.052   0.628  42.319  1.00  0.00           H
ATOM     34 HE21 GLN X   2      22.168   1.587  40.880  1.00  0.00           H
ATOM     35  N   LEU X   3      23.217  -1.953  35.946  0.00  0.00           N
ATOM     36  CA  LEU X   3      23.389  -1.954  34.427  0.00  0.00           C
ATOM     37  C   LEU X   3      24.702  -2.037  33.888  0.00  0.00           C
ATOM     38  O   LEU X   3      25.668  -1.858  34.628  0.00  0.00           O
ATOM     39  CB  LEU X   3      22.891  -0.520  33.974  0.00  0.00           C
ATOM     40  CG  LEU X   3      21.398  -0.117  34.118  0.00  0.00           C
ATOM     41  CD1 LEU X   3      21.197   1.406  33.973  0.00  0.00           C
ATOM     42  CD2 LEU X   3      20.475  -0.874  33.151  0.00  0.00           C
ATOM     43  H   LEU X   3      23.733  -1.561  36.720  1.00  0.00           H
ATOM     44  HA  LEU X   3      22.778  -2.750  34.000  1.00  0.00           H
ATOM     45  HB3 LEU X   3      23.163  -0.305  32.941  1.00  0.00           H
ATOM     46  HB2 LEU X   3      23.476   0.205  34.546  1.00  0.00           H
ATOM     47  HG  LEU X   3      21.079  -0.358  35.130  1.00  0.00           H
ATOM     48 HD11 LEU X   3      20.705   1.816  34.855  1.00  0.00           H
ATOM     49 HD12 LEU X   3      22.139   1.939  33.861  1.00  0.00           H
ATOM     50 HD13 LEU X   3      20.579   1.667  33.113  1.00  0.00           H
ATOM     51 HD21 LEU X   3      19.446  -0.867  33.512  1.00  0.00           H
ATOM     52 HD22 LEU X   3      20.482  -0.436  32.153  1.00  0.00           H
ATOM     53 HD23 LEU X   3      20.765  -1.917  33.051  1.00  0.00           H
ATOM     54  N   THR X   4      24.813  -2.352  32.604  0.00  0.00           N
ATOM     55  CA  THR X   4      26.019  -2.451  31.986  0.00  0.00           C
ATOM     56  C   THR X   4      26.337  -1.126  31.315  0.00  0.00           C
ATOM     57  O   THR X   4      25.396  -0.381  31.065  0.00  0.00           O
ATOM     58  CB  THR X   4      26.065  -3.650  30.983  0.00  0.00           C
ATOM     59  OG1 THR X   4      25.608  -4.828  31.634  0.00  0.00           O
ATOM     60  CG2 THR X   4      27.449  -3.980  30.392  0.00  0.00           C
ATOM     61  H   THR X   4      23.984  -2.526  32.053  1.00  0.00           H
ATOM     62  HA  THR X   4      26.765  -2.600  32.766  1.00  0.00           H
ATOM     63  HB  THR X   4      25.401  -3.460  30.142  1.00  0.00           H
ATOM     64  HG1 THR X   4      25.608  -5.552  30.992  1.00  0.00           H
ATOM     65 HG21 THR X   4      27.425  -4.908  29.820  1.00  0.00           H
ATOM     66 HG22 THR X   4      27.797  -3.214  29.701  1.00  0.00           H
ATOM     67 HG23 THR X   4      28.201  -4.096  31.173  1.00  0.00           H
ATOM     68  N   GLU X   5      27.619  -0.900  30.957  0.00  0.00           N
ATOM     69  CA  GLU X   5      27.938   0.306  30.375  0.00  0.00           C
ATOM     70  C   GLU X   5      27.365   0.534  28.966  0.00  0.00           C
ATOM     71  O   GLU X   5      27.378   1.600  28.346  0.00  0.00           O
ATOM     72  CB  GLU X   5      29.495   0.308  30.305  0.00  0.00           C
ATOM     73  CG  GLU X   5      30.198   1.627  29.894  0.00  0.00           C
ATOM     74  CD  GLU X   5      30.007   2.787  30.871  0.00  0.00           C
ATOM     75  OE1 GLU X   5      29.878   2.535  32.085  0.00  0.00           O
ATOM     76  OE2 GLU X   5      30.045   3.946  30.415  0.00  0.00           O
ATOM     77  H   GLU X   5      28.321  -1.609  31.118  1.00  0.00           H
ATOM     78  HA  GLU X   5      27.703   1.140  31.037  1.00  0.00           H
ATOM     79  HB3 GLU X   5      29.819  -0.464  29.605  1.00  0.00           H
ATOM     80  HB2 GLU X   5      29.905   0.005  31.270  1.00  0.00           H
ATOM     81  HG3 GLU X   5      29.886   1.938  28.897  1.00  0.00           H
ATOM     82  HG2 GLU X   5      31.270   1.442  29.818  1.00  0.00           H
ATOM     83  N   GLU X   6      26.889  -0.601  28.459  0.00  0.00           N
ATOM     84  CA  GLU X   6      26.260  -0.582  27.173  0.00  0.00           C
ATOM     85  C   GLU X   6      24.828  -0.161  27.306  0.00  0.00           C
ATOM     86  O   GLU X   6      24.307   0.652  26.549  0.00  0.00           O
ATOM     87  CB  GLU X   6      26.493  -1.877  26.374  0.00  0.00           C
ATOM     88  CG  GLU X   6      27.988  -2.229  26.202  0.00  0.00           C
ATOM     89  CD  GLU X   6      28.224  -3.488  25.373  0.00  0.00           C
ATOM     90  OE1 GLU X   6      27.448  -4.453  25.506  0.00  0.00           O
ATOM     91  OE2 GLU X   6      29.208  -3.505  24.605  0.00  0.00           O
ATOM     92  H   GLU X   6      26.975  -1.462  28.980  1.00  0.00           H
ATOM     93  HA  GLU X   6      26.697   0.322  26.748  1.00  0.00           H
ATOM     94  HB3 GLU X   6      26.031  -1.778  25.390  1.00  0.00           H
ATOM     95  HB2 GLU X   6      25.974  -2.702  26.865  1.00  0.00           H
ATOM     96  HG3 GLU X   6      28.460  -2.376  27.174  1.00  0.00           H
ATOM     97  HG2 GLU X   6      28.505  -1.390  25.733  1.00  0.00           H
ATOM     98  N   GLN X   7      24.179  -0.668  28.353  0.00  0.00           N
ATOM     99  CA  GLN X   7      22.893  -0.244  28.620  0.00  0.00           C
ATOM    100  C   GLN X   7      22.764   1.270  28.951  0.00  0.00           C
ATOM    101  O   GLN X   7      21.888   1.978  28.466  0.00  0.00           O
ATOM    102  CB  GLN X   7      21.932  -1.249  29.294  0.00  0.00           C
ATOM    103  CG  GLN X   7      22.535  -2.134  30.384  0.00  0.00           C
ATOM    104  CD  GLN X   7      21.660  -3.302  30.844  0.00  0.00           C
ATOM    105  OE1 GLN X   7      22.123  -4.130  31.622  0.00  0.00           O
ATOM    106  NE2 GLN X   7      20.412  -3.398  30.403  0.00  0.00           N
ATOM    107  H   GLN X   7      24.629  -1.355  28.941  1.00  0.00           H
ATOM    108  HA  GLN X   7      22.450  -0.279  27.624  1.00  0.00           H
ATOM    109  HB3 GLN X   7      21.543  -1.903  28.511  1.00  0.00           H
ATOM    110  HB2 GLN X   7      21.066  -0.714  29.688  1.00  0.00           H
ATOM    111  HG3 GLN X   7      22.771  -1.507  31.235  1.00  0.00           H
ATOM    112  HG2 GLN X   7      23.461  -2.567  30.021  1.00  0.00           H
ATOM    113 HE22 GLN X   7      19.821  -4.162  30.699  1.00  0.00           H
ATOM    114 HE21 GLN X   7      20.029  -2.718  29.764  1.00  0.00           H
ATOM    115  N   ILE X   8      23.707   1.763  29.752  0.00  0.00           N
ATOM    116  CA  ILE X   8      23.751   3.114  29.993  0.00  0.00           C
ATOM    117  C   ILE X   8      23.992   4.044  28.820  0.00  0.00           C
ATOM    118  O   ILE X   8      23.527   5.177  28.737  0.00  0.00           O
ATOM    119  CB  ILE X   8      24.861   3.387  31.074  0.00  0.00           C
ATOM    120  CG1 ILE X   8      24.509   2.709  32.423  0.00  0.00           C
ATOM    121  CG2 ILE X   8      25.218   4.869  31.342  0.00  0.00           C
ATOM    122  CD1 ILE X   8      25.713   2.498  33.356  0.00  0.00           C
ATOM    123  H   ILE X   8      24.383   1.145  30.176  1.00  0.00           H
ATOM    124  HA  ILE X   8      22.803   3.398  30.451  1.00  0.00           H
ATOM    125  HB  ILE X   8      25.775   2.914  30.708  1.00  0.00           H
ATOM    126 HG13 ILE X   8      24.047   1.737  32.263  1.00  0.00           H
ATOM    127 HG12 ILE X   8      23.756   3.308  32.935  1.00  0.00           H
ATOM    128 HG21 ILE X   8      25.939   4.964  32.155  1.00  0.00           H
ATOM    129 HG22 ILE X   8      25.675   5.349  30.477  1.00  0.00           H
ATOM    130 HG23 ILE X   8      24.334   5.444  31.620  1.00  0.00           H
ATOM    131 HD11 ILE X   8      25.674   1.513  33.823  1.00  0.00           H
ATOM    132 HD12 ILE X   8      26.664   2.566  32.828  1.00  0.00           H
ATOM    133 HD13 ILE X   8      25.724   3.240  34.155  1.00  0.00           H
ATOM    134  N   ALA X   9      24.809   3.519  27.910  0.00  0.00           N
ATOM    135  CA  ALA X   9      25.072   4.281  26.727  0.00  0.00           C
ATOM    136  C   ALA X   9      23.880   4.307  25.751  0.00  0.00           C
ATOM    137  O   ALA X   9      23.749   5.060  24.782  0.00  0.00           O
ATOM    138  CB  ALA X   9      26.326   3.732  26.034  0.00  0.00           C
ATOM    139  H   ALA X   9      25.221   2.610  28.066  1.00  0.00           H
ATOM    140  HA  ALA X   9      25.267   5.308  27.034  1.00  0.00           H
ATOM    141  HB1 ALA X   9      26.556   4.299  25.131  1.00  0.00           H
ATOM    142  HB2 ALA X   9      27.198   3.795  26.686  1.00  0.00           H
ATOM    143  HB3 ALA X   9      26.199   2.689  25.743  1.00  0.00           H
ATOM    144  N   GLU X  10      23.022   3.331  26.037  0.00  0.00           N
ATOM    145  CA  GLU X  10      21.844   3.220  25.248  0.00  0.00           C
ATOM    146  C   GLU X  10      20.792   4.174  25.798  0.00  0.00           C
ATOM    147  O   GLU X  10      20.101   4.899  25.091  0.00  0.00           O
ATOM    148  CB  GLU X  10      21.370   1.777  25.003  0.00  0.00           C
ATOM    149  CG  GLU X  10      22.236   1.027  23.970  0.00  0.00           C
ATOM    150  CD  GLU X  10      21.830  -0.430  23.749  0.00  0.00           C
ATOM    151  OE1 GLU X  10      20.812  -0.877  24.312  0.00  0.00           O
ATOM    152  OE2 GLU X  10      22.532  -1.114  22.978  0.00  0.00           O
ATOM    153  H   GLU X  10      23.217   2.694  26.797  1.00  0.00           H
ATOM    154  HA  GLU X  10      22.151   3.755  24.350  1.00  0.00           H
ATOM    155  HB3 GLU X  10      20.333   1.789  24.659  1.00  0.00           H
ATOM    156  HB2 GLU X  10      21.364   1.228  25.945  1.00  0.00           H
ATOM    157  HG3 GLU X  10      23.284   1.055  24.266  1.00  0.00           H
ATOM    158  HG2 GLU X  10      22.182   1.546  23.011  1.00  0.00           H
ATOM    159  N   PHE X  11      20.721   4.207  27.127  0.00  0.00           N
ATOM    160  CA  PHE X  11      19.870   5.108  27.710  0.00  0.00           C
ATOM    161  C   PHE X  11      20.163   6.557  27.515  0.00  0.00           C
ATOM    162  O   PHE X  11      19.306   7.419  27.331  0.00  0.00           O
ATOM    163  CB  PHE X  11      19.759   4.823  29.234  0.00  0.00           C
ATOM    164  CG  PHE X  11      18.771   3.736  29.639  0.00  0.00           C
ATOM    165  CD1 PHE X  11      17.387   3.926  29.426  0.00  0.00           C
ATOM    166  CD2 PHE X  11      19.215   2.523  30.208  0.00  0.00           C
ATOM    167  CE1 PHE X  11      16.485   2.933  29.784  0.00  0.00           C
ATOM    168  CE2 PHE X  11      18.296   1.543  30.558  0.00  0.00           C
ATOM    169  CZ  PHE X  11      16.937   1.747  30.348  0.00  0.00           C
ATOM    170  H   PHE X  11      21.287   3.577  27.678  1.00  0.00           H
ATOM    171  HA  PHE X  11      18.865   4.912  27.335  1.00  0.00           H
ATOM    172  HB3 PHE X  11      19.435   5.720  29.765  1.00  0.00           H
ATOM    173  HB2 PHE X  11      20.742   4.594  29.649  1.00  0.00           H
ATOM    174  HD1 PHE X  11      17.021   4.846  28.990  1.00  0.00           H
ATOM    175  HD2 PHE X  11      20.266   2.353  30.388  1.00  0.00           H
ATOM    176  HE1 PHE X  11      15.426   3.086  29.622  1.00  0.00           H
ATOM    177  HE2 PHE X  11      18.638   0.617  31.000  1.00  0.00           H
ATOM    178  HZ  PHE X  11      16.228   0.980  30.626  1.00  0.00           H
ATOM    179  N   LYS X  12      21.468   6.815  27.470  0.00  0.00           N
ATOM    180  CA  LYS X  12      21.895   8.220  27.180  0.00  0.00           C
ATOM    181  C   LYS X  12      21.494   8.691  25.810  0.00  0.00           C
ATOM    182  O   LYS X  12      21.042   9.823  25.670  0.00  0.00           O
ATOM    183  CB  LYS X  12      23.411   8.374  27.418  0.00  0.00           C
ATOM    184  CG  LYS X  12      23.783   8.458  28.911  0.00  0.00           C
ATOM    185  CD  LYS X  12      25.304   8.469  29.139  0.00  0.00           C
ATOM    186  CE  LYS X  12      25.682   8.654  30.622  0.00  0.00           C
ATOM    187  NZ  LYS X  12      27.140   8.661  30.831  0.00  0.00           N
ATOM    188  H   LYS X  12      22.135   6.073  27.630  1.00  0.00           H
ATOM    189  HA  LYS X  12      21.368   8.855  27.891  1.00  0.00           H
ATOM    190  HB3 LYS X  12      23.762   9.294  26.945  1.00  0.00           H
ATOM    191  HB2 LYS X  12      23.948   7.562  26.926  1.00  0.00           H
ATOM    192  HG3 LYS X  12      23.334   7.628  29.458  1.00  0.00           H
ATOM    193  HG2 LYS X  12      23.345   9.363  29.334  1.00  0.00           H
ATOM    194  HD3 LYS X  12      25.751   9.264  28.542  1.00  0.00           H
ATOM    195  HD2 LYS X  12      25.722   7.531  28.769  1.00  0.00           H
ATOM    196  HE3 LYS X  12      25.242   7.857  31.225  1.00  0.00           H
ATOM    197  HE2 LYS X  12      25.270   9.592  30.998  1.00  0.00           H
ATOM    198  HZ1 LYS X  12      27.345   8.785  31.807  1.00  0.00           H
ATOM    199  HZ2 LYS X  12      27.556   7.795  30.533  1.00  0.00           H
ATOM    200  HZ3 LYS X  12      27.570   9.415  30.327  1.00  0.00           H
ATOM    201  N   GLU X  13      21.567   7.830  24.798  0.00  0.00           N
ATOM    202  CA  GLU X  13      21.087   8.107  23.575  0.00  0.00           C
ATOM    203  C   GLU X  13      19.588   8.464  23.522  0.00  0.00           C
ATOM    204  O   GLU X  13      19.169   9.434  22.899  0.00  0.00           O
ATOM    205  CB  GLU X  13      21.430   6.975  22.582  0.00  0.00           C
ATOM    206  CG  GLU X  13      22.919   6.973  22.160  0.00  0.00           C
ATOM    207  CD  GLU X  13      23.299   5.858  21.186  0.00  0.00           C
ATOM    208  OE1 GLU X  13      22.421   5.076  20.772  0.00  0.00           O
ATOM    209  OE2 GLU X  13      24.488   5.801  20.813  0.00  0.00           O
ATOM    210  H   GLU X  13      21.997   6.926  24.934  1.00  0.00           H
ATOM    211  HA  GLU X  13      21.639   8.967  23.198  1.00  0.00           H
ATOM    212  HB3 GLU X  13      20.815   7.075  21.685  1.00  0.00           H
ATOM    213  HB2 GLU X  13      21.172   6.006  23.008  1.00  0.00           H
ATOM    214  HG3 GLU X  13      23.560   6.905  23.037  1.00  0.00           H
ATOM    215  HG2 GLU X  13      23.160   7.926  21.685  1.00  0.00           H
ATOM    216  N   ALA X  14      18.783   7.687  24.244  0.00  0.00           N
ATOM    217  CA  ALA X  14      17.442   7.994  24.339  0.00  0.00           C
ATOM    218  C   ALA X  14      17.141   9.336  25.023  0.00  0.00           C
ATOM    219  O   ALA X  14      16.306  10.109  24.564  0.00  0.00           O
ATOM    220  CB  ALA X  14      16.718   6.853  25.075  0.00  0.00           C
ATOM    221  H   ALA X  14      19.154   6.876  24.719  1.00  0.00           H
ATOM    222  HA  ALA X  14      17.017   8.012  23.335  1.00  0.00           H
ATOM    223  HB1 ALA X  14      15.644   7.041  25.121  1.00  0.00           H
ATOM    224  HB2 ALA X  14      16.857   5.900  24.566  1.00  0.00           H
ATOM    225  HB3 ALA X  14      17.070   6.738  26.101  1.00  0.00           H
ATOM    226  N   PHE X  15      17.878   9.644  26.088  0.00  0.00           N
ATOM    227  CA  PHE X  15      17.776  10.885  26.680  0.00  0.00           C
ATOM    228  C   PHE X  15      18.108  12.083  25.830  0.00  0.00           C
ATOM    229  O   PHE X  15      17.489  13.144  25.848  0.00  0.00           O
ATOM    230  CB  PHE X  15      18.550  10.868  28.024  0.00  0.00           C
ATOM    231  CG  PHE X  15      18.621  12.199  28.757  0.00  0.00           C
ATOM    232  CD1 PHE X  15      19.808  12.960  28.746  0.00  0.00           C
ATOM    233  CD2 PHE X  15      17.450  12.759  29.313  0.00  0.00           C
ATOM    234  CE1 PHE X  15      19.818  14.228  29.311  0.00  0.00           C
ATOM    235  CE2 PHE X  15      17.480  14.032  29.863  0.00  0.00           C
ATOM    236  CZ  PHE X  15      18.660  14.763  29.862  0.00  0.00           C
ATOM    237  H   PHE X  15      18.521   8.965  26.471  1.00  0.00           H
ATOM    238  HA  PHE X  15      16.746  11.001  27.017  1.00  0.00           H
ATOM    239  HB3 PHE X  15      19.561  10.484  27.882  1.00  0.00           H
ATOM    240  HB2 PHE X  15      18.058  10.165  28.698  1.00  0.00           H
ATOM    241  HD1 PHE X  15      20.705  12.572  28.286  1.00  0.00           H
ATOM    242  HD2 PHE X  15      16.519  12.214  29.284  1.00  0.00           H
ATOM    243  HE1 PHE X  15      20.723  14.820  29.294  1.00  0.00           H
ATOM    244  HE2 PHE X  15      16.577  14.461  30.276  1.00  0.00           H
ATOM    245  HZ  PHE X  15      18.677  15.763  30.274  1.00  0.00           H
ATOM    246  N   ALA X  16      19.135  11.860  25.011  0.00  0.00           N
ATOM    247  CA  ALA X  16      19.495  12.927  24.089  0.00  0.00           C
ATOM    248  C   ALA X  16      18.511  13.261  22.960  0.00  0.00           C
ATOM    249  O   ALA X  16      18.557  14.293  22.306  0.00  0.00           O
ATOM    250  CB  ALA X  16      20.867  12.582  23.489  0.00  0.00           C
ATOM    251  H   ALA X  16      19.627  10.979  25.047  1.00  0.00           H
ATOM    252  HA  ALA X  16      19.629  13.833  24.679  1.00  0.00           H
ATOM    253  HB1 ALA X  16      21.223  13.377  22.833  1.00  0.00           H
ATOM    254  HB2 ALA X  16      21.618  12.447  24.269  1.00  0.00           H
ATOM    255  HB3 ALA X  16      20.829  11.664  22.902  1.00  0.00           H
ATOM    256  N   LEU X  17      17.628  12.301  22.701  0.00  0.00           N
ATOM    257  CA  LEU X  17      16.694  12.597  21.677  0.00  0.00           C
ATOM    258  C   LEU X  17      15.649  13.638  22.116  0.00  0.00           C
ATOM    259  O   LEU X  17      14.914  14.331  21.414  0.00  0.00           O
ATOM    260  CB  LEU X  17      16.047  11.283  21.171  0.00  0.00           C
ATOM    261  CG  LEU X  17      16.965  10.433  20.263  0.00  0.00           C
ATOM    262  CD1 LEU X  17      16.432   8.989  20.123  0.00  0.00           C
ATOM    263  CD2 LEU X  17      17.221  11.106  18.895  0.00  0.00           C
ATOM    264  H   LEU X  17      17.656  11.435  23.220  1.00  0.00           H
ATOM    265  HA  LEU X  17      17.241  13.008  20.829  1.00  0.00           H
ATOM    266  HB3 LEU X  17      15.121  11.498  20.636  1.00  0.00           H
ATOM    267  HB2 LEU X  17      15.761  10.677  22.027  1.00  0.00           H
ATOM    268  HG  LEU X  17      17.931  10.353  20.763  1.00  0.00           H
ATOM    269 HD11 LEU X  17      17.163   8.273  20.503  1.00  0.00           H
ATOM    270 HD12 LEU X  17      15.513   8.830  20.688  1.00  0.00           H
ATOM    271 HD13 LEU X  17      16.217   8.709  19.092  1.00  0.00           H
ATOM    272 HD21 LEU X  17      17.022  10.448  18.049  1.00  0.00           H
ATOM    273 HD22 LEU X  17      16.605  11.994  18.751  1.00  0.00           H
ATOM    274 HD23 LEU X  17      18.262  11.420  18.812  1.00  0.00           H
ATOM    275  N   PHE X  18      15.541  13.602  23.445  0.00  0.00           N
ATOM    276  CA  PHE X  18      14.588  14.578  23.969  0.00  0.00           C
ATOM    277  C   PHE X  18      15.060  15.786  24.816  0.00  0.00           C
ATOM    278  O   PHE X  18      14.333  16.442  25.552  0.00  0.00           O
ATOM    279  CB  PHE X  18      13.778  13.726  25.020  0.00  0.00           C
ATOM    280  CG  PHE X  18      12.980  12.447  24.707  0.00  0.00           C
ATOM    281  CD1 PHE X  18      11.783  12.212  25.424  0.00  0.00           C
ATOM    282  CD2 PHE X  18      13.485  11.377  23.936  0.00  0.00           C
ATOM    283  CE1 PHE X  18      11.126  10.991  25.344  0.00  0.00           C
ATOM    284  CE2 PHE X  18      12.805  10.171  23.840  0.00  0.00           C
ATOM    285  CZ  PHE X  18      11.627   9.976  24.543  0.00  0.00           C
ATOM    286  H   PHE X  18      16.089  12.942  23.979  1.00  0.00           H
ATOM    287  HA  PHE X  18      13.840  14.863  23.229  1.00  0.00           H
ATOM    288  HB3 PHE X  18      13.032  14.390  25.438  1.00  0.00           H
ATOM    289  HB2 PHE X  18      14.432  13.466  25.855  1.00  0.00           H
ATOM    290  HD1 PHE X  18      11.378  12.975  26.073  1.00  0.00           H
ATOM    291  HD2 PHE X  18      14.426  11.455  23.433  1.00  0.00           H
ATOM    292  HE1 PHE X  18      10.217  10.832  25.905  1.00  0.00           H
ATOM    293  HE2 PHE X  18      13.215   9.371  23.238  1.00  0.00           H
ATOM    294  HZ  PHE X  18      11.108   9.030  24.479  1.00  0.00           H
ATOM    295  N   ASP X  19      16.370  15.971  24.715  0.00  0.00           N
ATOM    296  CA  ASP X  19      17.056  17.039  25.380  0.00  0.00           C
ATOM    297  C   ASP X  19      17.867  17.571  24.209  0.00  0.00           C
ATOM    298  O   ASP X  19      19.021  17.263  23.940  0.00  0.00           O
ATOM    299  CB  ASP X  19      17.996  16.465  26.482  0.00  0.00           C
ATOM    300  CG  ASP X  19      18.903  17.481  27.192  0.00  0.00           C
ATOM    301  OD1 ASP X  19      20.034  17.095  27.553  0.00  0.00           O
ATOM    302  OD2 ASP X  19      18.465  18.612  27.480  0.00  0.00           O
ATOM    303  H   ASP X  19      16.927  15.346  24.151  1.00  0.00           H
ATOM    304  HA  ASP X  19      16.432  17.762  25.906  1.00  0.00           H
ATOM    305  HB3 ASP X  19      18.637  15.699  26.040  1.00  0.00           H
ATOM    306  HB2 ASP X  19      17.403  15.955  27.242  1.00  0.00           H
ATOM    307  N   LYS X  20      17.122  18.332  23.402  0.00  0.00           N
ATOM    308  CA  LYS X  20      17.494  18.851  22.100  0.00  0.00           C
ATOM    309  C   LYS X  20      18.684  19.764  22.311  0.00  0.00           C
ATOM    310  O   LYS X  20      19.798  19.679  21.790  0.00  0.00           O
ATOM    311  CB  LYS X  20      16.311  19.550  21.391  0.00  0.00           C
ATOM    312  CG  LYS X  20      16.656  20.213  20.041  0.00  0.00           C
ATOM    313  CD  LYS X  20      15.475  20.989  19.428  0.00  0.00           C
ATOM    314  CE  LYS X  20      15.918  22.231  18.629  0.00  0.00           C
ATOM    315  NZ  LYS X  20      16.261  23.374  19.498  0.00  0.00           N
ATOM    316  H   LYS X  20      16.191  18.603  23.682  1.00  0.00           H
ATOM    317  HA  LYS X  20      17.801  18.019  21.466  1.00  0.00           H
ATOM    318  HB3 LYS X  20      15.953  20.345  22.039  1.00  0.00           H
ATOM    319  HB2 LYS X  20      15.487  18.848  21.259  1.00  0.00           H
ATOM    320  HG3 LYS X  20      16.999  19.454  19.337  1.00  0.00           H
ATOM    321  HG2 LYS X  20      17.498  20.893  20.169  1.00  0.00           H
ATOM    322  HD3 LYS X  20      14.754  21.273  20.195  1.00  0.00           H
ATOM    323  HD2 LYS X  20      14.934  20.322  18.755  1.00  0.00           H
ATOM    324  HE3 LYS X  20      15.106  22.550  17.973  1.00  0.00           H
ATOM    325  HE2 LYS X  20      16.762  21.990  17.983  1.00  0.00           H
ATOM    326  HZ1 LYS X  20      16.582  24.146  18.943  1.00  0.00           H
ATOM    327  HZ2 LYS X  20      15.464  23.681  20.023  1.00  0.00           H
ATOM    328  HZ3 LYS X  20      17.007  23.175  20.187  1.00  0.00           H
ATOM    329  N   ASP X  21      18.355  20.738  23.167  0.00  0.00           N
ATOM    330  CA  ASP X  21      19.433  21.665  23.430  0.00  0.00           C
ATOM    331  C   ASP X  21      20.410  21.407  24.576  0.00  0.00           C
ATOM    332  O   ASP X  21      21.147  22.257  25.062  0.00  0.00           O
ATOM    333  CB  ASP X  21      18.822  23.084  23.683  0.00  0.00           C
ATOM    334  CG  ASP X  21      17.939  23.674  22.574  0.00  0.00           C
ATOM    335  OD1 ASP X  21      18.022  23.243  21.403  0.00  0.00           O
ATOM    336  OD2 ASP X  21      17.235  24.665  22.858  0.00  0.00           O
ATOM    337  H   ASP X  21      17.426  20.772  23.561  1.00  0.00           H
ATOM    338  HA  ASP X  21      19.959  21.931  22.513  1.00  0.00           H
ATOM    339  HB3 ASP X  21      19.617  23.814  23.846  1.00  0.00           H
ATOM    340  HB2 ASP X  21      18.227  23.041  24.596  1.00  0.00           H
ATOM    341  N   GLY X  22      20.429  20.135  24.962  0.00  0.00           N
ATOM    342  CA  GLY X  22      21.382  19.792  25.985  0.00  0.00           C
ATOM    343  C   GLY X  22      21.416  20.398  27.398  0.00  0.00           C
ATOM    344  O   GLY X  22      22.163  20.013  28.288  0.00  0.00           O
ATOM    345  H   GLY X  22      19.797  19.470  24.541  1.00  0.00           H
ATOM    346  HA3 GLY X  22      22.382  19.861  25.558  1.00  0.00           H
ATOM    347  HA2 GLY X  22      21.412  18.706  26.075  1.00  0.00           H
ATOM    348  N   ASP X  23      20.538  21.385  27.558  0.00  0.00           N
ATOM    349  CA  ASP X  23      20.347  21.930  28.806  0.00  0.00           C
ATOM    350  C   ASP X  23      20.156  21.283  30.114  0.00  0.00           C
ATOM    351  O   ASP X  23      20.324  21.784  31.222  0.00  0.00           O
ATOM    352  CB  ASP X  23      19.125  22.904  28.642  0.00  0.00           C
ATOM    353  CG  ASP X  23      19.066  24.110  29.596  0.00  0.00           C
ATOM    354  OD1 ASP X  23      17.945  24.513  29.962  0.00  0.00           O
ATOM    355  OD2 ASP X  23      20.116  24.742  29.839  0.00  0.00           O
ATOM    356  H   ASP X  23      20.016  21.729  26.765  1.00  0.00           H
ATOM    357  HA  ASP X  23      21.154  22.650  28.944  1.00  0.00           H
ATOM    358  HB3 ASP X  23      18.204  22.331  28.772  1.00  0.00           H
ATOM    359  HB2 ASP X  23      19.074  23.311  27.630  1.00  0.00           H
ATOM    360  N   GLY X  24      19.793  20.017  29.939  0.00  0.00           N
ATOM    361  CA  GLY X  24      19.512  19.221  31.124  0.00  0.00           C
ATOM    362  C   GLY X  24      18.102  19.315  31.617  0.00  0.00           C
ATOM    363  O   GLY X  24      17.783  19.302  32.806  0.00  0.00           O
ATOM    364  H   GLY X  24      19.720  19.638  29.006  1.00  0.00           H
ATOM    365  HA3 GLY X  24      20.195  19.512  31.923  1.00  0.00           H
ATOM    366  HA2 GLY X  24      19.756  18.177  30.924  1.00  0.00           H
ATOM    367  N   THR X  25      17.242  19.552  30.632  0.00  0.00           N
ATOM    368  CA  THR X  25      15.825  19.688  30.840  0.00  0.00           C
ATOM    369  C   THR X  25      14.985  19.426  29.577  0.00  0.00           C
ATOM    370  O   THR X  25      15.489  19.800  28.518  0.00  0.00           O
ATOM    371  CB  THR X  25      15.573  21.169  31.344  0.00  0.00           C
ATOM    372  OG1 THR X  25      14.744  21.172  32.489  0.00  0.00           O
ATOM    373  CG2 THR X  25      15.016  22.226  30.366  0.00  0.00           C
ATOM    374  H   THR X  25      17.574  19.646  29.683  1.00  0.00           H
ATOM    375  HA  THR X  25      15.484  19.083  31.681  1.00  0.00           H
ATOM    376  HB  THR X  25      16.516  21.591  31.694  1.00  0.00           H
ATOM    377  HG1 THR X  25      14.477  22.083  32.674  1.00  0.00           H
ATOM    378 HG21 THR X  25      14.964  23.211  30.833  1.00  0.00           H
ATOM    379 HG22 THR X  25      15.663  22.329  29.494  1.00  0.00           H
ATOM    380 HG23 THR X  25      14.015  21.979  30.009  1.00  0.00           H
ATOM    381  N   ILE X  26      13.800  18.830  29.655  0.00  0.00           N
ATOM    382  CA  ILE X  26      13.019  18.811  28.495  0.00  0.00           C
ATOM    383  C   ILE X  26      11.995  19.765  28.346  0.00  0.00           C
ATOM    384  O   ILE X  26      11.153  19.705  29.242  0.00  0.00           O
ATOM    385  CB  ILE X  26      12.543  17.357  28.124  0.00  0.00           C
ATOM    386  CG1 ILE X  26      11.452  17.244  27.031  0.00  0.00           C
ATOM    387  CG2 ILE X  26      12.111  16.560  29.336  0.00  0.00           C
ATOM    388  CD1 ILE X  26      11.104  15.812  26.604  0.00  0.00           C
ATOM    389  H   ILE X  26      13.499  18.416  30.526  1.00  0.00           H
ATOM    390  HA  ILE X  26      13.708  18.984  27.668  1.00  0.00           H
ATOM    391  HB  ILE X  26      13.423  16.840  27.748  1.00  0.00           H
ATOM    392 HG13 ILE X  26      11.753  17.808  26.152  1.00  0.00           H
ATOM    393 HG12 ILE X  26      10.541  17.705  27.405  1.00  0.00           H
ATOM    394 HG21 ILE X  26      11.806  15.538  29.117  1.00  0.00           H
ATOM    395 HG22 ILE X  26      12.931  16.477  30.047  1.00  0.00           H
ATOM    396 HG23 ILE X  26      11.262  17.074  29.780  1.00  0.00           H
ATOM    397 HD11 ILE X  26      11.113  15.713  25.519  1.00  0.00           H
ATOM    398 HD12 ILE X  26      11.804  15.084  27.008  1.00  0.00           H
ATOM    399 HD13 ILE X  26      10.115  15.528  26.963  1.00  0.00           H
ATOM    400  N   THR X  27      11.938  20.684  27.378  0.00  0.00           N
ATOM    401  CA  THR X  27      10.680  21.625  27.646  0.00  0.00           C
ATOM    402  C   THR X  27       9.361  20.927  26.939  0.00  0.00           C
ATOM    403  O   THR X  27       9.261  19.768  26.563  0.00  0.00           O
ATOM    404  CB  THR X  27      11.020  23.024  27.047  0.00  0.00           C
ATOM    405  OG1 THR X  27      11.399  22.931  25.674  0.00  0.00           O
ATOM    406  CG2 THR X  27      12.174  23.718  27.786  0.00  0.00           C
ATOM    407  H   THR X  27      12.632  20.689  26.645  1.00  0.00           H
ATOM    408  HA  THR X  27      10.506  21.648  28.721  1.00  0.00           H
ATOM    409  HB  THR X  27      10.154  23.684  27.119  1.00  0.00           H
ATOM    410  HG1 THR X  27      12.257  22.431  25.648  1.00  0.00           H
ATOM    411 HG21 THR X  27      12.403  24.688  27.350  1.00  0.00           H
ATOM    412 HG22 THR X  27      11.916  23.895  28.828  1.00  0.00           H
ATOM    413 HG23 THR X  27      13.088  23.123  27.771  1.00  0.00           H
ATOM    414  N   THR X  28       8.405  21.829  26.803  0.00  0.00           N
ATOM    415  CA  THR X  28       7.234  21.449  26.226  0.00  0.00           C
ATOM    416  C   THR X  28       7.433  21.565  24.647  0.00  0.00           C
ATOM    417  O   THR X  28       6.628  21.184  23.772  0.00  0.00           O
ATOM    418  CB  THR X  28       6.084  22.409  26.648  0.00  0.00           C
ATOM    419  OG1 THR X  28       6.407  23.776  26.423  0.00  0.00           O
ATOM    420  CG2 THR X  28       5.701  22.264  28.129  0.00  0.00           C
ATOM    421  H   THR X  28       8.553  22.775  27.126  1.00  0.00           H
ATOM    422  HA  THR X  28       6.952  20.438  26.521  1.00  0.00           H
ATOM    423  HB  THR X  28       5.199  22.180  26.048  1.00  0.00           H
ATOM    424  HG1 THR X  28       6.219  23.975  25.492  1.00  0.00           H
ATOM    425 HG21 THR X  28       4.898  22.949  28.397  1.00  0.00           H
ATOM    426 HG22 THR X  28       5.348  21.255  28.342  1.00  0.00           H
ATOM    427 HG23 THR X  28       6.543  22.467  28.791  1.00  0.00           H
ATOM    428  N   LYS X  29       8.501  22.333  24.318  0.00  0.00           N
ATOM    429  CA  LYS X  29       8.751  22.308  22.894  0.00  0.00           C
ATOM    430  C   LYS X  29       9.477  20.980  22.442  0.00  0.00           C
ATOM    431  O   LYS X  29       9.214  20.317  21.445  0.00  0.00           O
ATOM    432  CB  LYS X  29       9.658  23.503  22.507  0.00  0.00           C
ATOM    433  CG  LYS X  29       9.281  24.867  23.123  0.00  0.00           C
ATOM    434  CD  LYS X  29      10.245  26.009  22.742  0.00  0.00           C
ATOM    435  CE  LYS X  29      11.743  25.776  23.055  0.00  0.00           C
ATOM    436  NZ  LYS X  29      12.012  25.444  24.468  0.00  0.00           N
ATOM    437  H   LYS X  29       9.008  22.829  25.038  1.00  0.00           H
ATOM    438  HA  LYS X  29       7.793  22.366  22.378  1.00  0.00           H
ATOM    439  HB3 LYS X  29       9.692  23.584  21.419  1.00  0.00           H
ATOM    440  HB2 LYS X  29      10.677  23.271  22.814  1.00  0.00           H
ATOM    441  HG3 LYS X  29       9.235  24.801  24.210  1.00  0.00           H
ATOM    442  HG2 LYS X  29       8.272  25.131  22.804  1.00  0.00           H
ATOM    443  HD3 LYS X  29       9.917  26.924  23.236  1.00  0.00           H
ATOM    444  HD2 LYS X  29      10.143  26.213  21.674  1.00  0.00           H
ATOM    445  HE3 LYS X  29      12.302  26.678  22.803  1.00  0.00           H
ATOM    446  HE2 LYS X  29      12.151  24.987  22.423  1.00  0.00           H
ATOM    447  HZ1 LYS X  29      13.007  25.388  24.609  1.00  0.00           H
ATOM    448  HZ2 LYS X  29      11.654  26.161  25.075  1.00  0.00           H
ATOM    449  HZ3 LYS X  29      11.625  24.546  24.743  1.00  0.00           H
ATOM    450  N   GLU X  30      10.450  20.637  23.283  0.00  0.00           N
ATOM    451  CA  GLU X  30      11.129  19.415  22.930  0.00  0.00           C
ATOM    452  C   GLU X  30      10.402  18.127  23.079  0.00  0.00           C
ATOM    453  O   GLU X  30      10.647  17.128  22.406  0.00  0.00           O
ATOM    454  CB  GLU X  30      12.404  19.426  23.785  0.00  0.00           C
ATOM    455  CG  GLU X  30      13.336  20.597  23.408  0.00  0.00           C
ATOM    456  CD  GLU X  30      14.262  20.972  24.549  0.00  0.00           C
ATOM    457  OE1 GLU X  30      13.722  21.613  25.478  0.00  0.00           O
ATOM    458  OE2 GLU X  30      15.462  20.642  24.477  0.00  0.00           O
ATOM    459  H   GLU X  30      10.653  21.218  24.084  1.00  0.00           H
ATOM    460  HA  GLU X  30      11.486  19.499  21.904  1.00  0.00           H
ATOM    461  HB3 GLU X  30      12.951  18.486  23.687  1.00  0.00           H
ATOM    462  HB2 GLU X  30      12.127  19.499  24.836  1.00  0.00           H
ATOM    463  HG3 GLU X  30      12.788  21.503  23.154  1.00  0.00           H
ATOM    464  HG2 GLU X  30      13.886  20.340  22.508  1.00  0.00           H
ATOM    465  N   LEU X  31       9.454  18.164  24.014  0.00  0.00           N
ATOM    466  CA  LEU X  31       8.608  17.006  24.208  0.00  0.00           C
ATOM    467  C   LEU X  31       7.563  16.832  23.080  0.00  0.00           C
ATOM    468  O   LEU X  31       6.884  15.817  22.907  0.00  0.00           O
ATOM    469  CB  LEU X  31       7.935  17.146  25.595  0.00  0.00           C
ATOM    470  CG  LEU X  31       7.204  15.941  26.254  0.00  0.00           C
ATOM    471  CD1 LEU X  31       5.686  16.136  26.350  0.00  0.00           C
ATOM    472  CD2 LEU X  31       7.586  14.520  25.788  0.00  0.00           C
ATOM    473  H   LEU X  31       9.333  18.994  24.577  1.00  0.00           H
ATOM    474  HA  LEU X  31       9.214  16.105  24.304  1.00  0.00           H
ATOM    475  HB3 LEU X  31       7.301  18.033  25.601  1.00  0.00           H
ATOM    476  HB2 LEU X  31       8.735  17.382  26.286  1.00  0.00           H
ATOM    477  HG  LEU X  31       7.534  15.983  27.295  1.00  0.00           H
ATOM    478 HD11 LEU X  31       5.332  15.785  27.318  1.00  0.00           H
ATOM    479 HD12 LEU X  31       5.397  17.184  26.285  1.00  0.00           H
ATOM    480 HD13 LEU X  31       5.152  15.586  25.576  1.00  0.00           H
ATOM    481 HD21 LEU X  31       7.485  13.815  26.613  1.00  0.00           H
ATOM    482 HD22 LEU X  31       6.938  14.166  24.987  1.00  0.00           H
ATOM    483 HD23 LEU X  31       8.615  14.432  25.445  1.00  0.00           H
ATOM    484  N   GLY X  32       7.450  17.923  22.328  0.00  0.00           N
ATOM    485  CA  GLY X  32       6.573  17.960  21.208  0.00  0.00           C
ATOM    486  C   GLY X  32       7.268  17.386  19.979  0.00  0.00           C
ATOM    487  O   GLY X  32       6.658  16.815  19.078  0.00  0.00           O
ATOM    488  H   GLY X  32       7.993  18.746  22.548  1.00  0.00           H
ATOM    489  HA3 GLY X  32       6.279  18.990  21.011  1.00  0.00           H
ATOM    490  HA2 GLY X  32       5.680  17.375  21.427  1.00  0.00           H
ATOM    491  N   THR X  33       8.582  17.597  19.952  0.00  0.00           N
ATOM    492  CA  THR X  33       9.359  17.031  18.913  0.00  0.00           C
ATOM    493  C   THR X  33       9.565  15.586  18.988  0.00  0.00           C
ATOM    494  O   THR X  33       9.912  14.863  18.057  0.00  0.00           O
ATOM    495  CB  THR X  33      10.775  17.701  18.938  0.00  0.00           C
ATOM    496  OG1 THR X  33      10.634  19.114  18.900  0.00  0.00           O
ATOM    497  CG2 THR X  33      11.744  17.331  17.797  0.00  0.00           C
ATOM    498  H   THR X  33       9.019  18.158  20.670  1.00  0.00           H
ATOM    499  HA  THR X  33       8.959  17.311  17.939  1.00  0.00           H
ATOM    500  HB  THR X  33      11.273  17.456  19.880  1.00  0.00           H
ATOM    501  HG1 THR X  33      11.515  19.509  18.882  1.00  0.00           H
ATOM    502 HG21 THR X  33      12.652  17.935  17.829  1.00  0.00           H
ATOM    503 HG22 THR X  33      12.068  16.292  17.858  1.00  0.00           H
ATOM    504 HG23 THR X  33      11.282  17.476  16.820  1.00  0.00           H
ATOM    505  N   VAL X  34       9.306  15.108  20.205  0.00  0.00           N
ATOM    506  CA  VAL X  34       9.325  13.666  20.426  0.00  0.00           C
ATOM    507  C   VAL X  34       8.067  13.006  20.133  0.00  0.00           C
ATOM    508  O   VAL X  34       8.001  11.985  19.441  0.00  0.00           O
ATOM    509  CB  VAL X  34       9.687  13.420  21.922  0.00  0.00           C
ATOM    510  CG1 VAL X  34       9.407  12.011  22.485  0.00  0.00           C
ATOM    511  CG2 VAL X  34      11.152  13.808  22.191  0.00  0.00           C
ATOM    512  H   VAL X  34       9.099  15.742  20.963  1.00  0.00           H
ATOM    513  HA  VAL X  34      10.106  13.225  19.806  1.00  0.00           H
ATOM    514  HB  VAL X  34       9.079  14.102  22.519  1.00  0.00           H
ATOM    515 HG11 VAL X  34       9.660  11.986  23.538  1.00  0.00           H
ATOM    516 HG12 VAL X  34       8.356  11.730  22.439  1.00  0.00           H
ATOM    517 HG13 VAL X  34       9.991  11.244  21.974  1.00  0.00           H
ATOM    518 HG21 VAL X  34      11.317  13.940  23.258  1.00  0.00           H
ATOM    519 HG22 VAL X  34      11.844  13.046  21.829  1.00  0.00           H
ATOM    520 HG23 VAL X  34      11.432  14.748  21.717  1.00  0.00           H
ATOM    521  N   MET X  35       6.990  13.606  20.641  0.00  0.00           N
ATOM    522  CA  MET X  35       5.671  13.118  20.332  0.00  0.00           C
ATOM    523  C   MET X  35       5.225  13.068  18.880  0.00  0.00           C
ATOM    524  O   MET X  35       4.447  12.230  18.435  0.00  0.00           O
ATOM    525  CB  MET X  35       4.616  13.902  21.152  0.00  0.00           C
ATOM    526  CG  MET X  35       4.544  13.482  22.630  0.00  0.00           C
ATOM    527  SD  MET X  35       3.267  14.330  23.608  0.00  0.00           S
ATOM    528  CE  MET X  35       1.754  13.627  22.892  0.00  0.00           C
ATOM    529  H   MET X  35       7.097  14.407  21.247  1.00  0.00           H
ATOM    530  HA  MET X  35       5.618  12.098  20.710  1.00  0.00           H
ATOM    531  HB3 MET X  35       3.628  13.745  20.718  1.00  0.00           H
ATOM    532  HB2 MET X  35       4.796  14.975  21.074  1.00  0.00           H
ATOM    533  HG3 MET X  35       5.506  13.652  23.111  1.00  0.00           H
ATOM    534  HG2 MET X  35       4.361  12.409  22.702  1.00  0.00           H
ATOM    535  HE1 MET X  35       0.881  13.988  23.436  1.00  0.00           H
ATOM    536  HE2 MET X  35       1.643  13.914  21.848  1.00  0.00           H
ATOM    537  HE3 MET X  35       1.769  12.539  22.953  1.00  0.00           H
ATOM    538  N   ARG X  36       5.738  14.053  18.144  0.00  0.00           N
ATOM    539  CA  ARG X  36       5.509  14.070  16.783  0.00  0.00           C
ATOM    540  C   ARG X  36       6.137  12.923  16.042  0.00  0.00           C
ATOM    541  O   ARG X  36       5.664  12.381  15.038  0.00  0.00           O
ATOM    542  CB  ARG X  36       5.878  15.467  16.233  0.00  0.00           C
ATOM    543  CG  ARG X  36       4.780  16.470  16.653  0.00  0.00           C
ATOM    544  CD  ARG X  36       5.008  17.953  16.346  0.00  0.00           C
ATOM    545  NE  ARG X  36       3.957  18.759  17.001  0.00  0.00           N
ATOM    546  CZ  ARG X  36       3.430  19.923  16.597  0.00  0.00           C
ATOM    547  NH1 ARG X  36       3.876  20.531  15.496  0.00  0.00           N
ATOM    548  NH2 ARG X  36       2.438  20.471  17.300  0.00  0.00           N
ATOM    549  H   ARG X  36       6.288  14.778  18.582  1.00  0.00           H
ATOM    550  HA  ARG X  36       4.433  14.051  16.609  1.00  0.00           H
ATOM    551  HB3 ARG X  36       5.944  15.454  15.143  1.00  0.00           H
ATOM    552  HB2 ARG X  36       6.860  15.775  16.596  1.00  0.00           H
ATOM    553  HG3 ARG X  36       4.504  16.353  17.701  1.00  0.00           H
ATOM    554  HG2 ARG X  36       3.904  16.167  16.082  1.00  0.00           H
ATOM    555  HD3 ARG X  36       4.826  18.070  15.278  1.00  0.00           H
ATOM    556  HD2 ARG X  36       6.026  18.298  16.529  1.00  0.00           H
ATOM    557  HE  ARG X  36       3.705  18.435  17.924  1.00  0.00           H
ATOM    558 HH12 ARG X  36       3.493  21.405  15.169  1.00  0.00           H
ATOM    559 HH11 ARG X  36       4.634  20.149  14.953  1.00  0.00           H
ATOM    560 HH22 ARG X  36       2.024  21.351  17.032  1.00  0.00           H
ATOM    561 HH21 ARG X  36       1.983  20.019  18.099  1.00  0.00           H
ATOM    562  N   SER X  37       7.299  12.565  16.579  0.00  0.00           N
ATOM    563  CA  SER X  37       7.989  11.444  16.024  0.00  0.00           C
ATOM    564  C   SER X  37       7.281  10.100  16.229  0.00  0.00           C
ATOM    565  O   SER X  37       7.538   9.046  15.644  0.00  0.00           O
ATOM    566  CB  SER X  37       9.429  11.399  16.589  0.00  0.00           C
ATOM    567  OG  SER X  37      10.158  12.577  16.252  0.00  0.00           O
ATOM    568  H   SER X  37       7.674  13.083  17.362  1.00  0.00           H
ATOM    569  HA  SER X  37       8.152  11.610  14.960  1.00  0.00           H
ATOM    570  HB3 SER X  37       9.961  10.548  16.159  1.00  0.00           H
ATOM    571  HB2 SER X  37       9.452  11.239  17.664  1.00  0.00           H
ATOM    572  HG  SER X  37       9.961  13.274  16.901  1.00  0.00           H
ATOM    573  N   LEU X  38       6.385  10.191  17.208  0.00  0.00           N
ATOM    574  CA  LEU X  38       5.624   9.089  17.513  0.00  0.00           C
ATOM    575  C   LEU X  38       4.262   9.112  16.954  0.00  0.00           C
ATOM    576  O   LEU X  38       3.342   8.356  17.278  0.00  0.00           O
ATOM    577  CB  LEU X  38       5.564   8.959  19.062  0.00  0.00           C
ATOM    578  CG  LEU X  38       6.921   8.672  19.750  0.00  0.00           C
ATOM    579  CD1 LEU X  38       6.820   8.859  21.280  0.00  0.00           C
ATOM    580  CD2 LEU X  38       7.495   7.293  19.361  0.00  0.00           C
ATOM    581  H   LEU X  38       6.275  11.060  17.711  1.00  0.00           H
ATOM    582  HA  LEU X  38       6.136   8.199  17.147  1.00  0.00           H
ATOM    583  HB3 LEU X  38       4.872   8.166  19.349  1.00  0.00           H
ATOM    584  HB2 LEU X  38       5.132   9.873  19.471  1.00  0.00           H
ATOM    585  HG  LEU X  38       7.636   9.419  19.406  1.00  0.00           H
ATOM    586 HD11 LEU X  38       6.954   7.927  21.830  1.00  0.00           H
ATOM    587 HD12 LEU X  38       7.581   9.554  21.632  1.00  0.00           H
ATOM    588 HD13 LEU X  38       5.854   9.264  21.584  1.00  0.00           H
ATOM    589 HD21 LEU X  38       7.864   6.728  20.218  1.00  0.00           H
ATOM    590 HD22 LEU X  38       6.755   6.664  18.863  1.00  0.00           H
ATOM    591 HD23 LEU X  38       8.334   7.406  18.674  1.00  0.00           H
ATOM    592  N   GLY X  39       4.109  10.083  16.056  0.00  0.00           N
ATOM    593  CA  GLY X  39       2.798  10.166  15.414  0.00  0.00           C
ATOM    594  C   GLY X  39       1.677  11.097  15.783  0.00  0.00           C
ATOM    595  O   GLY X  39       0.757  11.433  15.039  0.00  0.00           O
ATOM    596  H   GLY X  39       4.876  10.709  15.854  1.00  0.00           H
ATOM    597  HA3 GLY X  39       2.391   9.157  15.342  1.00  0.00           H
ATOM    598  HA2 GLY X  39       2.951  10.230  14.338  1.00  0.00           H
ATOM    599  N   GLN X  40       1.802  11.573  17.015  0.00  0.00           N
ATOM    600  CA  GLN X  40       0.983  12.637  17.493  0.00  0.00           C
ATOM    601  C   GLN X  40       1.510  14.145  17.770  0.00  0.00           C
ATOM    602  O   GLN X  40       2.371  14.654  18.495  0.00  0.00           O
ATOM    603  CB  GLN X  40       0.545  12.186  18.918  0.00  0.00           C
ATOM    604  CG  GLN X  40      -0.327  10.907  18.997  0.00  0.00           C
ATOM    605  CD  GLN X  40       0.480   9.612  19.119  0.00  0.00           C
ATOM    606  OE1 GLN X  40       1.378   9.505  19.949  0.00  0.00           O
ATOM    607  NE2 GLN X  40       0.158   8.610  18.313  0.00  0.00           N
ATOM    608  H   GLN X  40       2.490  11.180  17.640  1.00  0.00           H
ATOM    609  HA  GLN X  40       0.001  12.635  17.019  1.00  0.00           H
ATOM    610  HB3 GLN X  40      -0.049  12.983  19.371  1.00  0.00           H
ATOM    611  HB2 GLN X  40       1.417  12.093  19.569  1.00  0.00           H
ATOM    612  HG3 GLN X  40      -1.023  10.861  18.158  1.00  0.00           H
ATOM    613  HG2 GLN X  40      -0.945  10.962  19.894  1.00  0.00           H
ATOM    614 HE22 GLN X  40       0.690   7.750  18.335  1.00  0.00           H
ATOM    615 HE21 GLN X  40      -0.593   8.692  17.643  1.00  0.00           H
ATOM    616  N   ASN X  41       0.770  14.874  16.942  0.00  0.00           N
ATOM    617  CA  ASN X  41       0.790  16.274  16.870  0.00  0.00           C
ATOM    618  C   ASN X  41       0.376  17.270  17.799  0.00  0.00           C
ATOM    619  O   ASN X  41      -0.160  18.369  17.569  0.00  0.00           O
ATOM    620  CB  ASN X  41       0.221  16.628  15.455  0.00  0.00           C
ATOM    621  CG  ASN X  41      -1.302  16.495  15.273  0.00  0.00           C
ATOM    622  OD1 ASN X  41      -1.964  15.724  15.966  0.00  0.00           O
ATOM    623  ND2 ASN X  41      -1.873  17.213  14.314  0.00  0.00           N
ATOM    624  H   ASN X  41       0.134  14.422  16.301  1.00  0.00           H
ATOM    625  HA  ASN X  41       1.849  16.495  16.734  1.00  0.00           H
ATOM    626  HB3 ASN X  41       0.699  16.006  14.696  1.00  0.00           H
ATOM    627  HB2 ASN X  41       0.510  17.648  15.188  1.00  0.00           H
ATOM    628 HD22 ASN X  41      -2.868  17.152  14.146  1.00  0.00           H
ATOM    629 HD21 ASN X  41      -1.331  17.840  13.735  1.00  0.00           H
ATOM    630  N   PRO X  42       0.545  16.807  19.028  0.00  0.00           N
ATOM    631  CA  PRO X  42      -0.092  17.581  20.183  0.00  0.00           C
ATOM    632  C   PRO X  42       0.008  18.951  20.148  0.00  0.00           C
ATOM    633  O   PRO X  42       0.912  19.458  19.475  0.00  0.00           O
ATOM    634  CB  PRO X  42       0.546  17.133  21.510  0.00  0.00           C
ATOM    635  CG  PRO X  42       1.990  17.253  21.156  0.00  0.00           C
ATOM    636  CD  PRO X  42       1.891  16.723  19.741  0.00  0.00           C
ATOM    637  HA  PRO X  42      -1.135  17.287  20.298  1.00  0.00           H
ATOM    638  HB3 PRO X  42       0.270  16.102  21.736  1.00  0.00           H
ATOM    639  HB2 PRO X  42       0.292  17.731  22.386  1.00  0.00           H
ATOM    640  HG3 PRO X  42       2.626  16.658  21.811  1.00  0.00           H
ATOM    641  HG2 PRO X  42       2.369  18.272  21.160  1.00  0.00           H
ATOM    642  HD2 PRO X  42       2.777  16.940  19.145  1.00  0.00           H
ATOM    643  HD3 PRO X  42       1.917  15.740  20.200  1.00  0.00           H
ATOM    644  N   THR X  43      -0.844  19.643  20.882  0.00  0.00           N
ATOM    645  CA  THR X  43      -0.835  21.094  20.894  0.00  0.00           C
ATOM    646  C   THR X  43       0.010  21.517  22.007  0.00  0.00           C
ATOM    647  O   THR X  43       0.413  20.610  22.759  0.00  0.00           O
ATOM    648  CB  THR X  43      -2.272  21.676  20.997  0.00  0.00           C
ATOM    649  OG1 THR X  43      -2.979  21.131  22.098  0.00  0.00           O
ATOM    650  CG2 THR X  43      -3.099  21.414  19.730  0.00  0.00           C
ATOM    651  H   THR X  43      -1.523  19.162  21.454  1.00  0.00           H
ATOM    652  HA  THR X  43      -0.313  21.400  19.987  1.00  0.00           H
ATOM    653  HB  THR X  43      -2.224  22.756  21.141  1.00  0.00           H
ATOM    654  HG1 THR X  43      -3.178  20.191  21.876  1.00  0.00           H
ATOM    655 HG21 THR X  43      -4.101  21.837  19.816  1.00  0.00           H
ATOM    656 HG22 THR X  43      -2.627  21.868  18.858  1.00  0.00           H
ATOM    657 HG23 THR X  43      -3.203  20.348  19.524  1.00  0.00           H
ATOM    658  N   GLU X  44       0.295  22.792  22.175  0.00  0.00           N
ATOM    659  CA  GLU X  44       1.037  23.164  23.291  0.00  0.00           C
ATOM    660  C   GLU X  44       0.303  22.997  24.607  0.00  0.00           C
ATOM    661  O   GLU X  44       0.892  22.570  25.594  0.00  0.00           O
ATOM    662  CB  GLU X  44       1.399  24.664  23.144  0.00  0.00           C
ATOM    663  CG  GLU X  44       2.321  25.026  21.956  0.00  0.00           C
ATOM    664  CD  GLU X  44       3.768  24.563  22.109  0.00  0.00           C
ATOM    665  OE1 GLU X  44       4.264  24.511  23.252  0.00  0.00           O
ATOM    666  OE2 GLU X  44       4.409  24.337  21.063  0.00  0.00           O
ATOM    667  H   GLU X  44      -0.024  23.473  21.502  1.00  0.00           H
ATOM    668  HA  GLU X  44       1.969  22.599  23.317  1.00  0.00           H
ATOM    669  HB3 GLU X  44       1.864  25.019  24.066  1.00  0.00           H
ATOM    670  HB2 GLU X  44       0.485  25.253  23.056  1.00  0.00           H
ATOM    671  HG3 GLU X  44       2.339  26.111  21.843  1.00  0.00           H
ATOM    672  HG2 GLU X  44       1.911  24.636  21.023  1.00  0.00           H
ATOM    673  N   ALA X  45      -1.008  23.231  24.613  0.00  0.00           N
ATOM    674  CA  ALA X  45      -1.792  22.936  25.695  0.00  0.00           C
ATOM    675  C   ALA X  45      -1.733  21.499  26.132  0.00  0.00           C
ATOM    676  O   ALA X  45      -1.536  21.152  27.305  0.00  0.00           O
ATOM    677  CB  ALA X  45      -3.241  23.362  25.402  0.00  0.00           C
ATOM    678  H   ALA X  45      -1.452  23.638  23.802  1.00  0.00           H
ATOM    679  HA  ALA X  45      -1.439  23.543  26.528  1.00  0.00           H
ATOM    680  HB1 ALA X  45      -3.892  23.144  26.251  1.00  0.00           H
ATOM    681  HB2 ALA X  45      -3.309  24.434  25.213  1.00  0.00           H
ATOM    682  HB3 ALA X  45      -3.651  22.843  24.534  1.00  0.00           H
ATOM    683  N   GLU X  46      -1.857  20.629  25.131  0.00  0.00           N
ATOM    684  CA  GLU X  46      -1.726  19.267  25.402  0.00  0.00           C
ATOM    685  C   GLU X  46      -0.390  18.823  25.931  0.00  0.00           C
ATOM    686  O   GLU X  46      -0.226  17.989  26.820  0.00  0.00           O
ATOM    687  CB  GLU X  46      -2.119  18.452  24.162  0.00  0.00           C
ATOM    688  CG  GLU X  46      -3.638  18.465  23.886  0.00  0.00           C
ATOM    689  CD  GLU X  46      -3.954  17.928  22.502  0.00  0.00           C
ATOM    690  OE1 GLU X  46      -3.420  18.520  21.544  0.00  0.00           O
ATOM    691  OE2 GLU X  46      -4.729  16.957  22.393  0.00  0.00           O
ATOM    692  H   GLU X  46      -2.044  20.958  24.195  1.00  0.00           H
ATOM    693  HA  GLU X  46      -2.471  19.016  26.158  1.00  0.00           H
ATOM    694  HB3 GLU X  46      -1.798  17.413  24.268  1.00  0.00           H
ATOM    695  HB2 GLU X  46      -1.570  18.836  23.306  1.00  0.00           H
ATOM    696  HG3 GLU X  46      -4.038  19.477  23.958  1.00  0.00           H
ATOM    697  HG2 GLU X  46      -4.158  17.878  24.643  1.00  0.00           H
ATOM    698  N   LEU X  47       0.619  19.482  25.365  0.00  0.00           N
ATOM    699  CA  LEU X  47       1.976  19.176  25.833  0.00  0.00           C
ATOM    700  C   LEU X  47       2.236  19.546  27.261  0.00  0.00           C
ATOM    701  O   LEU X  47       2.920  18.864  28.025  0.00  0.00           O
ATOM    702  CB  LEU X  47       3.008  19.939  24.976  0.00  0.00           C
ATOM    703  CG  LEU X  47       3.272  19.288  23.622  0.00  0.00           C
ATOM    704  CD1 LEU X  47       3.790  20.300  22.583  0.00  0.00           C
ATOM    705  CD2 LEU X  47       4.220  18.096  23.810  0.00  0.00           C
ATOM    706  H   LEU X  47       0.436  20.164  24.643  1.00  0.00           H
ATOM    707  HA  LEU X  47       2.115  18.098  25.745  1.00  0.00           H
ATOM    708  HB3 LEU X  47       3.965  20.034  25.493  1.00  0.00           H
ATOM    709  HB2 LEU X  47       2.663  20.961  24.840  1.00  0.00           H
ATOM    710  HG  LEU X  47       2.318  18.907  23.266  1.00  0.00           H
ATOM    711 HD11 LEU X  47       3.080  20.425  21.767  1.00  0.00           H
ATOM    712 HD12 LEU X  47       3.960  21.289  23.012  1.00  0.00           H
ATOM    713 HD13 LEU X  47       4.734  19.990  22.148  1.00  0.00           H
ATOM    714 HD21 LEU X  47       5.240  18.429  24.005  1.00  0.00           H
ATOM    715 HD22 LEU X  47       3.912  17.465  24.638  1.00  0.00           H
ATOM    716 HD23 LEU X  47       4.236  17.449  22.944  1.00  0.00           H
ATOM    717  N   GLN X  48       1.606  20.653  27.650  0.00  0.00           N
ATOM    718  CA  GLN X  48       1.708  21.055  29.066  0.00  0.00           C
ATOM    719  C   GLN X  48       1.150  20.080  30.038  0.00  0.00           C
ATOM    720  O   GLN X  48       1.760  19.798  31.063  0.00  0.00           O
ATOM    721  CB  GLN X  48       1.067  22.448  29.251  0.00  0.00           C
ATOM    722  CG  GLN X  48       1.899  23.592  28.635  0.00  0.00           C
ATOM    723  CD  GLN X  48       1.113  24.900  28.518  0.00  0.00           C
ATOM    724  OE1 GLN X  48       0.236  25.194  29.327  0.00  0.00           O
ATOM    725  NE2 GLN X  48       1.437  25.720  27.528  0.00  0.00           N
ATOM    726  H   GLN X  48       1.075  21.193  26.982  1.00  0.00           H
ATOM    727  HA  GLN X  48       2.765  21.186  29.297  1.00  0.00           H
ATOM    728  HB3 GLN X  48       0.927  22.660  30.313  1.00  0.00           H
ATOM    729  HB2 GLN X  48       0.065  22.446  28.821  1.00  0.00           H
ATOM    730  HG3 GLN X  48       2.257  23.307  27.646  1.00  0.00           H
ATOM    731  HG2 GLN X  48       2.786  23.771  29.243  1.00  0.00           H
ATOM    732 HE22 GLN X  48       0.963  26.604  27.413  1.00  0.00           H
ATOM    733 HE21 GLN X  48       2.167  25.478  26.872  1.00  0.00           H
ATOM    734  N   ASP X  49       0.012  19.474  29.704  0.00  0.00           N
ATOM    735  CA  ASP X  49      -0.503  18.477  30.475  0.00  0.00           C
ATOM    736  C   ASP X  49       0.439  17.252  30.649  0.00  0.00           C
ATOM    737  O   ASP X  49       0.611  16.626  31.693  0.00  0.00           O
ATOM    738  CB  ASP X  49      -1.893  17.961  30.008  0.00  0.00           C
ATOM    739  CG  ASP X  49      -3.034  18.978  29.984  0.00  0.00           C
ATOM    740  OD1 ASP X  49      -3.010  19.944  30.772  0.00  0.00           O
ATOM    741  OD2 ASP X  49      -4.027  18.710  29.277  0.00  0.00           O
ATOM    742  H   ASP X  49      -0.481  19.753  28.868  1.00  0.00           H
ATOM    743  HA  ASP X  49      -0.678  18.894  31.467  1.00  0.00           H
ATOM    744  HB3 ASP X  49      -2.205  17.134  30.649  1.00  0.00           H
ATOM    745  HB2 ASP X  49      -1.784  17.555  29.000  1.00  0.00           H
ATOM    746  N   MET X  50       1.062  16.946  29.513  0.00  0.00           N
ATOM    747  CA  MET X  50       1.959  15.840  29.546  0.00  0.00           C
ATOM    748  C   MET X  50       3.174  16.064  30.546  0.00  0.00           C
ATOM    749  O   MET X  50       3.568  15.257  31.380  0.00  0.00           O
ATOM    750  CB  MET X  50       2.417  15.499  28.111  0.00  0.00           C
ATOM    751  CG  MET X  50       3.173  14.163  27.975  0.00  0.00           C
ATOM    752  SD  MET X  50       2.189  12.669  28.289  0.00  0.00           S
ATOM    753  CE  MET X  50       1.170  12.634  26.786  0.00  0.00           C
ATOM    754  H   MET X  50       0.889  17.490  28.680  1.00  0.00           H
ATOM    755  HA  MET X  50       1.396  14.984  29.917  1.00  0.00           H
ATOM    756  HB3 MET X  50       3.053  16.296  27.729  1.00  0.00           H
ATOM    757  HB2 MET X  50       1.553  15.484  27.446  1.00  0.00           H
ATOM    758  HG3 MET X  50       4.034  14.148  28.643  1.00  0.00           H
ATOM    759  HG2 MET X  50       3.581  14.084  26.967  1.00  0.00           H
ATOM    760  HE1 MET X  50       0.538  11.747  26.778  1.00  0.00           H
ATOM    761  HE2 MET X  50       0.525  13.510  26.729  1.00  0.00           H
ATOM    762  HE3 MET X  50       1.800  12.611  25.896  1.00  0.00           H
ATOM    763  N   ILE X  51       3.733  17.266  30.406  0.00  0.00           N
ATOM    764  CA  ILE X  51       4.846  17.553  31.337  0.00  0.00           C
ATOM    765  C   ILE X  51       4.457  17.726  32.717  0.00  0.00           C
ATOM    766  O   ILE X  51       5.168  17.356  33.650  0.00  0.00           O
ATOM    767  CB  ILE X  51       5.681  18.746  30.804  0.00  0.00           C
ATOM    768  CG1 ILE X  51       6.211  18.326  29.409  0.00  0.00           C
ATOM    769  CG2 ILE X  51       6.818  19.154  31.766  0.00  0.00           C
ATOM    770  CD1 ILE X  51       7.478  19.006  28.929  0.00  0.00           C
ATOM    771  H   ILE X  51       3.389  17.903  29.702  1.00  0.00           H
ATOM    772  HA  ILE X  51       5.584  16.754  31.269  1.00  0.00           H
ATOM    773  HB  ILE X  51       5.033  19.614  30.669  1.00  0.00           H
ATOM    774 HG13 ILE X  51       5.432  18.477  28.662  1.00  0.00           H
ATOM    775 HG12 ILE X  51       6.424  17.256  29.377  1.00  0.00           H
ATOM    776 HG21 ILE X  51       7.520  19.850  31.318  1.00  0.00           H
ATOM    777 HG22 ILE X  51       6.428  19.638  32.663  1.00  0.00           H
ATOM    778 HG23 ILE X  51       7.379  18.287  32.093  1.00  0.00           H
ATOM    779 HD11 ILE X  51       7.615  18.716  27.895  1.00  0.00           H
ATOM    780 HD12 ILE X  51       7.415  20.090  28.992  1.00  0.00           H
ATOM    781 HD13 ILE X  51       8.363  18.671  29.471  1.00  0.00           H
ATOM    782  N   ASN X  52       3.241  18.239  32.895  0.00  0.00           N
ATOM    783  CA  ASN X  52       2.708  18.357  34.255  0.00  0.00           C
ATOM    784  C   ASN X  52       2.519  17.053  35.034  0.00  0.00           C
ATOM    785  O   ASN X  52       2.610  16.987  36.256  0.00  0.00           O
ATOM    786  CB  ASN X  52       1.372  19.141  34.224  0.00  0.00           C
ATOM    787  CG  ASN X  52       0.879  19.678  35.583  0.00  0.00           C
ATOM    788  OD1 ASN X  52      -0.324  19.833  35.773  0.00  0.00           O
ATOM    789  ND2 ASN X  52       1.755  19.998  36.536  0.00  0.00           N
ATOM    790  H   ASN X  52       2.700  18.542  32.098  1.00  0.00           H
ATOM    791  HA  ASN X  52       3.334  19.037  34.832  1.00  0.00           H
ATOM    792  HB3 ASN X  52       0.587  18.540  33.764  1.00  0.00           H
ATOM    793  HB2 ASN X  52       1.488  20.024  33.597  1.00  0.00           H
ATOM    794 HD22 ASN X  52       1.436  20.364  37.420  1.00  0.00           H
ATOM    795 HD21 ASN X  52       2.758  19.801  36.448  1.00  0.00           H
ATOM    796  N   GLU X  53       2.203  16.009  34.266  0.00  0.00           N
ATOM    797  CA  GLU X  53       2.073  14.753  34.822  0.00  0.00           C
ATOM    798  C   GLU X  53       3.451  14.165  35.313  0.00  0.00           C
ATOM    799  O   GLU X  53       3.699  13.206  36.060  0.00  0.00           O
ATOM    800  CB  GLU X  53       1.364  13.783  33.851  0.00  0.00           C
ATOM    801  CG  GLU X  53      -0.162  14.014  33.767  0.00  0.00           C
ATOM    802  CD  GLU X  53      -0.896  13.028  32.860  0.00  0.00           C
ATOM    803  OE1 GLU X  53      -0.365  11.930  32.594  0.00  0.00           O
ATOM    804  OE2 GLU X  53      -2.036  13.342  32.463  0.00  0.00           O
ATOM    805  H   GLU X  53       2.058  16.136  33.275  1.00  0.00           H
ATOM    806  HA  GLU X  53       1.413  14.833  35.686  1.00  0.00           H
ATOM    807  HB3 GLU X  53       1.549  12.756  34.171  1.00  0.00           H
ATOM    808  HB2 GLU X  53       1.798  13.861  32.854  1.00  0.00           H
ATOM    809  HG3 GLU X  53      -0.370  15.029  33.429  1.00  0.00           H
ATOM    810  HG2 GLU X  53      -0.599  13.932  34.763  1.00  0.00           H
ATOM    811  N   VAL X  54       4.349  14.736  34.534  0.00  0.00           N
ATOM    812  CA  VAL X  54       5.786  14.250  35.013  0.00  0.00           C
ATOM    813  C   VAL X  54       6.795  15.266  35.487  0.00  0.00           C
ATOM    814  O   VAL X  54       7.991  15.132  35.223  0.00  0.00           O
ATOM    815  CB  VAL X  54       6.362  13.535  33.703  0.00  0.00           C
ATOM    816  CG1 VAL X  54       7.730  12.801  33.795  0.00  0.00           C
ATOM    817  CG2 VAL X  54       5.360  12.543  33.053  0.00  0.00           C
ATOM    818  H   VAL X  54       4.054  15.356  33.793  1.00  0.00           H
ATOM    819  HA  VAL X  54       5.727  13.390  35.679  1.00  0.00           H
ATOM    820  HB  VAL X  54       6.504  14.320  32.956  1.00  0.00           H
ATOM    821 HG11 VAL X  54       7.818  11.973  33.093  1.00  0.00           H
ATOM    822 HG12 VAL X  54       8.555  13.466  33.548  1.00  0.00           H
ATOM    823 HG13 VAL X  54       7.925  12.407  34.789  1.00  0.00           H
ATOM    824 HG21 VAL X  54       5.795  12.043  32.188  1.00  0.00           H
ATOM    825 HG22 VAL X  54       5.039  11.774  33.755  1.00  0.00           H
ATOM    826 HG23 VAL X  54       4.467  13.036  32.674  1.00  0.00           H
ATOM    827  N   ASP X  55       6.313  16.341  36.114  0.00  0.00           N
ATOM    828  CA  ASP X  55       7.204  17.311  36.587  0.00  0.00           C
ATOM    829  C   ASP X  55       7.298  17.287  38.004  0.00  0.00           C
ATOM    830  O   ASP X  55       6.593  18.159  38.498  0.00  0.00           O
ATOM    831  CB  ASP X  55       7.072  18.762  35.972  0.00  0.00           C
ATOM    832  CG  ASP X  55       5.799  19.632  36.093  0.00  0.00           C
ATOM    833  OD1 ASP X  55       4.758  19.236  36.658  0.00  0.00           O
ATOM    834  OD2 ASP X  55       5.883  20.791  35.636  0.00  0.00           O
ATOM    835  H   ASP X  55       5.316  16.446  36.242  1.00  0.00           H
ATOM    836  HA  ASP X  55       8.189  17.053  36.199  1.00  0.00           H
ATOM    837  HB3 ASP X  55       7.276  18.669  34.905  1.00  0.00           H
ATOM    838  HB2 ASP X  55       7.891  19.356  36.382  1.00  0.00           H
ATOM    839  N   ALA X  56       7.881  16.362  38.744  0.00  0.00           N
ATOM    840  CA  ALA X  56       7.454  16.513  40.157  0.00  0.00           C
ATOM    841  C   ALA X  56       7.491  17.845  40.932  0.00  0.00           C
ATOM    842  O   ALA X  56       6.578  18.252  41.656  0.00  0.00           O
ATOM    843  CB  ALA X  56       8.108  15.395  40.985  0.00  0.00           C
ATOM    844  H   ALA X  56       8.508  15.695  38.318  1.00  0.00           H
ATOM    845  HA  ALA X  56       6.388  16.296  40.107  1.00  0.00           H
ATOM    846  HB1 ALA X  56       7.785  15.428  42.027  1.00  0.00           H
ATOM    847  HB2 ALA X  56       7.846  14.409  40.596  1.00  0.00           H
ATOM    848  HB3 ALA X  56       9.195  15.482  40.975  1.00  0.00           H
ATOM    849  N   ASP X  57       8.573  18.563  40.670  0.00  0.00           N
ATOM    850  CA  ASP X  57       8.697  19.856  41.272  0.00  0.00           C
ATOM    851  C   ASP X  57       7.944  20.950  40.660  0.00  0.00           C
ATOM    852  O   ASP X  57       7.768  21.956  41.347  0.00  0.00           O
ATOM    853  CB  ASP X  57      10.183  20.300  41.437  0.00  0.00           C
ATOM    854  CG  ASP X  57      11.049  19.458  42.378  0.00  0.00           C
ATOM    855  OD1 ASP X  57      10.509  18.769  43.268  0.00  0.00           O
ATOM    856  OD2 ASP X  57      12.286  19.607  42.310  0.00  0.00           O
ATOM    857  H   ASP X  57       9.288  18.195  40.059  1.00  0.00           H
ATOM    858  HA  ASP X  57       8.351  19.765  42.301  1.00  0.00           H
ATOM    859  HB3 ASP X  57      10.236  21.328  41.799  1.00  0.00           H
ATOM    860  HB2 ASP X  57      10.650  20.284  40.451  1.00  0.00           H
ATOM    861  N   GLY X  58       7.343  20.758  39.487  0.00  0.00           N
ATOM    862  CA  GLY X  58       6.433  21.867  39.132  0.00  0.00           C
ATOM    863  C   GLY X  58       7.052  23.049  38.415  0.00  0.00           C
ATOM    864  O   GLY X  58       6.410  23.925  37.853  0.00  0.00           O
ATOM    865  H   GLY X  58       7.535  19.923  38.952  1.00  0.00           H
ATOM    866  HA3 GLY X  58       5.927  22.217  40.032  1.00  0.00           H
ATOM    867  HA2 GLY X  58       5.608  21.477  38.536  1.00  0.00           H
ATOM    868  N   ASN X  59       8.379  22.983  38.385  0.00  0.00           N
ATOM    869  CA  ASN X  59       9.186  23.918  37.628  0.00  0.00           C
ATOM    870  C   ASN X  59       8.997  24.074  36.117  0.00  0.00           C
ATOM    871  O   ASN X  59       9.691  24.859  35.474  0.00  0.00           O
ATOM    872  CB  ASN X  59      10.683  23.769  38.009  0.00  0.00           C
ATOM    873  CG  ASN X  59      11.315  22.423  37.636  0.00  0.00           C
ATOM    874  OD1 ASN X  59      10.817  21.372  38.027  0.00  0.00           O
ATOM    875  ND2 ASN X  59      12.438  22.431  36.928  0.00  0.00           N
ATOM    876  H   ASN X  59       8.861  22.262  38.902  1.00  0.00           H
ATOM    877  HA  ASN X  59       8.866  24.886  38.015  1.00  0.00           H
ATOM    878  HB3 ASN X  59      10.793  23.891  39.088  1.00  0.00           H
ATOM    879  HB2 ASN X  59      11.262  24.582  37.570  1.00  0.00           H
ATOM    880 HD22 ASN X  59      12.901  21.559  36.714  1.00  0.00           H
ATOM    881 HD21 ASN X  59      12.858  23.292  36.609  1.00  0.00           H
ATOM    882  N   GLY X  60       8.001  23.375  35.581  0.00  0.00           N
ATOM    883  CA  GLY X  60       7.733  23.515  34.216  0.00  0.00           C
ATOM    884  C   GLY X  60       8.283  22.565  33.266  0.00  0.00           C
ATOM    885  O   GLY X  60       7.563  22.001  32.430  0.00  0.00           O
ATOM    886  H   GLY X  60       7.452  22.755  36.158  1.00  0.00           H
ATOM    887  HA3 GLY X  60       8.003  24.524  33.904  1.00  0.00           H
ATOM    888  HA2 GLY X  60       6.654  23.576  34.071  1.00  0.00           H
ATOM    889  N   THR X  61       9.551  22.203  33.470  0.00  0.00           N
ATOM    890  CA  THR X  61      10.340  21.210  32.820  0.00  0.00           C
ATOM    891  C   THR X  61      10.693  19.901  33.560  0.00  0.00           C
ATOM    892  O   THR X  61      10.554  19.731  34.770  0.00  0.00           O
ATOM    893  CB  THR X  61      11.664  21.924  32.425  0.00  0.00           C
ATOM    894  OG1 THR X  61      12.353  22.412  33.571  0.00  0.00           O
ATOM    895  CG2 THR X  61      11.449  23.140  31.511  0.00  0.00           C
ATOM    896  H   THR X  61      10.100  22.665  34.182  1.00  0.00           H
ATOM    897  HA  THR X  61       9.823  20.934  31.901  1.00  0.00           H
ATOM    898  HB  THR X  61      12.297  21.219  31.885  1.00  0.00           H
ATOM    899  HG1 THR X  61      12.629  21.651  34.102  1.00  0.00           H
ATOM    900 HG21 THR X  61      12.399  23.537  31.155  1.00  0.00           H
ATOM    901 HG22 THR X  61      10.855  22.866  30.641  1.00  0.00           H
ATOM    902 HG23 THR X  61      10.928  23.955  32.016  1.00  0.00           H
ATOM    903  N   ILE X  62      11.143  18.961  32.737  0.00  0.00           N
ATOM    904  CA  ILE X  62      11.506  17.647  33.164  0.00  0.00           C
ATOM    905  C   ILE X  62      13.119  17.584  33.110  0.00  0.00           C
ATOM    906  O   ILE X  62      13.808  17.996  32.183  0.00  0.00           O
ATOM    907  CB  ILE X  62      10.916  16.427  32.394  0.00  0.00           C
ATOM    908  CG1 ILE X  62       9.493  16.658  31.843  0.00  0.00           C
ATOM    909  CG2 ILE X  62      10.931  15.147  33.252  0.00  0.00           C
ATOM    910  CD1 ILE X  62       8.983  15.557  30.897  0.00  0.00           C
ATOM    911  H   ILE X  62      11.244  19.159  31.751  1.00  0.00           H
ATOM    912  HA  ILE X  62      11.103  17.392  34.144  1.00  0.00           H
ATOM    913  HB  ILE X  62      11.596  16.148  31.617  1.00  0.00           H
ATOM    914 HG13 ILE X  62       9.451  17.606  31.308  1.00  0.00           H
ATOM    915 HG12 ILE X  62       8.812  16.745  32.689  1.00  0.00           H
ATOM    916 HG21 ILE X  62      10.602  14.274  32.688  1.00  0.00           H
ATOM    917 HG22 ILE X  62      11.931  14.928  33.609  1.00  0.00           H
ATOM    918 HG23 ILE X  62      10.288  15.238  34.126  1.00  0.00           H
ATOM    919 HD11 ILE X  62       8.324  14.866  31.421  1.00  0.00           H
ATOM    920 HD12 ILE X  62       8.418  15.987  30.070  1.00  0.00           H
ATOM    921 HD13 ILE X  62       9.797  14.975  30.464  1.00  0.00           H
ATOM    922  N   ASP X  63      13.625  17.129  34.249  0.00  0.00           N
ATOM    923  CA  ASP X  63      14.927  16.846  34.461  0.00  0.00           C
ATOM    924  C   ASP X  63      15.045  15.353  34.493  0.00  0.00           C
ATOM    925  O   ASP X  63      14.155  14.520  34.629  0.00  0.00           O
ATOM    926  CB  ASP X  63      15.415  17.492  35.788  0.00  0.00           C
ATOM    927  CG  ASP X  63      16.931  17.516  36.026  0.00  0.00           C
ATOM    928  OD1 ASP X  63      17.714  17.121  35.140  0.00  0.00           O
ATOM    929  OD2 ASP X  63      17.325  17.958  37.126  0.00  0.00           O
ATOM    930  H   ASP X  63      13.020  16.970  35.042  1.00  0.00           H
ATOM    931  HA  ASP X  63      15.532  17.249  33.649  1.00  0.00           H
ATOM    932  HB3 ASP X  63      14.951  16.965  36.625  1.00  0.00           H
ATOM    933  HB2 ASP X  63      15.067  18.526  35.819  1.00  0.00           H
ATOM    934  N   PHE X  64      16.259  15.024  34.009  0.00  0.00           N
ATOM    935  CA  PHE X  64      16.860  13.725  33.778  0.00  0.00           C
ATOM    936  C   PHE X  64      16.419  12.671  34.717  0.00  0.00           C
ATOM    937  O   PHE X  64      15.860  11.636  34.339  0.00  0.00           O
ATOM    938  CB  PHE X  64      18.388  13.910  33.525  0.00  0.00           C
ATOM    939  CG  PHE X  64      19.333  12.717  33.579  0.00  0.00           C
ATOM    940  CD1 PHE X  64      19.543  11.927  32.430  0.00  0.00           C
ATOM    941  CD2 PHE X  64      19.970  12.351  34.784  0.00  0.00           C
ATOM    942  CE1 PHE X  64      20.438  10.866  32.467  0.00  0.00           C
ATOM    943  CE2 PHE X  64      20.848  11.274  34.807  0.00  0.00           C
ATOM    944  CZ  PHE X  64      21.092  10.544  33.650  0.00  0.00           C
ATOM    945  H   PHE X  64      16.910  15.749  33.741  1.00  0.00           H
ATOM    946  HA  PHE X  64      16.502  13.409  32.798  1.00  0.00           H
ATOM    947  HB3 PHE X  64      18.810  14.694  34.149  1.00  0.00           H
ATOM    948  HB2 PHE X  64      18.496  14.326  32.525  1.00  0.00           H
ATOM    949  HD1 PHE X  64      19.039  12.166  31.506  1.00  0.00           H
ATOM    950  HD2 PHE X  64      19.812  12.922  35.685  1.00  0.00           H
ATOM    951  HE1 PHE X  64      20.615  10.283  31.574  1.00  0.00           H
ATOM    952  HE2 PHE X  64      21.350  11.010  35.727  1.00  0.00           H
ATOM    953  HZ  PHE X  64      21.780   9.711  33.674  1.00  0.00           H
ATOM    954  N   PRO X  65      16.669  12.931  36.001  0.00  0.00           N
ATOM    955  CA  PRO X  65      16.219  12.004  37.031  0.00  0.00           C
ATOM    956  C   PRO X  65      14.776  11.736  37.162  0.00  0.00           C
ATOM    957  O   PRO X  65      14.323  10.627  37.402  0.00  0.00           O
ATOM    958  CB  PRO X  65      16.750  12.585  38.362  0.00  0.00           C
ATOM    959  CG  PRO X  65      17.877  13.509  37.962  0.00  0.00           C
ATOM    960  CD  PRO X  65      17.356  14.060  36.649  0.00  0.00           C
ATOM    961  HA  PRO X  65      16.745  11.058  36.911  1.00  0.00           H
ATOM    962  HB3 PRO X  65      17.081  11.810  39.053  1.00  0.00           H
ATOM    963  HB2 PRO X  65      15.985  13.170  38.879  1.00  0.00           H
ATOM    964  HG3 PRO X  65      18.788  12.932  37.795  1.00  0.00           H
ATOM    965  HG2 PRO X  65      18.093  14.279  38.702  1.00  0.00           H
ATOM    966  HD2 PRO X  65      16.621  14.838  36.852  1.00  0.00           H
ATOM    967  HD3 PRO X  65      18.171  14.513  36.097  1.00  0.00           H
ATOM    968  N   GLU X  66      14.006  12.771  36.897  0.00  0.00           N
ATOM    969  CA  GLU X  66      12.555  12.597  36.828  0.00  0.00           C
ATOM    970  C   GLU X  66      12.110  11.873  35.622  0.00  0.00           C
ATOM    971  O   GLU X  66      11.201  11.056  35.707  0.00  0.00           O
ATOM    972  CB  GLU X  66      11.866  13.980  36.881  0.00  0.00           C
ATOM    973  CG  GLU X  66      12.364  14.942  37.981  0.00  0.00           C
ATOM    974  CD  GLU X  66      11.780  16.338  37.796  0.00  0.00           C
ATOM    975  OE1 GLU X  66      12.105  16.965  36.768  0.00  0.00           O
ATOM    976  OE2 GLU X  66      11.022  16.774  38.686  0.00  0.00           O
ATOM    977  H   GLU X  66      14.418  13.680  36.743  1.00  0.00           H
ATOM    978  HA  GLU X  66      12.250  12.012  37.696  1.00  0.00           H
ATOM    979  HB3 GLU X  66      10.793  13.832  37.018  1.00  0.00           H
ATOM    980  HB2 GLU X  66      11.952  14.474  35.913  1.00  0.00           H
ATOM    981  HG3 GLU X  66      13.449  15.046  37.960  1.00  0.00           H
ATOM    982  HG2 GLU X  66      12.107  14.551  38.966  1.00  0.00           H
ATOM    983  N   PHE X  67      12.729  12.165  34.483  0.00  0.00           N
ATOM    984  CA  PHE X  67      12.528  11.502  33.264  0.00  0.00           C
ATOM    985  C   PHE X  67      12.874  10.032  33.157  0.00  0.00           C
ATOM    986  O   PHE X  67      12.225   9.244  32.478  0.00  0.00           O
ATOM    987  CB  PHE X  67      13.289  12.335  32.193  0.00  0.00           C
ATOM    988  CG  PHE X  67      13.354  11.787  30.781  0.00  0.00           C
ATOM    989  CD1 PHE X  67      12.270  11.989  29.905  0.00  0.00           C
ATOM    990  CD2 PHE X  67      14.411  10.937  30.385  0.00  0.00           C
ATOM    991  CE1 PHE X  67      12.282  11.400  28.652  0.00  0.00           C
ATOM    992  CE2 PHE X  67      14.404  10.361  29.123  0.00  0.00           C
ATOM    993  CZ  PHE X  67      13.345  10.598  28.256  0.00  0.00           C
ATOM    994  H   PHE X  67      13.403  12.917  34.454  1.00  0.00           H
ATOM    995  HA  PHE X  67      11.478  11.614  32.995  1.00  0.00           H
ATOM    996  HB3 PHE X  67      14.312  12.520  32.515  1.00  0.00           H
ATOM    997  HB2 PHE X  67      12.830  13.322  32.121  1.00  0.00           H
ATOM    998  HD1 PHE X  67      11.427  12.596  30.205  1.00  0.00           H
ATOM    999  HD2 PHE X  67      15.227  10.731  31.064  1.00  0.00           H
ATOM   1000  HE1 PHE X  67      11.442  11.557  27.994  1.00  0.00           H
ATOM   1001  HE2 PHE X  67      15.218   9.721  28.815  1.00  0.00           H
ATOM   1002  HZ  PHE X  67      13.339  10.149  27.271  1.00  0.00           H
ATOM   1003  N   LEU X  68      13.913   9.653  33.901  0.00  0.00           N
ATOM   1004  CA  LEU X  68      14.277   8.236  33.897  0.00  0.00           C
ATOM   1005  C   LEU X  68      13.541   7.285  34.779  0.00  0.00           C
ATOM   1006  O   LEU X  68      13.660   6.060  34.616  0.00  0.00           O
ATOM   1007  CB  LEU X  68      15.787   8.118  34.221  0.00  0.00           C
ATOM   1008  CG  LEU X  68      16.741   8.611  33.113  0.00  0.00           C
ATOM   1009  CD1 LEU X  68      18.173   8.683  33.670  0.00  0.00           C
ATOM   1010  CD2 LEU X  68      16.657   7.752  31.831  0.00  0.00           C
ATOM   1011  H   LEU X  68      14.421  10.337  34.444  1.00  0.00           H
ATOM   1012  HA  LEU X  68      14.139   7.882  32.875  1.00  0.00           H
ATOM   1013  HB3 LEU X  68      16.056   7.082  34.438  1.00  0.00           H
ATOM   1014  HB2 LEU X  68      15.986   8.666  35.143  1.00  0.00           H
ATOM   1015  HG  LEU X  68      16.458   9.626  32.835  1.00  0.00           H
ATOM   1016 HD11 LEU X  68      18.932   8.434  32.929  1.00  0.00           H
ATOM   1017 HD12 LEU X  68      18.381   9.694  34.020  1.00  0.00           H
ATOM   1018 HD13 LEU X  68      18.322   8.018  34.521  1.00  0.00           H
ATOM   1019 HD21 LEU X  68      17.630   7.390  31.496  1.00  0.00           H
ATOM   1020 HD22 LEU X  68      16.029   6.871  31.963  1.00  0.00           H
ATOM   1021 HD23 LEU X  68      16.234   8.329  31.007  1.00  0.00           H
ATOM   1022  N   SER X  69      12.724   7.802  35.700  0.00  0.00           N
ATOM   1023  CA  SER X  69      11.904   7.079  36.476  0.00  0.00           C
ATOM   1024  C   SER X  69      10.525   6.781  35.932  0.00  0.00           C
ATOM   1025  O   SER X  69      10.008   5.669  35.823  0.00  0.00           O
ATOM   1026  CB  SER X  69      11.940   7.606  37.929  0.00  0.00           C
ATOM   1027  OG  SER X  69      11.453   8.933  38.041  0.00  0.00           O
ATOM   1028  H   SER X  69      12.697   8.800  35.848  1.00  0.00           H
ATOM   1029  HA  SER X  69      12.379   6.097  36.478  1.00  0.00           H
ATOM   1030  HB3 SER X  69      12.958   7.565  38.321  1.00  0.00           H
ATOM   1031  HB2 SER X  69      11.340   6.959  38.571  1.00  0.00           H
ATOM   1032  HG  SER X  69      11.646   9.246  38.935  1.00  0.00           H
ATOM   1033  N   LEU X  70       9.910   7.901  35.549  0.00  0.00           N
ATOM   1034  CA  LEU X  70       8.588   7.718  34.929  0.00  0.00           C
ATOM   1035  C   LEU X  70       8.524   7.081  33.492  0.00  0.00           C
ATOM   1036  O   LEU X  70       7.665   6.340  33.026  0.00  0.00           O
ATOM   1037  CB  LEU X  70       7.780   9.034  35.032  0.00  0.00           C
ATOM   1038  CG  LEU X  70       7.581   9.562  36.484  0.00  0.00           C
ATOM   1039  CD1 LEU X  70       6.640  10.781  36.521  0.00  0.00           C
ATOM   1040  CD2 LEU X  70       7.093   8.491  37.484  0.00  0.00           C
ATOM   1041  H   LEU X  70      10.357   8.796  35.692  1.00  0.00           H
ATOM   1042  HA  LEU X  70       8.016   7.067  35.590  1.00  0.00           H
ATOM   1043  HB3 LEU X  70       6.798   8.868  34.581  1.00  0.00           H
ATOM   1044  HB2 LEU X  70       8.258   9.805  34.426  1.00  0.00           H
ATOM   1045  HG  LEU X  70       8.554   9.906  36.841  1.00  0.00           H
ATOM   1046 HD11 LEU X  70       5.767  10.629  37.156  1.00  0.00           H
ATOM   1047 HD12 LEU X  70       7.158  11.665  36.897  1.00  0.00           H
ATOM   1048 HD13 LEU X  70       6.253  11.019  35.532  1.00  0.00           H
ATOM   1049 HD21 LEU X  70       6.582   8.926  38.342  1.00  0.00           H
ATOM   1050 HD22 LEU X  70       6.400   7.786  37.021  1.00  0.00           H
ATOM   1051 HD23 LEU X  70       7.935   7.922  37.883  1.00  0.00           H
ATOM   1052  N   MET X  71       9.545   7.542  32.769  0.00  0.00           N
ATOM   1053  CA  MET X  71       9.559   6.925  31.500  0.00  0.00           C
ATOM   1054  C   MET X  71      10.028   5.585  31.130  0.00  0.00           C
ATOM   1055  O   MET X  71       9.813   4.907  30.131  0.00  0.00           O
ATOM   1056  CB  MET X  71      10.204   7.908  30.486  0.00  0.00           C
ATOM   1057  CG  MET X  71       9.652   9.350  30.472  0.00  0.00           C
ATOM   1058  SD  MET X  71       8.011   9.591  29.718  0.00  0.00           S
ATOM   1059  CE  MET X  71       6.895   9.386  31.137  0.00  0.00           C
ATOM   1060  H   MET X  71      10.169   8.234  33.159  1.00  0.00           H
ATOM   1061  HA  MET X  71       8.533   6.984  31.137  1.00  0.00           H
ATOM   1062  HB3 MET X  71      10.082   7.522  29.471  1.00  0.00           H
ATOM   1063  HB2 MET X  71      11.284   7.934  30.627  1.00  0.00           H
ATOM   1064  HG3 MET X  71      10.339   9.949  29.880  1.00  0.00           H
ATOM   1065  HG2 MET X  71       9.672   9.803  31.464  1.00  0.00           H
ATOM   1066  HE1 MET X  71       5.910   9.781  30.894  1.00  0.00           H
ATOM   1067  HE2 MET X  71       6.774   8.337  31.398  1.00  0.00           H
ATOM   1068  HE3 MET X  71       7.269   9.922  32.009  1.00  0.00           H
ATOM   1069  N   ALA X  72      10.907   5.288  32.083  0.00  0.00           N
ATOM   1070  CA  ALA X  72      11.421   3.905  31.646  0.00  0.00           C
ATOM   1071  C   ALA X  72      10.573   2.662  31.887  0.00  0.00           C
ATOM   1072  O   ALA X  72      10.710   1.493  31.519  0.00  0.00           O
ATOM   1073  CB  ALA X  72      12.761   3.695  32.372  0.00  0.00           C
ATOM   1074  H   ALA X  72      11.071   5.938  32.839  1.00  0.00           H
ATOM   1075  HA  ALA X  72      11.709   3.944  30.595  1.00  0.00           H
ATOM   1076  HB1 ALA X  72      13.237   2.760  32.073  1.00  0.00           H
ATOM   1077  HB2 ALA X  72      13.462   4.498  32.142  1.00  0.00           H
ATOM   1078  HB3 ALA X  72      12.631   3.668  33.455  1.00  0.00           H
ATOM   1079  N   ARG X  73       9.608   3.060  32.712  0.00  0.00           N
ATOM   1080  CA  ARG X  73       8.668   2.082  33.019  0.00  0.00           C
ATOM   1081  C   ARG X  73       7.518   1.944  32.013  0.00  0.00           C
ATOM   1082  O   ARG X  73       6.966   0.918  31.617  0.00  0.00           O
ATOM   1083  CB  ARG X  73       8.161   2.232  34.469  0.00  0.00           C
ATOM   1084  CG  ARG X  73       9.276   2.209  35.537  0.00  0.00           C
ATOM   1085  CD  ARG X  73       8.784   2.520  36.961  0.00  0.00           C
ATOM   1086  NE  ARG X  73       7.674   1.647  37.381  0.00  0.00           N
ATOM   1087  CZ  ARG X  73       6.365   1.932  37.336  0.00  0.00           C
ATOM   1088  NH1 ARG X  73       5.938   3.130  36.931  0.00  0.00           N
ATOM   1089  NH2 ARG X  73       5.481   1.005  37.701  0.00  0.00           N
ATOM   1090  H   ARG X  73       9.602   4.007  33.062  1.00  0.00           H
ATOM   1091  HA  ARG X  73       9.225   1.155  32.881  1.00  0.00           H
ATOM   1092  HB3 ARG X  73       7.458   1.425  34.678  1.00  0.00           H
ATOM   1093  HB2 ARG X  73       7.592   3.158  34.559  1.00  0.00           H
ATOM   1094  HG3 ARG X  73       9.959   3.020  35.285  1.00  0.00           H
ATOM   1095  HG2 ARG X  73       9.878   1.301  35.507  1.00  0.00           H
ATOM   1096  HD3 ARG X  73       8.653   3.581  37.172  1.00  0.00           H
ATOM   1097  HD2 ARG X  73       9.593   2.203  37.621  1.00  0.00           H
ATOM   1098  HE  ARG X  73       7.966   0.727  37.694  1.00  0.00           H
ATOM   1099 HH12 ARG X  73       4.958   3.368  36.893  1.00  0.00           H
ATOM   1100 HH11 ARG X  73       6.584   3.863  36.688  1.00  0.00           H
ATOM   1101 HH22 ARG X  73       4.485   1.172  37.687  1.00  0.00           H
ATOM   1102 HH21 ARG X  73       5.760   0.087  38.018  1.00  0.00           H
ATOM   1103  N   LYS X  74       7.147   3.169  31.632  0.00  0.00           N
ATOM   1104  CA  LYS X  74       6.230   3.196  30.531  0.00  0.00           C
ATOM   1105  C   LYS X  74       6.706   3.060  29.187  0.00  0.00           C
ATOM   1106  O   LYS X  74       6.098   3.263  28.131  0.00  0.00           O
ATOM   1107  CB  LYS X  74       5.443   4.532  30.652  0.00  0.00           C
ATOM   1108  CG  LYS X  74       4.645   4.691  31.967  0.00  0.00           C
ATOM   1109  CD  LYS X  74       3.927   6.047  32.113  0.00  0.00           C
ATOM   1110  CE  LYS X  74       2.764   6.265  31.121  0.00  0.00           C
ATOM   1111  NZ  LYS X  74       2.046   7.528  31.368  0.00  0.00           N
ATOM   1112  H   LYS X  74       7.512   3.979  32.113  1.00  0.00           H
ATOM   1113  HA  LYS X  74       5.498   2.405  30.698  1.00  0.00           H
ATOM   1114  HB3 LYS X  74       4.744   4.624  29.820  1.00  0.00           H
ATOM   1115  HB2 LYS X  74       6.138   5.370  30.553  1.00  0.00           H
ATOM   1116  HG3 LYS X  74       5.313   4.579  32.822  1.00  0.00           H
ATOM   1117  HG2 LYS X  74       3.919   3.880  32.054  1.00  0.00           H
ATOM   1118  HD3 LYS X  74       4.661   6.848  32.002  1.00  0.00           H
ATOM   1119  HD2 LYS X  74       3.555   6.128  33.136  1.00  0.00           H
ATOM   1120  HE3 LYS X  74       2.054   5.440  31.195  1.00  0.00           H
ATOM   1121  HE2 LYS X  74       3.133   6.272  30.094  1.00  0.00           H
ATOM   1122  HZ1 LYS X  74       1.293   7.625  30.709  1.00  0.00           H
ATOM   1123  HZ2 LYS X  74       1.648   7.541  32.292  1.00  0.00           H
ATOM   1124  HZ3 LYS X  74       2.654   8.321  31.264  1.00  0.00           H
ATOM   1125  N   MET X  75       8.028   2.903  29.245  0.00  0.00           N
ATOM   1126  CA  MET X  75       8.603   2.674  27.941  0.00  0.00           C
ATOM   1127  C   MET X  75       8.914   1.256  27.545  0.00  0.00           C
ATOM   1128  O   MET X  75       9.173   0.784  26.448  0.00  0.00           O
ATOM   1129  CB  MET X  75       9.771   3.616  27.540  0.00  0.00           C
ATOM   1130  CG  MET X  75      11.198   3.155  27.907  0.00  0.00           C
ATOM   1131  SD  MET X  75      12.468   4.459  27.915  0.00  0.00           S
ATOM   1132  CE  MET X  75      12.422   4.988  26.180  0.00  0.00           C
ATOM   1133  H   MET X  75       8.504   2.951  30.134  1.00  0.00           H
ATOM   1134  HA  MET X  75       7.825   2.985  27.245  1.00  0.00           H
ATOM   1135  HB3 MET X  75       9.572   4.650  27.811  1.00  0.00           H
ATOM   1136  HB2 MET X  75       9.759   3.654  26.450  1.00  0.00           H
ATOM   1137  HG3 MET X  75      11.524   2.386  27.205  1.00  0.00           H
ATOM   1138  HG2 MET X  75      11.188   2.673  28.882  1.00  0.00           H
ATOM   1139  HE1 MET X  75      13.187   5.740  25.992  1.00  0.00           H
ATOM   1140  HE2 MET X  75      12.601   4.141  25.516  1.00  0.00           H
ATOM   1141  HE3 MET X  75      11.452   5.419  25.932  1.00  0.00           H
ATOM   1142  N   LYS X  76       8.927   0.518  28.651  0.00  0.00           N
ATOM   1143  CA  LYS X  76       9.100  -0.826  28.331  0.00  0.00           C
ATOM   1144  C   LYS X  76       8.004  -1.561  27.691  0.00  0.00           C
ATOM   1145  O   LYS X  76       8.029  -2.397  26.806  0.00  0.00           O
ATOM   1146  CB  LYS X  76       9.546  -1.571  29.630  0.00  0.00           C
ATOM   1147  CG  LYS X  76      11.012  -2.057  29.616  0.00  0.00           C
ATOM   1148  CD  LYS X  76      12.063  -0.928  29.665  0.00  0.00           C
ATOM   1149  CE  LYS X  76      13.505  -1.386  29.364  0.00  0.00           C
ATOM   1150  NZ  LYS X  76      14.019  -2.362  30.343  0.00  0.00           N
ATOM   1151  H   LYS X  76       8.819   0.958  29.554  1.00  0.00           H
ATOM   1152  HA  LYS X  76       9.982  -0.913  27.697  1.00  0.00           H
ATOM   1153  HB3 LYS X  76       8.938  -2.467  29.783  1.00  0.00           H
ATOM   1154  HB2 LYS X  76       9.358  -0.974  30.525  1.00  0.00           H
ATOM   1155  HG3 LYS X  76      11.173  -2.672  28.729  1.00  0.00           H
ATOM   1156  HG2 LYS X  76      11.159  -2.723  30.468  1.00  0.00           H
ATOM   1157  HD3 LYS X  76      12.043  -0.471  30.654  1.00  0.00           H
ATOM   1158  HD2 LYS X  76      11.796  -0.130  28.971  1.00  0.00           H
ATOM   1159  HE3 LYS X  76      14.165  -0.518  29.360  1.00  0.00           H
ATOM   1160  HE2 LYS X  76      13.559  -1.818  28.363  1.00  0.00           H
ATOM   1161  HZ1 LYS X  76      14.968  -2.601  30.115  1.00  0.00           H
ATOM   1162  HZ2 LYS X  76      14.009  -1.980  31.272  1.00  0.00           H
ATOM   1163  HZ3 LYS X  76      13.480  -3.209  30.332  1.00  0.00           H
ATOM   1164  N   GLU X  77       6.869  -1.089  28.186  0.00  0.00           N
ATOM   1165  CA  GLU X  77       5.737  -1.562  27.518  0.00  0.00           C
ATOM   1166  C   GLU X  77       5.468  -1.122  26.095  0.00  0.00           C
ATOM   1167  O   GLU X  77       5.112  -1.824  25.156  0.00  0.00           O
ATOM   1168  CB  GLU X  77       4.535  -1.201  28.441  0.00  0.00           C
ATOM   1169  CG  GLU X  77       3.150  -1.793  28.075  0.00  0.00           C
ATOM   1170  CD  GLU X  77       3.031  -3.310  28.227  0.00  0.00           C
ATOM   1171  OE1 GLU X  77       3.894  -3.931  28.877  0.00  0.00           O
ATOM   1172  OE2 GLU X  77       2.031  -3.863  27.731  0.00  0.00           O
ATOM   1173  H   GLU X  77       6.887  -0.453  28.970  1.00  0.00           H
ATOM   1174  HA  GLU X  77       5.769  -2.651  27.532  1.00  0.00           H
ATOM   1175  HB3 GLU X  77       4.428  -0.117  28.491  1.00  0.00           H
ATOM   1176  HB2 GLU X  77       4.762  -1.503  29.465  1.00  0.00           H
ATOM   1177  HG3 GLU X  77       2.869  -1.511  27.060  1.00  0.00           H
ATOM   1178  HG2 GLU X  77       2.398  -1.342  28.725  1.00  0.00           H
ATOM   1179  N   GLN X  78       5.638   0.192  26.005  0.00  0.00           N
ATOM   1180  CA  GLN X  78       5.599   0.737  24.774  0.00  0.00           C
ATOM   1181  C   GLN X  78       6.545   0.675  23.610  0.00  0.00           C
ATOM   1182  O   GLN X  78       6.337   0.909  22.428  0.00  0.00           O
ATOM   1183  CB  GLN X  78       5.392   2.262  25.032  0.00  0.00           C
ATOM   1184  CG  GLN X  78       4.053   2.622  25.727  0.00  0.00           C
ATOM   1185  CD  GLN X  78       3.830   4.128  25.894  0.00  0.00           C
ATOM   1186  OE1 GLN X  78       4.579   4.959  25.386  0.00  0.00           O
ATOM   1187  NE2 GLN X  78       2.770   4.505  26.601  0.00  0.00           N
ATOM   1188  H   GLN X  78       5.789   0.740  26.840  1.00  0.00           H
ATOM   1189  HA  GLN X  78       4.607   0.525  24.375  1.00  0.00           H
ATOM   1190  HB3 GLN X  78       5.415   2.816  24.090  1.00  0.00           H
ATOM   1191  HB2 GLN X  78       6.227   2.658  25.609  1.00  0.00           H
ATOM   1192  HG3 GLN X  78       3.996   2.156  26.711  1.00  0.00           H
ATOM   1193  HG2 GLN X  78       3.221   2.225  25.144  1.00  0.00           H
ATOM   1194 HE22 GLN X  78       2.561   5.483  26.730  1.00  0.00           H
ATOM   1195 HE21 GLN X  78       2.146   3.821  27.007  1.00  0.00           H
ATOM   1196  N   ASP X  79       7.732   0.298  24.073  0.00  0.00           N
ATOM   1197  CA  ASP X  79       8.783   0.101  23.077  0.00  0.00           C
ATOM   1198  C   ASP X  79       8.691  -1.197  22.221  0.00  0.00           C
ATOM   1199  O   ASP X  79       8.997  -1.352  21.039  0.00  0.00           O
ATOM   1200  CB  ASP X  79      10.247   0.166  23.605  0.00  0.00           C
ATOM   1201  CG  ASP X  79      10.807   1.543  23.974  0.00  0.00           C
ATOM   1202  OD1 ASP X  79      10.195   2.579  23.640  0.00  0.00           O
ATOM   1203  OD2 ASP X  79      11.946   1.562  24.486  0.00  0.00           O
ATOM   1204  H   ASP X  79       7.868   0.163  25.064  1.00  0.00           H
ATOM   1205  HA  ASP X  79       8.754   0.951  22.394  1.00  0.00           H
ATOM   1206  HB3 ASP X  79      10.924  -0.233  22.846  1.00  0.00           H
ATOM   1207  HB2 ASP X  79      10.329  -0.486  24.476  1.00  0.00           H
ATOM   1208  N   SER X  80       8.267  -2.196  22.995  0.00  0.00           N
ATOM   1209  CA  SER X  80       8.187  -3.456  22.306  0.00  0.00           C
ATOM   1210  C   SER X  80       7.278  -3.485  21.082  0.00  0.00           C
ATOM   1211  O   SER X  80       7.511  -3.874  19.940  0.00  0.00           O
ATOM   1212  CB  SER X  80       7.964  -4.599  23.323  0.00  0.00           C
ATOM   1213  OG  SER X  80       6.750  -4.465  24.047  0.00  0.00           O
ATOM   1214  H   SER X  80       8.039  -2.023  23.964  1.00  0.00           H
ATOM   1215  HA  SER X  80       9.189  -3.613  21.906  1.00  0.00           H
ATOM   1216  HB3 SER X  80       8.794  -4.639  24.029  1.00  0.00           H
ATOM   1217  HB2 SER X  80       7.958  -5.559  22.804  1.00  0.00           H
ATOM   1218  HG  SER X  80       6.749  -5.125  24.754  1.00  0.00           H
ATOM   1219  N   GLU X  81       6.117  -2.952  21.440  0.00  0.00           N
ATOM   1220  CA  GLU X  81       5.112  -2.923  20.362  0.00  0.00           C
ATOM   1221  C   GLU X  81       5.366  -1.890  19.315  0.00  0.00           C
ATOM   1222  O   GLU X  81       5.287  -2.153  18.110  0.00  0.00           O
ATOM   1223  CB  GLU X  81       3.714  -2.709  20.989  0.00  0.00           C
ATOM   1224  CG  GLU X  81       3.301  -3.841  21.962  0.00  0.00           C
ATOM   1225  CD  GLU X  81       1.838  -3.783  22.396  0.00  0.00           C
ATOM   1226  OE1 GLU X  81       1.255  -2.683  22.454  0.00  0.00           O
ATOM   1227  OE2 GLU X  81       1.271  -4.862  22.662  0.00  0.00           O
ATOM   1228  H   GLU X  81       5.987  -2.611  22.382  1.00  0.00           H
ATOM   1229  HA  GLU X  81       4.996  -3.909  19.914  1.00  0.00           H
ATOM   1230  HB3 GLU X  81       2.971  -2.635  20.193  1.00  0.00           H
ATOM   1231  HB2 GLU X  81       3.681  -1.755  21.516  1.00  0.00           H
ATOM   1232  HG3 GLU X  81       3.926  -3.815  22.856  1.00  0.00           H
ATOM   1233  HG2 GLU X  81       3.478  -4.808  21.491  1.00  0.00           H
ATOM   1234  N   GLU X  82       5.697  -0.682  19.772  0.00  0.00           N
ATOM   1235  CA  GLU X  82       6.128   0.333  18.882  0.00  0.00           C
ATOM   1236  C   GLU X  82       7.257   0.095  17.899  0.00  0.00           C
ATOM   1237  O   GLU X  82       7.388   0.517  16.751  0.00  0.00           O
ATOM   1238  CB  GLU X  82       6.377   1.709  19.561  0.00  0.00           C
ATOM   1239  CG  GLU X  82       5.142   2.615  19.862  0.00  0.00           C
ATOM   1240  CD  GLU X  82       3.886   1.987  20.476  0.00  0.00           C
ATOM   1241  OE1 GLU X  82       3.551   2.336  21.626  0.00  0.00           O
ATOM   1242  OE2 GLU X  82       3.165   1.270  19.753  0.00  0.00           O
ATOM   1243  H   GLU X  82       5.644  -0.484  20.762  1.00  0.00           H
ATOM   1244  HA  GLU X  82       5.258   0.638  18.301  1.00  0.00           H
ATOM   1245  HB3 GLU X  82       6.973   2.326  18.885  1.00  0.00           H
ATOM   1246  HB2 GLU X  82       7.057   1.619  20.398  1.00  0.00           H
ATOM   1247  HG3 GLU X  82       4.831   3.085  18.927  1.00  0.00           H
ATOM   1248  HG2 GLU X  82       5.467   3.439  20.500  1.00  0.00           H
ATOM   1249  N   GLU X  83       8.163  -0.694  18.468  0.00  0.00           N
ATOM   1250  CA  GLU X  83       9.301  -0.889  17.597  0.00  0.00           C
ATOM   1251  C   GLU X  83       9.030  -1.540  16.189  0.00  0.00           C
ATOM   1252  O   GLU X  83       9.448  -1.288  15.060  0.00  0.00           O
ATOM   1253  CB  GLU X  83      10.460  -1.627  18.315  0.00  0.00           C
ATOM   1254  CG  GLU X  83      11.384  -0.720  19.167  0.00  0.00           C
ATOM   1255  CD  GLU X  83      12.251   0.235  18.348  0.00  0.00           C
ATOM   1256  OE1 GLU X  83      13.257  -0.222  17.771  0.00  0.00           O
ATOM   1257  OE2 GLU X  83      11.934   1.440  18.315  0.00  0.00           O
ATOM   1258  H   GLU X  83       7.999  -1.066  19.393  1.00  0.00           H
ATOM   1259  HA  GLU X  83       9.706   0.103  17.399  1.00  0.00           H
ATOM   1260  HB3 GLU X  83      11.083  -2.130  17.576  1.00  0.00           H
ATOM   1261  HB2 GLU X  83      10.062  -2.430  18.935  1.00  0.00           H
ATOM   1262  HG3 GLU X  83      12.040  -1.346  19.775  1.00  0.00           H
ATOM   1263  HG2 GLU X  83      10.797  -0.127  19.868  1.00  0.00           H
ATOM   1264  N   LEU X  84       8.194  -2.546  16.441  0.00  0.00           N
ATOM   1265  CA  LEU X  84       7.883  -3.260  15.114  0.00  0.00           C
ATOM   1266  C   LEU X  84       7.078  -2.429  14.110  0.00  0.00           C
ATOM   1267  O   LEU X  84       7.180  -2.301  12.892  0.00  0.00           O
ATOM   1268  CB  LEU X  84       7.163  -4.599  15.413  0.00  0.00           C
ATOM   1269  CG  LEU X  84       7.997  -5.637  16.203  0.00  0.00           C
ATOM   1270  CD1 LEU X  84       7.102  -6.773  16.744  0.00  0.00           C
ATOM   1271  CD2 LEU X  84       9.192  -6.174  15.384  0.00  0.00           C
ATOM   1272  H   LEU X  84       7.882  -2.717  17.387  1.00  0.00           H
ATOM   1273  HA  LEU X  84       8.842  -3.477  14.644  1.00  0.00           H
ATOM   1274  HB3 LEU X  84       6.828  -5.055  14.479  1.00  0.00           H
ATOM   1275  HB2 LEU X  84       6.252  -4.375  15.971  1.00  0.00           H
ATOM   1276  HG  LEU X  84       8.406  -5.131  17.079  1.00  0.00           H
ATOM   1277 HD11 LEU X  84       7.170  -6.830  17.831  1.00  0.00           H
ATOM   1278 HD12 LEU X  84       6.050  -6.621  16.501  1.00  0.00           H
ATOM   1279 HD13 LEU X  84       7.371  -7.755  16.355  1.00  0.00           H
ATOM   1280 HD21 LEU X  84       9.244  -7.262  15.360  1.00  0.00           H
ATOM   1281 HD22 LEU X  84       9.164  -5.840  14.347  1.00  0.00           H
ATOM   1282 HD23 LEU X  84      10.134  -5.829  15.811  1.00  0.00           H
ATOM   1283  N   ILE X  85       6.122  -1.836  14.822  0.00  0.00           N
ATOM   1284  CA  ILE X  85       5.263  -1.031  13.899  0.00  0.00           C
ATOM   1285  C   ILE X  85       5.952   0.197  13.226  0.00  0.00           C
ATOM   1286  O   ILE X  85       5.913   0.651  12.084  0.00  0.00           O
ATOM   1287  CB  ILE X  85       3.974  -0.549  14.648  0.00  0.00           C
ATOM   1288  CG1 ILE X  85       3.146  -1.733  15.211  0.00  0.00           C
ATOM   1289  CG2 ILE X  85       3.057   0.399  13.839  0.00  0.00           C
ATOM   1290  CD1 ILE X  85       2.620  -2.729  14.165  0.00  0.00           C
ATOM   1291  H   ILE X  85       6.077  -1.976  15.822  1.00  0.00           H
ATOM   1292  HA  ILE X  85       4.892  -1.690  13.114  1.00  0.00           H
ATOM   1293  HB  ILE X  85       4.302   0.019  15.520  1.00  0.00           H
ATOM   1294 HG13 ILE X  85       2.308  -1.346  15.792  1.00  0.00           H
ATOM   1295 HG12 ILE X  85       3.747  -2.286  15.932  1.00  0.00           H
ATOM   1296 HG21 ILE X  85       2.135   0.611  14.380  1.00  0.00           H
ATOM   1297 HG22 ILE X  85       3.529   1.364  13.648  1.00  0.00           H
ATOM   1298 HG23 ILE X  85       2.782  -0.028  12.875  1.00  0.00           H
ATOM   1299 HD11 ILE X  85       1.798  -3.316  14.573  1.00  0.00           H
ATOM   1300 HD12 ILE X  85       2.251  -2.235  13.267  1.00  0.00           H
ATOM   1301 HD13 ILE X  85       3.400  -3.431  13.864  1.00  0.00           H
ATOM   1302  N   GLU X  86       6.649   0.766  14.206  0.00  0.00           N
ATOM   1303  CA  GLU X  86       7.347   1.979  13.642  0.00  0.00           C
ATOM   1304  C   GLU X  86       8.465   1.760  12.595  0.00  0.00           C
ATOM   1305  O   GLU X  86       8.796   2.400  11.582  0.00  0.00           O
ATOM   1306  CB  GLU X  86       7.898   2.857  14.798  0.00  0.00           C
ATOM   1307  CG  GLU X  86       6.822   3.480  15.730  0.00  0.00           C
ATOM   1308  CD  GLU X  86       5.880   4.475  15.050  0.00  0.00           C
ATOM   1309  OE1 GLU X  86       6.343   5.245  14.186  0.00  0.00           O
ATOM   1310  OE2 GLU X  86       4.682   4.479  15.396  0.00  0.00           O
ATOM   1311  H   GLU X  86       6.638   0.364  15.132  1.00  0.00           H
ATOM   1312  HA  GLU X  86       6.603   2.663  13.234  1.00  0.00           H
ATOM   1313  HB3 GLU X  86       8.498   3.668  14.383  1.00  0.00           H
ATOM   1314  HB2 GLU X  86       8.601   2.278  15.396  1.00  0.00           H
ATOM   1315  HG3 GLU X  86       7.316   3.994  16.555  1.00  0.00           H
ATOM   1316  HG2 GLU X  86       6.218   2.695  16.185  1.00  0.00           H
ATOM   1317  N   ALA X  87       9.107   0.673  13.019  0.00  0.00           N
ATOM   1318  CA  ALA X  87      10.264   0.398  12.137  0.00  0.00           C
ATOM   1319  C   ALA X  87      10.078  -0.178  10.755  0.00  0.00           C
ATOM   1320  O   ALA X  87      10.922  -0.238   9.858  0.00  0.00           O
ATOM   1321  CB  ALA X  87      11.235  -0.525  12.874  0.00  0.00           C
ATOM   1322  H   ALA X  87       8.777   0.177  13.834  1.00  0.00           H
ATOM   1323  HA  ALA X  87      10.868   1.301  12.061  1.00  0.00           H
ATOM   1324  HB1 ALA X  87      12.177  -0.617  12.331  1.00  0.00           H
ATOM   1325  HB2 ALA X  87      11.479  -0.149  13.868  1.00  0.00           H
ATOM   1326  HB3 ALA X  87      10.816  -1.525  12.969  1.00  0.00           H
ATOM   1327  N   PHE X  88       8.858  -0.683  10.599  0.00  0.00           N
ATOM   1328  CA  PHE X  88       8.536  -1.157   9.325  0.00  0.00           C
ATOM   1329  C   PHE X  88       7.967  -0.075   8.316  0.00  0.00           C
ATOM   1330  O   PHE X  88       8.391   0.316   7.229  0.00  0.00           O
ATOM   1331  CB  PHE X  88       7.625  -2.398   9.486  0.00  0.00           C
ATOM   1332  CG  PHE X  88       7.232  -3.103   8.199  0.00  0.00           C
ATOM   1333  CD1 PHE X  88       8.183  -3.888   7.510  0.00  0.00           C
ATOM   1334  CD2 PHE X  88       5.971  -2.872   7.609  0.00  0.00           C
ATOM   1335  CE1 PHE X  88       7.851  -4.470   6.295  0.00  0.00           C
ATOM   1336  CE2 PHE X  88       5.658  -3.467   6.394  0.00  0.00           C
ATOM   1337  CZ  PHE X  88       6.591  -4.265   5.744  0.00  0.00           C
ATOM   1338  H   PHE X  88       8.219  -0.710  11.381  1.00  0.00           H
ATOM   1339  HA  PHE X  88       9.448  -1.564   8.887  1.00  0.00           H
ATOM   1340  HB3 PHE X  88       6.726  -2.146  10.050  1.00  0.00           H
ATOM   1341  HB2 PHE X  88       8.151  -3.136  10.095  1.00  0.00           H
ATOM   1342  HD1 PHE X  88       9.171  -4.039   7.924  1.00  0.00           H
ATOM   1343  HD2 PHE X  88       5.246  -2.235   8.097  1.00  0.00           H
ATOM   1344  HE1 PHE X  88       8.577  -5.072   5.768  1.00  0.00           H
ATOM   1345  HE2 PHE X  88       4.691  -3.297   5.945  1.00  0.00           H
ATOM   1346  HZ  PHE X  88       6.344  -4.712   4.791  1.00  0.00           H
ATOM   1347  N   LYS X  89       6.874   0.432   8.877  0.00  0.00           N
ATOM   1348  CA  LYS X  89       6.229   1.446   7.998  0.00  0.00           C
ATOM   1349  C   LYS X  89       7.039   2.561   7.485  0.00  0.00           C
ATOM   1350  O   LYS X  89       7.004   2.979   6.335  0.00  0.00           O
ATOM   1351  CB  LYS X  89       4.984   1.991   8.745  0.00  0.00           C
ATOM   1352  CG  LYS X  89       3.915   0.918   9.052  0.00  0.00           C
ATOM   1353  CD  LYS X  89       2.766   1.417   9.954  0.00  0.00           C
ATOM   1354  CE  LYS X  89       1.856   2.507   9.350  0.00  0.00           C
ATOM   1355  NZ  LYS X  89       1.100   2.039   8.174  0.00  0.00           N
ATOM   1356  H   LYS X  89       6.582   0.116   9.791  1.00  0.00           H
ATOM   1357  HA  LYS X  89       5.844   0.912   7.130  1.00  0.00           H
ATOM   1358  HB3 LYS X  89       4.528   2.788   8.155  1.00  0.00           H
ATOM   1359  HB2 LYS X  89       5.302   2.456   9.681  1.00  0.00           H
ATOM   1360  HG3 LYS X  89       4.379   0.072   9.560  1.00  0.00           H
ATOM   1361  HG2 LYS X  89       3.521   0.512   8.121  1.00  0.00           H
ATOM   1362  HD3 LYS X  89       3.195   1.800  10.882  1.00  0.00           H
ATOM   1363  HD2 LYS X  89       2.158   0.563  10.261  1.00  0.00           H
ATOM   1364  HE3 LYS X  89       2.436   3.390   9.083  1.00  0.00           H
ATOM   1365  HE2 LYS X  89       1.140   2.832  10.107  1.00  0.00           H
ATOM   1366  HZ1 LYS X  89       0.498   2.774   7.846  1.00  0.00           H
ATOM   1367  HZ2 LYS X  89       1.712   1.781   7.421  1.00  0.00           H
ATOM   1368  HZ3 LYS X  89       0.522   1.251   8.410  1.00  0.00           H
ATOM   1369  N   VAL X  90       7.781   3.108   8.442  0.00  0.00           N
ATOM   1370  CA  VAL X  90       8.675   4.127   8.102  0.00  0.00           C
ATOM   1371  C   VAL X  90       9.771   3.879   7.151  0.00  0.00           C
ATOM   1372  O   VAL X  90       9.993   4.549   6.135  0.00  0.00           O
ATOM   1373  CB  VAL X  90       9.204   4.864   9.376  0.00  0.00           C
ATOM   1374  CG1 VAL X  90       9.960   6.172   9.063  0.00  0.00           C
ATOM   1375  CG2 VAL X  90       8.057   5.246  10.341  0.00  0.00           C
ATOM   1376  H   VAL X  90       7.694   2.786   9.396  1.00  0.00           H
ATOM   1377  HA  VAL X  90       8.076   4.931   7.676  1.00  0.00           H
ATOM   1378  HB  VAL X  90       9.892   4.199   9.902  1.00  0.00           H
ATOM   1379 HG11 VAL X  90      10.391   6.604   9.967  1.00  0.00           H
ATOM   1380 HG12 VAL X  90      10.768   6.023   8.357  1.00  0.00           H
ATOM   1381 HG13 VAL X  90       9.296   6.917   8.624  1.00  0.00           H
ATOM   1382 HG21 VAL X  90       8.442   5.745  11.230  1.00  0.00           H
ATOM   1383 HG22 VAL X  90       7.348   5.925   9.864  1.00  0.00           H
ATOM   1384 HG23 VAL X  90       7.488   4.386  10.691  1.00  0.00           H
ATOM   1385  N   PHE X  91      10.491   2.808   7.482  0.00  0.00           N
ATOM   1386  CA  PHE X  91      11.576   2.389   6.568  0.00  0.00           C
ATOM   1387  C   PHE X  91      11.226   1.800   5.245  0.00  0.00           C
ATOM   1388  O   PHE X  91      12.021   1.675   4.312  0.00  0.00           O
ATOM   1389  CB  PHE X  91      12.501   1.409   7.331  0.00  0.00           C
ATOM   1390  CG  PHE X  91      13.305   1.926   8.527  0.00  0.00           C
ATOM   1391  CD1 PHE X  91      13.856   3.229   8.561  0.00  0.00           C
ATOM   1392  CD2 PHE X  91      13.715   1.008   9.520  0.00  0.00           C
ATOM   1393  CE1 PHE X  91      14.695   3.610   9.601  0.00  0.00           C
ATOM   1394  CE2 PHE X  91      14.545   1.409  10.558  0.00  0.00           C
ATOM   1395  CZ  PHE X  91      15.028   2.710  10.602  0.00  0.00           C
ATOM   1396  H   PHE X  91      10.290   2.309   8.337  1.00  0.00           H
ATOM   1397  HA  PHE X  91      12.233   3.241   6.401  1.00  0.00           H
ATOM   1398  HB3 PHE X  91      13.230   0.988   6.641  1.00  0.00           H
ATOM   1399  HB2 PHE X  91      11.894   0.568   7.663  1.00  0.00           H
ATOM   1400  HD1 PHE X  91      13.655   3.945   7.782  1.00  0.00           H
ATOM   1401  HD2 PHE X  91      13.385  -0.020   9.480  1.00  0.00           H
ATOM   1402  HE1 PHE X  91      15.108   4.608   9.621  1.00  0.00           H
ATOM   1403  HE2 PHE X  91      14.831   0.700  11.321  1.00  0.00           H
ATOM   1404  HZ  PHE X  91      15.684   3.015  11.405  1.00  0.00           H
ATOM   1405  N   ASP X  92       9.940   1.501   5.124  0.00  0.00           N
ATOM   1406  CA  ASP X  92       9.436   1.031   3.896  0.00  0.00           C
ATOM   1407  C   ASP X  92       8.653   2.177   3.340  0.00  0.00           C
ATOM   1408  O   ASP X  92       7.434   2.256   3.551  0.00  0.00           O
ATOM   1409  CB  ASP X  92       8.519  -0.201   4.188  0.00  0.00           C
ATOM   1410  CG  ASP X  92       8.028  -0.978   2.965  0.00  0.00           C
ATOM   1411  OD1 ASP X  92       8.693  -0.950   1.913  0.00  0.00           O
ATOM   1412  OD2 ASP X  92       7.022  -1.704   3.102  0.00  0.00           O
ATOM   1413  H   ASP X  92       9.320   1.610   5.913  1.00  0.00           H
ATOM   1414  HA  ASP X  92      10.152   0.558   3.224  1.00  0.00           H
ATOM   1415  HB3 ASP X  92       7.644   0.108   4.762  1.00  0.00           H
ATOM   1416  HB2 ASP X  92       9.064  -0.909   4.815  1.00  0.00           H
ATOM   1417  N   ARG X  93       9.350   3.119   2.706  0.00  0.00           N
ATOM   1418  CA  ARG X  93       8.679   4.249   2.197  0.00  0.00           C
ATOM   1419  C   ARG X  93       7.764   3.840   0.938  0.00  0.00           C
ATOM   1420  O   ARG X  93       6.601   4.116   0.683  0.00  0.00           O
ATOM   1421  CB  ARG X  93       9.664   5.398   1.859  0.00  0.00           C
ATOM   1422  CG  ARG X  93      10.372   6.079   3.054  0.00  0.00           C
ATOM   1423  CD  ARG X  93       9.462   7.011   3.881  0.00  0.00           C
ATOM   1424  NE  ARG X  93       8.494   6.254   4.683  0.00  0.00           N
ATOM   1425  CZ  ARG X  93       7.216   6.546   4.951  0.00  0.00           C
ATOM   1426  NH1 ARG X  93       6.685   7.711   4.577  0.00  0.00           N
ATOM   1427  NH2 ARG X  93       6.459   5.649   5.583  0.00  0.00           N
ATOM   1428  H   ARG X  93      10.349   3.019   2.594  1.00  0.00           H
ATOM   1429  HA  ARG X  93       7.979   4.545   2.978  1.00  0.00           H
ATOM   1430  HB3 ARG X  93       9.144   6.163   1.282  1.00  0.00           H
ATOM   1431  HB2 ARG X  93      10.428   5.006   1.186  1.00  0.00           H
ATOM   1432  HG3 ARG X  93      11.236   6.653   2.718  1.00  0.00           H
ATOM   1433  HG2 ARG X  93      10.780   5.293   3.689  1.00  0.00           H
ATOM   1434  HD3 ARG X  93       8.866   7.570   3.160  1.00  0.00           H
ATOM   1435  HD2 ARG X  93      10.013   7.758   4.455  1.00  0.00           H
ATOM   1436  HE  ARG X  93       8.941   5.466   5.170  1.00  0.00           H
ATOM   1437 HH12 ARG X  93       5.721   7.950   4.758  1.00  0.00           H
ATOM   1438 HH11 ARG X  93       7.238   8.416   4.116  1.00  0.00           H
ATOM   1439 HH22 ARG X  93       5.494   5.834   5.809  1.00  0.00           H
ATOM   1440 HH21 ARG X  93       6.772   4.692   5.763  1.00  0.00           H
ATOM   1441  N   ASP X  94       8.560   3.195   0.085  0.00  0.00           N
ATOM   1442  CA  ASP X  94       7.838   2.800  -1.117  0.00  0.00           C
ATOM   1443  C   ASP X  94       7.042   1.597  -1.050  0.00  0.00           C
ATOM   1444  O   ASP X  94       6.358   1.203  -1.993  0.00  0.00           O
ATOM   1445  CB  ASP X  94       8.846   2.596  -2.299  0.00  0.00           C
ATOM   1446  CG  ASP X  94       9.611   3.835  -2.785  0.00  0.00           C
ATOM   1447  OD1 ASP X  94       9.162   4.975  -2.548  0.00  0.00           O
ATOM   1448  OD2 ASP X  94      10.578   3.650  -3.553  0.00  0.00           O
ATOM   1449  H   ASP X  94       9.531   3.041   0.318  1.00  0.00           H
ATOM   1450  HA  ASP X  94       7.280   3.632  -1.548  1.00  0.00           H
ATOM   1451  HB3 ASP X  94       8.334   2.203  -3.180  1.00  0.00           H
ATOM   1452  HB2 ASP X  94       9.581   1.849  -1.995  1.00  0.00           H
ATOM   1453  N   GLY X  95       7.050   0.997   0.140  0.00  0.00           N
ATOM   1454  CA  GLY X  95       5.993  -0.129   0.267  0.00  0.00           C
ATOM   1455  C   GLY X  95       6.205  -1.519  -0.455  0.00  0.00           C
ATOM   1456  O   GLY X  95       5.409  -2.447  -0.376  0.00  0.00           O
ATOM   1457  H   GLY X  95       7.705   1.292   0.849  1.00  0.00           H
ATOM   1458  HA3 GLY X  95       5.018   0.269  -0.014  1.00  0.00           H
ATOM   1459  HA2 GLY X  95       5.793  -0.307   1.323  1.00  0.00           H
ATOM   1460  N   ASN X  96       7.334  -1.602  -1.174  0.00  0.00           N
ATOM   1461  CA  ASN X  96       7.757  -2.747  -1.697  0.00  0.00           C
ATOM   1462  C   ASN X  96       8.235  -3.949  -0.946  0.00  0.00           C
ATOM   1463  O   ASN X  96       8.641  -4.980  -1.475  0.00  0.00           O
ATOM   1464  CB  ASN X  96       8.953  -2.350  -2.631  0.00  0.00           C
ATOM   1465  CG  ASN X  96       8.599  -1.479  -3.845  0.00  0.00           C
ATOM   1466  OD1 ASN X  96       7.615  -1.724  -4.541  0.00  0.00           O
ATOM   1467  ND2 ASN X  96       9.415  -0.476  -4.145  0.00  0.00           N
ATOM   1468  H   ASN X  96       7.893  -0.776  -1.333  1.00  0.00           H
ATOM   1469  HA  ASN X  96       7.006  -3.080  -2.413  1.00  0.00           H
ATOM   1470  HB3 ASN X  96       9.410  -3.234  -3.079  1.00  0.00           H
ATOM   1471  HB2 ASN X  96       9.748  -1.883  -2.045  1.00  0.00           H
ATOM   1472 HD22 ASN X  96       9.233   0.115  -4.942  1.00  0.00           H
ATOM   1473 HD21 ASN X  96      10.237  -0.282  -3.588  1.00  0.00           H
ATOM   1474  N   GLY X  97       8.133  -3.797   0.371  0.00  0.00           N
ATOM   1475  CA  GLY X  97       8.552  -4.892   1.217  0.00  0.00           C
ATOM   1476  C   GLY X  97      10.041  -4.882   1.725  0.00  0.00           C
ATOM   1477  O   GLY X  97      10.405  -5.346   2.806  0.00  0.00           O
ATOM   1478  H   GLY X  97       7.771  -2.935   0.753  1.00  0.00           H
ATOM   1479  HA3 GLY X  97       8.355  -5.835   0.706  1.00  0.00           H
ATOM   1480  HA2 GLY X  97       7.882  -4.959   2.074  1.00  0.00           H
ATOM   1481  N   LEU X  98      10.885  -4.400   0.823  0.00  0.00           N
ATOM   1482  CA  LEU X  98      12.251  -4.319   1.210  0.00  0.00           C
ATOM   1483  C   LEU X  98      12.616  -2.817   1.059  0.00  0.00           C
ATOM   1484  O   LEU X  98      12.182  -1.920   0.336  0.00  0.00           O
ATOM   1485  CB  LEU X  98      13.112  -5.023   0.102  0.00  0.00           C
ATOM   1486  CG  LEU X  98      12.565  -6.297  -0.592  0.00  0.00           C
ATOM   1487  CD1 LEU X  98      13.524  -6.781  -1.703  0.00  0.00           C
ATOM   1488  CD2 LEU X  98      12.217  -7.409   0.404  0.00  0.00           C
ATOM   1489  H   LEU X  98      10.546  -4.112  -0.083  1.00  0.00           H
ATOM   1490  HA  LEU X  98      12.540  -4.815   2.136  1.00  0.00           H
ATOM   1491  HB3 LEU X  98      14.089  -5.248   0.531  1.00  0.00           H
ATOM   1492  HB2 LEU X  98      13.321  -4.326  -0.715  1.00  0.00           H
ATOM   1493  HG  LEU X  98      11.637  -6.020  -1.096  1.00  0.00           H
ATOM   1494 HD11 LEU X  98      13.842  -7.816  -1.574  1.00  0.00           H
ATOM   1495 HD12 LEU X  98      13.044  -6.719  -2.680  1.00  0.00           H
ATOM   1496 HD13 LEU X  98      14.433  -6.181  -1.757  1.00  0.00           H
ATOM   1497 HD21 LEU X  98      11.172  -7.706   0.303  1.00  0.00           H
ATOM   1498 HD22 LEU X  98      12.822  -8.307   0.286  1.00  0.00           H
ATOM   1499 HD23 LEU X  98      12.355  -7.062   1.424  1.00  0.00           H
ATOM   1500  N   ILE X  99      13.338  -2.584   2.146  0.00  0.00           N
ATOM   1501  CA  ILE X  99      14.017  -1.391   2.709  0.00  0.00           C
ATOM   1502  C   ILE X  99      15.249  -1.189   2.056  0.00  0.00           C
ATOM   1503  O   ILE X  99      16.136  -2.009   2.295  0.00  0.00           O
ATOM   1504  CB  ILE X  99      14.120  -1.558   4.257  0.00  0.00           C
ATOM   1505  CG1 ILE X  99      12.728  -1.711   4.930  0.00  0.00           C
ATOM   1506  CG2 ILE X  99      14.964  -0.492   4.953  0.00  0.00           C
ATOM   1507  CD1 ILE X  99      12.756  -2.106   6.418  0.00  0.00           C
ATOM   1508  H   ILE X  99      13.520  -3.331   2.800  1.00  0.00           H
ATOM   1509  HA  ILE X  99      13.398  -0.549   2.398  1.00  0.00           H
ATOM   1510  HB  ILE X  99      14.644  -2.493   4.413  1.00  0.00           H
ATOM   1511 HG13 ILE X  99      12.137  -2.465   4.410  1.00  0.00           H
ATOM   1512 HG12 ILE X  99      12.164  -0.791   4.816  1.00  0.00           H
ATOM   1513 HG21 ILE X  99      15.008  -0.637   6.031  1.00  0.00           H
ATOM   1514 HG22 ILE X  99      15.991  -0.554   4.599  1.00  0.00           H
ATOM   1515 HG23 ILE X  99      14.582   0.509   4.751  1.00  0.00           H
ATOM   1516 HD11 ILE X  99      11.766  -2.416   6.753  1.00  0.00           H
ATOM   1517 HD12 ILE X  99      13.438  -2.934   6.608  1.00  0.00           H
ATOM   1518 HD13 ILE X  99      13.073  -1.288   7.059  1.00  0.00           H
ATOM   1519  N   SER X 100      15.407  -0.165   1.220  0.00  0.00           N
ATOM   1520  CA  SER X 100      16.783  -0.109   0.504  0.00  0.00           C
ATOM   1521  C   SER X 100      17.610   0.878   1.223  0.00  0.00           C
ATOM   1522  O   SER X 100      17.121   1.561   2.122  0.00  0.00           O
ATOM   1523  CB  SER X 100      16.479   0.291  -0.959  0.00  0.00           C
ATOM   1524  OG  SER X 100      15.795   1.537  -1.065  0.00  0.00           O
ATOM   1525  H   SER X 100      14.660   0.502   1.092  1.00  0.00           H
ATOM   1526  HA  SER X 100      17.260  -1.089   0.523  1.00  0.00           H
ATOM   1527  HB3 SER X 100      15.865  -0.479  -1.428  1.00  0.00           H
ATOM   1528  HB2 SER X 100      17.402   0.340  -1.538  1.00  0.00           H
ATOM   1529  HG  SER X 100      14.875   1.408  -0.732  1.00  0.00           H
ATOM   1530  N   ALA X 101      18.897   0.933   0.886  0.00  0.00           N
ATOM   1531  CA  ALA X 101      19.782   1.841   1.485  0.00  0.00           C
ATOM   1532  C   ALA X 101      19.357   3.294   1.353  0.00  0.00           C
ATOM   1533  O   ALA X 101      19.455   4.132   2.248  0.00  0.00           O
ATOM   1534  CB  ALA X 101      21.210   1.619   0.964  0.00  0.00           C
ATOM   1535  H   ALA X 101      19.262   0.310   0.180  1.00  0.00           H
ATOM   1536  HA  ALA X 101      19.736   1.625   2.552  1.00  0.00           H
ATOM   1537  HB1 ALA X 101      21.914   2.281   1.468  1.00  0.00           H
ATOM   1538  HB2 ALA X 101      21.545   0.597   1.142  1.00  0.00           H
ATOM   1539  HB3 ALA X 101      21.284   1.814  -0.107  1.00  0.00           H
ATOM   1540  N   ALA X 102      18.828   3.567   0.162  0.00  0.00           N
ATOM   1541  CA  ALA X 102      18.341   4.926  -0.062  0.00  0.00           C
ATOM   1542  C   ALA X 102      17.184   5.321   0.896  0.00  0.00           C
ATOM   1543  O   ALA X 102      17.135   6.395   1.488  0.00  0.00           O
ATOM   1544  CB  ALA X 102      17.943   5.112  -1.532  0.00  0.00           C
ATOM   1545  H   ALA X 102      18.775   2.848  -0.545  1.00  0.00           H
ATOM   1546  HA  ALA X 102      19.173   5.589   0.178  1.00  0.00           H
ATOM   1547  HB1 ALA X 102      17.583   6.126  -1.714  1.00  0.00           H
ATOM   1548  HB2 ALA X 102      18.792   4.943  -2.195  1.00  0.00           H
ATOM   1549  HB3 ALA X 102      17.147   4.423  -1.821  1.00  0.00           H
ATOM   1550  N   GLU X 103      16.252   4.384   1.054  0.00  0.00           N
ATOM   1551  CA  GLU X 103      15.222   4.638   1.961  0.00  0.00           C
ATOM   1552  C   GLU X 103      15.648   4.785   3.431  0.00  0.00           C
ATOM   1553  O   GLU X 103      15.208   5.668   4.159  0.00  0.00           O
ATOM   1554  CB  GLU X 103      14.160   3.540   1.827  0.00  0.00           C
ATOM   1555  CG  GLU X 103      13.419   3.599   0.479  0.00  0.00           C
ATOM   1556  CD  GLU X 103      12.616   2.334   0.250  0.00  0.00           C
ATOM   1557  OE1 GLU X 103      13.276   1.331  -0.096  0.00  0.00           O
ATOM   1558  OE2 GLU X 103      11.382   2.383   0.430  0.00  0.00           O
ATOM   1559  H   GLU X 103      16.305   3.524   0.527  1.00  0.00           H
ATOM   1560  HA  GLU X 103      14.726   5.561   1.659  1.00  0.00           H
ATOM   1561  HB3 GLU X 103      13.424   3.625   2.630  1.00  0.00           H
ATOM   1562  HB2 GLU X 103      14.625   2.562   1.966  1.00  0.00           H
ATOM   1563  HG3 GLU X 103      14.116   3.709  -0.352  1.00  0.00           H
ATOM   1564  HG2 GLU X 103      12.763   4.469   0.445  1.00  0.00           H
ATOM   1565  N   LEU X 104      16.579   3.928   3.845  0.00  0.00           N
ATOM   1566  CA  LEU X 104      17.110   4.066   5.122  0.00  0.00           C
ATOM   1567  C   LEU X 104      17.854   5.374   5.414  0.00  0.00           C
ATOM   1568  O   LEU X 104      17.681   6.010   6.449  0.00  0.00           O
ATOM   1569  CB  LEU X 104      18.092   2.918   5.441  0.00  0.00           C
ATOM   1570  CG  LEU X 104      17.393   1.595   5.747  0.00  0.00           C
ATOM   1571  CD1 LEU X 104      18.399   0.439   5.763  0.00  0.00           C
ATOM   1572  CD2 LEU X 104      16.576   1.666   7.052  0.00  0.00           C
ATOM   1573  H   LEU X 104      16.892   3.188   3.233  1.00  0.00           H
ATOM   1574  HA  LEU X 104      16.265   4.032   5.810  1.00  0.00           H
ATOM   1575  HB3 LEU X 104      18.717   3.171   6.301  1.00  0.00           H
ATOM   1576  HB2 LEU X 104      18.783   2.794   4.607  1.00  0.00           H
ATOM   1577  HG  LEU X 104      16.712   1.432   4.917  1.00  0.00           H
ATOM   1578 HD11 LEU X 104      18.206  -0.295   6.545  1.00  0.00           H
ATOM   1579 HD12 LEU X 104      18.386  -0.097   4.814  1.00  0.00           H
ATOM   1580 HD13 LEU X 104      19.409   0.817   5.919  1.00  0.00           H
ATOM   1581 HD21 LEU X 104      16.738   0.816   7.715  1.00  0.00           H
ATOM   1582 HD22 LEU X 104      16.797   2.563   7.632  1.00  0.00           H
ATOM   1583 HD23 LEU X 104      15.512   1.689   6.824  1.00  0.00           H
ATOM   1584  N   ARG X 105      18.649   5.816   4.441  0.00  0.00           N
ATOM   1585  CA  ARG X 105      19.266   7.064   4.572  0.00  0.00           C
ATOM   1586  C   ARG X 105      18.396   8.236   4.685  0.00  0.00           C
ATOM   1587  O   ARG X 105      18.681   9.134   5.468  0.00  0.00           O
ATOM   1588  CB  ARG X 105      20.270   7.235   3.401  0.00  0.00           C
ATOM   1589  CG  ARG X 105      21.197   8.462   3.557  0.00  0.00           C
ATOM   1590  CD  ARG X 105      22.460   8.420   2.689  0.00  0.00           C
ATOM   1591  NE  ARG X 105      23.201   9.684   2.794  0.00  0.00           N
ATOM   1592  CZ  ARG X 105      23.138  10.734   1.968  0.00  0.00           C
ATOM   1593  NH1 ARG X 105      22.385  10.697   0.867  0.00  0.00           N
ATOM   1594  NH2 ARG X 105      23.837  11.830   2.258  0.00  0.00           N
ATOM   1595  H   ARG X 105      18.801   5.250   3.617  1.00  0.00           H
ATOM   1596  HA  ARG X 105      19.947   7.040   5.422  1.00  0.00           H
ATOM   1597  HB3 ARG X 105      19.746   7.292   2.445  1.00  0.00           H
ATOM   1598  HB2 ARG X 105      20.895   6.342   3.347  1.00  0.00           H
ATOM   1599  HG3 ARG X 105      21.559   8.418   4.585  1.00  0.00           H
ATOM   1600  HG2 ARG X 105      20.676   9.416   3.471  1.00  0.00           H
ATOM   1601  HD3 ARG X 105      22.311   8.040   1.677  1.00  0.00           H
ATOM   1602  HD2 ARG X 105      23.140   7.712   3.166  1.00  0.00           H
ATOM   1603  HE  ARG X 105      23.715   9.780   3.680  1.00  0.00           H
ATOM   1604 HH12 ARG X 105      22.324  11.476   0.227  1.00  0.00           H
ATOM   1605 HH11 ARG X 105      21.853   9.879   0.619  1.00  0.00           H
ATOM   1606 HH22 ARG X 105      23.831  12.650   1.669  1.00  0.00           H
ATOM   1607 HH21 ARG X 105      24.412  11.889   3.085  1.00  0.00           H
ATOM   1608  N   HID X 106      17.323   8.257   3.902  0.00  0.00           N
ATOM   1609  CA  HID X 106      16.306   9.228   3.973  0.00  0.00           C
ATOM   1610  C   HID X 106      15.629   9.416   5.315  0.00  0.00           C
ATOM   1611  O   HID X 106      15.593  10.502   5.901  0.00  0.00           O
ATOM   1612  CB  HID X 106      15.240   9.014   2.870  0.00  0.00           C
ATOM   1613  CG  HID X 106      15.617   9.558   1.512  0.00  0.00           C
ATOM   1614  ND1 HID X 106      16.427   8.874   0.627  0.00  0.00           N
ATOM   1615  CD2 HID X 106      15.278  10.726   0.864  0.00  0.00           C
ATOM   1616  CE1 HID X 106      16.555   9.614  -0.474  0.00  0.00           C
ATOM   1617  NE2 HID X 106      15.881  10.758  -0.398  0.00  0.00           N
ATOM   1618  H   HID X 106      17.198   7.543   3.198  1.00  0.00           H
ATOM   1619  HA  HID X 106      16.764  10.183   3.714  1.00  0.00           H
ATOM   1620  HB3 HID X 106      14.305   9.508   3.144  1.00  0.00           H
ATOM   1621  HB2 HID X 106      14.987   7.957   2.774  1.00  0.00           H
ATOM   1622  HD1 HID X 106      16.830   7.944   0.793  1.00  0.00           H
ATOM   1623  HD2 HID X 106      14.650  11.538   1.209  1.00  0.00           H
ATOM   1624  HE1 HID X 106      17.137   9.312  -1.335  1.00  0.00           H
ATOM   1625  N   VAL X 107      15.150   8.300   5.849  0.00  0.00           N
ATOM   1626  CA  VAL X 107      14.520   8.330   7.116  0.00  0.00           C
ATOM   1627  C   VAL X 107      15.379   8.696   8.251  0.00  0.00           C
ATOM   1628  O   VAL X 107      14.950   9.520   9.066  0.00  0.00           O
ATOM   1629  CB  VAL X 107      13.860   6.948   7.416  0.00  0.00           C
ATOM   1630  CG1 VAL X 107      13.315   6.770   8.854  0.00  0.00           C
ATOM   1631  CG2 VAL X 107      12.738   6.642   6.404  0.00  0.00           C
ATOM   1632  H   VAL X 107      15.236   7.425   5.352  1.00  0.00           H
ATOM   1633  HA  VAL X 107      13.726   9.074   7.061  1.00  0.00           H
ATOM   1634  HB  VAL X 107      14.625   6.181   7.278  1.00  0.00           H
ATOM   1635 HG11 VAL X 107      12.832   5.805   8.981  1.00  0.00           H
ATOM   1636 HG12 VAL X 107      14.101   6.799   9.606  1.00  0.00           H
ATOM   1637 HG13 VAL X 107      12.593   7.548   9.103  1.00  0.00           H
ATOM   1638 HG21 VAL X 107      12.341   5.641   6.558  1.00  0.00           H
ATOM   1639 HG22 VAL X 107      11.911   7.345   6.500  1.00  0.00           H
ATOM   1640 HG23 VAL X 107      13.086   6.684   5.374  1.00  0.00           H
ATOM   1641  N   MET X 108      16.598   8.162   8.334  0.00  0.00           N
ATOM   1642  CA  MET X 108      17.592   8.537   9.301  0.00  0.00           C
ATOM   1643  C   MET X 108      17.939   9.985   9.361  0.00  0.00           C
ATOM   1644  O   MET X 108      18.026  10.516  10.463  0.00  0.00           O
ATOM   1645  CB  MET X 108      18.857   7.690   9.078  0.00  0.00           C
ATOM   1646  CG  MET X 108      18.684   6.206   9.449  0.00  0.00           C
ATOM   1647  SD  MET X 108      19.914   5.095   8.710  0.00  0.00           S
ATOM   1648  CE  MET X 108      21.430   5.976   9.156  0.00  0.00           C
ATOM   1649  H   MET X 108      16.877   7.439   7.686  1.00  0.00           H
ATOM   1650  HA  MET X 108      17.192   8.270  10.280  1.00  0.00           H
ATOM   1651  HB3 MET X 108      19.664   8.094   9.693  1.00  0.00           H
ATOM   1652  HB2 MET X 108      19.194   7.787   8.045  1.00  0.00           H
ATOM   1653  HG3 MET X 108      17.701   5.844   9.149  1.00  0.00           H
ATOM   1654  HG2 MET X 108      18.724   6.096  10.534  1.00  0.00           H
ATOM   1655  HE1 MET X 108      22.299   5.370   8.904  1.00  0.00           H
ATOM   1656  HE2 MET X 108      21.508   6.919   8.618  1.00  0.00           H
ATOM   1657  HE3 MET X 108      21.447   6.180  10.227  1.00  0.00           H
ATOM   1658  N   THR X 109      18.035  10.684   8.231  0.00  0.00           N
ATOM   1659  CA  THR X 109      18.178  12.059   8.189  0.00  0.00           C
ATOM   1660  C   THR X 109      17.063  12.862   8.862  0.00  0.00           C
ATOM   1661  O   THR X 109      17.304  13.900   9.480  0.00  0.00           O
ATOM   1662  CB  THR X 109      18.300  12.538   6.706  0.00  0.00           C
ATOM   1663  OG1 THR X 109      19.322  11.827   6.014  0.00  0.00           O
ATOM   1664  CG2 THR X 109      18.620  14.033   6.522  0.00  0.00           C
ATOM   1665  H   THR X 109      18.005  10.209   7.339  1.00  0.00           H
ATOM   1666  HA  THR X 109      19.132  12.329   8.643  1.00  0.00           H
ATOM   1667  HB  THR X 109      17.362  12.338   6.184  1.00  0.00           H
ATOM   1668  HG1 THR X 109      19.050  10.900   5.891  1.00  0.00           H
ATOM   1669 HG21 THR X 109      18.786  14.278   5.472  1.00  0.00           H
ATOM   1670 HG22 THR X 109      17.805  14.670   6.867  1.00  0.00           H
ATOM   1671 HG23 THR X 109      19.517  14.315   7.075  1.00  0.00           H
ATOM   1672  N   ASN X 110      15.828  12.391   8.675  0.00  0.00           N
ATOM   1673  CA  ASN X 110      14.745  12.920   9.354  0.00  0.00           C
ATOM   1674  C   ASN X 110      14.796  12.746  10.840  0.00  0.00           C
ATOM   1675  O   ASN X 110      14.329  13.563  11.641  0.00  0.00           O
ATOM   1676  CB  ASN X 110      13.402  12.480   8.722  0.00  0.00           C
ATOM   1677  CG  ASN X 110      13.118  13.147   7.374  0.00  0.00           C
ATOM   1678  OD1 ASN X 110      12.458  14.183   7.322  0.00  0.00           O
ATOM   1679  ND2 ASN X 110      13.590  12.581   6.267  0.00  0.00           N
ATOM   1680  H   ASN X 110      15.670  11.633   8.028  1.00  0.00           H
ATOM   1681  HA  ASN X 110      14.905  13.992   9.242  1.00  0.00           H
ATOM   1682  HB3 ASN X 110      12.587  12.774   9.385  1.00  0.00           H
ATOM   1683  HB2 ASN X 110      13.326  11.397   8.637  1.00  0.00           H
ATOM   1684 HD22 ASN X 110      13.404  13.001   5.369  1.00  0.00           H
ATOM   1685 HD21 ASN X 110      14.173  11.748   6.283  1.00  0.00           H
ATOM   1686  N   LEU X 111      15.372  11.610  11.216  0.00  0.00           N
ATOM   1687  CA  LEU X 111      15.550  11.326  12.593  0.00  0.00           C
ATOM   1688  C   LEU X 111      16.541  12.143  13.322  0.00  0.00           C
ATOM   1689  O   LEU X 111      16.861  11.996  14.504  0.00  0.00           O
ATOM   1690  CB  LEU X 111      15.927   9.823  12.797  0.00  0.00           C
ATOM   1691  CG  LEU X 111      14.857   8.773  12.406  0.00  0.00           C
ATOM   1692  CD1 LEU X 111      15.460   7.349  12.435  0.00  0.00           C
ATOM   1693  CD2 LEU X 111      13.575   8.874  13.262  0.00  0.00           C
ATOM   1694  H   LEU X 111      15.683  10.947  10.521  1.00  0.00           H
ATOM   1695  HA  LEU X 111      14.596  11.293  13.120  1.00  0.00           H
ATOM   1696  HB3 LEU X 111      16.154   9.641  13.850  1.00  0.00           H
ATOM   1697  HB2 LEU X 111      16.860   9.597  12.291  1.00  0.00           H
ATOM   1698  HG  LEU X 111      14.555   8.960  11.380  1.00  0.00           H
ATOM   1699 HD11 LEU X 111      15.428   6.890  11.447  1.00  0.00           H
ATOM   1700 HD12 LEU X 111      16.505   7.349  12.745  1.00  0.00           H
ATOM   1701 HD13 LEU X 111      14.937   6.677  13.115  1.00  0.00           H
ATOM   1702 HD21 LEU X 111      13.172   7.900  13.541  1.00  0.00           H
ATOM   1703 HD22 LEU X 111      13.740   9.425  14.189  1.00  0.00           H
ATOM   1704 HD23 LEU X 111      12.788   9.391  12.712  1.00  0.00           H
ATOM   1705  N   GLY X 112      17.155  12.986  12.484  0.00  0.00           N
ATOM   1706  CA  GLY X 112      18.260  13.840  12.892  0.00  0.00           C
ATOM   1707  C   GLY X 112      19.622  13.515  12.457  0.00  0.00           C
ATOM   1708  O   GLY X 112      20.395  14.362  12.017  0.00  0.00           O
ATOM   1709  H   GLY X 112      16.854  13.050  11.522  1.00  0.00           H
ATOM   1710  HA3 GLY X 112      18.249  13.939  13.977  1.00  0.00           H
ATOM   1711  HA2 GLY X 112      18.035  14.869  12.615  1.00  0.00           H
ATOM   1712  N   GLU X 113      19.906  12.219  12.466  0.00  0.00           N
ATOM   1713  CA  GLU X 113      21.110  11.734  11.852  0.00  0.00           C
ATOM   1714  C   GLU X 113      21.170  11.880  10.300  0.00  0.00           C
ATOM   1715  O   GLU X 113      20.271  11.792   9.456  0.00  0.00           O
ATOM   1716  CB  GLU X 113      21.259  10.248  12.245  0.00  0.00           C
ATOM   1717  CG  GLU X 113      21.300  10.013  13.774  0.00  0.00           C
ATOM   1718  CD  GLU X 113      21.544   8.556  14.148  0.00  0.00           C
ATOM   1719  OE1 GLU X 113      20.724   7.698  13.766  0.00  0.00           O
ATOM   1720  OE2 GLU X 113      22.538   8.295  14.855  0.00  0.00           O
ATOM   1721  H   GLU X 113      19.273  11.567  12.908  1.00  0.00           H
ATOM   1722  HA  GLU X 113      21.975  12.221  12.302  1.00  0.00           H
ATOM   1723  HB3 GLU X 113      22.177   9.855  11.812  1.00  0.00           H
ATOM   1724  HB2 GLU X 113      20.448   9.664  11.805  1.00  0.00           H
ATOM   1725  HG3 GLU X 113      20.364  10.322  14.241  1.00  0.00           H
ATOM   1726  HG2 GLU X 113      22.082  10.630  14.218  1.00  0.00           H
ATOM   1727  N   LYS X 114      22.387  12.332  10.051  0.00  0.00           N
ATOM   1728  CA  LYS X 114      22.983  12.796   8.861  0.00  0.00           C
ATOM   1729  C   LYS X 114      24.243  11.939   8.697  0.00  0.00           C
ATOM   1730  O   LYS X 114      25.422  12.331   8.845  0.00  0.00           O
ATOM   1731  CB  LYS X 114      23.360  14.285   9.053  0.00  0.00           C
ATOM   1732  CG  LYS X 114      22.145  15.233   9.033  0.00  0.00           C
ATOM   1733  CD  LYS X 114      22.523  16.694   9.325  0.00  0.00           C
ATOM   1734  CE  LYS X 114      21.297  17.627   9.347  0.00  0.00           C
ATOM   1735  NZ  LYS X 114      21.665  19.024   9.630  0.00  0.00           N
ATOM   1736  H   LYS X 114      23.068  12.384  10.795  1.00  0.00           H
ATOM   1737  HA  LYS X 114      22.324  12.818   7.992  1.00  0.00           H
ATOM   1738  HB3 LYS X 114      24.024  14.591   8.243  1.00  0.00           H
ATOM   1739  HB2 LYS X 114      23.932  14.418   9.974  1.00  0.00           H
ATOM   1740  HG3 LYS X 114      21.403  14.899   9.755  1.00  0.00           H
ATOM   1741  HG2 LYS X 114      21.660  15.172   8.059  1.00  0.00           H
ATOM   1742  HD3 LYS X 114      23.235  17.037   8.572  1.00  0.00           H
ATOM   1743  HD2 LYS X 114      23.041  16.745  10.284  1.00  0.00           H
ATOM   1744  HE3 LYS X 114      20.586  17.291  10.104  1.00  0.00           H
ATOM   1745  HE2 LYS X 114      20.778  17.587   8.388  1.00  0.00           H
ATOM   1746  HZ1 LYS X 114      20.841  19.601   9.637  1.00  0.00           H
ATOM   1747  HZ2 LYS X 114      22.108  19.105  10.528  1.00  0.00           H
ATOM   1748  HZ3 LYS X 114      22.288  19.383   8.928  1.00  0.00           H
ATOM   1749  N   LEU X 115      24.012  10.671   8.382  0.00  0.00           N
ATOM   1750  CA  LEU X 115      24.889   9.709   7.965  0.00  0.00           C
ATOM   1751  C   LEU X 115      25.029   9.536   6.248  0.00  0.00           C
ATOM   1752  O   LEU X 115      24.365   9.897   5.277  0.00  0.00           O
ATOM   1753  CB  LEU X 115      24.491   8.346   8.580  0.00  0.00           C
ATOM   1754  CG  LEU X 115      24.307   8.267  10.119  0.00  0.00           C
ATOM   1755  CD1 LEU X 115      24.353   6.803  10.603  0.00  0.00           C
ATOM   1756  CD2 LEU X 115      25.281   9.136  10.943  0.00  0.00           C
ATOM   1757  H   LEU X 115      23.074  10.299   8.437  1.00  0.00           H
ATOM   1758  HA  LEU X 115      25.874   9.966   8.355  1.00  0.00           H
ATOM   1759  HB3 LEU X 115      25.272   7.647   8.299  1.00  0.00           H
ATOM   1760  HB2 LEU X 115      23.592   7.971   8.090  1.00  0.00           H
ATOM   1761  HG  LEU X 115      23.303   8.634  10.324  1.00  0.00           H
ATOM   1762 HD11 LEU X 115      23.514   6.582  11.264  1.00  0.00           H
ATOM   1763 HD12 LEU X 115      24.317   6.091   9.778  1.00  0.00           H
ATOM   1764 HD13 LEU X 115      25.263   6.579  11.160  1.00  0.00           H
ATOM   1765 HD21 LEU X 115      25.510   8.692  11.912  1.00  0.00           H
ATOM   1766 HD22 LEU X 115      26.232   9.289  10.436  1.00  0.00           H
ATOM   1767 HD23 LEU X 115      24.851  10.117  11.147  1.00  0.00           H
ATOM   1768  N   THR X 116      26.309   9.189   6.153  0.00  0.00           N
ATOM   1769  CA  THR X 116      27.081   8.792   5.109  0.00  0.00           C
ATOM   1770  C   THR X 116      26.773   7.488   4.599  0.00  0.00           C
ATOM   1771  O   THR X 116      26.216   6.693   5.356  0.00  0.00           O
ATOM   1772  CB  THR X 116      28.617   8.969   5.332  0.00  0.00           C
ATOM   1773  OG1 THR X 116      28.891  10.051   6.207  0.00  0.00           O
ATOM   1774  CG2 THR X 116      29.431   9.205   4.048  0.00  0.00           C
ATOM   1775  H   THR X 116      26.896   9.195   6.974  1.00  0.00           H
ATOM   1776  HA  THR X 116      26.645   9.403   4.318  1.00  0.00           H
ATOM   1777  HB  THR X 116      29.012   8.074   5.818  1.00  0.00           H
ATOM   1778  HG1 THR X 116      28.663   9.711   7.109  1.00  0.00           H
ATOM   1779 HG21 THR X 116      30.478   9.404   4.275  1.00  0.00           H
ATOM   1780 HG22 THR X 116      29.414   8.337   3.389  1.00  0.00           H
ATOM   1781 HG23 THR X 116      29.045  10.056   3.484  1.00  0.00           H
ATOM   1782  N   ASP X 117      26.981   7.218   3.314  0.00  0.00           N
ATOM   1783  CA  ASP X 117      26.703   5.964   2.732  0.00  0.00           C
ATOM   1784  C   ASP X 117      27.490   4.812   3.341  0.00  0.00           C
ATOM   1785  O   ASP X 117      26.926   3.747   3.565  0.00  0.00           O
ATOM   1786  CB  ASP X 117      26.960   5.913   1.187  0.00  0.00           C
ATOM   1787  CG  ASP X 117      26.824   7.200   0.367  0.00  0.00           C
ATOM   1788  OD1 ASP X 117      27.309   8.261   0.816  0.00  0.00           O
ATOM   1789  OD2 ASP X 117      26.370   7.103  -0.791  0.00  0.00           O
ATOM   1790  H   ASP X 117      27.356   7.929   2.703  1.00  0.00           H
ATOM   1791  HA  ASP X 117      25.639   5.756   2.843  1.00  0.00           H
ATOM   1792  HB3 ASP X 117      26.252   5.192   0.776  1.00  0.00           H
ATOM   1793  HB2 ASP X 117      27.949   5.509   0.960  1.00  0.00           H
ATOM   1794  N   ASP X 118      28.749   5.036   3.711  0.00  0.00           N
ATOM   1795  CA  ASP X 118      29.492   4.131   4.418  0.00  0.00           C
ATOM   1796  C   ASP X 118      28.878   3.680   5.739  0.00  0.00           C
ATOM   1797  O   ASP X 118      28.798   2.495   6.051  0.00  0.00           O
ATOM   1798  CB  ASP X 118      30.953   4.589   4.704  0.00  0.00           C
ATOM   1799  CG  ASP X 118      31.806   5.014   3.508  0.00  0.00           C
ATOM   1800  OD1 ASP X 118      31.517   4.612   2.364  0.00  0.00           O
ATOM   1801  OD2 ASP X 118      32.832   5.683   3.744  0.00  0.00           O
ATOM   1802  H   ASP X 118      29.199   5.908   3.470  1.00  0.00           H
ATOM   1803  HA  ASP X 118      29.572   3.240   3.795  1.00  0.00           H
ATOM   1804  HB3 ASP X 118      31.484   3.782   5.212  1.00  0.00           H
ATOM   1805  HB2 ASP X 118      30.917   5.432   5.396  1.00  0.00           H
ATOM   1806  N   GLU X 119      28.384   4.658   6.487  0.00  0.00           N
ATOM   1807  CA  GLU X 119      27.701   4.410   7.703  0.00  0.00           C
ATOM   1808  C   GLU X 119      26.482   3.653   7.607  0.00  0.00           C
ATOM   1809  O   GLU X 119      26.283   2.668   8.327  0.00  0.00           O
ATOM   1810  CB  GLU X 119      27.492   5.786   8.378  0.00  0.00           C
ATOM   1811  CG  GLU X 119      28.817   6.528   8.697  0.00  0.00           C
ATOM   1812  CD  GLU X 119      28.613   7.962   9.175  0.00  0.00           C
ATOM   1813  OE1 GLU X 119      28.142   8.787   8.364  0.00  0.00           O
ATOM   1814  OE2 GLU X 119      29.000   8.254  10.323  0.00  0.00           O
ATOM   1815  H   GLU X 119      28.490   5.619   6.195  1.00  0.00           H
ATOM   1816  HA  GLU X 119      28.378   3.905   8.392  1.00  0.00           H
ATOM   1817  HB3 GLU X 119      26.917   5.674   9.299  1.00  0.00           H
ATOM   1818  HB2 GLU X 119      26.892   6.414   7.727  1.00  0.00           H
ATOM   1819  HG3 GLU X 119      29.464   6.577   7.822  1.00  0.00           H
ATOM   1820  HG2 GLU X 119      29.374   5.970   9.450  1.00  0.00           H
ATOM   1821  N   VAL X 120      25.601   4.076   6.700  0.00  0.00           N
ATOM   1822  CA  VAL X 120      24.391   3.363   6.456  0.00  0.00           C
ATOM   1823  C   VAL X 120      24.507   1.949   6.046  0.00  0.00           C
ATOM   1824  O   VAL X 120      23.762   1.057   6.449  0.00  0.00           O
ATOM   1825  CB  VAL X 120      23.554   4.131   5.367  0.00  0.00           C
ATOM   1826  CG1 VAL X 120      22.312   3.402   4.796  0.00  0.00           C
ATOM   1827  CG2 VAL X 120      23.098   5.515   5.870  0.00  0.00           C
ATOM   1828  H   VAL X 120      25.784   4.917   6.172  1.00  0.00           H
ATOM   1829  HA  VAL X 120      23.801   3.392   7.371  1.00  0.00           H
ATOM   1830  HB  VAL X 120      24.220   4.313   4.521  1.00  0.00           H
ATOM   1831 HG11 VAL X 120      21.738   4.052   4.135  1.00  0.00           H
ATOM   1832 HG12 VAL X 120      22.583   2.527   4.204  1.00  0.00           H
ATOM   1833 HG13 VAL X 120      21.643   3.074   5.593  1.00  0.00           H
ATOM   1834 HG21 VAL X 120      22.711   6.120   5.051  1.00  0.00           H
ATOM   1835 HG22 VAL X 120      22.299   5.416   6.601  1.00  0.00           H
ATOM   1836 HG23 VAL X 120      23.902   6.083   6.335  1.00  0.00           H
ATOM   1837  N   ASP X 121      25.554   1.714   5.258  0.00  0.00           N
ATOM   1838  CA  ASP X 121      25.835   0.347   4.855  0.00  0.00           C
ATOM   1839  C   ASP X 121      26.177  -0.575   6.015  0.00  0.00           C
ATOM   1840  O   ASP X 121      25.694  -1.702   6.061  0.00  0.00           O
ATOM   1841  CB  ASP X 121      26.978   0.205   3.808  0.00  0.00           C
ATOM   1842  CG  ASP X 121      26.705   0.723   2.395  0.00  0.00           C
ATOM   1843  OD1 ASP X 121      25.531   0.829   1.989  0.00  0.00           O
ATOM   1844  OD2 ASP X 121      27.691   0.851   1.639  0.00  0.00           O
ATOM   1845  H   ASP X 121      26.137   2.480   4.951  1.00  0.00           H
ATOM   1846  HA  ASP X 121      24.958  -0.050   4.344  1.00  0.00           H
ATOM   1847  HB3 ASP X 121      27.250  -0.848   3.707  1.00  0.00           H
ATOM   1848  HB2 ASP X 121      27.855   0.727   4.192  1.00  0.00           H
ATOM   1849  N   GLU X 122      26.922  -0.086   7.003  0.00  0.00           N
ATOM   1850  CA  GLU X 122      27.172  -0.779   8.157  0.00  0.00           C
ATOM   1851  C   GLU X 122      25.916  -1.109   8.968  0.00  0.00           C
ATOM   1852  O   GLU X 122      25.784  -2.233   9.440  0.00  0.00           O
ATOM   1853  CB  GLU X 122      28.218  -0.049   9.030  0.00  0.00           C
ATOM   1854  CG  GLU X 122      29.628  -0.008   8.399  0.00  0.00           C
ATOM   1855  CD  GLU X 122      30.686   0.681   9.260  0.00  0.00           C
ATOM   1856  OE1 GLU X 122      30.368   1.149  10.371  0.00  0.00           O
ATOM   1857  OE2 GLU X 122      31.852   0.723   8.819  0.00  0.00           O
ATOM   1858  H   GLU X 122      27.331   0.833   6.919  1.00  0.00           H
ATOM   1859  HA  GLU X 122      27.663  -1.715   7.892  1.00  0.00           H
ATOM   1860  HB3 GLU X 122      28.283  -0.549   9.997  1.00  0.00           H
ATOM   1861  HB2 GLU X 122      27.888   0.965   9.249  1.00  0.00           H
ATOM   1862  HG3 GLU X 122      29.595   0.492   7.432  1.00  0.00           H
ATOM   1863  HG2 GLU X 122      29.966  -1.027   8.201  1.00  0.00           H
ATOM   1864  N   MET X 123      24.960  -0.187   9.061  0.00  0.00           N
ATOM   1865  CA  MET X 123      23.716  -0.459   9.621  0.00  0.00           C
ATOM   1866  C   MET X 123      23.006  -1.639   8.978  0.00  0.00           C
ATOM   1867  O   MET X 123      22.516  -2.586   9.609  0.00  0.00           O
ATOM   1868  CB  MET X 123      22.853   0.816   9.719  0.00  0.00           C
ATOM   1869  CG  MET X 123      23.432   1.805  10.749  0.00  0.00           C
ATOM   1870  SD  MET X 123      22.528   3.353  10.987  0.00  0.00           S
ATOM   1871  CE  MET X 123      20.909   2.752  11.543  0.00  0.00           C
ATOM   1872  H   MET X 123      25.126   0.748   8.718  1.00  0.00           H
ATOM   1873  HA  MET X 123      23.879  -0.709  10.669  1.00  0.00           H
ATOM   1874  HB3 MET X 123      21.846   0.533  10.025  1.00  0.00           H
ATOM   1875  HB2 MET X 123      22.744   1.300   8.750  1.00  0.00           H
ATOM   1876  HG3 MET X 123      24.451   2.075  10.468  1.00  0.00           H
ATOM   1877  HG2 MET X 123      23.508   1.321  11.723  1.00  0.00           H
ATOM   1878  HE1 MET X 123      20.281   3.592  11.840  1.00  0.00           H
ATOM   1879  HE2 MET X 123      20.396   2.219  10.742  1.00  0.00           H
ATOM   1880  HE3 MET X 123      21.015   2.083  12.398  1.00  0.00           H
ATOM   1881  N   ILE X 124      22.973  -1.558   7.649  0.00  0.00           N
ATOM   1882  CA  ILE X 124      22.390  -2.613   6.963  0.00  0.00           C
ATOM   1883  C   ILE X 124      23.030  -3.939   7.024  0.00  0.00           C
ATOM   1884  O   ILE X 124      22.424  -5.006   7.101  0.00  0.00           O
ATOM   1885  CB  ILE X 124      22.390  -2.176   5.439  0.00  0.00           C
ATOM   1886  CG1 ILE X 124      21.065  -1.491   5.079  0.00  0.00           C
ATOM   1887  CG2 ILE X 124      22.803  -3.196   4.341  0.00  0.00           C
ATOM   1888  CD1 ILE X 124      21.162  -0.515   3.892  0.00  0.00           C
ATOM   1889  H   ILE X 124      23.364  -0.752   7.183  1.00  0.00           H
ATOM   1890  HA  ILE X 124      21.359  -2.715   7.305  1.00  0.00           H
ATOM   1891  HB  ILE X 124      23.146  -1.397   5.328  1.00  0.00           H
ATOM   1892 HG13 ILE X 124      20.726  -0.937   5.951  1.00  0.00           H
ATOM   1893 HG12 ILE X 124      20.299  -2.242   4.885  1.00  0.00           H
ATOM   1894 HG21 ILE X 124      22.736  -2.762   3.345  1.00  0.00           H
ATOM   1895 HG22 ILE X 124      23.840  -3.515   4.450  1.00  0.00           H
ATOM   1896 HG23 ILE X 124      22.176  -4.086   4.364  1.00  0.00           H
ATOM   1897 HD11 ILE X 124      21.031   0.514   4.225  1.00  0.00           H
ATOM   1898 HD12 ILE X 124      22.123  -0.562   3.382  1.00  0.00           H
ATOM   1899 HD13 ILE X 124      20.388  -0.729   3.155  1.00  0.00           H
ATOM   1900  N   ARG X 125      24.356  -3.853   7.107  0.00  0.00           N
ATOM   1901  CA  ARG X 125      25.139  -5.139   7.275  0.00  0.00           C
ATOM   1902  C   ARG X 125      24.859  -5.824   8.576  0.00  0.00           C
ATOM   1903  O   ARG X 125      24.809  -7.050   8.659  0.00  0.00           O
ATOM   1904  CB  ARG X 125      26.640  -4.819   7.086  0.00  0.00           C
ATOM   1905  CG  ARG X 125      27.579  -6.040   7.110  0.00  0.00           C
ATOM   1906  CD  ARG X 125      29.022  -5.675   6.728  0.00  0.00           C
ATOM   1907  NE  ARG X 125      29.952  -6.793   6.950  0.00  0.00           N
ATOM   1908  CZ  ARG X 125      30.557  -7.117   8.101  0.00  0.00           C
ATOM   1909  NH1 ARG X 125      30.362  -6.392   9.203  0.00  0.00           N
ATOM   1910  NH2 ARG X 125      31.363  -8.177   8.142  0.00  0.00           N
ATOM   1911  H   ARG X 125      24.808  -2.951   7.058  1.00  0.00           H
ATOM   1912  HA  ARG X 125      24.847  -5.815   6.471  1.00  0.00           H
ATOM   1913  HB3 ARG X 125      26.960  -4.117   7.856  1.00  0.00           H
ATOM   1914  HB2 ARG X 125      26.768  -4.303   6.133  1.00  0.00           H
ATOM   1915  HG3 ARG X 125      27.200  -6.716   6.343  1.00  0.00           H
ATOM   1916  HG2 ARG X 125      27.544  -6.596   8.048  1.00  0.00           H
ATOM   1917  HD3 ARG X 125      29.363  -4.717   7.123  1.00  0.00           H
ATOM   1918  HD2 ARG X 125      29.033  -5.563   5.643  1.00  0.00           H
ATOM   1919  HE  ARG X 125      30.102  -7.377   6.133  1.00  0.00           H
ATOM   1920 HH12 ARG X 125      30.800  -6.617  10.085  1.00  0.00           H
ATOM   1921 HH11 ARG X 125      29.758  -5.584   9.208  1.00  0.00           H
ATOM   1922 HH22 ARG X 125      31.842  -8.459   8.985  1.00  0.00           H
ATOM   1923 HH21 ARG X 125      31.543  -8.751   7.330  1.00  0.00           H
ATOM   1924  N   GLU X 126      24.612  -5.018   9.607  0.00  0.00           N
ATOM   1925  CA  GLU X 126      24.227  -5.545  10.866  0.00  0.00           C
ATOM   1926  C   GLU X 126      22.903  -6.367  10.969  0.00  0.00           C
ATOM   1927  O   GLU X 126      22.558  -7.116  11.881  0.00  0.00           O
ATOM   1928  CB  GLU X 126      24.180  -4.393  11.908  0.00  0.00           C
ATOM   1929  CG  GLU X 126      25.559  -3.849  12.361  0.00  0.00           C
ATOM   1930  CD  GLU X 126      26.336  -4.811  13.257  0.00  0.00           C
ATOM   1931  OE1 GLU X 126      25.936  -4.986  14.425  0.00  0.00           O
ATOM   1932  OE2 GLU X 126      27.346  -5.373  12.791  0.00  0.00           O
ATOM   1933  H   GLU X 126      24.698  -4.017   9.498  1.00  0.00           H
ATOM   1934  HA  GLU X 126      25.049  -6.128  11.283  1.00  0.00           H
ATOM   1935  HB3 GLU X 126      23.640  -4.719  12.799  1.00  0.00           H
ATOM   1936  HB2 GLU X 126      23.593  -3.562  11.531  1.00  0.00           H
ATOM   1937  HG3 GLU X 126      25.416  -2.915  12.908  1.00  0.00           H
ATOM   1938  HG2 GLU X 126      26.174  -3.601  11.498  1.00  0.00           H
ATOM   1939  N   ALA X 127      22.079  -5.988   9.997  0.00  0.00           N
ATOM   1940  CA  ALA X 127      20.784  -6.681   9.968  0.00  0.00           C
ATOM   1941  C   ALA X 127      20.723  -7.725   8.805  0.00  0.00           C
ATOM   1942  O   ALA X 127      19.847  -8.570   8.646  0.00  0.00           O
ATOM   1943  CB  ALA X 127      19.685  -5.620   9.801  0.00  0.00           C
ATOM   1944  H   ALA X 127      22.363  -5.271   9.345  1.00  0.00           H
ATOM   1945  HA  ALA X 127      20.621  -7.186  10.920  1.00  0.00           H
ATOM   1946  HB1 ALA X 127      18.706  -6.078   9.652  1.00  0.00           H
ATOM   1947  HB2 ALA X 127      19.621  -4.979  10.682  1.00  0.00           H
ATOM   1948  HB3 ALA X 127      19.884  -4.974   8.949  1.00  0.00           H
ATOM   1949  N   ASP X 128      21.632  -7.443   7.871  0.00  0.00           N
ATOM   1950  CA  ASP X 128      21.502  -8.309   6.702  0.00  0.00           C
ATOM   1951  C   ASP X 128      22.005  -9.622   6.949  0.00  0.00           C
ATOM   1952  O   ASP X 128      23.003  -9.753   7.665  0.00  0.00           O
ATOM   1953  CB  ASP X 128      22.192  -7.489   5.583  0.00  0.00           C
ATOM   1954  CG  ASP X 128      22.845  -8.154   4.416  0.00  0.00           C
ATOM   1955  OD1 ASP X 128      23.848  -8.851   4.673  0.00  0.00           O
ATOM   1956  OD2 ASP X 128      22.506  -7.759   3.282  0.00  0.00           O
ATOM   1957  H   ASP X 128      22.301  -6.701   8.025  1.00  0.00           H
ATOM   1958  HA  ASP X 128      20.464  -8.354   6.373  1.00  0.00           H
ATOM   1959  HB3 ASP X 128      23.031  -6.936   5.987  1.00  0.00           H
ATOM   1960  HB2 ASP X 128      21.492  -6.739   5.210  1.00  0.00           H
ATOM   1961  N   ILE X 129      21.289 -10.632   6.462  0.00  0.00           N
ATOM   1962  CA  ILE X 129      21.729 -11.973   6.677  0.00  0.00           C
ATOM   1963  C   ILE X 129      22.052 -12.461   5.229  0.00  0.00           C
ATOM   1964  O   ILE X 129      23.118 -12.856   4.755  0.00  0.00           O
ATOM   1965  CB  ILE X 129      20.831 -12.901   7.556  0.00  0.00           C
ATOM   1966  CG1 ILE X 129      19.506 -13.417   6.943  0.00  0.00           C
ATOM   1967  CG2 ILE X 129      20.609 -12.248   8.935  0.00  0.00           C
ATOM   1968  CD1 ILE X 129      18.646 -14.263   7.895  0.00  0.00           C
ATOM   1969  H   ILE X 129      20.441 -10.447   5.946  1.00  0.00           H
ATOM   1970  HA  ILE X 129      22.705 -11.865   7.150  1.00  0.00           H
ATOM   1971  HB  ILE X 129      21.438 -13.789   7.740  1.00  0.00           H
ATOM   1972 HG13 ILE X 129      19.715 -14.027   6.064  1.00  0.00           H
ATOM   1973 HG12 ILE X 129      18.913 -12.576   6.592  1.00  0.00           H
ATOM   1974 HG21 ILE X 129      20.225 -12.964   9.657  1.00  0.00           H
ATOM   1975 HG22 ILE X 129      21.544 -11.862   9.343  1.00  0.00           H
ATOM   1976 HG23 ILE X 129      19.908 -11.415   8.871  1.00  0.00           H
ATOM   1977 HD11 ILE X 129      17.965 -14.904   7.335  1.00  0.00           H
ATOM   1978 HD12 ILE X 129      19.257 -14.908   8.527  1.00  0.00           H
ATOM   1979 HD13 ILE X 129      18.040 -13.629   8.543  1.00  0.00           H
ATOM   1980  N   ASP X 130      20.941 -12.370   4.506  0.00  0.00           N
ATOM   1981  CA  ASP X 130      21.098 -12.881   3.126  0.00  0.00           C
ATOM   1982  C   ASP X 130      22.002 -12.200   2.130  0.00  0.00           C
ATOM   1983  O   ASP X 130      22.192 -12.571   0.972  0.00  0.00           O
ATOM   1984  CB  ASP X 130      19.698 -13.023   2.445  0.00  0.00           C
ATOM   1985  CG  ASP X 130      18.764 -14.095   3.020  0.00  0.00           C
ATOM   1986  OD1 ASP X 130      19.256 -15.141   3.492  0.00  0.00           O
ATOM   1987  OD2 ASP X 130      17.538 -13.966   2.829  0.00  0.00           O
ATOM   1988  H   ASP X 130      20.103 -11.982   4.914  1.00  0.00           H
ATOM   1989  HA  ASP X 130      21.385 -13.931   3.183  1.00  0.00           H
ATOM   1990  HB3 ASP X 130      19.789 -13.240   1.379  1.00  0.00           H
ATOM   1991  HB2 ASP X 130      19.191 -12.059   2.522  1.00  0.00           H
ATOM   1992  N   GLY X 131      22.579 -11.120   2.643  0.00  0.00           N
ATOM   1993  CA  GLY X 131      23.359 -10.253   1.879  0.00  0.00           C
ATOM   1994  C   GLY X 131      22.912  -9.396   0.633  0.00  0.00           C
ATOM   1995  O   GLY X 131      23.673  -8.801  -0.119  0.00  0.00           O
ATOM   1996  H   GLY X 131      22.462 -10.901   3.622  1.00  0.00           H
ATOM   1997  HA3 GLY X 131      24.280 -10.773   1.616  1.00  0.00           H
ATOM   1998  HA2 GLY X 131      23.897  -9.596   2.563  1.00  0.00           H
ATOM   1999  N   ASP X 132      21.581  -9.365   0.479  0.00  0.00           N
ATOM   2000  CA  ASP X 132      20.974  -8.557  -0.389  0.00  0.00           C
ATOM   2001  C   ASP X 132      21.212  -7.071  -0.466  0.00  0.00           C
ATOM   2002  O   ASP X 132      20.990  -6.337  -1.440  0.00  0.00           O
ATOM   2003  CB  ASP X 132      19.427  -8.772  -0.415  0.00  0.00           C
ATOM   2004  CG  ASP X 132      18.927 -10.145  -0.881  0.00  0.00           C
ATOM   2005  OD1 ASP X 132      19.654 -10.852  -1.608  0.00  0.00           O
ATOM   2006  OD2 ASP X 132      17.744 -10.442  -0.629  0.00  0.00           O
ATOM   2007  H   ASP X 132      20.994  -9.970   1.035  1.00  0.00           H
ATOM   2008  HA  ASP X 132      21.286  -8.930  -1.365  1.00  0.00           H
ATOM   2009  HB3 ASP X 132      18.949  -8.037  -1.066  1.00  0.00           H
ATOM   2010  HB2 ASP X 132      19.044  -8.596   0.593  1.00  0.00           H
ATOM   2011  N   GLY X 133      21.644  -6.558   0.695  0.00  0.00           N
ATOM   2012  CA  GLY X 133      21.713  -5.136   0.904  0.00  0.00           C
ATOM   2013  C   GLY X 133      20.452  -4.563   1.678  0.00  0.00           C
ATOM   2014  O   GLY X 133      20.472  -3.675   2.529  0.00  0.00           O
ATOM   2015  H   GLY X 133      21.929  -7.173   1.444  1.00  0.00           H
ATOM   2016  HA3 GLY X 133      21.806  -4.632  -0.058  1.00  0.00           H
ATOM   2017  HA2 GLY X 133      22.619  -4.895   1.460  1.00  0.00           H
ATOM   2018  N   HID X 134      19.324  -5.108   1.260  0.00  0.00           N
ATOM   2019  CA  HID X 134      18.191  -4.646   1.866  0.00  0.00           C
ATOM   2020  C   HID X 134      17.575  -5.559   3.019  0.00  0.00           C
ATOM   2021  O   HID X 134      17.887  -6.726   3.273  0.00  0.00           O
ATOM   2022  CB  HID X 134      17.122  -4.610   0.734  0.00  0.00           C
ATOM   2023  CG  HID X 134      17.424  -3.779  -0.503  0.00  0.00           C
ATOM   2024  ND1 HID X 134      16.577  -3.743  -1.600  0.00  0.00           N
ATOM   2025  CD2 HID X 134      18.477  -2.952  -0.840  0.00  0.00           C
ATOM   2026  CE1 HID X 134      17.122  -2.937  -2.513  0.00  0.00           C
ATOM   2027  NE2 HID X 134      18.273  -2.410  -2.111  0.00  0.00           N
ATOM   2028  H   HID X 134      19.341  -5.815   0.538  1.00  0.00           H
ATOM   2029  HA  HID X 134      18.299  -3.610   2.186  1.00  0.00           H
ATOM   2030  HB3 HID X 134      16.175  -4.251   1.135  1.00  0.00           H
ATOM   2031  HB2 HID X 134      16.917  -5.629   0.397  1.00  0.00           H
ATOM   2032  HD1 HID X 134      15.707  -4.246  -1.723  1.00  0.00           H
ATOM   2033  HD2 HID X 134      19.355  -2.697  -0.263  1.00  0.00           H
ATOM   2034  HE1 HID X 134      16.670  -2.730  -3.476  1.00  0.00           H
ATOM   2035  N   ILE X 135      16.808  -4.842   3.828  0.00  0.00           N
ATOM   2036  CA  ILE X 135      16.173  -5.258   5.008  0.00  0.00           C
ATOM   2037  C   ILE X 135      14.765  -5.593   4.947  0.00  0.00           C
ATOM   2038  O   ILE X 135      13.855  -4.773   4.947  0.00  0.00           O
ATOM   2039  CB  ILE X 135      16.400  -4.214   6.165  0.00  0.00           C
ATOM   2040  CG1 ILE X 135      17.854  -3.677   6.238  0.00  0.00           C
ATOM   2041  CG2 ILE X 135      15.962  -4.728   7.560  0.00  0.00           C
ATOM   2042  CD1 ILE X 135      18.951  -4.751   6.321  0.00  0.00           C
ATOM   2043  H   ILE X 135      16.623  -3.871   3.621  1.00  0.00           H
ATOM   2044  HA  ILE X 135      16.715  -6.115   5.407  1.00  0.00           H
ATOM   2045  HB  ILE X 135      15.790  -3.334   5.975  1.00  0.00           H
ATOM   2046 HG13 ILE X 135      17.953  -2.993   7.081  1.00  0.00           H
ATOM   2047 HG12 ILE X 135      18.049  -3.059   5.360  1.00  0.00           H
ATOM   2048 HG21 ILE X 135      16.160  -3.985   8.333  1.00  0.00           H
ATOM   2049 HG22 ILE X 135      14.894  -4.943   7.605  1.00  0.00           H
ATOM   2050 HG23 ILE X 135      16.489  -5.640   7.838  1.00  0.00           H
ATOM   2051 HD11 ILE X 135      19.844  -4.348   6.789  1.00  0.00           H
ATOM   2052 HD12 ILE X 135      18.640  -5.625   6.895  1.00  0.00           H
ATOM   2053 HD13 ILE X 135      19.250  -5.096   5.332  1.00  0.00           H
ATOM   2054  N   ASN X 136      14.555  -6.890   4.741  0.00  0.00           N
ATOM   2055  CA  ASN X 136      13.204  -7.509   4.653  0.00  0.00           C
ATOM   2056  C   ASN X 136      12.818  -7.971   5.963  0.00  0.00           C
ATOM   2057  O   ASN X 136      13.608  -8.262   6.861  0.00  0.00           O
ATOM   2058  CB  ASN X 136      13.243  -8.670   3.629  0.00  0.00           C
ATOM   2059  CG  ASN X 136      11.881  -9.279   3.257  0.00  0.00           C
ATOM   2060  OD1 ASN X 136      11.788 -10.489   3.067  0.00  0.00           O
ATOM   2061  ND2 ASN X 136      10.819  -8.485   3.108  0.00  0.00           N
ATOM   2062  H   ASN X 136      15.339  -7.518   4.633  1.00  0.00           H
ATOM   2063  HA  ASN X 136      12.494  -6.744   4.334  1.00  0.00           H
ATOM   2064  HB3 ASN X 136      13.895  -9.464   3.998  1.00  0.00           H
ATOM   2065  HB2 ASN X 136      13.706  -8.325   2.706  1.00  0.00           H
ATOM   2066 HD22 ASN X 136       9.931  -8.897   2.861  1.00  0.00           H
ATOM   2067 HD21 ASN X 136      10.879  -7.473   3.123  1.00  0.00           H
ATOM   2068  N   TYR X 137      11.507  -7.846   6.162  0.00  0.00           N
ATOM   2069  CA  TYR X 137      10.676  -8.122   7.366  0.00  0.00           C
ATOM   2070  C   TYR X 137      11.264  -9.111   8.263  0.00  0.00           C
ATOM   2071  O   TYR X 137      11.462  -8.807   9.445  0.00  0.00           O
ATOM   2072  CB  TYR X 137       9.211  -8.422   6.972  0.00  0.00           C
ATOM   2073  CG  TYR X 137       8.259  -8.633   8.143  0.00  0.00           C
ATOM   2074  CD1 TYR X 137       7.777  -7.525   8.870  0.00  0.00           C
ATOM   2075  CD2 TYR X 137       7.873  -9.936   8.522  0.00  0.00           C
ATOM   2076  CE1 TYR X 137       6.920  -7.717   9.970  0.00  0.00           C
ATOM   2077  CE2 TYR X 137       7.015 -10.129   9.624  0.00  0.00           C
ATOM   2078  CZ  TYR X 137       6.537  -9.019  10.348  0.00  0.00           C
ATOM   2079  OH  TYR X 137       5.705  -9.198  11.413  0.00  0.00           O
ATOM   2080  H   TYR X 137      10.912  -7.513   5.417  1.00  0.00           H
ATOM   2081  HA  TYR X 137      10.684  -7.191   7.931  1.00  0.00           H
ATOM   2082  HB3 TYR X 137       9.176  -9.301   6.326  1.00  0.00           H
ATOM   2083  HB2 TYR X 137       8.819  -7.599   6.374  1.00  0.00           H
ATOM   2084  HD1 TYR X 137       8.066  -6.521   8.592  1.00  0.00           H
ATOM   2085  HD2 TYR X 137       8.241 -10.794   7.976  1.00  0.00           H
ATOM   2086  HE1 TYR X 137       6.557  -6.860  10.521  1.00  0.00           H
ATOM   2087  HE2 TYR X 137       6.734 -11.135   9.901  1.00  0.00           H
ATOM   2088  HH  TYR X 137       5.508 -10.130  11.587  1.00  0.00           H
ATOM   2089  N   GLU X 138      11.571 -10.307   7.763  0.00  0.00           N
ATOM   2090  CA  GLU X 138      12.230 -11.323   8.506  0.00  0.00           C
ATOM   2091  C   GLU X 138      13.547 -10.915   9.122  0.00  0.00           C
ATOM   2092  O   GLU X 138      13.799 -11.187  10.291  0.00  0.00           O
ATOM   2093  CB  GLU X 138      12.448 -12.562   7.597  0.00  0.00           C
ATOM   2094  CG  GLU X 138      11.203 -13.450   7.348  0.00  0.00           C
ATOM   2095  CD  GLU X 138      10.058 -12.828   6.549  0.00  0.00           C
ATOM   2096  OE1 GLU X 138      10.293 -11.846   5.819  0.00  0.00           O
ATOM   2097  OE2 GLU X 138       8.936 -13.362   6.645  0.00  0.00           O
ATOM   2098  H   GLU X 138      11.334 -10.531   6.806  1.00  0.00           H
ATOM   2099  HA  GLU X 138      11.564 -11.667   9.297  1.00  0.00           H
ATOM   2100  HB3 GLU X 138      13.217 -13.203   8.032  1.00  0.00           H
ATOM   2101  HB2 GLU X 138      12.859 -12.247   6.637  1.00  0.00           H
ATOM   2102  HG3 GLU X 138      10.811 -13.794   8.308  1.00  0.00           H
ATOM   2103  HG2 GLU X 138      11.516 -14.350   6.815  1.00  0.00           H
ATOM   2104  N   GLU X 139      14.368 -10.180   8.375  0.00  0.00           N
ATOM   2105  CA  GLU X 139      15.552  -9.642   8.915  0.00  0.00           C
ATOM   2106  C   GLU X 139      15.303  -8.654  10.059  0.00  0.00           C
ATOM   2107  O   GLU X 139      15.993  -8.696  11.073  0.00  0.00           O
ATOM   2108  CB  GLU X 139      16.469  -9.110   7.792  0.00  0.00           C
ATOM   2109  CG  GLU X 139      17.019 -10.272   6.926  0.00  0.00           C
ATOM   2110  CD  GLU X 139      17.618  -9.841   5.595  0.00  0.00           C
ATOM   2111  OE1 GLU X 139      16.856  -9.236   4.813  0.00  0.00           O
ATOM   2112  OE2 GLU X 139      18.789 -10.195   5.330  0.00  0.00           O
ATOM   2113  H   GLU X 139      14.146 -10.002   7.407  1.00  0.00           H
ATOM   2114  HA  GLU X 139      16.156 -10.463   9.298  1.00  0.00           H
ATOM   2115  HB3 GLU X 139      17.309  -8.576   8.233  1.00  0.00           H
ATOM   2116  HB2 GLU X 139      15.971  -8.365   7.175  1.00  0.00           H
ATOM   2117  HG3 GLU X 139      16.232 -10.993   6.699  1.00  0.00           H
ATOM   2118  HG2 GLU X 139      17.768 -10.816   7.502  1.00  0.00           H
ATOM   2119  N   PHE X 140      14.291  -7.799   9.929  0.00  0.00           N
ATOM   2120  CA  PHE X 140      13.904  -7.022  10.931  0.00  0.00           C
ATOM   2121  C   PHE X 140      13.519  -7.704  12.271  0.00  0.00           C
ATOM   2122  O   PHE X 140      13.935  -7.362  13.373  0.00  0.00           O
ATOM   2123  CB  PHE X 140      12.846  -5.977  10.492  0.00  0.00           C
ATOM   2124  CG  PHE X 140      12.683  -4.874  11.532  0.00  0.00           C
ATOM   2125  CD1 PHE X 140      11.728  -4.989  12.567  0.00  0.00           C
ATOM   2126  CD2 PHE X 140      13.683  -3.881  11.636  0.00  0.00           C
ATOM   2127  CE1 PHE X 140      11.787  -4.138  13.663  0.00  0.00           C
ATOM   2128  CE2 PHE X 140      13.725  -3.043  12.740  0.00  0.00           C
ATOM   2129  CZ  PHE X 140      12.791  -3.183  13.757  0.00  0.00           C
ATOM   2130  H   PHE X 140      13.796  -7.731   9.052  1.00  0.00           H
ATOM   2131  HA  PHE X 140      14.739  -6.357  11.148  1.00  0.00           H
ATOM   2132  HB3 PHE X 140      11.881  -6.438  10.281  1.00  0.00           H
ATOM   2133  HB2 PHE X 140      13.168  -5.497   9.567  1.00  0.00           H
ATOM   2134  HD1 PHE X 140      10.983  -5.772  12.538  1.00  0.00           H
ATOM   2135  HD2 PHE X 140      14.451  -3.799  10.879  1.00  0.00           H
ATOM   2136  HE1 PHE X 140      11.067  -4.226  14.461  1.00  0.00           H
ATOM   2137  HE2 PHE X 140      14.499  -2.293  12.820  1.00  0.00           H
ATOM   2138  HZ  PHE X 140      12.832  -2.532  14.619  1.00  0.00           H
ATOM   2139  N   VAL X 141      12.707  -8.748  12.115  0.00  0.00           N
ATOM   2140  CA  VAL X 141      12.384  -9.467  13.260  0.00  0.00           C
ATOM   2141  C   VAL X 141      13.484 -10.200  13.958  0.00  0.00           C
ATOM   2142  O   VAL X 141      13.619 -10.296  15.177  0.00  0.00           O
ATOM   2143  CB  VAL X 141      11.192 -10.440  12.967  0.00  0.00           C
ATOM   2144  CG1 VAL X 141      10.818 -11.418  14.106  0.00  0.00           C
ATOM   2145  CG2 VAL X 141       9.924  -9.658  12.557  0.00  0.00           C
ATOM   2146  H   VAL X 141      12.357  -8.983  11.197  1.00  0.00           H
ATOM   2147  HA  VAL X 141      12.024  -8.729  13.976  1.00  0.00           H
ATOM   2148  HB  VAL X 141      11.471 -11.056  12.110  1.00  0.00           H
ATOM   2149 HG11 VAL X 141       9.920 -11.985  13.860  1.00  0.00           H
ATOM   2150 HG12 VAL X 141      11.603 -12.151  14.295  1.00  0.00           H
ATOM   2151 HG13 VAL X 141      10.626 -10.885  15.038  1.00  0.00           H
ATOM   2152 HG21 VAL X 141       9.101 -10.331  12.318  1.00  0.00           H
ATOM   2153 HG22 VAL X 141       9.589  -8.999  13.359  1.00  0.00           H
ATOM   2154 HG23 VAL X 141      10.089  -9.040  11.675  1.00  0.00           H
ATOM   2155  N   ARG X 142      14.364 -10.698  13.093  0.00  0.00           N
ATOM   2156  CA  ARG X 142      15.566 -11.365  13.691  0.00  0.00           C
ATOM   2157  C   ARG X 142      16.462 -10.473  14.515  0.00  0.00           C
ATOM   2158  O   ARG X 142      16.915 -10.788  15.610  0.00  0.00           O
ATOM   2159  CB  ARG X 142      16.347 -12.069  12.559  0.00  0.00           C
ATOM   2160  CG  ARG X 142      17.521 -12.946  13.036  0.00  0.00           C
ATOM   2161  CD  ARG X 142      18.227 -13.660  11.875  0.00  0.00           C
ATOM   2162  NE  ARG X 142      19.467 -14.318  12.312  0.00  0.00           N
ATOM   2163  CZ  ARG X 142      20.650 -13.734  12.553  0.00  0.00           C
ATOM   2164  NH1 ARG X 142      20.813 -12.419  12.390  0.00  0.00           N
ATOM   2165  NH2 ARG X 142      21.674 -14.478  12.965  0.00  0.00           N
ATOM   2166  H   ARG X 142      14.199 -10.614  12.100  1.00  0.00           H
ATOM   2167  HA  ARG X 142      15.198 -12.146  14.356  1.00  0.00           H
ATOM   2168  HB3 ARG X 142      16.725 -11.317  11.864  1.00  0.00           H
ATOM   2169  HB2 ARG X 142      15.661 -12.690  11.982  1.00  0.00           H
ATOM   2170  HG3 ARG X 142      17.082 -13.709  13.679  1.00  0.00           H
ATOM   2171  HG2 ARG X 142      18.242 -12.412  13.654  1.00  0.00           H
ATOM   2172  HD3 ARG X 142      18.332 -13.041  10.983  1.00  0.00           H
ATOM   2173  HD2 ARG X 142      17.590 -14.495  11.581  1.00  0.00           H
ATOM   2174  HE  ARG X 142      19.374 -15.318  12.461  1.00  0.00           H
ATOM   2175 HH12 ARG X 142      21.697 -11.963  12.560  1.00  0.00           H
ATOM   2176 HH11 ARG X 142      20.069 -11.835  12.047  1.00  0.00           H
ATOM   2177 HH22 ARG X 142      22.585 -14.087  13.159  1.00  0.00           H
ATOM   2178 HH21 ARG X 142      21.597 -15.476  13.099  1.00  0.00           H
ATOM   2179  N   MET X 143      16.693  -9.279  13.971  0.00  0.00           N
ATOM   2180  CA  MET X 143      17.363  -8.380  14.725  0.00  0.00           C
ATOM   2181  C   MET X 143      16.835  -7.908  16.014  0.00  0.00           C
ATOM   2182  O   MET X 143      17.443  -7.726  17.068  0.00  0.00           O
ATOM   2183  CB  MET X 143      17.546  -7.110  13.843  0.00  0.00           C
ATOM   2184  CG  MET X 143      18.843  -7.073  13.037  0.00  0.00           C
ATOM   2185  SD  MET X 143      20.128  -6.021  13.777  0.00  0.00           S
ATOM   2186  CE  MET X 143      20.700  -7.078  15.136  0.00  0.00           C
ATOM   2187  H   MET X 143      16.372  -9.081  13.034  1.00  0.00           H
ATOM   2188  HA  MET X 143      18.354  -8.793  14.916  1.00  0.00           H
ATOM   2189  HB3 MET X 143      17.531  -6.197  14.443  1.00  0.00           H
ATOM   2190  HB2 MET X 143      16.697  -6.980  13.170  1.00  0.00           H
ATOM   2191  HG3 MET X 143      18.606  -6.662  12.058  1.00  0.00           H
ATOM   2192  HG2 MET X 143      19.235  -8.075  12.852  1.00  0.00           H
ATOM   2193  HE1 MET X 143      21.557  -6.622  15.632  1.00  0.00           H
ATOM   2194  HE2 MET X 143      19.916  -7.220  15.879  1.00  0.00           H
ATOM   2195  HE3 MET X 143      21.005  -8.056  14.760  1.00  0.00           H
ATOM   2196  N   MET X 144      15.518  -7.742  15.901  0.00  0.00           N
ATOM   2197  CA  MET X 144      14.873  -7.359  17.141  0.00  0.00           C
ATOM   2198  C   MET X 144      15.029  -8.393  18.311  0.00  0.00           C
ATOM   2199  O   MET X 144      15.425  -8.238  19.474  0.00  0.00           O
ATOM   2200  CB  MET X 144      13.391  -7.026  16.832  0.00  0.00           C
ATOM   2201  CG  MET X 144      12.544  -6.553  18.028  0.00  0.00           C
ATOM   2202  SD  MET X 144      13.169  -5.092  18.909  0.00  0.00           S
ATOM   2203  CE  MET X 144      13.309  -3.922  17.530  0.00  0.00           C
ATOM   2204  H   MET X 144      15.067  -7.885  15.010  1.00  0.00           H
ATOM   2205  HA  MET X 144      15.376  -6.452  17.473  1.00  0.00           H
ATOM   2206  HB3 MET X 144      12.906  -7.907  16.410  1.00  0.00           H
ATOM   2207  HB2 MET X 144      13.341  -6.279  16.040  1.00  0.00           H
ATOM   2208  HG3 MET X 144      12.426  -7.362  18.750  1.00  0.00           H
ATOM   2209  HG2 MET X 144      11.537  -6.325  17.680  1.00  0.00           H
ATOM   2210  HE1 MET X 144      13.492  -2.917  17.906  1.00  0.00           H
ATOM   2211  HE2 MET X 144      14.137  -4.190  16.874  1.00  0.00           H
ATOM   2212  HE3 MET X 144      12.393  -3.910  16.938  1.00  0.00           H
ATOM   2213  N   VAL X 145      14.652  -9.574  17.825  0.00  0.00           N
ATOM   2214  CA  VAL X 145      14.830 -10.599  18.790  0.00  0.00           C
ATOM   2215  C   VAL X 145      16.175 -11.007  19.222  0.00  0.00           C
ATOM   2216  O   VAL X 145      16.578 -11.283  20.350  0.00  0.00           O
ATOM   2217  CB  VAL X 145      14.051 -11.872  18.300  0.00  0.00           C
ATOM   2218  CG1 VAL X 145      14.231 -13.166  19.132  0.00  0.00           C
ATOM   2219  CG2 VAL X 145      12.538 -11.587  18.172  0.00  0.00           C
ATOM   2220  H   VAL X 145      14.297  -9.642  16.882  1.00  0.00           H
ATOM   2221  HA  VAL X 145      14.293 -10.285  19.686  1.00  0.00           H
ATOM   2222  HB  VAL X 145      14.407 -12.108  17.295  1.00  0.00           H
ATOM   2223 HG11 VAL X 145      13.575 -13.960  18.775  1.00  0.00           H
ATOM   2224 HG12 VAL X 145      15.246 -13.559  19.074  1.00  0.00           H
ATOM   2225 HG13 VAL X 145      13.996 -12.996  20.184  1.00  0.00           H
ATOM   2226 HG21 VAL X 145      12.000 -12.457  17.792  1.00  0.00           H
ATOM   2227 HG22 VAL X 145      12.100 -11.325  19.135  1.00  0.00           H
ATOM   2228 HG23 VAL X 145      12.328 -10.769  17.484  1.00  0.00           H
ATOM   2229  N   SER X 146      16.976 -10.963  18.158  0.00  0.00           N
ATOM   2230  CA  SER X 146      18.401 -11.293  18.483  0.00  0.00           C
ATOM   2231  C   SER X 146      19.038 -10.263  19.499  0.00  0.00           C
ATOM   2232  O   SER X 146      19.652 -10.479  20.554  0.00  0.00           O
ATOM   2233  CB  SER X 146      19.316 -11.502  17.244  0.00  0.00           C
ATOM   2234  OG  SER X 146      19.756 -10.318  16.587  0.00  0.00           O
ATOM   2235  H   SER X 146      16.599 -10.725  17.252  1.00  0.00           H
ATOM   2236  HA  SER X 146      18.382 -12.255  18.995  1.00  0.00           H
ATOM   2237  HB3 SER X 146      18.833 -12.164  16.524  1.00  0.00           H
ATOM   2238  HB2 SER X 146      20.212 -12.041  17.559  1.00  0.00           H
ATOM   2239  HG  SER X 146      20.262 -10.590  15.811  1.00  0.00           H
ATOM   2240  HXT SER X 146      18.875  -9.230  19.190  1.00  0.00           H
END
ATOM      1  N   GLU X   1      23.180  -3.564  41.720  0.00  0.00           N
ATOM      2  CA  GLU X   1      22.362  -2.495  40.691  0.00  0.00           C
ATOM      3  C   GLU X   1      22.171  -2.779  39.468  0.00  0.00           C
ATOM      4  O   GLU X   1      22.706  -3.407  38.552  0.00  0.00           O
ATOM      5  CB  GLU X   1      23.338  -1.251  40.746  0.00  0.00           C
ATOM      6  CG  GLU X   1      22.884   0.084  40.084  0.00  0.00           C
ATOM      7  CD  GLU X   1      23.844   1.244  40.341  0.00  0.00           C
ATOM      8  OE1 GLU X   1      25.043   0.997  40.578  0.00  0.00           O
ATOM      9  OE2 GLU X   1      23.380   2.400  40.314  0.00  0.00           O
ATOM     10  H1  GLU X   1      22.549  -4.296  42.016  1.00  0.00           H
ATOM     11  H2  GLU X   1      23.962  -3.973  41.229  1.00  0.00           H
ATOM     12  H3  GLU X   1      23.516  -3.063  42.530  1.00  0.00           H
ATOM     13  HA  GLU X   1      21.525  -1.980  41.162  1.00  0.00           H
ATOM     14  HB3 GLU X   1      24.319  -1.518  40.345  1.00  0.00           H
ATOM     15  HB2 GLU X   1      23.527  -1.012  41.796  1.00  0.00           H
ATOM     16  HG3 GLU X   1      21.897   0.364  40.456  1.00  0.00           H
ATOM     17  HG2 GLU X   1      22.788  -0.033  39.004  1.00  0.00           H
ATOM     18  N   GLN X   2      20.933  -2.306  39.394  0.00  0.00           N
ATOM     19  CA  GLN X   2      20.400  -2.147  38.239  0.00  0.00           C
ATOM     20  C   GLN X   2      20.628  -2.186  36.484  0.00  0.00           C
ATOM     21  O   GLN X   2      19.894  -2.343  35.496  0.00  0.00           O
ATOM     22  CB  GLN X   2      19.248  -1.122  38.475  0.00  0.00           C
ATOM     23  CG  GLN X   2      18.142  -1.524  39.485  0.00  0.00           C
ATOM     24  CD  GLN X   2      17.395  -2.814  39.131  0.00  0.00           C
ATOM     25  OE1 GLN X   2      17.208  -3.142  37.963  0.00  0.00           O
ATOM     26  NE2 GLN X   2      16.939  -3.552  40.135  0.00  0.00           N
ATOM     27  H   GLN X   2      20.428  -2.078  40.240  1.00  0.00           H
ATOM     28  HA  GLN X   2      19.987  -3.156  38.247  1.00  0.00           H
ATOM     29  HB3 GLN X   2      18.751  -0.880  37.533  1.00  0.00           H
ATOM     30  HB2 GLN X   2      19.680  -0.174  38.800  1.00  0.00           H
ATOM     31  HG3 GLN X   2      17.405  -0.722  39.543  1.00  0.00           H
ATOM     32  HG2 GLN X   2      18.564  -1.610  40.487  1.00  0.00           H
ATOM     33 HE22 GLN X   2      16.430  -4.408  39.956  1.00  0.00           H
ATOM     34 HE21 GLN X   2      17.074  -3.272  41.097  1.00  0.00           H
ATOM     35  N   LEU X   3      21.693  -1.393  36.450  0.00  0.00           N
ATOM     36  CA  LEU X   3      21.875  -1.538  34.894  0.00  0.00           C
ATOM     37  C   LEU X   3      23.284  -0.910  34.777  0.00  0.00           C
ATOM     38  O   LEU X   3      24.067  -0.408  35.582  0.00  0.00           O
ATOM     39  CB  LEU X   3      21.132  -0.347  34.077  0.00  0.00           C
ATOM     40  CG  LEU X   3      19.612  -0.236  33.752  0.00  0.00           C
ATOM     41  CD1 LEU X   3      19.313   1.115  33.074  0.00  0.00           C
ATOM     42  CD2 LEU X   3      19.070  -1.389  32.883  0.00  0.00           C
ATOM     43  H   LEU X   3      22.041  -0.978  37.302  1.00  0.00           H
ATOM     44  HA  LEU X   3      21.751  -2.538  34.480  1.00  0.00           H
ATOM     45  HB3 LEU X   3      21.594  -0.256  33.092  1.00  0.00           H
ATOM     46  HB2 LEU X   3      21.366   0.598  34.577  1.00  0.00           H
ATOM     47  HG  LEU X   3      19.055  -0.218  34.689  1.00  0.00           H
ATOM     48 HD11 LEU X   3      18.281   1.165  32.724  1.00  0.00           H
ATOM     49 HD12 LEU X   3      19.454   1.944  33.768  1.00  0.00           H
ATOM     50 HD13 LEU X   3      19.960   1.289  32.214  1.00  0.00           H
ATOM     51 HD21 LEU X   3      18.190  -1.837  33.344  1.00  0.00           H
ATOM     52 HD22 LEU X   3      18.783  -1.063  31.884  1.00  0.00           H
ATOM     53 HD23 LEU X   3      19.805  -2.182  32.774  1.00  0.00           H
ATOM     54  N   THR X   4      23.690  -1.569  33.696  0.00  0.00           N
ATOM     55  CA  THR X   4      24.926  -1.643  32.933  0.00  0.00           C
ATOM     56  C   THR X   4      25.098  -0.344  32.214  0.00  0.00           C
ATOM     57  O   THR X   4      24.100   0.228  31.790  0.00  0.00           O
ATOM     58  CB  THR X   4      25.049  -2.873  31.991  0.00  0.00           C
ATOM     59  OG1 THR X   4      24.534  -4.034  32.625  0.00  0.00           O
ATOM     60  CG2 THR X   4      26.483  -3.187  31.539  0.00  0.00           C
ATOM     61  H   THR X   4      23.057  -2.196  33.220  1.00  0.00           H
ATOM     62  HA  THR X   4      25.664  -1.536  33.728  1.00  0.00           H
ATOM     63  HB  THR X   4      24.448  -2.700  31.097  1.00  0.00           H
ATOM     64  HG1 THR X   4      23.570  -4.024  32.483  1.00  0.00           H
ATOM     65 HG21 THR X   4      26.516  -4.099  30.940  1.00  0.00           H
ATOM     66 HG22 THR X   4      26.900  -2.394  30.920  1.00  0.00           H
ATOM     67 HG23 THR X   4      27.149  -3.329  32.391  1.00  0.00           H
ATOM     68  N   GLU X   5      26.368   0.075  32.027  0.00  0.00           N
ATOM     69  CA  GLU X   5      26.578   1.255  31.414  0.00  0.00           C
ATOM     70  C   GLU X   5      26.212   1.376  29.930  0.00  0.00           C
ATOM     71  O   GLU X   5      26.165   2.407  29.256  0.00  0.00           O
ATOM     72  CB  GLU X   5      28.112   1.493  31.572  0.00  0.00           C
ATOM     73  CG  GLU X   5      28.681   2.880  31.177  0.00  0.00           C
ATOM     74  CD  GLU X   5      28.173   4.046  32.024  0.00  0.00           C
ATOM     75  OE1 GLU X   5      27.910   3.843  33.226  0.00  0.00           O
ATOM     76  OE2 GLU X   5      28.098   5.169  31.488  0.00  0.00           O
ATOM     77  H   GLU X   5      27.140  -0.494  32.345  1.00  0.00           H
ATOM     78  HA  GLU X   5      26.143   2.074  31.989  1.00  0.00           H
ATOM     79  HB3 GLU X   5      28.649   0.745  30.985  1.00  0.00           H
ATOM     80  HB2 GLU X   5      28.410   1.305  32.606  1.00  0.00           H
ATOM     81  HG3 GLU X   5      28.498   3.091  30.123  1.00  0.00           H
ATOM     82  HG2 GLU X   5      29.767   2.854  31.282  1.00  0.00           H
ATOM     83  N   GLU X   6      25.978   0.165  29.431  0.00  0.00           N
ATOM     84  CA  GLU X   6      25.532   0.044  28.094  0.00  0.00           C
ATOM     85  C   GLU X   6      24.055   0.253  27.964  0.00  0.00           C
ATOM     86  O   GLU X   6      23.552   0.957  27.095  0.00  0.00           O
ATOM     87  CB  GLU X   6      26.063  -1.229  27.405  0.00  0.00           C
ATOM     88  CG  GLU X   6      27.603  -1.356  27.445  0.00  0.00           C
ATOM     89  CD  GLU X   6      28.148  -2.590  26.727  0.00  0.00           C
ATOM     90  OE1 GLU X   6      27.357  -3.469  26.329  0.00  0.00           O
ATOM     91  OE2 GLU X   6      29.382  -2.670  26.573  0.00  0.00           O
ATOM     92  H   GLU X   6      26.119  -0.653  30.005  1.00  0.00           H
ATOM     93  HA  GLU X   6      25.902   0.980  27.676  1.00  0.00           H
ATOM     94  HB3 GLU X   6      25.726  -1.235  26.366  1.00  0.00           H
ATOM     95  HB2 GLU X   6      25.612  -2.106  27.871  1.00  0.00           H
ATOM     96  HG3 GLU X   6      27.953  -1.389  28.476  1.00  0.00           H
ATOM     97  HG2 GLU X   6      28.050  -0.467  26.995  1.00  0.00           H
ATOM     98  N   GLN X   7      23.329  -0.307  28.929  0.00  0.00           N
ATOM     99  CA  GLN X   7      21.974  -0.042  28.978  0.00  0.00           C
ATOM    100  C   GLN X   7      21.565   1.394  29.219  0.00  0.00           C
ATOM    101  O   GLN X   7      20.669   1.921  28.569  0.00  0.00           O
ATOM    102  CB  GLN X   7      21.280  -1.031  29.936  0.00  0.00           C
ATOM    103  CG  GLN X   7      21.432  -2.519  29.543  0.00  0.00           C
ATOM    104  CD  GLN X   7      21.260  -3.458  30.738  0.00  0.00           C
ATOM    105  OE1 GLN X   7      21.953  -3.328  31.748  0.00  0.00           O
ATOM    106  NE2 GLN X   7      20.366  -4.432  30.636  0.00  0.00           N
ATOM    107  H   GLN X   7      23.771  -0.912  29.607  1.00  0.00           H
ATOM    108  HA  GLN X   7      21.700  -0.165  27.931  1.00  0.00           H
ATOM    109  HB3 GLN X   7      20.220  -0.789  30.015  1.00  0.00           H
ATOM    110  HB2 GLN X   7      21.691  -0.868  30.932  1.00  0.00           H
ATOM    111  HG3 GLN X   7      22.425  -2.721  29.143  1.00  0.00           H
ATOM    112  HG2 GLN X   7      20.732  -2.765  28.744  1.00  0.00           H
ATOM    113 HE22 GLN X   7      20.224  -5.080  31.396  1.00  0.00           H
ATOM    114 HE21 GLN X   7      19.808  -4.543  29.802  1.00  0.00           H
ATOM    115  N   ILE X   8      22.296   2.076  30.098  0.00  0.00           N
ATOM    116  CA  ILE X   8      22.118   3.412  30.268  0.00  0.00           C
ATOM    117  C   ILE X   8      22.389   4.325  29.092  0.00  0.00           C
ATOM    118  O   ILE X   8      21.781   5.378  28.919  0.00  0.00           O
ATOM    119  CB  ILE X   8      22.986   3.872  31.494  0.00  0.00           C
ATOM    120  CG1 ILE X   8      22.525   3.170  32.801  0.00  0.00           C
ATOM    121  CG2 ILE X   8      23.058   5.398  31.745  0.00  0.00           C
ATOM    122  CD1 ILE X   8      23.540   3.249  33.952  0.00  0.00           C
ATOM    123  H   ILE X   8      22.995   1.600  30.651  1.00  0.00           H
ATOM    124  HA  ILE X   8      21.088   3.574  30.587  1.00  0.00           H
ATOM    125  HB  ILE X   8      24.010   3.545  31.299  1.00  0.00           H
ATOM    126 HG13 ILE X   8      22.317   2.115  32.630  1.00  0.00           H
ATOM    127 HG12 ILE X   8      21.576   3.598  33.125  1.00  0.00           H
ATOM    128 HG21 ILE X   8      23.626   5.632  32.645  1.00  0.00           H
ATOM    129 HG22 ILE X   8      23.558   5.922  30.931  1.00  0.00           H
ATOM    130 HG23 ILE X   8      22.063   5.827  31.863  1.00  0.00           H
ATOM    131 HD11 ILE X   8      23.473   2.367  34.588  1.00  0.00           H
ATOM    132 HD12 ILE X   8      24.566   3.309  33.587  1.00  0.00           H
ATOM    133 HD13 ILE X   8      23.357   4.122  34.579  1.00  0.00           H
ATOM    134  N   ALA X   9      23.349   3.893  28.276  0.00  0.00           N
ATOM    135  CA  ALA X   9      23.644   4.581  27.090  0.00  0.00           C
ATOM    136  C   ALA X   9      22.490   4.458  26.104  0.00  0.00           C
ATOM    137  O   ALA X   9      22.138   5.368  25.377  0.00  0.00           O
ATOM    138  CB  ALA X   9      24.973   4.099  26.491  0.00  0.00           C
ATOM    139  H   ALA X   9      23.874   3.062  28.510  1.00  0.00           H
ATOM    140  HA  ALA X   9      23.723   5.637  27.350  1.00  0.00           H
ATOM    141  HB1 ALA X   9      25.213   4.656  25.586  1.00  0.00           H
ATOM    142  HB2 ALA X   9      25.796   4.244  27.191  1.00  0.00           H
ATOM    143  HB3 ALA X   9      24.940   3.043  26.225  1.00  0.00           H
ATOM    144  N   GLU X  10      21.849   3.297  26.144  0.00  0.00           N
ATOM    145  CA  GLU X  10      20.669   3.122  25.410  0.00  0.00           C
ATOM    146  C   GLU X  10      19.502   4.011  25.843  0.00  0.00           C
ATOM    147  O   GLU X  10      18.808   4.673  25.078  0.00  0.00           O
ATOM    148  CB  GLU X  10      20.279   1.616  25.425  0.00  0.00           C
ATOM    149  CG  GLU X  10      19.197   1.176  24.411  0.00  0.00           C
ATOM    150  CD  GLU X  10      19.638   1.237  22.950  0.00  0.00           C
ATOM    151  OE1 GLU X  10      20.805   0.908  22.662  0.00  0.00           O
ATOM    152  OE2 GLU X  10      18.787   1.557  22.099  0.00  0.00           O
ATOM    153  H   GLU X  10      22.212   2.539  26.705  1.00  0.00           H
ATOM    154  HA  GLU X  10      20.882   3.319  24.359  1.00  0.00           H
ATOM    155  HB3 GLU X  10      19.890   1.339  26.400  1.00  0.00           H
ATOM    156  HB2 GLU X  10      21.169   1.000  25.286  1.00  0.00           H
ATOM    157  HG3 GLU X  10      18.292   1.770  24.544  1.00  0.00           H
ATOM    158  HG2 GLU X  10      18.912   0.145  24.623  1.00  0.00           H
ATOM    159  N   PHE X  11      19.321   4.035  27.161  0.00  0.00           N
ATOM    160  CA  PHE X  11      18.306   4.866  27.636  0.00  0.00           C
ATOM    161  C   PHE X  11      18.540   6.346  27.455  0.00  0.00           C
ATOM    162  O   PHE X  11      17.661   7.161  27.176  0.00  0.00           O
ATOM    163  CB  PHE X  11      18.074   4.567  29.141  0.00  0.00           C
ATOM    164  CG  PHE X  11      17.124   3.421  29.455  0.00  0.00           C
ATOM    165  CD1 PHE X  11      17.609   2.157  29.849  0.00  0.00           C
ATOM    166  CD2 PHE X  11      15.738   3.591  29.260  0.00  0.00           C
ATOM    167  CE1 PHE X  11      16.723   1.112  30.077  0.00  0.00           C
ATOM    168  CE2 PHE X  11      14.868   2.533  29.489  0.00  0.00           C
ATOM    169  CZ  PHE X  11      15.358   1.300  29.900  0.00  0.00           C
ATOM    170  H   PHE X  11      19.904   3.469  27.762  1.00  0.00           H
ATOM    171  HA  PHE X  11      17.384   4.603  27.117  1.00  0.00           H
ATOM    172  HB3 PHE X  11      17.666   5.446  29.634  1.00  0.00           H
ATOM    173  HB2 PHE X  11      19.025   4.395  29.647  1.00  0.00           H
ATOM    174  HD1 PHE X  11      18.665   1.996  29.998  1.00  0.00           H
ATOM    175  HD2 PHE X  11      15.352   4.547  28.937  1.00  0.00           H
ATOM    176  HE1 PHE X  11      17.098   0.148  30.392  1.00  0.00           H
ATOM    177  HE2 PHE X  11      13.806   2.668  29.343  1.00  0.00           H
ATOM    178  HZ  PHE X  11      14.674   0.482  30.077  1.00  0.00           H
ATOM    179  N   LYS X  12      19.825   6.679  27.563  0.00  0.00           N
ATOM    180  CA  LYS X  12      20.197   8.077  27.319  0.00  0.00           C
ATOM    181  C   LYS X  12      19.960   8.576  25.940  0.00  0.00           C
ATOM    182  O   LYS X  12      19.478   9.692  25.777  0.00  0.00           O
ATOM    183  CB  LYS X  12      21.666   8.338  27.728  0.00  0.00           C
ATOM    184  CG  LYS X  12      21.878   8.561  29.238  0.00  0.00           C
ATOM    185  CD  LYS X  12      23.367   8.749  29.584  0.00  0.00           C
ATOM    186  CE  LYS X  12      23.611   9.086  31.068  0.00  0.00           C
ATOM    187  NZ  LYS X  12      25.043   9.250  31.375  0.00  0.00           N
ATOM    188  H   LYS X  12      20.509   5.977  27.807  1.00  0.00           H
ATOM    189  HA  LYS X  12      19.566   8.679  27.973  1.00  0.00           H
ATOM    190  HB3 LYS X  12      22.023   9.246  27.237  1.00  0.00           H
ATOM    191  HB2 LYS X  12      22.304   7.539  27.353  1.00  0.00           H
ATOM    192  HG3 LYS X  12      21.463   7.729  29.806  1.00  0.00           H
ATOM    193  HG2 LYS X  12      21.317   9.443  29.550  1.00  0.00           H
ATOM    194  HD3 LYS X  12      23.783   9.538  28.957  1.00  0.00           H
ATOM    195  HD2 LYS X  12      23.905   7.836  29.320  1.00  0.00           H
ATOM    196  HE3 LYS X  12      23.206   8.298  31.703  1.00  0.00           H
ATOM    197  HE2 LYS X  12      23.087  10.005  31.334  1.00  0.00           H
ATOM    198  HZ1 LYS X  12      25.160   9.472  32.348  1.00  0.00           H
ATOM    199  HZ2 LYS X  12      25.556   8.407  31.185  1.00  0.00           H
ATOM    200  HZ3 LYS X  12      25.442   9.999  30.838  1.00  0.00           H
ATOM    201  N   GLU X  13      20.169   7.741  24.923  0.00  0.00           N
ATOM    202  CA  GLU X  13      19.829   8.053  23.614  0.00  0.00           C
ATOM    203  C   GLU X  13      18.348   8.361  23.452  0.00  0.00           C
ATOM    204  O   GLU X  13      17.960   9.364  22.835  0.00  0.00           O
ATOM    205  CB  GLU X  13      20.321   6.963  22.640  0.00  0.00           C
ATOM    206  CG  GLU X  13      21.851   7.018  22.418  0.00  0.00           C
ATOM    207  CD  GLU X  13      22.389   5.961  21.457  0.00  0.00           C
ATOM    208  OE1 GLU X  13      21.611   5.430  20.640  0.00  0.00           O
ATOM    209  OE2 GLU X  13      23.609   5.710  21.497  0.00  0.00           O
ATOM    210  H   GLU X  13      20.592   6.840  25.090  1.00  0.00           H
ATOM    211  HA  GLU X  13      20.384   8.948  23.333  1.00  0.00           H
ATOM    212  HB3 GLU X  13      19.816   7.079  21.679  1.00  0.00           H
ATOM    213  HB2 GLU X  13      20.041   5.974  23.007  1.00  0.00           H
ATOM    214  HG3 GLU X  13      22.373   6.925  23.369  1.00  0.00           H
ATOM    215  HG2 GLU X  13      22.125   7.996  22.019  1.00  0.00           H
ATOM    216  N   ALA X  14      17.517   7.525  24.069  0.00  0.00           N
ATOM    217  CA  ALA X  14      16.125   7.761  24.085  0.00  0.00           C
ATOM    218  C   ALA X  14      15.748   9.073  24.720  0.00  0.00           C
ATOM    219  O   ALA X  14      14.965   9.868  24.184  0.00  0.00           O
ATOM    220  CB  ALA X  14      15.392   6.580  24.743  0.00  0.00           C
ATOM    221  H   ALA X  14      17.879   6.705  24.535  1.00  0.00           H
ATOM    222  HA  ALA X  14      15.790   7.794  23.049  1.00  0.00           H
ATOM    223  HB1 ALA X  14      14.312   6.712  24.671  1.00  0.00           H
ATOM    224  HB2 ALA X  14      15.636   5.637  24.252  1.00  0.00           H
ATOM    225  HB3 ALA X  14      15.633   6.479  25.799  1.00  0.00           H
ATOM    226  N   PHE X  15      16.382   9.339  25.861  0.00  0.00           N
ATOM    227  CA  PHE X  15      16.175  10.614  26.514  0.00  0.00           C
ATOM    228  C   PHE X  15      16.605  11.823  25.682  0.00  0.00           C
ATOM    229  O   PHE X  15      16.019  12.919  25.688  0.00  0.00           O
ATOM    230  CB  PHE X  15      16.581  10.513  27.986  0.00  0.00           C
ATOM    231  CG  PHE X  15      15.729   9.465  28.725  0.00  0.00           C
ATOM    232  CD1 PHE X  15      14.318   9.565  28.752  0.00  0.00           C
ATOM    233  CD2 PHE X  15      16.326   8.363  29.376  0.00  0.00           C
ATOM    234  CE1 PHE X  15      13.556   8.558  29.324  0.00  0.00           C
ATOM    235  CE2 PHE X  15      15.539   7.381  29.963  0.00  0.00           C
ATOM    236  CZ  PHE X  15      14.161   7.469  29.928  0.00  0.00           C
ATOM    237  H   PHE X  15      17.002   8.653  26.266  1.00  0.00           H
ATOM    238  HA  PHE X  15      15.099  10.712  26.655  1.00  0.00           H
ATOM    239  HB3 PHE X  15      16.446  11.491  28.442  1.00  0.00           H
ATOM    240  HB2 PHE X  15      17.639  10.262  28.074  1.00  0.00           H
ATOM    241  HD1 PHE X  15      13.808  10.409  28.311  1.00  0.00           H
ATOM    242  HD2 PHE X  15      17.401   8.272  29.412  1.00  0.00           H
ATOM    243  HE1 PHE X  15      12.483   8.628  29.291  1.00  0.00           H
ATOM    244  HE2 PHE X  15      15.989   6.530  30.443  1.00  0.00           H
ATOM    245  HZ  PHE X  15      13.564   6.690  30.379  1.00  0.00           H
ATOM    246  N   ALA X  16      17.679  11.567  24.937  0.00  0.00           N
ATOM    247  CA  ALA X  16      18.218  12.617  24.125  0.00  0.00           C
ATOM    248  C   ALA X  16      17.352  13.071  22.931  0.00  0.00           C
ATOM    249  O   ALA X  16      17.562  14.107  22.318  0.00  0.00           O
ATOM    250  CB  ALA X  16      19.601  12.186  23.606  0.00  0.00           C
ATOM    251  H   ALA X  16      18.096  10.647  24.951  1.00  0.00           H
ATOM    252  HA  ALA X  16      18.438  13.479  24.754  1.00  0.00           H
ATOM    253  HB1 ALA X  16      20.088  13.005  23.074  1.00  0.00           H
ATOM    254  HB2 ALA X  16      20.263  11.900  24.425  1.00  0.00           H
ATOM    255  HB3 ALA X  16      19.539  11.348  22.915  1.00  0.00           H
ATOM    256  N   LEU X  17      16.367  12.242  22.595  0.00  0.00           N
ATOM    257  CA  LEU X  17      15.495  12.649  21.575  0.00  0.00           C
ATOM    258  C   LEU X  17      14.726  13.964  22.002  0.00  0.00           C
ATOM    259  O   LEU X  17      14.439  14.951  21.329  0.00  0.00           O
ATOM    260  CB  LEU X  17      14.521  11.519  21.172  0.00  0.00           C
ATOM    261  CG  LEU X  17      15.186  10.251  20.591  0.00  0.00           C
ATOM    262  CD1 LEU X  17      14.151   9.122  20.403  0.00  0.00           C
ATOM    263  CD2 LEU X  17      15.984  10.538  19.301  0.00  0.00           C
ATOM    264  H   LEU X  17      16.267  11.356  23.071  1.00  0.00           H
ATOM    265  HA  LEU X  17      16.129  12.930  20.734  1.00  0.00           H
ATOM    266  HB3 LEU X  17      13.804  11.908  20.445  1.00  0.00           H
ATOM    267  HB2 LEU X  17      13.928  11.241  22.044  1.00  0.00           H
ATOM    268  HG  LEU X  17      15.894   9.887  21.335  1.00  0.00           H
ATOM    269 HD11 LEU X  17      14.482   8.208  20.897  1.00  0.00           H
ATOM    270 HD12 LEU X  17      13.180   9.378  20.829  1.00  0.00           H
ATOM    271 HD13 LEU X  17      13.978   8.877  19.354  1.00  0.00           H
ATOM    272 HD21 LEU X  17      15.819   9.789  18.527  1.00  0.00           H
ATOM    273 HD22 LEU X  17      15.732  11.505  18.867  1.00  0.00           H
ATOM    274 HD23 LEU X  17      17.055  10.543  19.509  1.00  0.00           H
ATOM    275  N   PHE X  18      14.324  13.797  23.259  0.00  0.00           N
ATOM    276  CA  PHE X  18      13.584  14.936  23.749  0.00  0.00           C
ATOM    277  C   PHE X  18      14.207  15.998  24.690  0.00  0.00           C
ATOM    278  O   PHE X  18      13.551  16.738  25.415  0.00  0.00           O
ATOM    279  CB  PHE X  18      12.500  14.265  24.661  0.00  0.00           C
ATOM    280  CG  PHE X  18      11.554  13.223  24.074  0.00  0.00           C
ATOM    281  CD1 PHE X  18      10.290  13.604  23.577  0.00  0.00           C
ATOM    282  CD2 PHE X  18      11.951  11.872  23.967  0.00  0.00           C
ATOM    283  CE1 PHE X  18       9.435  12.645  23.050  0.00  0.00           C
ATOM    284  CE2 PHE X  18      11.092  10.934  23.414  0.00  0.00           C
ATOM    285  CZ  PHE X  18       9.836  11.317  22.964  0.00  0.00           C
ATOM    286  H   PHE X  18      14.548  12.944  23.751  1.00  0.00           H
ATOM    287  HA  PHE X  18      12.957  15.384  22.978  1.00  0.00           H
ATOM    288  HB3 PHE X  18      11.854  15.016  25.123  1.00  0.00           H
ATOM    289  HB2 PHE X  18      13.005  13.775  25.495  1.00  0.00           H
ATOM    290  HD1 PHE X  18       9.967  14.635  23.631  1.00  0.00           H
ATOM    291  HD2 PHE X  18      12.921  11.557  24.326  1.00  0.00           H
ATOM    292  HE1 PHE X  18       8.454  12.933  22.699  1.00  0.00           H
ATOM    293  HE2 PHE X  18      11.402   9.900  23.340  1.00  0.00           H
ATOM    294  HZ  PHE X  18       9.167  10.579  22.542  1.00  0.00           H
ATOM    295  N   ASP X  19      15.532  15.982  24.653  0.00  0.00           N
ATOM    296  CA  ASP X  19      16.372  16.861  25.332  0.00  0.00           C
ATOM    297  C   ASP X  19      17.233  17.445  24.203  0.00  0.00           C
ATOM    298  O   ASP X  19      18.437  17.247  24.117  0.00  0.00           O
ATOM    299  CB  ASP X  19      17.421  16.179  26.284  0.00  0.00           C
ATOM    300  CG  ASP X  19      17.002  15.517  27.582  0.00  0.00           C
ATOM    301  OD1 ASP X  19      16.192  16.126  28.296  0.00  0.00           O
ATOM    302  OD2 ASP X  19      17.740  14.592  27.983  0.00  0.00           O
ATOM    303  H   ASP X  19      16.014  15.291  24.096  1.00  0.00           H
ATOM    304  HA  ASP X  19      15.856  17.604  25.940  1.00  0.00           H
ATOM    305  HB3 ASP X  19      18.182  16.906  26.575  1.00  0.00           H
ATOM    306  HB2 ASP X  19      17.937  15.402  25.719  1.00  0.00           H
ATOM    307  N   LYS X  20      16.547  18.185  23.317  0.00  0.00           N
ATOM    308  CA  LYS X  20      17.179  18.770  22.220  0.00  0.00           C
ATOM    309  C   LYS X  20      18.511  19.429  22.453  0.00  0.00           C
ATOM    310  O   LYS X  20      19.551  19.216  21.837  0.00  0.00           O
ATOM    311  CB  LYS X  20      16.177  19.710  21.504  0.00  0.00           C
ATOM    312  CG  LYS X  20      14.893  19.033  20.952  0.00  0.00           C
ATOM    313  CD  LYS X  20      14.877  18.839  19.422  0.00  0.00           C
ATOM    314  CE  LYS X  20      15.763  17.697  18.882  0.00  0.00           C
ATOM    315  NZ  LYS X  20      15.152  16.363  19.044  0.00  0.00           N
ATOM    316  H   LYS X  20      15.554  18.326  23.438  1.00  0.00           H
ATOM    317  HA  LYS X  20      17.398  17.937  21.552  1.00  0.00           H
ATOM    318  HB3 LYS X  20      16.682  20.248  20.700  1.00  0.00           H
ATOM    319  HB2 LYS X  20      15.877  20.489  22.209  1.00  0.00           H
ATOM    320  HG3 LYS X  20      14.042  19.665  21.216  1.00  0.00           H
ATOM    321  HG2 LYS X  20      14.697  18.083  21.448  1.00  0.00           H
ATOM    322  HD3 LYS X  20      15.188  19.771  18.946  1.00  0.00           H
ATOM    323  HD2 LYS X  20      13.847  18.695  19.091  1.00  0.00           H
ATOM    324  HE3 LYS X  20      16.753  17.718  19.338  1.00  0.00           H
ATOM    325  HE2 LYS X  20      15.922  17.850  17.813  1.00  0.00           H
ATOM    326  HZ1 LYS X  20      15.765  15.669  18.651  1.00  0.00           H
ATOM    327  HZ2 LYS X  20      14.981  16.108  20.012  1.00  0.00           H
ATOM    328  HZ3 LYS X  20      14.280  16.313  18.549  1.00  0.00           H
ATOM    329  N   ASP X  21      18.438  20.271  23.476  0.00  0.00           N
ATOM    330  CA  ASP X  21      19.641  20.971  23.842  0.00  0.00           C
ATOM    331  C   ASP X  21      20.966  20.238  24.370  0.00  0.00           C
ATOM    332  O   ASP X  21      22.153  20.569  24.256  0.00  0.00           O
ATOM    333  CB  ASP X  21      19.377  22.254  24.679  0.00  0.00           C
ATOM    334  CG  ASP X  21      18.588  23.367  23.974  0.00  0.00           C
ATOM    335  OD1 ASP X  21      18.558  23.408  22.727  0.00  0.00           O
ATOM    336  OD2 ASP X  21      18.104  24.281  24.671  0.00  0.00           O
ATOM    337  H   ASP X  21      17.563  20.399  23.964  1.00  0.00           H
ATOM    338  HA  ASP X  21      19.970  21.372  22.884  1.00  0.00           H
ATOM    339  HB3 ASP X  21      20.325  22.683  25.009  1.00  0.00           H
ATOM    340  HB2 ASP X  21      18.831  21.961  25.578  1.00  0.00           H
ATOM    341  N   GLY X  22      20.586  19.202  25.126  0.00  0.00           N
ATOM    342  CA  GLY X  22      21.248  18.389  25.981  0.00  0.00           C
ATOM    343  C   GLY X  22      21.665  18.959  27.227  0.00  0.00           C
ATOM    344  O   GLY X  22      22.810  18.910  27.680  0.00  0.00           O
ATOM    345  H   GLY X  22      19.624  18.897  25.117  1.00  0.00           H
ATOM    346  HA3 GLY X  22      22.114  17.964  25.473  1.00  0.00           H
ATOM    347  HA2 GLY X  22      20.641  17.505  26.176  1.00  0.00           H
ATOM    348  N   ASP X  23      20.653  19.526  27.878  0.00  0.00           N
ATOM    349  CA  ASP X  23      20.844  20.148  29.149  0.00  0.00           C
ATOM    350  C   ASP X  23      20.611  19.365  30.355  0.00  0.00           C
ATOM    351  O   ASP X  23      20.787  19.727  31.503  0.00  0.00           O
ATOM    352  CB  ASP X  23      19.920  21.406  29.287  0.00  0.00           C
ATOM    353  CG  ASP X  23      20.267  22.630  28.431  0.00  0.00           C
ATOM    354  OD1 ASP X  23      21.353  22.680  27.821  0.00  0.00           O
ATOM    355  OD2 ASP X  23      19.488  23.602  28.493  0.00  0.00           O
ATOM    356  H   ASP X  23      19.727  19.522  27.474  1.00  0.00           H
ATOM    357  HA  ASP X  23      21.803  20.665  29.194  1.00  0.00           H
ATOM    358  HB3 ASP X  23      19.922  21.774  30.316  1.00  0.00           H
ATOM    359  HB2 ASP X  23      18.894  21.113  29.057  1.00  0.00           H
ATOM    360  N   GLY X  24      20.084  18.187  30.076  0.00  0.00           N
ATOM    361  CA  GLY X  24      19.825  17.272  31.213  0.00  0.00           C
ATOM    362  C   GLY X  24      18.230  17.096  31.448  0.00  0.00           C
ATOM    363  O   GLY X  24      17.693  16.026  31.749  0.00  0.00           O
ATOM    364  H   GLY X  24      19.873  17.942  29.120  1.00  0.00           H
ATOM    365  HA3 GLY X  24      20.283  17.676  32.116  1.00  0.00           H
ATOM    366  HA2 GLY X  24      20.271  16.299  31.005  1.00  0.00           H
ATOM    367  N   THR X  25      17.624  18.281  31.553  0.00  0.00           N
ATOM    368  CA  THR X  25      16.253  18.233  31.535  0.00  0.00           C
ATOM    369  C   THR X  25      15.296  18.513  30.496  0.00  0.00           C
ATOM    370  O   THR X  25      15.645  19.194  29.530  0.00  0.00           O
ATOM    371  CB  THR X  25      15.878  19.222  32.704  0.00  0.00           C
ATOM    372  OG1 THR X  25      15.933  20.606  32.390  0.00  0.00           O
ATOM    373  CG2 THR X  25      16.687  19.040  34.013  0.00  0.00           C
ATOM    374  H   THR X  25      18.174  19.124  31.637  1.00  0.00           H
ATOM    375  HA  THR X  25      15.911  17.383  32.124  1.00  0.00           H
ATOM    376  HB  THR X  25      14.853  18.992  32.990  1.00  0.00           H
ATOM    377  HG1 THR X  25      15.566  21.077  33.153  1.00  0.00           H
ATOM    378 HG21 THR X  25      16.260  19.605  34.840  1.00  0.00           H
ATOM    379 HG22 THR X  25      16.700  17.995  34.319  1.00  0.00           H
ATOM    380 HG23 THR X  25      17.725  19.362  33.914  1.00  0.00           H
ATOM    381  N   ILE X  26      14.121  17.899  30.537  0.00  0.00           N
ATOM    382  CA  ILE X  26      13.097  17.964  29.527  0.00  0.00           C
ATOM    383  C   ILE X  26      12.199  19.092  29.656  0.00  0.00           C
ATOM    384  O   ILE X  26      11.458  18.976  30.632  0.00  0.00           O
ATOM    385  CB  ILE X  26      12.279  16.629  29.370  0.00  0.00           C
ATOM    386  CG1 ILE X  26      13.068  15.290  29.481  0.00  0.00           C
ATOM    387  CG2 ILE X  26      11.272  16.622  28.210  0.00  0.00           C
ATOM    388  CD1 ILE X  26      13.321  14.529  28.176  0.00  0.00           C
ATOM    389  H   ILE X  26      13.880  17.324  31.332  1.00  0.00           H
ATOM    390  HA  ILE X  26      13.629  18.126  28.589  1.00  0.00           H
ATOM    391  HB  ILE X  26      11.625  16.620  30.219  1.00  0.00           H
ATOM    392 HG13 ILE X  26      12.504  14.603  30.107  1.00  0.00           H
ATOM    393 HG12 ILE X  26      14.015  15.421  30.005  1.00  0.00           H
ATOM    394 HG21 ILE X  26      10.673  15.711  28.204  1.00  0.00           H
ATOM    395 HG22 ILE X  26      10.581  17.452  28.315  1.00  0.00           H
ATOM    396 HG23 ILE X  26      11.760  16.717  27.242  1.00  0.00           H
ATOM    397 HD11 ILE X  26      14.034  13.719  28.338  1.00  0.00           H
ATOM    398 HD12 ILE X  26      12.406  14.089  27.779  1.00  0.00           H
ATOM    399 HD13 ILE X  26      13.752  15.186  27.425  1.00  0.00           H
ATOM    400  N   THR X  27      12.159  20.162  28.857  0.00  0.00           N
ATOM    401  CA  THR X  27      11.016  21.090  29.571  0.00  0.00           C
ATOM    402  C   THR X  27       9.617  20.807  28.798  0.00  0.00           C
ATOM    403  O   THR X  27       9.420  19.858  28.053  0.00  0.00           O
ATOM    404  CB  THR X  27      11.479  22.558  29.276  0.00  0.00           C
ATOM    405  OG1 THR X  27      11.752  22.693  27.882  0.00  0.00           O
ATOM    406  CG2 THR X  27      12.758  23.000  29.998  0.00  0.00           C
ATOM    407  H   THR X  27      12.765  20.212  28.050  1.00  0.00           H
ATOM    408  HA  THR X  27      10.913  20.787  30.613  1.00  0.00           H
ATOM    409  HB  THR X  27      10.706  23.281  29.535  1.00  0.00           H
ATOM    410  HG1 THR X  27      12.600  22.222  27.704  1.00  0.00           H
ATOM    411 HG21 THR X  27      12.522  23.399  30.980  1.00  0.00           H
ATOM    412 HG22 THR X  27      13.477  22.187  30.111  1.00  0.00           H
ATOM    413 HG23 THR X  27      13.259  23.811  29.467  1.00  0.00           H
ATOM    414  N   THR X  28       8.743  21.776  29.002  0.00  0.00           N
ATOM    415  CA  THR X  28       7.537  21.710  28.360  0.00  0.00           C
ATOM    416  C   THR X  28       7.646  22.315  26.927  0.00  0.00           C
ATOM    417  O   THR X  28       6.778  22.210  26.057  0.00  0.00           O
ATOM    418  CB  THR X  28       6.484  22.565  29.130  0.00  0.00           C
ATOM    419  OG1 THR X  28       6.951  23.884  29.396  0.00  0.00           O
ATOM    420  CG2 THR X  28       6.090  21.960  30.482  0.00  0.00           C
ATOM    421  H   THR X  28       8.973  22.541  29.621  1.00  0.00           H
ATOM    422  HA  THR X  28       7.170  20.684  28.324  1.00  0.00           H
ATOM    423  HB  THR X  28       5.577  22.647  28.526  1.00  0.00           H
ATOM    424  HG1 THR X  28       6.920  24.393  28.574  1.00  0.00           H
ATOM    425 HG21 THR X  28       5.283  22.527  30.948  1.00  0.00           H
ATOM    426 HG22 THR X  28       5.738  20.934  30.365  1.00  0.00           H
ATOM    427 HG23 THR X  28       6.928  21.952  31.176  1.00  0.00           H
ATOM    428  N   LYS X  29       8.775  22.996  26.755  0.00  0.00           N
ATOM    429  CA  LYS X  29       9.101  23.586  25.495  0.00  0.00           C
ATOM    430  C   LYS X  29       9.687  22.478  24.571  0.00  0.00           C
ATOM    431  O   LYS X  29       9.346  22.318  23.403  0.00  0.00           O
ATOM    432  CB  LYS X  29      10.011  24.821  25.671  0.00  0.00           C
ATOM    433  CG  LYS X  29      10.349  25.556  24.360  0.00  0.00           C
ATOM    434  CD  LYS X  29      11.192  26.820  24.594  0.00  0.00           C
ATOM    435  CE  LYS X  29      11.537  27.558  23.285  0.00  0.00           C
ATOM    436  NZ  LYS X  29      12.345  28.766  23.521  0.00  0.00           N
ATOM    437  H   LYS X  29       9.422  23.104  27.522  1.00  0.00           H
ATOM    438  HA  LYS X  29       8.150  23.874  25.047  1.00  0.00           H
ATOM    439  HB3 LYS X  29      10.940  24.528  26.161  1.00  0.00           H
ATOM    440  HB2 LYS X  29       9.519  25.522  26.347  1.00  0.00           H
ATOM    441  HG3 LYS X  29       9.424  25.821  23.847  1.00  0.00           H
ATOM    442  HG2 LYS X  29      10.889  24.886  23.689  1.00  0.00           H
ATOM    443  HD3 LYS X  29      12.111  26.545  25.115  1.00  0.00           H
ATOM    444  HD2 LYS X  29      10.652  27.492  25.262  1.00  0.00           H
ATOM    445  HE3 LYS X  29      10.623  27.843  22.764  1.00  0.00           H
ATOM    446  HE2 LYS X  29      12.088  26.894  22.615  1.00  0.00           H
ATOM    447  HZ1 LYS X  29      12.549  29.217  22.647  1.00  0.00           H
ATOM    448  HZ2 LYS X  29      11.852  29.422  24.100  1.00  0.00           H
ATOM    449  HZ3 LYS X  29      13.218  28.536  23.962  1.00  0.00           H
ATOM    450  N   GLU X  30      10.583  21.688  25.159  0.00  0.00           N
ATOM    451  CA  GLU X  30      11.087  20.615  24.405  0.00  0.00           C
ATOM    452  C   GLU X  30      10.130  19.530  23.964  0.00  0.00           C
ATOM    453  O   GLU X  30      10.235  18.875  22.931  0.00  0.00           O
ATOM    454  CB  GLU X  30      12.316  20.062  25.133  0.00  0.00           C
ATOM    455  CG  GLU X  30      13.509  21.036  24.980  0.00  0.00           C
ATOM    456  CD  GLU X  30      14.503  20.936  26.116  0.00  0.00           C
ATOM    457  OE1 GLU X  30      14.091  21.335  27.224  0.00  0.00           O
ATOM    458  OE2 GLU X  30      15.654  20.532  25.854  0.00  0.00           O
ATOM    459  H   GLU X  30      10.872  21.873  26.109  1.00  0.00           H
ATOM    460  HA  GLU X  30      11.547  21.030  23.509  1.00  0.00           H
ATOM    461  HB3 GLU X  30      12.604  19.095  24.719  1.00  0.00           H
ATOM    462  HB2 GLU X  30      12.074  19.872  26.178  1.00  0.00           H
ATOM    463  HG3 GLU X  30      13.173  22.074  24.955  1.00  0.00           H
ATOM    464  HG2 GLU X  30      14.011  20.864  24.027  1.00  0.00           H
ATOM    465  N   LEU X  31       9.178  19.317  24.871  0.00  0.00           N
ATOM    466  CA  LEU X  31       8.189  18.309  24.552  0.00  0.00           C
ATOM    467  C   LEU X  31       7.159  18.811  23.503  0.00  0.00           C
ATOM    468  O   LEU X  31       6.347  18.109  22.895  0.00  0.00           O
ATOM    469  CB  LEU X  31       7.365  17.970  25.823  0.00  0.00           C
ATOM    470  CG  LEU X  31       8.050  16.988  26.782  0.00  0.00           C
ATOM    471  CD1 LEU X  31       7.395  17.007  28.182  0.00  0.00           C
ATOM    472  CD2 LEU X  31       8.159  15.563  26.192  0.00  0.00           C
ATOM    473  H   LEU X  31       9.171  19.848  25.731  1.00  0.00           H
ATOM    474  HA  LEU X  31       8.672  17.395  24.207  1.00  0.00           H
ATOM    475  HB3 LEU X  31       6.397  17.537  25.558  1.00  0.00           H
ATOM    476  HB2 LEU X  31       7.126  18.902  26.341  1.00  0.00           H
ATOM    477  HG  LEU X  31       9.060  17.368  26.889  1.00  0.00           H
ATOM    478 HD11 LEU X  31       8.121  17.302  28.940  1.00  0.00           H
ATOM    479 HD12 LEU X  31       6.569  17.718  28.244  1.00  0.00           H
ATOM    480 HD13 LEU X  31       6.995  16.039  28.484  1.00  0.00           H
ATOM    481 HD21 LEU X  31       7.721  14.800  26.835  1.00  0.00           H
ATOM    482 HD22 LEU X  31       7.664  15.477  25.224  1.00  0.00           H
ATOM    483 HD23 LEU X  31       9.204  15.289  26.044  1.00  0.00           H
ATOM    484  N   GLY X  32       7.211  20.136  23.386  0.00  0.00           N
ATOM    485  CA  GLY X  32       6.342  20.782  22.432  0.00  0.00           C
ATOM    486  C   GLY X  32       6.961  20.808  21.125  0.00  0.00           C
ATOM    487  O   GLY X  32       6.334  20.654  20.078  0.00  0.00           O
ATOM    488  H   GLY X  32       7.850  20.668  23.958  1.00  0.00           H
ATOM    489  HA3 GLY X  32       6.139  21.802  22.758  1.00  0.00           H
ATOM    490  HA2 GLY X  32       5.398  20.240  22.376  1.00  0.00           H
ATOM    491  N   THR X  33       8.286  20.922  21.164  0.00  0.00           N
ATOM    492  CA  THR X  33       9.031  20.839  19.902  0.00  0.00           C
ATOM    493  C   THR X  33       8.868  19.551  19.135  0.00  0.00           C
ATOM    494  O   THR X  33       8.660  19.527  17.926  0.00  0.00           O
ATOM    495  CB  THR X  33      10.555  21.079  20.140  0.00  0.00           C
ATOM    496  OG1 THR X  33      10.744  22.362  20.713  0.00  0.00           O
ATOM    497  CG2 THR X  33      11.470  21.000  18.901  0.00  0.00           C
ATOM    498  H   THR X  33       8.755  21.063  22.048  1.00  0.00           H
ATOM    499  HA  THR X  33       8.697  21.655  19.262  1.00  0.00           H
ATOM    500  HB  THR X  33      10.921  20.348  20.864  1.00  0.00           H
ATOM    501  HG1 THR X  33      11.690  22.498  20.854  1.00  0.00           H
ATOM    502 HG21 THR X  33      12.499  21.269  19.145  1.00  0.00           H
ATOM    503 HG22 THR X  33      11.507  19.992  18.484  1.00  0.00           H
ATOM    504 HG23 THR X  33      11.129  21.671  18.112  1.00  0.00           H
ATOM    505  N   VAL X  34       8.895  18.457  19.885  0.00  0.00           N
ATOM    506  CA  VAL X  34       8.647  17.225  19.391  0.00  0.00           C
ATOM    507  C   VAL X  34       7.329  16.945  18.763  0.00  0.00           C
ATOM    508  O   VAL X  34       7.187  16.483  17.624  0.00  0.00           O
ATOM    509  CB  VAL X  34       9.015  16.119  20.435  0.00  0.00           C
ATOM    510  CG1 VAL X  34       8.619  14.679  20.032  0.00  0.00           C
ATOM    511  CG2 VAL X  34      10.529  16.143  20.744  0.00  0.00           C
ATOM    512  H   VAL X  34       9.107  18.525  20.870  1.00  0.00           H
ATOM    513  HA  VAL X  34       9.386  17.071  18.605  1.00  0.00           H
ATOM    514  HB  VAL X  34       8.495  16.338  21.370  1.00  0.00           H
ATOM    515 HG11 VAL X  34       9.071  13.943  20.693  1.00  0.00           H
ATOM    516 HG12 VAL X  34       7.542  14.522  20.078  1.00  0.00           H
ATOM    517 HG13 VAL X  34       8.953  14.443  19.021  1.00  0.00           H
ATOM    518 HG21 VAL X  34      10.796  15.399  21.493  1.00  0.00           H
ATOM    519 HG22 VAL X  34      11.118  15.928  19.853  1.00  0.00           H
ATOM    520 HG23 VAL X  34      10.857  17.108  21.127  1.00  0.00           H
ATOM    521  N   MET X  35       6.299  17.254  19.551  0.00  0.00           N
ATOM    522  CA  MET X  35       4.957  17.126  19.012  0.00  0.00           C
ATOM    523  C   MET X  35       4.532  17.911  17.811  0.00  0.00           C
ATOM    524  O   MET X  35       3.716  17.526  16.979  0.00  0.00           O
ATOM    525  CB  MET X  35       3.943  17.252  20.173  0.00  0.00           C
ATOM    526  CG  MET X  35       4.065  16.082  21.179  0.00  0.00           C
ATOM    527  SD  MET X  35       2.783  15.943  22.456  0.00  0.00           S
ATOM    528  CE  MET X  35       1.321  15.583  21.439  0.00  0.00           C
ATOM    529  H   MET X  35       6.463  17.569  20.496  1.00  0.00           H
ATOM    530  HA  MET X  35       4.829  16.074  18.753  1.00  0.00           H
ATOM    531  HB3 MET X  35       2.930  17.271  19.770  1.00  0.00           H
ATOM    532  HB2 MET X  35       4.078  18.205  20.688  1.00  0.00           H
ATOM    533  HG3 MET X  35       5.026  16.140  21.691  1.00  0.00           H
ATOM    534  HG2 MET X  35       4.076  15.132  20.643  1.00  0.00           H
ATOM    535  HE1 MET X  35       0.463  15.369  22.077  1.00  0.00           H
ATOM    536  HE2 MET X  35       1.062  16.429  20.805  1.00  0.00           H
ATOM    537  HE3 MET X  35       1.496  14.715  20.803  1.00  0.00           H
ATOM    538  N   ARG X  36       5.122  19.105  17.762  0.00  0.00           N
ATOM    539  CA  ARG X  36       4.889  19.904  16.643  0.00  0.00           C
ATOM    540  C   ARG X  36       5.491  19.348  15.355  0.00  0.00           C
ATOM    541  O   ARG X  36       5.017  19.498  14.225  0.00  0.00           O
ATOM    542  CB  ARG X  36       5.390  21.339  16.934  0.00  0.00           C
ATOM    543  CG  ARG X  36       4.491  22.085  17.945  0.00  0.00           C
ATOM    544  CD  ARG X  36       5.120  23.362  18.524  0.00  0.00           C
ATOM    545  NE  ARG X  36       4.188  24.048  19.433  0.00  0.00           N
ATOM    546  CZ  ARG X  36       4.481  24.838  20.474  0.00  0.00           C
ATOM    547  NH1 ARG X  36       5.743  25.133  20.787  0.00  0.00           N
ATOM    548  NH2 ARG X  36       3.481  25.323  21.209  0.00  0.00           N
ATOM    549  H   ARG X  36       5.715  19.406  18.522  1.00  0.00           H
ATOM    550  HA  ARG X  36       3.814  20.030  16.511  1.00  0.00           H
ATOM    551  HB3 ARG X  36       5.413  21.922  16.012  1.00  0.00           H
ATOM    552  HB2 ARG X  36       6.420  21.304  17.291  1.00  0.00           H
ATOM    553  HG3 ARG X  36       4.330  21.414  18.788  1.00  0.00           H
ATOM    554  HG2 ARG X  36       3.495  22.272  17.543  1.00  0.00           H
ATOM    555  HD3 ARG X  36       5.549  24.018  17.766  1.00  0.00           H
ATOM    556  HD2 ARG X  36       5.949  23.043  19.154  1.00  0.00           H
ATOM    557  HE  ARG X  36       3.194  23.945  19.190  1.00  0.00           H
ATOM    558 HH12 ARG X  36       5.972  25.731  21.567  1.00  0.00           H
ATOM    559 HH11 ARG X  36       6.517  24.805  20.232  1.00  0.00           H
ATOM    560 HH22 ARG X  36       3.620  25.890  22.038  1.00  0.00           H
ATOM    561 HH21 ARG X  36       2.522  25.084  21.003  1.00  0.00           H
ATOM    562  N   SER X  37       6.624  18.695  15.585  0.00  0.00           N
ATOM    563  CA  SER X  37       7.265  18.038  14.504  0.00  0.00           C
ATOM    564  C   SER X  37       6.628  16.870  13.958  0.00  0.00           C
ATOM    565  O   SER X  37       6.870  16.385  12.854  0.00  0.00           O
ATOM    566  CB  SER X  37       8.703  17.674  14.957  0.00  0.00           C
ATOM    567  OG  SER X  37       9.443  18.835  15.325  0.00  0.00           O
ATOM    568  H   SER X  37       7.014  18.673  16.517  1.00  0.00           H
ATOM    569  HA  SER X  37       7.463  18.755  13.706  1.00  0.00           H
ATOM    570  HB3 SER X  37       9.241  17.187  14.141  1.00  0.00           H
ATOM    571  HB2 SER X  37       8.710  16.961  15.779  1.00  0.00           H
ATOM    572  HG  SER X  37       9.141  19.119  16.208  1.00  0.00           H
ATOM    573  N   LEU X  38       5.669  16.394  14.753  0.00  0.00           N
ATOM    574  CA  LEU X  38       4.791  15.366  14.328  0.00  0.00           C
ATOM    575  C   LEU X  38       3.366  15.693  13.900  0.00  0.00           C
ATOM    576  O   LEU X  38       2.521  14.770  13.641  0.00  0.00           O
ATOM    577  CB  LEU X  38       4.693  14.388  15.537  0.00  0.00           C
ATOM    578  CG  LEU X  38       6.016  13.695  15.954  0.00  0.00           C
ATOM    579  CD1 LEU X  38       5.872  13.011  17.331  0.00  0.00           C
ATOM    580  CD2 LEU X  38       6.540  12.730  14.870  0.00  0.00           C
ATOM    581  H   LEU X  38       5.554  16.767  15.685  1.00  0.00           H
ATOM    582  HA  LEU X  38       5.276  14.762  13.562  1.00  0.00           H
[truncated: 3,139,375 more chars]
