# Supplementary material for: Structural Transition States Explored With Minimalist Coarse Grained Models: Applications to Calmodulin
Source: Front Mol Biosci. 2019 Oct 15;6:104. doi: 10.3389/fmolb.2019.00104 (PMC6843051; doi:10.3389/fmolb.2019.00104)
Supplement: Supplementary file 2 [file Data_Sheet_2.ZIP › SI/MD_representative_trajectories/All_Atoms_after_Atomistic_Field_local_minimization/open2closedT130_bbfrozen.pdb]

CRYST1    0.000    0.000    0.000  90.00  90.00  90.00 P 1           1
ATOM      1  N   GLU X   1      28.562   2.494  39.811  0.00  0.00           N
ATOM      2  CA  GLU X   1      28.082   3.846  39.819  0.00  0.00           C
ATOM      3  C   GLU X   1      27.653   4.288  38.338  0.00  0.00           C
ATOM      4  O   GLU X   1      28.036   3.961  37.211  0.00  0.00           O
ATOM      5  CB  GLU X   1      29.078   4.837  40.482  0.00  0.00           C
ATOM      6  CG  GLU X   1      29.510   4.502  41.932  0.00  0.00           C
ATOM      7  CD  GLU X   1      28.357   4.375  42.925  0.00  0.00           C
ATOM      8  OE1 GLU X   1      27.297   4.989  42.697  0.00  0.00           O
ATOM      9  OE2 GLU X   1      28.521   3.632  43.911  0.00  0.00           O
ATOM     10  H1  GLU X   1      27.928   1.914  39.280  1.00  0.00           H
ATOM     11  H2  GLU X   1      29.479   2.464  39.388  1.00  0.00           H
ATOM     12  H3  GLU X   1      28.618   2.150  40.759  1.00  0.00           H
ATOM     13  HA  GLU X   1      27.134   3.779  40.352  1.00  0.00           H
ATOM     14  HB3 GLU X   1      28.646   5.840  40.477  1.00  0.00           H
ATOM     15  HB2 GLU X   1      29.979   4.914  39.871  1.00  0.00           H
ATOM     16  HG3 GLU X   1      30.178   5.284  42.296  1.00  0.00           H
ATOM     17  HG2 GLU X   1      30.096   3.582  41.946  1.00  0.00           H
ATOM     18  N   GLN X   2      26.514   4.957  38.575  0.00  0.00           N
ATOM     19  CA  GLN X   2      25.511   5.524  37.659  0.00  0.00           C
ATOM     20  C   GLN X   2      25.638   7.000  37.824  0.00  0.00           C
ATOM     21  O   GLN X   2      25.152   7.269  38.932  0.00  0.00           O
ATOM     22  CB  GLN X   2      24.118   4.882  37.908  0.00  0.00           C
ATOM     23  CG  GLN X   2      22.945   5.404  37.047  0.00  0.00           C
ATOM     24  CD  GLN X   2      23.176   5.307  35.536  0.00  0.00           C
ATOM     25  OE1 GLN X   2      23.904   4.442  35.056  0.00  0.00           O
ATOM     26  NE2 GLN X   2      22.535   6.172  34.762  0.00  0.00           N
ATOM     27  H   GLN X   2      26.226   5.144  39.525  1.00  0.00           H
ATOM     28  HA  GLN X   2      25.883   5.312  36.656  1.00  0.00           H
ATOM     29  HB3 GLN X   2      23.844   4.993  38.957  1.00  0.00           H
ATOM     30  HB2 GLN X   2      24.205   3.807  37.747  1.00  0.00           H
ATOM     31  HG3 GLN X   2      22.725   6.434  37.323  1.00  0.00           H
ATOM     32  HG2 GLN X   2      22.047   4.834  37.285  1.00  0.00           H
ATOM     33 HE22 GLN X   2      22.649   6.146  33.759  1.00  0.00           H
ATOM     34 HE21 GLN X   2      21.922   6.872  35.155  1.00  0.00           H
ATOM     35  N   LEU X   3      26.056   7.922  36.964  0.00  0.00           N
ATOM     36  CA  LEU X   3      26.046   9.287  36.856  0.00  0.00           C
ATOM     37  C   LEU X   3      27.245  10.008  37.741  0.00  0.00           C
ATOM     38  O   LEU X   3      27.860   9.634  38.743  0.00  0.00           O
ATOM     39  CB  LEU X   3      24.669   9.918  37.183  0.00  0.00           C
ATOM     40  CG  LEU X   3      23.484   9.457  36.303  0.00  0.00           C
ATOM     41  CD1 LEU X   3      22.156  10.058  36.809  0.00  0.00           C
ATOM     42  CD2 LEU X   3      23.708   9.732  34.803  0.00  0.00           C
ATOM     43  H   LEU X   3      26.528   7.644  36.115  1.00  0.00           H
ATOM     44  HA  LEU X   3      26.295   9.494  35.815  1.00  0.00           H
ATOM     45  HB3 LEU X   3      24.764  10.998  37.086  1.00  0.00           H
ATOM     46  HB2 LEU X   3      24.437   9.742  38.234  1.00  0.00           H
ATOM     47  HG  LEU X   3      23.398   8.379  36.418  1.00  0.00           H
ATOM     48 HD11 LEU X   3      21.418   9.275  36.989  1.00  0.00           H
ATOM     49 HD12 LEU X   3      22.280  10.600  37.747  1.00  0.00           H
ATOM     50 HD13 LEU X   3      21.717  10.760  36.100  1.00  0.00           H
ATOM     51 HD21 LEU X   3      22.823  10.126  34.303  1.00  0.00           H
ATOM     52 HD22 LEU X   3      24.510  10.449  34.641  1.00  0.00           H
ATOM     53 HD23 LEU X   3      23.985   8.816  34.279  1.00  0.00           H
ATOM     54  N   THR X   4      27.669  10.984  36.924  0.00  0.00           N
ATOM     55  CA  THR X   4      28.743  11.929  37.046  0.00  0.00           C
ATOM     56  C   THR X   4      28.053  13.207  37.464  0.00  0.00           C
ATOM     57  O   THR X   4      26.872  13.382  37.164  0.00  0.00           O
ATOM     58  CB  THR X   4      29.599  12.099  35.762  0.00  0.00           C
ATOM     59  OG1 THR X   4      28.977  12.853  34.737  0.00  0.00           O
ATOM     60  CG2 THR X   4      30.106  10.768  35.188  0.00  0.00           C
ATOM     61  H   THR X   4      27.199  11.146  36.045  1.00  0.00           H
ATOM     62  HA  THR X   4      29.331  11.608  37.906  1.00  0.00           H
ATOM     63  HB  THR X   4      30.483  12.671  36.051  1.00  0.00           H
ATOM     64  HG1 THR X   4      29.535  12.785  33.950  1.00  0.00           H
ATOM     65 HG21 THR X   4      30.780  10.925  34.346  1.00  0.00           H
ATOM     66 HG22 THR X   4      30.656  10.206  35.945  1.00  0.00           H
ATOM     67 HG23 THR X   4      29.287  10.137  34.844  1.00  0.00           H
ATOM     68  N   GLU X   5      28.743  14.096  38.173  0.00  0.00           N
ATOM     69  CA  GLU X   5      28.159  15.371  38.617  0.00  0.00           C
ATOM     70  C   GLU X   5      27.791  16.187  37.394  0.00  0.00           C
ATOM     71  O   GLU X   5      26.717  16.782  37.433  0.00  0.00           O
ATOM     72  CB  GLU X   5      29.159  16.086  39.552  0.00  0.00           C
ATOM     73  CG  GLU X   5      28.653  17.419  40.152  0.00  0.00           C
ATOM     74  CD  GLU X   5      29.630  18.074  41.127  0.00  0.00           C
ATOM     75  OE1 GLU X   5      30.800  17.649  41.204  0.00  0.00           O
ATOM     76  OE2 GLU X   5      29.211  19.026  41.814  0.00  0.00           O
ATOM     77  H   GLU X   5      29.703  13.906  38.425  1.00  0.00           H
ATOM     78  HA  GLU X   5      27.250  15.160  39.181  1.00  0.00           H
ATOM     79  HB3 GLU X   5      30.087  16.274  39.009  1.00  0.00           H
ATOM     80  HB2 GLU X   5      29.420  15.413  40.369  1.00  0.00           H
ATOM     81  HG3 GLU X   5      27.708  17.246  40.670  1.00  0.00           H
ATOM     82  HG2 GLU X   5      28.443  18.136  39.357  1.00  0.00           H
ATOM     83  N   GLU X   6      28.565  16.168  36.317  0.00  0.00           N
ATOM     84  CA  GLU X   6      28.347  16.791  35.062  0.00  0.00           C
ATOM     85  C   GLU X   6      27.001  16.317  34.422  0.00  0.00           C
ATOM     86  O   GLU X   6      26.170  17.087  33.964  0.00  0.00           O
ATOM     87  CB  GLU X   6      29.544  16.510  34.129  0.00  0.00           C
ATOM     88  CG  GLU X   6      30.898  17.008  34.685  0.00  0.00           C
ATOM     89  CD  GLU X   6      32.049  16.759  33.716  0.00  0.00           C
ATOM     90  OE1 GLU X   6      32.501  15.602  33.617  0.00  0.00           O
ATOM     91  OE2 GLU X   6      32.497  17.728  33.072  0.00  0.00           O
ATOM     92  H   GLU X   6      29.438  15.660  36.331  1.00  0.00           H
ATOM     93  HA  GLU X   6      28.315  17.872  35.201  1.00  0.00           H
ATOM     94  HB3 GLU X   6      29.359  16.989  33.165  1.00  0.00           H
ATOM     95  HB2 GLU X   6      29.613  15.443  33.915  1.00  0.00           H
ATOM     96  HG3 GLU X   6      31.135  16.516  35.629  1.00  0.00           H
ATOM     97  HG2 GLU X   6      30.838  18.075  34.903  1.00  0.00           H
ATOM     98  N   GLN X   7      26.880  14.991  34.348  0.00  0.00           N
ATOM     99  CA  GLN X   7      25.680  14.425  33.761  0.00  0.00           C
ATOM    100  C   GLN X   7      24.400  14.928  34.546  0.00  0.00           C
ATOM    101  O   GLN X   7      23.398  15.327  33.963  0.00  0.00           O
ATOM    102  CB  GLN X   7      25.756  12.891  33.677  0.00  0.00           C
ATOM    103  CG  GLN X   7      26.602  12.406  32.483  0.00  0.00           C
ATOM    104  CD  GLN X   7      26.785  10.888  32.454  0.00  0.00           C
ATOM    105  OE1 GLN X   7      26.950  10.246  33.487  0.00  0.00           O
ATOM    106  NE2 GLN X   7      26.793  10.295  31.268  0.00  0.00           N
ATOM    107  H   GLN X   7      27.618  14.396  34.698  1.00  0.00           H
ATOM    108  HA  GLN X   7      25.606  14.801  32.741  1.00  0.00           H
ATOM    109  HB3 GLN X   7      24.748  12.489  33.563  1.00  0.00           H
ATOM    110  HB2 GLN X   7      26.136  12.489  34.618  1.00  0.00           H
ATOM    111  HG3 GLN X   7      27.590  12.865  32.506  1.00  0.00           H
ATOM    112  HG2 GLN X   7      26.137  12.737  31.554  1.00  0.00           H
ATOM    113 HE22 GLN X   7      26.923   9.296  31.195  1.00  0.00           H
ATOM    114 HE21 GLN X   7      26.673  10.826  30.416  1.00  0.00           H
ATOM    115  N   ILE X   8      24.482  14.903  35.875  0.00  0.00           N
ATOM    116  CA  ILE X   8      23.371  15.363  36.648  0.00  0.00           C
ATOM    117  C   ILE X   8      23.118  16.841  36.441  0.00  0.00           C
ATOM    118  O   ILE X   8      21.967  17.243  36.313  0.00  0.00           O
ATOM    119  CB  ILE X   8      23.603  15.074  38.167  0.00  0.00           C
ATOM    120  CG1 ILE X   8      23.610  13.550  38.429  0.00  0.00           C
ATOM    121  CG2 ILE X   8      22.606  15.761  39.129  0.00  0.00           C
ATOM    122  CD1 ILE X   8      24.223  13.143  39.777  0.00  0.00           C
ATOM    123  H   ILE X   8      25.321  14.562  36.323  1.00  0.00           H
ATOM    124  HA  ILE X   8      22.480  14.805  36.358  1.00  0.00           H
ATOM    125  HB  ILE X   8      24.595  15.452  38.422  1.00  0.00           H
ATOM    126 HG13 ILE X   8      24.170  13.044  37.646  1.00  0.00           H
ATOM    127 HG12 ILE X   8      22.593  13.161  38.357  1.00  0.00           H
ATOM    128 HG21 ILE X   8      22.758  15.448  40.161  1.00  0.00           H
ATOM    129 HG22 ILE X   8      22.707  16.846  39.119  1.00  0.00           H
ATOM    130 HG23 ILE X   8      21.579  15.520  38.854  1.00  0.00           H
ATOM    131 HD11 ILE X   8      24.632  12.134  39.725  1.00  0.00           H
ATOM    132 HD12 ILE X   8      25.036  13.809  40.070  1.00  0.00           H
ATOM    133 HD13 ILE X   8      23.476  13.154  40.571  1.00  0.00           H
ATOM    134  N   ALA X   9      24.167  17.654  36.330  0.00  0.00           N
ATOM    135  CA  ALA X   9      24.013  19.061  36.070  0.00  0.00           C
ATOM    136  C   ALA X   9      23.311  19.222  34.653  0.00  0.00           C
ATOM    137  O   ALA X   9      22.410  20.041  34.509  0.00  0.00           O
ATOM    138  CB  ALA X   9      25.381  19.758  36.103  0.00  0.00           C
ATOM    139  H   ALA X   9      25.103  17.287  36.429  1.00  0.00           H
ATOM    140  HA  ALA X   9      23.382  19.505  36.840  1.00  0.00           H
ATOM    141  HB1 ALA X   9      25.270  20.830  35.940  1.00  0.00           H
ATOM    142  HB2 ALA X   9      25.871  19.620  37.066  1.00  0.00           H
ATOM    143  HB3 ALA X   9      26.049  19.378  35.330  1.00  0.00           H
ATOM    144  N   GLU X  10      23.726  18.444  33.655  0.00  0.00           N
ATOM    145  CA  GLU X  10      23.121  18.476  32.418  0.00  0.00           C
ATOM    146  C   GLU X  10      21.599  18.139  32.502  0.00  0.00           C
ATOM    147  O   GLU X  10      20.738  18.801  31.931  0.00  0.00           O
ATOM    148  CB  GLU X  10      23.855  17.576  31.400  0.00  0.00           C
ATOM    149  CG  GLU X  10      25.206  18.159  30.928  0.00  0.00           C
ATOM    150  CD  GLU X  10      25.959  17.277  29.933  0.00  0.00           C
ATOM    151  OE1 GLU X  10      25.432  16.225  29.519  0.00  0.00           O
ATOM    152  OE2 GLU X  10      27.078  17.670  29.547  0.00  0.00           O
ATOM    153  H   GLU X  10      24.501  17.812  33.796  1.00  0.00           H
ATOM    154  HA  GLU X  10      23.213  19.491  32.032  1.00  0.00           H
ATOM    155  HB3 GLU X  10      23.215  17.423  30.529  1.00  0.00           H
ATOM    156  HB2 GLU X  10      24.016  16.585  31.822  1.00  0.00           H
ATOM    157  HG3 GLU X  10      25.856  18.350  31.780  1.00  0.00           H
ATOM    158  HG2 GLU X  10      25.035  19.128  30.457  1.00  0.00           H
ATOM    159  N   PHE X  11      21.296  17.076  33.244  0.00  0.00           N
ATOM    160  CA  PHE X  11      19.928  16.705  33.353  0.00  0.00           C
ATOM    161  C   PHE X  11      19.107  17.795  34.087  0.00  0.00           C
ATOM    162  O   PHE X  11      17.958  18.114  33.786  0.00  0.00           O
ATOM    163  CB  PHE X  11      19.896  15.337  34.044  0.00  0.00           C
ATOM    164  CG  PHE X  11      18.497  14.828  33.979  0.00  0.00           C
ATOM    165  CD1 PHE X  11      17.612  15.092  35.039  0.00  0.00           C
ATOM    166  CD2 PHE X  11      18.006  14.453  32.715  0.00  0.00           C
ATOM    167  CE1 PHE X  11      16.257  14.939  34.846  0.00  0.00           C
ATOM    168  CE2 PHE X  11      16.646  14.385  32.528  0.00  0.00           C
ATOM    169  CZ  PHE X  11      15.796  14.588  33.588  0.00  0.00           C
ATOM    170  H   PHE X  11      22.029  16.559  33.709  1.00  0.00           H
ATOM    171  HA  PHE X  11      19.519  16.570  32.352  1.00  0.00           H
ATOM    172  HB3 PHE X  11      20.247  15.388  35.076  1.00  0.00           H
ATOM    173  HB2 PHE X  11      20.545  14.634  33.519  1.00  0.00           H
ATOM    174  HD1 PHE X  11      17.980  15.454  35.987  1.00  0.00           H
ATOM    175  HD2 PHE X  11      18.671  14.333  31.871  1.00  0.00           H
ATOM    176  HE1 PHE X  11      15.579  15.116  35.668  1.00  0.00           H
ATOM    177  HE2 PHE X  11      16.222  14.210  31.559  1.00  0.00           H
ATOM    178  HZ  PHE X  11      14.761  14.440  33.393  1.00  0.00           H
ATOM    179  N   LYS X  12      19.780  18.370  35.082  0.00  0.00           N
ATOM    180  CA  LYS X  12      19.051  19.438  35.885  0.00  0.00           C
ATOM    181  C   LYS X  12      18.740  20.650  34.985  0.00  0.00           C
ATOM    182  O   LYS X  12      17.647  21.203  35.059  0.00  0.00           O
ATOM    183  CB  LYS X  12      19.842  19.843  37.144  0.00  0.00           C
ATOM    184  CG  LYS X  12      19.719  18.829  38.294  0.00  0.00           C
ATOM    185  CD  LYS X  12      20.424  19.294  39.578  0.00  0.00           C
ATOM    186  CE  LYS X  12      20.194  18.335  40.761  0.00  0.00           C
ATOM    187  NZ  LYS X  12      20.827  18.813  42.003  0.00  0.00           N
ATOM    188  H   LYS X  12      20.732  18.092  35.275  1.00  0.00           H
ATOM    189  HA  LYS X  12      18.094  19.011  36.184  1.00  0.00           H
ATOM    190  HB3 LYS X  12      19.448  20.793  37.509  1.00  0.00           H
ATOM    191  HB2 LYS X  12      20.887  20.029  36.894  1.00  0.00           H
ATOM    192  HG3 LYS X  12      20.123  17.866  37.982  1.00  0.00           H
ATOM    193  HG2 LYS X  12      18.662  18.657  38.506  1.00  0.00           H
ATOM    194  HD3 LYS X  12      20.073  20.294  39.839  1.00  0.00           H
ATOM    195  HD2 LYS X  12      21.494  19.386  39.380  1.00  0.00           H
ATOM    196  HE3 LYS X  12      20.590  17.347  40.524  1.00  0.00           H
ATOM    197  HE2 LYS X  12      19.125  18.209  40.940  1.00  0.00           H
ATOM    198  HZ1 LYS X  12      20.654  18.162  42.748  1.00  0.00           H
ATOM    199  HZ2 LYS X  12      21.822  18.904  41.892  1.00  0.00           H
ATOM    200  HZ3 LYS X  12      20.450  19.703  42.277  1.00  0.00           H
ATOM    201  N   GLU X  13      19.668  21.036  34.112  0.00  0.00           N
ATOM    202  CA  GLU X  13      19.438  22.114  33.215  0.00  0.00           C
ATOM    203  C   GLU X  13      18.208  21.766  32.273  0.00  0.00           C
ATOM    204  O   GLU X  13      17.334  22.594  32.038  0.00  0.00           O
ATOM    205  CB  GLU X  13      20.703  22.442  32.398  0.00  0.00           C
ATOM    206  CG  GLU X  13      21.794  23.157  33.227  0.00  0.00           C
ATOM    207  CD  GLU X  13      23.053  23.510  32.437  0.00  0.00           C
ATOM    208  OE1 GLU X  13      23.096  23.284  31.211  0.00  0.00           O
ATOM    209  OE2 GLU X  13      23.990  24.051  33.058  0.00  0.00           O
ATOM    210  H   GLU X  13      20.558  20.560  34.078  1.00  0.00           H
ATOM    211  HA  GLU X  13      19.188  23.001  33.797  1.00  0.00           H
ATOM    212  HB3 GLU X  13      20.428  23.074  31.552  1.00  0.00           H
ATOM    213  HB2 GLU X  13      21.113  21.528  31.967  1.00  0.00           H
ATOM    214  HG3 GLU X  13      22.082  22.543  34.081  1.00  0.00           H
ATOM    215  HG2 GLU X  13      21.386  24.080  33.641  1.00  0.00           H
ATOM    216  N   ALA X  14      18.172  20.537  31.762  0.00  0.00           N
ATOM    217  CA  ALA X  14      17.098  20.147  30.927  0.00  0.00           C
ATOM    218  C   ALA X  14      15.744  20.174  31.713  0.00  0.00           C
ATOM    219  O   ALA X  14      14.732  20.643  31.201  0.00  0.00           O
ATOM    220  CB  ALA X  14      17.369  18.743  30.362  0.00  0.00           C
ATOM    221  H   ALA X  14      18.912  19.882  31.970  1.00  0.00           H
ATOM    222  HA  ALA X  14      17.035  20.833  30.082  1.00  0.00           H
ATOM    223  HB1 ALA X  14      16.567  18.436  29.690  1.00  0.00           H
ATOM    224  HB2 ALA X  14      18.300  18.716  29.796  1.00  0.00           H
ATOM    225  HB3 ALA X  14      17.436  17.993  31.151  1.00  0.00           H
ATOM    226  N   PHE X  15      15.751  19.701  32.957  0.00  0.00           N
ATOM    227  CA  PHE X  15      14.559  19.733  33.755  0.00  0.00           C
ATOM    228  C   PHE X  15      14.076  21.148  34.048  0.00  0.00           C
ATOM    229  O   PHE X  15      12.881  21.432  34.094  0.00  0.00           O
ATOM    230  CB  PHE X  15      14.862  18.929  35.047  0.00  0.00           C
ATOM    231  CG  PHE X  15      13.775  18.856  36.107  0.00  0.00           C
ATOM    232  CD1 PHE X  15      13.702  19.823  37.133  0.00  0.00           C
ATOM    233  CD2 PHE X  15      12.740  17.906  35.993  0.00  0.00           C
ATOM    234  CE1 PHE X  15      12.655  19.789  38.044  0.00  0.00           C
ATOM    235  CE2 PHE X  15      11.709  17.882  36.918  0.00  0.00           C
ATOM    236  CZ  PHE X  15      11.668  18.817  37.942  0.00  0.00           C
ATOM    237  H   PHE X  15      16.600  19.316  33.346  1.00  0.00           H
ATOM    238  HA  PHE X  15      13.771  19.199  33.224  1.00  0.00           H
ATOM    239  HB3 PHE X  15      15.756  19.331  35.524  1.00  0.00           H
ATOM    240  HB2 PHE X  15      15.118  17.905  34.773  1.00  0.00           H
ATOM    241  HD1 PHE X  15      14.453  20.596  37.210  1.00  0.00           H
ATOM    242  HD2 PHE X  15      12.741  17.191  35.187  1.00  0.00           H
ATOM    243  HE1 PHE X  15      12.597  20.537  38.822  1.00  0.00           H
ATOM    244  HE2 PHE X  15      10.927  17.141  36.832  1.00  0.00           H
ATOM    245  HZ  PHE X  15      10.852  18.795  38.648  1.00  0.00           H
ATOM    246  N   ALA X  16      15.040  22.052  34.212  0.00  0.00           N
ATOM    247  CA  ALA X  16      14.678  23.471  34.464  0.00  0.00           C
ATOM    248  C   ALA X  16      13.895  24.122  33.370  0.00  0.00           C
ATOM    249  O   ALA X  16      13.015  24.973  33.587  0.00  0.00           O
ATOM    250  CB  ALA X  16      15.943  24.274  34.803  0.00  0.00           C
ATOM    251  H   ALA X  16      16.009  21.771  34.165  1.00  0.00           H
ATOM    252  HA  ALA X  16      14.027  23.465  35.338  1.00  0.00           H
ATOM    253  HB1 ALA X  16      15.695  25.304  35.061  1.00  0.00           H
ATOM    254  HB2 ALA X  16      16.467  23.841  35.655  1.00  0.00           H
ATOM    255  HB3 ALA X  16      16.638  24.304  33.964  1.00  0.00           H
ATOM    256  N   LEU X  17      14.195  23.668  32.154  0.00  0.00           N
ATOM    257  CA  LEU X  17      13.516  24.284  30.937  0.00  0.00           C
ATOM    258  C   LEU X  17      11.980  23.985  30.940  0.00  0.00           C
ATOM    259  O   LEU X  17      11.177  24.552  30.201  0.00  0.00           O
ATOM    260  CB  LEU X  17      14.194  23.831  29.627  0.00  0.00           C
ATOM    261  CG  LEU X  17      15.635  24.353  29.440  0.00  0.00           C
ATOM    262  CD1 LEU X  17      16.353  23.612  28.291  0.00  0.00           C
ATOM    263  CD2 LEU X  17      15.682  25.889  29.281  0.00  0.00           C
ATOM    264  H   LEU X  17      14.867  22.922  32.045  1.00  0.00           H
ATOM    265  HA  LEU X  17      13.581  25.358  31.109  1.00  0.00           H
ATOM    266  HB3 LEU X  17      13.591  24.144  28.773  1.00  0.00           H
ATOM    267  HB2 LEU X  17      14.186  22.740  29.603  1.00  0.00           H
ATOM    268  HG  LEU X  17      16.187  24.113  30.348  1.00  0.00           H
ATOM    269 HD11 LEU X  17      17.270  23.145  28.651  1.00  0.00           H
ATOM    270 HD12 LEU X  17      15.738  22.817  27.867  1.00  0.00           H
ATOM    271 HD13 LEU X  17      16.628  24.268  27.465  1.00  0.00           H
ATOM    272 HD21 LEU X  17      16.266  26.211  28.419  1.00  0.00           H
ATOM    273 HD22 LEU X  17      14.688  26.322  29.168  1.00  0.00           H
ATOM    274 HD23 LEU X  17      16.136  26.351  30.159  1.00  0.00           H
ATOM    275  N   PHE X  18      11.649  22.950  31.706  0.00  0.00           N
ATOM    276  CA  PHE X  18      10.270  22.544  31.752  0.00  0.00           C
ATOM    277  C   PHE X  18       9.653  23.046  33.079  0.00  0.00           C
ATOM    278  O   PHE X  18       8.453  23.196  33.238  0.00  0.00           O
ATOM    279  CB  PHE X  18      10.207  21.027  31.451  0.00  0.00           C
ATOM    280  CG  PHE X  18      11.023  20.554  30.229  0.00  0.00           C
ATOM    281  CD1 PHE X  18      11.208  21.359  29.079  0.00  0.00           C
ATOM    282  CD2 PHE X  18      11.526  19.239  30.181  0.00  0.00           C
ATOM    283  CE1 PHE X  18      11.943  20.913  27.992  0.00  0.00           C
ATOM    284  CE2 PHE X  18      12.257  18.803  29.077  0.00  0.00           C
ATOM    285  CZ  PHE X  18      12.473  19.636  27.992  0.00  0.00           C
ATOM    286  H   PHE X  18      12.359  22.468  32.239  1.00  0.00           H
ATOM    287  HA  PHE X  18       9.761  23.079  30.950  1.00  0.00           H
ATOM    288  HB3 PHE X  18       9.168  20.729  31.310  1.00  0.00           H
ATOM    289  HB2 PHE X  18      10.561  20.486  32.329  1.00  0.00           H
ATOM    290  HD1 PHE X  18      10.824  22.360  29.036  1.00  0.00           H
ATOM    291  HD2 PHE X  18      11.364  18.579  31.020  1.00  0.00           H
ATOM    292  HE1 PHE X  18      12.099  21.564  27.142  1.00  0.00           H
ATOM    293  HE2 PHE X  18      12.679  17.813  29.045  1.00  0.00           H
ATOM    294  HZ  PHE X  18      13.046  19.287  27.145  1.00  0.00           H
ATOM    295  N   ASP X  19      10.541  23.237  34.056  0.00  0.00           N
ATOM    296  CA  ASP X  19      10.005  23.578  35.422  0.00  0.00           C
ATOM    297  C   ASP X  19      10.328  25.192  35.275  0.00  0.00           C
ATOM    298  O   ASP X  19      11.394  25.738  35.595  0.00  0.00           O
ATOM    299  CB  ASP X  19      10.875  22.932  36.524  0.00  0.00           C
ATOM    300  CG  ASP X  19      10.543  23.395  37.943  0.00  0.00           C
ATOM    301  OD1 ASP X  19       9.509  24.055  38.162  0.00  0.00           O
ATOM    302  OD2 ASP X  19      11.344  23.087  38.850  0.00  0.00           O
ATOM    303  H   ASP X  19      11.529  23.151  33.864  1.00  0.00           H
ATOM    304  HA  ASP X  19       8.967  23.309  35.615  1.00  0.00           H
ATOM    305  HB3 ASP X  19      11.923  23.159  36.328  1.00  0.00           H
ATOM    306  HB2 ASP X  19      10.755  21.849  36.480  1.00  0.00           H
ATOM    307  N   LYS X  20       9.283  25.856  34.783  0.00  0.00           N
ATOM    308  CA  LYS X  20       9.132  27.212  34.599  0.00  0.00           C
ATOM    309  C   LYS X  20       9.238  27.935  35.967  0.00  0.00           C
ATOM    310  O   LYS X  20      10.104  28.778  36.219  0.00  0.00           O
ATOM    311  CB  LYS X  20       7.739  27.434  33.953  0.00  0.00           C
ATOM    312  CG  LYS X  20       7.369  28.902  33.646  0.00  0.00           C
ATOM    313  CD  LYS X  20       5.874  29.110  33.335  0.00  0.00           C
ATOM    314  CE  LYS X  20       5.358  28.247  32.170  0.00  0.00           C
ATOM    315  NZ  LYS X  20       3.971  28.569  31.785  0.00  0.00           N
ATOM    316  H   LYS X  20       8.459  25.353  34.487  1.00  0.00           H
ATOM    317  HA  LYS X  20       9.823  27.614  33.858  1.00  0.00           H
ATOM    318  HB3 LYS X  20       6.968  27.021  34.605  1.00  0.00           H
ATOM    319  HB2 LYS X  20       7.684  26.858  33.028  1.00  0.00           H
ATOM    320  HG3 LYS X  20       7.972  29.258  32.810  1.00  0.00           H
ATOM    321  HG2 LYS X  20       7.623  29.547  34.488  1.00  0.00           H
ATOM    322  HD3 LYS X  20       5.713  30.166  33.111  1.00  0.00           H
ATOM    323  HD2 LYS X  20       5.292  28.904  34.235  1.00  0.00           H
ATOM    324  HE3 LYS X  20       5.401  27.189  32.426  1.00  0.00           H
ATOM    325  HE2 LYS X  20       6.017  28.382  31.315  1.00  0.00           H
ATOM    326  HZ1 LYS X  20       3.690  27.956  31.023  1.00  0.00           H
ATOM    327  HZ2 LYS X  20       3.339  28.427  32.553  1.00  0.00           H
ATOM    328  HZ3 LYS X  20       3.891  29.521  31.472  1.00  0.00           H
ATOM    329  N   ASP X  21       8.329  27.556  36.854  0.00  0.00           N
ATOM    330  CA  ASP X  21       8.308  28.190  38.138  0.00  0.00           C
ATOM    331  C   ASP X  21       9.358  27.822  39.149  0.00  0.00           C
ATOM    332  O   ASP X  21       9.575  28.495  40.155  0.00  0.00           O
ATOM    333  CB  ASP X  21       6.903  28.132  38.811  0.00  0.00           C
ATOM    334  CG  ASP X  21       5.787  28.917  38.114  0.00  0.00           C
ATOM    335  OD1 ASP X  21       6.078  29.919  37.427  0.00  0.00           O
ATOM    336  OD2 ASP X  21       4.605  28.626  38.390  0.00  0.00           O
ATOM    337  H   ASP X  21       7.666  26.831  36.619  1.00  0.00           H
ATOM    338  HA  ASP X  21       8.444  29.254  37.945  1.00  0.00           H
ATOM    339  HB3 ASP X  21       6.956  28.495  39.839  1.00  0.00           H
ATOM    340  HB2 ASP X  21       6.602  27.084  38.864  1.00  0.00           H
ATOM    341  N   GLY X  22      10.049  26.734  38.849  0.00  0.00           N
ATOM    342  CA  GLY X  22      11.195  26.354  39.813  0.00  0.00           C
ATOM    343  C   GLY X  22      10.697  25.750  41.050  0.00  0.00           C
ATOM    344  O   GLY X  22      11.267  25.930  42.128  0.00  0.00           O
ATOM    345  H   GLY X  22       9.816  26.199  38.025  1.00  0.00           H
ATOM    346  HA3 GLY X  22      11.777  27.244  40.053  1.00  0.00           H
ATOM    347  HA2 GLY X  22      11.871  25.658  39.316  1.00  0.00           H
ATOM    348  N   ASP X  23       9.625  24.974  40.919  0.00  0.00           N
ATOM    349  CA  ASP X  23       9.007  24.340  42.186  0.00  0.00           C
ATOM    350  C   ASP X  23       9.463  22.936  42.358  0.00  0.00           C
ATOM    351  O   ASP X  23       9.116  22.243  43.295  0.00  0.00           O
ATOM    352  CB  ASP X  23       7.450  24.304  42.098  0.00  0.00           C
ATOM    353  CG  ASP X  23       6.728  25.651  42.170  0.00  0.00           C
ATOM    354  OD1 ASP X  23       7.279  26.617  42.736  0.00  0.00           O
ATOM    355  OD2 ASP X  23       5.532  25.679  41.817  0.00  0.00           O
ATOM    356  H   ASP X  23       9.230  24.809  40.004  1.00  0.00           H
ATOM    357  HA  ASP X  23       9.129  24.950  43.081  1.00  0.00           H
ATOM    358  HB3 ASP X  23       7.039  23.692  42.904  1.00  0.00           H
ATOM    359  HB2 ASP X  23       7.174  23.822  41.158  1.00  0.00           H
ATOM    360  N   GLY X  24      10.197  22.449  41.375  0.00  0.00           N
ATOM    361  CA  GLY X  24      10.740  21.022  41.526  0.00  0.00           C
ATOM    362  C   GLY X  24       9.772  19.995  40.968  0.00  0.00           C
ATOM    363  O   GLY X  24       9.808  18.820  41.331  0.00  0.00           O
ATOM    364  H   GLY X  24      10.384  23.012  40.558  1.00  0.00           H
ATOM    365  HA3 GLY X  24      10.923  20.813  42.580  1.00  0.00           H
ATOM    366  HA2 GLY X  24      11.695  20.940  41.007  1.00  0.00           H
ATOM    367  N   THR X  25       8.865  20.456  40.108  0.00  0.00           N
ATOM    368  CA  THR X  25       7.902  19.573  39.479  0.00  0.00           C
ATOM    369  C   THR X  25       7.711  20.006  37.984  0.00  0.00           C
ATOM    370  O   THR X  25       8.058  21.154  37.631  0.00  0.00           O
ATOM    371  CB  THR X  25       6.537  19.679  40.225  0.00  0.00           C
ATOM    372  OG1 THR X  25       6.124  21.025  40.423  0.00  0.00           O
ATOM    373  CG2 THR X  25       6.525  18.995  41.601  0.00  0.00           C
ATOM    374  H   THR X  25       8.838  21.440  39.882  1.00  0.00           H
ATOM    375  HA  THR X  25       8.300  18.558  39.497  1.00  0.00           H
ATOM    376  HB  THR X  25       5.769  19.219  39.611  1.00  0.00           H
ATOM    377  HG1 THR X  25       5.328  21.026  40.970  1.00  0.00           H
ATOM    378 HG21 THR X  25       5.532  19.010  42.050  1.00  0.00           H
ATOM    379 HG22 THR X  25       6.826  17.950  41.512  1.00  0.00           H
ATOM    380 HG23 THR X  25       7.210  19.475  42.300  1.00  0.00           H
ATOM    381  N   ILE X  26       7.120  19.135  37.174  0.00  0.00           N
ATOM    382  CA  ILE X  26       6.735  19.602  35.863  0.00  0.00           C
ATOM    383  C   ILE X  26       5.270  19.536  35.701  0.00  0.00           C
ATOM    384  O   ILE X  26       4.838  18.384  35.745  0.00  0.00           O
ATOM    385  CB  ILE X  26       7.412  18.871  34.651  0.00  0.00           C
ATOM    386  CG1 ILE X  26       8.934  18.687  34.835  0.00  0.00           C
ATOM    387  CG2 ILE X  26       7.124  19.573  33.301  0.00  0.00           C
ATOM    388  CD1 ILE X  26       9.580  17.768  33.785  0.00  0.00           C
ATOM    389  H   ILE X  26       6.956  18.188  37.484  1.00  0.00           H
ATOM    390  HA  ILE X  26       7.018  20.653  35.800  1.00  0.00           H
ATOM    391  HB  ILE X  26       6.973  17.881  34.554  1.00  0.00           H
ATOM    392 HG13 ILE X  26       9.136  18.258  35.816  1.00  0.00           H
ATOM    393 HG12 ILE X  26       9.427  19.660  34.829  1.00  0.00           H
ATOM    394 HG21 ILE X  26       7.582  19.045  32.465  1.00  0.00           H
ATOM    395 HG22 ILE X  26       6.058  19.624  33.080  1.00  0.00           H
ATOM    396 HG23 ILE X  26       7.508  20.593  33.299  1.00  0.00           H
ATOM    397 HD11 ILE X  26       9.968  18.337  32.942  1.00  0.00           H
ATOM    398 HD12 ILE X  26      10.415  17.213  34.212  1.00  0.00           H
ATOM    399 HD13 ILE X  26       8.875  17.036  33.391  1.00  0.00           H
ATOM    400  N   THR X  27       4.465  20.591  35.543  0.00  0.00           N
ATOM    401  CA  THR X  27       2.958  20.016  35.489  0.00  0.00           C
ATOM    402  C   THR X  27       2.584  19.995  34.092  0.00  0.00           C
ATOM    403  O   THR X  27       3.372  20.356  33.219  0.00  0.00           O
ATOM    404  CB  THR X  27       2.079  21.108  36.195  0.00  0.00           C
ATOM    405  OG1 THR X  27       2.357  22.411  35.684  0.00  0.00           O
ATOM    406  CG2 THR X  27       2.273  21.204  37.714  0.00  0.00           C
ATOM    407  H   THR X  27       4.856  21.520  35.483  1.00  0.00           H
ATOM    408  HA  THR X  27       2.890  19.025  35.938  1.00  0.00           H
ATOM    409  HB  THR X  27       1.018  20.920  36.021  1.00  0.00           H
ATOM    410  HG1 THR X  27       3.273  22.656  35.957  1.00  0.00           H
ATOM    411 HG21 THR X  27       1.880  22.141  38.109  1.00  0.00           H
ATOM    412 HG22 THR X  27       1.725  20.416  38.223  1.00  0.00           H
ATOM    413 HG23 THR X  27       3.324  21.140  38.002  1.00  0.00           H
ATOM    414  N   THR X  28       1.371  19.517  33.825  0.00  0.00           N
ATOM    415  CA  THR X  28       0.761  19.371  32.470  0.00  0.00           C
ATOM    416  C   THR X  28       0.773  20.736  31.805  0.00  0.00           C
ATOM    417  O   THR X  28       1.132  20.761  30.631  0.00  0.00           O
ATOM    418  CB  THR X  28      -0.717  18.885  32.571  0.00  0.00           C
ATOM    419  OG1 THR X  28      -1.460  19.647  33.516  0.00  0.00           O
ATOM    420  CG2 THR X  28      -0.862  17.422  33.000  0.00  0.00           C
ATOM    421  H   THR X  28       0.771  19.212  34.578  1.00  0.00           H
ATOM    422  HA  THR X  28       1.387  18.699  31.883  1.00  0.00           H
ATOM    423  HB  THR X  28      -1.203  19.000  31.599  1.00  0.00           H
ATOM    424  HG1 THR X  28      -1.856  20.399  33.052  1.00  0.00           H
ATOM    425 HG21 THR X  28      -1.908  17.159  33.153  1.00  0.00           H
ATOM    426 HG22 THR X  28      -0.482  16.758  32.224  1.00  0.00           H
ATOM    427 HG23 THR X  28      -0.331  17.211  33.929  1.00  0.00           H
ATOM    428  N   LYS X  29       0.513  21.834  32.504  0.00  0.00           N
ATOM    429  CA  LYS X  29       0.575  23.179  32.115  0.00  0.00           C
ATOM    430  C   LYS X  29       1.970  23.535  31.611  0.00  0.00           C
ATOM    431  O   LYS X  29       2.128  24.049  30.502  0.00  0.00           O
ATOM    432  CB  LYS X  29       0.116  24.106  33.262  0.00  0.00           C
ATOM    433  CG  LYS X  29      -1.347  23.877  33.698  0.00  0.00           C
ATOM    434  CD  LYS X  29      -1.802  24.754  34.880  0.00  0.00           C
ATOM    435  CE  LYS X  29      -1.924  26.256  34.550  0.00  0.00           C
ATOM    436  NZ  LYS X  29      -2.437  27.036  35.690  0.00  0.00           N
ATOM    437  H   LYS X  29       0.221  21.762  33.468  1.00  0.00           H
ATOM    438  HA  LYS X  29      -0.100  23.289  31.266  1.00  0.00           H
ATOM    439  HB3 LYS X  29       0.236  25.140  32.936  1.00  0.00           H
ATOM    440  HB2 LYS X  29       0.776  23.987  34.123  1.00  0.00           H
ATOM    441  HG3 LYS X  29      -1.483  22.834  33.985  1.00  0.00           H
ATOM    442  HG2 LYS X  29      -2.012  24.036  32.847  1.00  0.00           H
ATOM    443  HD3 LYS X  29      -1.108  24.616  35.710  1.00  0.00           H
ATOM    444  HD2 LYS X  29      -2.764  24.379  35.234  1.00  0.00           H
ATOM    445  HE3 LYS X  29      -2.594  26.399  33.701  1.00  0.00           H
ATOM    446  HE2 LYS X  29      -0.956  26.664  34.259  1.00  0.00           H
ATOM    447  HZ1 LYS X  29      -2.505  28.006  35.438  1.00  0.00           H
ATOM    448  HZ2 LYS X  29      -3.352  26.721  35.959  1.00  0.00           H
ATOM    449  HZ3 LYS X  29      -1.823  26.963  36.482  1.00  0.00           H
ATOM    450  N   GLU X  30       2.988  23.248  32.430  0.00  0.00           N
ATOM    451  CA  GLU X  30       4.370  23.527  32.032  0.00  0.00           C
ATOM    452  C   GLU X  30       4.820  22.773  30.810  0.00  0.00           C
ATOM    453  O   GLU X  30       5.443  23.316  29.902  0.00  0.00           O
ATOM    454  CB  GLU X  30       5.268  23.500  33.256  0.00  0.00           C
ATOM    455  CG  GLU X  30       4.812  24.522  34.324  0.00  0.00           C
ATOM    456  CD  GLU X  30       5.398  24.231  35.688  0.00  0.00           C
ATOM    457  OE1 GLU X  30       4.929  23.235  36.277  0.00  0.00           O
ATOM    458  OE2 GLU X  30       6.241  25.030  36.143  0.00  0.00           O
ATOM    459  H   GLU X  30       2.808  22.834  33.334  1.00  0.00           H
ATOM    460  HA  GLU X  30       4.326  24.559  31.685  1.00  0.00           H
ATOM    461  HB3 GLU X  30       6.253  23.797  32.925  1.00  0.00           H
ATOM    462  HB2 GLU X  30       5.347  22.488  33.654  1.00  0.00           H
ATOM    463  HG3 GLU X  30       3.730  24.536  34.451  1.00  0.00           H
ATOM    464  HG2 GLU X  30       5.084  25.530  34.016  1.00  0.00           H
ATOM    465  N   LEU X  31       4.467  21.486  30.771  0.00  0.00           N
ATOM    466  CA  LEU X  31       4.860  20.675  29.618  0.00  0.00           C
ATOM    467  C   LEU X  31       4.125  21.174  28.295  0.00  0.00           C
ATOM    468  O   LEU X  31       4.441  20.823  27.155  0.00  0.00           O
ATOM    469  CB  LEU X  31       4.467  19.199  29.911  0.00  0.00           C
ATOM    470  CG  LEU X  31       5.521  18.142  29.492  0.00  0.00           C
ATOM    471  CD1 LEU X  31       5.083  16.724  29.906  0.00  0.00           C
ATOM    472  CD2 LEU X  31       5.875  18.185  27.994  0.00  0.00           C
ATOM    473  H   LEU X  31       3.936  21.085  31.531  1.00  0.00           H
ATOM    474  HA  LEU X  31       5.942  20.640  29.494  1.00  0.00           H
ATOM    475  HB3 LEU X  31       3.499  18.965  29.463  1.00  0.00           H
ATOM    476  HB2 LEU X  31       4.313  19.072  30.983  1.00  0.00           H
ATOM    477  HG  LEU X  31       6.439  18.361  30.041  1.00  0.00           H
ATOM    478 HD11 LEU X  31       5.741  16.325  30.679  1.00  0.00           H
ATOM    479 HD12 LEU X  31       4.068  16.712  30.301  1.00  0.00           H
ATOM    480 HD13 LEU X  31       5.100  16.016  29.078  1.00  0.00           H
ATOM    481 HD21 LEU X  31       6.398  17.283  27.675  1.00  0.00           H
ATOM    482 HD22 LEU X  31       4.982  18.281  27.376  1.00  0.00           H
ATOM    483 HD23 LEU X  31       6.534  19.024  27.765  1.00  0.00           H
ATOM    484  N   GLY X  32       3.066  21.935  28.558  0.00  0.00           N
ATOM    485  CA  GLY X  32       2.254  22.432  27.444  0.00  0.00           C
ATOM    486  C   GLY X  32       2.940  23.696  26.976  0.00  0.00           C
ATOM    487  O   GLY X  32       3.025  24.024  25.795  0.00  0.00           O
ATOM    488  H   GLY X  32       2.832  22.162  29.514  1.00  0.00           H
ATOM    489  HA3 GLY X  32       1.255  22.675  27.805  1.00  0.00           H
ATOM    490  HA2 GLY X  32       2.258  21.698  26.638  1.00  0.00           H
ATOM    491  N   THR X  33       3.468  24.414  27.966  0.00  0.00           N
ATOM    492  CA  THR X  33       4.165  25.718  27.590  0.00  0.00           C
ATOM    493  C   THR X  33       5.379  25.443  26.690  0.00  0.00           C
ATOM    494  O   THR X  33       5.606  26.129  25.697  0.00  0.00           O
ATOM    495  CB  THR X  33       4.634  26.530  28.824  0.00  0.00           C
ATOM    496  OG1 THR X  33       3.577  26.646  29.777  0.00  0.00           O
ATOM    497  CG2 THR X  33       5.077  27.955  28.435  0.00  0.00           C
ATOM    498  H   THR X  33       3.397  24.088  28.919  1.00  0.00           H
ATOM    499  HA  THR X  33       3.462  26.356  27.055  1.00  0.00           H
ATOM    500  HB  THR X  33       5.468  26.021  29.313  1.00  0.00           H
ATOM    501  HG1 THR X  33       3.237  25.756  29.968  1.00  0.00           H
ATOM    502 HG21 THR X  33       5.323  28.574  29.290  1.00  0.00           H
ATOM    503 HG22 THR X  33       5.964  27.943  27.800  1.00  0.00           H
ATOM    504 HG23 THR X  33       4.292  28.474  27.883  1.00  0.00           H
ATOM    505  N   VAL X  34       6.125  24.401  27.034  0.00  0.00           N
ATOM    506  CA  VAL X  34       7.272  23.991  26.285  0.00  0.00           C
ATOM    507  C   VAL X  34       6.935  23.573  24.813  0.00  0.00           C
ATOM    508  O   VAL X  34       7.506  23.950  23.801  0.00  0.00           O
ATOM    509  CB  VAL X  34       7.948  22.804  27.025  0.00  0.00           C
ATOM    510  CG1 VAL X  34       9.077  22.089  26.255  0.00  0.00           C
ATOM    511  CG2 VAL X  34       8.444  23.246  28.410  0.00  0.00           C
ATOM    512  H   VAL X  34       5.891  23.861  27.855  1.00  0.00           H
ATOM    513  HA  VAL X  34       7.925  24.861  26.218  1.00  0.00           H
ATOM    514  HB  VAL X  34       7.179  22.050  27.205  1.00  0.00           H
ATOM    515 HG11 VAL X  34       9.489  21.278  26.852  1.00  0.00           H
ATOM    516 HG12 VAL X  34       8.726  21.627  25.332  1.00  0.00           H
ATOM    517 HG13 VAL X  34       9.889  22.772  26.004  1.00  0.00           H
ATOM    518 HG21 VAL X  34       8.652  22.374  29.027  1.00  0.00           H
ATOM    519 HG22 VAL X  34       9.344  23.856  28.327  1.00  0.00           H
ATOM    520 HG23 VAL X  34       7.719  23.839  28.962  1.00  0.00           H
ATOM    521  N   MET X  35       5.963  22.661  24.801  0.00  0.00           N
ATOM    522  CA  MET X  35       5.569  22.163  23.459  0.00  0.00           C
ATOM    523  C   MET X  35       4.969  23.234  22.584  0.00  0.00           C
ATOM    524  O   MET X  35       5.280  23.269  21.398  0.00  0.00           O
ATOM    525  CB  MET X  35       4.533  21.030  23.641  0.00  0.00           C
ATOM    526  CG  MET X  35       5.103  19.737  24.248  0.00  0.00           C
ATOM    527  SD  MET X  35       5.972  18.656  23.077  0.00  0.00           S
ATOM    528  CE  MET X  35       4.554  17.942  22.193  0.00  0.00           C
ATOM    529  H   MET X  35       5.547  22.355  25.669  1.00  0.00           H
ATOM    530  HA  MET X  35       6.445  21.746  22.962  1.00  0.00           H
ATOM    531  HB3 MET X  35       4.083  20.793  22.676  1.00  0.00           H
ATOM    532  HB2 MET X  35       3.704  21.381  24.259  1.00  0.00           H
ATOM    533  HG3 MET X  35       4.294  19.166  24.706  1.00  0.00           H
ATOM    534  HG2 MET X  35       5.793  19.972  25.059  1.00  0.00           H
ATOM    535  HE1 MET X  35       4.897  17.206  21.465  1.00  0.00           H
ATOM    536  HE2 MET X  35       3.876  17.444  22.887  1.00  0.00           H
ATOM    537  HE3 MET X  35       3.997  18.709  21.658  1.00  0.00           H
ATOM    538  N   ARG X  36       4.210  24.174  23.143  0.00  0.00           N
ATOM    539  CA  ARG X  36       3.704  25.288  22.437  0.00  0.00           C
ATOM    540  C   ARG X  36       4.833  26.163  21.902  0.00  0.00           C
ATOM    541  O   ARG X  36       4.711  26.587  20.758  0.00  0.00           O
ATOM    542  CB  ARG X  36       2.728  26.110  23.299  0.00  0.00           C
ATOM    543  CG  ARG X  36       1.334  25.471  23.425  0.00  0.00           C
ATOM    544  CD  ARG X  36       0.418  26.237  24.391  0.00  0.00           C
ATOM    545  NE  ARG X  36       0.834  26.078  25.791  0.00  0.00           N
ATOM    546  CZ  ARG X  36       0.323  26.748  26.837  0.00  0.00           C
ATOM    547  NH1 ARG X  36      -0.614  27.679  26.656  0.00  0.00           N
ATOM    548  NH2 ARG X  36       0.749  26.486  28.072  0.00  0.00           N
ATOM    549  H   ARG X  36       3.968  24.112  24.122  1.00  0.00           H
ATOM    550  HA  ARG X  36       3.171  24.896  21.571  1.00  0.00           H
ATOM    551  HB3 ARG X  36       2.589  27.093  22.845  1.00  0.00           H
ATOM    552  HB2 ARG X  36       3.166  26.301  24.280  1.00  0.00           H
ATOM    553  HG3 ARG X  36       1.465  24.460  23.810  1.00  0.00           H
ATOM    554  HG2 ARG X  36       0.850  25.350  22.456  1.00  0.00           H
ATOM    555  HD3 ARG X  36      -0.637  26.019  24.232  1.00  0.00           H
ATOM    556  HD2 ARG X  36       0.540  27.301  24.185  1.00  0.00           H
ATOM    557  HE  ARG X  36       1.551  25.368  25.919  1.00  0.00           H
ATOM    558 HH12 ARG X  36      -1.019  28.198  27.421  1.00  0.00           H
ATOM    559 HH11 ARG X  36      -0.969  27.899  25.739  1.00  0.00           H
ATOM    560 HH22 ARG X  36       0.391  26.989  28.871  1.00  0.00           H
ATOM    561 HH21 ARG X  36       1.426  25.773  28.282  1.00  0.00           H
ATOM    562  N   SER X  37       5.936  26.369  22.618  0.00  0.00           N
ATOM    563  CA  SER X  37       7.072  27.043  22.176  0.00  0.00           C
ATOM    564  C   SER X  37       7.629  26.372  20.908  0.00  0.00           C
ATOM    565  O   SER X  37       7.961  27.088  19.968  0.00  0.00           O
ATOM    566  CB  SER X  37       8.134  27.173  23.289  0.00  0.00           C
ATOM    567  OG  SER X  37       7.719  28.114  24.269  0.00  0.00           O
ATOM    568  H   SER X  37       5.995  26.024  23.565  1.00  0.00           H
ATOM    569  HA  SER X  37       6.786  28.064  21.924  1.00  0.00           H
ATOM    570  HB3 SER X  37       9.071  27.533  22.861  1.00  0.00           H
ATOM    571  HB2 SER X  37       8.368  26.222  23.761  1.00  0.00           H
ATOM    572  HG  SER X  37       8.371  28.108  24.984  1.00  0.00           H
ATOM    573  N   LEU X  38       7.680  25.047  20.860  0.00  0.00           N
ATOM    574  CA  LEU X  38       8.107  24.271  19.793  0.00  0.00           C
ATOM    575  C   LEU X  38       7.037  24.075  18.684  0.00  0.00           C
ATOM    576  O   LEU X  38       7.346  23.419  17.695  0.00  0.00           O
ATOM    577  CB  LEU X  38       8.490  22.875  20.362  0.00  0.00           C
ATOM    578  CG  LEU X  38       9.684  22.862  21.349  0.00  0.00           C
ATOM    579  CD1 LEU X  38       9.787  21.503  22.075  0.00  0.00           C
ATOM    580  CD2 LEU X  38      11.013  23.267  20.676  0.00  0.00           C
ATOM    581  H   LEU X  38       7.388  24.501  21.658  1.00  0.00           H
ATOM    582  HA  LEU X  38       9.050  24.634  19.383  1.00  0.00           H
ATOM    583  HB3 LEU X  38       8.727  22.193  19.543  1.00  0.00           H
ATOM    584  HB2 LEU X  38       7.617  22.439  20.846  1.00  0.00           H
ATOM    585  HG  LEU X  38       9.486  23.600  22.127  1.00  0.00           H
ATOM    586 HD11 LEU X  38       9.818  21.646  23.155  1.00  0.00           H
ATOM    587 HD12 LEU X  38       8.934  20.856  21.867  1.00  0.00           H
ATOM    588 HD13 LEU X  38      10.679  20.941  21.798  1.00  0.00           H
ATOM    589 HD21 LEU X  38      11.845  22.621  20.959  1.00  0.00           H
ATOM    590 HD22 LEU X  38      10.949  23.242  19.588  1.00  0.00           H
ATOM    591 HD23 LEU X  38      11.294  24.281  20.960  1.00  0.00           H
ATOM    592  N   GLY X  39       5.885  24.726  18.778  0.00  0.00           N
ATOM    593  CA  GLY X  39       5.032  24.603  17.530  0.00  0.00           C
ATOM    594  C   GLY X  39       3.788  23.884  17.890  0.00  0.00           C
ATOM    595  O   GLY X  39       2.732  24.317  17.436  0.00  0.00           O
ATOM    596  H   GLY X  39       5.659  25.233  19.622  1.00  0.00           H
ATOM    597  HA3 GLY X  39       5.574  24.034  16.774  1.00  0.00           H
ATOM    598  HA2 GLY X  39       4.782  25.598  17.161  1.00  0.00           H
ATOM    599  N   GLN X  40       3.835  22.829  18.696  0.00  0.00           N
ATOM    600  CA  GLN X  40       2.664  21.993  18.953  0.00  0.00           C
ATOM    601  C   GLN X  40       1.564  22.190  19.960  0.00  0.00           C
ATOM    602  O   GLN X  40       1.922  21.769  21.063  0.00  0.00           O
ATOM    603  CB  GLN X  40       3.281  20.569  19.150  0.00  0.00           C
ATOM    604  CG  GLN X  40       3.955  19.985  17.886  0.00  0.00           C
ATOM    605  CD  GLN X  40       4.559  18.606  18.146  0.00  0.00           C
ATOM    606  OE1 GLN X  40       5.502  18.469  18.920  0.00  0.00           O
ATOM    607  NE2 GLN X  40       4.041  17.571  17.497  0.00  0.00           N
ATOM    608  H   GLN X  40       4.700  22.582  19.155  1.00  0.00           H
ATOM    609  HA  GLN X  40       2.190  21.795  17.991  1.00  0.00           H
ATOM    610  HB3 GLN X  40       2.514  19.858  19.467  1.00  0.00           H
ATOM    611  HB2 GLN X  40       4.009  20.596  19.964  1.00  0.00           H
ATOM    612  HG3 GLN X  40       4.760  20.635  17.542  1.00  0.00           H
ATOM    613  HG2 GLN X  40       3.237  19.928  17.067  1.00  0.00           H
ATOM    614 HE22 GLN X  40       4.413  16.641  17.630  1.00  0.00           H
ATOM    615 HE21 GLN X  40       3.269  17.689  16.856  1.00  0.00           H
ATOM    616  N   ASN X  41       0.388  22.771  19.754  0.00  0.00           N
ATOM    617  CA  ASN X  41      -0.510  22.859  20.896  0.00  0.00           C
ATOM    618  C   ASN X  41      -1.317  21.604  21.289  0.00  0.00           C
ATOM    619  O   ASN X  41      -2.376  21.324  20.724  0.00  0.00           O
ATOM    620  CB  ASN X  41      -1.482  24.031  20.572  0.00  0.00           C
ATOM    621  CG  ASN X  41      -2.378  24.477  21.736  0.00  0.00           C
ATOM    622  OD1 ASN X  41      -2.020  24.342  22.901  0.00  0.00           O
ATOM    623  ND2 ASN X  41      -3.539  25.048  21.437  0.00  0.00           N
ATOM    624  H   ASN X  41       0.154  23.126  18.838  1.00  0.00           H
ATOM    625  HA  ASN X  41       0.053  23.203  21.763  1.00  0.00           H
ATOM    626  HB3 ASN X  41      -2.104  23.778  19.712  1.00  0.00           H
ATOM    627  HB2 ASN X  41      -0.905  24.910  20.282  1.00  0.00           H
ATOM    628 HD22 ASN X  41      -4.158  25.367  22.169  1.00  0.00           H
ATOM    629 HD21 ASN X  41      -3.832  25.173  20.478  1.00  0.00           H
ATOM    630  N   PRO X  42      -0.808  20.852  22.257  0.00  0.00           N
ATOM    631  CA  PRO X  42      -1.559  19.680  22.681  0.00  0.00           C
ATOM    632  C   PRO X  42      -2.698  20.161  23.601  0.00  0.00           C
ATOM    633  O   PRO X  42      -2.730  21.295  24.109  0.00  0.00           O
ATOM    634  CB  PRO X  42      -0.499  18.826  23.418  0.00  0.00           C
ATOM    635  CG  PRO X  42       0.737  19.714  23.594  0.00  0.00           C
ATOM    636  CD  PRO X  42       0.212  21.108  23.293  0.00  0.00           C
ATOM    637  HA  PRO X  42      -1.964  19.153  21.817  1.00  0.00           H
ATOM    638  HB3 PRO X  42      -0.254  17.927  22.852  1.00  0.00           H
ATOM    639  HB2 PRO X  42      -0.878  18.485  24.380  1.00  0.00           H
ATOM    640  HG3 PRO X  42       1.492  19.445  22.853  1.00  0.00           H
ATOM    641  HG2 PRO X  42       1.195  19.639  24.578  1.00  0.00           H
ATOM    642  HD2 PRO X  42      -0.276  21.501  24.185  1.00  0.00           H
ATOM    643  HD3 PRO X  42       1.000  21.827  23.116  1.00  0.00           H
ATOM    644  N   THR X  43      -3.667  19.264  23.743  0.00  0.00           N
ATOM    645  CA  THR X  43      -4.815  19.484  24.556  0.00  0.00           C
ATOM    646  C   THR X  43      -4.451  19.030  25.951  0.00  0.00           C
ATOM    647  O   THR X  43      -3.357  18.462  26.122  0.00  0.00           O
ATOM    648  CB  THR X  43      -6.042  18.679  24.029  0.00  0.00           C
ATOM    649  OG1 THR X  43      -5.959  17.275  24.237  0.00  0.00           O
ATOM    650  CG2 THR X  43      -6.376  18.960  22.556  0.00  0.00           C
ATOM    651  H   THR X  43      -3.609  18.378  23.262  1.00  0.00           H
ATOM    652  HA  THR X  43      -5.059  20.546  24.567  1.00  0.00           H
ATOM    653  HB  THR X  43      -6.909  19.010  24.604  1.00  0.00           H
ATOM    654  HG1 THR X  43      -6.585  16.852  23.635  1.00  0.00           H
ATOM    655 HG21 THR X  43      -7.301  18.468  22.254  1.00  0.00           H
ATOM    656 HG22 THR X  43      -6.508  20.029  22.387  1.00  0.00           H
ATOM    657 HG23 THR X  43      -5.586  18.619  21.888  1.00  0.00           H
ATOM    658  N   GLU X  44      -5.303  19.292  26.922  0.00  0.00           N
ATOM    659  CA  GLU X  44      -5.033  18.892  28.283  0.00  0.00           C
ATOM    660  C   GLU X  44      -4.985  17.323  28.357  0.00  0.00           C
ATOM    661  O   GLU X  44      -4.189  16.703  29.060  0.00  0.00           O
ATOM    662  CB  GLU X  44      -6.137  19.432  29.221  0.00  0.00           C
ATOM    663  CG  GLU X  44      -6.313  20.968  29.230  0.00  0.00           C
ATOM    664  CD  GLU X  44      -5.101  21.747  29.741  0.00  0.00           C
ATOM    665  OE1 GLU X  44      -4.385  21.235  30.624  0.00  0.00           O
ATOM    666  OE2 GLU X  44      -4.916  22.889  29.279  0.00  0.00           O
ATOM    667  H   GLU X  44      -6.163  19.781  26.721  1.00  0.00           H
ATOM    668  HA  GLU X  44      -4.067  19.294  28.588  1.00  0.00           H
ATOM    669  HB3 GLU X  44      -5.931  19.093  30.237  1.00  0.00           H
ATOM    670  HB2 GLU X  44      -7.094  18.977  28.961  1.00  0.00           H
ATOM    671  HG3 GLU X  44      -7.160  21.224  29.868  1.00  0.00           H
ATOM    672  HG2 GLU X  44      -6.573  21.325  28.233  1.00  0.00           H
ATOM    673  N   ALA X  45      -5.893  16.722  27.591  0.00  0.00           N
ATOM    674  CA  ALA X  45      -5.939  15.223  27.605  0.00  0.00           C
ATOM    675  C   ALA X  45      -4.583  14.643  27.086  0.00  0.00           C
ATOM    676  O   ALA X  45      -4.007  13.715  27.643  0.00  0.00           O
ATOM    677  CB  ALA X  45      -7.141  14.709  26.801  0.00  0.00           C
ATOM    678  H   ALA X  45      -6.522  17.274  27.026  1.00  0.00           H
ATOM    679  HA  ALA X  45      -6.020  14.927  28.651  1.00  0.00           H
ATOM    680  HB1 ALA X  45      -7.179  13.619  26.818  1.00  0.00           H
ATOM    681  HB2 ALA X  45      -8.079  15.076  27.217  1.00  0.00           H
ATOM    682  HB3 ALA X  45      -7.088  15.021  25.758  1.00  0.00           H
ATOM    683  N   GLU X  46      -4.093  15.225  25.993  0.00  0.00           N
ATOM    684  CA  GLU X  46      -2.856  14.728  25.465  0.00  0.00           C
ATOM    685  C   GLU X  46      -1.673  14.977  26.459  0.00  0.00           C
ATOM    686  O   GLU X  46      -0.825  14.116  26.669  0.00  0.00           O
ATOM    687  CB  GLU X  46      -2.577  15.407  24.112  0.00  0.00           C
ATOM    688  CG  GLU X  46      -3.583  15.007  23.012  0.00  0.00           C
ATOM    689  CD  GLU X  46      -3.375  15.784  21.720  0.00  0.00           C
ATOM    690  OE1 GLU X  46      -3.349  17.028  21.780  0.00  0.00           O
ATOM    691  OE2 GLU X  46      -3.258  15.138  20.659  0.00  0.00           O
ATOM    692  H   GLU X  46      -4.591  15.991  25.563  1.00  0.00           H
ATOM    693  HA  GLU X  46      -2.951  13.656  25.289  1.00  0.00           H
ATOM    694  HB3 GLU X  46      -1.569  15.156  23.776  1.00  0.00           H
ATOM    695  HB2 GLU X  46      -2.580  16.490  24.244  1.00  0.00           H
ATOM    696  HG3 GLU X  46      -4.607  15.175  23.344  1.00  0.00           H
ATOM    697  HG2 GLU X  46      -3.501  13.938  22.812  1.00  0.00           H
ATOM    698  N   LEU X  47      -1.662  16.149  27.091  0.00  0.00           N
ATOM    699  CA  LEU X  47      -0.646  16.434  28.055  0.00  0.00           C
ATOM    700  C   LEU X  47      -0.694  15.460  29.246  0.00  0.00           C
ATOM    701  O   LEU X  47       0.305  15.001  29.798  0.00  0.00           O
ATOM    702  CB  LEU X  47      -0.769  17.892  28.531  0.00  0.00           C
ATOM    703  CG  LEU X  47      -0.226  18.881  27.490  0.00  0.00           C
ATOM    704  CD1 LEU X  47      -0.687  20.319  27.777  0.00  0.00           C
ATOM    705  CD2 LEU X  47       1.303  18.742  27.341  0.00  0.00           C
ATOM    706  H   LEU X  47      -2.372  16.838  26.889  1.00  0.00           H
ATOM    707  HA  LEU X  47       0.312  16.278  27.559  1.00  0.00           H
ATOM    708  HB3 LEU X  47      -0.223  18.036  29.465  1.00  0.00           H
ATOM    709  HB2 LEU X  47      -1.813  18.105  28.765  1.00  0.00           H
ATOM    710  HG  LEU X  47      -0.675  18.615  26.536  1.00  0.00           H
ATOM    711 HD11 LEU X  47      -0.917  20.847  26.851  1.00  0.00           H
ATOM    712 HD12 LEU X  47      -1.587  20.348  28.392  1.00  0.00           H
ATOM    713 HD13 LEU X  47       0.071  20.887  28.309  1.00  0.00           H
ATOM    714 HD21 LEU X  47       1.814  19.694  27.406  1.00  0.00           H
ATOM    715 HD22 LEU X  47       1.739  18.103  28.109  1.00  0.00           H
ATOM    716 HD23 LEU X  47       1.565  18.297  26.381  1.00  0.00           H
ATOM    717  N   GLN X  48      -1.934  15.161  29.630  0.00  0.00           N
ATOM    718  CA  GLN X  48      -2.074  14.228  30.808  0.00  0.00           C
ATOM    719  C   GLN X  48      -1.534  12.844  30.498  0.00  0.00           C
ATOM    720  O   GLN X  48      -0.863  12.239  31.328  0.00  0.00           O
ATOM    721  CB  GLN X  48      -3.553  14.158  31.240  0.00  0.00           C
ATOM    722  CG  GLN X  48      -4.021  15.404  32.020  0.00  0.00           C
ATOM    723  CD  GLN X  48      -5.542  15.491  32.159  0.00  0.00           C
ATOM    724  OE1 GLN X  48      -6.256  14.497  32.045  0.00  0.00           O
ATOM    725  NE2 GLN X  48      -6.060  16.680  32.438  0.00  0.00           N
ATOM    726  H   GLN X  48      -2.724  15.554  29.138  1.00  0.00           H
ATOM    727  HA  GLN X  48      -1.513  14.640  31.647  1.00  0.00           H
ATOM    728  HB3 GLN X  48      -3.720  13.280  31.868  1.00  0.00           H
ATOM    729  HB2 GLN X  48      -4.175  14.011  30.356  1.00  0.00           H
ATOM    730  HG3 GLN X  48      -3.664  16.308  31.527  1.00  0.00           H
ATOM    731  HG2 GLN X  48      -3.577  15.401  33.016  1.00  0.00           H
ATOM    732 HE22 GLN X  48      -7.056  16.793  32.557  1.00  0.00           H
ATOM    733 HE21 GLN X  48      -5.469  17.492  32.545  1.00  0.00           H
ATOM    734  N   ASP X  49      -1.765  12.351  29.283  0.00  0.00           N
ATOM    735  CA  ASP X  49      -1.242  11.096  28.893  0.00  0.00           C
ATOM    736  C   ASP X  49       0.271  11.068  28.902  0.00  0.00           C
ATOM    737  O   ASP X  49       0.842  10.087  29.371  0.00  0.00           O
ATOM    738  CB  ASP X  49      -1.734  10.604  27.504  0.00  0.00           C
ATOM    739  CG  ASP X  49      -3.231  10.326  27.365  0.00  0.00           C
ATOM    740  OD1 ASP X  49      -3.894  10.015  28.376  0.00  0.00           O
ATOM    741  OD2 ASP X  49      -3.696  10.259  26.209  0.00  0.00           O
ATOM    742  H   ASP X  49      -2.322  12.875  28.623  1.00  0.00           H
ATOM    743  HA  ASP X  49      -1.596  10.349  29.604  1.00  0.00           H
ATOM    744  HB3 ASP X  49      -1.206   9.687  27.235  1.00  0.00           H
ATOM    745  HB2 ASP X  49      -1.463  11.359  26.763  1.00  0.00           H
ATOM    746  N   MET X  50       0.918  12.152  28.494  0.00  0.00           N
ATOM    747  CA  MET X  50       2.326  12.343  28.470  0.00  0.00           C
ATOM    748  C   MET X  50       2.878  12.178  30.012  0.00  0.00           C
ATOM    749  O   MET X  50       3.809  11.471  30.368  0.00  0.00           O
ATOM    750  CB  MET X  50       2.737  13.680  27.816  0.00  0.00           C
ATOM    751  CG  MET X  50       2.494  13.724  26.298  0.00  0.00           C
ATOM    752  SD  MET X  50       2.565  15.381  25.554  0.00  0.00           S
ATOM    753  CE  MET X  50       4.335  15.743  25.711  0.00  0.00           C
ATOM    754  H   MET X  50       0.401  12.951  28.156  1.00  0.00           H
ATOM    755  HA  MET X  50       2.749  11.523  27.890  1.00  0.00           H
ATOM    756  HB3 MET X  50       3.802  13.829  27.998  1.00  0.00           H
ATOM    757  HB2 MET X  50       2.243  14.521  28.298  1.00  0.00           H
ATOM    758  HG3 MET X  50       1.517  13.304  26.063  1.00  0.00           H
ATOM    759  HG2 MET X  50       3.217  13.083  25.791  1.00  0.00           H
ATOM    760  HE1 MET X  50       4.559  16.729  25.305  1.00  0.00           H
ATOM    761  HE2 MET X  50       4.639  15.730  26.756  1.00  0.00           H
ATOM    762  HE3 MET X  50       4.929  15.007  25.169  1.00  0.00           H
ATOM    763  N   ILE X  51       2.258  13.028  30.831  0.00  0.00           N
ATOM    764  CA  ILE X  51       2.737  13.021  32.256  0.00  0.00           C
ATOM    765  C   ILE X  51       2.481  11.719  32.918  0.00  0.00           C
ATOM    766  O   ILE X  51       3.268  11.244  33.735  0.00  0.00           O
ATOM    767  CB  ILE X  51       1.991  14.142  33.071  0.00  0.00           C
ATOM    768  CG1 ILE X  51       2.318  15.574  32.577  0.00  0.00           C
ATOM    769  CG2 ILE X  51       2.097  14.080  34.617  0.00  0.00           C
ATOM    770  CD1 ILE X  51       3.643  16.179  33.058  0.00  0.00           C
ATOM    771  H   ILE X  51       1.520  13.621  30.479  1.00  0.00           H
ATOM    772  HA  ILE X  51       3.800  13.257  32.294  1.00  0.00           H
ATOM    773  HB  ILE X  51       0.928  14.008  32.856  1.00  0.00           H
ATOM    774 HG13 ILE X  51       1.537  16.241  32.923  1.00  0.00           H
ATOM    775 HG12 ILE X  51       2.276  15.621  31.489  1.00  0.00           H
ATOM    776 HG21 ILE X  51       1.622  14.945  35.081  1.00  0.00           H
ATOM    777 HG22 ILE X  51       1.604  13.199  35.030  1.00  0.00           H
ATOM    778 HG23 ILE X  51       3.136  14.053  34.946  1.00  0.00           H
ATOM    779 HD11 ILE X  51       3.738  17.212  32.723  1.00  0.00           H
ATOM    780 HD12 ILE X  51       3.729  16.193  34.144  1.00  0.00           H
ATOM    781 HD13 ILE X  51       4.487  15.632  32.652  1.00  0.00           H
ATOM    782  N   ASN X  52       1.374  11.089  32.531  0.00  0.00           N
ATOM    783  CA  ASN X  52       1.037   9.745  33.143  0.00  0.00           C
ATOM    784  C   ASN X  52       2.117   8.715  32.821  0.00  0.00           C
ATOM    785  O   ASN X  52       2.478   7.864  33.631  0.00  0.00           O
ATOM    786  CB  ASN X  52      -0.353   9.282  32.643  0.00  0.00           C
ATOM    787  CG  ASN X  52      -0.875   7.994  33.296  0.00  0.00           C
ATOM    788  OD1 ASN X  52      -1.346   7.095  32.603  0.00  0.00           O
ATOM    789  ND2 ASN X  52      -0.832   7.882  34.620  0.00  0.00           N
ATOM    790  H   ASN X  52       0.771  11.508  31.837  1.00  0.00           H
ATOM    791  HA  ASN X  52       0.919   9.842  34.222  1.00  0.00           H
ATOM    792  HB3 ASN X  52      -0.337   9.146  31.561  1.00  0.00           H
ATOM    793  HB2 ASN X  52      -1.090  10.059  32.842  1.00  0.00           H
ATOM    794 HD22 ASN X  52      -1.178   7.051  35.077  1.00  0.00           H
ATOM    795 HD21 ASN X  52      -0.384   8.587  35.198  1.00  0.00           H
ATOM    796  N   GLU X  53       2.649   8.826  31.605  0.00  0.00           N
ATOM    797  CA  GLU X  53       3.696   7.860  31.180  0.00  0.00           C
ATOM    798  C   GLU X  53       4.906   8.041  32.279  0.00  0.00           C
ATOM    799  O   GLU X  53       5.457   7.113  32.868  0.00  0.00           O
ATOM    800  CB  GLU X  53       4.198   8.126  29.743  0.00  0.00           C
ATOM    801  CG  GLU X  53       3.240   7.669  28.618  0.00  0.00           C
ATOM    802  CD  GLU X  53       3.031   6.157  28.525  0.00  0.00           C
ATOM    803  OE1 GLU X  53       3.921   5.392  28.946  0.00  0.00           O
ATOM    804  OE2 GLU X  53       1.978   5.744  28.000  0.00  0.00           O
ATOM    805  H   GLU X  53       2.340   9.560  30.984  1.00  0.00           H
ATOM    806  HA  GLU X  53       3.310   6.841  31.196  1.00  0.00           H
ATOM    807  HB3 GLU X  53       5.162   7.632  29.607  1.00  0.00           H
ATOM    808  HB2 GLU X  53       4.414   9.183  29.610  1.00  0.00           H
ATOM    809  HG3 GLU X  53       3.624   8.014  27.657  1.00  0.00           H
ATOM    810  HG2 GLU X  53       2.270   8.143  28.746  1.00  0.00           H
ATOM    811  N   VAL X  54       5.276   9.315  32.429  0.00  0.00           N
ATOM    812  CA  VAL X  54       6.430   9.499  33.307  0.00  0.00           C
ATOM    813  C   VAL X  54       6.193   9.984  34.758  0.00  0.00           C
ATOM    814  O   VAL X  54       6.893  10.693  35.291  0.00  0.00           O
ATOM    815  CB  VAL X  54       7.224  10.693  32.620  0.00  0.00           C
ATOM    816  CG1 VAL X  54       8.672  10.920  33.137  0.00  0.00           C
ATOM    817  CG2 VAL X  54       7.259  10.634  31.076  0.00  0.00           C
ATOM    818  H   VAL X  54       4.768  10.048  31.954  1.00  0.00           H
ATOM    819  HA  VAL X  54       7.168   8.701  33.229  1.00  0.00           H
ATOM    820  HB  VAL X  54       6.684  11.618  32.830  1.00  0.00           H
ATOM    821 HG11 VAL X  54       9.312  11.398  32.401  1.00  0.00           H
ATOM    822 HG12 VAL X  54       8.705  11.584  34.000  1.00  0.00           H
ATOM    823 HG13 VAL X  54       9.136   9.983  33.436  1.00  0.00           H
ATOM    824 HG21 VAL X  54       7.865  11.441  30.666  1.00  0.00           H
ATOM    825 HG22 VAL X  54       7.656   9.685  30.729  1.00  0.00           H
ATOM    826 HG23 VAL X  54       6.277  10.763  30.627  1.00  0.00           H
ATOM    827  N   ASP X  55       5.080   9.605  35.388  0.00  0.00           N
ATOM    828  CA  ASP X  55       4.829  10.068  36.728  0.00  0.00           C
ATOM    829  C   ASP X  55       4.801   8.607  37.391  0.00  0.00           C
ATOM    830  O   ASP X  55       3.781   7.872  37.069  0.00  0.00           O
ATOM    831  CB  ASP X  55       3.607  11.016  36.989  0.00  0.00           C
ATOM    832  CG  ASP X  55       2.174  10.537  37.263  0.00  0.00           C
ATOM    833  OD1 ASP X  55       1.603   9.701  36.536  0.00  0.00           O
ATOM    834  OD2 ASP X  55       1.557  11.163  38.151  0.00  0.00           O
ATOM    835  H   ASP X  55       4.420   8.997  34.925  1.00  0.00           H
ATOM    836  HA  ASP X  55       5.637  10.688  37.115  1.00  0.00           H
ATOM    837  HB3 ASP X  55       3.560  11.766  36.202  1.00  0.00           H
ATOM    838  HB2 ASP X  55       3.883  11.587  37.877  1.00  0.00           H
ATOM    839  N   ALA X  56       5.816   8.259  38.134  0.00  0.00           N
ATOM    840  CA  ALA X  56       5.863   7.049  38.728  0.00  0.00           C
ATOM    841  C   ALA X  56       4.963   6.930  40.011  0.00  0.00           C
ATOM    842  O   ALA X  56       4.333   5.947  40.390  0.00  0.00           O
ATOM    843  CB  ALA X  56       7.324   6.706  39.065  0.00  0.00           C
ATOM    844  H   ALA X  56       6.584   8.900  38.272  1.00  0.00           H
ATOM    845  HA  ALA X  56       5.534   6.300  38.008  1.00  0.00           H
ATOM    846  HB1 ALA X  56       7.396   5.714  39.513  1.00  0.00           H
ATOM    847  HB2 ALA X  56       7.951   6.706  38.172  1.00  0.00           H
ATOM    848  HB3 ALA X  56       7.751   7.416  39.775  1.00  0.00           H
ATOM    849  N   ASP X  57       4.998   8.070  40.702  0.00  0.00           N
ATOM    850  CA  ASP X  57       4.221   7.944  42.075  0.00  0.00           C
ATOM    851  C   ASP X  57       2.749   8.272  41.907  0.00  0.00           C
ATOM    852  O   ASP X  57       1.935   8.021  42.794  0.00  0.00           O
ATOM    853  CB  ASP X  57       4.799   8.880  43.173  0.00  0.00           C
ATOM    854  CG  ASP X  57       6.212   8.554  43.659  0.00  0.00           C
ATOM    855  OD1 ASP X  57       6.646   7.389  43.557  0.00  0.00           O
ATOM    856  OD2 ASP X  57       6.820   9.440  44.294  0.00  0.00           O
ATOM    857  H   ASP X  57       5.482   8.873  40.327  1.00  0.00           H
ATOM    858  HA  ASP X  57       4.352   6.952  42.506  1.00  0.00           H
ATOM    859  HB3 ASP X  57       4.146   8.875  44.048  1.00  0.00           H
ATOM    860  HB2 ASP X  57       4.804   9.897  42.779  1.00  0.00           H
ATOM    861  N   GLY X  58       2.409   8.835  40.758  0.00  0.00           N
ATOM    862  CA  GLY X  58       0.935   9.140  40.515  0.00  0.00           C
ATOM    863  C   GLY X  58       0.340  10.455  41.192  0.00  0.00           C
ATOM    864  O   GLY X  58      -0.850  10.740  41.123  0.00  0.00           O
ATOM    865  H   GLY X  58       3.118   9.050  40.072  1.00  0.00           H
ATOM    866  HA3 GLY X  58       0.337   8.280  40.817  1.00  0.00           H
ATOM    867  HA2 GLY X  58       0.749   9.174  39.442  1.00  0.00           H
ATOM    868  N   ASN X  59       1.240  11.265  41.766  0.00  0.00           N
ATOM    869  CA  ASN X  59       0.976  12.557  42.248  0.00  0.00           C
ATOM    870  C   ASN X  59       0.671  13.673  41.165  0.00  0.00           C
ATOM    871  O   ASN X  59       0.466  14.824  41.546  0.00  0.00           O
ATOM    872  CB  ASN X  59       2.221  13.020  43.060  0.00  0.00           C
ATOM    873  CG  ASN X  59       2.467  12.259  44.369  0.00  0.00           C
ATOM    874  OD1 ASN X  59       1.537  11.942  45.108  0.00  0.00           O
ATOM    875  ND2 ASN X  59       3.723  11.983  44.695  0.00  0.00           N
ATOM    876  H   ASN X  59       2.196  10.958  41.879  1.00  0.00           H
ATOM    877  HA  ASN X  59       0.170  12.522  42.981  1.00  0.00           H
ATOM    878  HB3 ASN X  59       2.098  14.061  43.362  1.00  0.00           H
ATOM    879  HB2 ASN X  59       3.112  13.001  42.430  1.00  0.00           H
ATOM    880 HD22 ASN X  59       3.938  11.492  45.552  1.00  0.00           H
ATOM    881 HD21 ASN X  59       4.495  12.255  44.102  1.00  0.00           H
ATOM    882  N   GLY X  60       0.542  13.291  39.899  0.00  0.00           N
ATOM    883  CA  GLY X  60       0.173  14.253  38.930  0.00  0.00           C
ATOM    884  C   GLY X  60       1.229  15.229  38.457  0.00  0.00           C
ATOM    885  O   GLY X  60       0.910  16.287  37.916  0.00  0.00           O
ATOM    886  H   GLY X  60       0.707  12.328  39.643  1.00  0.00           H
ATOM    887  HA3 GLY X  60      -0.692  14.810  39.291  1.00  0.00           H
ATOM    888  HA2 GLY X  60      -0.255  13.744  38.066  1.00  0.00           H
ATOM    889  N   THR X  61       2.489  14.936  38.778  0.00  0.00           N
ATOM    890  CA  THR X  61       3.552  15.873  38.251  0.00  0.00           C
ATOM    891  C   THR X  61       4.820  14.984  38.250  0.00  0.00           C
ATOM    892  O   THR X  61       4.944  13.927  38.865  0.00  0.00           O
ATOM    893  CB  THR X  61       3.830  17.040  39.254  0.00  0.00           C
ATOM    894  OG1 THR X  61       4.075  16.597  40.584  0.00  0.00           O
ATOM    895  CG2 THR X  61       2.748  18.115  39.336  0.00  0.00           C
ATOM    896  H   THR X  61       2.690  14.124  39.345  1.00  0.00           H
ATOM    897  HA  THR X  61       3.312  16.239  37.253  1.00  0.00           H
ATOM    898  HB  THR X  61       4.733  17.532  38.902  1.00  0.00           H
ATOM    899  HG1 THR X  61       3.921  17.335  41.186  1.00  0.00           H
ATOM    900 HG21 THR X  61       3.106  19.011  39.845  1.00  0.00           H
ATOM    901 HG22 THR X  61       2.454  18.397  38.327  1.00  0.00           H
ATOM    902 HG23 THR X  61       1.857  17.767  39.858  1.00  0.00           H
ATOM    903  N   ILE X  62       5.773  15.497  37.480  0.00  0.00           N
ATOM    904  CA  ILE X  62       7.064  14.857  37.195  0.00  0.00           C
ATOM    905  C   ILE X  62       8.006  15.515  38.002  0.00  0.00           C
ATOM    906  O   ILE X  62       7.937  16.732  38.153  0.00  0.00           O
ATOM    907  CB  ILE X  62       7.475  15.004  35.694  0.00  0.00           C
ATOM    908  CG1 ILE X  62       6.484  14.266  34.765  0.00  0.00           C
ATOM    909  CG2 ILE X  62       8.921  14.558  35.386  0.00  0.00           C
ATOM    910  CD1 ILE X  62       6.798  14.395  33.264  0.00  0.00           C
ATOM    911  H   ILE X  62       5.637  16.395  37.038  1.00  0.00           H
ATOM    912  HA  ILE X  62       7.032  13.790  37.417  1.00  0.00           H
ATOM    913  HB  ILE X  62       7.428  16.059  35.450  1.00  0.00           H
ATOM    914 HG13 ILE X  62       5.472  14.629  34.940  1.00  0.00           H
ATOM    915 HG12 ILE X  62       6.463  13.210  35.028  1.00  0.00           H
ATOM    916 HG21 ILE X  62       9.172  14.762  34.351  1.00  0.00           H
ATOM    917 HG22 ILE X  62       9.656  15.117  35.961  1.00  0.00           H
ATOM    918 HG23 ILE X  62       9.072  13.496  35.578  1.00  0.00           H
ATOM    919 HD11 ILE X  62       5.989  13.988  32.661  1.00  0.00           H
ATOM    920 HD12 ILE X  62       6.945  15.436  32.974  1.00  0.00           H
ATOM    921 HD13 ILE X  62       7.692  13.838  32.986  1.00  0.00           H
ATOM    922  N   ASP X  63       8.933  14.781  38.589  0.00  0.00           N
ATOM    923  CA  ASP X  63       9.920  15.410  39.659  0.00  0.00           C
ATOM    924  C   ASP X  63      11.266  15.035  38.913  0.00  0.00           C
ATOM    925  O   ASP X  63      11.315  14.290  37.929  0.00  0.00           O
ATOM    926  CB  ASP X  63       9.740  14.831  41.082  0.00  0.00           C
ATOM    927  CG  ASP X  63      10.529  15.514  42.207  0.00  0.00           C
ATOM    928  OD1 ASP X  63      10.204  15.229  43.378  0.00  0.00           O
ATOM    929  OD2 ASP X  63      11.506  16.242  41.942  0.00  0.00           O
ATOM    930  H   ASP X  63       9.022  13.802  38.359  1.00  0.00           H
ATOM    931  HA  ASP X  63       9.817  16.490  39.558  1.00  0.00           H
ATOM    932  HB3 ASP X  63       9.996  13.771  41.067  1.00  0.00           H
ATOM    933  HB2 ASP X  63       8.679  14.903  41.327  1.00  0.00           H
ATOM    934  N   PHE X  64      12.336  15.580  39.483  0.00  0.00           N
ATOM    935  CA  PHE X  64      13.646  15.358  38.948  0.00  0.00           C
ATOM    936  C   PHE X  64      14.014  13.912  38.808  0.00  0.00           C
ATOM    937  O   PHE X  64      14.464  13.488  37.738  0.00  0.00           O
ATOM    938  CB  PHE X  64      14.640  16.284  39.711  0.00  0.00           C
ATOM    939  CG  PHE X  64      16.106  15.897  39.827  0.00  0.00           C
ATOM    940  CD1 PHE X  64      16.598  15.340  41.028  0.00  0.00           C
ATOM    941  CD2 PHE X  64      16.976  16.024  38.724  0.00  0.00           C
ATOM    942  CE1 PHE X  64      17.933  14.979  41.133  0.00  0.00           C
ATOM    943  CE2 PHE X  64      18.310  15.656  38.851  0.00  0.00           C
ATOM    944  CZ  PHE X  64      18.786  15.143  40.051  0.00  0.00           C
ATOM    945  H   PHE X  64      12.231  16.159  40.304  1.00  0.00           H
ATOM    946  HA  PHE X  64      13.654  15.785  37.945  1.00  0.00           H
ATOM    947  HB3 PHE X  64      14.279  16.475  40.722  1.00  0.00           H
ATOM    948  HB2 PHE X  64      14.612  17.265  39.232  1.00  0.00           H
ATOM    949  HD1 PHE X  64      15.948  15.209  41.882  1.00  0.00           H
ATOM    950  HD2 PHE X  64      16.613  16.419  37.785  1.00  0.00           H
ATOM    951  HE1 PHE X  64      18.308  14.563  42.058  1.00  0.00           H
ATOM    952  HE2 PHE X  64      18.982  15.759  38.012  1.00  0.00           H
ATOM    953  HZ  PHE X  64      19.820  14.844  40.139  1.00  0.00           H
ATOM    954  N   PRO X  65      13.847  13.137  39.880  0.00  0.00           N
ATOM    955  CA  PRO X  65      14.164  11.684  39.869  0.00  0.00           C
ATOM    956  C   PRO X  65      13.381  10.963  38.735  0.00  0.00           C
ATOM    957  O   PRO X  65      13.928  10.140  37.999  0.00  0.00           O
ATOM    958  CB  PRO X  65      13.803  11.174  41.272  0.00  0.00           C
ATOM    959  CG  PRO X  65      13.962  12.400  42.147  0.00  0.00           C
ATOM    960  CD  PRO X  65      13.442  13.509  41.244  0.00  0.00           C
ATOM    961  HA  PRO X  65      15.234  11.551  39.708  1.00  0.00           H
ATOM    962  HB3 PRO X  65      14.440  10.349  41.593  1.00  0.00           H
ATOM    963  HB2 PRO X  65      12.770  10.825  41.311  1.00  0.00           H
ATOM    964  HG3 PRO X  65      15.019  12.567  42.362  1.00  0.00           H
ATOM    965  HG2 PRO X  65      13.430  12.330  43.097  1.00  0.00           H
ATOM    966  HD2 PRO X  65      12.355  13.521  41.285  1.00  0.00           H
ATOM    967  HD3 PRO X  65      13.802  14.478  41.580  1.00  0.00           H
ATOM    968  N   GLU X  66      12.101  11.305  38.616  0.00  0.00           N
ATOM    969  CA  GLU X  66      11.275  10.686  37.596  0.00  0.00           C
ATOM    970  C   GLU X  66      11.772  11.061  36.228  0.00  0.00           C
ATOM    971  O   GLU X  66      11.853  10.200  35.356  0.00  0.00           O
ATOM    972  CB  GLU X  66       9.803  11.054  37.840  0.00  0.00           C
ATOM    973  CG  GLU X  66       9.293  10.508  39.194  0.00  0.00           C
ATOM    974  CD  GLU X  66       7.900  11.003  39.548  0.00  0.00           C
ATOM    975  OE1 GLU X  66       7.761  12.223  39.741  0.00  0.00           O
ATOM    976  OE2 GLU X  66       6.989  10.161  39.667  0.00  0.00           O
ATOM    977  H   GLU X  66      11.703  11.996  39.236  1.00  0.00           H
ATOM    978  HA  GLU X  66      11.344   9.604  37.705  1.00  0.00           H
ATOM    979  HB3 GLU X  66       9.183  10.651  37.037  1.00  0.00           H
ATOM    980  HB2 GLU X  66       9.678  12.135  37.791  1.00  0.00           H
ATOM    981  HG3 GLU X  66       9.953  10.802  40.010  1.00  0.00           H
ATOM    982  HG2 GLU X  66       9.298   9.417  39.177  1.00  0.00           H
ATOM    983  N   PHE X  67      12.185  12.309  36.050  0.00  0.00           N
ATOM    984  CA  PHE X  67      12.702  12.847  34.797  0.00  0.00           C
ATOM    985  C   PHE X  67      14.005  12.114  34.479  0.00  0.00           C
ATOM    986  O   PHE X  67      14.160  11.665  33.337  0.00  0.00           O
ATOM    987  CB  PHE X  67      12.599  14.396  34.744  0.00  0.00           C
ATOM    988  CG  PHE X  67      12.257  14.952  33.350  0.00  0.00           C
ATOM    989  CD1 PHE X  67      11.164  14.441  32.606  0.00  0.00           C
ATOM    990  CD2 PHE X  67      13.012  15.998  32.777  0.00  0.00           C
ATOM    991  CE1 PHE X  67      10.921  14.870  31.313  0.00  0.00           C
ATOM    992  CE2 PHE X  67      12.779  16.391  31.471  0.00  0.00           C
ATOM    993  CZ  PHE X  67      11.744  15.821  30.738  0.00  0.00           C
ATOM    994  H   PHE X  67      12.154  12.965  36.817  1.00  0.00           H
ATOM    995  HA  PHE X  67      11.984  12.621  34.009  1.00  0.00           H
ATOM    996  HB3 PHE X  67      13.487  14.862  35.159  1.00  0.00           H
ATOM    997  HB2 PHE X  67      11.795  14.729  35.395  1.00  0.00           H
ATOM    998  HD1 PHE X  67      10.510  13.681  33.008  1.00  0.00           H
ATOM    999  HD2 PHE X  67      13.824  16.459  33.321  1.00  0.00           H
ATOM   1000  HE1 PHE X  67      10.100  14.450  30.750  1.00  0.00           H
ATOM   1001  HE2 PHE X  67      13.413  17.149  31.035  1.00  0.00           H
ATOM   1002  HZ  PHE X  67      11.553  16.124  29.720  1.00  0.00           H
ATOM   1003  N   LEU X  68      14.941  12.028  35.424  0.00  0.00           N
ATOM   1004  CA  LEU X  68      16.209  11.337  35.246  0.00  0.00           C
ATOM   1005  C   LEU X  68      16.020   9.929  34.758  0.00  0.00           C
ATOM   1006  O   LEU X  68      16.754   9.491  33.881  0.00  0.00           O
ATOM   1007  CB  LEU X  68      16.967  11.191  36.602  0.00  0.00           C
ATOM   1008  CG  LEU X  68      17.718  12.394  37.190  0.00  0.00           C
ATOM   1009  CD1 LEU X  68      17.905  12.216  38.710  0.00  0.00           C
ATOM   1010  CD2 LEU X  68      19.082  12.585  36.501  0.00  0.00           C
ATOM   1011  H   LEU X  68      14.789  12.457  36.326  1.00  0.00           H
ATOM   1012  HA  LEU X  68      16.750  11.870  34.464  1.00  0.00           H
ATOM   1013  HB3 LEU X  68      17.695  10.377  36.545  1.00  0.00           H
ATOM   1014  HB2 LEU X  68      16.242  10.852  37.340  1.00  0.00           H
ATOM   1015  HG  LEU X  68      17.111  13.284  37.034  1.00  0.00           H
ATOM   1016 HD11 LEU X  68      18.915  12.468  39.036  1.00  0.00           H
ATOM   1017 HD12 LEU X  68      17.221  12.868  39.253  1.00  0.00           H
ATOM   1018 HD13 LEU X  68      17.711  11.196  39.043  1.00  0.00           H
ATOM   1019 HD21 LEU X  68      19.415  13.619  36.571  1.00  0.00           H
ATOM   1020 HD22 LEU X  68      19.854  11.971  36.965  1.00  0.00           H
ATOM   1021 HD23 LEU X  68      19.046  12.317  35.445  1.00  0.00           H
ATOM   1022  N   SER X  69      15.097   9.200  35.373  0.00  0.00           N
ATOM   1023  CA  SER X  69      14.801   7.838  35.032  0.00  0.00           C
ATOM   1024  C   SER X  69      14.325   7.703  33.538  0.00  0.00           C
ATOM   1025  O   SER X  69      14.869   6.942  32.733  0.00  0.00           O
ATOM   1026  CB  SER X  69      13.779   7.254  36.028  0.00  0.00           C
ATOM   1027  OG  SER X  69      14.401   6.971  37.273  0.00  0.00           O
ATOM   1028  H   SER X  69      14.557   9.600  36.127  1.00  0.00           H
ATOM   1029  HA  SER X  69      15.725   7.269  35.132  1.00  0.00           H
ATOM   1030  HB3 SER X  69      13.369   6.321  35.639  1.00  0.00           H
ATOM   1031  HB2 SER X  69      12.932   7.926  36.175  1.00  0.00           H
ATOM   1032  HG  SER X  69      13.706   6.801  37.923  1.00  0.00           H
ATOM   1033  N   LEU X  70      13.328   8.508  33.199  0.00  0.00           N
ATOM   1034  CA  LEU X  70      12.759   8.446  31.818  0.00  0.00           C
ATOM   1035  C   LEU X  70      13.815   8.884  30.770  0.00  0.00           C
ATOM   1036  O   LEU X  70      14.027   8.179  29.780  0.00  0.00           O
ATOM   1037  CB  LEU X  70      11.485   9.299  31.663  0.00  0.00           C
ATOM   1038  CG  LEU X  70      10.842   9.200  30.244  0.00  0.00           C
ATOM   1039  CD1 LEU X  70       9.771   8.094  30.165  0.00  0.00           C
ATOM   1040  CD2 LEU X  70      10.373  10.568  29.707  0.00  0.00           C
ATOM   1041  H   LEU X  70      12.955   9.161  33.873  1.00  0.00           H
ATOM   1042  HA  LEU X  70      12.492   7.409  31.612  1.00  0.00           H
ATOM   1043  HB3 LEU X  70      11.749  10.334  31.886  1.00  0.00           H
ATOM   1044  HB2 LEU X  70      10.771   9.008  32.428  1.00  0.00           H
ATOM   1045  HG  LEU X  70      11.579   8.891  29.508  1.00  0.00           H
ATOM   1046 HD11 LEU X  70       9.310   7.889  31.131  1.00  0.00           H
ATOM   1047 HD12 LEU X  70       8.972   8.335  29.464  1.00  0.00           H
ATOM   1048 HD13 LEU X  70      10.214   7.161  29.814  1.00  0.00           H
ATOM   1049 HD21 LEU X  70      10.321  11.334  30.478  1.00  0.00           H
ATOM   1050 HD22 LEU X  70      11.076  10.944  28.964  1.00  0.00           H
ATOM   1051 HD23 LEU X  70       9.400  10.519  29.222  1.00  0.00           H
ATOM   1052  N   MET X  71      14.487  10.001  31.010  0.00  0.00           N
ATOM   1053  CA  MET X  71      15.526  10.472  30.131  0.00  0.00           C
ATOM   1054  C   MET X  71      16.611   9.618  29.893  0.00  0.00           C
ATOM   1055  O   MET X  71      16.975   9.411  28.730  0.00  0.00           O
ATOM   1056  CB  MET X  71      16.014  11.867  30.556  0.00  0.00           C
ATOM   1057  CG  MET X  71      16.769  12.640  29.443  0.00  0.00           C
ATOM   1058  SD  MET X  71      15.728  13.243  28.078  0.00  0.00           S
ATOM   1059  CE  MET X  71      14.767  14.534  28.925  0.00  0.00           C
ATOM   1060  H   MET X  71      14.276  10.551  31.831  1.00  0.00           H
ATOM   1061  HA  MET X  71      15.058  10.661  29.165  1.00  0.00           H
ATOM   1062  HB3 MET X  71      16.643  11.790  31.445  1.00  0.00           H
ATOM   1063  HB2 MET X  71      15.145  12.447  30.863  1.00  0.00           H
ATOM   1064  HG3 MET X  71      17.558  12.024  29.011  1.00  0.00           H
ATOM   1065  HG2 MET X  71      17.299  13.495  29.858  1.00  0.00           H
ATOM   1066  HE1 MET X  71      14.136  15.063  28.211  1.00  0.00           H
ATOM   1067  HE2 MET X  71      14.118  14.107  29.690  1.00  0.00           H
ATOM   1068  HE3 MET X  71      15.427  15.261  29.398  1.00  0.00           H
ATOM   1069  N   ALA X  72      17.192   9.043  30.947  0.00  0.00           N
ATOM   1070  CA  ALA X  72      18.329   8.111  30.829  0.00  0.00           C
ATOM   1071  C   ALA X  72      17.994   6.774  30.140  0.00  0.00           C
ATOM   1072  O   ALA X  72      18.866   5.975  29.806  0.00  0.00           O
ATOM   1073  CB  ALA X  72      18.890   7.836  32.233  0.00  0.00           C
ATOM   1074  H   ALA X  72      16.855   9.239  31.879  1.00  0.00           H
ATOM   1075  HA  ALA X  72      19.125   8.602  30.269  1.00  0.00           H
ATOM   1076  HB1 ALA X  72      19.766   7.188  32.187  1.00  0.00           H
ATOM   1077  HB2 ALA X  72      19.197   8.760  32.723  1.00  0.00           H
ATOM   1078  HB3 ALA X  72      18.151   7.347  32.869  1.00  0.00           H
ATOM   1079  N   ARG X  73      16.698   6.559  29.928  0.00  0.00           N
ATOM   1080  CA  ARG X  73      16.166   5.366  29.320  0.00  0.00           C
ATOM   1081  C   ARG X  73      15.932   5.806  27.903  0.00  0.00           C
ATOM   1082  O   ARG X  73      16.319   5.020  27.031  0.00  0.00           O
ATOM   1083  CB  ARG X  73      14.964   4.759  30.070  0.00  0.00           C
ATOM   1084  CG  ARG X  73      14.347   3.541  29.354  0.00  0.00           C
ATOM   1085  CD  ARG X  73      13.273   2.803  30.168  0.00  0.00           C
ATOM   1086  NE  ARG X  73      12.184   3.685  30.621  0.00  0.00           N
ATOM   1087  CZ  ARG X  73      12.010   4.186  31.852  0.00  0.00           C
ATOM   1088  NH1 ARG X  73      12.866   3.900  32.834  0.00  0.00           N
ATOM   1089  NH2 ARG X  73      10.961   4.971  32.097  0.00  0.00           N
ATOM   1090  H   ARG X  73      16.019   7.256  30.199  1.00  0.00           H
ATOM   1091  HA  ARG X  73      17.057   4.747  29.220  1.00  0.00           H
ATOM   1092  HB3 ARG X  73      14.194   5.520  30.196  1.00  0.00           H
ATOM   1093  HB2 ARG X  73      15.278   4.474  31.074  1.00  0.00           H
ATOM   1094  HG3 ARG X  73      15.173   2.838  29.233  1.00  0.00           H
ATOM   1095  HG2 ARG X  73      13.995   3.757  28.344  1.00  0.00           H
ATOM   1096  HD3 ARG X  73      13.664   2.113  30.916  1.00  0.00           H
ATOM   1097  HD2 ARG X  73      12.760   2.163  29.448  1.00  0.00           H
ATOM   1098  HE  ARG X  73      11.522   3.926  29.892  1.00  0.00           H
ATOM   1099 HH12 ARG X  73      12.736   4.227  33.778  1.00  0.00           H
ATOM   1100 HH11 ARG X  73      13.662   3.304  32.677  1.00  0.00           H
ATOM   1101 HH22 ARG X  73      10.764   5.338  33.015  1.00  0.00           H
ATOM   1102 HH21 ARG X  73      10.267   5.170  31.392  1.00  0.00           H
ATOM   1103  N   LYS X  74      15.373   6.983  27.620  0.00  0.00           N
ATOM   1104  CA  LYS X  74      15.154   7.581  26.233  0.00  0.00           C
ATOM   1105  C   LYS X  74      16.527   7.599  25.514  0.00  0.00           C
ATOM   1106  O   LYS X  74      16.539   7.230  24.344  0.00  0.00           O
ATOM   1107  CB  LYS X  74      14.429   8.937  26.248  0.00  0.00           C
ATOM   1108  CG  LYS X  74      12.909   8.789  26.420  0.00  0.00           C
ATOM   1109  CD  LYS X  74      12.149  10.105  26.183  0.00  0.00           C
ATOM   1110  CE  LYS X  74      10.623   9.899  26.126  0.00  0.00           C
ATOM   1111  NZ  LYS X  74       9.896  11.155  25.870  0.00  0.00           N
ATOM   1112  H   LYS X  74      15.044   7.578  28.367  1.00  0.00           H
ATOM   1113  HA  LYS X  74      14.582   6.822  25.700  1.00  0.00           H
ATOM   1114  HB3 LYS X  74      14.604   9.419  25.284  1.00  0.00           H
ATOM   1115  HB2 LYS X  74      14.857   9.604  26.996  1.00  0.00           H
ATOM   1116  HG3 LYS X  74      12.688   8.404  27.416  1.00  0.00           H
ATOM   1117  HG2 LYS X  74      12.545   8.036  25.720  1.00  0.00           H
ATOM   1118  HD3 LYS X  74      12.493  10.558  25.252  1.00  0.00           H
ATOM   1119  HD2 LYS X  74      12.405  10.809  26.977  1.00  0.00           H
ATOM   1120  HE3 LYS X  74      10.265   9.459  27.057  1.00  0.00           H
ATOM   1121  HE2 LYS X  74      10.373   9.190  25.335  1.00  0.00           H
ATOM   1122  HZ1 LYS X  74       8.907  10.976  25.837  1.00  0.00           H
ATOM   1123  HZ2 LYS X  74      10.070  11.834  26.590  1.00  0.00           H
ATOM   1124  HZ3 LYS X  74      10.167  11.548  24.985  1.00  0.00           H
ATOM   1125  N   MET X  75      17.633   7.991  26.143  0.00  0.00           N
ATOM   1126  CA  MET X  75      18.883   7.958  25.588  0.00  0.00           C
ATOM   1127  C   MET X  75      19.302   6.619  25.114  0.00  0.00           C
ATOM   1128  O   MET X  75      19.796   6.460  23.989  0.00  0.00           O
ATOM   1129  CB  MET X  75      19.902   8.511  26.613  0.00  0.00           C
ATOM   1130  CG  MET X  75      19.752  10.019  26.893  0.00  0.00           C
ATOM   1131  SD  MET X  75      20.603  10.603  28.388  0.00  0.00           S
ATOM   1132  CE  MET X  75      22.334  10.326  27.918  0.00  0.00           C
ATOM   1133  H   MET X  75      17.579   8.339  27.089  1.00  0.00           H
ATOM   1134  HA  MET X  75      18.894   8.638  24.736  1.00  0.00           H
ATOM   1135  HB3 MET X  75      20.911   8.342  26.233  1.00  0.00           H
ATOM   1136  HB2 MET X  75      19.842   7.952  27.548  1.00  0.00           H
ATOM   1137  HG3 MET X  75      18.701  10.286  26.997  1.00  0.00           H
ATOM   1138  HG2 MET X  75      20.115  10.588  26.037  1.00  0.00           H
ATOM   1139  HE1 MET X  75      23.000  10.696  28.698  1.00  0.00           H
ATOM   1140  HE2 MET X  75      22.535   9.264  27.779  1.00  0.00           H
ATOM   1141  HE3 MET X  75      22.570  10.848  26.991  1.00  0.00           H
ATOM   1142  N   LYS X  76      19.032   5.606  25.936  0.00  0.00           N
ATOM   1143  CA  LYS X  76      19.338   4.211  25.530  0.00  0.00           C
ATOM   1144  C   LYS X  76      18.533   3.849  24.286  0.00  0.00           C
ATOM   1145  O   LYS X  76      19.070   3.272  23.329  0.00  0.00           O
ATOM   1146  CB  LYS X  76      19.124   3.222  26.693  0.00  0.00           C
ATOM   1147  CG  LYS X  76      20.114   3.441  27.851  0.00  0.00           C
ATOM   1148  CD  LYS X  76      19.807   2.571  29.080  0.00  0.00           C
ATOM   1149  CE  LYS X  76      20.778   2.843  30.245  0.00  0.00           C
ATOM   1150  NZ  LYS X  76      20.498   1.998  31.418  0.00  0.00           N
ATOM   1151  H   LYS X  76      18.618   5.785  26.839  1.00  0.00           H
ATOM   1152  HA  LYS X  76      20.393   4.174  25.258  1.00  0.00           H
ATOM   1153  HB3 LYS X  76      19.247   2.202  26.323  1.00  0.00           H
ATOM   1154  HB2 LYS X  76      18.099   3.279  27.056  1.00  0.00           H
ATOM   1155  HG3 LYS X  76      20.117   4.491  28.142  1.00  0.00           H
ATOM   1156  HG2 LYS X  76      21.125   3.230  27.499  1.00  0.00           H
ATOM   1157  HD3 LYS X  76      19.855   1.518  28.794  1.00  0.00           H
ATOM   1158  HD2 LYS X  76      18.782   2.757  29.404  1.00  0.00           H
ATOM   1159  HE3 LYS X  76      20.717   3.891  30.545  1.00  0.00           H
ATOM   1160  HE2 LYS X  76      21.806   2.668  29.925  1.00  0.00           H
ATOM   1161  HZ1 LYS X  76      21.154   2.204  32.151  1.00  0.00           H
ATOM   1162  HZ2 LYS X  76      19.573   2.164  31.772  1.00  0.00           H
ATOM   1163  HZ3 LYS X  76      20.588   1.024  31.187  1.00  0.00           H
ATOM   1164  N   GLU X  77      17.257   4.229  24.279  0.00  0.00           N
ATOM   1165  CA  GLU X  77      16.438   4.027  23.157  0.00  0.00           C
ATOM   1166  C   GLU X  77      16.947   4.682  21.907  0.00  0.00           C
ATOM   1167  O   GLU X  77      16.899   4.084  20.839  0.00  0.00           O
ATOM   1168  CB  GLU X  77      14.967   4.394  23.455  0.00  0.00           C
ATOM   1169  CG  GLU X  77      14.323   3.511  24.549  0.00  0.00           C
ATOM   1170  CD  GLU X  77      12.853   3.823  24.826  0.00  0.00           C
ATOM   1171  OE1 GLU X  77      12.344   4.858  24.354  0.00  0.00           O
ATOM   1172  OE2 GLU X  77      12.213   3.002  25.512  0.00  0.00           O
ATOM   1173  H   GLU X  77      16.858   4.674  25.093  1.00  0.00           H
ATOM   1174  HA  GLU X  77      16.422   2.954  22.967  1.00  0.00           H
ATOM   1175  HB3 GLU X  77      14.383   4.297  22.538  1.00  0.00           H
ATOM   1176  HB2 GLU X  77      14.889   5.442  23.737  1.00  0.00           H
ATOM   1177  HG3 GLU X  77      14.868   3.606  25.486  1.00  0.00           H
ATOM   1178  HG2 GLU X  77      14.400   2.463  24.257  1.00  0.00           H
ATOM   1179  N   GLN X  78      17.401   5.923  22.033  0.00  0.00           N
ATOM   1180  CA  GLN X  78      17.976   6.685  20.950  0.00  0.00           C
ATOM   1181  C   GLN X  78      19.186   6.051  20.374  0.00  0.00           C
ATOM   1182  O   GLN X  78      19.268   5.915  19.148  0.00  0.00           O
ATOM   1183  CB  GLN X  78      18.252   8.134  21.408  0.00  0.00           C
ATOM   1184  CG  GLN X  78      16.969   8.976  21.581  0.00  0.00           C
ATOM   1185  CD  GLN X  78      17.188  10.272  22.365  0.00  0.00           C
ATOM   1186  OE1 GLN X  78      18.313  10.665  22.666  0.00  0.00           O
ATOM   1187  NE2 GLN X  78      16.107  10.965  22.699  0.00  0.00           N
ATOM   1188  H   GLN X  78      17.355   6.389  22.928  1.00  0.00           H
ATOM   1189  HA  GLN X  78      17.229   6.763  20.160  1.00  0.00           H
ATOM   1190  HB3 GLN X  78      18.897   8.640  20.687  1.00  0.00           H
ATOM   1191  HB2 GLN X  78      18.816   8.116  22.339  1.00  0.00           H
ATOM   1192  HG3 GLN X  78      16.205   8.396  22.098  1.00  0.00           H
ATOM   1193  HG2 GLN X  78      16.554   9.217  20.602  1.00  0.00           H
ATOM   1194 HE22 GLN X  78      16.189  11.833  23.209  1.00  0.00           H
ATOM   1195 HE21 GLN X  78      15.185  10.648  22.437  1.00  0.00           H
ATOM   1196  N   ASP X  79      20.147   5.658  21.211  0.00  0.00           N
ATOM   1197  CA  ASP X  79      21.374   4.998  20.777  0.00  0.00           C
ATOM   1198  C   ASP X  79      21.027   3.697  19.947  0.00  0.00           C
ATOM   1199  O   ASP X  79      21.599   3.451  18.890  0.00  0.00           O
ATOM   1200  CB  ASP X  79      22.331   4.598  21.930  0.00  0.00           C
ATOM   1201  CG  ASP X  79      22.927   5.740  22.752  0.00  0.00           C
ATOM   1202  OD1 ASP X  79      23.072   6.862  22.225  0.00  0.00           O
ATOM   1203  OD2 ASP X  79      23.399   5.454  23.871  0.00  0.00           O
ATOM   1204  H   ASP X  79      20.046   5.813  22.204  1.00  0.00           H
ATOM   1205  HA  ASP X  79      21.942   5.682  20.146  1.00  0.00           H
ATOM   1206  HB3 ASP X  79      23.158   4.013  21.525  1.00  0.00           H
ATOM   1207  HB2 ASP X  79      21.782   3.947  22.613  1.00  0.00           H
ATOM   1208  N   SER X  80      20.083   2.898  20.441  0.00  0.00           N
ATOM   1209  CA  SER X  80      19.681   1.755  19.727  0.00  0.00           C
ATOM   1210  C   SER X  80      19.102   2.112  18.322  0.00  0.00           C
ATOM   1211  O   SER X  80      19.417   1.504  17.305  0.00  0.00           O
ATOM   1212  CB  SER X  80      18.659   0.958  20.565  0.00  0.00           C
ATOM   1213  OG  SER X  80      19.289   0.345  21.682  0.00  0.00           O
ATOM   1214  H   SER X  80      19.654   3.112  21.330  1.00  0.00           H
ATOM   1215  HA  SER X  80      20.552   1.115  19.586  1.00  0.00           H
ATOM   1216  HB3 SER X  80      18.211   0.171  19.955  1.00  0.00           H
ATOM   1217  HB2 SER X  80      17.838   1.592  20.902  1.00  0.00           H
ATOM   1218  HG  SER X  80      18.600  -0.049  22.234  1.00  0.00           H
ATOM   1219  N   GLU X  81      18.246   3.132  18.299  0.00  0.00           N
ATOM   1220  CA  GLU X  81      17.684   3.511  17.060  0.00  0.00           C
ATOM   1221  C   GLU X  81      18.713   4.063  16.078  0.00  0.00           C
ATOM   1222  O   GLU X  81      18.675   3.846  14.868  0.00  0.00           O
ATOM   1223  CB  GLU X  81      16.547   4.532  17.283  0.00  0.00           C
ATOM   1224  CG  GLU X  81      15.266   3.904  17.878  0.00  0.00           C
ATOM   1225  CD  GLU X  81      14.127   4.898  18.108  0.00  0.00           C
ATOM   1226  OE1 GLU X  81      14.304   6.109  17.866  0.00  0.00           O
ATOM   1227  OE2 GLU X  81      13.040   4.442  18.514  0.00  0.00           O
ATOM   1228  H   GLU X  81      18.013   3.615  19.155  1.00  0.00           H
ATOM   1229  HA  GLU X  81      17.202   2.642  16.612  1.00  0.00           H
ATOM   1230  HB3 GLU X  81      16.291   5.008  16.333  1.00  0.00           H
ATOM   1231  HB2 GLU X  81      16.895   5.337  17.932  1.00  0.00           H
ATOM   1232  HG3 GLU X  81      15.489   3.410  18.822  1.00  0.00           H
ATOM   1233  HG2 GLU X  81      14.903   3.125  17.207  1.00  0.00           H
ATOM   1234  N   GLU X  82      19.688   4.760  16.658  0.00  0.00           N
ATOM   1235  CA  GLU X  82      20.792   5.338  15.768  0.00  0.00           C
ATOM   1236  C   GLU X  82      21.585   4.198  15.087  0.00  0.00           C
ATOM   1237  O   GLU X  82      21.902   4.313  13.908  0.00  0.00           O
ATOM   1238  CB  GLU X  82      21.746   6.205  16.624  0.00  0.00           C
ATOM   1239  CG  GLU X  82      21.193   7.597  17.011  0.00  0.00           C
ATOM   1240  CD  GLU X  82      21.091   8.574  15.841  0.00  0.00           C
ATOM   1241  OE1 GLU X  82      22.136   8.880  15.233  0.00  0.00           O
ATOM   1242  OE2 GLU X  82      19.975   9.057  15.567  0.00  0.00           O
ATOM   1243  H   GLU X  82      19.686   4.895  17.659  1.00  0.00           H
ATOM   1244  HA  GLU X  82      20.376   6.019  15.026  1.00  0.00           H
ATOM   1245  HB3 GLU X  82      22.693   6.340  16.097  1.00  0.00           H
ATOM   1246  HB2 GLU X  82      22.006   5.670  17.536  1.00  0.00           H
ATOM   1247  HG3 GLU X  82      21.838   8.044  17.769  1.00  0.00           H
ATOM   1248  HG2 GLU X  82      20.211   7.500  17.470  1.00  0.00           H
ATOM   1249  N   GLU X  83      21.868   3.104  15.791  0.00  0.00           N
ATOM   1250  CA  GLU X  83      22.507   2.018  15.250  0.00  0.00           C
ATOM   1251  C   GLU X  83      21.688   1.422  13.995  0.00  0.00           C
ATOM   1252  O   GLU X  83      22.211   1.138  12.923  0.00  0.00           O
ATOM   1253  CB  GLU X  83      22.776   0.931  16.311  0.00  0.00           C
ATOM   1254  CG  GLU X  83      23.869   1.322  17.331  0.00  0.00           C
ATOM   1255  CD  GLU X  83      24.170   0.248  18.376  0.00  0.00           C
ATOM   1256  OE1 GLU X  83      23.575  -0.847  18.324  0.00  0.00           O
ATOM   1257  OE2 GLU X  83      25.036   0.505  19.235  0.00  0.00           O
ATOM   1258  H   GLU X  83      21.610   3.050  16.766  1.00  0.00           H
ATOM   1259  HA  GLU X  83      23.480   2.349  14.888  1.00  0.00           H
ATOM   1260  HB3 GLU X  83      23.076   0.011  15.807  1.00  0.00           H
ATOM   1261  HB2 GLU X  83      21.854   0.688  16.840  1.00  0.00           H
ATOM   1262  HG3 GLU X  83      23.591   2.239  17.849  1.00  0.00           H
ATOM   1263  HG2 GLU X  83      24.795   1.544  16.799  1.00  0.00           H
ATOM   1264  N   LEU X  84      20.383   1.260  14.209  0.00  0.00           N
ATOM   1265  CA  LEU X  84      19.580   0.740  13.103  0.00  0.00           C
ATOM   1266  C   LEU X  84      19.564   1.688  11.928  0.00  0.00           C
ATOM   1267  O   LEU X  84      19.594   1.332  10.752  0.00  0.00           O
ATOM   1268  CB  LEU X  84      18.130   0.486  13.587  0.00  0.00           C
ATOM   1269  CG  LEU X  84      17.982  -0.542  14.731  0.00  0.00           C
ATOM   1270  CD1 LEU X  84      16.576  -0.481  15.366  0.00  0.00           C
ATOM   1271  CD2 LEU X  84      18.360  -1.962  14.274  0.00  0.00           C
ATOM   1272  H   LEU X  84      19.986   1.494  15.108  1.00  0.00           H
ATOM   1273  HA  LEU X  84      20.063  -0.176  12.764  1.00  0.00           H
ATOM   1274  HB3 LEU X  84      17.512   0.170  12.744  1.00  0.00           H
ATOM   1275  HB2 LEU X  84      17.707   1.438  13.913  1.00  0.00           H
ATOM   1276  HG  LEU X  84      18.678  -0.266  15.522  1.00  0.00           H
ATOM   1277 HD11 LEU X  84      16.647  -0.333  16.445  1.00  0.00           H
ATOM   1278 HD12 LEU X  84      15.980   0.344  14.976  1.00  0.00           H
ATOM   1279 HD13 LEU X  84      15.995  -1.389  15.204  1.00  0.00           H
ATOM   1280 HD21 LEU X  84      17.624  -2.708  14.576  1.00  0.00           H
ATOM   1281 HD22 LEU X  84      18.460  -2.029  13.190  1.00  0.00           H
ATOM   1282 HD23 LEU X  84      19.313  -2.264  14.708  1.00  0.00           H
ATOM   1283  N   ILE X  85      19.497   2.967  12.295  0.00  0.00           N
ATOM   1284  CA  ILE X  85      19.423   3.970  11.182  0.00  0.00           C
ATOM   1285  C   ILE X  85      20.747   3.931  10.320  0.00  0.00           C
ATOM   1286  O   ILE X  85      20.749   3.960   9.094  0.00  0.00           O
ATOM   1287  CB  ILE X  85      19.212   5.415  11.751  0.00  0.00           C
ATOM   1288  CG1 ILE X  85      17.741   5.655  12.161  0.00  0.00           C
ATOM   1289  CG2 ILE X  85      19.732   6.601  10.902  0.00  0.00           C
ATOM   1290  CD1 ILE X  85      16.812   6.060  11.004  0.00  0.00           C
ATOM   1291  H   ILE X  85      19.498   3.212  13.275  1.00  0.00           H
ATOM   1292  HA  ILE X  85      18.568   3.743  10.545  1.00  0.00           H
ATOM   1293  HB  ILE X  85      19.782   5.463  12.680  1.00  0.00           H
ATOM   1294 HG13 ILE X  85      17.712   6.442  12.916  1.00  0.00           H
ATOM   1295 HG12 ILE X  85      17.338   4.769  12.656  1.00  0.00           H
ATOM   1296 HG21 ILE X  85      19.457   7.554  11.354  1.00  0.00           H
ATOM   1297 HG22 ILE X  85      20.820   6.604  10.823  1.00  0.00           H
ATOM   1298 HG23 ILE X  85      19.326   6.583   9.890  1.00  0.00           H
ATOM   1299 HD11 ILE X  85      15.767   5.989  11.307  1.00  0.00           H
ATOM   1300 HD12 ILE X  85      16.984   7.092  10.697  1.00  0.00           H
ATOM   1301 HD13 ILE X  85      16.946   5.422  10.131  1.00  0.00           H
ATOM   1302  N   GLU X  86      21.872   3.845  11.027  0.00  0.00           N
ATOM   1303  CA  GLU X  86      23.106   3.781  10.317  0.00  0.00           C
ATOM   1304  C   GLU X  86      23.216   2.480   9.461  0.00  0.00           C
ATOM   1305  O   GLU X  86      23.645   2.500   8.312  0.00  0.00           O
ATOM   1306  CB  GLU X  86      24.302   3.882  11.286  0.00  0.00           C
ATOM   1307  CG  GLU X  86      24.509   5.294  11.876  0.00  0.00           C
ATOM   1308  CD  GLU X  86      25.761   5.419  12.743  0.00  0.00           C
ATOM   1309  OE1 GLU X  86      26.279   4.394  13.229  0.00  0.00           O
ATOM   1310  OE2 GLU X  86      26.238   6.559  12.911  0.00  0.00           O
ATOM   1311  H   GLU X  86      21.834   3.827  12.036  1.00  0.00           H
ATOM   1312  HA  GLU X  86      23.169   4.642   9.651  1.00  0.00           H
ATOM   1313  HB3 GLU X  86      25.215   3.582  10.766  1.00  0.00           H
ATOM   1314  HB2 GLU X  86      24.174   3.164  12.098  1.00  0.00           H
ATOM   1315  HG3 GLU X  86      23.644   5.589  12.469  1.00  0.00           H
ATOM   1316  HG2 GLU X  86      24.582   6.018  11.063  1.00  0.00           H
ATOM   1317  N   ALA X  87      22.782   1.359  10.034  0.00  0.00           N
ATOM   1318  CA  ALA X  87      22.804   0.135   9.297  0.00  0.00           C
ATOM   1319  C   ALA X  87      21.932   0.213   8.038  0.00  0.00           C
ATOM   1320  O   ALA X  87      22.317  -0.287   6.988  0.00  0.00           O
ATOM   1321  CB  ALA X  87      22.361  -1.020  10.209  0.00  0.00           C
ATOM   1322  H   ALA X  87      22.440   1.377  10.984  1.00  0.00           H
ATOM   1323  HA  ALA X  87      23.831  -0.061   8.990  1.00  0.00           H
ATOM   1324  HB1 ALA X  87      22.418  -1.972   9.682  1.00  0.00           H
ATOM   1325  HB2 ALA X  87      23.001  -1.097  11.089  1.00  0.00           H
ATOM   1326  HB3 ALA X  87      21.335  -0.892  10.554  1.00  0.00           H
ATOM   1327  N   PHE X  88      20.737   0.772   8.190  0.00  0.00           N
ATOM   1328  CA  PHE X  88      19.802   0.929   7.113  0.00  0.00           C
ATOM   1329  C   PHE X  88      20.351   1.811   5.926  0.00  0.00           C
ATOM   1330  O   PHE X  88      20.158   1.624   4.726  0.00  0.00           O
ATOM   1331  CB  PHE X  88      18.491   1.450   7.752  0.00  0.00           C
ATOM   1332  CG  PHE X  88      17.514   2.197   6.879  0.00  0.00           C
ATOM   1333  CD1 PHE X  88      16.645   1.488   6.030  0.00  0.00           C
ATOM   1334  CD2 PHE X  88      17.560   3.606   6.820  0.00  0.00           C
ATOM   1335  CE1 PHE X  88      15.803   2.188   5.184  0.00  0.00           C
ATOM   1336  CE2 PHE X  88      16.703   4.287   5.971  0.00  0.00           C
ATOM   1337  CZ  PHE X  88      15.825   3.579   5.163  0.00  0.00           C
ATOM   1338  H   PHE X  88      20.450   1.111   9.097  1.00  0.00           H
ATOM   1339  HA  PHE X  88      19.592  -0.063   6.714  1.00  0.00           H
ATOM   1340  HB3 PHE X  88      18.721   2.130   8.570  1.00  0.00           H
ATOM   1341  HB2 PHE X  88      17.963   0.613   8.208  1.00  0.00           H
ATOM   1342  HD1 PHE X  88      16.628   0.407   6.039  1.00  0.00           H
ATOM   1343  HD2 PHE X  88      18.257   4.159   7.436  1.00  0.00           H
ATOM   1344  HE1 PHE X  88      15.130   1.641   4.541  1.00  0.00           H
ATOM   1345  HE2 PHE X  88      16.723   5.367   5.932  1.00  0.00           H
ATOM   1346  HZ  PHE X  88      15.157   4.118   4.510  1.00  0.00           H
ATOM   1347  N   LYS X  89      20.988   2.883   6.397  0.00  0.00           N
ATOM   1348  CA  LYS X  89      21.375   3.919   5.272  0.00  0.00           C
ATOM   1349  C   LYS X  89      22.385   3.305   4.426  0.00  0.00           C
ATOM   1350  O   LYS X  89      22.362   3.558   3.228  0.00  0.00           O
ATOM   1351  CB  LYS X  89      21.830   5.233   5.946  0.00  0.00           C
ATOM   1352  CG  LYS X  89      22.183   6.377   4.976  0.00  0.00           C
ATOM   1353  CD  LYS X  89      22.526   7.685   5.707  0.00  0.00           C
ATOM   1354  CE  LYS X  89      22.877   8.833   4.739  0.00  0.00           C
ATOM   1355  NZ  LYS X  89      23.202  10.083   5.448  0.00  0.00           N
ATOM   1356  H   LYS X  89      21.175   2.965   7.386  1.00  0.00           H
ATOM   1357  HA  LYS X  89      20.490   4.099   4.662  1.00  0.00           H
ATOM   1358  HB3 LYS X  89      22.685   5.033   6.595  1.00  0.00           H
ATOM   1359  HB2 LYS X  89      21.028   5.571   6.604  1.00  0.00           H
ATOM   1360  HG3 LYS X  89      21.344   6.543   4.298  1.00  0.00           H
ATOM   1361  HG2 LYS X  89      23.027   6.084   4.351  1.00  0.00           H
ATOM   1362  HD3 LYS X  89      23.362   7.507   6.385  1.00  0.00           H
ATOM   1363  HD2 LYS X  89      21.682   7.978   6.333  1.00  0.00           H
ATOM   1364  HE3 LYS X  89      22.042   9.020   4.063  1.00  0.00           H
ATOM   1365  HE2 LYS X  89      23.728   8.551   4.117  1.00  0.00           H
ATOM   1366  HZ1 LYS X  89      23.424  10.803   4.783  1.00  0.00           H
ATOM   1367  HZ2 LYS X  89      22.423  10.398   5.998  1.00  0.00           H
ATOM   1368  HZ3 LYS X  89      23.997   9.960   6.049  1.00  0.00           H
ATOM   1369  N   VAL X  90      23.301   2.529   4.994  0.00  0.00           N
ATOM   1370  CA  VAL X  90      24.353   1.822   4.295  0.00  0.00           C
ATOM   1371  C   VAL X  90      23.867   0.733   3.394  0.00  0.00           C
ATOM   1372  O   VAL X  90      24.419   0.610   2.310  0.00  0.00           O
ATOM   1373  CB  VAL X  90      25.351   1.221   5.342  0.00  0.00           C
ATOM   1374  CG1 VAL X  90      26.368   0.181   4.814  0.00  0.00           C
ATOM   1375  CG2 VAL X  90      26.125   2.345   6.060  0.00  0.00           C
ATOM   1376  H   VAL X  90      23.299   2.394   5.995  1.00  0.00           H
ATOM   1377  HA  VAL X  90      24.936   2.535   3.712  1.00  0.00           H
ATOM   1378  HB  VAL X  90      24.761   0.708   6.105  1.00  0.00           H
ATOM   1379 HG11 VAL X  90      27.079  -0.103   5.591  1.00  0.00           H
ATOM   1380 HG12 VAL X  90      25.885  -0.741   4.487  1.00  0.00           H
ATOM   1381 HG13 VAL X  90      26.939   0.577   3.974  1.00  0.00           H
ATOM   1382 HG21 VAL X  90      26.748   1.947   6.862  1.00  0.00           H
ATOM   1383 HG22 VAL X  90      26.776   2.880   5.369  1.00  0.00           H
ATOM   1384 HG23 VAL X  90      25.458   3.079   6.511  1.00  0.00           H
ATOM   1385  N   PHE X  91      22.811  -0.003   3.732  0.00  0.00           N
ATOM   1386  CA  PHE X  91      22.163  -0.954   2.844  0.00  0.00           C
ATOM   1387  C   PHE X  91      21.251  -0.313   1.837  0.00  0.00           C
ATOM   1388  O   PHE X  91      20.849  -0.956   0.866  0.00  0.00           O
ATOM   1389  CB  PHE X  91      21.308  -1.918   3.718  0.00  0.00           C
ATOM   1390  CG  PHE X  91      22.011  -3.073   4.424  0.00  0.00           C
ATOM   1391  CD1 PHE X  91      21.410  -4.353   4.417  0.00  0.00           C
ATOM   1392  CD2 PHE X  91      23.186  -2.883   5.184  0.00  0.00           C
ATOM   1393  CE1 PHE X  91      22.003  -5.409   5.096  0.00  0.00           C
ATOM   1394  CE2 PHE X  91      23.762  -3.952   5.858  0.00  0.00           C
ATOM   1395  CZ  PHE X  91      23.177  -5.210   5.809  0.00  0.00           C
ATOM   1396  H   PHE X  91      22.411   0.081   4.656  1.00  0.00           H
ATOM   1397  HA  PHE X  91      22.916  -1.553   2.332  1.00  0.00           H
ATOM   1398  HB3 PHE X  91      20.538  -2.373   3.091  1.00  0.00           H
ATOM   1399  HB2 PHE X  91      20.752  -1.354   4.468  1.00  0.00           H
ATOM   1400  HD1 PHE X  91      20.489  -4.525   3.876  1.00  0.00           H
ATOM   1401  HD2 PHE X  91      23.652  -1.912   5.255  1.00  0.00           H
ATOM   1402  HE1 PHE X  91      21.545  -6.389   5.071  1.00  0.00           H
ATOM   1403  HE2 PHE X  91      24.668  -3.802   6.428  1.00  0.00           H
ATOM   1404  HZ  PHE X  91      23.631  -6.037   6.337  1.00  0.00           H
ATOM   1405  N   ASP X  92      20.993   0.978   1.987  0.00  0.00           N
ATOM   1406  CA  ASP X  92      20.179   1.725   1.063  0.00  0.00           C
ATOM   1407  C   ASP X  92      21.249   2.634   0.416  0.00  0.00           C
ATOM   1408  O   ASP X  92      21.401   3.821   0.708  0.00  0.00           O
ATOM   1409  CB  ASP X  92      19.160   2.597   1.859  0.00  0.00           C
ATOM   1410  CG  ASP X  92      18.360   3.629   1.052  0.00  0.00           C
ATOM   1411  OD1 ASP X  92      18.135   3.442  -0.158  0.00  0.00           O
ATOM   1412  OD2 ASP X  92      17.899   4.611   1.669  0.00  0.00           O
ATOM   1413  H   ASP X  92      21.373   1.481   2.776  1.00  0.00           H
ATOM   1414  HA  ASP X  92      19.517   1.167   0.401  1.00  0.00           H
ATOM   1415  HB3 ASP X  92      19.699   3.147   2.630  1.00  0.00           H
ATOM   1416  HB2 ASP X  92      18.450   1.949   2.374  1.00  0.00           H
ATOM   1417  N   ARG X  93      21.951   2.024  -0.534  0.00  0.00           N
ATOM   1418  CA  ARG X  93      22.998   2.608  -1.331  0.00  0.00           C
ATOM   1419  C   ARG X  93      22.623   4.004  -1.937  0.00  0.00           C
ATOM   1420  O   ARG X  93      23.248   5.042  -1.700  0.00  0.00           O
ATOM   1421  CB  ARG X  93      23.542   1.617  -2.376  0.00  0.00           C
ATOM   1422  CG  ARG X  93      24.317   0.451  -1.737  0.00  0.00           C
ATOM   1423  CD  ARG X  93      24.907  -0.508  -2.777  0.00  0.00           C
ATOM   1424  NE  ARG X  93      25.926  -1.386  -2.185  0.00  0.00           N
ATOM   1425  CZ  ARG X  93      27.252  -1.182  -2.210  0.00  0.00           C
ATOM   1426  NH1 ARG X  93      27.767  -0.112  -2.817  0.00  0.00           N
ATOM   1427  NH2 ARG X  93      28.066  -2.062  -1.629  0.00  0.00           N
ATOM   1428  H   ARG X  93      21.768   1.055  -0.754  1.00  0.00           H
ATOM   1429  HA  ARG X  93      23.839   2.779  -0.659  1.00  0.00           H
ATOM   1430  HB3 ARG X  93      24.230   2.154  -3.030  1.00  0.00           H
ATOM   1431  HB2 ARG X  93      22.744   1.252  -3.021  1.00  0.00           H
ATOM   1432  HG3 ARG X  93      23.602  -0.108  -1.131  1.00  0.00           H
ATOM   1433  HG2 ARG X  93      25.090   0.798  -1.050  1.00  0.00           H
ATOM   1434  HD3 ARG X  93      25.187  -0.046  -3.724  1.00  0.00           H
ATOM   1435  HD2 ARG X  93      24.110  -1.205  -3.029  1.00  0.00           H
ATOM   1436  HE  ARG X  93      25.550  -2.154  -1.646  1.00  0.00           H
ATOM   1437 HH12 ARG X  93      28.760   0.067  -2.852  1.00  0.00           H
ATOM   1438 HH11 ARG X  93      27.181   0.571  -3.268  1.00  0.00           H
ATOM   1439 HH22 ARG X  93      29.067  -1.935  -1.630  1.00  0.00           H
ATOM   1440 HH21 ARG X  93      27.740  -2.893  -1.167  1.00  0.00           H
ATOM   1441  N   ASP X  94      21.539   3.980  -2.698  0.00  0.00           N
ATOM   1442  CA  ASP X  94      21.110   5.231  -3.363  0.00  0.00           C
ATOM   1443  C   ASP X  94      20.422   6.279  -2.490  0.00  0.00           C
ATOM   1444  O   ASP X  94      20.280   7.438  -2.873  0.00  0.00           O
ATOM   1445  CB  ASP X  94      20.248   4.993  -4.636  0.00  0.00           C
ATOM   1446  CG  ASP X  94      20.947   4.311  -5.815  0.00  0.00           C
ATOM   1447  OD1 ASP X  94      22.191   4.360  -5.910  0.00  0.00           O
ATOM   1448  OD2 ASP X  94      20.227   3.868  -6.734  0.00  0.00           O
ATOM   1449  H   ASP X  94      21.023   3.120  -2.815  1.00  0.00           H
ATOM   1450  HA  ASP X  94      22.021   5.701  -3.732  1.00  0.00           H
ATOM   1451  HB3 ASP X  94      19.856   5.942  -5.006  1.00  0.00           H
ATOM   1452  HB2 ASP X  94      19.392   4.380  -4.349  1.00  0.00           H
ATOM   1453  N   GLY X  95      20.030   5.863  -1.295  0.00  0.00           N
ATOM   1454  CA  GLY X  95      19.390   6.901  -0.369  0.00  0.00           C
ATOM   1455  C   GLY X  95      17.954   7.385  -0.528  0.00  0.00           C
ATOM   1456  O   GLY X  95      17.424   8.253   0.154  0.00  0.00           O
ATOM   1457  H   GLY X  95      20.159   4.897  -1.029  1.00  0.00           H
ATOM   1458  HA3 GLY X  95      20.046   7.770  -0.315  1.00  0.00           H
ATOM   1459  HA2 GLY X  95      19.538   6.584   0.663  1.00  0.00           H
ATOM   1460  N   ASN X  96      17.248   6.558  -1.352  0.00  0.00           N
ATOM   1461  CA  ASN X  96      15.831   6.564  -1.673  0.00  0.00           C
ATOM   1462  C   ASN X  96      14.886   6.113  -0.590  0.00  0.00           C
ATOM   1463  O   ASN X  96      13.682   6.263  -0.679  0.00  0.00           O
ATOM   1464  CB  ASN X  96      15.623   5.708  -2.952  0.00  0.00           C
ATOM   1465  CG  ASN X  96      14.358   6.047  -3.753  0.00  0.00           C
ATOM   1466  OD1 ASN X  96      14.006   7.211  -3.927  0.00  0.00           O
ATOM   1467  ND2 ASN X  96      13.679   5.039  -4.289  0.00  0.00           N
ATOM   1468  H   ASN X  96      17.719   5.811  -1.842  1.00  0.00           H
ATOM   1469  HA  ASN X  96      15.570   7.598  -1.899  1.00  0.00           H
ATOM   1470  HB3 ASN X  96      15.664   4.643  -2.713  1.00  0.00           H
ATOM   1471  HB2 ASN X  96      16.447   5.890  -3.644  1.00  0.00           H
ATOM   1472 HD22 ASN X  96      12.847   5.212  -4.836  1.00  0.00           H
ATOM   1473 HD21 ASN X  96      13.982   4.082  -4.174  1.00  0.00           H
ATOM   1474  N   GLY X  97      15.425   5.434   0.406  0.00  0.00           N
ATOM   1475  CA  GLY X  97      14.561   4.984   1.562  0.00  0.00           C
ATOM   1476  C   GLY X  97      14.331   3.456   1.504  0.00  0.00           C
ATOM   1477  O   GLY X  97      14.248   2.818   2.559  0.00  0.00           O
ATOM   1478  H   GLY X  97      16.411   5.217   0.394  1.00  0.00           H
ATOM   1479  HA3 GLY X  97      13.601   5.498   1.519  1.00  0.00           H
ATOM   1480  HA2 GLY X  97      15.049   5.242   2.502  1.00  0.00           H
ATOM   1481  N   LEU X  98      14.113   2.923   0.300  0.00  0.00           N
ATOM   1482  CA  LEU X  98      14.091   1.513   0.015  0.00  0.00           C
ATOM   1483  C   LEU X  98      15.303   0.668  -0.475  0.00  0.00           C
ATOM   1484  O   LEU X  98      15.836   0.800  -1.581  0.00  0.00           O
ATOM   1485  CB  LEU X  98      12.965   1.357  -1.058  0.00  0.00           C
ATOM   1486  CG  LEU X  98      11.503   1.440  -0.537  0.00  0.00           C
ATOM   1487  CD1 LEU X  98      11.103   2.823   0.019  0.00  0.00           C
ATOM   1488  CD2 LEU X  98      10.501   0.988  -1.622  0.00  0.00           C
ATOM   1489  H   LEU X  98      13.947   3.523  -0.495  1.00  0.00           H
ATOM   1490  HA  LEU X  98      13.643   1.001   0.867  1.00  0.00           H
ATOM   1491  HB3 LEU X  98      13.064   0.378  -1.525  1.00  0.00           H
ATOM   1492  HB2 LEU X  98      13.119   2.062  -1.876  1.00  0.00           H
ATOM   1493  HG  LEU X  98      11.412   0.723   0.280  1.00  0.00           H
ATOM   1494 HD11 LEU X  98      10.033   3.014  -0.067  1.00  0.00           H
ATOM   1495 HD12 LEU X  98      11.345   2.897   1.080  1.00  0.00           H
ATOM   1496 HD13 LEU X  98      11.617   3.634  -0.496  1.00  0.00           H
ATOM   1497 HD21 LEU X  98       9.900   0.148  -1.271  1.00  0.00           H
ATOM   1498 HD22 LEU X  98       9.806   1.776  -1.911  1.00  0.00           H
ATOM   1499 HD23 LEU X  98      10.995   0.669  -2.539  1.00  0.00           H
ATOM   1500  N   ILE X  99      15.682  -0.252   0.404  0.00  0.00           N
ATOM   1501  CA  ILE X  99      16.653  -1.277   0.100  0.00  0.00           C
ATOM   1502  C   ILE X  99      16.295  -2.385  -0.913  0.00  0.00           C
ATOM   1503  O   ILE X  99      15.772  -3.459  -0.588  0.00  0.00           O
ATOM   1504  CB  ILE X  99      17.134  -1.969   1.429  0.00  0.00           C
ATOM   1505  CG1 ILE X  99      17.561  -0.972   2.539  0.00  0.00           C
ATOM   1506  CG2 ILE X  99      18.224  -3.058   1.245  0.00  0.00           C
ATOM   1507  CD1 ILE X  99      17.451  -1.537   3.967  0.00  0.00           C
ATOM   1508  H   ILE X  99      15.287  -0.255   1.334  1.00  0.00           H
ATOM   1509  HA  ILE X  99      17.510  -0.754  -0.325  1.00  0.00           H
ATOM   1510  HB  ILE X  99      16.263  -2.483   1.816  1.00  0.00           H
ATOM   1511 HG13 ILE X  99      16.953  -0.068   2.524  1.00  0.00           H
ATOM   1512 HG12 ILE X  99      18.573  -0.625   2.356  1.00  0.00           H
ATOM   1513 HG21 ILE X  99      18.623  -3.413   2.193  1.00  0.00           H
ATOM   1514 HG22 ILE X  99      17.842  -3.945   0.743  1.00  0.00           H
ATOM   1515 HG23 ILE X  99      19.058  -2.691   0.651  1.00  0.00           H
ATOM   1516 HD11 ILE X  99      18.123  -1.007   4.643  1.00  0.00           H
ATOM   1517 HD12 ILE X  99      16.438  -1.419   4.352  1.00  0.00           H
ATOM   1518 HD13 ILE X  99      17.698  -2.596   4.027  1.00  0.00           H
ATOM   1519  N   SER X 100      16.606  -2.103  -2.206  0.00  0.00           N
ATOM   1520  CA  SER X 100      16.406  -3.043  -3.273  0.00  0.00           C
ATOM   1521  C   SER X 100      17.220  -4.300  -3.231  0.00  0.00           C
ATOM   1522  O   SER X 100      18.210  -4.395  -2.505  0.00  0.00           O
ATOM   1523  CB  SER X 100      16.605  -2.258  -4.600  0.00  0.00           C
ATOM   1524  OG  SER X 100      16.353  -2.998  -5.788  0.00  0.00           O
ATOM   1525  H   SER X 100      16.994  -1.202  -2.447  1.00  0.00           H
ATOM   1526  HA  SER X 100      15.364  -3.356  -3.207  1.00  0.00           H
ATOM   1527  HB3 SER X 100      17.629  -1.889  -4.659  1.00  0.00           H
ATOM   1528  HB2 SER X 100      15.958  -1.379  -4.610  1.00  0.00           H
ATOM   1529  HG  SER X 100      16.256  -2.361  -6.510  1.00  0.00           H
ATOM   1530  N   ALA X 101      16.775  -5.301  -3.987  0.00  0.00           N
ATOM   1531  CA  ALA X 101      17.437  -6.568  -4.062  0.00  0.00           C
ATOM   1532  C   ALA X 101      18.937  -6.376  -4.546  0.00  0.00           C
ATOM   1533  O   ALA X 101      19.854  -6.964  -3.984  0.00  0.00           O
ATOM   1534  CB  ALA X 101      16.659  -7.546  -4.950  0.00  0.00           C
ATOM   1535  H   ALA X 101      15.937  -5.183  -4.539  1.00  0.00           H
ATOM   1536  HA  ALA X 101      17.502  -6.928  -3.035  1.00  0.00           H
ATOM   1537  HB1 ALA X 101      17.177  -8.503  -5.023  1.00  0.00           H
ATOM   1538  HB2 ALA X 101      15.668  -7.746  -4.542  1.00  0.00           H
ATOM   1539  HB3 ALA X 101      16.535  -7.161  -5.963  1.00  0.00           H
ATOM   1540  N   ALA X 102      19.151  -5.529  -5.551  0.00  0.00           N
ATOM   1541  CA  ALA X 102      20.437  -5.234  -5.986  0.00  0.00           C
ATOM   1542  C   ALA X 102      21.335  -4.648  -4.930  0.00  0.00           C
ATOM   1543  O   ALA X 102      22.479  -5.060  -4.762  0.00  0.00           O
ATOM   1544  CB  ALA X 102      20.357  -4.296  -7.201  0.00  0.00           C
ATOM   1545  H   ALA X 102      18.370  -5.086  -6.013  1.00  0.00           H
ATOM   1546  HA  ALA X 102      20.892  -6.163  -6.329  1.00  0.00           H
ATOM   1547  HB1 ALA X 102      21.353  -4.052  -7.574  1.00  0.00           H
ATOM   1548  HB2 ALA X 102      19.813  -4.758  -8.025  1.00  0.00           H
ATOM   1549  HB3 ALA X 102      19.859  -3.356  -6.957  1.00  0.00           H
ATOM   1550  N   GLU X 103      20.780  -3.723  -4.157  0.00  0.00           N
ATOM   1551  CA  GLU X 103      21.513  -3.062  -3.059  0.00  0.00           C
ATOM   1552  C   GLU X 103      21.904  -4.104  -1.951  0.00  0.00           C
ATOM   1553  O   GLU X 103      23.010  -4.181  -1.440  0.00  0.00           O
ATOM   1554  CB  GLU X 103      20.682  -1.878  -2.547  0.00  0.00           C
ATOM   1555  CG  GLU X 103      20.498  -0.816  -3.656  0.00  0.00           C
ATOM   1556  CD  GLU X 103      19.601   0.335  -3.236  0.00  0.00           C
ATOM   1557  OE1 GLU X 103      18.386   0.084  -3.134  0.00  0.00           O
ATOM   1558  OE2 GLU X 103      20.125   1.458  -3.086  0.00  0.00           O
ATOM   1559  H   GLU X 103      19.821  -3.447  -4.309  1.00  0.00           H
ATOM   1560  HA  GLU X 103      22.408  -2.577  -3.447  1.00  0.00           H
ATOM   1561  HB3 GLU X 103      21.186  -1.420  -1.696  1.00  0.00           H
ATOM   1562  HB2 GLU X 103      19.713  -2.215  -2.177  1.00  0.00           H
ATOM   1563  HG3 GLU X 103      20.057  -1.257  -4.551  1.00  0.00           H
ATOM   1564  HG2 GLU X 103      21.467  -0.427  -3.966  1.00  0.00           H
ATOM   1565  N   LEU X 104      20.870  -4.851  -1.561  0.00  0.00           N
ATOM   1566  CA  LEU X 104      21.099  -5.846  -0.549  0.00  0.00           C
ATOM   1567  C   LEU X 104      22.202  -6.879  -0.976  0.00  0.00           C
ATOM   1568  O   LEU X 104      23.106  -7.229  -0.225  0.00  0.00           O
ATOM   1569  CB  LEU X 104      19.732  -6.516  -0.249  0.00  0.00           C
ATOM   1570  CG  LEU X 104      19.604  -7.273   1.096  0.00  0.00           C
ATOM   1571  CD1 LEU X 104      18.157  -7.232   1.632  0.00  0.00           C
ATOM   1572  CD2 LEU X 104      20.128  -8.721   1.033  0.00  0.00           C
ATOM   1573  H   LEU X 104      19.960  -4.709  -1.975  1.00  0.00           H
ATOM   1574  HA  LEU X 104      21.413  -5.351   0.370  1.00  0.00           H
ATOM   1575  HB3 LEU X 104      19.415  -7.149  -1.078  1.00  0.00           H
ATOM   1576  HB2 LEU X 104      19.000  -5.709  -0.223  1.00  0.00           H
ATOM   1577  HG  LEU X 104      20.217  -6.741   1.826  1.00  0.00           H
ATOM   1578 HD11 LEU X 104      18.085  -6.546   2.476  1.00  0.00           H
ATOM   1579 HD12 LEU X 104      17.443  -6.892   0.880  1.00  0.00           H
ATOM   1580 HD13 LEU X 104      17.803  -8.201   1.985  1.00  0.00           H
ATOM   1581 HD21 LEU X 104      19.327  -9.460   1.022  1.00  0.00           H
ATOM   1582 HD22 LEU X 104      20.730  -8.913   0.147  1.00  0.00           H
ATOM   1583 HD23 LEU X 104      20.741  -8.935   1.907  1.00  0.00           H
ATOM   1584  N   ARG X 105      22.107  -7.332  -2.225  0.00  0.00           N
ATOM   1585  CA  ARG X 105      23.101  -8.246  -2.698  0.00  0.00           C
ATOM   1586  C   ARG X 105      24.462  -7.665  -2.750  0.00  0.00           C
ATOM   1587  O   ARG X 105      25.416  -8.364  -2.432  0.00  0.00           O
ATOM   1588  CB  ARG X 105      22.811  -8.676  -4.174  0.00  0.00           C
ATOM   1589  CG  ARG X 105      21.817  -9.811  -4.420  0.00  0.00           C
ATOM   1590  CD  ARG X 105      21.526 -10.060  -5.907  0.00  0.00           C
ATOM   1591  NE  ARG X 105      20.660  -9.018  -6.480  0.00  0.00           N
ATOM   1592  CZ  ARG X 105      20.412  -8.826  -7.785  0.00  0.00           C
ATOM   1593  NH1 ARG X 105      21.017  -9.570  -8.713  0.00  0.00           N
ATOM   1594  NH2 ARG X 105      19.548  -7.884  -8.163  0.00  0.00           N
ATOM   1595  H   ARG X 105      21.345  -7.029  -2.815  1.00  0.00           H
ATOM   1596  HA  ARG X 105      23.142  -9.056  -1.970  1.00  0.00           H
ATOM   1597  HB3 ARG X 105      23.735  -9.026  -4.643  1.00  0.00           H
ATOM   1598  HB2 ARG X 105      22.520  -7.799  -4.755  1.00  0.00           H
ATOM   1599  HG3 ARG X 105      20.885  -9.498  -3.965  1.00  0.00           H
ATOM   1600  HG2 ARG X 105      22.125 -10.741  -3.943  1.00  0.00           H
ATOM   1601  HD3 ARG X 105      21.186 -11.076  -6.104  1.00  0.00           H
ATOM   1602  HD2 ARG X 105      22.469  -9.949  -6.443  1.00  0.00           H
ATOM   1603  HE  ARG X 105      20.196  -8.445  -5.785  1.00  0.00           H
ATOM   1604 HH12 ARG X 105      20.847  -9.445  -9.700  1.00  0.00           H
ATOM   1605 HH11 ARG X 105      21.685 -10.284  -8.468  1.00  0.00           H
ATOM   1606 HH22 ARG X 105      19.338  -7.718  -9.137  1.00  0.00           H
ATOM   1607 HH21 ARG X 105      19.027  -7.327  -7.508  1.00  0.00           H
ATOM   1608  N   HID X 106      24.579  -6.410  -3.168  0.00  0.00           N
ATOM   1609  CA  HID X 106      25.810  -5.665  -3.215  0.00  0.00           C
ATOM   1610  C   HID X 106      26.498  -5.582  -1.842  0.00  0.00           C
ATOM   1611  O   HID X 106      27.666  -5.926  -1.650  0.00  0.00           O
ATOM   1612  CB  HID X 106      25.655  -4.268  -3.856  0.00  0.00           C
ATOM   1613  CG  HID X 106      25.768  -4.246  -5.363  0.00  0.00           C
ATOM   1614  ND1 HID X 106      24.740  -4.631  -6.199  0.00  0.00           N
ATOM   1615  CD2 HID X 106      26.794  -3.867  -6.202  0.00  0.00           C
ATOM   1616  CE1 HID X 106      25.153  -4.489  -7.458  0.00  0.00           C
ATOM   1617  NE2 HID X 106      26.399  -4.030  -7.534  0.00  0.00           N
ATOM   1618  H   HID X 106      23.764  -5.905  -3.485  1.00  0.00           H
ATOM   1619  HA  HID X 106      26.486  -6.186  -3.893  1.00  0.00           H
ATOM   1620  HB3 HID X 106      26.453  -3.617  -3.501  1.00  0.00           H
ATOM   1621  HB2 HID X 106      24.721  -3.796  -3.553  1.00  0.00           H
ATOM   1622  HD1 HID X 106      23.813  -4.932  -5.882  1.00  0.00           H
ATOM   1623  HD2 HID X 106      27.777  -3.495  -5.947  1.00  0.00           H
ATOM   1624  HE1 HID X 106      24.538  -4.716  -8.320  1.00  0.00           H
ATOM   1625  N   VAL X 107      25.709  -5.117  -0.867  0.00  0.00           N
ATOM   1626  CA  VAL X 107      26.273  -4.964   0.495  0.00  0.00           C
ATOM   1627  C   VAL X 107      26.612  -6.278   1.108  0.00  0.00           C
ATOM   1628  O   VAL X 107      27.694  -6.346   1.702  0.00  0.00           O
ATOM   1629  CB  VAL X 107      25.481  -4.061   1.469  0.00  0.00           C
ATOM   1630  CG1 VAL X 107      25.375  -2.621   0.946  0.00  0.00           C
ATOM   1631  CG2 VAL X 107      24.105  -4.615   1.864  0.00  0.00           C
ATOM   1632  H   VAL X 107      24.748  -4.878  -1.066  1.00  0.00           H
ATOM   1633  HA  VAL X 107      27.263  -4.563   0.278  1.00  0.00           H
ATOM   1634  HB  VAL X 107      26.066  -3.997   2.390  1.00  0.00           H
ATOM   1635 HG11 VAL X 107      25.012  -1.955   1.726  1.00  0.00           H
ATOM   1636 HG12 VAL X 107      26.346  -2.235   0.639  1.00  0.00           H
ATOM   1637 HG13 VAL X 107      24.688  -2.549   0.102  1.00  0.00           H
ATOM   1638 HG21 VAL X 107      23.553  -3.888   2.451  1.00  0.00           H
ATOM   1639 HG22 VAL X 107      23.508  -4.844   0.988  1.00  0.00           H
ATOM   1640 HG23 VAL X 107      24.181  -5.521   2.465  1.00  0.00           H
ATOM   1641  N   MET X 108      25.782  -7.315   0.993  0.00  0.00           N
ATOM   1642  CA  MET X 108      26.023  -8.672   1.472  0.00  0.00           C
ATOM   1643  C   MET X 108      27.344  -9.245   0.931  0.00  0.00           C
ATOM   1644  O   MET X 108      28.073  -9.834   1.721  0.00  0.00           O
ATOM   1645  CB  MET X 108      24.864  -9.621   1.108  0.00  0.00           C
ATOM   1646  CG  MET X 108      23.652  -9.517   2.042  0.00  0.00           C
ATOM   1647  SD  MET X 108      23.579 -10.747   3.384  0.00  0.00           S
ATOM   1648  CE  MET X 108      25.036 -10.339   4.378  0.00  0.00           C
ATOM   1649  H   MET X 108      24.888  -7.198   0.538  1.00  0.00           H
ATOM   1650  HA  MET X 108      26.115  -8.619   2.557  1.00  0.00           H
ATOM   1651  HB3 MET X 108      25.212 -10.655   1.135  1.00  0.00           H
ATOM   1652  HB2 MET X 108      24.558  -9.461   0.074  1.00  0.00           H
ATOM   1653  HG3 MET X 108      22.765  -9.677   1.434  1.00  0.00           H
ATOM   1654  HG2 MET X 108      23.558  -8.512   2.457  1.00  0.00           H
ATOM   1655  HE1 MET X 108      25.055 -10.945   5.284  1.00  0.00           H
ATOM   1656  HE2 MET X 108      25.955 -10.533   3.826  1.00  0.00           H
ATOM   1657  HE3 MET X 108      25.006  -9.292   4.668  1.00  0.00           H
ATOM   1658  N   THR X 109      27.698  -9.036  -0.336  0.00  0.00           N
ATOM   1659  CA  THR X 109      28.940  -9.443  -0.890  0.00  0.00           C
ATOM   1660  C   THR X 109      30.088  -8.819  -0.108  0.00  0.00           C
ATOM   1661  O   THR X 109      31.046  -9.511   0.262  0.00  0.00           O
ATOM   1662  CB  THR X 109      29.041  -9.029  -2.389  0.00  0.00           C
ATOM   1663  OG1 THR X 109      27.959  -9.582  -3.130  0.00  0.00           O
ATOM   1664  CG2 THR X 109      30.338  -9.460  -3.096  0.00  0.00           C
ATOM   1665  H   THR X 109      27.066  -8.562  -0.965  1.00  0.00           H
ATOM   1666  HA  THR X 109      29.019 -10.529  -0.846  1.00  0.00           H
ATOM   1667  HB  THR X 109      28.969  -7.945  -2.472  1.00  0.00           H
ATOM   1668  HG1 THR X 109      27.125  -9.191  -2.818  1.00  0.00           H
ATOM   1669 HG21 THR X 109      30.315  -9.200  -4.154  1.00  0.00           H
ATOM   1670 HG22 THR X 109      31.213  -8.969  -2.669  1.00  0.00           H
ATOM   1671 HG23 THR X 109      30.494 -10.535  -3.021  1.00  0.00           H
ATOM   1672  N   ASN X 110      29.976  -7.524   0.180  0.00  0.00           N
ATOM   1673  CA  ASN X 110      31.003  -6.835   0.958  0.00  0.00           C
ATOM   1674  C   ASN X 110      31.104  -7.366   2.393  0.00  0.00           C
ATOM   1675  O   ASN X 110      32.172  -7.308   2.995  0.00  0.00           O
ATOM   1676  CB  ASN X 110      30.784  -5.299   0.950  0.00  0.00           C
ATOM   1677  CG  ASN X 110      31.122  -4.600  -0.373  0.00  0.00           C
ATOM   1678  OD1 ASN X 110      31.441  -5.228  -1.379  0.00  0.00           O
ATOM   1679  ND2 ASN X 110      31.083  -3.272  -0.385  0.00  0.00           N
ATOM   1680  H   ASN X 110      29.172  -7.003  -0.140  1.00  0.00           H
ATOM   1681  HA  ASN X 110      31.962  -7.010   0.471  1.00  0.00           H
ATOM   1682  HB3 ASN X 110      31.445  -4.853   1.694  1.00  0.00           H
ATOM   1683  HB2 ASN X 110      29.774  -5.037   1.259  1.00  0.00           H
ATOM   1684 HD22 ASN X 110      31.370  -2.764  -1.209  1.00  0.00           H
ATOM   1685 HD21 ASN X 110      30.850  -2.747   0.447  1.00  0.00           H
ATOM   1686  N   LEU X 111      29.984  -7.844   2.934  0.00  0.00           N
ATOM   1687  CA  LEU X 111      29.947  -8.408   4.239  0.00  0.00           C
ATOM   1688  C   LEU X 111      30.526  -9.816   4.276  0.00  0.00           C
ATOM   1689  O   LEU X 111      30.529 -10.518   5.290  0.00  0.00           O
ATOM   1690  CB  LEU X 111      28.487  -8.370   4.763  0.00  0.00           C
ATOM   1691  CG  LEU X 111      27.972  -6.939   5.074  0.00  0.00           C
ATOM   1692  CD1 LEU X 111      26.446  -6.910   5.247  0.00  0.00           C
ATOM   1693  CD2 LEU X 111      28.672  -6.309   6.299  0.00  0.00           C
ATOM   1694  H   LEU X 111      29.119  -7.814   2.414  1.00  0.00           H
ATOM   1695  HA  LEU X 111      30.440  -7.759   4.963  1.00  0.00           H
ATOM   1696  HB3 LEU X 111      28.398  -8.970   5.671  1.00  0.00           H
ATOM   1697  HB2 LEU X 111      27.831  -8.853   4.043  1.00  0.00           H
ATOM   1698  HG  LEU X 111      28.193  -6.299   4.220  1.00  0.00           H
ATOM   1699 HD11 LEU X 111      26.102  -7.713   5.897  1.00  0.00           H
ATOM   1700 HD12 LEU X 111      26.111  -5.969   5.684  1.00  0.00           H
ATOM   1701 HD13 LEU X 111      25.939  -7.003   4.286  1.00  0.00           H
ATOM   1702 HD21 LEU X 111      27.963  -5.930   7.035  1.00  0.00           H
ATOM   1703 HD22 LEU X 111      29.311  -7.020   6.824  1.00  0.00           H
ATOM   1704 HD23 LEU X 111      29.299  -5.470   5.997  1.00  0.00           H
ATOM   1705  N   GLY X 112      30.944 -10.238   3.077  0.00  0.00           N
ATOM   1706  CA  GLY X 112      31.504 -11.613   2.883  0.00  0.00           C
ATOM   1707  C   GLY X 112      30.628 -12.506   2.084  0.00  0.00           C
ATOM   1708  O   GLY X 112      31.054 -13.427   1.366  0.00  0.00           O
ATOM   1709  H   GLY X 112      30.886  -9.624   2.277  1.00  0.00           H
ATOM   1710  HA3 GLY X 112      31.693 -12.067   3.856  1.00  0.00           H
ATOM   1711  HA2 GLY X 112      32.481 -11.541   2.404  1.00  0.00           H
ATOM   1712  N   GLU X 113      29.317 -12.286   2.218  0.00  0.00           N
ATOM   1713  CA  GLU X 113      28.367 -13.334   1.620  0.00  0.00           C
ATOM   1714  C   GLU X 113      28.088 -13.006   0.190  0.00  0.00           C
ATOM   1715  O   GLU X 113      27.765 -11.887  -0.209  0.00  0.00           O
ATOM   1716  CB  GLU X 113      27.041 -13.270   2.419  0.00  0.00           C
ATOM   1717  CG  GLU X 113      27.172 -13.498   3.946  0.00  0.00           C
ATOM   1718  CD  GLU X 113      27.753 -14.855   4.346  0.00  0.00           C
ATOM   1719  OE1 GLU X 113      27.521 -15.849   3.630  0.00  0.00           O
ATOM   1720  OE2 GLU X 113      28.422 -14.918   5.396  0.00  0.00           O
ATOM   1721  H   GLU X 113      28.990 -11.459   2.696  1.00  0.00           H
ATOM   1722  HA  GLU X 113      28.711 -14.358   1.766  1.00  0.00           H
ATOM   1723  HB3 GLU X 113      26.343 -14.007   2.017  1.00  0.00           H
ATOM   1724  HB2 GLU X 113      26.559 -12.305   2.259  1.00  0.00           H
ATOM   1725  HG3 GLU X 113      26.186 -13.410   4.403  1.00  0.00           H
ATOM   1726  HG2 GLU X 113      27.777 -12.706   4.390  1.00  0.00           H
ATOM   1727  N   LYS X 114      28.307 -14.033  -0.621  0.00  0.00           N
ATOM   1728  CA  LYS X 114      28.139 -14.016  -2.090  0.00  0.00           C
ATOM   1729  C   LYS X 114      26.807 -14.834  -2.603  0.00  0.00           C
ATOM   1730  O   LYS X 114      26.883 -15.729  -3.453  0.00  0.00           O
ATOM   1731  CB  LYS X 114      29.410 -14.643  -2.714  0.00  0.00           C
ATOM   1732  CG  LYS X 114      30.709 -13.883  -2.373  0.00  0.00           C
ATOM   1733  CD  LYS X 114      31.953 -14.285  -3.194  0.00  0.00           C
ATOM   1734  CE  LYS X 114      32.547 -15.676  -2.880  0.00  0.00           C
ATOM   1735  NZ  LYS X 114      31.763 -16.791  -3.440  0.00  0.00           N
ATOM   1736  H   LYS X 114      28.615 -14.918  -0.244  1.00  0.00           H
ATOM   1737  HA  LYS X 114      28.137 -12.994  -2.469  1.00  0.00           H
ATOM   1738  HB3 LYS X 114      29.290 -14.649  -3.799  1.00  0.00           H
ATOM   1739  HB2 LYS X 114      29.490 -15.686  -2.406  1.00  0.00           H
ATOM   1740  HG3 LYS X 114      30.935 -13.989  -1.311  1.00  0.00           H
ATOM   1741  HG2 LYS X 114      30.536 -12.817  -2.522  1.00  0.00           H
ATOM   1742  HD3 LYS X 114      32.728 -13.540  -3.014  1.00  0.00           H
ATOM   1743  HD2 LYS X 114      31.731 -14.205  -4.259  1.00  0.00           H
ATOM   1744  HE3 LYS X 114      32.661 -15.807  -1.802  1.00  0.00           H
ATOM   1745  HE2 LYS X 114      33.551 -15.737  -3.303  1.00  0.00           H
ATOM   1746  HZ1 LYS X 114      32.216 -17.662  -3.223  1.00  0.00           H
ATOM   1747  HZ2 LYS X 114      30.837 -16.817  -3.054  1.00  0.00           H
ATOM   1748  HZ3 LYS X 114      31.702 -16.719  -4.440  1.00  0.00           H
ATOM   1749  N   LEU X 115      25.649 -14.475  -2.023  0.00  0.00           N
ATOM   1750  CA  LEU X 115      24.397 -14.676  -2.535  0.00  0.00           C
ATOM   1751  C   LEU X 115      23.881 -14.534  -3.841  0.00  0.00           C
ATOM   1752  O   LEU X 115      24.405 -13.709  -4.593  0.00  0.00           O
ATOM   1753  CB  LEU X 115      23.459 -13.818  -1.624  0.00  0.00           C
ATOM   1754  CG  LEU X 115      23.653 -13.919  -0.088  0.00  0.00           C
ATOM   1755  CD1 LEU X 115      22.661 -12.992   0.623  0.00  0.00           C
ATOM   1756  CD2 LEU X 115      23.533 -15.355   0.455  0.00  0.00           C
ATOM   1757  H   LEU X 115      25.656 -14.011  -1.126  1.00  0.00           H
ATOM   1758  HA  LEU X 115      24.153 -15.702  -2.258  1.00  0.00           H
ATOM   1759  HB3 LEU X 115      22.416 -14.074  -1.830  1.00  0.00           H
ATOM   1760  HB2 LEU X 115      23.560 -12.768  -1.907  1.00  0.00           H
ATOM   1761  HG  LEU X 115      24.643 -13.544   0.176  1.00  0.00           H
ATOM   1762 HD11 LEU X 115      22.775 -13.046   1.705  1.00  0.00           H
ATOM   1763 HD12 LEU X 115      22.809 -11.952   0.332  1.00  0.00           H
ATOM   1764 HD13 LEU X 115      21.631 -13.262   0.388  1.00  0.00           H
ATOM   1765 HD21 LEU X 115      22.886 -15.412   1.332  1.00  0.00           H
ATOM   1766 HD22 LEU X 115      23.117 -16.042  -0.281  1.00  0.00           H
ATOM   1767 HD23 LEU X 115      24.508 -15.744   0.751  1.00  0.00           H
ATOM   1768  N   THR X 116      22.883 -15.338  -4.229  0.00  0.00           N
ATOM   1769  CA  THR X 116      22.264 -15.419  -5.564  0.00  0.00           C
ATOM   1770  C   THR X 116      20.989 -14.610  -5.458  0.00  0.00           C
ATOM   1771  O   THR X 116      20.522 -14.289  -4.365  0.00  0.00           O
ATOM   1772  CB  THR X 116      21.953 -16.887  -5.963  0.00  0.00           C
ATOM   1773  OG1 THR X 116      21.136 -17.545  -5.009  0.00  0.00           O
ATOM   1774  CG2 THR X 116      23.226 -17.724  -6.157  0.00  0.00           C
ATOM   1775  H   THR X 116      22.470 -15.983  -3.571  1.00  0.00           H
ATOM   1776  HA  THR X 116      22.925 -14.943  -6.289  1.00  0.00           H
ATOM   1777  HB  THR X 116      21.408 -16.886  -6.909  1.00  0.00           H
ATOM   1778  HG1 THR X 116      21.675 -17.658  -4.189  1.00  0.00           H
ATOM   1779 HG21 THR X 116      22.987 -18.742  -6.466  1.00  0.00           H
ATOM   1780 HG22 THR X 116      23.861 -17.289  -6.929  1.00  0.00           H
ATOM   1781 HG23 THR X 116      23.816 -17.784  -5.242  1.00  0.00           H
ATOM   1782  N   ASP X 117      20.448 -14.242  -6.616  0.00  0.00           N
ATOM   1783  CA  ASP X 117      19.241 -13.451  -6.713  0.00  0.00           C
ATOM   1784  C   ASP X 117      18.070 -14.219  -5.989  0.00  0.00           C
ATOM   1785  O   ASP X 117      17.316 -13.582  -5.261  0.00  0.00           O
ATOM   1786  CB  ASP X 117      18.835 -12.973  -8.139  0.00  0.00           C
ATOM   1787  CG  ASP X 117      19.164 -13.881  -9.332  0.00  0.00           C
ATOM   1788  OD1 ASP X 117      20.145 -14.653  -9.277  0.00  0.00           O
ATOM   1789  OD2 ASP X 117      18.502 -13.716 -10.376  0.00  0.00           O
ATOM   1790  H   ASP X 117      20.882 -14.516  -7.486  1.00  0.00           H
ATOM   1791  HA  ASP X 117      19.429 -12.576  -6.091  1.00  0.00           H
ATOM   1792  HB3 ASP X 117      19.301 -12.004  -8.321  1.00  0.00           H
ATOM   1793  HB2 ASP X 117      17.758 -12.796  -8.145  1.00  0.00           H
ATOM   1794  N   ASP X 118      17.960 -15.537  -6.139  0.00  0.00           N
ATOM   1795  CA  ASP X 118      17.038 -16.315  -5.468  0.00  0.00           C
ATOM   1796  C   ASP X 118      17.132 -16.179  -3.942  0.00  0.00           C
ATOM   1797  O   ASP X 118      16.129 -15.998  -3.257  0.00  0.00           O
ATOM   1798  CB  ASP X 118      17.085 -17.827  -5.826  0.00  0.00           C
ATOM   1799  CG  ASP X 118      16.890 -18.200  -7.295  0.00  0.00           C
ATOM   1800  OD1 ASP X 118      16.202 -17.467  -8.030  0.00  0.00           O
ATOM   1801  OD2 ASP X 118      17.330 -19.305  -7.673  0.00  0.00           O
ATOM   1802  H   ASP X 118      18.574 -16.026  -6.775  1.00  0.00           H
ATOM   1803  HA  ASP X 118      16.051 -15.953  -5.756  1.00  0.00           H
ATOM   1804  HB3 ASP X 118      16.327 -18.359  -5.247  1.00  0.00           H
ATOM   1805  HB2 ASP X 118      18.054 -18.219  -5.511  1.00  0.00           H
ATOM   1806  N   GLU X 119      18.357 -16.219  -3.433  0.00  0.00           N
ATOM   1807  CA  GLU X 119      18.619 -16.090  -1.993  0.00  0.00           C
ATOM   1808  C   GLU X 119      18.148 -14.685  -1.469  0.00  0.00           C
ATOM   1809  O   GLU X 119      17.470 -14.485  -0.473  0.00  0.00           O
ATOM   1810  CB  GLU X 119      20.097 -16.388  -1.692  0.00  0.00           C
ATOM   1811  CG  GLU X 119      20.392 -17.902  -1.771  0.00  0.00           C
ATOM   1812  CD  GLU X 119      21.878 -18.209  -1.806  0.00  0.00           C
ATOM   1813  OE1 GLU X 119      22.524 -17.715  -2.751  0.00  0.00           O
ATOM   1814  OE2 GLU X 119      22.356 -18.965  -0.937  0.00  0.00           O
ATOM   1815  H   GLU X 119      19.153 -16.342  -4.042  1.00  0.00           H
ATOM   1816  HA  GLU X 119      18.094 -16.878  -1.453  1.00  0.00           H
ATOM   1817  HB3 GLU X 119      20.358 -16.027  -0.696  1.00  0.00           H
ATOM   1818  HB2 GLU X 119      20.738 -15.835  -2.377  1.00  0.00           H
ATOM   1819  HG3 GLU X 119      19.944 -18.333  -2.667  1.00  0.00           H
ATOM   1820  HG2 GLU X 119      19.931 -18.414  -0.926  1.00  0.00           H
ATOM   1821  N   VAL X 120      18.674 -13.701  -2.199  0.00  0.00           N
ATOM   1822  CA  VAL X 120      18.340 -12.334  -1.770  0.00  0.00           C
ATOM   1823  C   VAL X 120      16.858 -12.051  -1.835  0.00  0.00           C
ATOM   1824  O   VAL X 120      16.256 -11.376  -1.002  0.00  0.00           O
ATOM   1825  CB  VAL X 120      19.210 -11.213  -2.403  0.00  0.00           C
ATOM   1826  CG1 VAL X 120      18.634  -9.784  -2.254  0.00  0.00           C
ATOM   1827  CG2 VAL X 120      20.611 -11.260  -1.750  0.00  0.00           C
ATOM   1828  H   VAL X 120      19.261 -13.918  -2.991  1.00  0.00           H
ATOM   1829  HA  VAL X 120      18.655 -12.224  -0.732  1.00  0.00           H
ATOM   1830  HB  VAL X 120      19.322 -11.409  -3.470  1.00  0.00           H
ATOM   1831 HG11 VAL X 120      19.349  -9.018  -2.536  1.00  0.00           H
ATOM   1832 HG12 VAL X 120      17.750  -9.639  -2.875  1.00  0.00           H
ATOM   1833 HG13 VAL X 120      18.350  -9.576  -1.222  1.00  0.00           H
ATOM   1834 HG21 VAL X 120      21.170 -12.126  -2.099  1.00  0.00           H
ATOM   1835 HG22 VAL X 120      21.199 -10.369  -1.944  1.00  0.00           H
ATOM   1836 HG23 VAL X 120      20.561 -11.316  -0.662  1.00  0.00           H
ATOM   1837  N   ASP X 121      16.252 -12.635  -2.867  0.00  0.00           N
ATOM   1838  CA  ASP X 121      14.772 -12.411  -3.033  0.00  0.00           C
ATOM   1839  C   ASP X 121      14.018 -13.030  -1.800  0.00  0.00           C
ATOM   1840  O   ASP X 121      13.099 -12.421  -1.263  0.00  0.00           O
ATOM   1841  CB  ASP X 121      14.139 -13.002  -4.323  0.00  0.00           C
ATOM   1842  CG  ASP X 121      14.428 -12.273  -5.636  0.00  0.00           C
ATOM   1843  OD1 ASP X 121      14.753 -11.069  -5.615  0.00  0.00           O
ATOM   1844  OD2 ASP X 121      14.143 -12.874  -6.693  0.00  0.00           O
ATOM   1845  H   ASP X 121      16.784 -13.206  -3.508  1.00  0.00           H
ATOM   1846  HA  ASP X 121      14.575 -11.340  -3.070  1.00  0.00           H
ATOM   1847  HB3 ASP X 121      13.054 -13.036  -4.208  1.00  0.00           H
ATOM   1848  HB2 ASP X 121      14.486 -14.031  -4.426  1.00  0.00           H
ATOM   1849  N   GLU X 122      14.438 -14.212  -1.352  0.00  0.00           N
ATOM   1850  CA  GLU X 122      13.843 -14.825  -0.236  0.00  0.00           C
ATOM   1851  C   GLU X 122      14.068 -13.973   1.064  0.00  0.00           C
ATOM   1852  O   GLU X 122      13.140 -13.825   1.852  0.00  0.00           O
ATOM   1853  CB  GLU X 122      14.376 -16.261  -0.052  0.00  0.00           C
ATOM   1854  CG  GLU X 122      13.813 -17.259  -1.090  0.00  0.00           C
ATOM   1855  CD  GLU X 122      14.321 -18.691  -0.926  0.00  0.00           C
ATOM   1856  OE1 GLU X 122      15.079 -18.973   0.024  0.00  0.00           O
ATOM   1857  OE2 GLU X 122      13.923 -19.541  -1.747  0.00  0.00           O
ATOM   1858  H   GLU X 122      15.199 -14.687  -1.816  1.00  0.00           H
ATOM   1859  HA  GLU X 122      12.772 -14.923  -0.414  1.00  0.00           H
ATOM   1860  HB3 GLU X 122      14.122 -16.614   0.949  1.00  0.00           H
ATOM   1861  HB2 GLU X 122      15.466 -16.262  -0.099  1.00  0.00           H
ATOM   1862  HG3 GLU X 122      14.043 -16.922  -2.100  1.00  0.00           H
ATOM   1863  HG2 GLU X 122      12.725 -17.278  -1.018  1.00  0.00           H
ATOM   1864  N   MET X 123      15.249 -13.385   1.245  0.00  0.00           N
ATOM   1865  CA  MET X 123      15.494 -12.492   2.346  0.00  0.00           C
ATOM   1866  C   MET X 123      14.518 -11.356   2.390  0.00  0.00           C
ATOM   1867  O   MET X 123      13.944 -11.034   3.426  0.00  0.00           O
ATOM   1868  CB  MET X 123      16.940 -11.953   2.332  0.00  0.00           C
ATOM   1869  CG  MET X 123      18.002 -13.003   2.681  0.00  0.00           C
ATOM   1870  SD  MET X 123      19.709 -12.395   2.578  0.00  0.00           S
ATOM   1871  CE  MET X 123      19.703 -11.119   3.869  0.00  0.00           C
ATOM   1872  H   MET X 123      16.005 -13.561   0.599  1.00  0.00           H
ATOM   1873  HA  MET X 123      15.375 -13.064   3.266  1.00  0.00           H
ATOM   1874  HB3 MET X 123      17.012 -11.144   3.060  1.00  0.00           H
ATOM   1875  HB2 MET X 123      17.175 -11.498   1.371  1.00  0.00           H
ATOM   1876  HG3 MET X 123      17.914 -13.862   2.017  1.00  0.00           H
ATOM   1877  HG2 MET X 123      17.832 -13.382   3.689  1.00  0.00           H
ATOM   1878  HE1 MET X 123      20.710 -10.733   4.023  1.00  0.00           H
ATOM   1879  HE2 MET X 123      19.068 -10.279   3.588  1.00  0.00           H
ATOM   1880  HE3 MET X 123      19.347 -11.526   4.815  1.00  0.00           H
ATOM   1881  N   ILE X 124      14.307 -10.749   1.229  0.00  0.00           N
ATOM   1882  CA  ILE X 124      13.442  -9.619   1.122  0.00  0.00           C
ATOM   1883  C   ILE X 124      12.019  -9.991   1.338  0.00  0.00           C
ATOM   1884  O   ILE X 124      11.338  -9.273   2.079  0.00  0.00           O
ATOM   1885  CB  ILE X 124      13.691  -8.985  -0.300  0.00  0.00           C
ATOM   1886  CG1 ILE X 124      14.321  -7.581  -0.170  0.00  0.00           C
ATOM   1887  CG2 ILE X 124      12.543  -9.027  -1.337  0.00  0.00           C
ATOM   1888  CD1 ILE X 124      15.117  -7.128  -1.403  0.00  0.00           C
ATOM   1889  H   ILE X 124      14.764 -11.085   0.393  1.00  0.00           H
ATOM   1890  HA  ILE X 124      13.731  -8.881   1.870  1.00  0.00           H
ATOM   1891  HB  ILE X 124      14.464  -9.578  -0.788  1.00  0.00           H
ATOM   1892 HG13 ILE X 124      15.019  -7.569   0.666  1.00  0.00           H
ATOM   1893 HG12 ILE X 124      13.550  -6.850   0.074  1.00  0.00           H
ATOM   1894 HG21 ILE X 124      12.846  -8.572  -2.279  1.00  0.00           H
ATOM   1895 HG22 ILE X 124      12.252 -10.045  -1.583  1.00  0.00           H
ATOM   1896 HG23 ILE X 124      11.652  -8.510  -0.980  1.00  0.00           H
ATOM   1897 HD11 ILE X 124      15.766  -7.924  -1.768  1.00  0.00           H
ATOM   1898 HD12 ILE X 124      14.463  -6.826  -2.220  1.00  0.00           H
ATOM   1899 HD13 ILE X 124      15.749  -6.274  -1.158  1.00  0.00           H
ATOM   1900  N   ARG X 125      11.540 -11.091   0.757  0.00  0.00           N
ATOM   1901  CA  ARG X 125      10.195 -11.625   0.942  0.00  0.00           C
ATOM   1902  C   ARG X 125       9.878 -11.825   2.447  0.00  0.00           C
ATOM   1903  O   ARG X 125       8.784 -11.541   2.932  0.00  0.00           O
ATOM   1904  CB  ARG X 125      10.081 -12.944   0.142  0.00  0.00           C
ATOM   1905  CG  ARG X 125       8.694 -13.613   0.175  0.00  0.00           C
ATOM   1906  CD  ARG X 125       8.661 -14.930  -0.616  0.00  0.00           C
ATOM   1907  NE  ARG X 125       7.292 -15.447  -0.768  0.00  0.00           N
ATOM   1908  CZ  ARG X 125       6.406 -15.101  -1.713  0.00  0.00           C
ATOM   1909  NH1 ARG X 125       6.728 -14.221  -2.663  0.00  0.00           N
ATOM   1910  NH2 ARG X 125       5.190 -15.644  -1.700  0.00  0.00           N
ATOM   1911  H   ARG X 125      12.124 -11.627   0.131  1.00  0.00           H
ATOM   1912  HA  ARG X 125       9.467 -10.944   0.502  1.00  0.00           H
ATOM   1913  HB3 ARG X 125      10.824 -13.657   0.500  1.00  0.00           H
ATOM   1914  HB2 ARG X 125      10.335 -12.739  -0.899  1.00  0.00           H
ATOM   1915  HG3 ARG X 125       7.896 -12.940  -0.138  1.00  0.00           H
ATOM   1916  HG2 ARG X 125       8.489 -13.864   1.216  1.00  0.00           H
ATOM   1917  HD3 ARG X 125       9.137 -15.681   0.016  1.00  0.00           H
ATOM   1918  HD2 ARG X 125       9.245 -14.916  -1.538  1.00  0.00           H
ATOM   1919  HE  ARG X 125       7.012 -16.102  -0.046  1.00  0.00           H
ATOM   1920 HH12 ARG X 125       6.079 -13.944  -3.386  1.00  0.00           H
ATOM   1921 HH11 ARG X 125       7.643 -13.802  -2.709  1.00  0.00           H
ATOM   1922 HH22 ARG X 125       4.488 -15.416  -2.390  1.00  0.00           H
ATOM   1923 HH21 ARG X 125       4.905 -16.316  -1.001  1.00  0.00           H
ATOM   1924  N   GLU X 126      10.878 -12.332   3.166  0.00  0.00           N
ATOM   1925  CA  GLU X 126      10.663 -12.578   4.612  0.00  0.00           C
ATOM   1926  C   GLU X 126      10.342 -11.261   5.351  0.00  0.00           C
ATOM   1927  O   GLU X 126       9.697 -11.246   6.402  0.00  0.00           O
ATOM   1928  CB  GLU X 126      11.914 -13.254   5.225  0.00  0.00           C
ATOM   1929  CG  GLU X 126      12.059 -14.760   4.902  0.00  0.00           C
ATOM   1930  CD  GLU X 126      11.015 -15.636   5.591  0.00  0.00           C
ATOM   1931  OE1 GLU X 126      11.047 -15.728   6.834  0.00  0.00           O
ATOM   1932  OE2 GLU X 126      10.177 -16.230   4.885  0.00  0.00           O
ATOM   1933  H   GLU X 126      11.762 -12.541   2.724  1.00  0.00           H
ATOM   1934  HA  GLU X 126       9.861 -13.301   4.759  1.00  0.00           H
ATOM   1935  HB3 GLU X 126      11.906 -13.130   6.310  1.00  0.00           H
ATOM   1936  HB2 GLU X 126      12.813 -12.740   4.893  1.00  0.00           H
ATOM   1937  HG3 GLU X 126      13.048 -15.103   5.209  1.00  0.00           H
ATOM   1938  HG2 GLU X 126      12.003 -14.923   3.827  1.00  0.00           H
ATOM   1939  N   ALA X 127      10.943 -10.178   4.866  0.00  0.00           N
ATOM   1940  CA  ALA X 127      10.864  -8.921   5.648  0.00  0.00           C
ATOM   1941  C   ALA X 127       9.877  -7.989   5.024  0.00  0.00           C
ATOM   1942  O   ALA X 127       9.420  -7.102   5.722  0.00  0.00           O
ATOM   1943  CB  ALA X 127      12.216  -8.268   5.385  0.00  0.00           C
ATOM   1944  H   ALA X 127      11.437 -10.226   3.986  1.00  0.00           H
ATOM   1945  HA  ALA X 127      10.633  -9.111   6.696  1.00  0.00           H
ATOM   1946  HB1 ALA X 127      12.229  -7.261   5.797  1.00  0.00           H
ATOM   1947  HB2 ALA X 127      13.028  -8.870   5.785  1.00  0.00           H
ATOM   1948  HB3 ALA X 127      12.423  -8.153   4.319  1.00  0.00           H
ATOM   1949  N   ASP X 128       9.578  -8.108   3.744  0.00  0.00           N
ATOM   1950  CA  ASP X 128       8.574  -7.343   3.046  0.00  0.00           C
ATOM   1951  C   ASP X 128       7.168  -7.349   3.643  0.00  0.00           C
ATOM   1952  O   ASP X 128       6.612  -8.437   3.692  0.00  0.00           O
ATOM   1953  CB  ASP X 128       8.589  -7.809   1.560  0.00  0.00           C
ATOM   1954  CG  ASP X 128       7.889  -6.920   0.547  0.00  0.00           C
ATOM   1955  OD1 ASP X 128       7.601  -5.758   0.874  0.00  0.00           O
ATOM   1956  OD2 ASP X 128       7.729  -7.380  -0.604  0.00  0.00           O
ATOM   1957  H   ASP X 128      10.070  -8.779   3.171  1.00  0.00           H
ATOM   1958  HA  ASP X 128       8.910  -6.306   3.079  1.00  0.00           H
ATOM   1959  HB3 ASP X 128       8.167  -8.813   1.496  1.00  0.00           H
ATOM   1960  HB2 ASP X 128       9.616  -7.849   1.208  1.00  0.00           H
ATOM   1961  N   ILE X 129       6.587  -6.215   4.024  0.00  0.00           N
ATOM   1962  CA  ILE X 129       5.259  -6.203   4.493  0.00  0.00           C
ATOM   1963  C   ILE X 129       4.361  -5.681   3.280  0.00  0.00           C
ATOM   1964  O   ILE X 129       3.402  -6.233   2.740  0.00  0.00           O
ATOM   1965  CB  ILE X 129       5.066  -5.327   5.771  0.00  0.00           C
ATOM   1966  CG1 ILE X 129       5.915  -5.862   6.951  0.00  0.00           C
ATOM   1967  CG2 ILE X 129       3.588  -5.202   6.206  0.00  0.00           C
ATOM   1968  CD1 ILE X 129       6.017  -4.893   8.141  0.00  0.00           C
ATOM   1969  H   ILE X 129       6.953  -5.469   3.995  1.00  0.00           H
ATOM   1970  HA  ILE X 129       4.963  -7.224   4.735  1.00  0.00           H
ATOM   1971  HB  ILE X 129       5.420  -4.320   5.546  1.00  0.00           H
ATOM   1972 HG13 ILE X 129       6.929  -6.084   6.616  1.00  0.00           H
ATOM   1973 HG12 ILE X 129       5.508  -6.815   7.291  1.00  0.00           H
ATOM   1974 HG21 ILE X 129       3.486  -4.603   7.111  1.00  0.00           H
ATOM   1975 HG22 ILE X 129       2.978  -4.714   5.445  1.00  0.00           H
ATOM   1976 HG23 ILE X 129       3.150  -6.180   6.406  1.00  0.00           H
ATOM   1977 HD11 ILE X 129       7.030  -4.879   8.544  1.00  0.00           H
ATOM   1978 HD12 ILE X 129       5.771  -3.869   7.859  1.00  0.00           H
ATOM   1979 HD13 ILE X 129       5.342  -5.187   8.946  1.00  0.00           H
ATOM   1980  N   ASP X 130       4.792  -4.480   2.909  0.00  0.00           N
ATOM   1981  CA  ASP X 130       3.898  -3.774   1.876  0.00  0.00           C
ATOM   1982  C   ASP X 130       4.117  -4.381   0.503  0.00  0.00           C
ATOM   1983  O   ASP X 130       3.450  -3.947  -0.435  0.00  0.00           O
ATOM   1984  CB  ASP X 130       4.202  -2.248   1.788  0.00  0.00           C
ATOM   1985  CG  ASP X 130       3.842  -1.412   3.018  0.00  0.00           C
ATOM   1986  OD1 ASP X 130       2.948  -1.809   3.793  0.00  0.00           O
ATOM   1987  OD2 ASP X 130       4.335  -0.269   3.101  0.00  0.00           O
ATOM   1988  H   ASP X 130       5.643  -4.105   3.302  1.00  0.00           H
ATOM   1989  HA  ASP X 130       2.848  -3.760   2.168  1.00  0.00           H
ATOM   1990  HB3 ASP X 130       3.672  -1.808   0.942  1.00  0.00           H
ATOM   1991  HB2 ASP X 130       5.270  -2.128   1.599  1.00  0.00           H
ATOM   1992  N   GLY X 131       4.928  -5.433   0.390  0.00  0.00           N
ATOM   1993  CA  GLY X 131       4.762  -6.169  -0.977  0.00  0.00           C
ATOM   1994  C   GLY X 131       5.313  -5.619  -2.285  0.00  0.00           C
ATOM   1995  O   GLY X 131       5.268  -6.190  -3.367  0.00  0.00           O
ATOM   1996  H   GLY X 131       5.555  -5.670   1.145  1.00  0.00           H
ATOM   1997  HA3 GLY X 131       3.708  -6.410  -1.117  1.00  0.00           H
ATOM   1998  HA2 GLY X 131       5.101  -7.198  -0.862  1.00  0.00           H
ATOM   1999  N   ASP X 132       6.069  -4.504  -2.069  0.00  0.00           N
ATOM   2000  CA  ASP X 132       6.847  -3.734  -3.053  0.00  0.00           C
ATOM   2001  C   ASP X 132       8.186  -4.295  -3.610  0.00  0.00           C
ATOM   2002  O   ASP X 132       8.871  -3.653  -4.415  0.00  0.00           O
ATOM   2003  CB  ASP X 132       6.912  -2.221  -2.719  0.00  0.00           C
ATOM   2004  CG  ASP X 132       6.817  -1.292  -3.935  0.00  0.00           C
ATOM   2005  OD1 ASP X 132       6.214  -1.673  -4.960  0.00  0.00           O
ATOM   2006  OD2 ASP X 132       7.222  -0.120  -3.800  0.00  0.00           O
ATOM   2007  H   ASP X 132       6.140  -4.114  -1.140  1.00  0.00           H
ATOM   2008  HA  ASP X 132       6.224  -3.927  -3.926  1.00  0.00           H
ATOM   2009  HB3 ASP X 132       7.856  -2.022  -2.208  1.00  0.00           H
ATOM   2010  HB2 ASP X 132       6.111  -1.954  -2.029  1.00  0.00           H
ATOM   2011  N   GLY X 133       8.578  -5.446  -3.060  0.00  0.00           N
ATOM   2012  CA  GLY X 133       9.857  -6.104  -3.242  0.00  0.00           C
ATOM   2013  C   GLY X 133      11.018  -5.515  -2.288  0.00  0.00           C
ATOM   2014  O   GLY X 133      11.934  -6.191  -1.823  0.00  0.00           O
ATOM   2015  H   GLY X 133       7.955  -5.950  -2.445  1.00  0.00           H
ATOM   2016  HA3 GLY X 133      10.165  -6.015  -4.284  1.00  0.00           H
ATOM   2017  HA2 GLY X 133       9.744  -7.172  -3.057  1.00  0.00           H
ATOM   2018  N   HID X 134      10.946  -4.209  -2.104  0.00  0.00           N
ATOM   2019  CA  HID X 134      11.978  -3.646  -1.340  0.00  0.00           C
ATOM   2020  C   HID X 134      11.768  -3.388  -0.004  0.00  0.00           C
ATOM   2021  O   HID X 134      10.590  -3.262   0.358  0.00  0.00           O
ATOM   2022  CB  HID X 134      12.353  -2.295  -2.014  0.00  0.00           C
ATOM   2023  CG  HID X 134      12.655  -2.270  -3.503  0.00  0.00           C
ATOM   2024  ND1 HID X 134      12.935  -3.389  -4.275  0.00  0.00           N
ATOM   2025  CD2 HID X 134      12.709  -1.210  -4.382  0.00  0.00           C
ATOM   2026  CE1 HID X 134      13.125  -2.983  -5.531  0.00  0.00           C
ATOM   2027  NE2 HID X 134      13.009  -1.667  -5.668  0.00  0.00           N
ATOM   2028  H   HID X 134      10.181  -3.684  -2.504  1.00  0.00           H
ATOM   2029  HA  HID X 134      12.902  -4.207  -1.478  1.00  0.00           H
ATOM   2030  HB3 HID X 134      13.235  -1.880  -1.523  1.00  0.00           H
ATOM   2031  HB2 HID X 134      11.552  -1.575  -1.848  1.00  0.00           H
ATOM   2032  HD1 HID X 134      12.953  -4.354  -3.966  1.00  0.00           H
ATOM   2033  HD2 HID X 134      12.555  -0.157  -4.186  1.00  0.00           H
ATOM   2034  HE1 HID X 134      13.355  -3.654  -6.349  1.00  0.00           H
ATOM   2035  N   ILE X 135      12.784  -3.383   0.846  0.00  0.00           N
ATOM   2036  CA  ILE X 135      12.747  -3.152   2.385  0.00  0.00           C
ATOM   2037  C   ILE X 135      12.769  -1.577   2.706  0.00  0.00           C
ATOM   2038  O   ILE X 135      13.648  -0.859   2.240  0.00  0.00           O
ATOM   2039  CB  ILE X 135      13.903  -3.856   3.156  0.00  0.00           C
ATOM   2040  CG1 ILE X 135      14.161  -5.288   2.631  0.00  0.00           C
ATOM   2041  CG2 ILE X 135      13.631  -3.882   4.674  0.00  0.00           C
ATOM   2042  CD1 ILE X 135      15.231  -6.070   3.406  0.00  0.00           C
ATOM   2043  H   ILE X 135      13.723  -3.543   0.511  1.00  0.00           H
ATOM   2044  HA  ILE X 135      11.831  -3.585   2.788  1.00  0.00           H
ATOM   2045  HB  ILE X 135      14.811  -3.277   3.030  1.00  0.00           H
ATOM   2046 HG13 ILE X 135      14.473  -5.244   1.587  1.00  0.00           H
ATOM   2047 HG12 ILE X 135      13.229  -5.855   2.647  1.00  0.00           H
ATOM   2048 HG21 ILE X 135      14.489  -4.254   5.234  1.00  0.00           H
ATOM   2049 HG22 ILE X 135      13.413  -2.890   5.065  1.00  0.00           H
ATOM   2050 HG23 ILE X 135      12.783  -4.524   4.913  1.00  0.00           H
ATOM   2051 HD11 ILE X 135      15.587  -6.922   2.828  1.00  0.00           H
ATOM   2052 HD12 ILE X 135      16.092  -5.445   3.644  1.00  0.00           H
ATOM   2053 HD13 ILE X 135      14.831  -6.467   4.338  1.00  0.00           H
ATOM   2054  N   ASN X 136      11.785  -1.123   3.471  0.00  0.00           N
ATOM   2055  CA  ASN X 136      11.799   0.187   3.901  0.00  0.00           C
ATOM   2056  C   ASN X 136      11.951  -0.007   5.414  0.00  0.00           C
ATOM   2057  O   ASN X 136      11.703  -1.029   6.055  0.00  0.00           O
ATOM   2058  CB  ASN X 136      10.466   0.877   3.519  0.00  0.00           C
ATOM   2059  CG  ASN X 136      10.357   2.354   3.918  0.00  0.00           C
ATOM   2060  OD1 ASN X 136      11.348   3.029   4.184  0.00  0.00           O
ATOM   2061  ND2 ASN X 136       9.141   2.886   3.956  0.00  0.00           N
ATOM   2062  H   ASN X 136      11.028  -1.736   3.737  1.00  0.00           H
ATOM   2063  HA  ASN X 136      12.666   0.710   3.497  1.00  0.00           H
ATOM   2064  HB3 ASN X 136       9.628   0.328   3.954  1.00  0.00           H
ATOM   2065  HB2 ASN X 136      10.335   0.829   2.438  1.00  0.00           H
ATOM   2066 HD22 ASN X 136       9.012   3.857   4.203  1.00  0.00           H
ATOM   2067 HD21 ASN X 136       8.322   2.340   3.727  1.00  0.00           H
ATOM   2068  N   TYR X 137      12.608   1.030   5.930  0.00  0.00           N
ATOM   2069  CA  TYR X 137      13.081   1.334   7.330  0.00  0.00           C
ATOM   2070  C   TYR X 137      12.283   0.552   8.318  0.00  0.00           C
ATOM   2071  O   TYR X 137      12.855  -0.226   9.089  0.00  0.00           O
ATOM   2072  CB  TYR X 137      13.135   2.850   7.631  0.00  0.00           C
ATOM   2073  CG  TYR X 137      13.509   3.188   9.069  0.00  0.00           C
ATOM   2074  CD1 TYR X 137      14.800   2.882   9.551  0.00  0.00           C
ATOM   2075  CD2 TYR X 137      12.555   3.749   9.943  0.00  0.00           C
ATOM   2076  CE1 TYR X 137      15.126   3.113  10.901  0.00  0.00           C
ATOM   2077  CE2 TYR X 137      12.884   3.988  11.292  0.00  0.00           C
ATOM   2078  CZ  TYR X 137      14.167   3.664  11.774  0.00  0.00           C
ATOM   2079  OH  TYR X 137      14.485   3.879  13.083  0.00  0.00           O
ATOM   2080  H   TYR X 137      12.878   1.802   5.338  1.00  0.00           H
ATOM   2081  HA  TYR X 137      14.082   0.905   7.382  1.00  0.00           H
ATOM   2082  HB3 TYR X 137      12.167   3.299   7.406  1.00  0.00           H
ATOM   2083  HB2 TYR X 137      13.847   3.339   6.972  1.00  0.00           H
ATOM   2084  HD1 TYR X 137      15.539   2.448   8.892  1.00  0.00           H
ATOM   2085  HD2 TYR X 137      11.559   3.981   9.593  1.00  0.00           H
ATOM   2086  HE1 TYR X 137      16.113   2.865  11.265  1.00  0.00           H
ATOM   2087  HE2 TYR X 137      12.137   4.409  11.950  1.00  0.00           H
ATOM   2088  HH  TYR X 137      13.758   4.263  13.590  1.00  0.00           H
ATOM   2089  N   GLU X 138      10.966   0.759   8.343  0.00  0.00           N
ATOM   2090  CA  GLU X 138      10.073   0.053   9.284  0.00  0.00           C
ATOM   2091  C   GLU X 138      10.220  -1.467   9.137  0.00  0.00           C
ATOM   2092  O   GLU X 138      10.367  -2.212  10.116  0.00  0.00           O
ATOM   2093  CB  GLU X 138       8.622   0.527   9.007  0.00  0.00           C
ATOM   2094  CG  GLU X 138       7.506  -0.101   9.877  0.00  0.00           C
ATOM   2095  CD  GLU X 138       7.610   0.202  11.371  0.00  0.00           C
ATOM   2096  OE1 GLU X 138       8.117   1.281  11.734  0.00  0.00           O
ATOM   2097  OE2 GLU X 138       7.127  -0.628  12.166  0.00  0.00           O
ATOM   2098  H   GLU X 138      10.546   1.418   7.703  1.00  0.00           H
ATOM   2099  HA  GLU X 138      10.324   0.342  10.305  1.00  0.00           H
ATOM   2100  HB3 GLU X 138       8.377   0.334   7.962  1.00  0.00           H
ATOM   2101  HB2 GLU X 138       8.576   1.611   9.117  1.00  0.00           H
ATOM   2102  HG3 GLU X 138       7.479  -1.182   9.731  1.00  0.00           H
ATOM   2103  HG2 GLU X 138       6.539   0.268   9.532  1.00  0.00           H
ATOM   2104  N   GLU X 139      10.225  -1.911   7.881  0.00  0.00           N
ATOM   2105  CA  GLU X 139      10.393  -3.370   7.622  0.00  0.00           C
ATOM   2106  C   GLU X 139      11.730  -3.858   8.099  0.00  0.00           C
ATOM   2107  O   GLU X 139      11.792  -4.926   8.702  0.00  0.00           O
ATOM   2108  CB  GLU X 139      10.093  -3.661   6.143  0.00  0.00           C
ATOM   2109  CG  GLU X 139       8.662  -3.214   5.753  0.00  0.00           C
ATOM   2110  CD  GLU X 139       8.438  -3.106   4.256  0.00  0.00           C
ATOM   2111  OE1 GLU X 139       9.340  -2.571   3.582  0.00  0.00           O
ATOM   2112  OE2 GLU X 139       7.330  -3.472   3.817  0.00  0.00           O
ATOM   2113  H   GLU X 139      10.116  -1.261   7.115  1.00  0.00           H
ATOM   2114  HA  GLU X 139       9.623  -3.900   8.183  1.00  0.00           H
ATOM   2115  HB3 GLU X 139      10.191  -4.728   5.959  1.00  0.00           H
ATOM   2116  HB2 GLU X 139      10.840  -3.206   5.498  1.00  0.00           H
ATOM   2117  HG3 GLU X 139       8.417  -2.235   6.161  1.00  0.00           H
ATOM   2118  HG2 GLU X 139       7.939  -3.907   6.182  1.00  0.00           H
ATOM   2119  N   PHE X 140      12.781  -3.070   7.918  0.00  0.00           N
ATOM   2120  CA  PHE X 140      14.113  -3.346   8.349  0.00  0.00           C
ATOM   2121  C   PHE X 140      14.191  -3.473   9.879  0.00  0.00           C
ATOM   2122  O   PHE X 140      14.695  -4.477  10.389  0.00  0.00           O
ATOM   2123  CB  PHE X 140      15.094  -2.299   7.760  0.00  0.00           C
ATOM   2124  CG  PHE X 140      16.563  -2.437   8.124  0.00  0.00           C
ATOM   2125  CD1 PHE X 140      17.403  -3.281   7.367  0.00  0.00           C
ATOM   2126  CD2 PHE X 140      17.075  -1.822   9.287  0.00  0.00           C
ATOM   2127  CE1 PHE X 140      18.737  -3.431   7.723  0.00  0.00           C
ATOM   2128  CE2 PHE X 140      18.411  -1.989   9.629  0.00  0.00           C
ATOM   2129  CZ  PHE X 140      19.240  -2.780   8.843  0.00  0.00           C
ATOM   2130  H   PHE X 140      12.674  -2.188   7.438  1.00  0.00           H
ATOM   2131  HA  PHE X 140      14.396  -4.311   7.929  1.00  0.00           H
ATOM   2132  HB3 PHE X 140      14.791  -1.295   8.041  1.00  0.00           H
ATOM   2133  HB2 PHE X 140      15.031  -2.321   6.672  1.00  0.00           H
ATOM   2134  HD1 PHE X 140      17.020  -3.797   6.497  1.00  0.00           H
ATOM   2135  HD2 PHE X 140      16.438  -1.205   9.906  1.00  0.00           H
ATOM   2136  HE1 PHE X 140      19.388  -4.055   7.126  1.00  0.00           H
ATOM   2137  HE2 PHE X 140      18.807  -1.496  10.505  1.00  0.00           H
ATOM   2138  HZ  PHE X 140      20.279  -2.902   9.109  1.00  0.00           H
ATOM   2139  N   VAL X 141      13.645  -2.503  10.598  0.00  0.00           N
ATOM   2140  CA  VAL X 141      13.641  -2.506  12.029  0.00  0.00           C
ATOM   2141  C   VAL X 141      12.910  -3.682  12.596  0.00  0.00           C
ATOM   2142  O   VAL X 141      13.443  -4.345  13.492  0.00  0.00           O
ATOM   2143  CB  VAL X 141      13.080  -1.167  12.604  0.00  0.00           C
ATOM   2144  CG1 VAL X 141      12.747  -1.169  14.113  0.00  0.00           C
ATOM   2145  CG2 VAL X 141      14.051  -0.009  12.310  0.00  0.00           C
ATOM   2146  H   VAL X 141      13.207  -1.718  10.137  1.00  0.00           H
ATOM   2147  HA  VAL X 141      14.679  -2.594  12.349  1.00  0.00           H
ATOM   2148  HB  VAL X 141      12.150  -0.941  12.079  1.00  0.00           H
ATOM   2149 HG11 VAL X 141      12.465  -0.173  14.456  1.00  0.00           H
ATOM   2150 HG12 VAL X 141      11.909  -1.826  14.349  1.00  0.00           H
ATOM   2151 HG13 VAL X 141      13.602  -1.493  14.708  1.00  0.00           H
ATOM   2152 HG21 VAL X 141      13.652   0.941  12.666  1.00  0.00           H
ATOM   2153 HG22 VAL X 141      15.014  -0.166  12.795  1.00  0.00           H
ATOM   2154 HG23 VAL X 141      14.242   0.105  11.244  1.00  0.00           H
ATOM   2155  N   ARG X 142      11.696  -3.955  12.118  0.00  0.00           N
ATOM   2156  CA  ARG X 142      10.909  -5.116  12.558  0.00  0.00           C
ATOM   2157  C   ARG X 142      11.661  -6.408  12.462  0.00  0.00           C
ATOM   2158  O   ARG X 142      11.700  -7.213  13.388  0.00  0.00           O
ATOM   2159  CB  ARG X 142       9.595  -5.146  11.739  0.00  0.00           C
ATOM   2160  CG  ARG X 142       8.607  -6.265  12.125  0.00  0.00           C
ATOM   2161  CD  ARG X 142       7.321  -6.228  11.286  0.00  0.00           C
ATOM   2162  NE  ARG X 142       6.300  -7.153  11.802  0.00  0.00           N
ATOM   2163  CZ  ARG X 142       5.416  -6.904  12.778  0.00  0.00           C
ATOM   2164  NH1 ARG X 142       5.376  -5.712  13.378  0.00  0.00           N
ATOM   2165  NH2 ARG X 142       4.569  -7.861  13.153  0.00  0.00           N
ATOM   2166  H   ARG X 142      11.280  -3.352  11.423  1.00  0.00           H
ATOM   2167  HA  ARG X 142      10.601  -4.963  13.592  1.00  0.00           H
ATOM   2168  HB3 ARG X 142       9.822  -5.223  10.674  1.00  0.00           H
ATOM   2169  HB2 ARG X 142       9.090  -4.188  11.868  1.00  0.00           H
ATOM   2170  HG3 ARG X 142       8.381  -6.275  13.192  1.00  0.00           H
ATOM   2171  HG2 ARG X 142       9.099  -7.215  11.910  1.00  0.00           H
ATOM   2172  HD3 ARG X 142       7.573  -6.656  10.315  1.00  0.00           H
ATOM   2173  HD2 ARG X 142       6.953  -5.223  11.076  1.00  0.00           H
ATOM   2174  HE  ARG X 142       6.318  -8.073  11.377  1.00  0.00           H
ATOM   2175 HH12 ARG X 142       4.719  -5.501  14.116  1.00  0.00           H
ATOM   2176 HH11 ARG X 142       5.990  -4.961  13.105  1.00  0.00           H
ATOM   2177 HH22 ARG X 142       3.884  -7.722  13.883  1.00  0.00           H
ATOM   2178 HH21 ARG X 142       4.561  -8.775  12.724  1.00  0.00           H
ATOM   2179  N   MET X 143      12.309  -6.590  11.318  0.00  0.00           N
ATOM   2180  CA  MET X 143      13.069  -7.772  11.072  0.00  0.00           C
ATOM   2181  C   MET X 143      14.304  -7.897  11.953  0.00  0.00           C
ATOM   2182  O   MET X 143      14.515  -8.941  12.577  0.00  0.00           O
ATOM   2183  CB  MET X 143      13.825  -7.799   9.708  0.00  0.00           C
ATOM   2184  CG  MET X 143      13.173  -7.739   8.351  0.00  0.00           C
ATOM   2185  SD  MET X 143      14.393  -6.956   7.222  0.00  0.00           S
ATOM   2186  CE  MET X 143      15.672  -8.239   7.102  0.00  0.00           C
ATOM   2187  H   MET X 143      12.271  -5.883  10.598  1.00  0.00           H
ATOM   2188  HA  MET X 143      12.427  -8.630  11.272  1.00  0.00           H
ATOM   2189  HB3 MET X 143      14.418  -8.718   9.669  1.00  0.00           H
ATOM   2190  HB2 MET X 143      14.558  -6.991   9.693  1.00  0.00           H
ATOM   2191  HG3 MET X 143      12.232  -7.202   8.365  1.00  0.00           H
ATOM   2192  HG2 MET X 143      12.936  -8.750   8.021  1.00  0.00           H
ATOM   2193  HE1 MET X 143      16.425  -7.947   6.369  1.00  0.00           H
ATOM   2194  HE2 MET X 143      16.172  -8.383   8.060  1.00  0.00           H
ATOM   2195  HE3 MET X 143      15.241  -9.189   6.787  1.00  0.00           H
ATOM   2196  N   MET X 144      15.059  -6.817  12.090  0.00  0.00           N
ATOM   2197  CA  MET X 144      16.178  -6.761  12.950  0.00  0.00           C
ATOM   2198  C   MET X 144      15.825  -7.169  14.420  0.00  0.00           C
ATOM   2199  O   MET X 144      16.344  -8.070  15.082  0.00  0.00           O
ATOM   2200  CB  MET X 144      16.896  -5.398  12.836  0.00  0.00           C
ATOM   2201  CG  MET X 144      18.331  -5.408  13.397  0.00  0.00           C
ATOM   2202  SD  MET X 144      19.510  -6.511  12.558  0.00  0.00           S
ATOM   2203  CE  MET X 144      19.659  -5.669  10.955  0.00  0.00           C
ATOM   2204  H   MET X 144      14.845  -5.981  11.565  1.00  0.00           H
ATOM   2205  HA  MET X 144      16.884  -7.507  12.585  1.00  0.00           H
ATOM   2206  HB3 MET X 144      16.316  -4.623  13.341  1.00  0.00           H
ATOM   2207  HB2 MET X 144      16.935  -5.087  11.792  1.00  0.00           H
ATOM   2208  HG3 MET X 144      18.315  -5.662  14.457  1.00  0.00           H
ATOM   2209  HG2 MET X 144      18.749  -4.407  13.335  1.00  0.00           H
ATOM   2210  HE1 MET X 144      20.403  -6.168  10.333  1.00  0.00           H
ATOM   2211  HE2 MET X 144      18.712  -5.675  10.416  1.00  0.00           H
ATOM   2212  HE3 MET X 144      19.971  -4.634  11.094  1.00  0.00           H
ATOM   2213  N   VAL X 145      14.868  -6.371  14.906  0.00  0.00           N
ATOM   2214  CA  VAL X 145      14.516  -6.623  16.325  0.00  0.00           C
ATOM   2215  C   VAL X 145      13.781  -7.957  16.525  0.00  0.00           C
ATOM   2216  O   VAL X 145      14.140  -8.727  17.421  0.00  0.00           O
ATOM   2217  CB  VAL X 145      13.794  -5.444  17.035  0.00  0.00           C
ATOM   2218  CG1 VAL X 145      14.599  -4.137  16.910  0.00  0.00           C
ATOM   2219  CG2 VAL X 145      12.321  -5.231  16.629  0.00  0.00           C
ATOM   2220  H   VAL X 145      14.449  -5.668  14.315  1.00  0.00           H
ATOM   2221  HA  VAL X 145      15.492  -6.841  16.759  1.00  0.00           H
ATOM   2222  HB  VAL X 145      13.784  -5.685  18.099  1.00  0.00           H
ATOM   2223 HG11 VAL X 145      14.150  -3.338  17.501  1.00  0.00           H
ATOM   2224 HG12 VAL X 145      15.622  -4.269  17.264  1.00  0.00           H
ATOM   2225 HG13 VAL X 145      14.649  -3.791  15.878  1.00  0.00           H
ATOM   2226 HG21 VAL X 145      11.913  -4.331  17.090  1.00  0.00           H
ATOM   2227 HG22 VAL X 145      12.209  -5.126  15.552  1.00  0.00           H
ATOM   2228 HG23 VAL X 145      11.688  -6.060  16.947  1.00  0.00           H
ATOM   2229  N   SER X 146      12.840  -8.272  15.646  0.00  0.00           N
ATOM   2230  CA  SER X 146      12.117  -9.536  15.673  0.00  0.00           C
ATOM   2231  C   SER X 146      13.122 -10.740  15.641  0.00  0.00           C
ATOM   2232  O   SER X 146      13.183 -11.656  16.463  0.00  0.00           O
ATOM   2233  CB  SER X 146      10.963  -9.723  14.655  0.00  0.00           C
ATOM   2234  OG  SER X 146      11.379  -9.871  13.310  0.00  0.00           O
ATOM   2235  H   SER X 146      12.595  -7.621  14.913  1.00  0.00           H
ATOM   2236  HA  SER X 146      11.618  -9.581  16.641  1.00  0.00           H
ATOM   2237  HB3 SER X 146      10.263  -8.890  14.728  1.00  0.00           H
ATOM   2238  HB2 SER X 146      10.383 -10.609  14.921  1.00  0.00           H
ATOM   2239  HG  SER X 146      11.668  -8.978  13.054  1.00  0.00           H
ATOM   2240  HXT SER X 146      13.818 -10.706  14.802  1.00  0.00           H
END
ATOM      1  N   GLU X   1      26.570   3.269  37.921  0.00  0.00           N
ATOM      2  CA  GLU X   1      27.085   4.200  36.767  0.00  0.00           C
ATOM      3  C   GLU X   1      26.850   5.594  36.641  0.00  0.00           C
ATOM      4  O   GLU X   1      25.992   6.402  36.999  0.00  0.00           O
ATOM      5  CB  GLU X   1      26.171   3.626  35.598  0.00  0.00           C
ATOM      6  CG  GLU X   1      26.414   4.098  34.125  0.00  0.00           C
ATOM      7  CD  GLU X   1      25.455   3.453  33.126  0.00  0.00           C
ATOM      8  OE1 GLU X   1      25.325   2.213  33.148  0.00  0.00           O
ATOM      9  OE2 GLU X   1      24.839   4.192  32.329  0.00  0.00           O
ATOM     10  H1  GLU X   1      27.280   3.192  38.634  1.00  0.00           H
ATOM     11  H2  GLU X   1      25.730   3.662  38.322  1.00  0.00           H
ATOM     12  H3  GLU X   1      26.367   2.352  37.548  1.00  0.00           H
ATOM     13  HA  GLU X   1      27.957   3.829  36.229  1.00  0.00           H
ATOM     14  HB3 GLU X   1      25.111   3.782  35.820  1.00  0.00           H
ATOM     15  HB2 GLU X   1      26.279   2.537  35.566  1.00  0.00           H
ATOM     16  HG3 GLU X   1      27.434   3.863  33.819  1.00  0.00           H
ATOM     17  HG2 GLU X   1      26.309   5.180  34.032  1.00  0.00           H
ATOM     18  N   GLN X   2      28.106   5.968  36.337  0.00  0.00           N
ATOM     19  CA  GLN X   2      27.737   7.215  36.238  0.00  0.00           C
ATOM     20  C   GLN X   2      28.120   8.633  36.156  0.00  0.00           C
ATOM     21  O   GLN X   2      28.926   9.034  35.317  0.00  0.00           O
ATOM     22  CB  GLN X   2      28.815   7.335  37.538  0.00  0.00           C
ATOM     23  CG  GLN X   2      30.357   7.124  37.273  0.00  0.00           C
ATOM     24  CD  GLN X   2      30.936   5.875  37.948  0.00  0.00           C
ATOM     25  OE1 GLN X   2      30.366   4.790  37.854  0.00  0.00           O
ATOM     26  NE2 GLN X   2      32.080   5.999  38.607  0.00  0.00           N
ATOM     27  H   GLN X   2      28.841   5.277  36.284  1.00  0.00           H
ATOM     28  HA  GLN X   2      26.997   7.261  37.037  1.00  0.00           H
ATOM     29  HB3 GLN X   2      28.542   6.680  38.382  1.00  0.00           H
ATOM     30  HB2 GLN X   2      28.764   8.210  38.218  1.00  0.00           H
ATOM     31  HG3 GLN X   2      30.901   8.006  37.615  1.00  0.00           H
ATOM     32  HG2 GLN X   2      30.566   7.050  36.205  1.00  0.00           H
ATOM     33 HE22 GLN X   2      32.505   5.201  39.058  1.00  0.00           H
ATOM     34 HE21 GLN X   2      32.552   6.891  38.671  1.00  0.00           H
ATOM     35  N   LEU X   3      26.910   9.200  36.316  0.00  0.00           N
ATOM     36  CA  LEU X   3      26.635  10.445  35.549  0.00  0.00           C
ATOM     37  C   LEU X   3      27.615  11.571  35.930  0.00  0.00           C
ATOM     38  O   LEU X   3      28.166  11.741  37.014  0.00  0.00           O
ATOM     39  CB  LEU X   3      25.218  10.929  35.951  0.00  0.00           C
ATOM     40  CG  LEU X   3      24.054  10.003  35.520  0.00  0.00           C
ATOM     41  CD1 LEU X   3      22.736  10.419  36.212  0.00  0.00           C
ATOM     42  CD2 LEU X   3      23.909   9.926  33.984  0.00  0.00           C
ATOM     43  H   LEU X   3      26.234   8.779  36.937  1.00  0.00           H
ATOM     44  HA  LEU X   3      26.554  10.285  34.473  1.00  0.00           H
ATOM     45  HB3 LEU X   3      25.037  11.921  35.534  1.00  0.00           H
ATOM     46  HB2 LEU X   3      25.190  11.063  37.035  1.00  0.00           H
ATOM     47  HG  LEU X   3      24.276   8.994  35.871  1.00  0.00           H
ATOM     48 HD11 LEU X   3      22.385   9.629  36.877  1.00  0.00           H
ATOM     49 HD12 LEU X   3      22.854  11.317  36.818  1.00  0.00           H
ATOM     50 HD13 LEU X   3      21.927  10.622  35.510  1.00  0.00           H
ATOM     51 HD21 LEU X   3      22.873   9.981  33.648  1.00  0.00           H
ATOM     52 HD22 LEU X   3      24.444  10.731  33.479  1.00  0.00           H
ATOM     53 HD23 LEU X   3      24.312   8.986  33.606  1.00  0.00           H
ATOM     54  N   THR X   4      28.040  12.140  34.807  0.00  0.00           N
ATOM     55  CA  THR X   4      28.906  13.175  34.533  0.00  0.00           C
ATOM     56  C   THR X   4      28.265  14.578  34.618  0.00  0.00           C
ATOM     57  O   THR X   4      27.193  14.945  34.139  0.00  0.00           O
ATOM     58  CB  THR X   4      29.610  12.999  33.156  0.00  0.00           C
ATOM     59  OG1 THR X   4      30.204  11.712  33.079  0.00  0.00           O
ATOM     60  CG2 THR X   4      30.702  14.034  32.830  0.00  0.00           C
ATOM     61  H   THR X   4      27.707  11.804  33.914  1.00  0.00           H
ATOM     62  HA  THR X   4      29.647  13.149  35.333  1.00  0.00           H
ATOM     63  HB  THR X   4      28.862  13.060  32.367  1.00  0.00           H
ATOM     64  HG1 THR X   4      30.578  11.601  32.193  1.00  0.00           H
ATOM     65 HG21 THR X   4      31.207  13.800  31.892  1.00  0.00           H
ATOM     66 HG22 THR X   4      30.292  15.036  32.715  1.00  0.00           H
ATOM     67 HG23 THR X   4      31.461  14.074  33.613  1.00  0.00           H
ATOM     68  N   GLU X   5      29.029  15.365  35.378  0.00  0.00           N
ATOM     69  CA  GLU X   5      28.745  16.722  35.703  0.00  0.00           C
ATOM     70  C   GLU X   5      28.113  17.496  34.558  0.00  0.00           C
ATOM     71  O   GLU X   5      27.067  18.121  34.703  0.00  0.00           O
ATOM     72  CB  GLU X   5      30.002  17.424  36.255  0.00  0.00           C
ATOM     73  CG  GLU X   5      30.595  16.743  37.511  0.00  0.00           C
ATOM     74  CD  GLU X   5      31.800  17.471  38.107  0.00  0.00           C
ATOM     75  OE1 GLU X   5      32.278  18.458  37.514  0.00  0.00           O
ATOM     76  OE2 GLU X   5      32.265  17.036  39.178  0.00  0.00           O
ATOM     77  H   GLU X   5      29.886  15.007  35.775  1.00  0.00           H
ATOM     78  HA  GLU X   5      27.987  16.684  36.486  1.00  0.00           H
ATOM     79  HB3 GLU X   5      29.751  18.459  36.494  1.00  0.00           H
ATOM     80  HB2 GLU X   5      30.765  17.475  35.477  1.00  0.00           H
ATOM     81  HG3 GLU X   5      30.903  15.723  37.282  1.00  0.00           H
ATOM     82  HG2 GLU X   5      29.825  16.669  38.281  1.00  0.00           H
ATOM     83  N   GLU X   6      28.715  17.390  33.375  0.00  0.00           N
ATOM     84  CA  GLU X   6      28.136  18.012  32.222  0.00  0.00           C
ATOM     85  C   GLU X   6      26.802  17.431  31.892  0.00  0.00           C
ATOM     86  O   GLU X   6      25.850  18.175  31.611  0.00  0.00           O
ATOM     87  CB  GLU X   6      29.107  17.890  31.028  0.00  0.00           C
ATOM     88  CG  GLU X   6      30.489  18.537  31.283  0.00  0.00           C
ATOM     89  CD  GLU X   6      31.410  18.475  30.069  0.00  0.00           C
ATOM     90  OE1 GLU X   6      31.556  17.386  29.481  0.00  0.00           O
ATOM     91  OE2 GLU X   6      31.997  19.520  29.723  0.00  0.00           O
ATOM     92  H   GLU X   6      29.578  16.871  33.293  1.00  0.00           H
ATOM     93  HA  GLU X   6      28.009  19.074  32.431  1.00  0.00           H
ATOM     94  HB3 GLU X   6      28.655  18.359  30.152  1.00  0.00           H
ATOM     95  HB2 GLU X   6      29.240  16.840  30.765  1.00  0.00           H
ATOM     96  HG3 GLU X   6      30.997  18.047  32.114  1.00  0.00           H
ATOM     97  HG2 GLU X   6      30.355  19.580  31.577  1.00  0.00           H
ATOM     98  N   GLN X   7      26.680  16.110  31.999  0.00  0.00           N
ATOM     99  CA  GLN X   7      25.428  15.451  31.831  0.00  0.00           C
ATOM    100  C   GLN X   7      24.386  15.980  32.796  0.00  0.00           C
ATOM    101  O   GLN X   7      23.254  16.323  32.427  0.00  0.00           O
ATOM    102  CB  GLN X   7      25.500  13.906  31.869  0.00  0.00           C
ATOM    103  CG  GLN X   7      26.387  13.287  30.773  0.00  0.00           C
ATOM    104  CD  GLN X   7      26.588  11.785  30.987  0.00  0.00           C
ATOM    105  OE1 GLN X   7      26.861  11.341  32.100  0.00  0.00           O
ATOM    106  NE2 GLN X   7      26.494  10.992  29.929  0.00  0.00           N
ATOM    107  H   GLN X   7      27.490  15.543  32.204  1.00  0.00           H
ATOM    108  HA  GLN X   7      25.077  15.689  30.826  1.00  0.00           H
ATOM    109  HB3 GLN X   7      24.490  13.512  31.741  1.00  0.00           H
ATOM    110  HB2 GLN X   7      25.796  13.548  32.852  1.00  0.00           H
ATOM    111  HG3 GLN X   7      27.370  13.758  30.764  1.00  0.00           H
ATOM    112  HG2 GLN X   7      25.948  13.479  29.794  1.00  0.00           H
ATOM    113 HE22 GLN X   7      26.632   9.996  30.021  1.00  0.00           H
ATOM    114 HE21 GLN X   7      26.282  11.363  29.013  1.00  0.00           H
ATOM    115  N   ILE X   8      24.803  16.093  34.056  0.00  0.00           N
ATOM    116  CA  ILE X   8      23.928  16.614  35.049  0.00  0.00           C
ATOM    117  C   ILE X   8      23.573  18.108  34.754  0.00  0.00           C
ATOM    118  O   ILE X   8      22.418  18.503  34.878  0.00  0.00           O
ATOM    119  CB  ILE X   8      24.558  16.480  36.472  0.00  0.00           C
ATOM    120  CG1 ILE X   8      24.821  14.992  36.823  0.00  0.00           C
ATOM    121  CG2 ILE X   8      23.733  17.145  37.597  0.00  0.00           C
ATOM    122  CD1 ILE X   8      25.738  14.786  38.038  0.00  0.00           C
ATOM    123  H   ILE X   8      25.740  15.810  34.306  1.00  0.00           H
ATOM    124  HA  ILE X   8      23.012  16.023  35.069  1.00  0.00           H
ATOM    125  HB  ILE X   8      25.523  16.985  36.451  1.00  0.00           H
ATOM    126 HG13 ILE X   8      25.271  14.466  35.982  1.00  0.00           H
ATOM    127 HG12 ILE X   8      23.869  14.488  36.999  1.00  0.00           H
ATOM    128 HG21 ILE X   8      24.194  16.994  38.574  1.00  0.00           H
ATOM    129 HG22 ILE X   8      23.649  18.223  37.464  1.00  0.00           H
ATOM    130 HG23 ILE X   8      22.724  16.734  37.642  1.00  0.00           H
ATOM    131 HD11 ILE X   8      26.302  13.857  37.945  1.00  0.00           H
ATOM    132 HD12 ILE X   8      26.461  15.595  38.146  1.00  0.00           H
ATOM    133 HD13 ILE X   8      25.161  14.728  38.961  1.00  0.00           H
ATOM    134  N   ALA X   9      24.545  18.900  34.304  0.00  0.00           N
ATOM    135  CA  ALA X   9      24.292  20.226  33.893  0.00  0.00           C
ATOM    136  C   ALA X   9      23.279  20.301  32.727  0.00  0.00           C
ATOM    137  O   ALA X   9      22.365  21.120  32.739  0.00  0.00           O
ATOM    138  CB  ALA X   9      25.607  20.937  33.533  0.00  0.00           C
ATOM    139  H   ALA X   9      25.493  18.556  34.251  1.00  0.00           H
ATOM    140  HA  ALA X   9      23.878  20.773  34.740  1.00  0.00           H
ATOM    141  HB1 ALA X   9      25.427  21.992  33.327  1.00  0.00           H
ATOM    142  HB2 ALA X   9      26.326  20.883  34.351  1.00  0.00           H
ATOM    143  HB3 ALA X   9      26.073  20.513  32.646  1.00  0.00           H
ATOM    144  N   GLU X  10      23.435  19.431  31.732  0.00  0.00           N
ATOM    145  CA  GLU X  10      22.534  19.391  30.704  0.00  0.00           C
ATOM    146  C   GLU X  10      21.074  19.060  31.119  0.00  0.00           C
ATOM    147  O   GLU X  10      20.106  19.685  30.696  0.00  0.00           O
ATOM    148  CB  GLU X  10      23.022  18.429  29.596  0.00  0.00           C
ATOM    149  CG  GLU X  10      24.213  18.987  28.781  0.00  0.00           C
ATOM    150  CD  GLU X  10      24.728  18.050  27.689  0.00  0.00           C
ATOM    151  OE1 GLU X  10      24.094  17.009  27.420  0.00  0.00           O
ATOM    152  OE2 GLU X  10      25.760  18.389  27.078  0.00  0.00           O
ATOM    153  H   GLU X  10      24.222  18.797  31.734  1.00  0.00           H
ATOM    154  HA  GLU X  10      22.529  20.372  30.228  1.00  0.00           H
ATOM    155  HB3 GLU X  10      22.200  18.214  28.911  1.00  0.00           H
ATOM    156  HB2 GLU X  10      23.300  17.468  30.032  1.00  0.00           H
ATOM    157  HG3 GLU X  10      25.044  19.232  29.442  1.00  0.00           H
ATOM    158  HG2 GLU X  10      23.919  19.924  28.307  1.00  0.00           H
ATOM    159  N   PHE X  11      20.947  18.081  32.013  0.00  0.00           N
ATOM    160  CA  PHE X  11      19.651  17.759  32.500  0.00  0.00           C
ATOM    161  C   PHE X  11      18.988  18.940  33.257  0.00  0.00           C
ATOM    162  O   PHE X  11      17.799  19.246  33.183  0.00  0.00           O
ATOM    163  CB  PHE X  11      19.706  16.525  33.437  0.00  0.00           C
ATOM    164  CG  PHE X  11      20.267  15.221  32.882  0.00  0.00           C
ATOM    165  CD1 PHE X  11      20.925  14.324  33.754  0.00  0.00           C
ATOM    166  CD2 PHE X  11      20.002  14.803  31.559  0.00  0.00           C
ATOM    167  CE1 PHE X  11      21.380  13.098  33.286  0.00  0.00           C
ATOM    168  CE2 PHE X  11      20.459  13.570  31.113  0.00  0.00           C
ATOM    169  CZ  PHE X  11      21.153  12.725  31.968  0.00  0.00           C
ATOM    170  H   PHE X  11      21.764  17.581  32.334  1.00  0.00           H
ATOM    171  HA  PHE X  11      19.025  17.531  31.637  1.00  0.00           H
ATOM    172  HB3 PHE X  11      18.704  16.312  33.812  1.00  0.00           H
ATOM    173  HB2 PHE X  11      20.295  16.785  34.318  1.00  0.00           H
ATOM    174  HD1 PHE X  11      21.090  14.590  34.788  1.00  0.00           H
ATOM    175  HD2 PHE X  11      19.447  15.432  30.879  1.00  0.00           H
ATOM    176  HE1 PHE X  11      21.907  12.431  33.953  1.00  0.00           H
ATOM    177  HE2 PHE X  11      20.262  13.262  30.094  1.00  0.00           H
ATOM    178  HZ  PHE X  11      21.504  11.766  31.613  1.00  0.00           H
ATOM    179  N   LYS X  12      19.857  19.597  34.023  0.00  0.00           N
ATOM    180  CA  LYS X  12      19.309  20.733  34.810  0.00  0.00           C
ATOM    181  C   LYS X  12      18.784  21.878  33.906  0.00  0.00           C
ATOM    182  O   LYS X  12      17.721  22.451  34.122  0.00  0.00           O
ATOM    183  CB  LYS X  12      20.336  21.216  35.852  0.00  0.00           C
ATOM    184  CG  LYS X  12      20.451  20.261  37.055  0.00  0.00           C
ATOM    185  CD  LYS X  12      21.476  20.730  38.100  0.00  0.00           C
ATOM    186  CE  LYS X  12      21.487  19.839  39.357  0.00  0.00           C
ATOM    187  NZ  LYS X  12      22.460  20.303  40.363  0.00  0.00           N
ATOM    188  H   LYS X  12      20.826  19.313  34.044  1.00  0.00           H
ATOM    189  HA  LYS X  12      18.446  20.347  35.351  1.00  0.00           H
ATOM    190  HB3 LYS X  12      20.025  22.192  36.230  1.00  0.00           H
ATOM    191  HB2 LYS X  12      21.308  21.371  35.380  1.00  0.00           H
ATOM    192  HG3 LYS X  12      20.711  19.259  36.712  1.00  0.00           H
ATOM    193  HG2 LYS X  12      19.472  20.167  37.530  1.00  0.00           H
ATOM    194  HD3 LYS X  12      21.260  21.762  38.379  1.00  0.00           H
ATOM    195  HD2 LYS X  12      22.467  20.736  37.643  1.00  0.00           H
ATOM    196  HE3 LYS X  12      21.722  18.809  39.086  1.00  0.00           H
ATOM    197  HE2 LYS X  12      20.497  19.823  39.813  1.00  0.00           H
ATOM    198  HZ1 LYS X  12      22.436  19.699  41.166  1.00  0.00           H
ATOM    199  HZ2 LYS X  12      23.395  20.298  39.996  1.00  0.00           H
ATOM    200  HZ3 LYS X  12      22.239  21.234  40.671  1.00  0.00           H
ATOM    201  N   GLU X  13      19.543  22.172  32.852  0.00  0.00           N
ATOM    202  CA  GLU X  13      19.096  23.184  31.939  0.00  0.00           C
ATOM    203  C   GLU X  13      17.785  22.833  31.275  0.00  0.00           C
ATOM    204  O   GLU X  13      16.871  23.647  31.174  0.00  0.00           O
ATOM    205  CB  GLU X  13      20.189  23.486  30.892  0.00  0.00           C
ATOM    206  CG  GLU X  13      21.417  24.214  31.486  0.00  0.00           C
ATOM    207  CD  GLU X  13      22.501  24.557  30.464  0.00  0.00           C
ATOM    208  OE1 GLU X  13      22.331  24.266  29.263  0.00  0.00           O
ATOM    209  OE2 GLU X  13      23.516  25.152  30.878  0.00  0.00           O
ATOM    210  H   GLU X  13      20.416  21.685  32.707  1.00  0.00           H
ATOM    211  HA  GLU X  13      18.948  24.104  32.505  1.00  0.00           H
ATOM    212  HB3 GLU X  13      19.767  24.098  30.093  1.00  0.00           H
ATOM    213  HB2 GLU X  13      20.512  22.557  30.419  1.00  0.00           H
ATOM    214  HG3 GLU X  13      21.867  23.612  32.275  1.00  0.00           H
ATOM    215  HG2 GLU X  13      21.094  25.143  31.958  1.00  0.00           H
ATOM    216  N   ALA X  14      17.676  21.573  30.875  0.00  0.00           N
ATOM    217  CA  ALA X  14      16.477  21.065  30.228  0.00  0.00           C
ATOM    218  C   ALA X  14      15.334  21.067  31.168  0.00  0.00           C
ATOM    219  O   ALA X  14      14.254  21.540  30.796  0.00  0.00           O
ATOM    220  CB  ALA X  14      16.735  19.678  29.620  0.00  0.00           C
ATOM    221  H   ALA X  14      18.442  20.931  31.016  1.00  0.00           H
ATOM    222  HA  ALA X  14      16.228  21.786  29.449  1.00  0.00           H
ATOM    223  HB1 ALA X  14      15.841  19.298  29.125  1.00  0.00           H
ATOM    224  HB2 ALA X  14      17.532  19.715  28.876  1.00  0.00           H
ATOM    225  HB3 ALA X  14      17.024  18.952  30.382  1.00  0.00           H
ATOM    226  N   PHE X  15      15.515  20.541  32.380  0.00  0.00           N
ATOM    227  CA  PHE X  15      14.498  20.528  33.398  0.00  0.00           C
ATOM    228  C   PHE X  15      13.953  21.948  33.711  0.00  0.00           C
ATOM    229  O   PHE X  15      12.748  22.152  33.810  0.00  0.00           O
ATOM    230  CB  PHE X  15      15.158  19.859  34.616  0.00  0.00           C
ATOM    231  CG  PHE X  15      14.263  19.603  35.793  0.00  0.00           C
ATOM    232  CD1 PHE X  15      14.572  20.143  37.056  0.00  0.00           C
ATOM    233  CD2 PHE X  15      13.115  18.807  35.623  0.00  0.00           C
ATOM    234  CE1 PHE X  15      13.721  19.892  38.118  0.00  0.00           C
ATOM    235  CE2 PHE X  15      12.291  18.554  36.702  0.00  0.00           C
ATOM    236  CZ  PHE X  15      12.593  19.103  37.934  0.00  0.00           C
ATOM    237  H   PHE X  15      16.401  20.122  32.622  1.00  0.00           H
ATOM    238  HA  PHE X  15      13.673  19.897  33.068  1.00  0.00           H
ATOM    239  HB3 PHE X  15      16.017  20.447  34.943  1.00  0.00           H
ATOM    240  HB2 PHE X  15      15.549  18.884  34.328  1.00  0.00           H
ATOM    241  HD1 PHE X  15      15.446  20.763  37.198  1.00  0.00           H
ATOM    242  HD2 PHE X  15      12.867  18.399  34.655  1.00  0.00           H
ATOM    243  HE1 PHE X  15      13.920  20.332  39.084  1.00  0.00           H
ATOM    244  HE2 PHE X  15      11.398  17.956  36.585  1.00  0.00           H
ATOM    245  HZ  PHE X  15      11.934  18.888  38.755  1.00  0.00           H
ATOM    246  N   ALA X  16      14.846  22.930  33.824  0.00  0.00           N
ATOM    247  CA  ALA X  16      14.438  24.238  34.018  0.00  0.00           C
ATOM    248  C   ALA X  16      13.688  24.872  32.943  0.00  0.00           C
ATOM    249  O   ALA X  16      12.776  25.658  33.188  0.00  0.00           O
ATOM    250  CB  ALA X  16      15.694  25.080  34.317  0.00  0.00           C
ATOM    251  H   ALA X  16      15.833  22.723  33.769  1.00  0.00           H
ATOM    252  HA  ALA X  16      13.850  24.290  34.934  1.00  0.00           H
ATOM    253  HB1 ALA X  16      15.434  26.119  34.525  1.00  0.00           H
ATOM    254  HB2 ALA X  16      16.224  24.703  35.192  1.00  0.00           H
ATOM    255  HB3 ALA X  16      16.394  25.078  33.480  1.00  0.00           H
ATOM    256  N   LEU X  17      13.964  24.444  31.712  0.00  0.00           N
ATOM    257  CA  LEU X  17      13.178  24.917  30.528  0.00  0.00           C
ATOM    258  C   LEU X  17      11.679  24.495  30.540  0.00  0.00           C
ATOM    259  O   LEU X  17      10.830  24.985  29.798  0.00  0.00           O
ATOM    260  CB  LEU X  17      13.854  24.473  29.207  0.00  0.00           C
ATOM    261  CG  LEU X  17      15.122  25.276  28.835  0.00  0.00           C
ATOM    262  CD1 LEU X  17      15.979  24.521  27.793  0.00  0.00           C
ATOM    263  CD2 LEU X  17      14.789  26.720  28.398  0.00  0.00           C
ATOM    264  H   LEU X  17      14.717  23.788  31.562  1.00  0.00           H
ATOM    265  HA  LEU X  17      13.216  26.006  30.516  1.00  0.00           H
ATOM    266  HB3 LEU X  17      13.149  24.555  28.376  1.00  0.00           H
ATOM    267  HB2 LEU X  17      14.084  23.414  29.266  1.00  0.00           H
ATOM    268  HG  LEU X  17      15.732  25.357  29.735  1.00  0.00           H
ATOM    269 HD11 LEU X  17      16.956  24.275  28.209  1.00  0.00           H
ATOM    270 HD12 LEU X  17      15.521  23.581  27.484  1.00  0.00           H
ATOM    271 HD13 LEU X  17      16.155  25.096  26.884  1.00  0.00           H
ATOM    272 HD21 LEU X  17      15.200  26.979  27.423  1.00  0.00           H
ATOM    273 HD22 LEU X  17      13.715  26.897  28.342  1.00  0.00           H
ATOM    274 HD23 LEU X  17      15.194  27.440  29.111  1.00  0.00           H
ATOM    275  N   PHE X  18      11.428  23.461  31.340  0.00  0.00           N
ATOM    276  CA  PHE X  18      10.098  22.946  31.440  0.00  0.00           C
ATOM    277  C   PHE X  18       9.452  23.266  32.746  0.00  0.00           C
ATOM    278  O   PHE X  18       8.249  23.166  32.939  0.00  0.00           O
ATOM    279  CB  PHE X  18      10.142  21.398  31.262  0.00  0.00           C
ATOM    280  CG  PHE X  18      11.045  20.780  30.188  0.00  0.00           C
ATOM    281  CD1 PHE X  18      11.305  21.415  28.952  0.00  0.00           C
ATOM    282  CD2 PHE X  18      11.522  19.462  30.371  0.00  0.00           C
ATOM    283  CE1 PHE X  18      12.077  20.787  27.984  0.00  0.00           C
ATOM    284  CE2 PHE X  18      12.288  18.846  29.390  0.00  0.00           C
ATOM    285  CZ  PHE X  18      12.570  19.509  28.203  0.00  0.00           C
ATOM    286  H   PHE X  18      12.175  23.042  31.875  1.00  0.00           H
ATOM    287  HA  PHE X  18       9.504  23.416  30.656  1.00  0.00           H
ATOM    288  HB3 PHE X  18       9.127  21.040  31.085  1.00  0.00           H
ATOM    289  HB2 PHE X  18      10.441  20.948  32.212  1.00  0.00           H
ATOM    290  HD1 PHE X  18      10.934  22.408  28.753  1.00  0.00           H
ATOM    291  HD2 PHE X  18      11.310  18.928  31.288  1.00  0.00           H
ATOM    292  HE1 PHE X  18      12.289  21.295  27.053  1.00  0.00           H
ATOM    293  HE2 PHE X  18      12.668  17.848  29.548  1.00  0.00           H
ATOM    294  HZ  PHE X  18      13.169  19.025  27.445  1.00  0.00           H
ATOM    295  N   ASP X  19      10.299  23.706  33.670  0.00  0.00           N
ATOM    296  CA  ASP X  19       9.810  24.107  35.035  0.00  0.00           C
ATOM    297  C   ASP X  19      10.162  25.751  34.819  0.00  0.00           C
ATOM    298  O   ASP X  19      11.238  26.273  35.143  0.00  0.00           O
ATOM    299  CB  ASP X  19      10.757  23.845  36.249  0.00  0.00           C
ATOM    300  CG  ASP X  19      11.080  22.474  36.772  0.00  0.00           C
ATOM    301  OD1 ASP X  19      10.679  21.467  36.174  0.00  0.00           O
ATOM    302  OD2 ASP X  19      11.792  22.497  37.801  0.00  0.00           O
ATOM    303  H   ASP X  19      11.284  23.775  33.460  1.00  0.00           H
ATOM    304  HA  ASP X  19       8.812  23.808  35.357  1.00  0.00           H
ATOM    305  HB3 ASP X  19      10.375  24.423  37.093  1.00  0.00           H
ATOM    306  HB2 ASP X  19      11.763  24.198  36.019  1.00  0.00           H
ATOM    307  N   LYS X  20       9.161  26.424  34.253  0.00  0.00           N
ATOM    308  CA  LYS X  20       9.066  27.690  34.028  0.00  0.00           C
ATOM    309  C   LYS X  20       9.120  28.568  35.247  0.00  0.00           C
ATOM    310  O   LYS X  20       9.997  29.420  35.421  0.00  0.00           O
ATOM    311  CB  LYS X  20       7.775  28.005  33.219  0.00  0.00           C
ATOM    312  CG  LYS X  20       7.577  27.213  31.910  0.00  0.00           C
ATOM    313  CD  LYS X  20       6.462  27.776  30.996  0.00  0.00           C
ATOM    314  CE  LYS X  20       5.094  27.991  31.686  0.00  0.00           C
ATOM    315  NZ  LYS X  20       4.028  28.427  30.764  0.00  0.00           N
ATOM    316  H   LYS X  20       8.338  25.932  33.936  1.00  0.00           H
ATOM    317  HA  LYS X  20       9.924  27.961  33.413  1.00  0.00           H
ATOM    318  HB3 LYS X  20       7.776  29.073  32.986  1.00  0.00           H
ATOM    319  HB2 LYS X  20       6.901  27.841  33.852  1.00  0.00           H
ATOM    320  HG3 LYS X  20       7.350  26.172  32.145  1.00  0.00           H
ATOM    321  HG2 LYS X  20       8.514  27.192  31.352  1.00  0.00           H
ATOM    322  HD3 LYS X  20       6.343  27.082  30.166  1.00  0.00           H
ATOM    323  HD2 LYS X  20       6.805  28.713  30.556  1.00  0.00           H
ATOM    324  HE3 LYS X  20       5.182  28.735  32.479  1.00  0.00           H
ATOM    325  HE2 LYS X  20       4.763  27.067  32.151  1.00  0.00           H
ATOM    326  HZ1 LYS X  20       3.191  28.622  31.287  1.00  0.00           H
ATOM    327  HZ2 LYS X  20       4.286  29.268  30.277  1.00  0.00           H
ATOM    328  HZ3 LYS X  20       3.797  27.698  30.092  1.00  0.00           H
ATOM    329  N   ASP X  21       8.205  28.287  36.164  0.00  0.00           N
ATOM    330  CA  ASP X  21       8.151  29.080  37.420  0.00  0.00           C
ATOM    331  C   ASP X  21       9.427  29.091  38.414  0.00  0.00           C
ATOM    332  O   ASP X  21       9.743  30.003  39.188  0.00  0.00           O
ATOM    333  CB  ASP X  21       6.809  29.039  38.197  0.00  0.00           C
ATOM    334  CG  ASP X  21       5.592  29.657  37.497  0.00  0.00           C
ATOM    335  OD1 ASP X  21       5.742  30.341  36.464  0.00  0.00           O
ATOM    336  OD2 ASP X  21       4.482  29.541  38.055  0.00  0.00           O
ATOM    337  H   ASP X  21       7.548  27.536  36.008  1.00  0.00           H
ATOM    338  HA  ASP X  21       8.171  30.099  37.033  1.00  0.00           H
ATOM    339  HB3 ASP X  21       6.933  29.544  39.156  1.00  0.00           H
ATOM    340  HB2 ASP X  21       6.571  27.998  38.400  1.00  0.00           H
ATOM    341  N   GLY X  22      10.049  27.907  38.418  0.00  0.00           N
ATOM    342  CA  GLY X  22      11.051  27.381  39.195  0.00  0.00           C
ATOM    343  C   GLY X  22      10.671  26.765  40.638  0.00  0.00           C
ATOM    344  O   GLY X  22      11.497  26.577  41.523  0.00  0.00           O
ATOM    345  H   GLY X  22       9.789  27.198  37.748  1.00  0.00           H
ATOM    346  HA3 GLY X  22      11.833  28.130  39.322  1.00  0.00           H
ATOM    347  HA2 GLY X  22      11.591  26.630  38.619  1.00  0.00           H
ATOM    348  N   ASP X  23       9.389  26.389  40.761  0.00  0.00           N
ATOM    349  CA  ASP X  23       8.882  25.618  41.721  0.00  0.00           C
ATOM    350  C   ASP X  23       9.297  24.200  41.974  0.00  0.00           C
ATOM    351  O   ASP X  23       8.829  23.541  42.899  0.00  0.00           O
ATOM    352  CB  ASP X  23       7.312  25.698  41.789  0.00  0.00           C
ATOM    353  CG  ASP X  23       6.504  25.617  40.499  0.00  0.00           C
ATOM    354  OD1 ASP X  23       7.093  25.809  39.420  0.00  0.00           O
ATOM    355  OD2 ASP X  23       5.266  25.512  40.619  0.00  0.00           O
ATOM    356  H   ASP X  23       8.706  26.696  40.084  1.00  0.00           H
ATOM    357  HA  ASP X  23       9.010  26.157  42.660  1.00  0.00           H
ATOM    358  HB3 ASP X  23       7.049  26.658  42.236  1.00  0.00           H
ATOM    359  HB2 ASP X  23       6.902  24.947  42.466  1.00  0.00           H
ATOM    360  N   GLY X  24      10.229  23.736  41.146  0.00  0.00           N
ATOM    361  CA  GLY X  24      10.742  22.378  41.360  0.00  0.00           C
ATOM    362  C   GLY X  24      10.156  21.278  40.645  0.00  0.00           C
ATOM    363  O   GLY X  24      10.918  20.464  40.105  0.00  0.00           O
ATOM    364  H   GLY X  24      10.568  24.316  40.392  1.00  0.00           H
ATOM    365  HA3 GLY X  24      10.726  22.157  42.427  1.00  0.00           H
ATOM    366  HA2 GLY X  24      11.819  22.375  41.193  1.00  0.00           H
ATOM    367  N   THR X  25       8.849  21.312  40.374  0.00  0.00           N
ATOM    368  CA  THR X  25       7.917  20.592  39.572  0.00  0.00           C
ATOM    369  C   THR X  25       7.696  20.887  38.046  0.00  0.00           C
ATOM    370  O   THR X  25       7.989  22.005  37.570  0.00  0.00           O
ATOM    371  CB  THR X  25       6.550  20.636  40.309  0.00  0.00           C
ATOM    372  OG1 THR X  25       6.260  21.971  40.699  0.00  0.00           O
ATOM    373  CG2 THR X  25       6.573  19.817  41.611  0.00  0.00           C
ATOM    374  H   THR X  25       8.260  22.009  40.808  1.00  0.00           H
ATOM    375  HA  THR X  25       8.330  19.584  39.567  1.00  0.00           H
ATOM    376  HB  THR X  25       5.742  20.275  39.670  1.00  0.00           H
ATOM    377  HG1 THR X  25       5.344  22.019  41.005  1.00  0.00           H
ATOM    378 HG21 THR X  25       5.609  19.841  42.119  1.00  0.00           H
ATOM    379 HG22 THR X  25       6.816  18.774  41.407  1.00  0.00           H
ATOM    380 HG23 THR X  25       7.319  20.187  42.315  1.00  0.00           H
ATOM    381  N   ILE X  26       7.122  19.916  37.344  0.00  0.00           N
ATOM    382  CA  ILE X  26       6.678  20.242  36.005  0.00  0.00           C
ATOM    383  C   ILE X  26       5.275  20.147  35.875  0.00  0.00           C
ATOM    384  O   ILE X  26       4.899  18.982  35.997  0.00  0.00           O
ATOM    385  CB  ILE X  26       7.310  19.334  34.861  0.00  0.00           C
ATOM    386  CG1 ILE X  26       8.846  19.222  34.899  0.00  0.00           C
ATOM    387  CG2 ILE X  26       6.870  19.733  33.426  0.00  0.00           C
ATOM    388  CD1 ILE X  26       9.419  18.100  34.013  0.00  0.00           C
ATOM    389  H   ILE X  26       7.011  18.997  37.750  1.00  0.00           H
ATOM    390  HA  ILE X  26       6.936  21.289  35.839  1.00  0.00           H
ATOM    391  HB  ILE X  26       6.961  18.312  35.005  1.00  0.00           H
ATOM    392 HG13 ILE X  26       9.187  19.057  35.922  1.00  0.00           H
ATOM    393 HG12 ILE X  26       9.272  20.174  34.585  1.00  0.00           H
ATOM    394 HG21 ILE X  26       7.309  19.086  32.668  1.00  0.00           H
ATOM    395 HG22 ILE X  26       5.791  19.666  33.288  1.00  0.00           H
ATOM    396 HG23 ILE X  26       7.166  20.755  33.197  1.00  0.00           H
ATOM    397 HD11 ILE X  26       9.663  18.473  33.019  1.00  0.00           H
ATOM    398 HD12 ILE X  26      10.336  17.697  34.442  1.00  0.00           H
ATOM    399 HD13 ILE X  26       8.723  17.268  33.895  1.00  0.00           H
ATOM    400  N   THR X  27       4.420  21.151  35.657  0.00  0.00           N
ATOM    401  CA  THR X  27       2.941  20.472  35.715  0.00  0.00           C
ATOM    402  C   THR X  27       2.487  20.279  34.362  0.00  0.00           C
ATOM    403  O   THR X  27       3.262  20.656  33.481  0.00  0.00           O
ATOM    404  CB  THR X  27       2.029  21.538  36.405  0.00  0.00           C
ATOM    405  OG1 THR X  27       2.203  22.826  35.822  0.00  0.00           O
ATOM    406  CG2 THR X  27       2.334  21.730  37.896  0.00  0.00           C
ATOM    407  H   THR X  27       4.768  22.086  35.505  1.00  0.00           H
ATOM    408  HA  THR X  27       2.977  19.521  36.246  1.00  0.00           H
ATOM    409  HB  THR X  27       0.977  21.265  36.312  1.00  0.00           H
ATOM    410  HG1 THR X  27       3.120  23.118  36.017  1.00  0.00           H
ATOM    411 HG21 THR X  27       1.748  22.547  38.320  1.00  0.00           H
ATOM    412 HG22 THR X  27       2.074  20.840  38.453  1.00  0.00           H
ATOM    413 HG23 THR X  27       3.387  21.948  38.078  1.00  0.00           H
ATOM    414  N   THR X  28       1.282  19.791  34.095  0.00  0.00           N
ATOM    415  CA  THR X  28       0.827  19.603  32.705  0.00  0.00           C
ATOM    416  C   THR X  28       0.789  20.936  31.919  0.00  0.00           C
ATOM    417  O   THR X  28       1.150  20.907  30.747  0.00  0.00           O
ATOM    418  CB  THR X  28      -0.602  18.980  32.644  0.00  0.00           C
ATOM    419  OG1 THR X  28      -1.590  19.768  33.295  0.00  0.00           O
ATOM    420  CG2 THR X  28      -0.674  17.566  33.239  0.00  0.00           C
ATOM    421  H   THR X  28       0.660  19.542  34.851  1.00  0.00           H
ATOM    422  HA  THR X  28       1.513  18.922  32.203  1.00  0.00           H
ATOM    423  HB  THR X  28      -0.905  18.915  31.597  1.00  0.00           H
ATOM    424  HG1 THR X  28      -2.324  19.912  32.649  1.00  0.00           H
ATOM    425 HG21 THR X  28      -1.670  17.139  33.114  1.00  0.00           H
ATOM    426 HG22 THR X  28       0.025  16.897  32.735  1.00  0.00           H
ATOM    427 HG23 THR X  28      -0.441  17.557  34.303  1.00  0.00           H
ATOM    428  N   LYS X  29       0.463  22.074  32.529  0.00  0.00           N
ATOM    429  CA  LYS X  29       0.557  23.323  31.978  0.00  0.00           C
ATOM    430  C   LYS X  29       1.953  23.616  31.385  0.00  0.00           C
ATOM    431  O   LYS X  29       2.111  24.052  30.247  0.00  0.00           O
ATOM    432  CB  LYS X  29       0.088  24.412  32.965  0.00  0.00           C
ATOM    433  CG  LYS X  29      -1.396  24.288  33.363  0.00  0.00           C
ATOM    434  CD  LYS X  29      -1.855  25.412  34.304  0.00  0.00           C
ATOM    435  CE  LYS X  29      -3.338  25.284  34.702  0.00  0.00           C
ATOM    436  NZ  LYS X  29      -3.771  26.364  35.605  0.00  0.00           N
ATOM    437  H   LYS X  29       0.114  22.057  33.477  1.00  0.00           H
ATOM    438  HA  LYS X  29      -0.093  23.272  31.104  1.00  0.00           H
ATOM    439  HB3 LYS X  29       0.245  25.390  32.507  1.00  0.00           H
ATOM    440  HB2 LYS X  29       0.714  24.396  33.859  1.00  0.00           H
ATOM    441  HG3 LYS X  29      -1.571  23.324  33.843  1.00  0.00           H
ATOM    442  HG2 LYS X  29      -2.011  24.290  32.461  1.00  0.00           H
ATOM    443  HD3 LYS X  29      -1.686  26.375  33.821  1.00  0.00           H
ATOM    444  HD2 LYS X  29      -1.232  25.405  35.200  1.00  0.00           H
ATOM    445  HE3 LYS X  29      -3.513  24.326  35.194  1.00  0.00           H
ATOM    446  HE2 LYS X  29      -3.968  25.299  33.810  1.00  0.00           H
ATOM    447  HZ1 LYS X  29      -4.741  26.244  35.840  1.00  0.00           H
ATOM    448  HZ2 LYS X  29      -3.242  26.354  36.458  1.00  0.00           H
ATOM    449  HZ3 LYS X  29      -3.667  27.262  35.169  1.00  0.00           H
ATOM    450  N   GLU X  30       2.963  23.338  32.199  0.00  0.00           N
ATOM    451  CA  GLU X  30       4.327  23.569  31.793  0.00  0.00           C
ATOM    452  C   GLU X  30       4.748  22.687  30.631  0.00  0.00           C
ATOM    453  O   GLU X  30       5.336  23.079  29.634  0.00  0.00           O
ATOM    454  CB  GLU X  30       5.179  23.569  33.051  0.00  0.00           C
ATOM    455  CG  GLU X  30       4.652  24.594  34.085  0.00  0.00           C
ATOM    456  CD  GLU X  30       5.396  24.549  35.395  0.00  0.00           C
ATOM    457  OE1 GLU X  30       4.910  23.782  36.250  0.00  0.00           O
ATOM    458  OE2 GLU X  30       6.372  25.312  35.532  0.00  0.00           O
ATOM    459  H   GLU X  30       2.782  22.959  33.117  1.00  0.00           H
ATOM    460  HA  GLU X  30       4.461  24.617  31.528  1.00  0.00           H
ATOM    461  HB3 GLU X  30       6.145  23.936  32.744  1.00  0.00           H
ATOM    462  HB2 GLU X  30       5.307  22.570  33.468  1.00  0.00           H
ATOM    463  HG3 GLU X  30       3.595  24.460  34.312  1.00  0.00           H
ATOM    464  HG2 GLU X  30       4.737  25.604  33.694  1.00  0.00           H
ATOM    465  N   LEU X  31       4.440  21.406  30.835  0.00  0.00           N
ATOM    466  CA  LEU X  31       4.814  20.424  29.774  0.00  0.00           C
ATOM    467  C   LEU X  31       4.044  20.810  28.460  0.00  0.00           C
ATOM    468  O   LEU X  31       4.634  20.775  27.385  0.00  0.00           O
ATOM    469  CB  LEU X  31       4.441  19.003  30.268  0.00  0.00           C
ATOM    470  CG  LEU X  31       5.344  17.865  29.737  0.00  0.00           C
ATOM    471  CD1 LEU X  31       5.049  16.541  30.471  0.00  0.00           C
ATOM    472  CD2 LEU X  31       5.269  17.685  28.212  0.00  0.00           C
ATOM    473  H   LEU X  31       3.969  21.129  31.684  1.00  0.00           H
ATOM    474  HA  LEU X  31       5.890  20.448  29.601  1.00  0.00           H
ATOM    475  HB3 LEU X  31       3.391  18.786  30.060  1.00  0.00           H
ATOM    476  HB2 LEU X  31       4.522  18.992  31.356  1.00  0.00           H
ATOM    477  HG  LEU X  31       6.374  18.130  29.984  1.00  0.00           H
ATOM    478 HD11 LEU X  31       5.960  16.115  30.894  1.00  0.00           H
ATOM    479 HD12 LEU X  31       4.355  16.693  31.295  1.00  0.00           H
ATOM    480 HD13 LEU X  31       4.603  15.787  29.823  1.00  0.00           H
ATOM    481 HD21 LEU X  31       5.369  16.644  27.904  1.00  0.00           H
ATOM    482 HD22 LEU X  31       4.323  18.043  27.808  1.00  0.00           H
ATOM    483 HD23 LEU X  31       6.071  18.236  27.720  1.00  0.00           H
ATOM    484  N   GLY X  32       2.776  21.203  28.558  0.00  0.00           N
ATOM    485  CA  GLY X  32       2.053  21.646  27.473  0.00  0.00           C
ATOM    486  C   GLY X  32       2.653  22.855  26.803  0.00  0.00           C
ATOM    487  O   GLY X  32       2.679  23.000  25.583  0.00  0.00           O
ATOM    488  H   GLY X  32       2.308  21.182  29.453  1.00  0.00           H
ATOM    489  HA3 GLY X  32       1.034  21.874  27.786  1.00  0.00           H
ATOM    490  HA2 GLY X  32       1.960  20.839  26.746  1.00  0.00           H
ATOM    491  N   THR X  33       3.176  23.743  27.647  0.00  0.00           N
ATOM    492  CA  THR X  33       3.793  24.972  27.085  0.00  0.00           C
ATOM    493  C   THR X  33       4.980  24.618  26.159  0.00  0.00           C
ATOM    494  O   THR X  33       5.135  25.140  25.058  0.00  0.00           O
ATOM    495  CB  THR X  33       4.328  25.950  28.171  0.00  0.00           C
ATOM    496  OG1 THR X  33       3.318  26.274  29.121  0.00  0.00           O
ATOM    497  CG2 THR X  33       4.845  27.282  27.587  0.00  0.00           C
ATOM    498  H   THR X  33       3.147  23.572  28.643  1.00  0.00           H
ATOM    499  HA  THR X  33       3.042  25.506  26.503  1.00  0.00           H
ATOM    500  HB  THR X  33       5.149  25.478  28.716  1.00  0.00           H
ATOM    501  HG1 THR X  33       2.936  25.443  29.465  1.00  0.00           H
ATOM    502 HG21 THR X  33       5.167  27.979  28.355  1.00  0.00           H
ATOM    503 HG22 THR X  33       5.709  27.136  26.937  1.00  0.00           H
ATOM    504 HG23 THR X  33       4.074  27.779  26.996  1.00  0.00           H
ATOM    505  N   VAL X  34       5.788  23.679  26.633  0.00  0.00           N
ATOM    506  CA  VAL X  34       6.935  23.226  25.889  0.00  0.00           C
ATOM    507  C   VAL X  34       6.557  22.541  24.624  0.00  0.00           C
ATOM    508  O   VAL X  34       7.084  22.850  23.548  0.00  0.00           O
ATOM    509  CB  VAL X  34       7.800  22.279  26.774  0.00  0.00           C
ATOM    510  CG1 VAL X  34       8.957  21.558  26.049  0.00  0.00           C
ATOM    511  CG2 VAL X  34       8.344  23.025  28.003  0.00  0.00           C
ATOM    512  H   VAL X  34       5.606  23.264  27.535  1.00  0.00           H
ATOM    513  HA  VAL X  34       7.513  24.109  25.618  1.00  0.00           H
ATOM    514  HB  VAL X  34       7.144  21.497  27.158  1.00  0.00           H
ATOM    515 HG11 VAL X  34       9.537  20.959  26.750  1.00  0.00           H
ATOM    516 HG12 VAL X  34       8.600  20.868  25.285  1.00  0.00           H
ATOM    517 HG13 VAL X  34       9.635  22.267  25.573  1.00  0.00           H
ATOM    518 HG21 VAL X  34       8.711  22.310  28.737  1.00  0.00           H
ATOM    519 HG22 VAL X  34       9.157  23.701  27.738  1.00  0.00           H
ATOM    520 HG23 VAL X  34       7.586  23.619  28.512  1.00  0.00           H
ATOM    521  N   MET X  35       5.648  21.573  24.733  0.00  0.00           N
ATOM    522  CA  MET X  35       5.179  20.845  23.548  0.00  0.00           C
ATOM    523  C   MET X  35       4.539  21.712  22.496  0.00  0.00           C
ATOM    524  O   MET X  35       4.810  21.544  21.312  0.00  0.00           O
ATOM    525  CB  MET X  35       4.170  19.756  23.944  0.00  0.00           C
ATOM    526  CG  MET X  35       4.818  18.548  24.614  0.00  0.00           C
ATOM    527  SD  MET X  35       3.626  17.242  24.969  0.00  0.00           S
ATOM    528  CE  MET X  35       3.291  16.594  23.306  0.00  0.00           C
ATOM    529  H   MET X  35       5.274  21.331  25.640  1.00  0.00           H
ATOM    530  HA  MET X  35       6.046  20.367  23.093  1.00  0.00           H
ATOM    531  HB3 MET X  35       3.639  19.412  23.056  1.00  0.00           H
ATOM    532  HB2 MET X  35       3.406  20.176  24.599  1.00  0.00           H
ATOM    533  HG3 MET X  35       5.290  18.853  25.547  1.00  0.00           H
ATOM    534  HG2 MET X  35       5.610  18.139  23.985  1.00  0.00           H
ATOM    535  HE1 MET X  35       2.636  15.725  23.371  1.00  0.00           H
ATOM    536  HE2 MET X  35       2.798  17.338  22.680  1.00  0.00           H
ATOM    537  HE3 MET X  35       4.217  16.287  22.820  1.00  0.00           H
ATOM    538  N   ARG X  36       3.752  22.705  22.906  0.00  0.00           N
ATOM    539  CA  ARG X  36       3.220  23.633  22.012  0.00  0.00           C
ATOM    540  C   ARG X  36       4.224  24.513  21.268  0.00  0.00           C
ATOM    541  O   ARG X  36       3.982  24.949  20.146  0.00  0.00           O
ATOM    542  CB  ARG X  36       2.151  24.495  22.712  0.00  0.00           C
ATOM    543  CG  ARG X  36       0.853  23.714  22.999  0.00  0.00           C
ATOM    544  CD  ARG X  36      -0.158  24.505  23.835  0.00  0.00           C
ATOM    545  NE  ARG X  36       0.311  24.693  25.217  0.00  0.00           N
ATOM    546  CZ  ARG X  36      -0.266  25.473  26.145  0.00  0.00           C
ATOM    547  NH1 ARG X  36      -1.357  26.182  25.851  0.00  0.00           N
ATOM    548  NH2 ARG X  36       0.249  25.546  27.373  0.00  0.00           N
ATOM    549  H   ARG X  36       3.527  22.799  23.886  1.00  0.00           H
ATOM    550  HA  ARG X  36       2.690  23.059  21.252  1.00  0.00           H
ATOM    551  HB3 ARG X  36       1.885  25.339  22.073  1.00  0.00           H
ATOM    552  HB2 ARG X  36       2.563  24.932  23.623  1.00  0.00           H
ATOM    553  HG3 ARG X  36       1.125  22.822  23.561  1.00  0.00           H
ATOM    554  HG2 ARG X  36       0.387  23.344  22.085  1.00  0.00           H
ATOM    555  HD3 ARG X  36      -1.161  24.082  23.774  1.00  0.00           H
ATOM    556  HD2 ARG X  36      -0.220  25.511  23.418  1.00  0.00           H
ATOM    557  HE  ARG X  36       1.144  24.146  25.434  1.00  0.00           H
ATOM    558 HH12 ARG X  36      -1.815  26.778  26.525  1.00  0.00           H
ATOM    559 HH11 ARG X  36      -1.777  26.149  24.936  1.00  0.00           H
ATOM    560 HH22 ARG X  36      -0.163  26.136  28.081  1.00  0.00           H
ATOM    561 HH21 ARG X  36       1.055  25.022  27.666  1.00  0.00           H
ATOM    562  N   SER X  37       5.351  24.777  21.927  0.00  0.00           N
ATOM    563  CA  SER X  37       6.405  25.493  21.336  0.00  0.00           C
ATOM    564  C   SER X  37       7.139  24.684  20.207  0.00  0.00           C
ATOM    565  O   SER X  37       7.919  25.172  19.386  0.00  0.00           O
ATOM    566  CB  SER X  37       7.405  25.921  22.433  0.00  0.00           C
ATOM    567  OG  SER X  37       6.778  26.748  23.408  0.00  0.00           O
ATOM    568  H   SER X  37       5.465  24.461  22.880  1.00  0.00           H
ATOM    569  HA  SER X  37       6.033  26.435  20.934  1.00  0.00           H
ATOM    570  HB3 SER X  37       8.219  26.491  21.981  1.00  0.00           H
ATOM    571  HB2 SER X  37       7.878  25.069  22.915  1.00  0.00           H
ATOM    572  HG  SER X  37       6.175  26.194  23.937  1.00  0.00           H
ATOM    573  N   LEU X  38       6.888  23.380  20.291  0.00  0.00           N
ATOM    574  CA  LEU X  38       7.473  22.494  19.348  0.00  0.00           C
ATOM    575  C   LEU X  38       6.467  22.103  18.315  0.00  0.00           C
ATOM    576  O   LEU X  38       6.636  21.166  17.531  0.00  0.00           O
ATOM    577  CB  LEU X  38       8.018  21.248  20.095  0.00  0.00           C
ATOM    578  CG  LEU X  38       9.185  21.534  21.071  0.00  0.00           C
ATOM    579  CD1 LEU X  38       9.474  20.311  21.966  0.00  0.00           C
ATOM    580  CD2 LEU X  38      10.450  22.041  20.345  0.00  0.00           C
ATOM    581  H   LEU X  38       6.287  23.027  21.022  1.00  0.00           H
ATOM    582  HA  LEU X  38       8.324  22.978  18.868  1.00  0.00           H
ATOM    583  HB3 LEU X  38       8.355  20.500  19.375  1.00  0.00           H
ATOM    584  HB2 LEU X  38       7.199  20.777  20.638  1.00  0.00           H
ATOM    585  HG  LEU X  38       8.867  22.331  21.743  1.00  0.00           H
ATOM    586 HD11 LEU X  38      10.451  19.866  21.778  1.00  0.00           H
ATOM    587 HD12 LEU X  38       9.445  20.591  23.019  1.00  0.00           H
ATOM    588 HD13 LEU X  38       8.739  19.517  21.830  1.00  0.00           H
ATOM    589 HD21 LEU X  38      10.578  23.114  20.502  1.00  0.00           H
ATOM    590 HD22 LEU X  38      11.364  21.561  20.696  1.00  0.00           H
ATOM    591 HD23 LEU X  38      10.401  21.878  19.267  1.00  0.00           H
ATOM    592  N   GLY X  39       5.369  22.855  18.305  0.00  0.00           N
ATOM    593  CA  GLY X  39       4.404  22.536  17.160  0.00  0.00           C
ATOM    594  C   GLY X  39       3.084  21.825  17.610  0.00  0.00           C
ATOM    595  O   GLY X  39       2.007  22.176  17.136  0.00  0.00           O
ATOM    596  H   GLY X  39       5.233  23.561  19.015  1.00  0.00           H
ATOM    597  HA3 GLY X  39       4.912  21.919  16.420  1.00  0.00           H
ATOM    598  HA2 GLY X  39       4.155  23.456  16.631  1.00  0.00           H
ATOM    599  N   GLN X  40       3.182  20.832  18.488  0.00  0.00           N
ATOM    600  CA  GLN X  40       2.012  20.253  18.990  0.00  0.00           C
ATOM    601  C   GLN X  40       1.004  20.491  19.846  0.00  0.00           C
ATOM    602  O   GLN X  40       1.430  21.038  20.865  0.00  0.00           O
ATOM    603  CB  GLN X  40       2.631  18.923  19.580  0.00  0.00           C
ATOM    604  CG  GLN X  40       3.251  17.960  18.533  0.00  0.00           C
ATOM    605  CD  GLN X  40       3.872  16.722  19.183  0.00  0.00           C
ATOM    606  OE1 GLN X  40       4.646  16.829  20.130  0.00  0.00           O
ATOM    607  NE2 GLN X  40       3.568  15.537  18.671  0.00  0.00           N
ATOM    608  H   GLN X  40       4.092  20.507  18.782  1.00  0.00           H
ATOM    609  HA  GLN X  40       1.542  19.778  18.128  1.00  0.00           H
ATOM    610  HB3 GLN X  40       1.908  18.318  20.140  1.00  0.00           H
ATOM    611  HB2 GLN X  40       3.393  19.180  20.321  1.00  0.00           H
ATOM    612  HG3 GLN X  40       4.038  18.449  17.960  1.00  0.00           H
ATOM    613  HG2 GLN X  40       2.489  17.655  17.814  1.00  0.00           H
ATOM    614 HE22 GLN X  40       3.963  14.693  19.058  1.00  0.00           H
ATOM    615 HE21 GLN X  40       2.941  15.452  17.883  1.00  0.00           H
ATOM    616  N   ASN X  41      -0.286  20.244  19.664  0.00  0.00           N
ATOM    617  CA  ASN X  41      -1.303  20.612  20.666  0.00  0.00           C
ATOM    618  C   ASN X  41      -1.599  19.451  21.461  0.00  0.00           C
ATOM    619  O   ASN X  41      -2.092  18.534  20.809  0.00  0.00           O
ATOM    620  CB  ASN X  41      -2.563  21.166  19.948  0.00  0.00           C
ATOM    621  CG  ASN X  41      -2.390  22.588  19.411  0.00  0.00           C
ATOM    622  OD1 ASN X  41      -1.891  23.471  20.106  0.00  0.00           O
ATOM    623  ND2 ASN X  41      -2.826  22.844  18.183  0.00  0.00           N
ATOM    624  H   ASN X  41      -0.599  19.790  18.818  1.00  0.00           H
ATOM    625  HA  ASN X  41      -0.892  21.385  21.315  1.00  0.00           H
ATOM    626  HB3 ASN X  41      -3.387  21.221  20.661  1.00  0.00           H
ATOM    627  HB2 ASN X  41      -2.896  20.488  19.160  1.00  0.00           H
ATOM    628 HD22 ASN X  41      -2.743  23.772  17.790  1.00  0.00           H
ATOM    629 HD21 ASN X  41      -3.251  22.125  17.614  1.00  0.00           H
ATOM    630  N   PRO X  42      -1.312  19.345  22.754  0.00  0.00           N
ATOM    631  CA  PRO X  42      -1.743  17.980  23.279  0.00  0.00           C
ATOM    632  C   PRO X  42      -2.886  18.452  24.027  0.00  0.00           C
ATOM    633  O   PRO X  42      -3.006  19.658  24.270  0.00  0.00           O
ATOM    634  CB  PRO X  42      -0.537  17.611  24.169  0.00  0.00           C
ATOM    635  CG  PRO X  42       0.082  18.940  24.619  0.00  0.00           C
ATOM    636  CD  PRO X  42      -0.133  19.881  23.437  0.00  0.00           C
ATOM    637  HA  PRO X  42      -1.942  17.217  22.527  1.00  0.00           H
ATOM    638  HB3 PRO X  42       0.188  17.062  23.568  1.00  0.00           H
ATOM    639  HB2 PRO X  42      -0.806  16.967  25.007  1.00  0.00           H
ATOM    640  HG3 PRO X  42       1.127  18.859  24.916  1.00  0.00           H
ATOM    641  HG2 PRO X  42      -0.471  19.325  25.472  1.00  0.00           H
ATOM    642  HD2 PRO X  42      -0.262  20.917  23.746  1.00  0.00           H
ATOM    643  HD3 PRO X  42       0.739  19.805  22.793  1.00  0.00           H
ATOM    644  N   THR X  43      -3.681  17.519  24.515  0.00  0.00           N
ATOM    645  CA  THR X  43      -4.921  17.872  25.269  0.00  0.00           C
ATOM    646  C   THR X  43      -4.420  17.812  26.714  0.00  0.00           C
ATOM    647  O   THR X  43      -3.296  17.321  26.924  0.00  0.00           O
ATOM    648  CB  THR X  43      -6.110  16.915  24.993  0.00  0.00           C
ATOM    649  OG1 THR X  43      -5.939  15.618  25.540  0.00  0.00           O
ATOM    650  CG2 THR X  43      -6.455  16.798  23.502  0.00  0.00           C
ATOM    651  H   THR X  43      -3.456  16.543  24.382  1.00  0.00           H
ATOM    652  HA  THR X  43      -5.107  18.925  25.061  1.00  0.00           H
ATOM    653  HB  THR X  43      -6.985  17.340  25.488  1.00  0.00           H
ATOM    654  HG1 THR X  43      -6.623  15.050  25.159  1.00  0.00           H
ATOM    655 HG21 THR X  43      -7.351  16.197  23.343  1.00  0.00           H
ATOM    656 HG22 THR X  43      -6.642  17.782  23.070  1.00  0.00           H
ATOM    657 HG23 THR X  43      -5.643  16.340  22.936  1.00  0.00           H
ATOM    658  N   GLU X  44      -5.230  18.226  27.667  0.00  0.00           N
ATOM    659  CA  GLU X  44      -4.786  18.061  29.026  0.00  0.00           C
ATOM    660  C   GLU X  44      -4.753  16.567  29.416  0.00  0.00           C
ATOM    661  O   GLU X  44      -3.829  16.150  30.106  0.00  0.00           O
ATOM    662  CB  GLU X  44      -5.716  18.829  29.994  0.00  0.00           C
ATOM    663  CG  GLU X  44      -5.503  20.360  30.015  0.00  0.00           C
ATOM    664  CD  GLU X  44      -4.177  20.827  30.629  0.00  0.00           C
ATOM    665  OE1 GLU X  44      -3.603  20.112  31.478  0.00  0.00           O
ATOM    666  OE2 GLU X  44      -3.760  21.949  30.281  0.00  0.00           O
ATOM    667  H   GLU X  44      -6.121  18.638  27.429  1.00  0.00           H
ATOM    668  HA  GLU X  44      -3.794  18.496  29.146  1.00  0.00           H
ATOM    669  HB3 GLU X  44      -5.590  18.448  31.009  1.00  0.00           H
ATOM    670  HB2 GLU X  44      -6.757  18.622  29.743  1.00  0.00           H
ATOM    671  HG3 GLU X  44      -6.308  20.820  30.589  1.00  0.00           H
ATOM    672  HG2 GLU X  44      -5.588  20.757  29.003  1.00  0.00           H
ATOM    673  N   ALA X  45      -5.703  15.761  28.945  0.00  0.00           N
ATOM    674  CA  ALA X  45      -5.688  14.431  29.125  0.00  0.00           C
ATOM    675  C   ALA X  45      -4.420  13.727  28.588  0.00  0.00           C
ATOM    676  O   ALA X  45      -3.798  12.905  29.253  0.00  0.00           O
ATOM    677  CB  ALA X  45      -6.954  13.813  28.509  0.00  0.00           C
ATOM    678  H   ALA X  45      -6.480  16.144  28.427  1.00  0.00           H
ATOM    679  HA  ALA X  45      -5.746  14.239  30.196  1.00  0.00           H
ATOM    680  HB1 ALA X  45      -6.975  12.734  28.672  1.00  0.00           H
ATOM    681  HB2 ALA X  45      -7.859  14.224  28.959  1.00  0.00           H
ATOM    682  HB3 ALA X  45      -7.008  13.978  27.434  1.00  0.00           H
ATOM    683  N   GLU X  46      -4.017  14.105  27.377  0.00  0.00           N
ATOM    684  CA  GLU X  46      -2.828  13.554  26.838  0.00  0.00           C
ATOM    685  C   GLU X  46      -1.594  13.952  27.654  0.00  0.00           C
ATOM    686  O   GLU X  46      -0.732  13.116  27.909  0.00  0.00           O
ATOM    687  CB  GLU X  46      -2.671  13.976  25.367  0.00  0.00           C
ATOM    688  CG  GLU X  46      -3.698  13.298  24.432  0.00  0.00           C
ATOM    689  CD  GLU X  46      -3.613  13.774  22.986  0.00  0.00           C
ATOM    690  OE1 GLU X  46      -3.147  14.904  22.753  0.00  0.00           O
ATOM    691  OE2 GLU X  46      -4.026  13.002  22.097  0.00  0.00           O
ATOM    692  H   GLU X  46      -4.558  14.778  26.853  1.00  0.00           H
ATOM    693  HA  GLU X  46      -2.914  12.467  26.842  1.00  0.00           H
ATOM    694  HB3 GLU X  46      -1.667  13.732  25.017  1.00  0.00           H
ATOM    695  HB2 GLU X  46      -2.752  15.059  25.296  1.00  0.00           H
ATOM    696  HG3 GLU X  46      -4.714  13.465  24.786  1.00  0.00           H
ATOM    697  HG2 GLU X  46      -3.546  12.218  24.454  1.00  0.00           H
ATOM    698  N   LEU X  47      -1.529  15.197  28.122  0.00  0.00           N
ATOM    699  CA  LEU X  47      -0.492  15.621  28.947  0.00  0.00           C
ATOM    700  C   LEU X  47      -0.450  14.850  30.297  0.00  0.00           C
ATOM    701  O   LEU X  47       0.630  14.476  30.742  0.00  0.00           O
ATOM    702  CB  LEU X  47      -0.620  17.119  29.258  0.00  0.00           C
ATOM    703  CG  LEU X  47      -0.258  18.022  28.080  0.00  0.00           C
ATOM    704  CD1 LEU X  47      -0.727  19.462  28.355  0.00  0.00           C
ATOM    705  CD2 LEU X  47       1.242  17.900  27.745  0.00  0.00           C
ATOM    706  H   LEU X  47      -2.247  15.865  27.880  1.00  0.00           H
ATOM    707  HA  LEU X  47       0.441  15.407  28.425  1.00  0.00           H
ATOM    708  HB3 LEU X  47       0.031  17.381  30.095  1.00  0.00           H
ATOM    709  HB2 LEU X  47      -1.633  17.328  29.602  1.00  0.00           H
ATOM    710  HG  LEU X  47      -0.814  17.676  27.212  1.00  0.00           H
ATOM    711 HD11 LEU X  47      -1.270  19.877  27.506  1.00  0.00           H
ATOM    712 HD12 LEU X  47      -1.398  19.530  29.212  1.00  0.00           H
ATOM    713 HD13 LEU X  47       0.107  20.114  28.575  1.00  0.00           H
ATOM    714 HD21 LEU X  47       1.719  18.858  27.574  1.00  0.00           H
ATOM    715 HD22 LEU X  47       1.810  17.404  28.532  1.00  0.00           H
ATOM    716 HD23 LEU X  47       1.378  17.312  26.838  1.00  0.00           H
ATOM    717  N   GLN X  48      -1.601  14.560  30.900  0.00  0.00           N
ATOM    718  CA  GLN X  48      -1.673  13.766  32.029  0.00  0.00           C
ATOM    719  C   GLN X  48      -1.112  12.374  31.856  0.00  0.00           C
ATOM    720  O   GLN X  48      -0.370  11.902  32.711  0.00  0.00           O
ATOM    721  CB  GLN X  48      -2.875  13.916  32.987  0.00  0.00           C
ATOM    722  CG  GLN X  48      -4.265  13.649  32.414  0.00  0.00           C
ATOM    723  CD  GLN X  48      -5.333  13.476  33.494  0.00  0.00           C
ATOM    724  OE1 GLN X  48      -5.184  12.672  34.411  0.00  0.00           O
ATOM    725  NE2 GLN X  48      -6.439  14.202  33.392  0.00  0.00           N
ATOM    726  H   GLN X  48      -2.469  14.925  30.533  1.00  0.00           H
ATOM    727  HA  GLN X  48      -0.897  14.221  32.645  1.00  0.00           H
ATOM    728  HB3 GLN X  48      -2.862  14.909  33.437  1.00  0.00           H
ATOM    729  HB2 GLN X  48      -2.705  13.229  33.818  1.00  0.00           H
ATOM    730  HG3 GLN X  48      -4.261  12.757  31.790  1.00  0.00           H
ATOM    731  HG2 GLN X  48      -4.512  14.505  31.802  1.00  0.00           H
ATOM    732 HE22 GLN X  48      -7.177  14.113  34.076  1.00  0.00           H
ATOM    733 HE21 GLN X  48      -6.564  14.867  32.641  1.00  0.00           H
ATOM    734  N   ASP X  49      -1.390  11.727  30.726  0.00  0.00           N
ATOM    735  CA  ASP X  49      -0.842  10.450  30.450  0.00  0.00           C
ATOM    736  C   ASP X  49       0.722  10.540  30.346  0.00  0.00           C
ATOM    737  O   ASP X  49       1.408   9.669  30.871  0.00  0.00           O
ATOM    738  CB  ASP X  49      -1.442   9.683  29.246  0.00  0.00           C
ATOM    739  CG  ASP X  49      -2.938   9.371  29.305  0.00  0.00           C
ATOM    740  OD1 ASP X  49      -3.494   9.237  30.414  0.00  0.00           O
ATOM    741  OD2 ASP X  49      -3.510   9.105  28.228  0.00  0.00           O
ATOM    742  H   ASP X  49      -2.004  12.146  30.042  1.00  0.00           H
ATOM    743  HA  ASP X  49      -1.164  10.109  31.271  1.00  0.00           H
ATOM    744  HB3 ASP X  49      -0.908   8.740  29.123  1.00  0.00           H
ATOM    745  HB2 ASP X  49      -1.257  10.276  28.349  1.00  0.00           H
ATOM    746  N   MET X  50       1.262  11.587  29.726  0.00  0.00           N
ATOM    747  CA  MET X  50       2.611  11.808  29.681  0.00  0.00           C
ATOM    748  C   MET X  50       3.245  11.875  31.135  0.00  0.00           C
ATOM    749  O   MET X  50       4.247  11.255  31.476  0.00  0.00           O
ATOM    750  CB  MET X  50       2.962  13.003  28.778  0.00  0.00           C
ATOM    751  CG  MET X  50       2.681  12.676  27.300  0.00  0.00           C
ATOM    752  SD  MET X  50       3.046  13.987  26.116  0.00  0.00           S
ATOM    753  CE  MET X  50       4.859  14.010  26.193  0.00  0.00           C
ATOM    754  H   MET X  50       0.668  12.261  29.263  1.00  0.00           H
ATOM    755  HA  MET X  50       3.071  10.973  29.151  1.00  0.00           H
ATOM    756  HB3 MET X  50       4.020  13.236  28.900  1.00  0.00           H
ATOM    757  HB2 MET X  50       2.426  13.902  29.076  1.00  0.00           H
ATOM    758  HG3 MET X  50       1.632  12.411  27.170  1.00  0.00           H
ATOM    759  HG2 MET X  50       3.247  11.794  26.998  1.00  0.00           H
ATOM    760  HE1 MET X  50       5.258  14.722  25.470  1.00  0.00           H
ATOM    761  HE2 MET X  50       5.204  14.306  27.183  1.00  0.00           H
ATOM    762  HE3 MET X  50       5.266  13.026  25.961  1.00  0.00           H
ATOM    763  N   ILE X  51       2.600  12.687  31.969  0.00  0.00           N
ATOM    764  CA  ILE X  51       3.129  12.785  33.297  0.00  0.00           C
ATOM    765  C   ILE X  51       3.031  11.543  34.107  0.00  0.00           C
ATOM    766  O   ILE X  51       3.862  11.200  34.965  0.00  0.00           O
ATOM    767  CB  ILE X  51       2.579  14.044  34.032  0.00  0.00           C
ATOM    768  CG1 ILE X  51       3.075  15.314  33.290  0.00  0.00           C
ATOM    769  CG2 ILE X  51       3.030  14.092  35.498  0.00  0.00           C
ATOM    770  CD1 ILE X  51       2.745  16.658  33.952  0.00  0.00           C
ATOM    771  H   ILE X  51       1.784  13.192  31.652  1.00  0.00           H
ATOM    772  HA  ILE X  51       4.178  13.077  33.233  1.00  0.00           H
ATOM    773  HB  ILE X  51       1.487  14.039  34.004  1.00  0.00           H
ATOM    774 HG13 ILE X  51       2.678  15.326  32.275  1.00  0.00           H
ATOM    775 HG12 ILE X  51       4.160  15.271  33.184  1.00  0.00           H
ATOM    776 HG21 ILE X  51       3.023  15.090  35.920  1.00  0.00           H
ATOM    777 HG22 ILE X  51       2.424  13.437  36.124  1.00  0.00           H
ATOM    778 HG23 ILE X  51       4.051  13.765  35.593  1.00  0.00           H
ATOM    779 HD11 ILE X  51       2.737  17.445  33.204  1.00  0.00           H
ATOM    780 HD12 ILE X  51       1.779  16.639  34.455  1.00  0.00           H
ATOM    781 HD13 ILE X  51       3.503  16.936  34.685  1.00  0.00           H
ATOM    782  N   ASN X  52       1.969  10.808  33.779  0.00  0.00           N
ATOM    783  CA  ASN X  52       1.708   9.549  34.552  0.00  0.00           C
ATOM    784  C   ASN X  52       2.764   8.520  34.342  0.00  0.00           C
ATOM    785  O   ASN X  52       3.092   7.767  35.257  0.00  0.00           O
ATOM    786  CB  ASN X  52       0.236   9.037  34.424  0.00  0.00           C
ATOM    787  CG  ASN X  52      -0.135   7.930  33.416  0.00  0.00           C
ATOM    788  OD1 ASN X  52       0.561   6.935  33.233  0.00  0.00           O
ATOM    789  ND2 ASN X  52      -1.316   8.027  32.819  0.00  0.00           N
ATOM    790  H   ASN X  52       1.363  11.104  33.027  1.00  0.00           H
ATOM    791  HA  ASN X  52       1.763   9.826  35.605  1.00  0.00           H
ATOM    792  HB3 ASN X  52      -0.448   9.880  34.343  1.00  0.00           H
ATOM    793  HB2 ASN X  52      -0.010   8.583  35.385  1.00  0.00           H
ATOM    794 HD22 ASN X  52      -1.627   7.316  32.173  1.00  0.00           H
ATOM    795 HD21 ASN X  52      -1.926   8.818  32.971  1.00  0.00           H
ATOM    796  N   GLU X  53       3.388   8.540  33.165  0.00  0.00           N
ATOM    797  CA  GLU X  53       4.531   7.713  32.883  0.00  0.00           C
ATOM    798  C   GLU X  53       5.796   7.871  33.856  0.00  0.00           C
ATOM    799  O   GLU X  53       6.722   7.077  34.015  0.00  0.00           O
ATOM    800  CB  GLU X  53       5.009   7.947  31.427  0.00  0.00           C
ATOM    801  CG  GLU X  53       4.055   7.450  30.314  0.00  0.00           C
ATOM    802  CD  GLU X  53       3.911   5.930  30.201  0.00  0.00           C
ATOM    803  OE1 GLU X  53       4.760   5.191  30.740  0.00  0.00           O
ATOM    804  OE2 GLU X  53       2.960   5.485  29.530  0.00  0.00           O
ATOM    805  H   GLU X  53       3.061   9.152  32.431  1.00  0.00           H
ATOM    806  HA  GLU X  53       4.219   6.669  32.870  1.00  0.00           H
ATOM    807  HB3 GLU X  53       5.979   7.466  31.282  1.00  0.00           H
ATOM    808  HB2 GLU X  53       5.212   9.002  31.272  1.00  0.00           H
ATOM    809  HG3 GLU X  53       4.410   7.820  29.351  1.00  0.00           H
ATOM    810  HG2 GLU X  53       3.066   7.876  30.456  1.00  0.00           H
ATOM    811  N   VAL X  54       5.849   9.134  34.271  0.00  0.00           N
ATOM    812  CA  VAL X  54       7.006   9.390  35.152  0.00  0.00           C
ATOM    813  C   VAL X  54       6.617   9.699  36.580  0.00  0.00           C
ATOM    814  O   VAL X  54       7.355  10.124  37.470  0.00  0.00           O
ATOM    815  CB  VAL X  54       7.818  10.519  34.437  0.00  0.00           C
ATOM    816  CG1 VAL X  54       9.115  10.954  35.123  0.00  0.00           C
ATOM    817  CG2 VAL X  54       8.185  10.112  32.988  0.00  0.00           C
ATOM    818  H   VAL X  54       5.142   9.793  33.977  1.00  0.00           H
ATOM    819  HA  VAL X  54       7.739   8.585  35.099  1.00  0.00           H
ATOM    820  HB  VAL X  54       7.188  11.393  34.338  1.00  0.00           H
ATOM    821 HG11 VAL X  54       9.516  11.851  34.653  1.00  0.00           H
ATOM    822 HG12 VAL X  54       8.993  11.220  36.161  1.00  0.00           H
ATOM    823 HG13 VAL X  54       9.864  10.161  35.076  1.00  0.00           H
ATOM    824 HG21 VAL X  54       8.812  10.860  32.517  1.00  0.00           H
ATOM    825 HG22 VAL X  54       8.730   9.168  32.961  1.00  0.00           H
ATOM    826 HG23 VAL X  54       7.309  10.014  32.348  1.00  0.00           H
ATOM    827  N   ASP X  55       5.309   9.596  36.795  0.00  0.00           N
ATOM    828  CA  ASP X  55       4.874  10.216  38.091  0.00  0.00           C
ATOM    829  C   ASP X  55       4.782   9.178  39.056  0.00  0.00           C
ATOM    830  O   ASP X  55       3.718   8.626  39.340  0.00  0.00           O
ATOM    831  CB  ASP X  55       3.526  10.975  37.907  0.00  0.00           C
ATOM    832  CG  ASP X  55       2.799  11.524  39.135  0.00  0.00           C
ATOM    833  OD1 ASP X  55       3.423  11.807  40.172  0.00  0.00           O
ATOM    834  OD2 ASP X  55       1.573  11.728  39.013  0.00  0.00           O
ATOM    835  H   ASP X  55       4.721   9.135  36.115  1.00  0.00           H
ATOM    836  HA  ASP X  55       5.549  11.010  38.410  1.00  0.00           H
ATOM    837  HB3 ASP X  55       2.835  10.314  37.391  1.00  0.00           H
ATOM    838  HB2 ASP X  55       3.709  11.844  37.280  1.00  0.00           H
ATOM    839  N   ALA X  56       5.950   8.811  39.574  0.00  0.00           N
ATOM    840  CA  ALA X  56       6.042   7.588  40.546  0.00  0.00           C
ATOM    841  C   ALA X  56       5.088   7.694  41.722  0.00  0.00           C
ATOM    842  O   ALA X  56       4.288   6.814  42.057  0.00  0.00           O
ATOM    843  CB  ALA X  56       7.492   7.241  40.909  0.00  0.00           C
ATOM    844  H   ALA X  56       6.790   9.322  39.340  1.00  0.00           H
ATOM    845  HA  ALA X  56       5.558   6.811  39.954  1.00  0.00           H
ATOM    846  HB1 ALA X  56       7.532   6.380  41.577  1.00  0.00           H
ATOM    847  HB2 ALA X  56       8.072   6.998  40.019  1.00  0.00           H
ATOM    848  HB3 ALA X  56       7.981   8.075  41.414  1.00  0.00           H
ATOM    849  N   ASP X  57       5.246   8.828  42.407  0.00  0.00           N
ATOM    850  CA  ASP X  57       4.393   9.019  43.628  0.00  0.00           C
ATOM    851  C   ASP X  57       3.038   9.457  43.315  0.00  0.00           C
ATOM    852  O   ASP X  57       2.218   9.598  44.220  0.00  0.00           O
ATOM    853  CB  ASP X  57       5.018  10.091  44.579  0.00  0.00           C
ATOM    854  CG  ASP X  57       6.339   9.718  45.263  0.00  0.00           C
ATOM    855  OD1 ASP X  57       6.714   8.527  45.294  0.00  0.00           O
ATOM    856  OD2 ASP X  57       6.924  10.612  45.909  0.00  0.00           O
ATOM    857  H   ASP X  57       5.918   9.515  42.097  1.00  0.00           H
ATOM    858  HA  ASP X  57       4.429   8.177  44.320  1.00  0.00           H
ATOM    859  HB3 ASP X  57       4.322  10.334  45.384  1.00  0.00           H
ATOM    860  HB2 ASP X  57       5.182  11.005  44.005  1.00  0.00           H
ATOM    861  N   GLY X  58       2.731   9.616  42.028  0.00  0.00           N
ATOM    862  CA  GLY X  58       1.210   9.769  41.757  0.00  0.00           C
ATOM    863  C   GLY X  58       0.645  10.998  42.284  0.00  0.00           C
ATOM    864  O   GLY X  58      -0.523  11.084  42.672  0.00  0.00           O
ATOM    865  H   GLY X  58       3.462   9.629  41.331  1.00  0.00           H
ATOM    866  HA3 GLY X  58       0.679   8.917  42.181  1.00  0.00           H
ATOM    867  HA2 GLY X  58       1.027   9.718  40.684  1.00  0.00           H
ATOM    868  N   ASN X  59       1.476  12.036  42.260  0.00  0.00           N
ATOM    869  CA  ASN X  59       1.009  13.395  42.847  0.00  0.00           C
ATOM    870  C   ASN X  59       0.359  14.283  41.726  0.00  0.00           C
ATOM    871  O   ASN X  59      -0.370  15.237  42.026  0.00  0.00           O
ATOM    872  CB  ASN X  59       2.004  14.093  43.802  0.00  0.00           C
ATOM    873  CG  ASN X  59       3.099  14.927  43.133  0.00  0.00           C
ATOM    874  OD1 ASN X  59       4.256  14.524  43.107  0.00  0.00           O
ATOM    875  ND2 ASN X  59       2.769  16.114  42.637  0.00  0.00           N
ATOM    876  H   ASN X  59       2.399  11.934  41.863  1.00  0.00           H
ATOM    877  HA  ASN X  59       0.114  13.075  43.382  1.00  0.00           H
ATOM    878  HB3 ASN X  59       2.454  13.359  44.472  1.00  0.00           H
ATOM    879  HB2 ASN X  59       1.442  14.770  44.446  1.00  0.00           H
ATOM    880 HD22 ASN X  59       3.463  16.654  42.115  1.00  0.00           H
ATOM    881 HD21 ASN X  59       1.832  16.483  42.728  1.00  0.00           H
ATOM    882  N   GLY X  60       0.636  13.973  40.455  0.00  0.00           N
ATOM    883  CA  GLY X  60       0.209  14.663  39.360  0.00  0.00           C
ATOM    884  C   GLY X  60       1.213  15.346  38.566  0.00  0.00           C
ATOM    885  O   GLY X  60       1.180  15.265  37.329  0.00  0.00           O
ATOM    886  H   GLY X  60       1.208  13.167  40.245  1.00  0.00           H
ATOM    887  HA3 GLY X  60      -0.554  15.379  39.665  1.00  0.00           H
ATOM    888  HA2 GLY X  60      -0.363  13.994  38.717  1.00  0.00           H
ATOM    889  N   THR X  61       2.256  15.871  39.212  0.00  0.00           N
ATOM    890  CA  THR X  61       3.467  16.504  38.727  0.00  0.00           C
ATOM    891  C   THR X  61       4.866  15.729  38.523  0.00  0.00           C
ATOM    892  O   THR X  61       5.112  14.779  39.261  0.00  0.00           O
ATOM    893  CB  THR X  61       3.719  17.796  39.565  0.00  0.00           C
ATOM    894  OG1 THR X  61       4.357  17.563  40.808  0.00  0.00           O
ATOM    895  CG2 THR X  61       2.443  18.599  39.867  0.00  0.00           C
ATOM    896  H   THR X  61       2.281  15.863  40.222  1.00  0.00           H
ATOM    897  HA  THR X  61       3.202  16.823  37.719  1.00  0.00           H
ATOM    898  HB  THR X  61       4.378  18.439  38.977  1.00  0.00           H
ATOM    899  HG1 THR X  61       4.555  18.418  41.211  1.00  0.00           H
ATOM    900 HG21 THR X  61       2.680  19.585  40.268  1.00  0.00           H
ATOM    901 HG22 THR X  61       1.850  18.728  38.962  1.00  0.00           H
ATOM    902 HG23 THR X  61       1.805  18.100  40.596  1.00  0.00           H
ATOM    903  N   ILE X  62       5.784  16.309  37.759  0.00  0.00           N
ATOM    904  CA  ILE X  62       7.087  15.638  37.903  0.00  0.00           C
ATOM    905  C   ILE X  62       8.108  16.228  38.730  0.00  0.00           C
ATOM    906  O   ILE X  62       8.357  17.412  38.490  0.00  0.00           O
ATOM    907  CB  ILE X  62       7.677  15.497  36.445  0.00  0.00           C
ATOM    908  CG1 ILE X  62       6.750  14.677  35.525  0.00  0.00           C
ATOM    909  CG2 ILE X  62       9.119  14.964  36.301  0.00  0.00           C
ATOM    910  CD1 ILE X  62       6.454  13.273  36.060  0.00  0.00           C
ATOM    911  H   ILE X  62       5.536  17.101  37.186  1.00  0.00           H
ATOM    912  HA  ILE X  62       6.911  14.619  38.249  1.00  0.00           H
ATOM    913  HB  ILE X  62       7.705  16.498  36.019  1.00  0.00           H
ATOM    914 HG13 ILE X  62       7.179  14.603  34.524  1.00  0.00           H
ATOM    915 HG12 ILE X  62       5.811  15.210  35.381  1.00  0.00           H
ATOM    916 HG21 ILE X  62       9.390  14.810  35.256  1.00  0.00           H
ATOM    917 HG22 ILE X  62       9.839  15.677  36.698  1.00  0.00           H
ATOM    918 HG23 ILE X  62       9.255  14.020  36.821  1.00  0.00           H
ATOM    919 HD11 ILE X  62       5.927  12.692  35.311  1.00  0.00           H
ATOM    920 HD12 ILE X  62       7.360  12.744  36.343  1.00  0.00           H
ATOM    921 HD13 ILE X  62       5.806  13.288  36.935  1.00  0.00           H
ATOM    922  N   ASP X  63       8.687  15.548  39.710  0.00  0.00           N
ATOM    923  CA  ASP X  63       9.736  16.366  40.500  0.00  0.00           C
ATOM    924  C   ASP X  63      11.118  16.077  39.777  0.00  0.00           C
ATOM    925  O   ASP X  63      11.250  15.356  38.783  0.00  0.00           O
ATOM    926  CB  ASP X  63       9.764  16.060  42.027  0.00  0.00           C
ATOM    927  CG  ASP X  63      10.077  14.644  42.519  0.00  0.00           C
ATOM    928  OD1 ASP X  63      10.721  13.863  41.797  0.00  0.00           O
ATOM    929  OD2 ASP X  63       9.827  14.418  43.723  0.00  0.00           O
ATOM    930  H   ASP X  63       8.428  14.587  39.880  1.00  0.00           H
ATOM    931  HA  ASP X  63       9.497  17.430  40.518  1.00  0.00           H
ATOM    932  HB3 ASP X  63       8.776  16.317  42.412  1.00  0.00           H
ATOM    933  HB2 ASP X  63      10.465  16.741  42.512  1.00  0.00           H
ATOM    934  N   PHE X  64      12.129  16.675  40.397  0.00  0.00           N
ATOM    935  CA  PHE X  64      13.455  16.577  39.897  0.00  0.00           C
ATOM    936  C   PHE X  64      13.884  15.043  39.697  0.00  0.00           C
ATOM    937  O   PHE X  64      14.389  14.574  38.688  0.00  0.00           O
ATOM    938  CB  PHE X  64      14.435  17.511  40.659  0.00  0.00           C
ATOM    939  CG  PHE X  64      15.919  17.315  40.373  0.00  0.00           C
ATOM    940  CD1 PHE X  64      16.822  17.015  41.415  0.00  0.00           C
ATOM    941  CD2 PHE X  64      16.410  17.439  39.055  0.00  0.00           C
ATOM    942  CE1 PHE X  64      18.173  16.849  41.136  0.00  0.00           C
ATOM    943  CE2 PHE X  64      17.764  17.266  38.797  0.00  0.00           C
ATOM    944  CZ  PHE X  64      18.641  16.974  39.833  0.00  0.00           C
ATOM    945  H   PHE X  64      11.961  17.209  41.238  1.00  0.00           H
ATOM    946  HA  PHE X  64      13.458  17.039  38.909  1.00  0.00           H
ATOM    947  HB3 PHE X  64      14.251  17.510  41.731  1.00  0.00           H
ATOM    948  HB2 PHE X  64      14.213  18.538  40.383  1.00  0.00           H
ATOM    949  HD1 PHE X  64      16.475  16.919  42.435  1.00  0.00           H
ATOM    950  HD2 PHE X  64      15.737  17.666  38.239  1.00  0.00           H
ATOM    951  HE1 PHE X  64      18.863  16.618  41.936  1.00  0.00           H
ATOM    952  HE2 PHE X  64      18.134  17.356  37.786  1.00  0.00           H
ATOM    953  HZ  PHE X  64      19.692  16.835  39.624  1.00  0.00           H
ATOM    954  N   PRO X  65      13.700  14.337  40.813  0.00  0.00           N
ATOM    955  CA  PRO X  65      14.097  12.886  40.765  0.00  0.00           C
ATOM    956  C   PRO X  65      13.287  12.134  39.780  0.00  0.00           C
ATOM    957  O   PRO X  65      13.853  11.290  39.081  0.00  0.00           O
ATOM    958  CB  PRO X  65      13.845  12.394  42.196  0.00  0.00           C
ATOM    959  CG  PRO X  65      14.202  13.591  43.050  0.00  0.00           C
ATOM    960  CD  PRO X  65      13.769  14.795  42.213  0.00  0.00           C
ATOM    961  HA  PRO X  65      15.165  12.769  40.579  1.00  0.00           H
ATOM    962  HB3 PRO X  65      14.435  11.511  42.446  1.00  0.00           H
ATOM    963  HB2 PRO X  65      12.794  12.140  42.348  1.00  0.00           H
ATOM    964  HG3 PRO X  65      15.285  13.618  43.187  1.00  0.00           H
ATOM    965  HG2 PRO X  65      13.745  13.568  44.041  1.00  0.00           H
ATOM    966  HD2 PRO X  65      12.808  15.179  42.547  1.00  0.00           H
ATOM    967  HD3 PRO X  65      14.517  15.560  42.373  1.00  0.00           H
ATOM    968  N   GLU X  66      12.007  12.458  39.632  0.00  0.00           N
ATOM    969  CA  GLU X  66      11.132  11.845  38.650  0.00  0.00           C
ATOM    970  C   GLU X  66      11.680  12.163  37.259  0.00  0.00           C
ATOM    971  O   GLU X  66      11.762  11.263  36.412  0.00  0.00           O
ATOM    972  CB  GLU X  66       9.678  12.204  38.965  0.00  0.00           C
ATOM    973  CG  GLU X  66       9.168  11.349  40.151  0.00  0.00           C
ATOM    974  CD  GLU X  66       7.831  11.785  40.729  0.00  0.00           C
ATOM    975  OE1 GLU X  66       7.452  12.952  40.519  0.00  0.00           O
ATOM    976  OE2 GLU X  66       7.217  10.947  41.426  0.00  0.00           O
ATOM    977  H   GLU X  66      11.594  13.167  40.222  1.00  0.00           H
ATOM    978  HA  GLU X  66      11.152  10.764  38.793  1.00  0.00           H
ATOM    979  HB3 GLU X  66       9.028  12.063  38.108  1.00  0.00           H
ATOM    980  HB2 GLU X  66       9.627  13.258  39.208  1.00  0.00           H
ATOM    981  HG3 GLU X  66       9.891  11.376  40.968  1.00  0.00           H
ATOM    982  HG2 GLU X  66       9.091  10.306  39.842  1.00  0.00           H
ATOM    983  N   PHE X  67      12.100  13.407  37.037  0.00  0.00           N
ATOM    984  CA  PHE X  67      12.720  13.797  35.821  0.00  0.00           C
ATOM    985  C   PHE X  67      14.023  13.043  35.499  0.00  0.00           C
ATOM    986  O   PHE X  67      14.371  12.813  34.343  0.00  0.00           O
ATOM    987  CB  PHE X  67      12.931  15.323  35.742  0.00  0.00           C
ATOM    988  CG  PHE X  67      13.504  15.807  34.412  0.00  0.00           C
ATOM    989  CD1 PHE X  67      12.683  15.835  33.265  0.00  0.00           C
ATOM    990  CD2 PHE X  67      14.886  16.064  34.269  0.00  0.00           C
ATOM    991  CE1 PHE X  67      13.224  16.164  32.029  0.00  0.00           C
ATOM    992  CE2 PHE X  67      15.406  16.398  33.025  0.00  0.00           C
ATOM    993  CZ  PHE X  67      14.577  16.453  31.911  0.00  0.00           C
ATOM    994  H   PHE X  67      11.983  14.115  37.748  1.00  0.00           H
ATOM    995  HA  PHE X  67      12.015  13.650  35.003  1.00  0.00           H
ATOM    996  HB3 PHE X  67      13.556  15.684  36.558  1.00  0.00           H
ATOM    997  HB2 PHE X  67      11.968  15.813  35.862  1.00  0.00           H
ATOM    998  HD1 PHE X  67      11.631  15.593  33.339  1.00  0.00           H
ATOM    999  HD2 PHE X  67      15.542  16.003  35.127  1.00  0.00           H
ATOM   1000  HE1 PHE X  67      12.588  16.183  31.156  1.00  0.00           H
ATOM   1001  HE2 PHE X  67      16.459  16.611  32.919  1.00  0.00           H
ATOM   1002  HZ  PHE X  67      14.992  16.708  30.946  1.00  0.00           H
ATOM   1003  N   LEU X  68      14.763  12.729  36.561  0.00  0.00           N
ATOM   1004  CA  LEU X  68      15.965  11.994  36.390  0.00  0.00           C
ATOM   1005  C   LEU X  68      15.687  10.605  35.988  0.00  0.00           C
ATOM   1006  O   LEU X  68      16.404  10.012  35.204  0.00  0.00           O
ATOM   1007  CB  LEU X  68      16.825  12.032  37.677  0.00  0.00           C
ATOM   1008  CG  LEU X  68      17.492  13.397  37.972  0.00  0.00           C
ATOM   1009  CD1 LEU X  68      17.971  13.472  39.439  0.00  0.00           C
ATOM   1010  CD2 LEU X  68      18.612  13.735  36.960  0.00  0.00           C
ATOM   1011  H   LEU X  68      14.467  13.014  37.484  1.00  0.00           H
ATOM   1012  HA  LEU X  68      16.586  12.477  35.635  1.00  0.00           H
ATOM   1013  HB3 LEU X  68      17.613  11.277  37.621  1.00  0.00           H
ATOM   1014  HB2 LEU X  68      16.214  11.732  38.526  1.00  0.00           H
ATOM   1015  HG  LEU X  68      16.733  14.171  37.860  1.00  0.00           H
ATOM   1016 HD11 LEU X  68      19.010  13.782  39.537  1.00  0.00           H
ATOM   1017 HD12 LEU X  68      17.371  14.194  39.995  1.00  0.00           H
ATOM   1018 HD13 LEU X  68      17.876  12.516  39.955  1.00  0.00           H
ATOM   1019 HD21 LEU X  68      19.557  13.992  37.437  1.00  0.00           H
ATOM   1020 HD22 LEU X  68      18.820  12.909  36.280  1.00  0.00           H
ATOM   1021 HD23 LEU X  68      18.327  14.590  36.346  1.00  0.00           H
ATOM   1022  N   SER X  69      14.552  10.090  36.440  0.00  0.00           N
ATOM   1023  CA  SER X  69      14.091   8.784  35.996  0.00  0.00           C
ATOM   1024  C   SER X  69      13.666   8.810  34.540  0.00  0.00           C
ATOM   1025  O   SER X  69      13.886   7.876  33.770  0.00  0.00           O
ATOM   1026  CB  SER X  69      12.976   8.249  36.920  0.00  0.00           C
ATOM   1027  OG  SER X  69      13.499   7.923  38.201  0.00  0.00           O
ATOM   1028  H   SER X  69      13.992  10.606  37.103  1.00  0.00           H
ATOM   1029  HA  SER X  69      14.912   8.076  36.102  1.00  0.00           H
ATOM   1030  HB3 SER X  69      12.551   7.338  36.492  1.00  0.00           H
ATOM   1031  HB2 SER X  69      12.146   8.944  37.025  1.00  0.00           H
ATOM   1032  HG  SER X  69      12.757   7.690  38.776  1.00  0.00           H
ATOM   1033  N   LEU X  70      13.068   9.936  34.157  0.00  0.00           N
ATOM   1034  CA  LEU X  70      12.722  10.108  32.780  0.00  0.00           C
ATOM   1035  C   LEU X  70      13.824  10.059  31.750  0.00  0.00           C
ATOM   1036  O   LEU X  70      13.724   9.545  30.635  0.00  0.00           O
ATOM   1037  CB  LEU X  70      11.865  11.405  32.648  0.00  0.00           C
ATOM   1038  CG  LEU X  70      11.352  11.865  31.251  0.00  0.00           C
ATOM   1039  CD1 LEU X  70      10.154  12.835  31.399  0.00  0.00           C
ATOM   1040  CD2 LEU X  70      12.446  12.520  30.382  0.00  0.00           C
ATOM   1041  H   LEU X  70      12.864  10.655  34.836  1.00  0.00           H
ATOM   1042  HA  LEU X  70      12.047   9.287  32.536  1.00  0.00           H
ATOM   1043  HB3 LEU X  70      12.367  12.251  33.106  1.00  0.00           H
ATOM   1044  HB2 LEU X  70      10.998  11.221  33.266  1.00  0.00           H
ATOM   1045  HG  LEU X  70      10.987  10.979  30.729  1.00  0.00           H
ATOM   1046 HD11 LEU X  70       9.847  12.967  32.436  1.00  0.00           H
ATOM   1047 HD12 LEU X  70      10.362  13.839  31.026  1.00  0.00           H
ATOM   1048 HD13 LEU X  70       9.286  12.468  30.850  1.00  0.00           H
ATOM   1049 HD21 LEU X  70      12.105  13.404  29.844  1.00  0.00           H
ATOM   1050 HD22 LEU X  70      13.298  12.832  30.985  1.00  0.00           H
ATOM   1051 HD23 LEU X  70      12.810  11.826  29.626  1.00  0.00           H
ATOM   1052  N   MET X  71      14.912  10.716  32.159  0.00  0.00           N
ATOM   1053  CA  MET X  71      16.061  10.601  31.353  0.00  0.00           C
ATOM   1054  C   MET X  71      16.854   9.358  31.316  0.00  0.00           C
ATOM   1055  O   MET X  71      17.740   9.043  30.516  0.00  0.00           O
ATOM   1056  CB  MET X  71      17.024  11.721  31.841  0.00  0.00           C
ATOM   1057  CG  MET X  71      16.585  13.165  31.526  0.00  0.00           C
ATOM   1058  SD  MET X  71      16.972  13.730  29.837  0.00  0.00           S
ATOM   1059  CE  MET X  71      15.368  13.590  29.010  0.00  0.00           C
ATOM   1060  H   MET X  71      14.883  11.262  33.009  1.00  0.00           H
ATOM   1061  HA  MET X  71      15.841  10.934  30.339  1.00  0.00           H
ATOM   1062  HB3 MET X  71      18.013  11.593  31.393  1.00  0.00           H
ATOM   1063  HB2 MET X  71      17.193  11.625  32.915  1.00  0.00           H
ATOM   1064  HG3 MET X  71      17.117  13.834  32.206  1.00  0.00           H
ATOM   1065  HG2 MET X  71      15.527  13.321  31.740  1.00  0.00           H
ATOM   1066  HE1 MET X  71      15.451  13.923  27.975  1.00  0.00           H
ATOM   1067  HE2 MET X  71      15.016  12.560  29.003  1.00  0.00           H
ATOM   1068  HE3 MET X  71      14.627  14.216  29.507  1.00  0.00           H
ATOM   1069  N   ALA X  72      16.476   8.585  32.329  0.00  0.00           N
ATOM   1070  CA  ALA X  72      17.054   7.310  32.445  0.00  0.00           C
ATOM   1071  C   ALA X  72      16.316   6.191  31.728  0.00  0.00           C
ATOM   1072  O   ALA X  72      16.713   5.052  31.491  0.00  0.00           O
ATOM   1073  CB  ALA X  72      17.175   6.959  33.937  0.00  0.00           C
ATOM   1074  H   ALA X  72      15.789   8.919  32.990  1.00  0.00           H
ATOM   1075  HA  ALA X  72      18.083   7.349  32.086  1.00  0.00           H
ATOM   1076  HB1 ALA X  72      17.703   6.014  34.074  1.00  0.00           H
ATOM   1077  HB2 ALA X  72      17.736   7.720  34.481  1.00  0.00           H
ATOM   1078  HB3 ALA X  72      16.201   6.856  34.415  1.00  0.00           H
ATOM   1079  N   ARG X  73      15.089   6.605  31.423  0.00  0.00           N
ATOM   1080  CA  ARG X  73      14.221   5.741  30.677  0.00  0.00           C
ATOM   1081  C   ARG X  73      14.433   6.175  29.154  0.00  0.00           C
ATOM   1082  O   ARG X  73      14.773   5.512  28.174  0.00  0.00           O
ATOM   1083  CB  ARG X  73      12.797   5.654  31.264  0.00  0.00           C
ATOM   1084  CG  ARG X  73      11.775   4.919  30.378  0.00  0.00           C
ATOM   1085  CD  ARG X  73      10.628   4.231  31.144  0.00  0.00           C
ATOM   1086  NE  ARG X  73       9.914   5.102  32.096  0.00  0.00           N
ATOM   1087  CZ  ARG X  73      10.078   5.133  33.428  0.00  0.00           C
ATOM   1088  NH1 ARG X  73      11.004   4.375  34.019  0.00  0.00           N
ATOM   1089  NH2 ARG X  73       9.303   5.912  34.182  0.00  0.00           N
ATOM   1090  H   ARG X  73      14.778   7.520  31.716  1.00  0.00           H
ATOM   1091  HA  ARG X  73      14.807   4.822  30.696  1.00  0.00           H
ATOM   1092  HB3 ARG X  73      12.411   6.649  31.485  1.00  0.00           H
ATOM   1093  HB2 ARG X  73      12.884   5.147  32.224  1.00  0.00           H
ATOM   1094  HG3 ARG X  73      12.335   4.088  29.946  1.00  0.00           H
ATOM   1095  HG2 ARG X  73      11.434   5.507  29.524  1.00  0.00           H
ATOM   1096  HD3 ARG X  73      10.870   3.236  31.521  1.00  0.00           H
ATOM   1097  HD2 ARG X  73       9.857   4.055  30.392  1.00  0.00           H
ATOM   1098  HE  ARG X  73       9.221   5.711  31.675  1.00  0.00           H
ATOM   1099 HH12 ARG X  73      11.137   4.362  35.020  1.00  0.00           H
ATOM   1100 HH11 ARG X  73      11.585   3.747  33.489  1.00  0.00           H
ATOM   1101 HH22 ARG X  73       9.408   5.950  35.183  1.00  0.00           H
ATOM   1102 HH21 ARG X  73       8.471   6.387  33.832  1.00  0.00           H
ATOM   1103  N   LYS X  74      14.127   7.475  29.080  0.00  0.00           N
ATOM   1104  CA  LYS X  74      14.309   7.961  27.712  0.00  0.00           C
ATOM   1105  C   LYS X  74      15.613   8.158  27.116  0.00  0.00           C
ATOM   1106  O   LYS X  74      15.913   7.898  25.871  0.00  0.00           O
ATOM   1107  CB  LYS X  74      13.432   9.216  27.483  0.00  0.00           C
ATOM   1108  CG  LYS X  74      11.933   8.996  27.773  0.00  0.00           C
ATOM   1109  CD  LYS X  74      11.069  10.202  27.371  0.00  0.00           C
ATOM   1110  CE  LYS X  74       9.585  10.019  27.738  0.00  0.00           C
ATOM   1111  NZ  LYS X  74       8.761  11.165  27.316  0.00  0.00           N
ATOM   1112  H   LYS X  74      13.821   7.970  29.906  1.00  0.00           H
ATOM   1113  HA  LYS X  74      13.875   7.167  27.105  1.00  0.00           H
ATOM   1114  HB3 LYS X  74      13.536   9.544  26.447  1.00  0.00           H
ATOM   1115  HB2 LYS X  74      13.801  10.044  28.090  1.00  0.00           H
ATOM   1116  HG3 LYS X  74      11.791   8.792  28.835  1.00  0.00           H
ATOM   1117  HG2 LYS X  74      11.587   8.106  27.244  1.00  0.00           H
ATOM   1118  HD3 LYS X  74      11.165  10.362  26.296  1.00  0.00           H
ATOM   1119  HD2 LYS X  74      11.459  11.102  27.847  1.00  0.00           H
ATOM   1120  HE3 LYS X  74       9.480   9.886  28.816  1.00  0.00           H
ATOM   1121  HE2 LYS X  74       9.193   9.113  27.269  1.00  0.00           H
ATOM   1122  HZ1 LYS X  74       7.803  11.007  27.573  1.00  0.00           H
ATOM   1123  HZ2 LYS X  74       9.072  12.014  27.754  1.00  0.00           H
ATOM   1124  HZ3 LYS X  74       8.801  11.281  26.318  1.00  0.00           H
ATOM   1125  N   MET X  75      16.473   8.548  28.001  0.00  0.00           N
ATOM   1126  CA  MET X  75      17.900   8.749  27.553  0.00  0.00           C
ATOM   1127  C   MET X  75      18.568   7.429  27.098  0.00  0.00           C
ATOM   1128  O   MET X  75      19.592   7.349  26.419  0.00  0.00           O
ATOM   1129  CB  MET X  75      18.903   9.703  28.280  0.00  0.00           C
ATOM   1130  CG  MET X  75      19.977  10.386  27.392  0.00  0.00           C
ATOM   1131  SD  MET X  75      19.772  12.179  27.162  0.00  0.00           S
ATOM   1132  CE  MET X  75      18.150  12.248  26.348  0.00  0.00           C
ATOM   1133  H   MET X  75      16.179   8.708  28.954  1.00  0.00           H
ATOM   1134  HA  MET X  75      17.919   9.462  26.728  1.00  0.00           H
ATOM   1135  HB3 MET X  75      19.474   9.144  29.020  1.00  0.00           H
ATOM   1136  HB2 MET X  75      18.360  10.504  28.781  1.00  0.00           H
ATOM   1137  HG3 MET X  75      20.054   9.922  26.408  1.00  0.00           H
ATOM   1138  HG2 MET X  75      20.956  10.239  27.852  1.00  0.00           H
ATOM   1139  HE1 MET X  75      17.906  13.279  26.087  1.00  0.00           H
ATOM   1140  HE2 MET X  75      18.149  11.655  25.434  1.00  0.00           H
ATOM   1141  HE3 MET X  75      17.366  11.875  27.008  1.00  0.00           H
ATOM   1142  N   LYS X  76      17.938   6.362  27.583  0.00  0.00           N
ATOM   1143  CA  LYS X  76      18.410   5.047  27.186  0.00  0.00           C
ATOM   1144  C   LYS X  76      17.755   4.129  26.244  0.00  0.00           C
ATOM   1145  O   LYS X  76      18.329   3.431  25.394  0.00  0.00           O
ATOM   1146  CB  LYS X  76      18.554   4.260  28.536  0.00  0.00           C
ATOM   1147  CG  LYS X  76      19.968   3.751  28.894  0.00  0.00           C
ATOM   1148  CD  LYS X  76      20.921   4.831  29.443  0.00  0.00           C
ATOM   1149  CE  LYS X  76      22.151   4.214  30.148  0.00  0.00           C
ATOM   1150  NZ  LYS X  76      23.035   5.226  30.754  0.00  0.00           N
ATOM   1151  H   LYS X  76      17.154   6.480  28.209  1.00  0.00           H
ATOM   1152  HA  LYS X  76      19.447   5.155  26.867  1.00  0.00           H
ATOM   1153  HB3 LYS X  76      17.899   3.384  28.556  1.00  0.00           H
ATOM   1154  HB2 LYS X  76      18.184   4.844  29.378  1.00  0.00           H
ATOM   1155  HG3 LYS X  76      20.416   3.262  28.027  1.00  0.00           H
ATOM   1156  HG2 LYS X  76      19.856   2.967  29.644  1.00  0.00           H
ATOM   1157  HD3 LYS X  76      20.381   5.475  30.137  1.00  0.00           H
ATOM   1158  HD2 LYS X  76      21.249   5.471  28.623  1.00  0.00           H
ATOM   1159  HE3 LYS X  76      22.732   3.607  29.452  1.00  0.00           H
ATOM   1160  HE2 LYS X  76      21.822   3.546  30.945  1.00  0.00           H
ATOM   1161  HZ1 LYS X  76      23.767   4.763  31.319  1.00  0.00           H
ATOM   1162  HZ2 LYS X  76      23.492   5.783  30.056  1.00  0.00           H
ATOM   1163  HZ3 LYS X  76      22.527   5.822  31.381  1.00  0.00           H
ATOM   1164  N   GLU X  77      16.433   4.152  26.383  0.00  0.00           N
ATOM   1165  CA  GLU X  77      15.695   3.298  25.405  0.00  0.00           C
ATOM   1166  C   GLU X  77      15.480   3.028  23.993  0.00  0.00           C
ATOM   1167  O   GLU X  77      15.522   2.003  23.294  0.00  0.00           O
ATOM   1168  CB  GLU X  77      14.346   2.962  26.124  0.00  0.00           C
ATOM   1169  CG  GLU X  77      14.461   2.273  27.511  0.00  0.00           C
ATOM   1170  CD  GLU X  77      15.087   0.880  27.474  0.00  0.00           C
ATOM   1171  OE1 GLU X  77      14.734   0.090  26.576  0.00  0.00           O
ATOM   1172  OE2 GLU X  77      15.904   0.577  28.366  0.00  0.00           O
ATOM   1173  H   GLU X  77      16.010   4.717  27.106  1.00  0.00           H
ATOM   1174  HA  GLU X  77      16.335   2.428  25.558  1.00  0.00           H
ATOM   1175  HB3 GLU X  77      13.694   2.337  25.509  1.00  0.00           H
ATOM   1176  HB2 GLU X  77      13.788   3.888  26.253  1.00  0.00           H
ATOM   1177  HG3 GLU X  77      13.463   2.175  27.940  1.00  0.00           H
ATOM   1178  HG2 GLU X  77      15.019   2.896  28.211  1.00  0.00           H
ATOM   1179  N   GLN X  78      15.193   4.226  23.494  0.00  0.00           N
ATOM   1180  CA  GLN X  78      15.036   4.046  22.071  0.00  0.00           C
ATOM   1181  C   GLN X  78      15.523   4.517  20.802  0.00  0.00           C
ATOM   1182  O   GLN X  78      15.168   5.311  19.952  0.00  0.00           O
ATOM   1183  CB  GLN X  78      13.540   4.582  21.986  0.00  0.00           C
ATOM   1184  CG  GLN X  78      12.471   3.857  22.855  0.00  0.00           C
ATOM   1185  CD  GLN X  78      11.044   4.333  22.567  0.00  0.00           C
ATOM   1186  OE1 GLN X  78      10.813   5.493  22.236  0.00  0.00           O
ATOM   1187  NE2 GLN X  78      10.064   3.453  22.719  0.00  0.00           N
ATOM   1188  H   GLN X  78      15.128   5.026  24.107  1.00  0.00           H
ATOM   1189  HA  GLN X  78      14.688   3.025  21.918  1.00  0.00           H
ATOM   1190  HB3 GLN X  78      13.129   4.519  20.972  1.00  0.00           H
ATOM   1191  HB2 GLN X  78      13.520   5.647  22.235  1.00  0.00           H
ATOM   1192  HG3 GLN X  78      12.649   4.018  23.917  1.00  0.00           H
ATOM   1193  HG2 GLN X  78      12.526   2.781  22.686  1.00  0.00           H
ATOM   1194 HE22 GLN X  78       9.103   3.717  22.551  1.00  0.00           H
ATOM   1195 HE21 GLN X  78      10.254   2.501  23.002  1.00  0.00           H
ATOM   1196  N   ASP X  79      16.698   3.938  20.749  0.00  0.00           N
ATOM   1197  CA  ASP X  79      17.387   4.230  19.506  0.00  0.00           C
ATOM   1198  C   ASP X  79      17.436   3.212  18.505  0.00  0.00           C
ATOM   1199  O   ASP X  79      18.353   2.496  18.108  0.00  0.00           O
ATOM   1200  CB  ASP X  79      18.884   4.474  19.907  0.00  0.00           C
ATOM   1201  CG  ASP X  79      19.180   5.563  20.947  0.00  0.00           C
ATOM   1202  OD1 ASP X  79      18.462   6.582  21.000  0.00  0.00           O
ATOM   1203  OD2 ASP X  79      20.200   5.422  21.652  0.00  0.00           O
ATOM   1204  H   ASP X  79      17.016   3.371  21.521  1.00  0.00           H
ATOM   1205  HA  ASP X  79      17.197   5.230  19.116  1.00  0.00           H
ATOM   1206  HB3 ASP X  79      19.480   4.704  19.029  1.00  0.00           H
ATOM   1207  HB2 ASP X  79      19.288   3.545  20.316  1.00  0.00           H
ATOM   1208  N   SER X  80      16.169   3.046  18.116  0.00  0.00           N
ATOM   1209  CA  SER X  80      15.819   2.181  17.138  0.00  0.00           C
ATOM   1210  C   SER X  80      15.803   2.710  15.544  0.00  0.00           C
ATOM   1211  O   SER X  80      16.308   2.526  14.463  0.00  0.00           O
ATOM   1212  CB  SER X  80      14.576   1.379  17.584  0.00  0.00           C
ATOM   1213  OG  SER X  80      13.509   2.244  17.960  0.00  0.00           O
ATOM   1214  H   SER X  80      15.432   3.577  18.557  1.00  0.00           H
ATOM   1215  HA  SER X  80      16.688   1.521  17.127  1.00  0.00           H
ATOM   1216  HB3 SER X  80      14.826   0.732  18.426  1.00  0.00           H
ATOM   1217  HB2 SER X  80      14.245   0.723  16.776  1.00  0.00           H
ATOM   1218  HG  SER X  80      12.747   1.692  18.185  1.00  0.00           H
ATOM   1219  N   GLU X  81      14.801   3.585  15.616  0.00  0.00           N
ATOM   1220  CA  GLU X  81      14.880   4.122  14.218  0.00  0.00           C
ATOM   1221  C   GLU X  81      14.599   5.703  14.719  0.00  0.00           C
ATOM   1222  O   GLU X  81      14.024   5.770  15.811  0.00  0.00           O
ATOM   1223  CB  GLU X  81      13.497   3.860  13.509  0.00  0.00           C
ATOM   1224  CG  GLU X  81      12.499   2.890  14.215  0.00  0.00           C
ATOM   1225  CD  GLU X  81      11.084   2.867  13.632  0.00  0.00           C
ATOM   1226  OE1 GLU X  81      10.374   1.871  13.876  0.00  0.00           O
ATOM   1227  OE2 GLU X  81      10.664   3.853  12.995  0.00  0.00           O
ATOM   1228  H   GLU X  81      14.278   3.685  16.474  1.00  0.00           H
ATOM   1229  HA  GLU X  81      15.685   3.858  13.533  1.00  0.00           H
ATOM   1230  HB3 GLU X  81      13.691   3.550  12.495  1.00  0.00           H
ATOM   1231  HB2 GLU X  81      12.946   4.784  13.322  1.00  0.00           H
ATOM   1232  HG3 GLU X  81      12.364   3.175  15.259  1.00  0.00           H
ATOM   1233  HG2 GLU X  81      12.909   1.878  14.216  1.00  0.00           H
ATOM   1234  N   GLU X  82      14.987   6.806  14.058  0.00  0.00           N
ATOM   1235  CA  GLU X  82      15.828   7.156  12.652  0.00  0.00           C
ATOM   1236  C   GLU X  82      17.256   7.035  12.480  0.00  0.00           C
ATOM   1237  O   GLU X  82      17.991   7.258  11.527  0.00  0.00           O
ATOM   1238  CB  GLU X  82      15.410   8.646  12.444  0.00  0.00           C
ATOM   1239  CG  GLU X  82      15.874   9.423  11.183  0.00  0.00           C
ATOM   1240  CD  GLU X  82      15.299  10.837  11.100  0.00  0.00           C
ATOM   1241  OE1 GLU X  82      15.017  11.442  12.154  0.00  0.00           O
ATOM   1242  OE2 GLU X  82      15.147  11.342   9.970  0.00  0.00           O
ATOM   1243  H   GLU X  82      14.760   7.720  14.423  1.00  0.00           H
ATOM   1244  HA  GLU X  82      15.331   6.667  11.815  1.00  0.00           H
ATOM   1245  HB3 GLU X  82      15.734   9.213  13.321  1.00  0.00           H
ATOM   1246  HB2 GLU X  82      14.320   8.691  12.458  1.00  0.00           H
ATOM   1247  HG3 GLU X  82      15.584   8.885  10.282  1.00  0.00           H
ATOM   1248  HG2 GLU X  82      16.958   9.523  11.157  1.00  0.00           H
ATOM   1249  N   GLU X  83      17.702   6.668  13.673  0.00  0.00           N
ATOM   1250  CA  GLU X  83      19.009   6.419  13.584  0.00  0.00           C
ATOM   1251  C   GLU X  83      19.648   5.269  13.022  0.00  0.00           C
ATOM   1252  O   GLU X  83      20.812   5.071  12.704  0.00  0.00           O
ATOM   1253  CB  GLU X  83      19.671   6.719  14.956  0.00  0.00           C
ATOM   1254  CG  GLU X  83      19.669   5.636  16.059  0.00  0.00           C
ATOM   1255  CD  GLU X  83      20.778   5.934  17.068  0.00  0.00           C
ATOM   1256  OE1 GLU X  83      20.823   7.071  17.582  0.00  0.00           O
ATOM   1257  OE2 GLU X  83      21.630   5.051  17.284  0.00  0.00           O
ATOM   1258  H   GLU X  83      17.067   6.617  14.457  1.00  0.00           H
ATOM   1259  HA  GLU X  83      19.473   7.297  13.135  1.00  0.00           H
ATOM   1260  HB3 GLU X  83      19.246   7.632  15.375  1.00  0.00           H
ATOM   1261  HB2 GLU X  83      20.713   6.989  14.758  1.00  0.00           H
ATOM   1262  HG3 GLU X  83      19.838   4.640  15.651  1.00  0.00           H
ATOM   1263  HG2 GLU X  83      18.703   5.604  16.563  1.00  0.00           H
ATOM   1264  N   LEU X  84      18.675   4.437  12.865  0.00  0.00           N
ATOM   1265  CA  LEU X  84      18.992   3.275  12.232  0.00  0.00           C
ATOM   1266  C   LEU X  84      18.788   3.536  10.744  0.00  0.00           C
ATOM   1267  O   LEU X  84      19.357   2.973   9.810  0.00  0.00           O
ATOM   1268  CB  LEU X  84      18.314   1.934  12.571  0.00  0.00           C
ATOM   1269  CG  LEU X  84      18.816   1.209  13.855  0.00  0.00           C
ATOM   1270  CD1 LEU X  84      17.944  -0.030  14.167  0.00  0.00           C
ATOM   1271  CD2 LEU X  84      20.311   0.817  13.789  0.00  0.00           C
ATOM   1272  H   LEU X  84      17.752   4.669  13.205  1.00  0.00           H
ATOM   1273  HA  LEU X  84      20.008   2.949  12.457  1.00  0.00           H
ATOM   1274  HB3 LEU X  84      18.536   1.230  11.764  1.00  0.00           H
ATOM   1275  HB2 LEU X  84      17.249   2.049  12.472  1.00  0.00           H
ATOM   1276  HG  LEU X  84      18.714   1.901  14.692  1.00  0.00           H
ATOM   1277 HD11 LEU X  84      18.473  -0.972  14.020  1.00  0.00           H
ATOM   1278 HD12 LEU X  84      17.601  -0.009  15.202  1.00  0.00           H
ATOM   1279 HD13 LEU X  84      17.054  -0.077  13.539  1.00  0.00           H
ATOM   1280 HD21 LEU X  84      20.513  -0.153  14.243  1.00  0.00           H
ATOM   1281 HD22 LEU X  84      20.681   0.771  12.765  1.00  0.00           H
ATOM   1282 HD23 LEU X  84      20.922   1.544  14.326  1.00  0.00           H
ATOM   1283  N   ILE X  85      17.944   4.554  10.570  0.00  0.00           N
ATOM   1284  CA  ILE X  85      17.809   5.135   9.381  0.00  0.00           C
ATOM   1285  C   ILE X  85      19.021   5.633   8.660  0.00  0.00           C
ATOM   1286  O   ILE X  85      19.264   5.555   7.451  0.00  0.00           O
ATOM   1287  CB  ILE X  85      16.534   6.052   9.161  0.00  0.00           C
ATOM   1288  CG1 ILE X  85      15.224   5.261   9.442  0.00  0.00           C
ATOM   1289  CG2 ILE X  85      16.429   6.714   7.765  0.00  0.00           C
ATOM   1290  CD1 ILE X  85      13.943   6.109   9.508  0.00  0.00           C
ATOM   1291  H   ILE X  85      17.396   4.895  11.347  1.00  0.00           H
ATOM   1292  HA  ILE X  85      17.357   4.387   8.730  1.00  0.00           H
ATOM   1293  HB  ILE X  85      16.533   6.891   9.832  1.00  0.00           H
ATOM   1294 HG13 ILE X  85      15.305   4.697  10.372  1.00  0.00           H
ATOM   1295 HG12 ILE X  85      15.088   4.511   8.662  1.00  0.00           H
ATOM   1296 HG21 ILE X  85      15.511   7.291   7.657  1.00  0.00           H
ATOM   1297 HG22 ILE X  85      17.246   7.413   7.583  1.00  0.00           H
ATOM   1298 HG23 ILE X  85      16.442   5.969   6.968  1.00  0.00           H
ATOM   1299 HD11 ILE X  85      13.261   5.723  10.266  1.00  0.00           H
ATOM   1300 HD12 ILE X  85      14.142   7.152   9.747  1.00  0.00           H
ATOM   1301 HD13 ILE X  85      13.413   6.087   8.555  1.00  0.00           H
ATOM   1302  N   GLU X  86      19.828   6.239   9.524  0.00  0.00           N
ATOM   1303  CA  GLU X  86      21.034   6.707   9.024  0.00  0.00           C
ATOM   1304  C   GLU X  86      21.946   5.615   8.524  0.00  0.00           C
ATOM   1305  O   GLU X  86      22.637   5.655   7.523  0.00  0.00           O
ATOM   1306  CB  GLU X  86      21.690   7.622  10.088  0.00  0.00           C
ATOM   1307  CG  GLU X  86      22.983   8.359   9.659  0.00  0.00           C
ATOM   1308  CD  GLU X  86      22.815   9.336   8.494  0.00  0.00           C
ATOM   1309  OE1 GLU X  86      23.841   9.702   7.889  0.00  0.00           O
ATOM   1310  OE2 GLU X  86      21.676   9.755   8.197  0.00  0.00           O
ATOM   1311  H   GLU X  86      19.550   6.338  10.490  1.00  0.00           H
ATOM   1312  HA  GLU X  86      20.793   7.329   8.162  1.00  0.00           H
ATOM   1313  HB3 GLU X  86      21.917   7.032  10.977  1.00  0.00           H
ATOM   1314  HB2 GLU X  86      20.964   8.369  10.414  1.00  0.00           H
ATOM   1315  HG3 GLU X  86      23.760   7.637   9.405  1.00  0.00           H
ATOM   1316  HG2 GLU X  86      23.366   8.924  10.510  1.00  0.00           H
ATOM   1317  N   ALA X  87      21.856   4.528   9.277  0.00  0.00           N
ATOM   1318  CA  ALA X  87      22.521   3.381   8.830  0.00  0.00           C
ATOM   1319  C   ALA X  87      21.958   2.675   7.628  0.00  0.00           C
ATOM   1320  O   ALA X  87      22.675   2.259   6.725  0.00  0.00           O
ATOM   1321  CB  ALA X  87      22.736   2.411  10.004  0.00  0.00           C
ATOM   1322  H   ALA X  87      21.323   4.550  10.135  1.00  0.00           H
ATOM   1323  HA  ALA X  87      23.492   3.746   8.498  1.00  0.00           H
ATOM   1324  HB1 ALA X  87      23.302   1.534   9.686  1.00  0.00           H
ATOM   1325  HB2 ALA X  87      23.296   2.883  10.811  1.00  0.00           H
ATOM   1326  HB3 ALA X  87      21.791   2.055  10.415  1.00  0.00           H
ATOM   1327  N   PHE X  88      20.629   2.639   7.549  0.00  0.00           N
ATOM   1328  CA  PHE X  88      20.016   2.206   6.437  0.00  0.00           C
ATOM   1329  C   PHE X  88      20.113   3.019   5.126  0.00  0.00           C
ATOM   1330  O   PHE X  88      19.826   2.551   4.033  0.00  0.00           O
ATOM   1331  CB  PHE X  88      18.541   2.206   6.901  0.00  0.00           C
ATOM   1332  CG  PHE X  88      17.599   1.302   6.184  0.00  0.00           C
ATOM   1333  CD1 PHE X  88      16.494   1.819   5.487  0.00  0.00           C
ATOM   1334  CD2 PHE X  88      17.812  -0.080   6.256  0.00  0.00           C
ATOM   1335  CE1 PHE X  88      15.606   0.943   4.888  0.00  0.00           C
ATOM   1336  CE2 PHE X  88      16.923  -0.924   5.631  0.00  0.00           C
ATOM   1337  CZ  PHE X  88      15.815  -0.425   4.967  0.00  0.00           C
ATOM   1338  H   PHE X  88      20.068   2.939   8.333  1.00  0.00           H
ATOM   1339  HA  PHE X  88      20.336   1.184   6.238  1.00  0.00           H
ATOM   1340  HB3 PHE X  88      18.139   3.219   6.894  1.00  0.00           H
ATOM   1341  HB2 PHE X  88      18.442   1.846   7.924  1.00  0.00           H
ATOM   1342  HD1 PHE X  88      16.333   2.884   5.403  1.00  0.00           H
ATOM   1343  HD2 PHE X  88      18.655  -0.489   6.796  1.00  0.00           H
ATOM   1344  HE1 PHE X  88      14.773   1.329   4.320  1.00  0.00           H
ATOM   1345  HE2 PHE X  88      17.124  -1.976   5.647  1.00  0.00           H
ATOM   1346  HZ  PHE X  88      15.122  -1.099   4.485  1.00  0.00           H
ATOM   1347  N   LYS X  89      20.532   4.272   5.267  0.00  0.00           N
ATOM   1348  CA  LYS X  89      20.720   5.046   4.132  0.00  0.00           C
ATOM   1349  C   LYS X  89      21.954   4.687   3.323  0.00  0.00           C
ATOM   1350  O   LYS X  89      22.197   5.098   2.185  0.00  0.00           O
ATOM   1351  CB  LYS X  89      20.796   6.536   4.559  0.00  0.00           C
ATOM   1352  CG  LYS X  89      19.420   7.223   4.689  0.00  0.00           C
ATOM   1353  CD  LYS X  89      19.430   8.506   5.542  0.00  0.00           C
ATOM   1354  CE  LYS X  89      20.413   9.599   5.078  0.00  0.00           C
ATOM   1355  NZ  LYS X  89      20.540  10.679   6.069  0.00  0.00           N
ATOM   1356  H   LYS X  89      20.709   4.645   6.189  1.00  0.00           H
ATOM   1357  HA  LYS X  89      19.834   5.000   3.500  1.00  0.00           H
ATOM   1358  HB3 LYS X  89      21.354   7.106   3.814  1.00  0.00           H
ATOM   1359  HB2 LYS X  89      21.369   6.633   5.480  1.00  0.00           H
ATOM   1360  HG3 LYS X  89      18.698   6.526   5.115  1.00  0.00           H
ATOM   1361  HG2 LYS X  89      19.041   7.455   3.691  1.00  0.00           H
ATOM   1362  HD3 LYS X  89      19.632   8.237   6.577  1.00  0.00           H
ATOM   1363  HD2 LYS X  89      18.420   8.919   5.548  1.00  0.00           H
ATOM   1364  HE3 LYS X  89      20.093  10.013   4.121  1.00  0.00           H
ATOM   1365  HE2 LYS X  89      21.411   9.186   4.929  1.00  0.00           H
ATOM   1366  HZ1 LYS X  89      21.158  11.395   5.732  1.00  0.00           H
ATOM   1367  HZ2 LYS X  89      19.652  11.093   6.289  1.00  0.00           H
ATOM   1368  HZ3 LYS X  89      20.960  10.307   6.940  1.00  0.00           H
ATOM   1369  N   VAL X  90      22.766   3.877   3.997  0.00  0.00           N
ATOM   1370  CA  VAL X  90      23.998   3.405   3.388  0.00  0.00           C
ATOM   1371  C   VAL X  90      23.469   2.214   2.478  0.00  0.00           C
ATOM   1372  O   VAL X  90      23.744   2.040   1.282  0.00  0.00           O
ATOM   1373  CB  VAL X  90      25.090   2.943   4.388  0.00  0.00           C
ATOM   1374  CG1 VAL X  90      26.324   2.330   3.699  0.00  0.00           C
ATOM   1375  CG2 VAL X  90      25.514   4.094   5.315  0.00  0.00           C
ATOM   1376  H   VAL X  90      22.528   3.589   4.935  1.00  0.00           H
ATOM   1377  HA  VAL X  90      24.289   4.189   2.689  1.00  0.00           H
ATOM   1378  HB  VAL X  90      24.667   2.161   5.021  1.00  0.00           H
ATOM   1379 HG11 VAL X  90      27.086   2.057   4.430  1.00  0.00           H
ATOM   1380 HG12 VAL X  90      26.074   1.423   3.149  1.00  0.00           H
ATOM   1381 HG13 VAL X  90      26.774   3.032   2.997  1.00  0.00           H
ATOM   1382 HG21 VAL X  90      26.277   3.773   6.023  1.00  0.00           H
ATOM   1383 HG22 VAL X  90      25.915   4.934   4.748  1.00  0.00           H
ATOM   1384 HG23 VAL X  90      24.670   4.464   5.901  1.00  0.00           H
ATOM   1385  N   PHE X  91      22.682   1.390   3.168  0.00  0.00           N
ATOM   1386  CA  PHE X  91      22.143   0.268   2.415  0.00  0.00           C
ATOM   1387  C   PHE X  91      21.185   0.649   1.319  0.00  0.00           C
ATOM   1388  O   PHE X  91      21.063   0.063   0.229  0.00  0.00           O
ATOM   1389  CB  PHE X  91      21.401  -0.618   3.464  0.00  0.00           C
ATOM   1390  CG  PHE X  91      22.088  -0.943   4.801  0.00  0.00           C
ATOM   1391  CD1 PHE X  91      23.479  -0.789   5.025  0.00  0.00           C
ATOM   1392  CD2 PHE X  91      21.306  -1.479   5.846  0.00  0.00           C
ATOM   1393  CE1 PHE X  91      24.037  -1.097   6.257  0.00  0.00           C
ATOM   1394  CE2 PHE X  91      21.880  -1.768   7.077  0.00  0.00           C
ATOM   1395  CZ  PHE X  91      23.238  -1.577   7.284  0.00  0.00           C
ATOM   1396  H   PHE X  91      22.498   1.568   4.145  1.00  0.00           H
ATOM   1397  HA  PHE X  91      22.991  -0.214   1.930  1.00  0.00           H
ATOM   1398  HB3 PHE X  91      21.051  -1.540   3.001  1.00  0.00           H
ATOM   1399  HB2 PHE X  91      20.471  -0.116   3.740  1.00  0.00           H
ATOM   1400  HD1 PHE X  91      24.133  -0.407   4.256  1.00  0.00           H
ATOM   1401  HD2 PHE X  91      20.249  -1.651   5.697  1.00  0.00           H
ATOM   1402  HE1 PHE X  91      25.097  -0.957   6.419  1.00  0.00           H
ATOM   1403  HE2 PHE X  91      21.266  -2.143   7.880  1.00  0.00           H
ATOM   1404  HZ  PHE X  91      23.675  -1.809   8.245  1.00  0.00           H
ATOM   1405  N   ASP X  92      20.476   1.723   1.659  0.00  0.00           N
ATOM   1406  CA  ASP X  92      19.444   2.171   0.685  0.00  0.00           C
ATOM   1407  C   ASP X  92      20.147   3.502   0.110  0.00  0.00           C
ATOM   1408  O   ASP X  92      19.724   4.647  -0.020  0.00  0.00           O
ATOM   1409  CB  ASP X  92      18.192   2.906   1.264  0.00  0.00           C
ATOM   1410  CG  ASP X  92      17.186   2.202   2.113  0.00  0.00           C
ATOM   1411  OD1 ASP X  92      17.266   0.971   2.211  0.00  0.00           O
ATOM   1412  OD2 ASP X  92      16.287   2.951   2.558  0.00  0.00           O
ATOM   1413  H   ASP X  92      20.653   2.187   2.539  1.00  0.00           H
ATOM   1414  HA  ASP X  92      19.025   1.447  -0.014  1.00  0.00           H
ATOM   1415  HB3 ASP X  92      17.613   3.308   0.429  1.00  0.00           H
ATOM   1416  HB2 ASP X  92      18.502   3.735   1.906  1.00  0.00           H
ATOM   1417  N   ARG X  93      21.262   3.108  -0.489  0.00  0.00           N
ATOM   1418  CA  ARG X  93      21.867   3.621  -1.722  0.00  0.00           C
ATOM   1419  C   ARG X  93      21.279   4.817  -2.573  0.00  0.00           C
ATOM   1420  O   ARG X  93      21.731   5.948  -2.667  0.00  0.00           O
ATOM   1421  CB  ARG X  93      22.634   2.523  -2.494  0.00  0.00           C
ATOM   1422  CG  ARG X  93      23.378   2.990  -3.763  0.00  0.00           C
ATOM   1423  CD  ARG X  93      24.561   3.934  -3.477  0.00  0.00           C
ATOM   1424  NE  ARG X  93      25.081   4.555  -4.703  0.00  0.00           N
ATOM   1425  CZ  ARG X  93      24.659   5.695  -5.270  0.00  0.00           C
ATOM   1426  NH1 ARG X  93      23.668   6.416  -4.738  0.00  0.00           N
ATOM   1427  NH2 ARG X  93      25.246   6.116  -6.390  0.00  0.00           N
ATOM   1428  H   ARG X  93      21.811   2.360  -0.091  1.00  0.00           H
ATOM   1429  HA  ARG X  93      22.674   4.181  -1.248  1.00  0.00           H
ATOM   1430  HB3 ARG X  93      21.934   1.747  -2.780  1.00  0.00           H
ATOM   1431  HB2 ARG X  93      23.342   2.039  -1.821  1.00  0.00           H
ATOM   1432  HG3 ARG X  93      22.713   3.389  -4.531  1.00  0.00           H
ATOM   1433  HG2 ARG X  93      23.795   2.078  -4.193  1.00  0.00           H
ATOM   1434  HD3 ARG X  93      25.387   3.296  -3.163  1.00  0.00           H
ATOM   1435  HD2 ARG X  93      24.412   4.634  -2.656  1.00  0.00           H
ATOM   1436  HE  ARG X  93      25.819   4.025  -5.155  1.00  0.00           H
ATOM   1437 HH12 ARG X  93      23.356   7.278  -5.161  1.00  0.00           H
ATOM   1438 HH11 ARG X  93      23.162   6.143  -3.899  1.00  0.00           H
ATOM   1439 HH22 ARG X  93      24.968   6.966  -6.859  1.00  0.00           H
ATOM   1440 HH21 ARG X  93      26.002   5.609  -6.827  1.00  0.00           H
ATOM   1441  N   ASP X  94      20.268   4.408  -3.330  0.00  0.00           N
ATOM   1442  CA  ASP X  94      19.666   5.456  -4.093  0.00  0.00           C
ATOM   1443  C   ASP X  94      18.591   6.339  -3.355  0.00  0.00           C
ATOM   1444  O   ASP X  94      18.056   7.305  -3.900  0.00  0.00           O
ATOM   1445  CB  ASP X  94      19.006   4.803  -5.343  0.00  0.00           C
ATOM   1446  CG  ASP X  94      18.573   5.754  -6.467  0.00  0.00           C
ATOM   1447  OD1 ASP X  94      17.517   5.485  -7.081  0.00  0.00           O
ATOM   1448  OD2 ASP X  94      19.354   6.657  -6.830  0.00  0.00           O
ATOM   1449  H   ASP X  94      19.996   3.436  -3.326  1.00  0.00           H
ATOM   1450  HA  ASP X  94      20.442   6.098  -4.510  1.00  0.00           H
ATOM   1451  HB3 ASP X  94      18.128   4.250  -5.008  1.00  0.00           H
ATOM   1452  HB2 ASP X  94      19.673   4.059  -5.782  1.00  0.00           H
ATOM   1453  N   GLY X  95      18.341   6.000  -2.093  0.00  0.00           N
ATOM   1454  CA  GLY X  95      17.407   6.660  -1.377  0.00  0.00           C
ATOM   1455  C   GLY X  95      15.846   6.607  -1.375  0.00  0.00           C
ATOM   1456  O   GLY X  95      15.183   7.064  -0.442  0.00  0.00           O
ATOM   1457  H   GLY X  95      18.851   5.243  -1.662  1.00  0.00           H
ATOM   1458  HA3 GLY X  95      17.691   7.712  -1.374  1.00  0.00           H
ATOM   1459  HA2 GLY X  95      17.728   6.639  -0.336  1.00  0.00           H
ATOM   1460  N   ASN X  96      15.284   5.962  -2.396  0.00  0.00           N
ATOM   1461  CA  ASN X  96      13.978   5.551  -2.325  0.00  0.00           C
ATOM   1462  C   ASN X  96      13.125   4.800  -1.359  0.00  0.00           C
ATOM   1463  O   ASN X  96      12.098   4.194  -1.658  0.00  0.00           O
ATOM   1464  CB  ASN X  96      13.800   4.722  -3.665  0.00  0.00           C
ATOM   1465  CG  ASN X  96      14.416   5.295  -4.952  0.00  0.00           C
ATOM   1466  OD1 ASN X  96      14.009   6.351  -5.431  0.00  0.00           O
ATOM   1467  ND2 ASN X  96      15.423   4.618  -5.491  0.00  0.00           N
ATOM   1468  H   ASN X  96      15.821   5.772  -3.230  1.00  0.00           H
ATOM   1469  HA  ASN X  96      13.389   6.424  -2.607  1.00  0.00           H
ATOM   1470  HB3 ASN X  96      12.745   4.599  -3.922  1.00  0.00           H
ATOM   1471  HB2 ASN X  96      14.182   3.708  -3.519  1.00  0.00           H
ATOM   1472 HD22 ASN X  96      16.005   5.008  -6.246  1.00  0.00           H
ATOM   1473 HD21 ASN X  96      15.711   3.728  -5.113  1.00  0.00           H
ATOM   1474  N   GLY X  97      13.653   4.759  -0.139  0.00  0.00           N
ATOM   1475  CA  GLY X  97      12.972   4.000   0.921  0.00  0.00           C
ATOM   1476  C   GLY X  97      13.254   2.456   0.957  0.00  0.00           C
ATOM   1477  O   GLY X  97      13.381   1.777   1.975  0.00  0.00           O
ATOM   1478  H   GLY X  97      14.516   5.248   0.055  1.00  0.00           H
ATOM   1479  HA3 GLY X  97      11.898   4.168   0.850  1.00  0.00           H
ATOM   1480  HA2 GLY X  97      13.221   4.433   1.890  1.00  0.00           H
ATOM   1481  N   LEU X  98      13.350   1.932  -0.251  0.00  0.00           N
ATOM   1482  CA  LEU X  98      13.592   0.497  -0.359  0.00  0.00           C
ATOM   1483  C   LEU X  98      15.014   0.135  -0.389  0.00  0.00           C
ATOM   1484  O   LEU X  98      15.868   0.997  -0.593  0.00  0.00           O
ATOM   1485  CB  LEU X  98      12.903   0.036  -1.671  0.00  0.00           C
ATOM   1486  CG  LEU X  98      11.359   0.094  -1.661  0.00  0.00           C
ATOM   1487  CD1 LEU X  98      10.783  -0.182  -3.067  0.00  0.00           C
ATOM   1488  CD2 LEU X  98      10.746  -0.826  -0.585  0.00  0.00           C
ATOM   1489  H   LEU X  98      13.256   2.522  -1.066  1.00  0.00           H
ATOM   1490  HA  LEU X  98      13.150   0.022   0.517  1.00  0.00           H
ATOM   1491  HB3 LEU X  98      13.215  -0.973  -1.919  1.00  0.00           H
ATOM   1492  HB2 LEU X  98      13.281   0.648  -2.493  1.00  0.00           H
ATOM   1493  HG  LEU X  98      11.070   1.117  -1.411  1.00  0.00           H
ATOM   1494 HD11 LEU X  98      10.146   0.641  -3.393  1.00  0.00           H
ATOM   1495 HD12 LEU X  98      11.567  -0.295  -3.817  1.00  0.00           H
ATOM   1496 HD13 LEU X  98      10.182  -1.090  -3.111  1.00  0.00           H
ATOM   1497 HD21 LEU X  98       9.910  -1.420  -0.953  1.00  0.00           H
ATOM   1498 HD22 LEU X  98      11.475  -1.523  -0.173  1.00  0.00           H
ATOM   1499 HD23 LEU X  98      10.367  -0.230   0.243  1.00  0.00           H
ATOM   1500  N   ILE X  99      15.309  -1.135  -0.125  0.00  0.00           N
ATOM   1501  CA  ILE X  99      16.659  -1.641  -0.073  0.00  0.00           C
ATOM   1502  C   ILE X  99      16.430  -2.853  -1.137  0.00  0.00           C
ATOM   1503  O   ILE X  99      15.865  -3.911  -0.879  0.00  0.00           O
ATOM   1504  CB  ILE X  99      17.285  -2.471   1.124  0.00  0.00           C
ATOM   1505  CG1 ILE X  99      16.857  -2.209   2.559  0.00  0.00           C
ATOM   1506  CG2 ILE X  99      18.819  -2.402   1.028  0.00  0.00           C
ATOM   1507  CD1 ILE X  99      17.157  -3.408   3.486  0.00  0.00           C
ATOM   1508  H   ILE X  99      14.568  -1.799   0.051  1.00  0.00           H
ATOM   1509  HA  ILE X  99      17.350  -0.906  -0.487  1.00  0.00           H
ATOM   1510  HB  ILE X  99      17.077  -3.533   1.030  1.00  0.00           H
ATOM   1511 HG13 ILE X  99      15.801  -1.978   2.594  1.00  0.00           H
ATOM   1512 HG12 ILE X  99      17.379  -1.332   2.931  1.00  0.00           H
ATOM   1513 HG21 ILE X  99      19.311  -2.994   1.798  1.00  0.00           H
ATOM   1514 HG22 ILE X  99      19.172  -2.761   0.064  1.00  0.00           H
ATOM   1515 HG23 ILE X  99      19.149  -1.372   1.148  1.00  0.00           H
ATOM   1516 HD11 ILE X  99      18.111  -3.277   3.997  1.00  0.00           H
ATOM   1517 HD12 ILE X  99      16.384  -3.498   4.241  1.00  0.00           H
ATOM   1518 HD13 ILE X  99      17.192  -4.368   2.973  1.00  0.00           H
ATOM   1519  N   SER X 100      16.867  -2.543  -2.349  0.00  0.00           N
ATOM   1520  CA  SER X 100      16.870  -3.479  -3.328  0.00  0.00           C
ATOM   1521  C   SER X 100      17.551  -4.751  -3.091  0.00  0.00           C
ATOM   1522  O   SER X 100      18.312  -4.785  -2.107  0.00  0.00           O
ATOM   1523  CB  SER X 100      17.320  -2.783  -4.644  0.00  0.00           C
ATOM   1524  OG  SER X 100      17.170  -3.564  -5.824  0.00  0.00           O
ATOM   1525  H   SER X 100      17.197  -1.608  -2.543  1.00  0.00           H
ATOM   1526  HA  SER X 100      15.821  -3.753  -3.441  1.00  0.00           H
ATOM   1527  HB3 SER X 100      18.368  -2.494  -4.571  1.00  0.00           H
ATOM   1528  HB2 SER X 100      16.755  -1.861  -4.794  1.00  0.00           H
ATOM   1529  HG  SER X 100      17.201  -2.962  -6.581  1.00  0.00           H
ATOM   1530  N   ALA X 101      17.358  -5.768  -3.906  0.00  0.00           N
ATOM   1531  CA  ALA X 101      18.077  -7.007  -3.717  0.00  0.00           C
ATOM   1532  C   ALA X 101      19.579  -6.780  -3.924  0.00  0.00           C
ATOM   1533  O   ALA X 101      20.394  -7.284  -3.155  0.00  0.00           O
ATOM   1534  CB  ALA X 101      17.654  -7.922  -4.900  0.00  0.00           C
ATOM   1535  H   ALA X 101      16.702  -5.685  -4.670  1.00  0.00           H
ATOM   1536  HA  ALA X 101      17.915  -7.350  -2.695  1.00  0.00           H
ATOM   1537  HB1 ALA X 101      18.100  -8.915  -4.829  1.00  0.00           H
ATOM   1538  HB2 ALA X 101      16.575  -8.035  -4.993  1.00  0.00           H
ATOM   1539  HB3 ALA X 101      17.974  -7.520  -5.863  1.00  0.00           H
ATOM   1540  N   ALA X 102      19.929  -5.972  -4.917  0.00  0.00           N
ATOM   1541  CA  ALA X 102      21.273  -5.622  -5.240  0.00  0.00           C
ATOM   1542  C   ALA X 102      21.937  -4.832  -4.071  0.00  0.00           C
ATOM   1543  O   ALA X 102      23.056  -5.083  -3.647  0.00  0.00           O
ATOM   1544  CB  ALA X 102      21.340  -4.871  -6.577  0.00  0.00           C
ATOM   1545  H   ALA X 102      19.220  -5.558  -5.505  1.00  0.00           H
ATOM   1546  HA  ALA X 102      21.814  -6.567  -5.298  1.00  0.00           H
ATOM   1547  HB1 ALA X 102      22.370  -4.605  -6.818  1.00  0.00           H
ATOM   1548  HB2 ALA X 102      20.963  -5.486  -7.393  1.00  0.00           H
ATOM   1549  HB3 ALA X 102      20.758  -3.949  -6.551  1.00  0.00           H
ATOM   1550  N   GLU X 103      21.199  -3.820  -3.615  0.00  0.00           N
ATOM   1551  CA  GLU X 103      21.690  -3.022  -2.512  0.00  0.00           C
ATOM   1552  C   GLU X 103      21.989  -3.851  -1.302  0.00  0.00           C
ATOM   1553  O   GLU X 103      23.055  -3.722  -0.682  0.00  0.00           O
ATOM   1554  CB  GLU X 103      20.618  -1.937  -2.312  0.00  0.00           C
ATOM   1555  CG  GLU X 103      20.561  -0.871  -3.439  0.00  0.00           C
ATOM   1556  CD  GLU X 103      19.419   0.145  -3.295  0.00  0.00           C
ATOM   1557  OE1 GLU X 103      18.277  -0.291  -3.044  0.00  0.00           O
ATOM   1558  OE2 GLU X 103      19.657   1.346  -3.543  0.00  0.00           O
ATOM   1559  H   GLU X 103      20.306  -3.615  -4.040  1.00  0.00           H
ATOM   1560  HA  GLU X 103      22.634  -2.581  -2.835  1.00  0.00           H
ATOM   1561  HB3 GLU X 103      20.787  -1.468  -1.364  1.00  0.00           H
ATOM   1562  HB2 GLU X 103      19.640  -2.407  -2.211  1.00  0.00           H
ATOM   1563  HG3 GLU X 103      20.451  -1.351  -4.412  1.00  0.00           H
ATOM   1564  HG2 GLU X 103      21.514  -0.345  -3.478  1.00  0.00           H
ATOM   1565  N   LEU X 104      21.079  -4.772  -0.993  0.00  0.00           N
ATOM   1566  CA  LEU X 104      21.293  -5.687   0.146  0.00  0.00           C
ATOM   1567  C   LEU X 104      22.500  -6.588  -0.134  0.00  0.00           C
ATOM   1568  O   LEU X 104      23.281  -6.797   0.788  0.00  0.00           O
ATOM   1569  CB  LEU X 104      20.073  -6.615   0.344  0.00  0.00           C
ATOM   1570  CG  LEU X 104      19.037  -6.119   1.357  0.00  0.00           C
ATOM   1571  CD1 LEU X 104      17.802  -7.035   1.317  0.00  0.00           C
ATOM   1572  CD2 LEU X 104      19.626  -5.994   2.780  0.00  0.00           C
ATOM   1573  H   LEU X 104      20.233  -4.850  -1.540  1.00  0.00           H
ATOM   1574  HA  LEU X 104      21.503  -5.092   1.036  1.00  0.00           H
ATOM   1575  HB3 LEU X 104      20.391  -7.604   0.685  1.00  0.00           H
ATOM   1576  HB2 LEU X 104      19.601  -6.794  -0.623  1.00  0.00           H
ATOM   1577  HG  LEU X 104      18.715  -5.135   1.025  1.00  0.00           H
ATOM   1578 HD11 LEU X 104      16.894  -6.448   1.171  1.00  0.00           H
ATOM   1579 HD12 LEU X 104      17.852  -7.754   0.501  1.00  0.00           H
ATOM   1580 HD13 LEU X 104      17.691  -7.618   2.229  1.00  0.00           H
ATOM   1581 HD21 LEU X 104      18.964  -6.396   3.548  1.00  0.00           H
ATOM   1582 HD22 LEU X 104      20.581  -6.513   2.877  1.00  0.00           H
ATOM   1583 HD23 LEU X 104      19.801  -4.951   3.037  1.00  0.00           H
ATOM   1584  N   ARG X 105      22.716  -7.054  -1.364  0.00  0.00           N
ATOM   1585  CA  ARG X 105      23.839  -7.764  -1.742  0.00  0.00           C
ATOM   1586  C   ARG X 105      25.142  -6.930  -1.462  0.00  0.00           C
ATOM   1587  O   ARG X 105      26.113  -7.446  -0.918  0.00  0.00           O
ATOM   1588  CB  ARG X 105      24.029  -8.140  -3.267  0.00  0.00           C
ATOM   1589  CG  ARG X 105      23.019  -8.947  -4.101  0.00  0.00           C
ATOM   1590  CD  ARG X 105      23.434  -9.130  -5.572  0.00  0.00           C
ATOM   1591  NE  ARG X 105      22.259  -9.359  -6.434  0.00  0.00           N
ATOM   1592  CZ  ARG X 105      22.261  -9.829  -7.690  0.00  0.00           C
ATOM   1593  NH1 ARG X 105      23.345 -10.381  -8.228  0.00  0.00           N
ATOM   1594  NH2 ARG X 105      21.152  -9.726  -8.421  0.00  0.00           N
ATOM   1595  H   ARG X 105      22.034  -6.894  -2.091  1.00  0.00           H
ATOM   1596  HA  ARG X 105      23.886  -8.626  -1.076  1.00  0.00           H
ATOM   1597  HB3 ARG X 105      24.973  -8.686  -3.349  1.00  0.00           H
ATOM   1598  HB2 ARG X 105      24.204  -7.228  -3.833  1.00  0.00           H
ATOM   1599  HG3 ARG X 105      22.023  -8.550  -4.063  1.00  0.00           H
ATOM   1600  HG2 ARG X 105      22.972  -9.942  -3.684  1.00  0.00           H
ATOM   1601  HD3 ARG X 105      24.006 -10.055  -5.628  1.00  0.00           H
ATOM   1602  HD2 ARG X 105      24.085  -8.340  -5.947  1.00  0.00           H
ATOM   1603  HE  ARG X 105      21.392  -8.999  -6.060  1.00  0.00           H
ATOM   1604 HH12 ARG X 105      23.389 -10.633  -9.202  1.00  0.00           H
ATOM   1605 HH11 ARG X 105      24.059 -10.854  -7.638  1.00  0.00           H
ATOM   1606 HH22 ARG X 105      21.103 -10.066  -9.371  1.00  0.00           H
ATOM   1607 HH21 ARG X 105      20.296  -9.332  -8.062  1.00  0.00           H
ATOM   1608  N   HID X 106      25.138  -5.651  -1.832  0.00  0.00           N
ATOM   1609  CA  HID X 106      26.215  -4.845  -1.566  0.00  0.00           C
ATOM   1610  C   HID X 106      26.551  -4.699  -0.121  0.00  0.00           C
ATOM   1611  O   HID X 106      27.718  -4.709   0.250  0.00  0.00           O
ATOM   1612  CB  HID X 106      25.941  -3.453  -2.202  0.00  0.00           C
ATOM   1613  CG  HID X 106      27.129  -2.529  -2.394  0.00  0.00           C
ATOM   1614  ND1 HID X 106      26.993  -1.257  -2.928  0.00  0.00           N
ATOM   1615  CD2 HID X 106      28.478  -2.670  -2.142  0.00  0.00           C
ATOM   1616  CE1 HID X 106      28.204  -0.700  -2.976  0.00  0.00           C
ATOM   1617  NE2 HID X 106      29.155  -1.504  -2.515  0.00  0.00           N
ATOM   1618  H   HID X 106      24.337  -5.267  -2.312  1.00  0.00           H
ATOM   1619  HA  HID X 106      27.087  -5.179  -2.128  1.00  0.00           H
ATOM   1620  HB3 HID X 106      25.207  -2.902  -1.615  1.00  0.00           H
ATOM   1621  HB2 HID X 106      25.494  -3.585  -3.189  1.00  0.00           H
ATOM   1622  HD1 HID X 106      26.137  -0.810  -3.238  1.00  0.00           H
ATOM   1623  HD2 HID X 106      29.013  -3.512  -1.721  1.00  0.00           H
ATOM   1624  HE1 HID X 106      28.390   0.298  -3.354  1.00  0.00           H
ATOM   1625  N   VAL X 107      25.521  -4.526   0.699  0.00  0.00           N
ATOM   1626  CA  VAL X 107      25.662  -4.426   2.141  0.00  0.00           C
ATOM   1627  C   VAL X 107      26.227  -5.620   2.791  0.00  0.00           C
ATOM   1628  O   VAL X 107      27.154  -5.479   3.598  0.00  0.00           O
ATOM   1629  CB  VAL X 107      24.286  -4.095   2.766  0.00  0.00           C
ATOM   1630  CG1 VAL X 107      24.173  -4.197   4.304  0.00  0.00           C
ATOM   1631  CG2 VAL X 107      23.881  -2.698   2.311  0.00  0.00           C
ATOM   1632  H   VAL X 107      24.585  -4.456   0.326  1.00  0.00           H
ATOM   1633  HA  VAL X 107      26.329  -3.589   2.350  1.00  0.00           H
ATOM   1634  HB  VAL X 107      23.548  -4.786   2.359  1.00  0.00           H
ATOM   1635 HG11 VAL X 107      23.212  -3.818   4.654  1.00  0.00           H
ATOM   1636 HG12 VAL X 107      24.242  -5.229   4.648  1.00  0.00           H
ATOM   1637 HG13 VAL X 107      24.955  -3.622   4.801  1.00  0.00           H
ATOM   1638 HG21 VAL X 107      22.844  -2.540   2.570  1.00  0.00           H
ATOM   1639 HG22 VAL X 107      24.505  -1.940   2.778  1.00  0.00           H
ATOM   1640 HG23 VAL X 107      23.963  -2.541   1.239  1.00  0.00           H
ATOM   1641  N   MET X 108      25.721  -6.811   2.471  0.00  0.00           N
ATOM   1642  CA  MET X 108      26.241  -8.065   2.976  0.00  0.00           C
ATOM   1643  C   MET X 108      27.717  -8.274   2.701  0.00  0.00           C
ATOM   1644  O   MET X 108      28.449  -8.682   3.597  0.00  0.00           O
ATOM   1645  CB  MET X 108      25.388  -9.214   2.400  0.00  0.00           C
ATOM   1646  CG  MET X 108      23.944  -9.236   2.942  0.00  0.00           C
ATOM   1647  SD  MET X 108      22.706  -9.980   1.841  0.00  0.00           S
ATOM   1648  CE  MET X 108      23.448 -11.607   1.579  0.00  0.00           C
ATOM   1649  H   MET X 108      24.932  -6.872   1.845  1.00  0.00           H
ATOM   1650  HA  MET X 108      26.117  -8.049   4.058  1.00  0.00           H
ATOM   1651  HB3 MET X 108      25.859 -10.167   2.648  1.00  0.00           H
ATOM   1652  HB2 MET X 108      25.381  -9.164   1.310  1.00  0.00           H
ATOM   1653  HG3 MET X 108      23.598  -8.225   3.157  1.00  0.00           H
ATOM   1654  HG2 MET X 108      23.924  -9.764   3.895  1.00  0.00           H
ATOM   1655  HE1 MET X 108      22.726 -12.281   1.122  1.00  0.00           H
ATOM   1656  HE2 MET X 108      24.311 -11.521   0.918  1.00  0.00           H
ATOM   1657  HE3 MET X 108      23.770 -12.042   2.526  1.00  0.00           H
ATOM   1658  N   THR X 109      28.187  -7.931   1.505  0.00  0.00           N
ATOM   1659  CA  THR X 109      29.560  -7.981   1.208  0.00  0.00           C
ATOM   1660  C   THR X 109      30.386  -7.052   2.077  0.00  0.00           C
ATOM   1661  O   THR X 109      31.445  -7.454   2.550  0.00  0.00           O
ATOM   1662  CB  THR X 109      29.800  -7.607  -0.285  0.00  0.00           C
ATOM   1663  OG1 THR X 109      29.090  -8.517  -1.113  0.00  0.00           O
ATOM   1664  CG2 THR X 109      31.268  -7.621  -0.754  0.00  0.00           C
ATOM   1665  H   THR X 109      27.553  -7.624   0.781  1.00  0.00           H
ATOM   1666  HA  THR X 109      29.923  -9.004   1.310  1.00  0.00           H
ATOM   1667  HB  THR X 109      29.398  -6.610  -0.478  1.00  0.00           H
ATOM   1668  HG1 THR X 109      29.109  -8.182  -2.019  1.00  0.00           H
ATOM   1669 HG21 THR X 109      31.345  -7.442  -1.828  1.00  0.00           H
ATOM   1670 HG22 THR X 109      31.857  -6.844  -0.266  1.00  0.00           H
ATOM   1671 HG23 THR X 109      31.744  -8.578  -0.541  1.00  0.00           H
ATOM   1672  N   ASN X 110      29.900  -5.845   2.359  0.00  0.00           N
ATOM   1673  CA  ASN X 110      30.510  -4.996   3.240  0.00  0.00           C
ATOM   1674  C   ASN X 110      30.645  -5.550   4.665  0.00  0.00           C
ATOM   1675  O   ASN X 110      31.698  -5.438   5.285  0.00  0.00           O
ATOM   1676  CB  ASN X 110      29.830  -3.599   3.274  0.00  0.00           C
ATOM   1677  CG  ASN X 110      29.930  -2.786   1.976  0.00  0.00           C
ATOM   1678  OD1 ASN X 110      30.853  -2.957   1.183  0.00  0.00           O
ATOM   1679  ND2 ASN X 110      29.005  -1.859   1.758  0.00  0.00           N
ATOM   1680  H   ASN X 110      29.050  -5.527   1.916  1.00  0.00           H
ATOM   1681  HA  ASN X 110      31.515  -4.799   2.866  1.00  0.00           H
ATOM   1682  HB3 ASN X 110      30.321  -2.992   4.037  1.00  0.00           H
ATOM   1683  HB2 ASN X 110      28.791  -3.668   3.591  1.00  0.00           H
ATOM   1684 HD22 ASN X 110      29.026  -1.312   0.909  1.00  0.00           H
ATOM   1685 HD21 ASN X 110      28.259  -1.693   2.418  1.00  0.00           H
ATOM   1686  N   LEU X 111      29.597  -6.203   5.163  0.00  0.00           N
ATOM   1687  CA  LEU X 111      29.683  -6.853   6.363  0.00  0.00           C
ATOM   1688  C   LEU X 111      30.430  -8.166   6.498  0.00  0.00           C
ATOM   1689  O   LEU X 111      30.567  -8.905   7.480  0.00  0.00           O
ATOM   1690  CB  LEU X 111      28.218  -7.111   6.821  0.00  0.00           C
ATOM   1691  CG  LEU X 111      27.363  -5.848   7.100  0.00  0.00           C
ATOM   1692  CD1 LEU X 111      25.886  -6.224   7.336  0.00  0.00           C
ATOM   1693  CD2 LEU X 111      27.922  -4.989   8.254  0.00  0.00           C
ATOM   1694  H   LEU X 111      28.726  -6.223   4.654  1.00  0.00           H
ATOM   1695  HA  LEU X 111      30.051  -6.156   7.117  1.00  0.00           H
ATOM   1696  HB3 LEU X 111      28.209  -7.716   7.731  1.00  0.00           H
ATOM   1697  HB2 LEU X 111      27.722  -7.726   6.067  1.00  0.00           H
ATOM   1698  HG  LEU X 111      27.373  -5.227   6.203  1.00  0.00           H
ATOM   1699 HD11 LEU X 111      25.224  -5.562   6.778  1.00  0.00           H
ATOM   1700 HD12 LEU X 111      25.662  -7.243   7.015  1.00  0.00           H
ATOM   1701 HD13 LEU X 111      25.600  -6.157   8.386  1.00  0.00           H
ATOM   1702 HD21 LEU X 111      27.141  -4.615   8.915  1.00  0.00           H
ATOM   1703 HD22 LEU X 111      28.627  -5.542   8.875  1.00  0.00           H
ATOM   1704 HD23 LEU X 111      28.448  -4.117   7.863  1.00  0.00           H
ATOM   1705  N   GLY X 112      30.997  -8.486   5.352  0.00  0.00           N
ATOM   1706  CA  GLY X 112      31.815  -9.704   5.379  0.00  0.00           C
ATOM   1707  C   GLY X 112      31.331 -10.889   4.754  0.00  0.00           C
ATOM   1708  O   GLY X 112      32.024 -11.558   3.993  0.00  0.00           O
ATOM   1709  H   GLY X 112      30.854  -7.906   4.538  1.00  0.00           H
ATOM   1710  HA3 GLY X 112      32.081  -9.930   6.411  1.00  0.00           H
ATOM   1711  HA2 GLY X 112      32.806  -9.476   4.985  1.00  0.00           H
ATOM   1712  N   GLU X 113      30.024 -11.076   4.886  0.00  0.00           N
ATOM   1713  CA  GLU X 113      29.229 -12.155   4.133  0.00  0.00           C
ATOM   1714  C   GLU X 113      29.382 -12.251   2.659  0.00  0.00           C
ATOM   1715  O   GLU X 113      28.700 -11.385   2.133  0.00  0.00           O
ATOM   1716  CB  GLU X 113      27.764 -12.127   4.634  0.00  0.00           C
ATOM   1717  CG  GLU X 113      27.648 -12.423   6.147  0.00  0.00           C
ATOM   1718  CD  GLU X 113      26.211 -12.455   6.654  0.00  0.00           C
ATOM   1719  OE1 GLU X 113      25.471 -11.480   6.417  0.00  0.00           O
ATOM   1720  OE2 GLU X 113      25.854 -13.443   7.326  0.00  0.00           O
ATOM   1721  H   GLU X 113      29.491 -10.491   5.513  1.00  0.00           H
ATOM   1722  HA  GLU X 113      29.674 -13.084   4.489  1.00  0.00           H
ATOM   1723  HB3 GLU X 113      27.154 -12.835   4.075  1.00  0.00           H
ATOM   1724  HB2 GLU X 113      27.333 -11.146   4.430  1.00  0.00           H
ATOM   1725  HG3 GLU X 113      28.187 -11.673   6.728  1.00  0.00           H
ATOM   1726  HG2 GLU X 113      28.122 -13.381   6.368  1.00  0.00           H
ATOM   1727  N   LYS X 114      30.003 -13.189   1.955  0.00  0.00           N
ATOM   1728  CA  LYS X 114      29.882 -12.952   0.534  0.00  0.00           C
ATOM   1729  C   LYS X 114      29.061 -14.241   0.184  0.00  0.00           C
ATOM   1730  O   LYS X 114      29.557 -15.257  -0.275  0.00  0.00           O
ATOM   1731  CB  LYS X 114      31.327 -13.085  -0.019  0.00  0.00           C
ATOM   1732  CG  LYS X 114      32.242 -11.926   0.429  0.00  0.00           C
ATOM   1733  CD  LYS X 114      33.744 -12.212   0.250  0.00  0.00           C
ATOM   1734  CE  LYS X 114      34.632 -11.350   1.170  0.00  0.00           C
ATOM   1735  NZ  LYS X 114      34.505 -11.730   2.591  0.00  0.00           N
ATOM   1736  H   LYS X 114      30.480 -13.943   2.429  1.00  0.00           H
ATOM   1737  HA  LYS X 114      29.662 -11.973   0.110  1.00  0.00           H
ATOM   1738  HB3 LYS X 114      31.304 -13.113  -1.110  1.00  0.00           H
ATOM   1739  HB2 LYS X 114      31.762 -14.037   0.293  1.00  0.00           H
ATOM   1740  HG3 LYS X 114      32.041 -11.675   1.466  1.00  0.00           H
ATOM   1741  HG2 LYS X 114      31.979 -11.027  -0.131  1.00  0.00           H
ATOM   1742  HD3 LYS X 114      34.018 -12.009  -0.787  1.00  0.00           H
ATOM   1743  HD2 LYS X 114      33.961 -13.269   0.406  1.00  0.00           H
ATOM   1744  HE3 LYS X 114      34.389 -10.294   1.049  1.00  0.00           H
ATOM   1745  HE2 LYS X 114      35.677 -11.465   0.878  1.00  0.00           H
ATOM   1746  HZ1 LYS X 114      35.103 -11.146   3.150  1.00  0.00           H
ATOM   1747  HZ2 LYS X 114      33.556 -11.630   2.935  1.00  0.00           H
ATOM   1748  HZ3 LYS X 114      34.791 -12.683   2.728  1.00  0.00           H
ATOM   1749  N   LEU X 115      27.734 -14.118   0.328  0.00  0.00           N
ATOM   1750  CA  LEU X 115      26.676 -14.809  -0.078  0.00  0.00           C
ATOM   1751  C   LEU X 115      26.240 -14.787  -1.594  0.00  0.00           C
ATOM   1752  O   LEU X 115      26.182 -13.759  -2.270  0.00  0.00           O
ATOM   1753  CB  LEU X 115      25.469 -14.453   0.832  0.00  0.00           C
ATOM   1754  CG  LEU X 115      25.253 -15.408   2.032  0.00  0.00           C
ATOM   1755  CD1 LEU X 115      26.424 -15.440   3.039  0.00  0.00           C
ATOM   1756  CD2 LEU X 115      23.900 -15.141   2.723  0.00  0.00           C
ATOM   1757  H   LEU X 115      27.351 -13.346   0.855  1.00  0.00           H
ATOM   1758  HA  LEU X 115      26.921 -15.850   0.132  1.00  0.00           H
ATOM   1759  HB3 LEU X 115      24.555 -14.480   0.235  1.00  0.00           H
ATOM   1760  HB2 LEU X 115      25.539 -13.425   1.185  1.00  0.00           H
ATOM   1761  HG  LEU X 115      25.176 -16.410   1.610  1.00  0.00           H
ATOM   1762 HD11 LEU X 115      26.107 -15.238   4.062  1.00  0.00           H
ATOM   1763 HD12 LEU X 115      26.897 -16.422   3.044  1.00  0.00           H
ATOM   1764 HD13 LEU X 115      27.201 -14.718   2.803  1.00  0.00           H
ATOM   1765 HD21 LEU X 115      23.387 -16.078   2.940  1.00  0.00           H
ATOM   1766 HD22 LEU X 115      24.008 -14.603   3.666  1.00  0.00           H
ATOM   1767 HD23 LEU X 115      23.227 -14.553   2.100  1.00  0.00           H
ATOM   1768  N   THR X 116      25.995 -15.989  -2.097  0.00  0.00           N
ATOM   1769  CA  THR X 116      25.567 -16.038  -3.444  0.00  0.00           C
ATOM   1770  C   THR X 116      24.253 -15.315  -3.661  0.00  0.00           C
ATOM   1771  O   THR X 116      23.327 -15.151  -2.870  0.00  0.00           O
ATOM   1772  CB  THR X 116      25.375 -17.526  -3.871  0.00  0.00           C
ATOM   1773  OG1 THR X 116      24.340 -18.185  -3.170  0.00  0.00           O
ATOM   1774  CG2 THR X 116      26.654 -18.371  -3.739  0.00  0.00           C
ATOM   1775  H   THR X 116      26.116 -16.811  -1.523  1.00  0.00           H
ATOM   1776  HA  THR X 116      26.341 -15.708  -4.137  1.00  0.00           H
ATOM   1777  HB  THR X 116      25.093 -17.545  -4.925  1.00  0.00           H
ATOM   1778  HG1 THR X 116      24.601 -18.210  -2.218  1.00  0.00           H
ATOM   1779 HG21 THR X 116      26.498 -19.382  -4.115  1.00  0.00           H
ATOM   1780 HG22 THR X 116      27.472 -17.934  -4.313  1.00  0.00           H
ATOM   1781 HG23 THR X 116      26.986 -18.454  -2.703  1.00  0.00           H
ATOM   1782  N   ASP X 117      24.266 -14.837  -4.902  0.00  0.00           N
ATOM   1783  CA  ASP X 117      23.143 -14.186  -5.598  0.00  0.00           C
ATOM   1784  C   ASP X 117      21.777 -14.858  -5.450  0.00  0.00           C
ATOM   1785  O   ASP X 117      20.689 -14.294  -5.581  0.00  0.00           O
ATOM   1786  CB  ASP X 117      23.425 -13.991  -7.111  0.00  0.00           C
ATOM   1787  CG  ASP X 117      24.741 -13.294  -7.453  0.00  0.00           C
ATOM   1788  OD1 ASP X 117      24.931 -12.135  -7.029  0.00  0.00           O
ATOM   1789  OD2 ASP X 117      25.526 -13.877  -8.227  0.00  0.00           O
ATOM   1790  H   ASP X 117      25.105 -14.905  -5.461  1.00  0.00           H
ATOM   1791  HA  ASP X 117      23.053 -13.177  -5.195  1.00  0.00           H
ATOM   1792  HB3 ASP X 117      22.616 -13.434  -7.589  1.00  0.00           H
ATOM   1793  HB2 ASP X 117      23.420 -14.967  -7.599  1.00  0.00           H
ATOM   1794  N   ASP X 118      21.901 -16.157  -5.192  0.00  0.00           N
ATOM   1795  CA  ASP X 118      20.704 -16.968  -4.981  0.00  0.00           C
ATOM   1796  C   ASP X 118      20.323 -16.761  -3.505  0.00  0.00           C
ATOM   1797  O   ASP X 118      19.161 -16.572  -3.162  0.00  0.00           O
ATOM   1798  CB  ASP X 118      20.898 -18.486  -5.244  0.00  0.00           C
ATOM   1799  CG  ASP X 118      21.365 -18.882  -6.644  0.00  0.00           C
ATOM   1800  OD1 ASP X 118      21.138 -18.125  -7.610  0.00  0.00           O
ATOM   1801  OD2 ASP X 118      21.861 -20.018  -6.787  0.00  0.00           O
ATOM   1802  H   ASP X 118      22.818 -16.577  -5.142  1.00  0.00           H
ATOM   1803  HA  ASP X 118      19.896 -16.647  -5.639  1.00  0.00           H
ATOM   1804  HB3 ASP X 118      19.957 -19.003  -5.043  1.00  0.00           H
ATOM   1805  HB2 ASP X 118      21.632 -18.869  -4.532  1.00  0.00           H
ATOM   1806  N   GLU X 119      21.326 -16.762  -2.629  0.00  0.00           N
ATOM   1807  CA  GLU X 119      21.084 -16.521  -1.310  0.00  0.00           C
ATOM   1808  C   GLU X 119      20.542 -15.125  -0.977  0.00  0.00           C
ATOM   1809  O   GLU X 119      19.697 -14.914  -0.109  0.00  0.00           O
ATOM   1810  CB  GLU X 119      22.331 -16.862  -0.452  0.00  0.00           C
ATOM   1811  CG  GLU X 119      22.654 -18.374  -0.409  0.00  0.00           C
ATOM   1812  CD  GLU X 119      24.059 -18.666   0.108  0.00  0.00           C
ATOM   1813  OE1 GLU X 119      25.022 -18.279  -0.589  0.00  0.00           O
ATOM   1814  OE2 GLU X 119      24.176 -19.320   1.163  0.00  0.00           O
ATOM   1815  H   GLU X 119      22.270 -16.943  -2.941  1.00  0.00           H
ATOM   1816  HA  GLU X 119      20.366 -17.259  -0.955  1.00  0.00           H
ATOM   1817  HB3 GLU X 119      22.166 -16.528   0.573  1.00  0.00           H
ATOM   1818  HB2 GLU X 119      23.203 -16.303  -0.780  1.00  0.00           H
ATOM   1819  HG3 GLU X 119      22.556 -18.822  -1.397  1.00  0.00           H
ATOM   1820  HG2 GLU X 119      21.920 -18.885   0.216  1.00  0.00           H
ATOM   1821  N   VAL X 120      21.025 -14.165  -1.764  0.00  0.00           N
ATOM   1822  CA  VAL X 120      20.521 -12.785  -1.605  0.00  0.00           C
ATOM   1823  C   VAL X 120      18.986 -12.690  -1.813  0.00  0.00           C
ATOM   1824  O   VAL X 120      18.246 -12.086  -1.044  0.00  0.00           O
ATOM   1825  CB  VAL X 120      21.325 -11.683  -2.315  0.00  0.00           C
ATOM   1826  CG1 VAL X 120      20.831 -10.294  -1.842  0.00  0.00           C
ATOM   1827  CG2 VAL X 120      22.836 -11.870  -2.017  0.00  0.00           C
ATOM   1828  H   VAL X 120      21.726 -14.385  -2.457  1.00  0.00           H
ATOM   1829  HA  VAL X 120      20.710 -12.504  -0.569  1.00  0.00           H
ATOM   1830  HB  VAL X 120      21.175 -11.745  -3.395  1.00  0.00           H
ATOM   1831 HG11 VAL X 120      19.874 -10.032  -2.295  1.00  0.00           H
ATOM   1832 HG12 VAL X 120      20.699 -10.259  -0.760  1.00  0.00           H
ATOM   1833 HG13 VAL X 120      21.518  -9.490  -2.071  1.00  0.00           H
ATOM   1834 HG21 VAL X 120      23.340 -12.354  -2.854  1.00  0.00           H
ATOM   1835 HG22 VAL X 120      23.352 -10.933  -1.815  1.00  0.00           H
ATOM   1836 HG23 VAL X 120      23.015 -12.497  -1.145  1.00  0.00           H
ATOM   1837  N   ASP X 121      18.520 -13.332  -2.883  0.00  0.00           N
ATOM   1838  CA  ASP X 121      17.104 -13.288  -3.134  0.00  0.00           C
ATOM   1839  C   ASP X 121      16.332 -14.028  -2.080  0.00  0.00           C
ATOM   1840  O   ASP X 121      15.235 -13.642  -1.682  0.00  0.00           O
ATOM   1841  CB  ASP X 121      16.677 -13.873  -4.511  0.00  0.00           C
ATOM   1842  CG  ASP X 121      17.199 -13.173  -5.764  0.00  0.00           C
ATOM   1843  OD1 ASP X 121      17.548 -11.978  -5.704  0.00  0.00           O
ATOM   1844  OD2 ASP X 121      17.099 -13.797  -6.841  0.00  0.00           O
ATOM   1845  H   ASP X 121      19.155 -13.831  -3.490  1.00  0.00           H
ATOM   1846  HA  ASP X 121      16.780 -12.247  -3.144  1.00  0.00           H
ATOM   1847  HB3 ASP X 121      15.587 -13.874  -4.575  1.00  0.00           H
ATOM   1848  HB2 ASP X 121      17.004 -14.914  -4.552  1.00  0.00           H
ATOM   1849  N   GLU X 122      16.948 -15.095  -1.577  0.00  0.00           N
ATOM   1850  CA  GLU X 122      16.287 -15.884  -0.490  0.00  0.00           C
ATOM   1851  C   GLU X 122      16.076 -14.965   0.769  0.00  0.00           C
ATOM   1852  O   GLU X 122      15.018 -14.973   1.389  0.00  0.00           O
ATOM   1853  CB  GLU X 122      17.123 -17.134  -0.126  0.00  0.00           C
ATOM   1854  CG  GLU X 122      17.066 -18.278  -1.164  0.00  0.00           C
ATOM   1855  CD  GLU X 122      15.723 -19.003  -1.205  0.00  0.00           C
ATOM   1856  OE1 GLU X 122      15.483 -19.848  -0.319  0.00  0.00           O
ATOM   1857  OE2 GLU X 122      14.929 -18.739  -2.129  0.00  0.00           O
ATOM   1858  H   GLU X 122      17.855 -15.367  -1.928  1.00  0.00           H
ATOM   1859  HA  GLU X 122      15.336 -16.290  -0.834  1.00  0.00           H
ATOM   1860  HB3 GLU X 122      16.785 -17.522   0.837  1.00  0.00           H
ATOM   1861  HB2 GLU X 122      18.161 -16.859   0.035  1.00  0.00           H
ATOM   1862  HG3 GLU X 122      17.846 -19.007  -0.942  1.00  0.00           H
ATOM   1863  HG2 GLU X 122      17.286 -17.897  -2.160  1.00  0.00           H
ATOM   1864  N   MET X 123      17.094 -14.181   1.118  0.00  0.00           N
ATOM   1865  CA  MET X 123      16.958 -13.307   2.173  0.00  0.00           C
ATOM   1866  C   MET X 123      15.918 -12.270   2.037  0.00  0.00           C
ATOM   1867  O   MET X 123      15.230 -11.965   3.003  0.00  0.00           O
ATOM   1868  CB  MET X 123      18.328 -12.664   2.490  0.00  0.00           C
ATOM   1869  CG  MET X 123      19.285 -13.642   3.197  0.00  0.00           C
ATOM   1870  SD  MET X 123      20.946 -13.009   3.555  0.00  0.00           S
ATOM   1871  CE  MET X 123      20.576 -11.569   4.596  0.00  0.00           C
ATOM   1872  H   MET X 123      17.965 -14.228   0.609  1.00  0.00           H
ATOM   1873  HA  MET X 123      16.744 -13.888   3.070  1.00  0.00           H
ATOM   1874  HB3 MET X 123      18.180 -11.804   3.143  1.00  0.00           H
ATOM   1875  HB2 MET X 123      18.793 -12.271   1.585  1.00  0.00           H
ATOM   1876  HG3 MET X 123      19.404 -14.543   2.595  1.00  0.00           H
ATOM   1877  HG2 MET X 123      18.844 -13.966   4.140  1.00  0.00           H
ATOM   1878  HE1 MET X 123      21.499 -11.154   5.000  1.00  0.00           H
ATOM   1879  HE2 MET X 123      20.085 -10.787   4.017  1.00  0.00           H
ATOM   1880  HE3 MET X 123      19.930 -11.848   5.429  1.00  0.00           H
ATOM   1881  N   ILE X 124      15.796 -11.705   0.841  0.00  0.00           N
ATOM   1882  CA  ILE X 124      14.771 -10.745   0.497  0.00  0.00           C
ATOM   1883  C   ILE X 124      13.322 -11.223   0.672  0.00  0.00           C
ATOM   1884  O   ILE X 124      12.455 -10.584   1.247  0.00  0.00           O
ATOM   1885  CB  ILE X 124      14.850 -10.222  -0.951  0.00  0.00           C
ATOM   1886  CG1 ILE X 124      16.181  -9.523  -1.171  0.00  0.00           C
ATOM   1887  CG2 ILE X 124      13.703  -9.273  -1.416  0.00  0.00           C
ATOM   1888  CD1 ILE X 124      16.477  -9.516  -2.650  0.00  0.00           C
ATOM   1889  H   ILE X 124      16.444 -11.940   0.103  1.00  0.00           H
ATOM   1890  HA  ILE X 124      14.903  -9.894   1.165  1.00  0.00           H
ATOM   1891  HB  ILE X 124      14.813 -11.100  -1.595  1.00  0.00           H
ATOM   1892 HG13 ILE X 124      17.004  -9.989  -0.638  1.00  0.00           H
ATOM   1893 HG12 ILE X 124      16.127  -8.502  -0.794  1.00  0.00           H
ATOM   1894 HG21 ILE X 124      13.875  -8.884  -2.419  1.00  0.00           H
ATOM   1895 HG22 ILE X 124      12.733  -9.768  -1.462  1.00  0.00           H
ATOM   1896 HG23 ILE X 124      13.605  -8.416  -0.748  1.00  0.00           H
ATOM   1897 HD11 ILE X 124      17.547  -9.618  -2.819  1.00  0.00           H
ATOM   1898 HD12 ILE X 124      15.971 -10.289  -3.224  1.00  0.00           H
ATOM   1899 HD13 ILE X 124      16.090  -8.576  -3.027  1.00  0.00           H
ATOM   1900  N   ARG X 125      13.094 -12.405   0.100  0.00  0.00           N
ATOM   1901  CA  ARG X 125      11.759 -13.002   0.224  0.00  0.00           C
ATOM   1902  C   ARG X 125      11.350 -13.297   1.588  0.00  0.00           C
ATOM   1903  O   ARG X 125      10.163 -13.122   1.831  0.00  0.00           O
ATOM   1904  CB  ARG X 125      11.736 -14.297  -0.622  0.00  0.00           C
ATOM   1905  CG  ARG X 125      11.846 -14.052  -2.139  0.00  0.00           C
ATOM   1906  CD  ARG X 125      12.056 -15.349  -2.936  0.00  0.00           C
ATOM   1907  NE  ARG X 125      11.911 -15.135  -4.384  0.00  0.00           N
ATOM   1908  CZ  ARG X 125      10.765 -15.129  -5.081  0.00  0.00           C
ATOM   1909  NH1 ARG X 125       9.597 -15.354  -4.475  0.00  0.00           N
ATOM   1910  NH2 ARG X 125      10.796 -14.896  -6.392  0.00  0.00           N
ATOM   1911  H   ARG X 125      13.832 -12.873  -0.406  1.00  0.00           H
ATOM   1912  HA  ARG X 125      11.026 -12.340  -0.236  1.00  0.00           H
ATOM   1913  HB3 ARG X 125      10.804 -14.840  -0.443  1.00  0.00           H
ATOM   1914  HB2 ARG X 125      12.538 -14.963  -0.295  1.00  0.00           H
ATOM   1915  HG3 ARG X 125      12.736 -13.444  -2.298  1.00  0.00           H
ATOM   1916  HG2 ARG X 125      11.016 -13.461  -2.530  1.00  0.00           H
ATOM   1917  HD3 ARG X 125      11.509 -16.209  -2.548  1.00  0.00           H
ATOM   1918  HD2 ARG X 125      13.112 -15.604  -2.831  1.00  0.00           H
ATOM   1919  HE  ARG X 125      12.782 -14.945  -4.866  1.00  0.00           H
ATOM   1920 HH12 ARG X 125       8.720 -15.356  -4.977  1.00  0.00           H
ATOM   1921 HH11 ARG X 125       9.541 -15.548  -3.488  1.00  0.00           H
ATOM   1922 HH22 ARG X 125       9.960 -14.882  -6.957  1.00  0.00           H
ATOM   1923 HH21 ARG X 125      11.658 -14.725  -6.891  1.00  0.00           H
ATOM   1924  N   GLU X 126      12.236 -13.685   2.499  0.00  0.00           N
ATOM   1925  CA  GLU X 126      12.092 -13.827   3.893  0.00  0.00           C
ATOM   1926  C   GLU X 126      11.608 -12.645   4.668  0.00  0.00           C
ATOM   1927  O   GLU X 126      10.708 -12.887   5.469  0.00  0.00           O
ATOM   1928  CB  GLU X 126      13.359 -14.444   4.528  0.00  0.00           C
ATOM   1929  CG  GLU X 126      13.523 -15.951   4.224  0.00  0.00           C
ATOM   1930  CD  GLU X 126      14.751 -16.594   4.870  0.00  0.00           C
ATOM   1931  OE1 GLU X 126      15.571 -15.881   5.482  0.00  0.00           O
ATOM   1932  OE2 GLU X 126      14.862 -17.833   4.787  0.00  0.00           O
ATOM   1933  H   GLU X 126      13.174 -13.931   2.218  1.00  0.00           H
ATOM   1934  HA  GLU X 126      11.336 -14.600   4.033  1.00  0.00           H
ATOM   1935  HB3 GLU X 126      13.336 -14.311   5.612  1.00  0.00           H
ATOM   1936  HB2 GLU X 126      14.246 -13.914   4.190  1.00  0.00           H
ATOM   1937  HG3 GLU X 126      13.568 -16.121   3.149  1.00  0.00           H
ATOM   1938  HG2 GLU X 126      12.642 -16.488   4.578  1.00  0.00           H
ATOM   1939  N   ALA X 127      12.056 -11.411   4.444  0.00  0.00           N
ATOM   1940  CA  ALA X 127      11.639 -10.234   4.978  0.00  0.00           C
ATOM   1941  C   ALA X 127      10.725  -9.360   4.130  0.00  0.00           C
ATOM   1942  O   ALA X 127      10.344  -8.275   4.536  0.00  0.00           O
ATOM   1943  CB  ALA X 127      12.789  -9.478   5.576  0.00  0.00           C
ATOM   1944  H   ALA X 127      12.813 -11.259   3.793  1.00  0.00           H
ATOM   1945  HA  ALA X 127      10.979 -10.559   5.782  1.00  0.00           H
ATOM   1946  HB1 ALA X 127      12.645  -8.396   5.562  1.00  0.00           H
ATOM   1947  HB2 ALA X 127      12.832  -9.791   6.617  1.00  0.00           H
ATOM   1948  HB3 ALA X 127      13.731  -9.700   5.074  1.00  0.00           H
ATOM   1949  N   ASP X 128      10.319  -9.860   2.964  0.00  0.00           N
ATOM   1950  CA  ASP X 128       9.357  -9.201   2.155  0.00  0.00           C
ATOM   1951  C   ASP X 128       8.104  -8.586   2.588  0.00  0.00           C
ATOM   1952  O   ASP X 128       7.838  -7.401   2.438  0.00  0.00           O
ATOM   1953  CB  ASP X 128       9.442  -9.697   0.679  0.00  0.00           C
ATOM   1954  CG  ASP X 128       8.282  -9.403  -0.268  0.00  0.00           C
ATOM   1955  OD1 ASP X 128       7.174  -9.898   0.018  0.00  0.00           O
ATOM   1956  OD2 ASP X 128       8.534  -8.826  -1.345  0.00  0.00           O
ATOM   1957  H   ASP X 128      10.698 -10.734   2.629  1.00  0.00           H
ATOM   1958  HA  ASP X 128       9.897  -8.255   2.183  1.00  0.00           H
ATOM   1959  HB3 ASP X 128       9.613 -10.770   0.647  1.00  0.00           H
ATOM   1960  HB2 ASP X 128      10.335  -9.258   0.234  1.00  0.00           H
ATOM   1961  N   ILE X 129       7.245  -9.457   3.111  0.00  0.00           N
ATOM   1962  CA  ILE X 129       5.862  -9.139   3.487  0.00  0.00           C
ATOM   1963  C   ILE X 129       4.883  -8.618   2.422  0.00  0.00           C
ATOM   1964  O   ILE X 129       3.928  -9.282   2.013  0.00  0.00           O
ATOM   1965  CB  ILE X 129       5.760  -8.437   4.883  0.00  0.00           C
ATOM   1966  CG1 ILE X 129       6.368  -9.353   5.980  0.00  0.00           C
ATOM   1967  CG2 ILE X 129       4.340  -7.992   5.301  0.00  0.00           C
ATOM   1968  CD1 ILE X 129       6.681  -8.645   7.304  0.00  0.00           C
ATOM   1969  H   ILE X 129       7.531 -10.412   3.274  1.00  0.00           H
ATOM   1970  HA  ILE X 129       5.473 -10.151   3.606  1.00  0.00           H
ATOM   1971  HB  ILE X 129       6.377  -7.537   4.836  1.00  0.00           H
ATOM   1972 HG13 ILE X 129       7.300  -9.798   5.637  1.00  0.00           H
ATOM   1973 HG12 ILE X 129       5.696 -10.191   6.170  1.00  0.00           H
ATOM   1974 HG21 ILE X 129       4.343  -7.533   6.290  1.00  0.00           H
ATOM   1975 HG22 ILE X 129       3.925  -7.246   4.623  1.00  0.00           H
ATOM   1976 HG23 ILE X 129       3.652  -8.838   5.331  1.00  0.00           H
ATOM   1977 HD11 ILE X 129       7.367  -9.237   7.910  1.00  0.00           H
ATOM   1978 HD12 ILE X 129       7.153  -7.677   7.134  1.00  0.00           H
ATOM   1979 HD13 ILE X 129       5.782  -8.484   7.897  1.00  0.00           H
ATOM   1980  N   ASP X 130       5.074  -7.340   2.102  0.00  0.00           N
ATOM   1981  CA  ASP X 130       4.185  -6.650   1.171  0.00  0.00           C
ATOM   1982  C   ASP X 130       4.100  -7.081  -0.316  0.00  0.00           C
ATOM   1983  O   ASP X 130       3.329  -6.548  -1.122  0.00  0.00           O
ATOM   1984  CB  ASP X 130       4.504  -5.119   1.154  0.00  0.00           C
ATOM   1985  CG  ASP X 130       4.151  -4.323   2.415  0.00  0.00           C
ATOM   1986  OD1 ASP X 130       3.302  -4.770   3.212  0.00  0.00           O
ATOM   1987  OD2 ASP X 130       4.616  -3.170   2.512  0.00  0.00           O
ATOM   1988  H   ASP X 130       5.845  -6.829   2.507  1.00  0.00           H
ATOM   1989  HA  ASP X 130       3.180  -6.615   1.592  1.00  0.00           H
ATOM   1990  HB3 ASP X 130       3.979  -4.619   0.337  1.00  0.00           H
ATOM   1991  HB2 ASP X 130       5.572  -4.999   0.962  1.00  0.00           H
ATOM   1992  N   GLY X 131       5.075  -7.907  -0.696  0.00  0.00           N
ATOM   1993  CA  GLY X 131       5.350  -8.358  -1.976  0.00  0.00           C
ATOM   1994  C   GLY X 131       6.061  -7.541  -3.093  0.00  0.00           C
ATOM   1995  O   GLY X 131       6.314  -8.113  -4.154  0.00  0.00           O
ATOM   1996  H   GLY X 131       5.718  -8.278  -0.012  1.00  0.00           H
ATOM   1997  HA3 GLY X 131       4.436  -8.783  -2.392  1.00  0.00           H
ATOM   1998  HA2 GLY X 131       5.841  -9.329  -1.898  1.00  0.00           H
ATOM   1999  N   ASP X 132       6.430  -6.294  -2.891  0.00  0.00           N
ATOM   2000  CA  ASP X 132       7.189  -5.562  -3.767  0.00  0.00           C
ATOM   2001  C   ASP X 132       8.612  -5.908  -4.278  0.00  0.00           C
ATOM   2002  O   ASP X 132       9.252  -5.124  -4.990  0.00  0.00           O
ATOM   2003  CB  ASP X 132       7.353  -4.124  -3.150  0.00  0.00           C
ATOM   2004  CG  ASP X 132       6.076  -3.325  -2.859  0.00  0.00           C
ATOM   2005  OD1 ASP X 132       5.057  -3.522  -3.552  0.00  0.00           O
ATOM   2006  OD2 ASP X 132       6.146  -2.409  -2.018  0.00  0.00           O
ATOM   2007  H   ASP X 132       6.152  -5.816  -2.046  1.00  0.00           H
ATOM   2008  HA  ASP X 132       6.569  -5.263  -4.612  1.00  0.00           H
ATOM   2009  HB3 ASP X 132       7.943  -3.472  -3.797  1.00  0.00           H
ATOM   2010  HB2 ASP X 132       7.913  -4.218  -2.217  1.00  0.00           H
ATOM   2011  N   GLY X 133       9.106  -7.058  -3.817  0.00  0.00           N
ATOM   2012  CA  GLY X 133      10.421  -7.531  -3.989  0.00  0.00           C
ATOM   2013  C   GLY X 133      11.548  -6.645  -3.537  0.00  0.00           C
ATOM   2014  O   GLY X 133      12.567  -6.488  -4.209  0.00  0.00           O
ATOM   2015  H   GLY X 133       8.517  -7.684  -3.287  1.00  0.00           H
ATOM   2016  HA3 GLY X 133      10.572  -7.796  -5.036  1.00  0.00           H
ATOM   2017  HA2 GLY X 133      10.516  -8.505  -3.508  1.00  0.00           H
ATOM   2018  N   HID X 134      11.309  -5.992  -2.405  0.00  0.00           N
ATOM   2019  CA  HID X 134      12.242  -5.105  -1.774  0.00  0.00           C
ATOM   2020  C   HID X 134      11.844  -4.958  -0.291  0.00  0.00           C
ATOM   2021  O   HID X 134      10.714  -5.179   0.140  0.00  0.00           O
ATOM   2022  CB  HID X 134      12.103  -3.667  -2.362  0.00  0.00           C
ATOM   2023  CG  HID X 134      12.429  -3.344  -3.807  0.00  0.00           C
ATOM   2024  ND1 HID X 134      11.590  -3.627  -4.874  0.00  0.00           N
ATOM   2025  CD2 HID X 134      13.466  -2.622  -4.357  0.00  0.00           C
ATOM   2026  CE1 HID X 134      12.154  -3.143  -5.981  0.00  0.00           C
ATOM   2027  NE2 HID X 134      13.297  -2.511  -5.740  0.00  0.00           N
ATOM   2028  H   HID X 134      10.424  -6.106  -1.934  1.00  0.00           H
ATOM   2029  HA  HID X 134      13.265  -5.464  -1.878  1.00  0.00           H
ATOM   2030  HB3 HID X 134      12.751  -3.023  -1.770  1.00  0.00           H
ATOM   2031  HB2 HID X 134      11.092  -3.298  -2.184  1.00  0.00           H
ATOM   2032  HD1 HID X 134      10.712  -4.159  -4.856  1.00  0.00           H
ATOM   2033  HD2 HID X 134      14.303  -2.151  -3.860  1.00  0.00           H
ATOM   2034  HE1 HID X 134      11.719  -3.247  -6.966  1.00  0.00           H
ATOM   2035  N   ILE X 135      12.857  -4.575   0.476  0.00  0.00           N
ATOM   2036  CA  ILE X 135      12.753  -4.406   1.911  0.00  0.00           C
ATOM   2037  C   ILE X 135      12.762  -2.856   2.183  0.00  0.00           C
ATOM   2038  O   ILE X 135      13.596  -2.098   1.699  0.00  0.00           O
ATOM   2039  CB  ILE X 135      13.967  -5.094   2.600  0.00  0.00           C
ATOM   2040  CG1 ILE X 135      13.958  -6.608   2.259  0.00  0.00           C
ATOM   2041  CG2 ILE X 135      13.984  -4.887   4.128  0.00  0.00           C
ATOM   2042  CD1 ILE X 135      14.978  -7.446   3.030  0.00  0.00           C
ATOM   2043  H   ILE X 135      13.758  -4.384   0.063  1.00  0.00           H
ATOM   2044  HA  ILE X 135      11.874  -4.899   2.328  1.00  0.00           H
ATOM   2045  HB  ILE X 135      14.882  -4.657   2.199  1.00  0.00           H
ATOM   2046 HG13 ILE X 135      14.128  -6.757   1.192  1.00  0.00           H
ATOM   2047 HG12 ILE X 135      12.966  -7.018   2.460  1.00  0.00           H
ATOM   2048 HG21 ILE X 135      14.882  -5.291   4.594  1.00  0.00           H
ATOM   2049 HG22 ILE X 135      13.959  -3.834   4.398  1.00  0.00           H
ATOM   2050 HG23 ILE X 135      13.138  -5.380   4.595  1.00  0.00           H
ATOM   2051 HD11 ILE X 135      15.378  -8.252   2.424  1.00  0.00           H
ATOM   2052 HD12 ILE X 135      15.829  -6.853   3.363  1.00  0.00           H
ATOM   2053 HD13 ILE X 135      14.516  -7.892   3.906  1.00  0.00           H
ATOM   2054  N   ASN X 136      11.742  -2.442   2.923  0.00  0.00           N
ATOM   2055  CA  ASN X 136      11.600  -1.139   3.369  0.00  0.00           C
ATOM   2056  C   ASN X 136      12.093  -1.085   4.739  0.00  0.00           C
ATOM   2057  O   ASN X 136      12.287  -2.136   5.343  0.00  0.00           O
ATOM   2058  CB  ASN X 136      10.129  -0.660   3.244  0.00  0.00           C
ATOM   2059  CG  ASN X 136       9.952   0.854   3.056  0.00  0.00           C
ATOM   2060  OD1 ASN X 136      10.644   1.667   3.663  0.00  0.00           O
ATOM   2061  ND2 ASN X 136       8.982   1.266   2.246  0.00  0.00           N
ATOM   2062  H   ASN X 136      11.016  -3.091   3.190  1.00  0.00           H
ATOM   2063  HA  ASN X 136      12.317  -0.561   2.787  1.00  0.00           H
ATOM   2064  HB3 ASN X 136       9.530  -0.999   4.090  1.00  0.00           H
ATOM   2065  HB2 ASN X 136       9.686  -1.133   2.366  1.00  0.00           H
ATOM   2066 HD22 ASN X 136       8.813   2.252   2.109  1.00  0.00           H
ATOM   2067 HD21 ASN X 136       8.384   0.609   1.766  1.00  0.00           H
ATOM   2068  N   TYR X 137      12.409   0.106   5.275  0.00  0.00           N
ATOM   2069  CA  TYR X 137      12.900   0.207   6.626  0.00  0.00           C
ATOM   2070  C   TYR X 137      12.299  -0.644   7.722  0.00  0.00           C
ATOM   2071  O   TYR X 137      13.057  -1.315   8.429  0.00  0.00           O
ATOM   2072  CB  TYR X 137      12.956   1.705   7.028  0.00  0.00           C
ATOM   2073  CG  TYR X 137      13.505   1.893   8.428  0.00  0.00           C
ATOM   2074  CD1 TYR X 137      12.610   1.963   9.510  0.00  0.00           C
ATOM   2075  CD2 TYR X 137      14.890   1.764   8.666  0.00  0.00           C
ATOM   2076  CE1 TYR X 137      13.095   1.765  10.806  0.00  0.00           C
ATOM   2077  CE2 TYR X 137      15.382   1.631   9.975  0.00  0.00           C
ATOM   2078  CZ  TYR X 137      14.471   1.591  11.042  0.00  0.00           C
ATOM   2079  OH  TYR X 137      14.885   1.350  12.314  0.00  0.00           O
ATOM   2080  H   TYR X 137      12.304   0.949   4.730  1.00  0.00           H
ATOM   2081  HA  TYR X 137      13.949  -0.086   6.575  1.00  0.00           H
ATOM   2082  HB3 TYR X 137      11.961   2.148   6.971  1.00  0.00           H
ATOM   2083  HB2 TYR X 137      13.580   2.269   6.335  1.00  0.00           H
ATOM   2084  HD1 TYR X 137      11.545   2.036   9.347  1.00  0.00           H
ATOM   2085  HD2 TYR X 137      15.577   1.685   7.843  1.00  0.00           H
ATOM   2086  HE1 TYR X 137      12.396   1.709  11.624  1.00  0.00           H
ATOM   2087  HE2 TYR X 137      16.441   1.487  10.134  1.00  0.00           H
ATOM   2088  HH  TYR X 137      15.830   1.406  12.489  1.00  0.00           H
ATOM   2089  N   GLU X 138      10.979  -0.724   7.814  0.00  0.00           N
ATOM   2090  CA  GLU X 138      10.284  -1.553   8.712  0.00  0.00           C
ATOM   2091  C   GLU X 138      10.633  -3.039   8.640  0.00  0.00           C
ATOM   2092  O   GLU X 138      10.900  -3.723   9.616  0.00  0.00           O
ATOM   2093  CB  GLU X 138       8.774  -1.227   8.647  0.00  0.00           C
ATOM   2094  CG  GLU X 138       7.915  -1.905   9.739  0.00  0.00           C
ATOM   2095  CD  GLU X 138       6.491  -1.354   9.851  0.00  0.00           C
ATOM   2096  OE1 GLU X 138       5.819  -1.687  10.848  0.00  0.00           O
ATOM   2097  OE2 GLU X 138       6.064  -0.562   8.987  0.00  0.00           O
ATOM   2098  H   GLU X 138      10.396  -0.162   7.210  1.00  0.00           H
ATOM   2099  HA  GLU X 138      10.591  -1.229   9.707  1.00  0.00           H
ATOM   2100  HB3 GLU X 138       8.381  -1.512   7.669  1.00  0.00           H
ATOM   2101  HB2 GLU X 138       8.647  -0.146   8.723  1.00  0.00           H
ATOM   2102  HG3 GLU X 138       8.402  -1.784  10.709  1.00  0.00           H
ATOM   2103  HG2 GLU X 138       7.857  -2.979   9.554  1.00  0.00           H
ATOM   2104  N   GLU X 139      10.582  -3.529   7.401  0.00  0.00           N
ATOM   2105  CA  GLU X 139      10.927  -4.953   7.190  0.00  0.00           C
ATOM   2106  C   GLU X 139      12.376  -5.238   7.606  0.00  0.00           C
ATOM   2107  O   GLU X 139      12.613  -6.271   8.222  0.00  0.00           O
ATOM   2108  CB  GLU X 139      10.657  -5.297   5.712  0.00  0.00           C
ATOM   2109  CG  GLU X 139       9.169  -5.515   5.346  0.00  0.00           C
ATOM   2110  CD  GLU X 139       8.251  -4.340   5.660  0.00  0.00           C
ATOM   2111  OE1 GLU X 139       8.380  -3.299   4.986  0.00  0.00           O
ATOM   2112  OE2 GLU X 139       7.468  -4.467   6.624  0.00  0.00           O
ATOM   2113  H   GLU X 139      10.312  -2.932   6.633  1.00  0.00           H
ATOM   2114  HA  GLU X 139      10.260  -5.570   7.792  1.00  0.00           H
ATOM   2115  HB3 GLU X 139      11.218  -6.190   5.451  1.00  0.00           H
ATOM   2116  HB2 GLU X 139      11.052  -4.509   5.073  1.00  0.00           H
ATOM   2117  HG3 GLU X 139       8.796  -6.401   5.862  1.00  0.00           H
ATOM   2118  HG2 GLU X 139       9.089  -5.739   4.282  1.00  0.00           H
ATOM   2119  N   PHE X 140      13.321  -4.335   7.349  0.00  0.00           N
ATOM   2120  CA  PHE X 140      14.588  -4.426   7.804  0.00  0.00           C
ATOM   2121  C   PHE X 140      14.721  -4.550   9.335  0.00  0.00           C
ATOM   2122  O   PHE X 140      15.449  -5.393   9.849  0.00  0.00           O
ATOM   2123  CB  PHE X 140      15.500  -3.321   7.266  0.00  0.00           C
ATOM   2124  CG  PHE X 140      16.975  -3.565   7.570  0.00  0.00           C
ATOM   2125  CD1 PHE X 140      17.607  -2.925   8.657  0.00  0.00           C
ATOM   2126  CD2 PHE X 140      17.682  -4.554   6.853  0.00  0.00           C
ATOM   2127  CE1 PHE X 140      18.919  -3.245   8.978  0.00  0.00           C
ATOM   2128  CE2 PHE X 140      18.989  -4.867   7.197  0.00  0.00           C
ATOM   2129  CZ  PHE X 140      19.604  -4.217   8.259  0.00  0.00           C
ATOM   2130  H   PHE X 140      13.106  -3.525   6.785  1.00  0.00           H
ATOM   2131  HA  PHE X 140      15.023  -5.325   7.369  1.00  0.00           H
ATOM   2132  HB3 PHE X 140      15.210  -2.340   7.641  1.00  0.00           H
ATOM   2133  HB2 PHE X 140      15.382  -3.277   6.187  1.00  0.00           H
ATOM   2134  HD1 PHE X 140      17.073  -2.192   9.245  1.00  0.00           H
ATOM   2135  HD2 PHE X 140      17.206  -5.080   6.037  1.00  0.00           H
ATOM   2136  HE1 PHE X 140      19.405  -2.747   9.805  1.00  0.00           H
ATOM   2137  HE2 PHE X 140      19.525  -5.623   6.641  1.00  0.00           H
ATOM   2138  HZ  PHE X 140      20.621  -4.466   8.524  1.00  0.00           H
ATOM   2139  N   VAL X 141      13.965  -3.731  10.063  0.00  0.00           N
ATOM   2140  CA  VAL X 141      13.970  -3.826  11.462  0.00  0.00           C
ATOM   2141  C   VAL X 141      13.444  -5.224  11.947  0.00  0.00           C
ATOM   2142  O   VAL X 141      14.011  -5.855  12.832  0.00  0.00           O
ATOM   2143  CB  VAL X 141      13.115  -2.737  12.168  0.00  0.00           C
ATOM   2144  CG1 VAL X 141      12.901  -2.924  13.690  0.00  0.00           C
ATOM   2145  CG2 VAL X 141      13.730  -1.368  11.936  0.00  0.00           C
ATOM   2146  H   VAL X 141      13.386  -3.040   9.608  1.00  0.00           H
ATOM   2147  HA  VAL X 141      15.018  -3.784  11.759  1.00  0.00           H
ATOM   2148  HB  VAL X 141      12.126  -2.724  11.710  1.00  0.00           H
ATOM   2149 HG11 VAL X 141      12.406  -2.057  14.128  1.00  0.00           H
ATOM   2150 HG12 VAL X 141      12.269  -3.783  13.918  1.00  0.00           H
ATOM   2151 HG13 VAL X 141      13.850  -3.059  14.209  1.00  0.00           H
ATOM   2152 HG21 VAL X 141      13.119  -0.594  12.397  1.00  0.00           H
ATOM   2153 HG22 VAL X 141      14.731  -1.310  12.363  1.00  0.00           H
ATOM   2154 HG23 VAL X 141      13.808  -1.136  10.876  1.00  0.00           H
ATOM   2155  N   ARG X 142      12.365  -5.694  11.324  0.00  0.00           N
ATOM   2156  CA  ARG X 142      11.884  -6.971  11.647  0.00  0.00           C
ATOM   2157  C   ARG X 142      12.799  -8.110  11.321  0.00  0.00           C
ATOM   2158  O   ARG X 142      12.931  -9.029  12.123  0.00  0.00           O
ATOM   2159  CB  ARG X 142      10.468  -7.159  11.046  0.00  0.00           C
ATOM   2160  CG  ARG X 142       9.432  -6.207  11.684  0.00  0.00           C
ATOM   2161  CD  ARG X 142       7.960  -6.503  11.344  0.00  0.00           C
ATOM   2162  NE  ARG X 142       7.533  -6.027  10.016  0.00  0.00           N
ATOM   2163  CZ  ARG X 142       6.275  -6.097   9.551  0.00  0.00           C
ATOM   2164  NH1 ARG X 142       5.319  -6.695  10.267  0.00  0.00           N
ATOM   2165  NH2 ARG X 142       5.955  -5.563   8.376  0.00  0.00           N
ATOM   2166  H   ARG X 142      11.900  -5.132  10.625  1.00  0.00           H
ATOM   2167  HA  ARG X 142      11.741  -6.986  12.727  1.00  0.00           H
ATOM   2168  HB3 ARG X 142      10.148  -8.184  11.244  1.00  0.00           H
ATOM   2169  HB2 ARG X 142      10.479  -7.052   9.960  1.00  0.00           H
ATOM   2170  HG3 ARG X 142       9.666  -5.194  11.360  1.00  0.00           H
ATOM   2171  HG2 ARG X 142       9.532  -6.190  12.770  1.00  0.00           H
ATOM   2172  HD3 ARG X 142       7.306  -6.148  12.141  1.00  0.00           H
ATOM   2173  HD2 ARG X 142       7.828  -7.584  11.299  1.00  0.00           H
ATOM   2174  HE  ARG X 142       8.231  -5.558   9.451  1.00  0.00           H
ATOM   2175 HH12 ARG X 142       4.364  -6.750   9.947  1.00  0.00           H
ATOM   2176 HH11 ARG X 142       5.512  -7.114  11.162  1.00  0.00           H
ATOM   2177 HH22 ARG X 142       5.016  -5.575   8.015  1.00  0.00           H
ATOM   2178 HH21 ARG X 142       6.642  -5.104   7.720  1.00  0.00           H
ATOM   2179  N   MET X 143      13.524  -8.034  10.207  0.00  0.00           N
ATOM   2180  CA  MET X 143      14.516  -8.971   9.901  0.00  0.00           C
ATOM   2181  C   MET X 143      15.655  -9.055  10.914  0.00  0.00           C
ATOM   2182  O   MET X 143      16.070 -10.153  11.271  0.00  0.00           O
ATOM   2183  CB  MET X 143      15.457  -8.542   8.710  0.00  0.00           C
ATOM   2184  CG  MET X 143      15.008  -8.550   7.287  0.00  0.00           C
ATOM   2185  SD  MET X 143      16.257  -7.871   6.161  0.00  0.00           S
ATOM   2186  CE  MET X 143      17.181  -9.370   5.720  0.00  0.00           C
ATOM   2187  H   MET X 143      13.366  -7.283   9.552  1.00  0.00           H
ATOM   2188  HA  MET X 143      14.052  -9.953   9.816  1.00  0.00           H
ATOM   2189  HB3 MET X 143      16.336  -9.195   8.665  1.00  0.00           H
ATOM   2190  HB2 MET X 143      15.871  -7.549   8.877  1.00  0.00           H
ATOM   2191  HG3 MET X 143      14.096  -7.971   7.194  1.00  0.00           H
ATOM   2192  HG2 MET X 143      14.854  -9.592   7.021  1.00  0.00           H
ATOM   2193  HE1 MET X 143      17.994  -9.122   5.037  1.00  0.00           H
ATOM   2194  HE2 MET X 143      17.607  -9.838   6.607  1.00  0.00           H
ATOM   2195  HE3 MET X 143      16.529 -10.090   5.223  1.00  0.00           H
ATOM   2196  N   MET X 144      16.110  -7.922  11.443  0.00  0.00           N
ATOM   2197  CA  MET X 144      17.008  -7.904  12.466  0.00  0.00           C
ATOM   2198  C   MET X 144      16.617  -8.632  13.732  0.00  0.00           C
ATOM   2199  O   MET X 144      17.425  -9.329  14.335  0.00  0.00           O
ATOM   2200  CB  MET X 144      17.379  -6.450  12.862  0.00  0.00           C
ATOM   2201  CG  MET X 144      18.208  -5.655  11.846  0.00  0.00           C
ATOM   2202  SD  MET X 144      18.489  -3.934  12.363  0.00  0.00           S
ATOM   2203  CE  MET X 144      19.718  -4.156  13.679  0.00  0.00           C
ATOM   2204  H   MET X 144      15.790  -7.033  11.085  1.00  0.00           H
ATOM   2205  HA  MET X 144      17.930  -8.356  12.100  1.00  0.00           H
ATOM   2206  HB3 MET X 144      17.957  -6.478  13.787  1.00  0.00           H
ATOM   2207  HB2 MET X 144      16.484  -5.882  13.111  1.00  0.00           H
ATOM   2208  HG3 MET X 144      17.715  -5.641  10.875  1.00  0.00           H
ATOM   2209  HG2 MET X 144      19.173  -6.138  11.685  1.00  0.00           H
ATOM   2210  HE1 MET X 144      20.053  -3.186  14.047  1.00  0.00           H
ATOM   2211  HE2 MET X 144      19.298  -4.708  14.519  1.00  0.00           H
ATOM   2212  HE3 MET X 144      20.588  -4.698  13.307  1.00  0.00           H
ATOM   2213  N   VAL X 145      15.377  -8.415  14.154  0.00  0.00           N
ATOM   2214  CA  VAL X 145      14.809  -9.124  15.211  0.00  0.00           C
ATOM   2215  C   VAL X 145      14.788 -10.611  15.245  0.00  0.00           C
ATOM   2216  O   VAL X 145      15.146 -11.384  16.234  0.00  0.00           O
ATOM   2217  CB  VAL X 145      13.377  -8.554  15.529  0.00  0.00           C
ATOM   2218  CG1 VAL X 145      12.503  -9.361  16.519  0.00  0.00           C
ATOM   2219  CG2 VAL X 145      13.458  -7.098  16.033  0.00  0.00           C
ATOM   2220  H   VAL X 145      14.805  -7.714  13.704  1.00  0.00           H
ATOM   2221  HA  VAL X 145      15.387  -8.831  16.088  1.00  0.00           H
ATOM   2222  HB  VAL X 145      12.815  -8.524  14.596  1.00  0.00           H
ATOM   2223 HG11 VAL X 145      11.575  -8.834  16.742  1.00  0.00           H
ATOM   2224 HG12 VAL X 145      12.212 -10.333  16.118  1.00  0.00           H
ATOM   2225 HG13 VAL X 145      13.020  -9.526  17.464  1.00  0.00           H
ATOM   2226 HG21 VAL X 145      12.465  -6.669  16.164  1.00  0.00           H
ATOM   2227 HG22 VAL X 145      13.972  -7.039  16.993  1.00  0.00           H
ATOM   2228 HG23 VAL X 145      13.993  -6.451  15.340  1.00  0.00           H
ATOM   2229  N   SER X 146      14.334 -11.045  14.113  0.00  0.00           N
ATOM   2230  CA  SER X 146      14.145 -12.547  14.033  0.00  0.00           C
ATOM   2231  C   SER X 146      15.545 -13.192  14.156  0.00  0.00           C
ATOM   2232  O   SER X 146      15.803 -14.262  14.727  0.00  0.00           O
ATOM   2233  CB  SER X 146      13.414 -12.957  12.727  0.00  0.00           C
ATOM   2234  OG  SER X 146      14.114 -12.670  11.521  0.00  0.00           O
ATOM   2235  H   SER X 146      14.135 -10.395  13.366  1.00  0.00           H
ATOM   2236  HA  SER X 146      13.516 -12.879  14.858  1.00  0.00           H
ATOM   2237  HB3 SER X 146      12.444 -12.460  12.686  1.00  0.00           H
ATOM   2238  HB2 SER X 146      13.196 -14.027  12.751  1.00  0.00           H
ATOM   2239  HG  SER X 146      13.560 -12.958  10.784  1.00  0.00           H
ATOM   2240  HXT SER X 146      16.343 -12.622  13.676  1.00  0.00           H
END
ATOM      1  N   GLU X   1      26.812   4.390  35.633  0.00  0.00           N
ATOM      2  CA  GLU X   1      27.495   5.013  34.421  0.00  0.00           C
ATOM      3  C   GLU X   1      27.564   6.397  34.483  0.00  0.00           C
ATOM      4  O   GLU X   1      26.616   7.032  34.961  0.00  0.00           O
ATOM      5  CB  GLU X   1      26.681   4.561  33.164  0.00  0.00           C
ATOM      6  CG  GLU X   1      27.270   4.966  31.785  0.00  0.00           C
ATOM      7  CD  GLU X   1      26.496   4.402  30.596  0.00  0.00           C
ATOM      8  OE1 GLU X   1      25.305   4.067  30.749  0.00  0.00           O
ATOM      9  OE2 GLU X   1      27.097   4.301  29.508  0.00  0.00           O
ATOM     10  H1  GLU X   1      27.403   4.498  36.445  1.00  0.00           H
ATOM     11  H2  GLU X   1      25.928   4.850  35.796  1.00  0.00           H
ATOM     12  H3  GLU X   1      26.653   3.407  35.462  1.00  0.00           H
ATOM     13  HA  GLU X   1      28.462   4.558  34.207  1.00  0.00           H
ATOM     14  HB3 GLU X   1      25.653   4.926  33.227  1.00  0.00           H
ATOM     15  HB2 GLU X   1      26.598   3.473  33.170  1.00  0.00           H
ATOM     16  HG3 GLU X   1      28.305   4.625  31.714  1.00  0.00           H
ATOM     17  HG2 GLU X   1      27.294   6.052  31.680  1.00  0.00           H
ATOM     18  N   GLN X   2      28.734   6.952  34.175  0.00  0.00           N
ATOM     19  CA  GLN X   2      28.755   8.336  34.304  0.00  0.00           C
ATOM     20  C   GLN X   2      28.567   9.544  33.716  0.00  0.00           C
ATOM     21  O   GLN X   2      29.325   9.934  32.826  0.00  0.00           O
ATOM     22  CB  GLN X   2      30.309   8.401  34.703  0.00  0.00           C
ATOM     23  CG  GLN X   2      30.966   9.698  35.293  0.00  0.00           C
ATOM     24  CD  GLN X   2      30.286  10.231  36.557  0.00  0.00           C
ATOM     25  OE1 GLN X   2      30.443   9.664  37.635  0.00  0.00           O
ATOM     26  NE2 GLN X   2      29.520  11.309  36.446  0.00  0.00           N
ATOM     27  H   GLN X   2      29.506   6.371  33.880  1.00  0.00           H
ATOM     28  HA  GLN X   2      28.572   8.516  35.364  1.00  0.00           H
ATOM     29  HB3 GLN X   2      30.920   8.087  33.854  1.00  0.00           H
ATOM     30  HB2 GLN X   2      30.521   7.658  35.479  1.00  0.00           H
ATOM     31  HG3 GLN X   2      31.045  10.495  34.553  1.00  0.00           H
ATOM     32  HG2 GLN X   2      32.000   9.470  35.555  1.00  0.00           H
ATOM     33 HE22 GLN X   2      29.062  11.698  37.257  1.00  0.00           H
ATOM     34 HE21 GLN X   2      29.345  11.756  35.548  1.00  0.00           H
ATOM     35  N   LEU X   3      27.328  10.047  33.873  0.00  0.00           N
ATOM     36  CA  LEU X   3      26.945  11.102  32.933  0.00  0.00           C
ATOM     37  C   LEU X   3      27.775  12.234  32.918  0.00  0.00           C
ATOM     38  O   LEU X   3      28.375  12.503  33.951  0.00  0.00           O
ATOM     39  CB  LEU X   3      25.497  11.554  33.271  0.00  0.00           C
ATOM     40  CG  LEU X   3      24.404  10.477  33.076  0.00  0.00           C
ATOM     41  CD1 LEU X   3      23.046  10.966  33.627  0.00  0.00           C
ATOM     42  CD2 LEU X   3      24.300  10.007  31.607  0.00  0.00           C
ATOM     43  H   LEU X   3      26.729   9.693  34.604  1.00  0.00           H
ATOM     44  HA  LEU X   3      26.924  10.677  31.929  1.00  0.00           H
ATOM     45  HB3 LEU X   3      25.224  12.421  32.665  1.00  0.00           H
ATOM     46  HB2 LEU X   3      25.474  11.907  34.305  1.00  0.00           H
ATOM     47  HG  LEU X   3      24.680   9.607  33.674  1.00  0.00           H
ATOM     48 HD11 LEU X   3      22.646  10.263  34.358  1.00  0.00           H
ATOM     49 HD12 LEU X   3      23.127  11.932  34.129  1.00  0.00           H
ATOM     50 HD13 LEU X   3      22.289  11.085  32.852  1.00  0.00           H
ATOM     51 HD21 LEU X   3      23.268   9.895  31.272  1.00  0.00           H
ATOM     52 HD22 LEU X   3      24.783  10.700  30.917  1.00  0.00           H
ATOM     53 HD23 LEU X   3      24.778   9.035  31.480  1.00  0.00           H
ATOM     54  N   THR X   4      27.967  12.888  31.783  0.00  0.00           N
ATOM     55  CA  THR X   4      28.891  13.989  31.703  0.00  0.00           C
ATOM     56  C   THR X   4      28.085  15.327  31.800  0.00  0.00           C
ATOM     57  O   THR X   4      26.949  15.574  31.396  0.00  0.00           O
ATOM     58  CB  THR X   4      29.629  13.957  30.332  0.00  0.00           C
ATOM     59  OG1 THR X   4      28.776  14.085  29.206  0.00  0.00           O
ATOM     60  CG2 THR X   4      30.456  12.674  30.136  0.00  0.00           C
ATOM     61  H   THR X   4      27.459  12.619  30.953  1.00  0.00           H
ATOM     62  HA  THR X   4      29.718  13.922  32.409  1.00  0.00           H
ATOM     63  HB  THR X   4      30.321  14.800  30.301  1.00  0.00           H
ATOM     64  HG1 THR X   4      29.332  14.305  28.444  1.00  0.00           H
ATOM     65 HG21 THR X   4      31.020  12.702  29.203  1.00  0.00           H
ATOM     66 HG22 THR X   4      31.175  12.548  30.945  1.00  0.00           H
ATOM     67 HG23 THR X   4      29.829  11.783  30.118  1.00  0.00           H
ATOM     68  N   GLU X   5      28.819  16.205  32.486  0.00  0.00           N
ATOM     69  CA  GLU X   5      28.409  17.486  32.761  0.00  0.00           C
ATOM     70  C   GLU X   5      27.609  18.255  31.705  0.00  0.00           C
ATOM     71  O   GLU X   5      26.650  18.990  31.923  0.00  0.00           O
ATOM     72  CB  GLU X   5      29.613  18.323  33.245  0.00  0.00           C
ATOM     73  CG  GLU X   5      30.331  17.740  34.486  0.00  0.00           C
ATOM     74  CD  GLU X   5      31.471  18.613  35.012  0.00  0.00           C
ATOM     75  OE1 GLU X   5      31.922  19.529  34.297  0.00  0.00           O
ATOM     76  OE2 GLU X   5      31.915  18.361  36.149  0.00  0.00           O
ATOM     77  H   GLU X   5      29.730  15.941  32.835  1.00  0.00           H
ATOM     78  HA  GLU X   5      27.728  17.385  33.607  1.00  0.00           H
ATOM     79  HB3 GLU X   5      29.276  19.335  33.476  1.00  0.00           H
ATOM     80  HB2 GLU X   5      30.331  18.431  32.429  1.00  0.00           H
ATOM     81  HG3 GLU X   5      30.745  16.756  34.265  1.00  0.00           H
ATOM     82  HG2 GLU X   5      29.607  17.598  35.290  1.00  0.00           H
ATOM     83  N   GLU X   6      28.122  18.063  30.491  0.00  0.00           N
ATOM     84  CA  GLU X   6      27.428  18.698  29.385  0.00  0.00           C
ATOM     85  C   GLU X   6      25.985  18.077  29.313  0.00  0.00           C
ATOM     86  O   GLU X   6      24.917  18.684  29.282  0.00  0.00           O
ATOM     87  CB  GLU X   6      28.221  18.568  28.070  0.00  0.00           C
ATOM     88  CG  GLU X   6      29.624  19.207  28.140  0.00  0.00           C
ATOM     89  CD  GLU X   6      30.375  19.105  26.818  0.00  0.00           C
ATOM     90  OE1 GLU X   6      30.896  18.014  26.514  0.00  0.00           O
ATOM     91  OE2 GLU X   6      30.447  20.121  26.099  0.00  0.00           O
ATOM     92  H   GLU X   6      28.953  17.501  30.378  1.00  0.00           H
ATOM     93  HA  GLU X   6      27.300  19.744  29.661  1.00  0.00           H
ATOM     94  HB3 GLU X   6      27.651  19.037  27.268  1.00  0.00           H
ATOM     95  HB2 GLU X   6      28.313  17.517  27.794  1.00  0.00           H
ATOM     96  HG3 GLU X   6      30.226  18.732  28.915  1.00  0.00           H
ATOM     97  HG2 GLU X   6      29.538  20.258  28.422  1.00  0.00           H
ATOM     98  N   GLN X   7      26.074  16.757  29.366  0.00  0.00           N
ATOM     99  CA  GLN X   7      24.883  15.971  29.297  0.00  0.00           C
ATOM    100  C   GLN X   7      23.911  16.377  30.341  0.00  0.00           C
ATOM    101  O   GLN X   7      22.715  16.474  30.138  0.00  0.00           O
ATOM    102  CB  GLN X   7      25.097  14.440  29.232  0.00  0.00           C
ATOM    103  CG  GLN X   7      25.686  13.960  27.897  0.00  0.00           C
ATOM    104  CD  GLN X   7      25.903  12.448  27.912  0.00  0.00           C
ATOM    105  OE1 GLN X   7      25.029  11.679  27.524  0.00  0.00           O
ATOM    106  NE2 GLN X   7      27.064  12.012  28.378  0.00  0.00           N
ATOM    107  H   GLN X   7      26.977  16.315  29.456  1.00  0.00           H
ATOM    108  HA  GLN X   7      24.417  16.224  28.345  1.00  0.00           H
ATOM    109  HB3 GLN X   7      24.133  13.946  29.367  1.00  0.00           H
ATOM    110  HB2 GLN X   7      25.705  14.077  30.055  1.00  0.00           H
ATOM    111  HG3 GLN X   7      26.625  14.468  27.684  1.00  0.00           H
ATOM    112  HG2 GLN X   7      25.010  14.212  27.077  1.00  0.00           H
ATOM    113 HE22 GLN X   7      27.288  11.028  28.395  1.00  0.00           H
ATOM    114 HE21 GLN X   7      27.765  12.693  28.682  1.00  0.00           H
ATOM    115  N   ILE X   8      24.461  16.716  31.498  0.00  0.00           N
ATOM    116  CA  ILE X   8      23.620  17.217  32.566  0.00  0.00           C
ATOM    117  C   ILE X   8      23.140  18.651  32.209  0.00  0.00           C
ATOM    118  O   ILE X   8      21.975  18.971  32.427  0.00  0.00           O
ATOM    119  CB  ILE X   8      24.389  17.232  33.924  0.00  0.00           C
ATOM    120  CG1 ILE X   8      24.835  15.802  34.323  0.00  0.00           C
ATOM    121  CG2 ILE X   8      23.603  17.877  35.089  0.00  0.00           C
ATOM    122  CD1 ILE X   8      25.867  15.757  35.462  0.00  0.00           C
ATOM    123  H   ILE X   8      25.458  16.623  31.629  1.00  0.00           H
ATOM    124  HA  ILE X   8      22.765  16.558  32.714  1.00  0.00           H
ATOM    125  HB  ILE X   8      25.288  17.831  33.787  1.00  0.00           H
ATOM    126 HG13 ILE X   8      25.265  15.277  33.471  1.00  0.00           H
ATOM    127 HG12 ILE X   8      23.959  15.217  34.606  1.00  0.00           H
ATOM    128 HG21 ILE X   8      24.167  17.842  36.021  1.00  0.00           H
ATOM    129 HG22 ILE X   8      23.382  18.928  34.901  1.00  0.00           H
ATOM    130 HG23 ILE X   8      22.656  17.364  35.259  1.00  0.00           H
ATOM    131 HD11 ILE X   8      26.597  14.964  35.292  1.00  0.00           H
ATOM    132 HD12 ILE X   8      26.418  16.692  35.555  1.00  0.00           H
ATOM    133 HD13 ILE X   8      25.385  15.559  36.419  1.00  0.00           H
ATOM    134  N   ALA X   9      23.997  19.473  31.608  0.00  0.00           N
ATOM    135  CA  ALA X   9      23.628  20.706  31.127  0.00  0.00           C
ATOM    136  C   ALA X   9      22.505  20.648  30.074  0.00  0.00           C
ATOM    137  O   ALA X   9      21.552  21.418  30.127  0.00  0.00           O
ATOM    138  CB  ALA X   9      24.842  21.500  30.612  0.00  0.00           C
ATOM    139  H   ALA X   9      24.962  19.199  31.491  1.00  0.00           H
ATOM    140  HA  ALA X   9      23.271  21.302  31.967  1.00  0.00           H
ATOM    141  HB1 ALA X   9      24.563  22.538  30.427  1.00  0.00           H
ATOM    142  HB2 ALA X   9      25.654  21.510  31.339  1.00  0.00           H
ATOM    143  HB3 ALA X   9      25.235  21.112  29.673  1.00  0.00           H
ATOM    144  N   GLU X  10      22.601  19.707  29.136  0.00  0.00           N
ATOM    145  CA  GLU X  10      21.607  19.530  28.221  0.00  0.00           C
ATOM    146  C   GLU X  10      20.218  19.181  28.850  0.00  0.00           C
ATOM    147  O   GLU X  10      19.172  19.728  28.518  0.00  0.00           O
ATOM    148  CB  GLU X  10      22.017  18.461  27.184  0.00  0.00           C
ATOM    149  CG  GLU X  10      23.201  18.884  26.283  0.00  0.00           C
ATOM    150  CD  GLU X  10      23.600  17.840  25.241  0.00  0.00           C
ATOM    151  OE1 GLU X  10      22.991  16.753  25.192  0.00  0.00           O
ATOM    152  OE2 GLU X  10      24.522  18.135  24.454  0.00  0.00           O
ATOM    153  H   GLU X  10      23.418  19.114  29.098  1.00  0.00           H
ATOM    154  HA  GLU X  10      21.496  20.464  27.670  1.00  0.00           H
ATOM    155  HB3 GLU X  10      21.158  18.232  26.550  1.00  0.00           H
ATOM    156  HB2 GLU X  10      22.264  17.529  27.693  1.00  0.00           H
ATOM    157  HG3 GLU X  10      24.079  19.109  26.887  1.00  0.00           H
ATOM    158  HG2 GLU X  10      22.946  19.806  25.761  1.00  0.00           H
ATOM    159  N   PHE X  11      20.259  18.261  29.812  0.00  0.00           N
ATOM    160  CA  PHE X  11      19.039  17.926  30.474  0.00  0.00           C
ATOM    161  C   PHE X  11      18.471  19.067  31.302  0.00  0.00           C
ATOM    162  O   PHE X  11      17.264  19.280  31.287  0.00  0.00           O
ATOM    163  CB  PHE X  11      19.372  16.627  31.274  0.00  0.00           C
ATOM    164  CG  PHE X  11      18.921  16.444  32.711  0.00  0.00           C
ATOM    165  CD1 PHE X  11      17.597  16.072  33.002  0.00  0.00           C
ATOM    166  CD2 PHE X  11      19.811  16.699  33.773  0.00  0.00           C
ATOM    167  CE1 PHE X  11      17.196  15.918  34.324  0.00  0.00           C
ATOM    168  CE2 PHE X  11      19.404  16.501  35.082  0.00  0.00           C
ATOM    169  CZ  PHE X  11      18.099  16.119  35.358  0.00  0.00           C
ATOM    170  H   PHE X  11      21.136  17.823  30.055  1.00  0.00           H
ATOM    171  HA  PHE X  11      18.300  17.595  29.743  1.00  0.00           H
ATOM    172  HB3 PHE X  11      20.449  16.463  31.308  1.00  0.00           H
ATOM    173  HB2 PHE X  11      19.006  15.773  30.707  1.00  0.00           H
ATOM    174  HD1 PHE X  11      16.911  15.890  32.190  1.00  0.00           H
ATOM    175  HD2 PHE X  11      20.820  17.020  33.581  1.00  0.00           H
ATOM    176  HE1 PHE X  11      16.186  15.626  34.557  1.00  0.00           H
ATOM    177  HE2 PHE X  11      20.106  16.654  35.887  1.00  0.00           H
ATOM    178  HZ  PHE X  11      17.782  15.983  36.382  1.00  0.00           H
ATOM    179  N   LYS X  12      19.320  19.858  31.954  0.00  0.00           N
ATOM    180  CA  LYS X  12      18.905  21.007  32.624  0.00  0.00           C
ATOM    181  C   LYS X  12      18.190  22.035  31.692  0.00  0.00           C
ATOM    182  O   LYS X  12      17.143  22.581  32.027  0.00  0.00           O
ATOM    183  CB  LYS X  12      20.066  21.649  33.411  0.00  0.00           C
ATOM    184  CG  LYS X  12      20.397  20.914  34.721  0.00  0.00           C
ATOM    185  CD  LYS X  12      21.587  21.542  35.464  0.00  0.00           C
ATOM    186  CE  LYS X  12      21.827  20.916  36.852  0.00  0.00           C
ATOM    187  NZ  LYS X  12      22.971  21.527  37.553  0.00  0.00           N
ATOM    188  H   LYS X  12      20.305  19.633  31.975  1.00  0.00           H
ATOM    189  HA  LYS X  12      18.136  20.669  33.319  1.00  0.00           H
ATOM    190  HB3 LYS X  12      19.789  22.671  33.676  1.00  0.00           H
ATOM    191  HB2 LYS X  12      20.949  21.737  32.778  1.00  0.00           H
ATOM    192  HG3 LYS X  12      20.600  19.862  34.519  1.00  0.00           H
ATOM    193  HG2 LYS X  12      19.515  20.937  35.362  1.00  0.00           H
ATOM    194  HD3 LYS X  12      21.421  22.616  35.569  1.00  0.00           H
ATOM    195  HD2 LYS X  12      22.483  21.431  34.851  1.00  0.00           H
ATOM    196  HE3 LYS X  12      22.003  19.843  36.757  1.00  0.00           H
ATOM    197  HE2 LYS X  12      20.937  21.033  37.473  1.00  0.00           H
ATOM    198  HZ1 LYS X  12      23.091  21.096  38.454  1.00  0.00           H
ATOM    199  HZ2 LYS X  12      23.822  21.409  37.035  1.00  0.00           H
ATOM    200  HZ3 LYS X  12      22.816  22.509  37.701  1.00  0.00           H
ATOM    201  N   GLU X  13      18.757  22.263  30.508  0.00  0.00           N
ATOM    202  CA  GLU X  13      18.147  23.092  29.597  0.00  0.00           C
ATOM    203  C   GLU X  13      16.708  22.601  29.177  0.00  0.00           C
ATOM    204  O   GLU X  13      15.719  23.326  29.131  0.00  0.00           O
ATOM    205  CB  GLU X  13      19.045  23.312  28.361  0.00  0.00           C
ATOM    206  CG  GLU X  13      20.266  24.218  28.645  0.00  0.00           C
ATOM    207  CD  GLU X  13      21.162  24.465  27.432  0.00  0.00           C
ATOM    208  OE1 GLU X  13      20.841  23.998  26.321  0.00  0.00           O
ATOM    209  OE2 GLU X  13      22.179  25.167  27.600  0.00  0.00           O
ATOM    210  H   GLU X  13      19.638  21.826  30.277  1.00  0.00           H
ATOM    211  HA  GLU X  13      18.037  24.072  30.063  1.00  0.00           H
ATOM    212  HB3 GLU X  13      18.453  23.760  27.560  1.00  0.00           H
ATOM    213  HB2 GLU X  13      19.387  22.352  27.974  1.00  0.00           H
ATOM    214  HG3 GLU X  13      20.875  23.792  29.441  1.00  0.00           H
ATOM    215  HG2 GLU X  13      19.921  25.185  29.010  1.00  0.00           H
ATOM    216  N   ALA X  14      16.646  21.304  28.879  0.00  0.00           N
ATOM    217  CA  ALA X  14      15.371  20.789  28.517  0.00  0.00           C
ATOM    218  C   ALA X  14      14.355  20.821  29.665  0.00  0.00           C
ATOM    219  O   ALA X  14      13.195  21.178  29.489  0.00  0.00           O
ATOM    220  CB  ALA X  14      15.550  19.346  28.014  0.00  0.00           C
ATOM    221  H   ALA X  14      17.481  20.737  28.917  1.00  0.00           H
ATOM    222  HA  ALA X  14      14.979  21.365  27.678  1.00  0.00           H
ATOM    223  HB1 ALA X  14      14.593  18.916  27.716  1.00  0.00           H
ATOM    224  HB2 ALA X  14      16.210  19.307  27.148  1.00  0.00           H
ATOM    225  HB3 ALA X  14      15.972  18.699  28.786  1.00  0.00           H
ATOM    226  N   PHE X  15      14.820  20.502  30.871  0.00  0.00           N
ATOM    227  CA  PHE X  15      13.961  20.583  32.005  0.00  0.00           C
ATOM    228  C   PHE X  15      13.485  22.037  32.286  0.00  0.00           C
ATOM    229  O   PHE X  15      12.316  22.258  32.584  0.00  0.00           O
ATOM    230  CB  PHE X  15      14.693  19.890  33.201  0.00  0.00           C
ATOM    231  CG  PHE X  15      14.675  20.457  34.613  0.00  0.00           C
ATOM    232  CD1 PHE X  15      15.576  21.479  34.983  0.00  0.00           C
ATOM    233  CD2 PHE X  15      13.731  20.002  35.555  0.00  0.00           C
ATOM    234  CE1 PHE X  15      15.566  21.986  36.275  0.00  0.00           C
ATOM    235  CE2 PHE X  15      13.735  20.523  36.842  0.00  0.00           C
ATOM    236  CZ  PHE X  15      14.652  21.505  37.203  0.00  0.00           C
ATOM    237  H   PHE X  15      15.779  20.203  30.980  1.00  0.00           H
ATOM    238  HA  PHE X  15      13.085  19.960  31.823  1.00  0.00           H
ATOM    239  HB3 PHE X  15      15.754  19.814  32.998  1.00  0.00           H
ATOM    240  HB2 PHE X  15      14.351  18.859  33.261  1.00  0.00           H
ATOM    241  HD1 PHE X  15      16.287  21.866  34.270  1.00  0.00           H
ATOM    242  HD2 PHE X  15      12.999  19.254  35.282  1.00  0.00           H
ATOM    243  HE1 PHE X  15      16.263  22.761  36.557  1.00  0.00           H
ATOM    244  HE2 PHE X  15      13.004  20.181  37.560  1.00  0.00           H
ATOM    245  HZ  PHE X  15      14.634  21.911  38.204  1.00  0.00           H
ATOM    246  N   ALA X  16      14.373  23.018  32.138  0.00  0.00           N
ATOM    247  CA  ALA X  16      14.016  24.342  32.263  0.00  0.00           C
ATOM    248  C   ALA X  16      13.032  24.873  31.299  0.00  0.00           C
ATOM    249  O   ALA X  16      12.171  25.684  31.636  0.00  0.00           O
ATOM    250  CB  ALA X  16      15.296  25.196  32.200  0.00  0.00           C
ATOM    251  H   ALA X  16      15.337  22.799  31.929  1.00  0.00           H
ATOM    252  HA  ALA X  16      13.629  24.500  33.269  1.00  0.00           H
ATOM    253  HB1 ALA X  16      15.070  26.257  32.328  1.00  0.00           H
ATOM    254  HB2 ALA X  16      15.994  24.923  32.992  1.00  0.00           H
ATOM    255  HB3 ALA X  16      15.813  25.085  31.247  1.00  0.00           H
ATOM    256  N   LEU X  17      13.078  24.333  30.082  0.00  0.00           N
ATOM    257  CA  LEU X  17      12.070  24.712  29.040  0.00  0.00           C
ATOM    258  C   LEU X  17      10.615  24.286  29.334  0.00  0.00           C
ATOM    259  O   LEU X  17       9.642  24.708  28.711  0.00  0.00           O
ATOM    260  CB  LEU X  17      12.518  24.136  27.673  0.00  0.00           C
ATOM    261  CG  LEU X  17      13.692  24.895  27.012  0.00  0.00           C
ATOM    262  CD1 LEU X  17      14.358  24.043  25.908  0.00  0.00           C
ATOM    263  CD2 LEU X  17      13.270  26.295  26.511  0.00  0.00           C
ATOM    264  H   LEU X  17      13.797  23.661  29.855  1.00  0.00           H
ATOM    265  HA  LEU X  17      12.086  25.797  28.935  1.00  0.00           H
ATOM    266  HB3 LEU X  17      11.683  24.124  26.969  1.00  0.00           H
ATOM    267  HB2 LEU X  17      12.782  23.088  27.812  1.00  0.00           H
ATOM    268  HG  LEU X  17      14.451  25.055  27.778  1.00  0.00           H
ATOM    269 HD11 LEU X  17      15.399  23.838  26.160  1.00  0.00           H
ATOM    270 HD12 LEU X  17      13.869  23.078  25.779  1.00  0.00           H
ATOM    271 HD13 LEU X  17      14.356  24.527  24.932  1.00  0.00           H
ATOM    272 HD21 LEU X  17      13.505  26.463  25.461  1.00  0.00           H
ATOM    273 HD22 LEU X  17      12.199  26.467  26.623  1.00  0.00           H
ATOM    274 HD23 LEU X  17      13.779  27.075  27.078  1.00  0.00           H
ATOM    275  N   PHE X  18      10.521  23.337  30.261  0.00  0.00           N
ATOM    276  CA  PHE X  18       9.219  22.822  30.652  0.00  0.00           C
ATOM    277  C   PHE X  18       8.809  23.295  31.999  0.00  0.00           C
ATOM    278  O   PHE X  18       7.658  23.222  32.405  0.00  0.00           O
ATOM    279  CB  PHE X  18       9.233  21.262  30.747  0.00  0.00           C
ATOM    280  CG  PHE X  18       9.378  20.350  29.532  0.00  0.00           C
ATOM    281  CD1 PHE X  18      10.383  20.543  28.562  0.00  0.00           C
ATOM    282  CD2 PHE X  18       8.644  19.141  29.499  0.00  0.00           C
ATOM    283  CE1 PHE X  18      10.638  19.568  27.605  0.00  0.00           C
ATOM    284  CE2 PHE X  18       8.886  18.192  28.515  0.00  0.00           C
ATOM    285  CZ  PHE X  18       9.886  18.402  27.575  0.00  0.00           C
ATOM    286  H   PHE X  18      11.356  22.973  30.696  1.00  0.00           H
ATOM    287  HA  PHE X  18       8.491  23.204  29.938  1.00  0.00           H
ATOM    288  HB3 PHE X  18       8.297  20.956  31.219  1.00  0.00           H
ATOM    289  HB2 PHE X  18      10.012  20.960  31.451  1.00  0.00           H
ATOM    290  HD1 PHE X  18      10.981  21.438  28.564  1.00  0.00           H
ATOM    291  HD2 PHE X  18       7.900  18.933  30.254  1.00  0.00           H
ATOM    292  HE1 PHE X  18      11.422  19.725  26.877  1.00  0.00           H
ATOM    293  HE2 PHE X  18       8.314  17.276  28.499  1.00  0.00           H
ATOM    294  HZ  PHE X  18      10.084  17.652  26.822  1.00  0.00           H
ATOM    295  N   ASP X  19       9.795  23.824  32.716  0.00  0.00           N
ATOM    296  CA  ASP X  19       9.541  24.359  34.083  0.00  0.00           C
ATOM    297  C   ASP X  19       9.822  25.948  33.656  0.00  0.00           C
ATOM    298  O   ASP X  19      10.931  26.495  33.745  0.00  0.00           O
ATOM    299  CB  ASP X  19      10.705  24.207  35.130  0.00  0.00           C
ATOM    300  CG  ASP X  19      10.988  22.950  35.929  0.00  0.00           C
ATOM    301  OD1 ASP X  19      10.888  21.834  35.403  0.00  0.00           O
ATOM    302  OD2 ASP X  19      11.482  23.158  37.060  0.00  0.00           O
ATOM    303  H   ASP X  19      10.729  23.867  32.336  1.00  0.00           H
ATOM    304  HA  ASP X  19       8.618  24.095  34.601  1.00  0.00           H
ATOM    305  HB3 ASP X  19      10.565  24.989  35.881  1.00  0.00           H
ATOM    306  HB2 ASP X  19      11.666  24.400  34.650  1.00  0.00           H
ATOM    307  N   LYS X  20       8.734  26.566  33.199  0.00  0.00           N
ATOM    308  CA  LYS X  20       8.610  27.828  32.851  0.00  0.00           C
ATOM    309  C   LYS X  20       8.873  28.774  33.992  0.00  0.00           C
ATOM    310  O   LYS X  20       9.729  29.666  33.952  0.00  0.00           O
ATOM    311  CB  LYS X  20       7.218  28.067  32.202  0.00  0.00           C
ATOM    312  CG  LYS X  20       6.918  27.177  30.971  0.00  0.00           C
ATOM    313  CD  LYS X  20       5.637  27.553  30.193  0.00  0.00           C
ATOM    314  CE  LYS X  20       4.343  27.517  31.034  0.00  0.00           C
ATOM    315  NZ  LYS X  20       3.115  27.734  30.243  0.00  0.00           N
ATOM    316  H   LYS X  20       7.871  26.053  33.086  1.00  0.00           H
ATOM    317  HA  LYS X  20       9.367  28.025  32.092  1.00  0.00           H
ATOM    318  HB3 LYS X  20       7.153  29.115  31.905  1.00  0.00           H
ATOM    319  HB2 LYS X  20       6.435  27.919  32.948  1.00  0.00           H
ATOM    320  HG3 LYS X  20       6.845  26.133  31.282  1.00  0.00           H
ATOM    321  HG2 LYS X  20       7.768  27.218  30.287  1.00  0.00           H
ATOM    322  HD3 LYS X  20       5.546  26.863  29.353  1.00  0.00           H
ATOM    323  HD2 LYS X  20       5.766  28.543  29.753  1.00  0.00           H
ATOM    324  HE3 LYS X  20       4.386  28.273  31.818  1.00  0.00           H
ATOM    325  HE2 LYS X  20       4.256  26.551  31.524  1.00  0.00           H
ATOM    326  HZ1 LYS X  20       2.330  27.831  30.864  1.00  0.00           H
ATOM    327  HZ2 LYS X  20       3.175  28.578  29.698  1.00  0.00           H
ATOM    328  HZ3 LYS X  20       2.910  26.946  29.634  1.00  0.00           H
ATOM    329  N   ASP X  21       8.064  28.594  35.035  0.00  0.00           N
ATOM    330  CA  ASP X  21       8.213  29.480  36.208  0.00  0.00           C
ATOM    331  C   ASP X  21       9.351  29.175  37.097  0.00  0.00           C
ATOM    332  O   ASP X  21       9.606  29.896  38.061  0.00  0.00           O
ATOM    333  CB  ASP X  21       6.921  29.411  37.085  0.00  0.00           C
ATOM    334  CG  ASP X  21       5.619  29.885  36.426  0.00  0.00           C
ATOM    335  OD1 ASP X  21       5.668  30.650  35.441  0.00  0.00           O
ATOM    336  OD2 ASP X  21       4.543  29.591  36.983  0.00  0.00           O
ATOM    337  H   ASP X  21       7.367  27.864  35.013  1.00  0.00           H
ATOM    338  HA  ASP X  21       8.153  30.537  35.948  1.00  0.00           H
ATOM    339  HB3 ASP X  21       7.046  30.011  37.989  1.00  0.00           H
ATOM    340  HB2 ASP X  21       6.778  28.378  37.407  1.00  0.00           H
ATOM    341  N   GLY X  22      10.111  28.137  36.747  0.00  0.00           N
ATOM    342  CA  GLY X  22      11.447  28.039  37.542  0.00  0.00           C
ATOM    343  C   GLY X  22      11.300  27.732  38.937  0.00  0.00           C
ATOM    344  O   GLY X  22      12.101  28.138  39.782  0.00  0.00           O
ATOM    345  H   GLY X  22       9.799  27.503  36.025  1.00  0.00           H
ATOM    346  HA3 GLY X  22      12.000  28.972  37.435  1.00  0.00           H
ATOM    347  HA2 GLY X  22      12.091  27.294  37.074  1.00  0.00           H
ATOM    348  N   ASP X  23      10.258  26.963  39.239  0.00  0.00           N
ATOM    349  CA  ASP X  23      10.008  26.635  40.732  0.00  0.00           C
ATOM    350  C   ASP X  23      10.505  25.258  41.060  0.00  0.00           C
ATOM    351  O   ASP X  23      10.407  24.779  42.173  0.00  0.00           O
ATOM    352  CB  ASP X  23       8.482  26.635  41.054  0.00  0.00           C
ATOM    353  CG  ASP X  23       7.774  27.988  41.003  0.00  0.00           C
ATOM    354  OD1 ASP X  23       8.389  29.010  41.369  0.00  0.00           O
ATOM    355  OD2 ASP X  23       6.546  27.986  40.784  0.00  0.00           O
ATOM    356  H   ASP X  23       9.660  26.613  38.505  1.00  0.00           H
ATOM    357  HA  ASP X  23      10.345  27.409  41.423  1.00  0.00           H
ATOM    358  HB3 ASP X  23       8.295  26.224  42.048  1.00  0.00           H
ATOM    359  HB2 ASP X  23       7.985  25.969  40.345  1.00  0.00           H
ATOM    360  N   GLY X  24      11.030  24.576  40.058  0.00  0.00           N
ATOM    361  CA  GLY X  24      11.620  23.248  40.386  0.00  0.00           C
ATOM    362  C   GLY X  24      10.652  22.101  40.281  0.00  0.00           C
ATOM    363  O   GLY X  24      10.802  21.026  40.861  0.00  0.00           O
ATOM    364  H   GLY X  24      11.020  24.961  39.124  1.00  0.00           H
ATOM    365  HA3 GLY X  24      12.038  23.277  41.393  1.00  0.00           H
ATOM    366  HA2 GLY X  24      12.474  23.060  39.735  1.00  0.00           H
ATOM    367  N   THR X  25       9.579  22.377  39.541  0.00  0.00           N
ATOM    368  CA  THR X  25       8.530  21.308  39.326  0.00  0.00           C
ATOM    369  C   THR X  25       8.069  21.447  37.791  0.00  0.00           C
ATOM    370  O   THR X  25       8.234  22.531  37.191  0.00  0.00           O
ATOM    371  CB  THR X  25       7.313  21.503  40.275  0.00  0.00           C
ATOM    372  OG1 THR X  25       6.766  22.811  40.197  0.00  0.00           O
ATOM    373  CG2 THR X  25       7.631  21.225  41.752  0.00  0.00           C
ATOM    374  H   THR X  25       9.471  23.292  39.129  1.00  0.00           H
ATOM    375  HA  THR X  25       9.007  20.336  39.451  1.00  0.00           H
ATOM    376  HB  THR X  25       6.531  20.810  39.962  1.00  0.00           H
ATOM    377  HG1 THR X  25       6.081  22.899  40.872  1.00  0.00           H
ATOM    378 HG21 THR X  25       6.737  21.276  42.375  1.00  0.00           H
ATOM    379 HG22 THR X  25       8.058  20.229  41.873  1.00  0.00           H
ATOM    380 HG23 THR X  25       8.353  21.938  42.151  1.00  0.00           H
ATOM    381  N   ILE X  26       7.426  20.408  37.270  0.00  0.00           N
ATOM    382  CA  ILE X  26       6.735  20.689  36.058  0.00  0.00           C
ATOM    383  C   ILE X  26       5.373  20.464  36.110  0.00  0.00           C
ATOM    384  O   ILE X  26       5.125  19.281  36.341  0.00  0.00           O
ATOM    385  CB  ILE X  26       7.262  19.804  34.837  0.00  0.00           C
ATOM    386  CG1 ILE X  26       8.773  19.908  34.591  0.00  0.00           C
ATOM    387  CG2 ILE X  26       6.527  20.005  33.485  0.00  0.00           C
ATOM    388  CD1 ILE X  26       9.353  18.788  33.710  0.00  0.00           C
ATOM    389  H   ILE X  26       7.456  19.511  37.733  1.00  0.00           H
ATOM    390  HA  ILE X  26       6.886  21.744  35.829  1.00  0.00           H
ATOM    391  HB  ILE X  26       7.097  18.760  35.090  1.00  0.00           H
ATOM    392 HG13 ILE X  26       9.306  19.885  35.539  1.00  0.00           H
ATOM    393 HG12 ILE X  26       8.987  20.874  34.134  1.00  0.00           H
ATOM    394 HG21 ILE X  26       6.931  19.364  32.702  1.00  0.00           H
ATOM    395 HG22 ILE X  26       5.468  19.762  33.545  1.00  0.00           H
ATOM    396 HG23 ILE X  26       6.610  21.033  33.142  1.00  0.00           H
ATOM    397 HD11 ILE X  26       9.304  19.042  32.652  1.00  0.00           H
ATOM    398 HD12 ILE X  26      10.403  18.629  33.955  1.00  0.00           H
ATOM    399 HD13 ILE X  26       8.832  17.840  33.847  1.00  0.00           H
ATOM    400  N   THR X  27       4.409  21.380  35.981  0.00  0.00           N
ATOM    401  CA  THR X  27       2.997  20.646  36.264  0.00  0.00           C
ATOM    402  C   THR X  27       2.389  20.287  35.001  0.00  0.00           C
ATOM    403  O   THR X  27       3.023  20.579  33.985  0.00  0.00           O
ATOM    404  CB  THR X  27       2.115  21.707  36.992  0.00  0.00           C
ATOM    405  OG1 THR X  27       2.097  22.944  36.284  0.00  0.00           O
ATOM    406  CG2 THR X  27       2.623  22.037  38.401  0.00  0.00           C
ATOM    407  H   THR X  27       4.647  22.333  35.745  1.00  0.00           H
ATOM    408  HA  THR X  27       3.153  19.756  36.873  1.00  0.00           H
ATOM    409  HB  THR X  27       1.086  21.352  37.080  1.00  0.00           H
ATOM    410  HG1 THR X  27       3.008  23.306  36.293  1.00  0.00           H
ATOM    411 HG21 THR X  27       1.993  22.784  38.886  1.00  0.00           H
ATOM    412 HG22 THR X  27       2.610  21.152  39.031  1.00  0.00           H
ATOM    413 HG23 THR X  27       3.644  22.420  38.394  1.00  0.00           H
ATOM    414  N   THR X  28       1.196  19.712  34.959  0.00  0.00           N
ATOM    415  CA  THR X  28       0.582  19.337  33.689  0.00  0.00           C
ATOM    416  C   THR X  28       0.402  20.504  32.741  0.00  0.00           C
ATOM    417  O   THR X  28       0.544  20.380  31.526  0.00  0.00           O
ATOM    418  CB  THR X  28      -0.816  18.696  33.927  0.00  0.00           C
ATOM    419  OG1 THR X  28      -1.612  19.511  34.780  0.00  0.00           O
ATOM    420  CG2 THR X  28      -0.739  17.313  34.588  0.00  0.00           C
ATOM    421  H   THR X  28       0.695  19.525  35.815  1.00  0.00           H
ATOM    422  HA  THR X  28       1.232  18.608  33.204  1.00  0.00           H
ATOM    423  HB  THR X  28      -1.337  18.584  32.973  1.00  0.00           H
ATOM    424  HG1 THR X  28      -2.489  19.111  34.859  1.00  0.00           H
ATOM    425 HG21 THR X  28      -1.728  16.861  34.662  1.00  0.00           H
ATOM    426 HG22 THR X  28      -0.119  16.634  34.001  1.00  0.00           H
ATOM    427 HG23 THR X  28      -0.317  17.363  35.592  1.00  0.00           H
ATOM    428  N   LYS X  29       0.133  21.672  33.321  0.00  0.00           N
ATOM    429  CA  LYS X  29      -0.004  22.886  32.508  0.00  0.00           C
ATOM    430  C   LYS X  29       1.292  23.124  31.660  0.00  0.00           C
ATOM    431  O   LYS X  29       1.296  23.369  30.456  0.00  0.00           O
ATOM    432  CB  LYS X  29      -0.381  24.101  33.378  0.00  0.00           C
ATOM    433  CG  LYS X  29      -1.749  23.955  34.071  0.00  0.00           C
ATOM    434  CD  LYS X  29      -2.124  25.191  34.904  0.00  0.00           C
ATOM    435  CE  LYS X  29      -3.489  25.043  35.606  0.00  0.00           C
ATOM    436  NZ  LYS X  29      -3.841  26.231  36.402  0.00  0.00           N
ATOM    437  H   LYS X  29       0.022  21.724  34.323  1.00  0.00           H
ATOM    438  HA  LYS X  29      -0.783  22.655  31.781  1.00  0.00           H
ATOM    439  HB3 LYS X  29      -0.400  24.990  32.746  1.00  0.00           H
ATOM    440  HB2 LYS X  29       0.395  24.275  34.125  1.00  0.00           H
ATOM    441  HG3 LYS X  29      -1.744  23.076  34.717  1.00  0.00           H
ATOM    442  HG2 LYS X  29      -2.518  23.774  33.318  1.00  0.00           H
ATOM    443  HD3 LYS X  29      -2.137  26.070  34.257  1.00  0.00           H
ATOM    444  HD2 LYS X  29      -1.347  25.371  35.649  1.00  0.00           H
ATOM    445  HE3 LYS X  29      -3.481  24.172  36.262  1.00  0.00           H
ATOM    446  HE2 LYS X  29      -4.274  24.872  34.868  1.00  0.00           H
ATOM    447  HZ1 LYS X  29      -4.734  26.095  36.842  1.00  0.00           H
ATOM    448  HZ2 LYS X  29      -3.162  26.396  37.124  1.00  0.00           H
ATOM    449  HZ3 LYS X  29      -3.902  27.048  35.823  1.00  0.00           H
ATOM    450  N   GLU X  30       2.402  23.034  32.381  0.00  0.00           N
ATOM    451  CA  GLU X  30       3.667  23.262  31.743  0.00  0.00           C
ATOM    452  C   GLU X  30       4.043  22.241  30.799  0.00  0.00           C
ATOM    453  O   GLU X  30       4.457  22.559  29.678  0.00  0.00           O
ATOM    454  CB  GLU X  30       4.658  23.547  32.879  0.00  0.00           C
ATOM    455  CG  GLU X  30       4.162  24.605  33.902  0.00  0.00           C
ATOM    456  CD  GLU X  30       5.093  24.761  35.087  0.00  0.00           C
ATOM    457  OE1 GLU X  30       4.795  24.089  36.094  0.00  0.00           O
ATOM    458  OE2 GLU X  30       6.041  25.570  34.997  0.00  0.00           O
ATOM    459  H   GLU X  30       2.349  22.807  33.364  1.00  0.00           H
ATOM    460  HA  GLU X  30       3.677  24.241  31.263  1.00  0.00           H
ATOM    461  HB3 GLU X  30       5.524  23.994  32.410  1.00  0.00           H
ATOM    462  HB2 GLU X  30       4.974  22.632  33.379  1.00  0.00           H
ATOM    463  HG3 GLU X  30       3.183  24.360  34.308  1.00  0.00           H
ATOM    464  HG2 GLU X  30       4.042  25.576  33.431  1.00  0.00           H
ATOM    465  N   LEU X  31       3.894  20.973  31.184  0.00  0.00           N
ATOM    466  CA  LEU X  31       4.192  19.826  30.286  0.00  0.00           C
ATOM    467  C   LEU X  31       3.374  19.938  28.989  0.00  0.00           C
ATOM    468  O   LEU X  31       3.898  19.786  27.877  0.00  0.00           O
ATOM    469  CB  LEU X  31       3.913  18.495  31.035  0.00  0.00           C
ATOM    470  CG  LEU X  31       4.878  17.333  30.700  0.00  0.00           C
ATOM    471  CD1 LEU X  31       4.624  16.126  31.627  0.00  0.00           C
ATOM    472  CD2 LEU X  31       4.854  16.919  29.216  0.00  0.00           C
ATOM    473  H   LEU X  31       3.567  20.764  32.116  1.00  0.00           H
ATOM    474  HA  LEU X  31       5.246  19.885  30.015  1.00  0.00           H
ATOM    475  HB3 LEU X  31       2.879  18.178  30.887  1.00  0.00           H
ATOM    476  HB2 LEU X  31       3.997  18.677  32.107  1.00  0.00           H
ATOM    477  HG  LEU X  31       5.888  17.683  30.920  1.00  0.00           H
ATOM    478 HD11 LEU X  31       5.541  15.821  32.133  1.00  0.00           H
ATOM    479 HD12 LEU X  31       3.894  16.357  32.404  1.00  0.00           H
ATOM    480 HD13 LEU X  31       4.243  15.256  31.091  1.00  0.00           H
ATOM    481 HD21 LEU X  31       5.047  15.855  29.079  1.00  0.00           H
ATOM    482 HD22 LEU X  31       3.895  17.128  28.745  1.00  0.00           H
ATOM    483 HD23 LEU X  31       5.620  17.453  28.651  1.00  0.00           H
ATOM    484  N   GLY X  32       2.087  20.246  29.147  0.00  0.00           N
ATOM    485  CA  GLY X  32       1.255  20.455  28.022  0.00  0.00           C
ATOM    486  C   GLY X  32       1.611  21.598  27.138  0.00  0.00           C
ATOM    487  O   GLY X  32       1.503  21.543  25.914  0.00  0.00           O
ATOM    488  H   GLY X  32       1.699  20.332  30.075  1.00  0.00           H
ATOM    489  HA3 GLY X  32       0.222  20.567  28.355  1.00  0.00           H
ATOM    490  HA2 GLY X  32       1.216  19.541  27.430  1.00  0.00           H
ATOM    491  N   THR X  33       2.136  22.646  27.769  0.00  0.00           N
ATOM    492  CA  THR X  33       2.624  23.805  26.990  0.00  0.00           C
ATOM    493  C   THR X  33       3.698  23.420  25.955  0.00  0.00           C
ATOM    494  O   THR X  33       3.663  23.792  24.785  0.00  0.00           O
ATOM    495  CB  THR X  33       3.212  24.961  27.860  0.00  0.00           C
ATOM    496  OG1 THR X  33       2.310  25.376  28.882  0.00  0.00           O
ATOM    497  CG2 THR X  33       3.560  26.227  27.051  0.00  0.00           C
ATOM    498  H   THR X  33       2.201  22.648  28.777  1.00  0.00           H
ATOM    499  HA  THR X  33       1.775  24.224  26.450  1.00  0.00           H
ATOM    500  HB  THR X  33       4.129  24.628  28.349  1.00  0.00           H
ATOM    501  HG1 THR X  33       2.012  24.591  29.381  1.00  0.00           H
ATOM    502 HG21 THR X  33       3.897  27.044  27.685  1.00  0.00           H
ATOM    503 HG22 THR X  33       4.365  26.049  26.336  1.00  0.00           H
ATOM    504 HG23 THR X  33       2.698  26.586  26.487  1.00  0.00           H
ATOM    505  N   VAL X  34       4.644  22.621  26.430  0.00  0.00           N
ATOM    506  CA  VAL X  34       5.699  22.155  25.594  0.00  0.00           C
ATOM    507  C   VAL X  34       5.249  21.271  24.496  0.00  0.00           C
ATOM    508  O   VAL X  34       5.592  21.461  23.324  0.00  0.00           O
ATOM    509  CB  VAL X  34       6.851  21.511  26.404  0.00  0.00           C
ATOM    510  CG1 VAL X  34       7.968  20.915  25.523  0.00  0.00           C
ATOM    511  CG2 VAL X  34       7.452  22.556  27.361  0.00  0.00           C
ATOM    512  H   VAL X  34       4.623  22.333  27.398  1.00  0.00           H
ATOM    513  HA  VAL X  34       6.151  23.033  25.132  1.00  0.00           H
ATOM    514  HB  VAL X  34       6.454  20.698  27.016  1.00  0.00           H
ATOM    515 HG11 VAL X  34       8.839  20.652  26.114  1.00  0.00           H
ATOM    516 HG12 VAL X  34       7.645  20.001  25.022  1.00  0.00           H
ATOM    517 HG13 VAL X  34       8.298  21.623  24.762  1.00  0.00           H
ATOM    518 HG21 VAL X  34       8.325  22.164  27.871  1.00  0.00           H
ATOM    519 HG22 VAL X  34       7.771  23.452  26.830  1.00  0.00           H
ATOM    520 HG23 VAL X  34       6.740  22.859  28.129  1.00  0.00           H
ATOM    521  N   MET X  35       4.468  20.258  24.867  0.00  0.00           N
ATOM    522  CA  MET X  35       3.922  19.344  23.863  0.00  0.00           C
ATOM    523  C   MET X  35       3.061  20.001  22.789  0.00  0.00           C
ATOM    524  O   MET X  35       3.184  19.713  21.603  0.00  0.00           O
ATOM    525  CB  MET X  35       3.113  18.224  24.530  0.00  0.00           C
ATOM    526  CG  MET X  35       3.973  17.206  25.285  0.00  0.00           C
ATOM    527  SD  MET X  35       3.073  15.689  25.692  0.00  0.00           S
ATOM    528  CE  MET X  35       2.931  14.907  24.059  0.00  0.00           C
ATOM    529  H   MET X  35       4.251  20.118  25.843  1.00  0.00           H
ATOM    530  HA  MET X  35       4.770  18.881  23.357  1.00  0.00           H
ATOM    531  HB3 MET X  35       2.531  17.701  23.771  1.00  0.00           H
ATOM    532  HB2 MET X  35       2.382  18.658  25.214  1.00  0.00           H
ATOM    533  HG3 MET X  35       4.344  17.649  26.209  1.00  0.00           H
ATOM    534  HG2 MET X  35       4.850  16.933  24.698  1.00  0.00           H
ATOM    535  HE1 MET X  35       2.498  13.912  24.159  1.00  0.00           H
ATOM    536  HE2 MET X  35       2.291  15.484  23.392  1.00  0.00           H
ATOM    537  HE3 MET X  35       3.912  14.804  23.592  1.00  0.00           H
ATOM    538  N   ARG X  36       2.219  20.946  23.201  0.00  0.00           N
ATOM    539  CA  ARG X  36       1.502  21.677  22.290  0.00  0.00           C
ATOM    540  C   ARG X  36       2.261  22.542  21.276  0.00  0.00           C
ATOM    541  O   ARG X  36       1.861  22.777  20.139  0.00  0.00           O
ATOM    542  CB  ARG X  36       0.440  22.535  23.013  0.00  0.00           C
ATOM    543  CG  ARG X  36      -0.720  21.705  23.596  0.00  0.00           C
ATOM    544  CD  ARG X  36      -1.692  22.532  24.445  0.00  0.00           C
ATOM    545  NE  ARG X  36      -1.069  22.979  25.701  0.00  0.00           N
ATOM    546  CZ  ARG X  36      -1.611  23.824  26.592  0.00  0.00           C
ATOM    547  NH1 ARG X  36      -2.817  24.354  26.377  0.00  0.00           N
ATOM    548  NH2 ARG X  36      -0.948  24.140  27.704  0.00  0.00           N
ATOM    549  H   ARG X  36       2.106  21.127  24.189  1.00  0.00           H
ATOM    550  HA  ARG X  36       0.946  20.949  21.700  1.00  0.00           H
ATOM    551  HB3 ARG X  36       0.002  23.245  22.309  1.00  0.00           H
ATOM    552  HB2 ARG X  36       0.918  23.144  23.782  1.00  0.00           H
ATOM    553  HG3 ARG X  36      -0.286  20.943  24.241  1.00  0.00           H
ATOM    554  HG2 ARG X  36      -1.259  21.157  22.822  1.00  0.00           H
ATOM    555  HD3 ARG X  36      -2.642  22.015  24.597  1.00  0.00           H
ATOM    556  HD2 ARG X  36      -1.921  23.448  23.899  1.00  0.00           H
ATOM    557  HE  ARG X  36      -0.150  22.568  25.857  1.00  0.00           H
ATOM    558 HH12 ARG X  36      -3.252  24.992  27.026  1.00  0.00           H
ATOM    559 HH11 ARG X  36      -3.349  24.134  25.551  1.00  0.00           H
ATOM    560 HH22 ARG X  36      -1.331  24.785  28.380  1.00  0.00           H
ATOM    561 HH21 ARG X  36      -0.043  23.766  27.936  1.00  0.00           H
ATOM    562  N   SER X  37       3.387  23.051  21.775  0.00  0.00           N
ATOM    563  CA  SER X  37       4.227  23.831  20.907  0.00  0.00           C
ATOM    564  C   SER X  37       5.023  22.994  19.884  0.00  0.00           C
ATOM    565  O   SER X  37       5.641  23.450  18.919  0.00  0.00           O
ATOM    566  CB  SER X  37       5.220  24.601  21.806  0.00  0.00           C
ATOM    567  OG  SER X  37       4.537  25.470  22.703  0.00  0.00           O
ATOM    568  H   SER X  37       3.631  22.886  22.741  1.00  0.00           H
ATOM    569  HA  SER X  37       3.643  24.599  20.400  1.00  0.00           H
ATOM    570  HB3 SER X  37       5.896  25.201  21.194  1.00  0.00           H
ATOM    571  HB2 SER X  37       5.849  23.916  22.377  1.00  0.00           H
ATOM    572  HG  SER X  37       4.156  24.920  23.413  1.00  0.00           H
ATOM    573  N   LEU X  38       5.011  21.702  20.198  0.00  0.00           N
ATOM    574  CA  LEU X  38       5.640  20.758  19.349  0.00  0.00           C
ATOM    575  C   LEU X  38       4.651  20.041  18.507  0.00  0.00           C
ATOM    576  O   LEU X  38       4.915  19.013  17.881  0.00  0.00           O
ATOM    577  CB  LEU X  38       6.448  19.763  20.226  0.00  0.00           C
ATOM    578  CG  LEU X  38       7.706  20.366  20.896  0.00  0.00           C
ATOM    579  CD1 LEU X  38       8.304  19.392  21.929  0.00  0.00           C
ATOM    580  CD2 LEU X  38       8.762  20.831  19.871  0.00  0.00           C
ATOM    581  H   LEU X  38       4.552  21.392  21.043  1.00  0.00           H
ATOM    582  HA  LEU X  38       6.365  21.264  18.711  1.00  0.00           H
[truncated: 3,139,375 more chars]
