# Supplementary material for: Structural Transition States Explored With Minimalist Coarse Grained Models: Applications to Calmodulin
Source: Front Mol Biosci. 2019 Oct 15;6:104. doi: 10.3389/fmolb.2019.00104 (PMC6843051; doi:10.3389/fmolb.2019.00104)
Supplement: Supplementary file 2 [file Data_Sheet_2.ZIP › SI/MD_representative_trajectories/All_Atoms_after_Atomistic_Field_local_minimization/open2closedT300_bbfrozen.pdb]

CRYST1    0.000    0.000    0.000  90.00  90.00  90.00 P 1           1
ATOM      1  N   GLU X   1      26.991  -3.362  37.410  0.00  0.00           N
ATOM      2  CA  GLU X   1      26.916  -2.194  36.636  0.00  0.00           C
ATOM      3  C   GLU X   1      25.753  -2.336  35.503  0.00  0.00           C
ATOM      4  O   GLU X   1      25.293  -3.315  34.908  0.00  0.00           O
ATOM      5  CB  GLU X   1      28.288  -1.767  36.044  0.00  0.00           C
ATOM      6  CG  GLU X   1      29.435  -1.551  37.063  0.00  0.00           C
ATOM      7  CD  GLU X   1      29.137  -0.516  38.146  0.00  0.00           C
ATOM      8  OE1 GLU X   1      28.308   0.382  37.907  0.00  0.00           O
ATOM      9  OE2 GLU X   1      29.722  -0.638  39.240  0.00  0.00           O
ATOM     10  H1  GLU X   1      26.060  -3.650  37.677  1.00  0.00           H
ATOM     11  H2  GLU X   1      27.428  -4.096  36.871  1.00  0.00           H
ATOM     12  H3  GLU X   1      27.538  -3.182  38.239  1.00  0.00           H
ATOM     13  HA  GLU X   1      26.504  -1.460  37.328  1.00  0.00           H
ATOM     14  HB3 GLU X   1      28.160  -0.846  35.472  1.00  0.00           H
ATOM     15  HB2 GLU X   1      28.618  -2.508  35.315  1.00  0.00           H
ATOM     16  HG3 GLU X   1      30.330  -1.227  36.530  1.00  0.00           H
ATOM     17  HG2 GLU X   1      29.700  -2.498  37.537  1.00  0.00           H
ATOM     18  N   GLN X   2      25.158  -1.135  35.538  0.00  0.00           N
ATOM     19  CA  GLN X   2      23.916  -0.612  34.850  0.00  0.00           C
ATOM     20  C   GLN X   2      24.428   0.375  33.890  0.00  0.00           C
ATOM     21  O   GLN X   2      24.783   1.358  34.556  0.00  0.00           O
ATOM     22  CB  GLN X   2      22.869  -0.144  35.900  0.00  0.00           C
ATOM     23  CG  GLN X   2      21.549   0.447  35.356  0.00  0.00           C
ATOM     24  CD  GLN X   2      20.784  -0.477  34.405  0.00  0.00           C
ATOM     25  OE1 GLN X   2      20.885  -1.699  34.485  0.00  0.00           O
ATOM     26  NE2 GLN X   2      19.983   0.088  33.512  0.00  0.00           N
ATOM     27  H   GLN X   2      25.549  -0.394  36.102  1.00  0.00           H
ATOM     28  HA  GLN X   2      23.544  -1.441  34.247  1.00  0.00           H
ATOM     29  HB3 GLN X   2      23.320   0.590  36.569  1.00  0.00           H
ATOM     30  HB2 GLN X   2      22.623  -0.996  36.535  1.00  0.00           H
ATOM     31  HG3 GLN X   2      21.754   1.398  34.866  1.00  0.00           H
ATOM     32  HG2 GLN X   2      20.892   0.681  36.194  1.00  0.00           H
ATOM     33 HE22 GLN X   2      19.453  -0.478  32.867  1.00  0.00           H
ATOM     34 HE21 GLN X   2      19.886   1.092  33.458  1.00  0.00           H
ATOM     35  N   LEU X   3      24.408   0.358  32.562  0.00  0.00           N
ATOM     36  CA  LEU X   3      24.599   1.220  31.541  0.00  0.00           C
ATOM     37  C   LEU X   3      26.203   1.485  31.190  0.00  0.00           C
ATOM     38  O   LEU X   3      27.210   1.372  31.895  0.00  0.00           O
ATOM     39  CB  LEU X   3      23.857   2.568  31.729  0.00  0.00           C
ATOM     40  CG  LEU X   3      22.319   2.488  31.856  0.00  0.00           C
ATOM     41  CD1 LEU X   3      21.720   3.870  32.194  0.00  0.00           C
ATOM     42  CD2 LEU X   3      21.649   1.853  30.621  0.00  0.00           C
ATOM     43  H   LEU X   3      24.200  -0.500  32.071  1.00  0.00           H
ATOM     44  HA  LEU X   3      24.197   0.714  30.664  1.00  0.00           H
ATOM     45  HB3 LEU X   3      24.094   3.203  30.878  1.00  0.00           H
ATOM     46  HB2 LEU X   3      24.272   3.084  32.597  1.00  0.00           H
ATOM     47  HG  LEU X   3      22.100   1.842  32.702  1.00  0.00           H
ATOM     48 HD11 LEU X   3      21.111   3.820  33.097  1.00  0.00           H
ATOM     49 HD12 LEU X   3      22.491   4.621  32.371  1.00  0.00           H
ATOM     50 HD13 LEU X   3      21.084   4.260  31.399  1.00  0.00           H
ATOM     51 HD21 LEU X   3      20.756   2.386  30.295  1.00  0.00           H
ATOM     52 HD22 LEU X   3      22.326   1.818  29.770  1.00  0.00           H
ATOM     53 HD23 LEU X   3      21.345   0.827  30.832  1.00  0.00           H
ATOM     54  N   THR X   4      26.229   1.516  29.849  0.00  0.00           N
ATOM     55  CA  THR X   4      27.322   1.647  28.901  0.00  0.00           C
ATOM     56  C   THR X   4      27.308   3.067  28.498  0.00  0.00           C
ATOM     57  O   THR X   4      26.254   3.701  28.558  0.00  0.00           O
ATOM     58  CB  THR X   4      27.240   0.673  27.693  0.00  0.00           C
ATOM     59  OG1 THR X   4      26.293   1.035  26.704  0.00  0.00           O
ATOM     60  CG2 THR X   4      27.023  -0.790  28.104  0.00  0.00           C
ATOM     61  H   THR X   4      25.369   1.440  29.325  1.00  0.00           H
ATOM     62  HA  THR X   4      28.237   1.507  29.477  1.00  0.00           H
ATOM     63  HB  THR X   4      28.211   0.714  27.194  1.00  0.00           H
ATOM     64  HG1 THR X   4      26.239   0.302  26.075  1.00  0.00           H
ATOM     65 HG21 THR X   4      27.069  -1.459  27.245  1.00  0.00           H
ATOM     66 HG22 THR X   4      27.792  -1.111  28.807  1.00  0.00           H
ATOM     67 HG23 THR X   4      26.057  -0.936  28.587  1.00  0.00           H
ATOM     68  N   GLU X   5      28.449   3.624  28.103  0.00  0.00           N
ATOM     69  CA  GLU X   5      28.517   5.004  27.662  0.00  0.00           C
ATOM     70  C   GLU X   5      27.670   5.204  26.424  0.00  0.00           C
ATOM     71  O   GLU X   5      26.992   6.227  26.366  0.00  0.00           O
ATOM     72  CB  GLU X   5      30.000   5.384  27.448  0.00  0.00           C
ATOM     73  CG  GLU X   5      30.249   6.856  27.044  0.00  0.00           C
ATOM     74  CD  GLU X   5      31.726   7.225  26.913  0.00  0.00           C
ATOM     75  OE1 GLU X   5      32.584   6.320  26.879  0.00  0.00           O
ATOM     76  OE2 GLU X   5      32.017   8.434  26.839  0.00  0.00           O
ATOM     77  H   GLU X   5      29.302   3.083  28.104  1.00  0.00           H
ATOM     78  HA  GLU X   5      28.122   5.639  28.455  1.00  0.00           H
ATOM     79  HB3 GLU X   5      30.431   4.733  26.686  1.00  0.00           H
ATOM     80  HB2 GLU X   5      30.552   5.179  28.367  1.00  0.00           H
ATOM     81  HG3 GLU X   5      29.791   7.516  27.783  1.00  0.00           H
ATOM     82  HG2 GLU X   5      29.766   7.076  26.092  1.00  0.00           H
ATOM     83  N   GLU X   6      27.606   4.244  25.511  0.00  0.00           N
ATOM     84  CA  GLU X   6      26.818   4.194  24.350  0.00  0.00           C
ATOM     85  C   GLU X   6      25.277   4.321  24.706  0.00  0.00           C
ATOM     86  O   GLU X   6      24.517   5.094  24.144  0.00  0.00           O
ATOM     87  CB  GLU X   6      27.112   2.891  23.577  0.00  0.00           C
ATOM     88  CG  GLU X   6      28.592   2.734  23.159  0.00  0.00           C
ATOM     89  CD  GLU X   6      28.836   1.463  22.354  0.00  0.00           C
ATOM     90  OE1 GLU X   6      28.804   0.368  22.950  0.00  0.00           O
ATOM     91  OE2 GLU X   6      29.071   1.572  21.134  0.00  0.00           O
ATOM     92  H   GLU X   6      28.175   3.415  25.609  1.00  0.00           H
ATOM     93  HA  GLU X   6      27.101   5.014  23.690  1.00  0.00           H
ATOM     94  HB3 GLU X   6      26.486   2.865  22.682  1.00  0.00           H
ATOM     95  HB2 GLU X   6      26.810   2.026  24.167  1.00  0.00           H
ATOM     96  HG3 GLU X   6      29.243   2.713  24.034  1.00  0.00           H
ATOM     97  HG2 GLU X   6      28.902   3.598  22.569  1.00  0.00           H
ATOM     98  N   GLN X   7      24.871   3.441  25.622  0.00  0.00           N
ATOM     99  CA  GLN X   7      23.472   3.450  26.033  0.00  0.00           C
ATOM    100  C   GLN X   7      23.076   4.863  26.588  0.00  0.00           C
ATOM    101  O   GLN X   7      22.030   5.411  26.255  0.00  0.00           O
ATOM    102  CB  GLN X   7      23.169   2.322  27.034  0.00  0.00           C
ATOM    103  CG  GLN X   7      23.011   0.949  26.350  0.00  0.00           C
ATOM    104  CD  GLN X   7      22.849  -0.201  27.346  0.00  0.00           C
ATOM    105  OE1 GLN X   7      23.462  -0.216  28.409  0.00  0.00           O
ATOM    106  NE2 GLN X   7      22.044  -1.199  27.003  0.00  0.00           N
ATOM    107  H   GLN X   7      25.528   2.784  26.018  1.00  0.00           H
ATOM    108  HA  GLN X   7      22.871   3.273  25.141  1.00  0.00           H
ATOM    109  HB3 GLN X   7      22.240   2.547  27.559  1.00  0.00           H
ATOM    110  HB2 GLN X   7      23.948   2.293  27.797  1.00  0.00           H
ATOM    111  HG3 GLN X   7      23.876   0.734  25.724  1.00  0.00           H
ATOM    112  HG2 GLN X   7      22.151   0.978  25.679  1.00  0.00           H
ATOM    113 HE22 GLN X   7      21.913  -1.987  27.621  1.00  0.00           H
ATOM    114 HE21 GLN X   7      21.551  -1.194  26.121  1.00  0.00           H
ATOM    115  N   ILE X   8      23.939   5.437  27.425  0.00  0.00           N
ATOM    116  CA  ILE X   8      23.643   6.718  27.977  0.00  0.00           C
ATOM    117  C   ILE X   8      23.610   7.780  26.847  0.00  0.00           C
ATOM    118  O   ILE X   8      22.725   8.629  26.842  0.00  0.00           O
ATOM    119  CB  ILE X   8      24.706   7.118  29.048  0.00  0.00           C
ATOM    120  CG1 ILE X   8      24.581   6.207  30.291  0.00  0.00           C
ATOM    121  CG2 ILE X   8      24.669   8.601  29.479  0.00  0.00           C
ATOM    122  CD1 ILE X   8      25.809   6.227  31.213  0.00  0.00           C
ATOM    123  H   ILE X   8      24.799   4.965  27.666  1.00  0.00           H
ATOM    124  HA  ILE X   8      22.672   6.684  28.472  1.00  0.00           H
ATOM    125  HB  ILE X   8      25.691   6.943  28.613  1.00  0.00           H
ATOM    126 HG13 ILE X   8      24.421   5.179  29.975  1.00  0.00           H
ATOM    127 HG12 ILE X   8      23.691   6.480  30.859  1.00  0.00           H
ATOM    128 HG21 ILE X   8      25.347   8.801  30.308  1.00  0.00           H
ATOM    129 HG22 ILE X   8      24.965   9.269  28.670  1.00  0.00           H
ATOM    130 HG23 ILE X   8      23.664   8.882  29.789  1.00  0.00           H
ATOM    131 HD11 ILE X   8      25.888   5.292  31.769  1.00  0.00           H
ATOM    132 HD12 ILE X   8      26.736   6.350  30.651  1.00  0.00           H
ATOM    133 HD13 ILE X   8      25.745   7.037  31.940  1.00  0.00           H
ATOM    134  N   ALA X   9      24.517   7.699  25.875  0.00  0.00           N
ATOM    135  CA  ALA X   9      24.523   8.633  24.747  0.00  0.00           C
ATOM    136  C   ALA X   9      23.157   8.426  23.974  0.00  0.00           C
ATOM    137  O   ALA X   9      22.541   9.412  23.584  0.00  0.00           O
ATOM    138  CB  ALA X   9      25.735   8.369  23.843  0.00  0.00           C
ATOM    139  H   ALA X   9      25.225   6.979  25.904  1.00  0.00           H
ATOM    140  HA  ALA X   9      24.577   9.655  25.122  1.00  0.00           H
ATOM    141  HB1 ALA X   9      25.763   9.083  23.019  1.00  0.00           H
ATOM    142  HB2 ALA X   9      26.669   8.467  24.397  1.00  0.00           H
ATOM    143  HB3 ALA X   9      25.707   7.370  23.409  1.00  0.00           H
ATOM    144  N   GLU X  10      22.716   7.188  23.763  0.00  0.00           N
ATOM    145  CA  GLU X  10      21.525   6.932  23.127  0.00  0.00           C
ATOM    146  C   GLU X  10      20.319   7.604  23.905  0.00  0.00           C
ATOM    147  O   GLU X  10      19.443   8.252  23.341  0.00  0.00           O
ATOM    148  CB  GLU X  10      21.300   5.421  22.904  0.00  0.00           C
ATOM    149  CG  GLU X  10      22.171   4.833  21.771  0.00  0.00           C
ATOM    150  CD  GLU X  10      21.982   3.333  21.547  0.00  0.00           C
ATOM    151  OE1 GLU X  10      21.115   2.716  22.197  0.00  0.00           O
ATOM    152  OE2 GLU X  10      22.697   2.786  20.684  0.00  0.00           O
ATOM    153  H   GLU X  10      23.262   6.397  24.074  1.00  0.00           H
ATOM    154  HA  GLU X  10      21.572   7.375  22.132  1.00  0.00           H
ATOM    155  HB3 GLU X  10      20.249   5.248  22.665  1.00  0.00           H
ATOM    156  HB2 GLU X  10      21.484   4.872  23.826  1.00  0.00           H
ATOM    157  HG3 GLU X  10      23.225   5.023  21.965  1.00  0.00           H
ATOM    158  HG2 GLU X  10      21.939   5.344  20.836  1.00  0.00           H
ATOM    159  N   PHE X  11      20.321   7.418  25.223  0.00  0.00           N
ATOM    160  CA  PHE X  11      19.225   7.996  25.996  0.00  0.00           C
ATOM    161  C   PHE X  11      19.285   9.532  25.924  0.00  0.00           C
ATOM    162  O   PHE X  11      18.284  10.243  25.867  0.00  0.00           O
ATOM    163  CB  PHE X  11      19.414   7.428  27.407  0.00  0.00           C
ATOM    164  CG  PHE X  11      18.149   7.677  28.132  0.00  0.00           C
ATOM    165  CD1 PHE X  11      18.009   8.846  28.895  0.00  0.00           C
ATOM    166  CD2 PHE X  11      17.023   6.971  27.682  0.00  0.00           C
ATOM    167  CE1 PHE X  11      16.749   9.270  29.239  0.00  0.00           C
ATOM    168  CE2 PHE X  11      15.780   7.488  27.934  0.00  0.00           C
ATOM    169  CZ  PHE X  11      15.640   8.586  28.760  0.00  0.00           C
ATOM    170  H   PHE X  11      21.065   6.891  25.658  1.00  0.00           H
ATOM    171  HA  PHE X  11      18.278   7.658  25.577  1.00  0.00           H
ATOM    172  HB3 PHE X  11      20.267   7.868  27.927  1.00  0.00           H
ATOM    173  HB2 PHE X  11      19.581   6.350  27.368  1.00  0.00           H
ATOM    174  HD1 PHE X  11      18.870   9.433  29.176  1.00  0.00           H
ATOM    175  HD2 PHE X  11      17.123   6.126  27.014  1.00  0.00           H
ATOM    176  HE1 PHE X  11      16.666  10.146  29.855  1.00  0.00           H
ATOM    177  HE2 PHE X  11      14.930   7.035  27.458  1.00  0.00           H
ATOM    178  HZ  PHE X  11      14.648   8.896  29.023  1.00  0.00           H
ATOM    179  N   LYS X  12      20.522  10.025  25.933  0.00  0.00           N
ATOM    180  CA  LYS X  12      20.678  11.523  25.906  0.00  0.00           C
ATOM    181  C   LYS X  12      20.118  12.097  24.572  0.00  0.00           C
ATOM    182  O   LYS X  12      19.438  13.118  24.566  0.00  0.00           O
ATOM    183  CB  LYS X  12      22.138  11.952  26.153  0.00  0.00           C
ATOM    184  CG  LYS X  12      22.544  11.902  27.636  0.00  0.00           C
ATOM    185  CD  LYS X  12      23.970  12.418  27.884  0.00  0.00           C
ATOM    186  CE  LYS X  12      24.325  12.477  29.382  0.00  0.00           C
ATOM    187  NZ  LYS X  12      25.673  13.022  29.618  0.00  0.00           N
ATOM    188  H   LYS X  12      21.315   9.400  25.957  1.00  0.00           H
ATOM    189  HA  LYS X  12      20.055  11.920  26.707  1.00  0.00           H
ATOM    190  HB3 LYS X  12      22.255  12.985  25.823  1.00  0.00           H
ATOM    191  HB2 LYS X  12      22.818  11.363  25.538  1.00  0.00           H
ATOM    192  HG3 LYS X  12      22.453  10.882  28.010  1.00  0.00           H
ATOM    193  HG2 LYS X  12      21.839  12.498  28.219  1.00  0.00           H
ATOM    194  HD3 LYS X  12      24.077  13.408  27.439  1.00  0.00           H
ATOM    195  HD2 LYS X  12      24.676  11.768  27.364  1.00  0.00           H
ATOM    196  HE3 LYS X  12      24.266  11.481  29.820  1.00  0.00           H
ATOM    197  HE2 LYS X  12      23.600  13.095  29.915  1.00  0.00           H
ATOM    198  HZ1 LYS X  12      25.865  13.044  30.605  1.00  0.00           H
ATOM    199  HZ2 LYS X  12      26.376  12.456  29.177  1.00  0.00           H
ATOM    200  HZ3 LYS X  12      25.747  13.961  29.268  1.00  0.00           H
ATOM    201  N   GLU X  13      20.376  11.414  23.458  0.00  0.00           N
ATOM    202  CA  GLU X  13      19.860  11.858  22.194  0.00  0.00           C
ATOM    203  C   GLU X  13      18.281  11.847  22.236  0.00  0.00           C
ATOM    204  O   GLU X  13      17.629  12.783  21.784  0.00  0.00           O
ATOM    205  CB  GLU X  13      20.401  10.993  21.039  0.00  0.00           C
ATOM    206  CG  GLU X  13      21.893  11.252  20.731  0.00  0.00           C
ATOM    207  CD  GLU X  13      22.448  10.426  19.572  0.00  0.00           C
ATOM    208  OE1 GLU X  13      21.692   9.660  18.942  0.00  0.00           O
ATOM    209  OE2 GLU X  13      23.651  10.579  19.279  0.00  0.00           O
ATOM    210  H   GLU X  13      20.939  10.576  23.498  1.00  0.00           H
ATOM    211  HA  GLU X  13      20.196  12.881  22.022  1.00  0.00           H
ATOM    212  HB3 GLU X  13      19.813  11.189  20.140  1.00  0.00           H
ATOM    213  HB2 GLU X  13      20.253   9.937  21.268  1.00  0.00           H
ATOM    214  HG3 GLU X  13      22.499  11.057  21.615  1.00  0.00           H
ATOM    215  HG2 GLU X  13      22.035  12.306  20.492  1.00  0.00           H
ATOM    216  N   ALA X  14      17.701  10.784  22.789  0.00  0.00           N
ATOM    217  CA  ALA X  14      16.286  10.714  22.874  0.00  0.00           C
ATOM    218  C   ALA X  14      15.729  11.856  23.782  0.00  0.00           C
ATOM    219  O   ALA X  14      14.735  12.494  23.449  0.00  0.00           O
ATOM    220  CB  ALA X  14      15.872   9.337  23.419  0.00  0.00           C
ATOM    221  H   ALA X  14      18.268  10.029  23.147  1.00  0.00           H
ATOM    222  HA  ALA X  14      15.862  10.813  21.875  1.00  0.00           H
ATOM    223  HB1 ALA X  14      14.786   9.252  23.468  1.00  0.00           H
ATOM    224  HB2 ALA X  14      16.237   8.532  22.781  1.00  0.00           H
ATOM    225  HB3 ALA X  14      16.257   9.167  24.425  1.00  0.00           H
ATOM    226  N   PHE X  15      16.397  12.123  24.902  0.00  0.00           N
ATOM    227  CA  PHE X  15      15.969  13.183  25.767  0.00  0.00           C
ATOM    228  C   PHE X  15      16.061  14.558  25.095  0.00  0.00           C
ATOM    229  O   PHE X  15      15.228  15.440  25.296  0.00  0.00           O
ATOM    230  CB  PHE X  15      16.835  13.100  27.052  0.00  0.00           C
ATOM    231  CG  PHE X  15      16.620  14.164  28.118  0.00  0.00           C
ATOM    232  CD1 PHE X  15      17.373  15.358  28.105  0.00  0.00           C
ATOM    233  CD2 PHE X  15      15.565  14.035  29.042  0.00  0.00           C
ATOM    234  CE1 PHE X  15      17.105  16.356  29.033  0.00  0.00           C
ATOM    235  CE2 PHE X  15      15.319  15.038  29.967  0.00  0.00           C
ATOM    236  CZ  PHE X  15      16.088  16.192  29.966  0.00  0.00           C
ATOM    237  H   PHE X  15      17.211  11.577  25.147  1.00  0.00           H
ATOM    238  HA  PHE X  15      14.933  13.003  26.053  1.00  0.00           H
ATOM    239  HB3 PHE X  15      17.890  13.119  26.781  1.00  0.00           H
ATOM    240  HB2 PHE X  15      16.679  12.129  27.523  1.00  0.00           H
ATOM    241  HD1 PHE X  15      18.152  15.506  27.371  1.00  0.00           H
ATOM    242  HD2 PHE X  15      14.938  13.160  29.037  1.00  0.00           H
ATOM    243  HE1 PHE X  15      17.676  17.273  29.013  1.00  0.00           H
ATOM    244  HE2 PHE X  15      14.514  14.926  30.680  1.00  0.00           H
ATOM    245  HZ  PHE X  15      15.878  16.971  30.682  1.00  0.00           H
ATOM    246  N   ALA X  16      17.088  14.711  24.262  0.00  0.00           N
ATOM    247  CA  ALA X  16      17.259  15.992  23.539  0.00  0.00           C
ATOM    248  C   ALA X  16      16.112  16.350  22.629  0.00  0.00           C
ATOM    249  O   ALA X  16      15.736  17.520  22.445  0.00  0.00           O
ATOM    250  CB  ALA X  16      18.598  15.993  22.787  0.00  0.00           C
ATOM    251  H   ALA X  16      17.745  13.956  24.126  1.00  0.00           H
ATOM    252  HA  ALA X  16      17.288  16.767  24.305  1.00  0.00           H
ATOM    253  HB1 ALA X  16      18.774  16.957  22.306  1.00  0.00           H
ATOM    254  HB2 ALA X  16      19.432  15.810  23.465  1.00  0.00           H
ATOM    255  HB3 ALA X  16      18.625  15.230  22.009  1.00  0.00           H
ATOM    256  N   LEU X  17      15.517  15.291  22.082  0.00  0.00           N
ATOM    257  CA  LEU X  17      14.390  15.505  21.060  0.00  0.00           C
ATOM    258  C   LEU X  17      13.138  16.148  21.775  0.00  0.00           C
ATOM    259  O   LEU X  17      12.186  16.622  21.157  0.00  0.00           O
ATOM    260  CB  LEU X  17      14.037  14.193  20.330  0.00  0.00           C
ATOM    261  CG  LEU X  17      15.145  13.669  19.392  0.00  0.00           C
ATOM    262  CD1 LEU X  17      14.867  12.213  18.958  0.00  0.00           C
ATOM    263  CD2 LEU X  17      15.388  14.613  18.193  0.00  0.00           C
ATOM    264  H   LEU X  17      15.808  14.359  22.340  1.00  0.00           H
ATOM    265  HA  LEU X  17      14.762  16.289  20.401  1.00  0.00           H
ATOM    266  HB3 LEU X  17      13.119  14.328  19.755  1.00  0.00           H
ATOM    267  HB2 LEU X  17      13.798  13.442  21.084  1.00  0.00           H
ATOM    268  HG  LEU X  17      16.070  13.644  19.966  1.00  0.00           H
ATOM    269 HD11 LEU X  17      15.701  11.566  19.234  1.00  0.00           H
ATOM    270 HD12 LEU X  17      13.978  11.804  19.438  1.00  0.00           H
ATOM    271 HD13 LEU X  17      14.720  12.107  17.884  1.00  0.00           H
ATOM    272 HD21 LEU X  17      15.379  14.095  17.234  1.00  0.00           H
ATOM    273 HD22 LEU X  17      14.639  15.403  18.132  1.00  0.00           H
ATOM    274 HD23 LEU X  17      16.361  15.098  18.280  1.00  0.00           H
ATOM    275  N   PHE X  18      13.136  15.996  23.096  0.00  0.00           N
ATOM    276  CA  PHE X  18      12.002  16.508  23.868  0.00  0.00           C
ATOM    277  C   PHE X  18      12.441  17.827  24.525  0.00  0.00           C
ATOM    278  O   PHE X  18      11.640  18.668  24.897  0.00  0.00           O
ATOM    279  CB  PHE X  18      11.506  15.361  24.782  0.00  0.00           C
ATOM    280  CG  PHE X  18      11.352  13.995  24.081  0.00  0.00           C
ATOM    281  CD1 PHE X  18      10.894  13.884  22.746  0.00  0.00           C
ATOM    282  CD2 PHE X  18      11.586  12.797  24.786  0.00  0.00           C
ATOM    283  CE1 PHE X  18      10.762  12.654  22.123  0.00  0.00           C
ATOM    284  CE2 PHE X  18      11.452  11.568  24.141  0.00  0.00           C
ATOM    285  CZ  PHE X  18      11.046  11.494  22.819  0.00  0.00           C
ATOM    286  H   PHE X  18      13.909  15.533  23.552  1.00  0.00           H
ATOM    287  HA  PHE X  18      11.227  16.765  23.146  1.00  0.00           H
ATOM    288  HB3 PHE X  18      10.551  15.636  25.228  1.00  0.00           H
ATOM    289  HB2 PHE X  18      12.209  15.247  25.609  1.00  0.00           H
ATOM    290  HD1 PHE X  18      10.699  14.759  22.157  1.00  0.00           H
ATOM    291  HD2 PHE X  18      11.908  12.835  25.816  1.00  0.00           H
ATOM    292  HE1 PHE X  18      10.444  12.602  21.091  1.00  0.00           H
ATOM    293  HE2 PHE X  18      11.676  10.646  24.650  1.00  0.00           H
ATOM    294  HZ  PHE X  18      10.952  10.533  22.334  1.00  0.00           H
ATOM    295  N   ASP X  19      13.754  17.938  24.729  0.00  0.00           N
ATOM    296  CA  ASP X  19      14.227  19.123  25.523  0.00  0.00           C
ATOM    297  C   ASP X  19      14.716  19.973  24.199  0.00  0.00           C
ATOM    298  O   ASP X  19      15.840  19.905  23.680  0.00  0.00           O
ATOM    299  CB  ASP X  19      15.435  18.742  26.411  0.00  0.00           C
ATOM    300  CG  ASP X  19      16.138  19.928  27.076  0.00  0.00           C
ATOM    301  OD1 ASP X  19      15.614  21.058  27.061  0.00  0.00           O
ATOM    302  OD2 ASP X  19      17.241  19.712  27.620  0.00  0.00           O
ATOM    303  H   ASP X  19      14.384  17.242  24.356  1.00  0.00           H
ATOM    304  HA  ASP X  19      13.487  19.605  26.162  1.00  0.00           H
ATOM    305  HB3 ASP X  19      16.167  18.209  25.804  1.00  0.00           H
ATOM    306  HB2 ASP X  19      15.096  18.062  27.194  1.00  0.00           H
ATOM    307  N   LYS X  20      13.747  20.769  23.749  0.00  0.00           N
ATOM    308  CA  LYS X  20      13.787  21.673  22.703  0.00  0.00           C
ATOM    309  C   LYS X  20      14.855  22.785  23.044  0.00  0.00           C
ATOM    310  O   LYS X  20      15.840  23.000  22.332  0.00  0.00           O
ATOM    311  CB  LYS X  20      12.371  22.287  22.566  0.00  0.00           C
ATOM    312  CG  LYS X  20      12.206  23.329  21.437  0.00  0.00           C
ATOM    313  CD  LYS X  20      10.916  24.164  21.550  0.00  0.00           C
ATOM    314  CE  LYS X  20       9.634  23.315  21.605  0.00  0.00           C
ATOM    315  NZ  LYS X  20       8.403  24.124  21.539  0.00  0.00           N
ATOM    316  H   LYS X  20      12.838  20.757  24.189  1.00  0.00           H
ATOM    317  HA  LYS X  20      13.970  21.195  21.741  1.00  0.00           H
ATOM    318  HB3 LYS X  20      12.094  22.763  23.507  1.00  0.00           H
ATOM    319  HB2 LYS X  20      11.650  21.483  22.414  1.00  0.00           H
ATOM    320  HG3 LYS X  20      12.231  22.819  20.472  1.00  0.00           H
ATOM    321  HG2 LYS X  20      13.048  24.021  21.425  1.00  0.00           H
ATOM    322  HD3 LYS X  20      10.871  24.845  20.699  1.00  0.00           H
ATOM    323  HD2 LYS X  20      10.979  24.797  22.436  1.00  0.00           H
ATOM    324  HE3 LYS X  20       9.602  22.724  22.519  1.00  0.00           H
ATOM    325  HE2 LYS X  20       9.649  22.603  20.782  1.00  0.00           H
ATOM    326  HZ1 LYS X  20       7.599  23.501  21.588  1.00  0.00           H
ATOM    327  HZ2 LYS X  20       8.351  24.770  22.307  1.00  0.00           H
ATOM    328  HZ3 LYS X  20       8.351  24.639  20.677  1.00  0.00           H
ATOM    329  N   ASP X  21      14.621  23.456  24.164  0.00  0.00           N
ATOM    330  CA  ASP X  21      15.515  24.531  24.554  0.00  0.00           C
ATOM    331  C   ASP X  21      16.856  24.177  25.097  0.00  0.00           C
ATOM    332  O   ASP X  21      17.764  25.000  25.190  0.00  0.00           O
ATOM    333  CB  ASP X  21      14.830  25.577  25.484  0.00  0.00           C
ATOM    334  CG  ASP X  21      13.701  26.400  24.854  0.00  0.00           C
ATOM    335  OD1 ASP X  21      13.691  26.587  23.620  0.00  0.00           O
ATOM    336  OD2 ASP X  21      12.912  26.994  25.617  0.00  0.00           O
ATOM    337  H   ASP X  21      13.825  23.218  24.739  1.00  0.00           H
ATOM    338  HA  ASP X  21      15.708  25.097  23.643  1.00  0.00           H
ATOM    339  HB3 ASP X  21      15.566  26.286  25.870  1.00  0.00           H
ATOM    340  HB2 ASP X  21      14.426  25.043  26.345  1.00  0.00           H
ATOM    341  N   GLY X  22      16.995  22.909  25.456  0.00  0.00           N
ATOM    342  CA  GLY X  22      18.418  22.477  25.968  0.00  0.00           C
ATOM    343  C   GLY X  22      18.640  22.949  27.345  0.00  0.00           C
ATOM    344  O   GLY X  22      19.766  23.278  27.724  0.00  0.00           O
ATOM    345  H   GLY X  22      16.210  22.277  25.393  1.00  0.00           H
ATOM    346  HA3 GLY X  22      19.182  22.896  25.313  1.00  0.00           H
ATOM    347  HA2 GLY X  22      18.500  21.390  25.939  1.00  0.00           H
ATOM    348  N   ASP X  23      17.579  22.945  28.148  0.00  0.00           N
ATOM    349  CA  ASP X  23      17.724  23.475  29.586  0.00  0.00           C
ATOM    350  C   ASP X  23      17.915  22.347  30.543  0.00  0.00           C
ATOM    351  O   ASP X  23      18.075  22.520  31.736  0.00  0.00           O
ATOM    352  CB  ASP X  23      16.450  24.251  30.041  0.00  0.00           C
ATOM    353  CG  ASP X  23      16.197  25.604  29.374  0.00  0.00           C
ATOM    354  OD1 ASP X  23      17.149  26.232  28.867  0.00  0.00           O
ATOM    355  OD2 ASP X  23      15.068  26.113  29.524  0.00  0.00           O
ATOM    356  H   ASP X  23      16.692  22.597  27.812  1.00  0.00           H
ATOM    357  HA  ASP X  23      18.471  24.262  29.687  1.00  0.00           H
ATOM    358  HB3 ASP X  23      16.487  24.439  31.116  1.00  0.00           H
ATOM    359  HB2 ASP X  23      15.582  23.614  29.857  1.00  0.00           H
ATOM    360  N   GLY X  24      17.785  21.135  30.033  0.00  0.00           N
ATOM    361  CA  GLY X  24      18.028  19.922  30.955  0.00  0.00           C
ATOM    362  C   GLY X  24      16.706  19.508  31.636  0.00  0.00           C
ATOM    363  O   GLY X  24      16.719  18.863  32.684  0.00  0.00           O
ATOM    364  H   GLY X  24      17.532  21.020  29.062  1.00  0.00           H
ATOM    365  HA3 GLY X  24      18.762  20.186  31.717  1.00  0.00           H
ATOM    366  HA2 GLY X  24      18.409  19.088  30.365  1.00  0.00           H
ATOM    367  N   THR X  25      15.579  19.913  31.054  0.00  0.00           N
ATOM    368  CA  THR X  25      14.267  19.568  31.594  0.00  0.00           C
ATOM    369  C   THR X  25      13.318  19.222  30.391  0.00  0.00           C
ATOM    370  O   THR X  25      13.603  19.625  29.242  0.00  0.00           O
ATOM    371  CB  THR X  25      13.689  20.779  32.386  0.00  0.00           C
ATOM    372  OG1 THR X  25      13.786  22.000  31.664  0.00  0.00           O
ATOM    373  CG2 THR X  25      14.364  21.002  33.747  0.00  0.00           C
ATOM    374  H   THR X  25      15.617  20.475  30.216  1.00  0.00           H
ATOM    375  HA  THR X  25      14.373  18.679  32.216  1.00  0.00           H
ATOM    376  HB  THR X  25      12.628  20.614  32.551  1.00  0.00           H
ATOM    377  HG1 THR X  25      13.489  22.720  32.235  1.00  0.00           H
ATOM    378 HG21 THR X  25      13.883  21.801  34.310  1.00  0.00           H
ATOM    379 HG22 THR X  25      14.309  20.097  34.355  1.00  0.00           H
ATOM    380 HG23 THR X  25      15.418  21.259  33.640  1.00  0.00           H
ATOM    381  N   ILE X  26      12.195  18.576  30.686  0.00  0.00           N
ATOM    382  CA  ILE X  26      11.178  18.471  29.631  0.00  0.00           C
ATOM    383  C   ILE X  26       9.952  19.164  30.048  0.00  0.00           C
ATOM    384  O   ILE X  26       9.416  18.654  31.031  0.00  0.00           O
ATOM    385  CB  ILE X  26      10.819  17.012  29.181  0.00  0.00           C
ATOM    386  CG1 ILE X  26      12.071  16.151  28.897  0.00  0.00           C
ATOM    387  CG2 ILE X  26       9.873  16.982  27.955  0.00  0.00           C
ATOM    388  CD1 ILE X  26      11.768  14.657  28.694  0.00  0.00           C
ATOM    389  H   ILE X  26      12.067  18.180  31.606  1.00  0.00           H
ATOM    390  HA  ILE X  26      11.564  18.995  28.757  1.00  0.00           H
ATOM    391  HB  ILE X  26      10.266  16.531  29.985  1.00  0.00           H
ATOM    392 HG13 ILE X  26      12.772  16.235  29.726  1.00  0.00           H
ATOM    393 HG12 ILE X  26      12.597  16.542  28.024  1.00  0.00           H
ATOM    394 HG21 ILE X  26       9.624  15.962  27.664  1.00  0.00           H
ATOM    395 HG22 ILE X  26       8.924  17.479  28.154  1.00  0.00           H
ATOM    396 HG23 ILE X  26      10.328  17.472  27.094  1.00  0.00           H
ATOM    397 HD11 ILE X  26      11.468  14.441  27.671  1.00  0.00           H
ATOM    398 HD12 ILE X  26      12.644  14.046  28.909  1.00  0.00           H
ATOM    399 HD13 ILE X  26      10.969  14.312  29.350  1.00  0.00           H
ATOM    400  N   THR X  27       9.448  20.244  29.444  0.00  0.00           N
ATOM    401  CA  THR X  27       8.164  20.668  30.285  0.00  0.00           C
ATOM    402  C   THR X  27       6.994  20.100  29.589  0.00  0.00           C
ATOM    403  O   THR X  27       7.116  19.438  28.557  0.00  0.00           O
ATOM    404  CB  THR X  27       8.085  22.228  30.194  0.00  0.00           C
ATOM    405  OG1 THR X  27       8.189  22.661  28.840  0.00  0.00           O
ATOM    406  CG2 THR X  27       9.187  22.962  30.970  0.00  0.00           C
ATOM    407  H   THR X  27       9.896  20.616  28.619  1.00  0.00           H
ATOM    408  HA  THR X  27       8.229  20.276  31.300  1.00  0.00           H
ATOM    409  HB  THR X  27       7.129  22.588  30.579  1.00  0.00           H
ATOM    410  HG1 THR X  27       9.120  22.505  28.553  1.00  0.00           H
ATOM    411 HG21 THR X  27       9.220  24.020  30.706  1.00  0.00           H
ATOM    412 HG22 THR X  27       9.001  22.922  32.040  1.00  0.00           H
ATOM    413 HG23 THR X  27      10.176  22.543  30.778  1.00  0.00           H
ATOM    414  N   THR X  28       5.809  20.366  30.131  0.00  0.00           N
ATOM    415  CA  THR X  28       4.487  19.993  29.538  0.00  0.00           C
ATOM    416  C   THR X  28       4.178  20.697  28.283  0.00  0.00           C
ATOM    417  O   THR X  28       3.326  20.265  27.509  0.00  0.00           O
ATOM    418  CB  THR X  28       3.465  20.556  30.592  0.00  0.00           C
ATOM    419  OG1 THR X  28       3.862  20.214  31.916  0.00  0.00           O
ATOM    420  CG2 THR X  28       1.988  20.185  30.459  0.00  0.00           C
ATOM    421  H   THR X  28       5.755  20.857  31.012  1.00  0.00           H
ATOM    422  HA  THR X  28       4.413  18.914  29.405  1.00  0.00           H
ATOM    423  HB  THR X  28       3.503  21.649  30.554  1.00  0.00           H
ATOM    424  HG1 THR X  28       3.181  20.522  32.528  1.00  0.00           H
ATOM    425 HG21 THR X  28       1.381  20.768  31.149  1.00  0.00           H
ATOM    426 HG22 THR X  28       1.600  20.394  29.463  1.00  0.00           H
ATOM    427 HG23 THR X  28       1.831  19.135  30.691  1.00  0.00           H
ATOM    428  N   LYS X  29       4.952  21.740  27.983  0.00  0.00           N
ATOM    429  CA  LYS X  29       4.889  22.499  26.688  0.00  0.00           C
ATOM    430  C   LYS X  29       5.741  21.731  25.675  0.00  0.00           C
ATOM    431  O   LYS X  29       5.297  21.462  24.558  0.00  0.00           O
ATOM    432  CB  LYS X  29       5.300  23.973  26.891  0.00  0.00           C
ATOM    433  CG  LYS X  29       5.200  24.834  25.614  0.00  0.00           C
ATOM    434  CD  LYS X  29       5.446  26.340  25.843  0.00  0.00           C
ATOM    435  CE  LYS X  29       4.176  27.196  26.051  0.00  0.00           C
ATOM    436  NZ  LYS X  29       3.418  26.855  27.269  0.00  0.00           N
ATOM    437  H   LYS X  29       5.637  22.068  28.648  1.00  0.00           H
ATOM    438  HA  LYS X  29       3.858  22.444  26.339  1.00  0.00           H
ATOM    439  HB3 LYS X  29       6.320  24.023  27.276  1.00  0.00           H
ATOM    440  HB2 LYS X  29       4.665  24.395  27.668  1.00  0.00           H
ATOM    441  HG3 LYS X  29       4.234  24.681  25.130  1.00  0.00           H
ATOM    442  HG2 LYS X  29       5.940  24.478  24.896  1.00  0.00           H
ATOM    443  HD3 LYS X  29       5.988  26.739  24.984  1.00  0.00           H
ATOM    444  HD2 LYS X  29       6.121  26.482  26.689  1.00  0.00           H
ATOM    445  HE3 LYS X  29       3.519  27.109  25.185  1.00  0.00           H
ATOM    446  HE2 LYS X  29       4.461  28.248  26.113  1.00  0.00           H
ATOM    447  HZ1 LYS X  29       2.636  27.481  27.358  1.00  0.00           H
ATOM    448  HZ2 LYS X  29       3.054  25.920  27.228  1.00  0.00           H
ATOM    449  HZ3 LYS X  29       3.988  26.961  28.089  1.00  0.00           H
ATOM    450  N   GLU X  30       6.962  21.364  26.079  0.00  0.00           N
ATOM    451  CA  GLU X  30       7.853  20.612  25.204  0.00  0.00           C
ATOM    452  C   GLU X  30       7.300  19.248  24.805  0.00  0.00           C
ATOM    453  O   GLU X  30       7.343  18.842  23.646  0.00  0.00           O
ATOM    454  CB  GLU X  30       9.275  20.686  25.724  0.00  0.00           C
ATOM    455  CG  GLU X  30       9.776  22.147  25.785  0.00  0.00           C
ATOM    456  CD  GLU X  30      10.980  22.302  26.686  0.00  0.00           C
ATOM    457  OE1 GLU X  30      10.755  22.184  27.908  0.00  0.00           O
ATOM    458  OE2 GLU X  30      12.072  22.588  26.157  0.00  0.00           O
ATOM    459  H   GLU X  30       7.282  21.608  27.006  1.00  0.00           H
ATOM    460  HA  GLU X  30       7.823  21.176  24.272  1.00  0.00           H
ATOM    461  HB3 GLU X  30       9.895  20.160  25.012  1.00  0.00           H
ATOM    462  HB2 GLU X  30       9.364  20.168  26.679  1.00  0.00           H
ATOM    463  HG3 GLU X  30       9.015  22.830  26.162  1.00  0.00           H
ATOM    464  HG2 GLU X  30      10.019  22.500  24.784  1.00  0.00           H
ATOM    465  N   LEU X  31       6.744  18.545  25.794  0.00  0.00           N
ATOM    466  CA  LEU X  31       6.181  17.202  25.494  0.00  0.00           C
ATOM    467  C   LEU X  31       4.924  17.331  24.544  0.00  0.00           C
ATOM    468  O   LEU X  31       4.408  16.371  23.965  0.00  0.00           O
ATOM    469  CB  LEU X  31       5.743  16.541  26.835  0.00  0.00           C
ATOM    470  CG  LEU X  31       6.273  15.102  27.051  0.00  0.00           C
ATOM    471  CD1 LEU X  31       5.896  14.581  28.455  0.00  0.00           C
ATOM    472  CD2 LEU X  31       5.827  14.121  25.947  0.00  0.00           C
ATOM    473  H   LEU X  31       6.711  18.927  26.728  1.00  0.00           H
ATOM    474  HA  LEU X  31       6.933  16.525  25.088  1.00  0.00           H
ATOM    475  HB3 LEU X  31       4.657  16.550  26.937  1.00  0.00           H
ATOM    476  HB2 LEU X  31       6.101  17.142  27.671  1.00  0.00           H
ATOM    477  HG  LEU X  31       7.363  15.144  27.017  1.00  0.00           H
ATOM    478 HD11 LEU X  31       6.778  14.520  29.092  1.00  0.00           H
ATOM    479 HD12 LEU X  31       5.182  15.235  28.954  1.00  0.00           H
ATOM    480 HD13 LEU X  31       5.449  13.588  28.438  1.00  0.00           H
ATOM    481 HD21 LEU X  31       5.749  13.095  26.305  1.00  0.00           H
ATOM    482 HD22 LEU X  31       4.854  14.389  25.537  1.00  0.00           H
ATOM    483 HD23 LEU X  31       6.541  14.109  25.123  1.00  0.00           H
ATOM    484  N   GLY X  32       4.419  18.561  24.510  0.00  0.00           N
ATOM    485  CA  GLY X  32       3.220  18.820  23.711  0.00  0.00           C
ATOM    486  C   GLY X  32       3.726  19.062  22.301  0.00  0.00           C
ATOM    487  O   GLY X  32       3.143  18.672  21.291  0.00  0.00           O
ATOM    488  H   GLY X  32       4.862  19.304  25.032  1.00  0.00           H
ATOM    489  HA3 GLY X  32       2.728  19.721  24.078  1.00  0.00           H
ATOM    490  HA2 GLY X  32       2.582  17.936  23.719  1.00  0.00           H
ATOM    491  N   THR X  33       4.877  19.730  22.258  0.00  0.00           N
ATOM    492  CA  THR X  33       5.443  20.057  20.882  0.00  0.00           C
ATOM    493  C   THR X  33       5.751  18.741  20.145  0.00  0.00           C
ATOM    494  O   THR X  33       5.514  18.631  18.949  0.00  0.00           O
ATOM    495  CB  THR X  33       6.722  20.929  20.937  0.00  0.00           C
ATOM    496  OG1 THR X  33       6.510  22.063  21.778  0.00  0.00           O
ATOM    497  CG2 THR X  33       7.120  21.441  19.538  0.00  0.00           C
ATOM    498  H   THR X  33       5.338  19.998  23.116  1.00  0.00           H
ATOM    499  HA  THR X  33       4.703  20.622  20.314  1.00  0.00           H
ATOM    500  HB  THR X  33       7.552  20.353  21.353  1.00  0.00           H
ATOM    501  HG1 THR X  33       6.183  21.749  22.637  1.00  0.00           H
ATOM    502 HG21 THR X  33       7.955  22.133  19.558  1.00  0.00           H
ATOM    503 HG22 THR X  33       7.415  20.624  18.879  1.00  0.00           H
ATOM    504 HG23 THR X  33       6.289  21.960  19.058  1.00  0.00           H
ATOM    505  N   VAL X  34       6.358  17.802  20.862  0.00  0.00           N
ATOM    506  CA  VAL X  34       6.714  16.506  20.312  0.00  0.00           C
ATOM    507  C   VAL X  34       5.462  15.707  19.782  0.00  0.00           C
ATOM    508  O   VAL X  34       5.365  15.155  18.697  0.00  0.00           O
ATOM    509  CB  VAL X  34       7.425  15.684  21.421  0.00  0.00           C
ATOM    510  CG1 VAL X  34       7.701  14.205  21.081  0.00  0.00           C
ATOM    511  CG2 VAL X  34       8.721  16.383  21.857  0.00  0.00           C
ATOM    512  H   VAL X  34       6.590  17.976  21.829  1.00  0.00           H
ATOM    513  HA  VAL X  34       7.369  16.685  19.459  1.00  0.00           H
ATOM    514  HB  VAL X  34       6.773  15.680  22.296  1.00  0.00           H
ATOM    515 HG11 VAL X  34       8.209  13.712  21.907  1.00  0.00           H
ATOM    516 HG12 VAL X  34       6.785  13.638  20.914  1.00  0.00           H
ATOM    517 HG13 VAL X  34       8.326  14.107  20.192  1.00  0.00           H
ATOM    518 HG21 VAL X  34       9.059  15.980  22.809  1.00  0.00           H
ATOM    519 HG22 VAL X  34       9.502  16.261  21.107  1.00  0.00           H
ATOM    520 HG23 VAL X  34       8.609  17.454  22.008  1.00  0.00           H
ATOM    521  N   MET X  35       4.522  15.627  20.724  0.00  0.00           N
ATOM    522  CA  MET X  35       3.290  14.848  20.348  0.00  0.00           C
ATOM    523  C   MET X  35       2.531  15.497  19.219  0.00  0.00           C
ATOM    524  O   MET X  35       2.060  14.781  18.342  0.00  0.00           O
ATOM    525  CB  MET X  35       2.368  14.760  21.585  0.00  0.00           C
ATOM    526  CG  MET X  35       2.904  13.864  22.712  0.00  0.00           C
ATOM    527  SD  MET X  35       2.589  12.089  22.496  0.00  0.00           S
ATOM    528  CE  MET X  35       0.832  12.020  22.952  0.00  0.00           C
ATOM    529  H   MET X  35       4.664  16.073  21.619  1.00  0.00           H
ATOM    530  HA  MET X  35       3.580  13.840  20.052  1.00  0.00           H
ATOM    531  HB3 MET X  35       1.389  14.389  21.279  1.00  0.00           H
ATOM    532  HB2 MET X  35       2.180  15.760  21.979  1.00  0.00           H
ATOM    533  HG3 MET X  35       2.464  14.179  23.659  1.00  0.00           H
ATOM    534  HG2 MET X  35       3.980  14.003  22.828  1.00  0.00           H
ATOM    535  HE1 MET X  35       0.469  10.994  22.897  1.00  0.00           H
ATOM    536  HE2 MET X  35       0.685  12.379  23.971  1.00  0.00           H
ATOM    537  HE3 MET X  35       0.227  12.629  22.282  1.00  0.00           H
ATOM    538  N   ARG X  36       2.476  16.825  19.152  0.00  0.00           N
ATOM    539  CA  ARG X  36       1.884  17.523  18.074  0.00  0.00           C
ATOM    540  C   ARG X  36       2.604  17.231  16.766  0.00  0.00           C
ATOM    541  O   ARG X  36       1.907  17.037  15.776  0.00  0.00           O
ATOM    542  CB  ARG X  36       1.801  19.035  18.354  0.00  0.00           C
ATOM    543  CG  ARG X  36       0.667  19.398  19.330  0.00  0.00           C
ATOM    544  CD  ARG X  36       0.657  20.881  19.720  0.00  0.00           C
ATOM    545  NE  ARG X  36       1.805  21.233  20.570  0.00  0.00           N
ATOM    546  CZ  ARG X  36       2.154  22.476  20.935  0.00  0.00           C
ATOM    547  NH1 ARG X  36       1.463  23.531  20.500  0.00  0.00           N
ATOM    548  NH2 ARG X  36       3.199  22.670  21.740  0.00  0.00           N
ATOM    549  H   ARG X  36       2.869  17.385  19.895  1.00  0.00           H
ATOM    550  HA  ARG X  36       0.870  17.138  17.968  1.00  0.00           H
ATOM    551  HB3 ARG X  36       1.605  19.565  17.419  1.00  0.00           H
ATOM    552  HB2 ARG X  36       2.765  19.405  18.704  1.00  0.00           H
ATOM    553  HG3 ARG X  36       0.806  18.808  20.236  1.00  0.00           H
ATOM    554  HG2 ARG X  36      -0.308  19.103  18.942  1.00  0.00           H
ATOM    555  HD3 ARG X  36      -0.297  21.189  20.148  1.00  0.00           H
ATOM    556  HD2 ARG X  36       0.788  21.464  18.807  1.00  0.00           H
ATOM    557  HE  ARG X  36       2.324  20.420  20.894  1.00  0.00           H
ATOM    558 HH12 ARG X  36       1.699  24.479  20.756  1.00  0.00           H
ATOM    559 HH11 ARG X  36       0.662  23.425  19.899  1.00  0.00           H
ATOM    560 HH22 ARG X  36       3.490  23.598  22.009  1.00  0.00           H
ATOM    561 HH21 ARG X  36       3.742  21.919  22.129  1.00  0.00           H
ATOM    562  N   SER X  37       3.929  17.101  16.733  0.00  0.00           N
ATOM    563  CA  SER X  37       4.675  16.731  15.614  0.00  0.00           C
ATOM    564  C   SER X  37       4.209  15.345  15.117  0.00  0.00           C
ATOM    565  O   SER X  37       4.043  15.192  13.910  0.00  0.00           O
ATOM    566  CB  SER X  37       6.192  16.775  15.898  0.00  0.00           C
ATOM    567  OG  SER X  37       6.648  18.118  15.972  0.00  0.00           O
ATOM    568  H   SER X  37       4.474  17.276  17.565  1.00  0.00           H
ATOM    569  HA  SER X  37       4.499  17.460  14.823  1.00  0.00           H
ATOM    570  HB3 SER X  37       6.731  16.287  15.083  1.00  0.00           H
ATOM    571  HB2 SER X  37       6.465  16.236  16.802  1.00  0.00           H
ATOM    572  HG  SER X  37       7.577  18.103  16.242  1.00  0.00           H
ATOM    573  N   LEU X  38       3.950  14.396  16.007  0.00  0.00           N
ATOM    574  CA  LEU X  38       3.468  13.106  15.751  0.00  0.00           C
ATOM    575  C   LEU X  38       1.943  13.046  15.515  0.00  0.00           C
ATOM    576  O   LEU X  38       1.451  11.954  15.255  0.00  0.00           O
ATOM    577  CB  LEU X  38       3.818  12.225  16.983  0.00  0.00           C
ATOM    578  CG  LEU X  38       5.331  12.020  17.248  0.00  0.00           C
ATOM    579  CD1 LEU X  38       5.569  11.392  18.638  0.00  0.00           C
ATOM    580  CD2 LEU X  38       6.026  11.224  16.122  0.00  0.00           C
ATOM    581  H   LEU X  38       4.100  14.571  16.990  1.00  0.00           H
ATOM    582  HA  LEU X  38       4.018  12.625  14.942  1.00  0.00           H
ATOM    583  HB3 LEU X  38       3.361  11.239  16.878  1.00  0.00           H
ATOM    584  HB2 LEU X  38       3.351  12.653  17.869  1.00  0.00           H
ATOM    585  HG  LEU X  38       5.803  13.002  17.279  1.00  0.00           H
ATOM    586 HD11 LEU X  38       6.278  11.989  19.213  1.00  0.00           H
ATOM    587 HD12 LEU X  38       4.653  11.335  19.229  1.00  0.00           H
ATOM    588 HD13 LEU X  38       5.968  10.380  18.584  1.00  0.00           H
ATOM    589 HD21 LEU X  38       6.704  10.459  16.501  1.00  0.00           H
ATOM    590 HD22 LEU X  38       5.311  10.720  15.471  1.00  0.00           H
ATOM    591 HD23 LEU X  38       6.623  11.888  15.495  1.00  0.00           H
ATOM    592  N   GLY X  39       1.242  14.172  15.475  0.00  0.00           N
ATOM    593  CA  GLY X  39      -0.175  13.973  15.030  0.00  0.00           C
ATOM    594  C   GLY X  39      -1.244  14.125  16.120  0.00  0.00           C
ATOM    595  O   GLY X  39      -2.407  14.424  15.860  0.00  0.00           O
ATOM    596  H   GLY X  39       1.677  15.047  15.731  1.00  0.00           H
ATOM    597  HA3 GLY X  39      -0.272  12.992  14.565  1.00  0.00           H
ATOM    598  HA2 GLY X  39      -0.395  14.659  14.212  1.00  0.00           H
ATOM    599  N   GLN X  40      -0.818  13.949  17.365  0.00  0.00           N
ATOM    600  CA  GLN X  40      -1.693  14.186  18.533  0.00  0.00           C
ATOM    601  C   GLN X  40      -1.600  15.583  19.258  0.00  0.00           C
ATOM    602  O   GLN X  40      -0.503  16.081  19.463  0.00  0.00           O
ATOM    603  CB  GLN X  40      -1.342  13.116  19.601  0.00  0.00           C
ATOM    604  CG  GLN X  40      -1.637  11.647  19.211  0.00  0.00           C
ATOM    605  CD  GLN X  40      -0.554  11.000  18.343  0.00  0.00           C
ATOM    606  OE1 GLN X  40       0.636  11.121  18.621  0.00  0.00           O
ATOM    607  NE2 GLN X  40      -0.948  10.292  17.292  0.00  0.00           N
ATOM    608  H   GLN X  40       0.130  13.644  17.536  1.00  0.00           H
ATOM    609  HA  GLN X  40      -2.729  13.976  18.267  1.00  0.00           H
ATOM    610  HB3 GLN X  40      -1.918  13.326  20.504  1.00  0.00           H
ATOM    611  HB2 GLN X  40      -0.299  13.221  19.903  1.00  0.00           H
ATOM    612  HG3 GLN X  40      -2.615  11.572  18.734  1.00  0.00           H
ATOM    613  HG2 GLN X  40      -1.699  11.050  20.121  1.00  0.00           H
ATOM    614 HE22 GLN X  40      -0.266   9.866  16.680  1.00  0.00           H
ATOM    615 HE21 GLN X  40      -1.928  10.180  17.071  1.00  0.00           H
ATOM    616  N   ASN X  41      -2.701  16.226  19.548  0.00  0.00           N
ATOM    617  CA  ASN X  41      -2.779  17.472  20.102  0.00  0.00           C
ATOM    618  C   ASN X  41      -3.422  17.251  21.515  0.00  0.00           C
ATOM    619  O   ASN X  41      -4.637  17.381  21.680  0.00  0.00           O
ATOM    620  CB  ASN X  41      -3.597  18.418  19.187  0.00  0.00           C
ATOM    621  CG  ASN X  41      -3.660  19.864  19.690  0.00  0.00           C
ATOM    622  OD1 ASN X  41      -2.775  20.331  20.401  0.00  0.00           O
ATOM    623  ND2 ASN X  41      -4.690  20.606  19.302  0.00  0.00           N
ATOM    624  H   ASN X  41      -3.598  15.801  19.362  1.00  0.00           H
ATOM    625  HA  ASN X  41      -1.770  17.862  20.232  1.00  0.00           H
ATOM    626  HB3 ASN X  41      -4.609  18.034  19.052  1.00  0.00           H
ATOM    627  HB2 ASN X  41      -3.141  18.445  18.197  1.00  0.00           H
ATOM    628 HD22 ASN X  41      -4.772  21.569  19.597  1.00  0.00           H
ATOM    629 HD21 ASN X  41      -5.414  20.229  18.706  1.00  0.00           H
ATOM    630  N   PRO X  42      -2.602  16.920  22.505  0.00  0.00           N
ATOM    631  CA  PRO X  42      -3.145  16.709  23.845  0.00  0.00           C
ATOM    632  C   PRO X  42      -3.383  18.150  24.436  0.00  0.00           C
ATOM    633  O   PRO X  42      -2.867  19.181  23.969  0.00  0.00           O
ATOM    634  CB  PRO X  42      -2.043  15.921  24.570  0.00  0.00           C
ATOM    635  CG  PRO X  42      -0.753  16.352  23.891  0.00  0.00           C
ATOM    636  CD  PRO X  42      -1.179  16.562  22.449  0.00  0.00           C
ATOM    637  HA  PRO X  42      -4.084  16.158  23.793  1.00  0.00           H
ATOM    638  HB3 PRO X  42      -2.206  14.853  24.417  1.00  0.00           H
ATOM    639  HB2 PRO X  42      -2.031  16.093  25.647  1.00  0.00           H
ATOM    640  HG3 PRO X  42       0.060  15.633  23.997  1.00  0.00           H
ATOM    641  HG2 PRO X  42      -0.420  17.303  24.302  1.00  0.00           H
ATOM    642  HD2 PRO X  42      -0.551  17.308  21.962  1.00  0.00           H
ATOM    643  HD3 PRO X  42      -1.073  15.612  21.929  1.00  0.00           H
ATOM    644  N   THR X  43      -4.228  18.151  25.461  0.00  0.00           N
ATOM    645  CA  THR X  43      -4.598  19.349  26.178  0.00  0.00           C
ATOM    646  C   THR X  43      -3.540  19.500  27.281  0.00  0.00           C
ATOM    647  O   THR X  43      -2.715  18.586  27.461  0.00  0.00           O
ATOM    648  CB  THR X  43      -6.021  19.228  26.800  0.00  0.00           C
ATOM    649  OG1 THR X  43      -6.106  18.331  27.899  0.00  0.00           O
ATOM    650  CG2 THR X  43      -7.111  18.887  25.773  0.00  0.00           C
ATOM    651  H   THR X  43      -4.645  17.285  25.773  1.00  0.00           H
ATOM    652  HA  THR X  43      -4.550  20.206  25.506  1.00  0.00           H
ATOM    653  HB  THR X  43      -6.275  20.211  27.201  1.00  0.00           H
ATOM    654  HG1 THR X  43      -7.037  18.096  28.014  1.00  0.00           H
ATOM    655 HG21 THR X  43      -8.106  18.916  26.219  1.00  0.00           H
ATOM    656 HG22 THR X  43      -7.104  19.603  24.950  1.00  0.00           H
ATOM    657 HG23 THR X  43      -6.968  17.895  25.344  1.00  0.00           H
ATOM    658  N   GLU X  44      -3.553  20.624  27.969  0.00  0.00           N
ATOM    659  CA  GLU X  44      -2.604  20.849  29.059  0.00  0.00           C
ATOM    660  C   GLU X  44      -2.845  19.817  30.182  0.00  0.00           C
ATOM    661  O   GLU X  44      -1.933  19.293  30.818  0.00  0.00           O
ATOM    662  CB  GLU X  44      -2.777  22.282  29.617  0.00  0.00           C
ATOM    663  CG  GLU X  44      -2.647  23.431  28.589  0.00  0.00           C
ATOM    664  CD  GLU X  44      -1.262  23.566  27.960  0.00  0.00           C
ATOM    665  OE1 GLU X  44      -0.261  23.472  28.696  0.00  0.00           O
ATOM    666  OE2 GLU X  44      -1.202  23.832  26.744  0.00  0.00           O
ATOM    667  H   GLU X  44      -4.225  21.345  27.746  1.00  0.00           H
ATOM    668  HA  GLU X  44      -1.592  20.718  28.675  1.00  0.00           H
ATOM    669  HB3 GLU X  44      -2.047  22.437  30.414  1.00  0.00           H
ATOM    670  HB2 GLU X  44      -3.748  22.371  30.105  1.00  0.00           H
ATOM    671  HG3 GLU X  44      -2.875  24.375  29.084  1.00  0.00           H
ATOM    672  HG2 GLU X  44      -3.393  23.323  27.802  1.00  0.00           H
ATOM    673  N   ALA X  45      -4.130  19.549  30.408  0.00  0.00           N
ATOM    674  CA  ALA X  45      -4.467  18.599  31.497  0.00  0.00           C
ATOM    675  C   ALA X  45      -3.846  17.166  31.154  0.00  0.00           C
ATOM    676  O   ALA X  45      -3.257  16.483  31.986  0.00  0.00           O
ATOM    677  CB  ALA X  45      -5.984  18.539  31.718  0.00  0.00           C
ATOM    678  H   ALA X  45      -4.844  19.988  29.845  1.00  0.00           H
ATOM    679  HA  ALA X  45      -3.958  18.955  32.393  1.00  0.00           H
ATOM    680  HB1 ALA X  45      -6.229  17.844  32.521  1.00  0.00           H
ATOM    681  HB2 ALA X  45      -6.381  19.515  31.994  1.00  0.00           H
ATOM    682  HB3 ALA X  45      -6.505  18.203  30.821  1.00  0.00           H
ATOM    683  N   GLU X  46      -4.014  16.759  29.898  0.00  0.00           N
ATOM    684  CA  GLU X  46      -3.474  15.471  29.522  0.00  0.00           C
ATOM    685  C   GLU X  46      -1.919  15.462  29.621  0.00  0.00           C
ATOM    686  O   GLU X  46      -1.317  14.510  30.107  0.00  0.00           O
ATOM    687  CB  GLU X  46      -3.937  15.126  28.095  0.00  0.00           C
ATOM    688  CG  GLU X  46      -5.457  14.876  27.996  0.00  0.00           C
ATOM    689  CD  GLU X  46      -5.920  14.661  26.562  0.00  0.00           C
ATOM    690  OE1 GLU X  46      -5.616  15.519  25.711  0.00  0.00           O
ATOM    691  OE2 GLU X  46      -6.597  13.644  26.310  0.00  0.00           O
ATOM    692  H   GLU X  46      -4.507  17.345  29.239  1.00  0.00           H
ATOM    693  HA  GLU X  46      -3.872  14.714  30.199  1.00  0.00           H
ATOM    694  HB3 GLU X  46      -3.408  14.241  27.739  1.00  0.00           H
ATOM    695  HB2 GLU X  46      -3.651  15.934  27.420  1.00  0.00           H
ATOM    696  HG3 GLU X  46      -6.015  15.717  28.407  1.00  0.00           H
ATOM    697  HG2 GLU X  46      -5.726  14.009  28.600  1.00  0.00           H
ATOM    698  N   LEU X  47      -1.285  16.548  29.180  0.00  0.00           N
ATOM    699  CA  LEU X  47       0.144  16.621  29.265  0.00  0.00           C
ATOM    700  C   LEU X  47       0.633  16.574  30.730  0.00  0.00           C
ATOM    701  O   LEU X  47       1.641  15.972  31.095  0.00  0.00           O
ATOM    702  CB  LEU X  47       0.635  17.865  28.519  0.00  0.00           C
ATOM    703  CG  LEU X  47       0.512  17.726  26.997  0.00  0.00           C
ATOM    704  CD1 LEU X  47       0.592  19.102  26.312  0.00  0.00           C
ATOM    705  CD2 LEU X  47       1.529  16.696  26.459  0.00  0.00           C
ATOM    706  H   LEU X  47      -1.811  17.316  28.788  1.00  0.00           H
ATOM    707  HA  LEU X  47       0.538  15.734  28.770  1.00  0.00           H
ATOM    708  HB3 LEU X  47       1.683  18.053  28.753  1.00  0.00           H
ATOM    709  HB2 LEU X  47       0.070  18.726  28.876  1.00  0.00           H
ATOM    710  HG  LEU X  47      -0.485  17.346  26.779  1.00  0.00           H
ATOM    711 HD11 LEU X  47      -0.206  19.228  25.579  1.00  0.00           H
ATOM    712 HD12 LEU X  47       0.496  19.925  27.020  1.00  0.00           H
ATOM    713 HD13 LEU X  47       1.540  19.246  25.808  1.00  0.00           H
ATOM    714 HD21 LEU X  47       2.110  17.071  25.625  1.00  0.00           H
ATOM    715 HD22 LEU X  47       2.244  16.379  27.218  1.00  0.00           H
ATOM    716 HD23 LEU X  47       1.021  15.794  26.117  1.00  0.00           H
ATOM    717  N   GLN X  48      -0.148  17.251  31.569  0.00  0.00           N
ATOM    718  CA  GLN X  48       0.272  17.295  33.025  0.00  0.00           C
ATOM    719  C   GLN X  48       0.215  15.893  33.637  0.00  0.00           C
ATOM    720  O   GLN X  48       1.115  15.518  34.381  0.00  0.00           O
ATOM    721  CB  GLN X  48      -0.629  18.266  33.815  0.00  0.00           C
ATOM    722  CG  GLN X  48      -0.292  19.750  33.580  0.00  0.00           C
ATOM    723  CD  GLN X  48      -1.330  20.705  34.172  0.00  0.00           C
ATOM    724  OE1 GLN X  48      -2.107  20.345  35.054  0.00  0.00           O
ATOM    725  NE2 GLN X  48      -1.342  21.950  33.714  0.00  0.00           N
ATOM    726  H   GLN X  48      -0.981  17.708  31.226  1.00  0.00           H
ATOM    727  HA  GLN X  48       1.296  17.665  33.086  1.00  0.00           H
ATOM    728  HB3 GLN X  48      -0.541  18.064  34.885  1.00  0.00           H
ATOM    729  HB2 GLN X  48      -1.673  18.073  33.563  1.00  0.00           H
ATOM    730  HG3 GLN X  48      -0.217  19.943  32.513  1.00  0.00           H
ATOM    731  HG2 GLN X  48       0.686  19.981  34.005  1.00  0.00           H
ATOM    732 HE22 GLN X  48      -1.997  22.627  34.079  1.00  0.00           H
ATOM    733 HE21 GLN X  48      -0.696  22.249  32.997  1.00  0.00           H
ATOM    734  N   ASP X  49      -0.793  15.095  33.289  0.00  0.00           N
ATOM    735  CA  ASP X  49      -0.892  13.747  33.782  0.00  0.00           C
ATOM    736  C   ASP X  49       0.289  12.916  33.312  0.00  0.00           C
ATOM    737  O   ASP X  49       0.820  12.158  34.118  0.00  0.00           O
ATOM    738  CB  ASP X  49      -2.205  13.015  33.398  0.00  0.00           C
ATOM    739  CG  ASP X  49      -3.499  13.593  33.972  0.00  0.00           C
ATOM    740  OD1 ASP X  49      -3.463  14.235  35.040  0.00  0.00           O
ATOM    741  OD2 ASP X  49      -4.569  13.251  33.427  0.00  0.00           O
ATOM    742  H   ASP X  49      -1.512  15.432  32.665  1.00  0.00           H
ATOM    743  HA  ASP X  49      -0.876  13.779  34.871  1.00  0.00           H
ATOM    744  HB3 ASP X  49      -2.144  11.971  33.712  1.00  0.00           H
ATOM    745  HB2 ASP X  49      -2.290  13.018  32.310  1.00  0.00           H
ATOM    746  N   MET X  50       0.751  13.100  32.082  0.00  0.00           N
ATOM    747  CA  MET X  50       1.883  12.464  31.491  0.00  0.00           C
ATOM    748  C   MET X  50       3.188  12.767  32.402  0.00  0.00           C
ATOM    749  O   MET X  50       3.986  11.948  32.830  0.00  0.00           O
ATOM    750  CB  MET X  50       2.070  12.833  30.003  0.00  0.00           C
ATOM    751  CG  MET X  50       0.992  12.238  29.081  0.00  0.00           C
ATOM    752  SD  MET X  50       0.858  13.001  27.436  0.00  0.00           S
ATOM    753  CE  MET X  50       2.544  12.768  26.808  0.00  0.00           C
ATOM    754  H   MET X  50       0.288  13.747  31.460  1.00  0.00           H
ATOM    755  HA  MET X  50       1.703  11.391  31.554  1.00  0.00           H
ATOM    756  HB3 MET X  50       3.040  12.452  29.683  1.00  0.00           H
ATOM    757  HB2 MET X  50       2.128  13.910  29.863  1.00  0.00           H
ATOM    758  HG3 MET X  50       0.012  12.315  29.551  1.00  0.00           H
ATOM    759  HG2 MET X  50       1.174  11.170  28.952  1.00  0.00           H
ATOM    760  HE1 MET X  50       2.607  13.089  25.769  1.00  0.00           H
ATOM    761  HE2 MET X  50       3.252  13.360  27.387  1.00  0.00           H
ATOM    762  HE3 MET X  50       2.837  11.719  26.861  1.00  0.00           H
ATOM    763  N   ILE X  51       3.368  14.084  32.513  0.00  0.00           N
ATOM    764  CA  ILE X  51       4.587  14.474  33.250  0.00  0.00           C
ATOM    765  C   ILE X  51       4.563  14.076  34.686  0.00  0.00           C
ATOM    766  O   ILE X  51       5.571  13.710  35.289  0.00  0.00           O
ATOM    767  CB  ILE X  51       4.714  16.045  33.206  0.00  0.00           C
ATOM    768  CG1 ILE X  51       4.803  16.625  31.766  0.00  0.00           C
ATOM    769  CG2 ILE X  51       5.782  16.695  34.124  0.00  0.00           C
ATOM    770  CD1 ILE X  51       6.218  16.851  31.213  0.00  0.00           C
ATOM    771  H   ILE X  51       2.697  14.721  32.109  1.00  0.00           H
ATOM    772  HA  ILE X  51       5.468  14.059  32.761  1.00  0.00           H
ATOM    773  HB  ILE X  51       3.762  16.421  33.587  1.00  0.00           H
ATOM    774 HG13 ILE X  51       4.294  17.588  31.758  1.00  0.00           H
ATOM    775 HG12 ILE X  51       4.247  16.014  31.057  1.00  0.00           H
ATOM    776 HG21 ILE X  51       5.816  17.776  33.982  1.00  0.00           H
ATOM    777 HG22 ILE X  51       5.578  16.534  35.183  1.00  0.00           H
ATOM    778 HG23 ILE X  51       6.778  16.300  33.920  1.00  0.00           H
ATOM    779 HD11 ILE X  51       6.184  17.108  30.155  1.00  0.00           H
ATOM    780 HD12 ILE X  51       6.729  17.669  31.721  1.00  0.00           H
ATOM    781 HD13 ILE X  51       6.827  15.959  31.309  1.00  0.00           H
ATOM    782  N   ASN X  52       3.352  14.080  35.239  0.00  0.00           N
ATOM    783  CA  ASN X  52       3.201  13.661  36.690  0.00  0.00           C
ATOM    784  C   ASN X  52       3.621  12.201  36.878  0.00  0.00           C
ATOM    785  O   ASN X  52       4.225  11.822  37.879  0.00  0.00           O
ATOM    786  CB  ASN X  52       1.731  13.878  37.125  0.00  0.00           C
ATOM    787  CG  ASN X  52       1.482  13.638  38.618  0.00  0.00           C
ATOM    788  OD1 ASN X  52       1.064  12.555  39.021  0.00  0.00           O
ATOM    789  ND2 ASN X  52       1.709  14.643  39.457  0.00  0.00           N
ATOM    790  H   ASN X  52       2.549  14.359  34.694  1.00  0.00           H
ATOM    791  HA  ASN X  52       3.794  14.310  37.334  1.00  0.00           H
ATOM    792  HB3 ASN X  52       1.063  13.235  36.551  1.00  0.00           H
ATOM    793  HB2 ASN X  52       1.429  14.901  36.902  1.00  0.00           H
ATOM    794 HD22 ASN X  52       1.549  14.532  40.448  1.00  0.00           H
ATOM    795 HD21 ASN X  52       2.037  15.541  39.128  1.00  0.00           H
ATOM    796  N   GLU X  53       3.307  11.388  35.871  0.00  0.00           N
ATOM    797  CA  GLU X  53       3.674   9.942  35.951  0.00  0.00           C
ATOM    798  C   GLU X  53       5.296   9.926  36.141  0.00  0.00           C
ATOM    799  O   GLU X  53       5.892   9.277  36.998  0.00  0.00           O
ATOM    800  CB  GLU X  53       3.247   9.154  34.691  0.00  0.00           C
ATOM    801  CG  GLU X  53       1.738   8.828  34.603  0.00  0.00           C
ATOM    802  CD  GLU X  53       1.223   7.864  35.672  0.00  0.00           C
ATOM    803  OE1 GLU X  53       2.018   7.065  36.206  0.00  0.00           O
ATOM    804  OE2 GLU X  53       0.008   7.896  35.950  0.00  0.00           O
ATOM    805  H   GLU X  53       2.824  11.750  35.061  1.00  0.00           H
ATOM    806  HA  GLU X  53       3.186   9.471  36.804  1.00  0.00           H
ATOM    807  HB3 GLU X  53       3.812   8.222  34.648  1.00  0.00           H
ATOM    808  HB2 GLU X  53       3.541   9.694  33.795  1.00  0.00           H
ATOM    809  HG3 GLU X  53       1.521   8.394  33.627  1.00  0.00           H
ATOM    810  HG2 GLU X  53       1.159   9.748  34.662  1.00  0.00           H
ATOM    811  N   VAL X  54       5.927  10.651  35.214  0.00  0.00           N
ATOM    812  CA  VAL X  54       7.368  10.551  35.277  0.00  0.00           C
ATOM    813  C   VAL X  54       8.128  11.717  35.878  0.00  0.00           C
ATOM    814  O   VAL X  54       8.981  12.221  35.319  0.00  0.00           O
ATOM    815  CB  VAL X  54       7.718  10.612  33.708  0.00  0.00           C
ATOM    816  CG1 VAL X  54       9.141  10.191  33.290  0.00  0.00           C
ATOM    817  CG2 VAL X  54       6.733   9.884  32.752  0.00  0.00           C
ATOM    818  H   VAL X  54       5.395  11.201  34.554  1.00  0.00           H
ATOM    819  HA  VAL X  54       7.736   9.572  35.583  1.00  0.00           H
ATOM    820  HB  VAL X  54       7.637  11.655  33.389  1.00  0.00           H
ATOM    821 HG11 VAL X  54       9.170   9.118  33.221  1.00  0.00           H
ATOM    822 HG12 VAL X  54       9.389  10.576  32.302  1.00  0.00           H
ATOM    823 HG13 VAL X  54       9.938  10.498  33.964  1.00  0.00           H
ATOM    824 HG21 VAL X  54       6.282   8.999  33.192  1.00  0.00           H
ATOM    825 HG22 VAL X  54       5.915  10.539  32.470  1.00  0.00           H
ATOM    826 HG23 VAL X  54       7.207   9.590  31.815  1.00  0.00           H
ATOM    827  N   ASP X  55       7.668  12.258  36.997  0.00  0.00           N
ATOM    828  CA  ASP X  55       8.352  13.487  37.526  0.00  0.00           C
ATOM    829  C   ASP X  55       8.432  12.831  39.009  0.00  0.00           C
ATOM    830  O   ASP X  55       7.302  12.760  39.642  0.00  0.00           O
ATOM    831  CB  ASP X  55       7.469  14.757  37.439  0.00  0.00           C
ATOM    832  CG  ASP X  55       7.845  15.899  38.378  0.00  0.00           C
ATOM    833  OD1 ASP X  55       8.944  15.888  38.961  0.00  0.00           O
ATOM    834  OD2 ASP X  55       7.010  16.818  38.516  0.00  0.00           O
ATOM    835  H   ASP X  55       6.878  11.844  37.470  1.00  0.00           H
ATOM    836  HA  ASP X  55       9.344  13.608  37.091  1.00  0.00           H
ATOM    837  HB3 ASP X  55       6.438  14.476  37.658  1.00  0.00           H
ATOM    838  HB2 ASP X  55       7.509  15.136  36.418  1.00  0.00           H
ATOM    839  N   ALA X  56       9.587  12.379  39.413  0.00  0.00           N
ATOM    840  CA  ALA X  56       9.749  11.797  40.676  0.00  0.00           C
ATOM    841  C   ALA X  56       9.810  12.868  41.812  0.00  0.00           C
ATOM    842  O   ALA X  56       9.356  12.743  42.944  0.00  0.00           O
ATOM    843  CB  ALA X  56      11.009  10.916  40.681  0.00  0.00           C
ATOM    844  H   ALA X  56      10.394  12.444  38.809  1.00  0.00           H
ATOM    845  HA  ALA X  56       8.900  11.140  40.865  1.00  0.00           H
ATOM    846  HB1 ALA X  56      11.147  10.440  41.653  1.00  0.00           H
ATOM    847  HB2 ALA X  56      10.942  10.124  39.935  1.00  0.00           H
ATOM    848  HB3 ALA X  56      11.907  11.499  40.471  1.00  0.00           H
ATOM    849  N   ASP X  57      10.487  13.949  41.425  0.00  0.00           N
ATOM    850  CA  ASP X  57      10.697  14.973  42.608  0.00  0.00           C
ATOM    851  C   ASP X  57       9.529  15.928  42.747  0.00  0.00           C
ATOM    852  O   ASP X  57       9.392  16.646  43.736  0.00  0.00           O
ATOM    853  CB  ASP X  57      11.994  15.815  42.448  0.00  0.00           C
ATOM    854  CG  ASP X  57      13.315  15.053  42.577  0.00  0.00           C
ATOM    855  OD1 ASP X  57      13.339  13.942  43.145  0.00  0.00           O
ATOM    856  OD2 ASP X  57      14.358  15.648  42.238  0.00  0.00           O
ATOM    857  H   ASP X  57      10.798  14.034  40.468  1.00  0.00           H
ATOM    858  HA  ASP X  57      10.876  14.446  43.545  1.00  0.00           H
ATOM    859  HB3 ASP X  57      12.010  16.613  43.193  1.00  0.00           H
ATOM    860  HB2 ASP X  57      11.969  16.287  41.464  1.00  0.00           H
ATOM    861  N   GLY X  58       8.682  15.936  41.729  0.00  0.00           N
ATOM    862  CA  GLY X  58       7.470  16.840  41.798  0.00  0.00           C
ATOM    863  C   GLY X  58       7.666  18.403  41.497  0.00  0.00           C
ATOM    864  O   GLY X  58       6.764  19.221  41.633  0.00  0.00           O
ATOM    865  H   GLY X  58       8.851  15.346  40.927  1.00  0.00           H
ATOM    866  HA3 GLY X  58       6.992  16.721  42.770  1.00  0.00           H
ATOM    867  HA2 GLY X  58       6.693  16.445  41.143  1.00  0.00           H
ATOM    868  N   ASN X  59       8.865  18.732  40.998  0.00  0.00           N
ATOM    869  CA  ASN X  59       9.219  19.984  40.475  0.00  0.00           C
ATOM    870  C   ASN X  59       8.537  20.396  39.102  0.00  0.00           C
ATOM    871  O   ASN X  59       8.833  21.477  38.598  0.00  0.00           O
ATOM    872  CB  ASN X  59      10.759  19.985  40.255  0.00  0.00           C
ATOM    873  CG  ASN X  59      11.601  19.969  41.536  0.00  0.00           C
ATOM    874  OD1 ASN X  59      11.290  20.646  42.514  0.00  0.00           O
ATOM    875  ND2 ASN X  59      12.701  19.226  41.542  0.00  0.00           N
ATOM    876  H   ASN X  59       9.608  18.048  40.977  1.00  0.00           H
ATOM    877  HA  ASN X  59       9.043  20.759  41.221  1.00  0.00           H
ATOM    878  HB3 ASN X  59      11.057  20.898  39.737  1.00  0.00           H
ATOM    879  HB2 ASN X  59      11.046  19.166  39.593  1.00  0.00           H
ATOM    880 HD22 ASN X  59      13.295  19.188  42.358  1.00  0.00           H
ATOM    881 HD21 ASN X  59      12.969  18.675  40.738  1.00  0.00           H
ATOM    882  N   GLY X  60       7.598  19.594  38.609  0.00  0.00           N
ATOM    883  CA  GLY X  60       6.878  20.007  37.426  0.00  0.00           C
ATOM    884  C   GLY X  60       7.649  19.842  36.101  0.00  0.00           C
ATOM    885  O   GLY X  60       7.294  20.480  35.109  0.00  0.00           O
ATOM    886  H   GLY X  60       7.398  18.713  39.061  1.00  0.00           H
ATOM    887  HA3 GLY X  60       6.569  21.047  37.536  1.00  0.00           H
ATOM    888  HA2 GLY X  60       5.938  19.459  37.367  1.00  0.00           H
ATOM    889  N   THR X  61       8.747  19.089  36.118  0.00  0.00           N
ATOM    890  CA  THR X  61       9.456  18.895  34.802  0.00  0.00           C
ATOM    891  C   THR X  61      10.223  17.571  35.021  0.00  0.00           C
ATOM    892  O   THR X  61      10.474  17.082  36.121  0.00  0.00           O
ATOM    893  CB  THR X  61      10.530  20.006  34.564  0.00  0.00           C
ATOM    894  OG1 THR X  61      11.399  20.200  35.673  0.00  0.00           O
ATOM    895  CG2 THR X  61       9.981  21.380  34.179  0.00  0.00           C
ATOM    896  H   THR X  61       9.066  18.681  36.985  1.00  0.00           H
ATOM    897  HA  THR X  61       8.757  18.829  33.968  1.00  0.00           H
ATOM    898  HB  THR X  61      11.143  19.667  33.732  1.00  0.00           H
ATOM    899  HG1 THR X  61      11.829  21.060  35.580  1.00  0.00           H
ATOM    900 HG21 THR X  61      10.761  22.034  33.787  1.00  0.00           H
ATOM    901 HG22 THR X  61       9.227  21.260  33.403  1.00  0.00           H
ATOM    902 HG23 THR X  61       9.511  21.888  35.021  1.00  0.00           H
ATOM    903  N   ILE X  62      10.596  17.018  33.873  0.00  0.00           N
ATOM    904  CA  ILE X  62      11.284  15.683  33.721  0.00  0.00           C
ATOM    905  C   ILE X  62      12.649  16.033  33.491  0.00  0.00           C
ATOM    906  O   ILE X  62      12.935  16.970  32.750  0.00  0.00           O
ATOM    907  CB  ILE X  62      10.739  14.848  32.523  0.00  0.00           C
ATOM    908  CG1 ILE X  62       9.206  14.658  32.616  0.00  0.00           C
ATOM    909  CG2 ILE X  62      11.437  13.479  32.393  0.00  0.00           C
ATOM    910  CD1 ILE X  62       8.584  13.850  31.463  0.00  0.00           C
ATOM    911  H   ILE X  62      10.424  17.498  33.001  1.00  0.00           H
ATOM    912  HA  ILE X  62      11.179  15.082  34.624  1.00  0.00           H
ATOM    913  HB  ILE X  62      10.962  15.389  31.608  1.00  0.00           H
ATOM    914 HG13 ILE X  62       8.719  15.632  32.648  1.00  0.00           H
ATOM    915 HG12 ILE X  62       8.955  14.174  33.560  1.00  0.00           H
ATOM    916 HG21 ILE X  62      11.121  12.970  31.488  1.00  0.00           H
ATOM    917 HG22 ILE X  62      12.516  13.575  32.309  1.00  0.00           H
ATOM    918 HG23 ILE X  62      11.219  12.830  33.243  1.00  0.00           H
ATOM    919 HD11 ILE X  62       7.499  13.834  31.540  1.00  0.00           H
ATOM    920 HD12 ILE X  62       8.845  14.276  30.494  1.00  0.00           H
ATOM    921 HD13 ILE X  62       8.903  12.809  31.475  1.00  0.00           H
ATOM    922  N   ASP X  63      13.570  15.301  34.091  0.00  0.00           N
ATOM    923  CA  ASP X  63      15.094  15.711  34.029  0.00  0.00           C
ATOM    924  C   ASP X  63      15.619  14.323  33.394  0.00  0.00           C
ATOM    925  O   ASP X  63      14.918  13.312  33.281  0.00  0.00           O
ATOM    926  CB  ASP X  63      15.697  16.110  35.396  0.00  0.00           C
ATOM    927  CG  ASP X  63      17.121  16.681  35.371  0.00  0.00           C
ATOM    928  OD1 ASP X  63      17.517  17.260  36.404  0.00  0.00           O
ATOM    929  OD2 ASP X  63      17.866  16.477  34.391  0.00  0.00           O
ATOM    930  H   ASP X  63      13.303  14.469  34.597  1.00  0.00           H
ATOM    931  HA  ASP X  63      15.170  16.450  33.231  1.00  0.00           H
ATOM    932  HB3 ASP X  63      15.683  15.246  36.059  1.00  0.00           H
ATOM    933  HB2 ASP X  63      15.041  16.865  35.832  1.00  0.00           H
ATOM    934  N   PHE X  64      16.899  14.380  33.038  0.00  0.00           N
ATOM    935  CA  PHE X  64      17.549  13.242  32.432  0.00  0.00           C
ATOM    936  C   PHE X  64      17.454  11.991  33.273  0.00  0.00           C
ATOM    937  O   PHE X  64      17.067  10.935  32.758  0.00  0.00           O
ATOM    938  CB  PHE X  64      18.957  13.691  31.949  0.00  0.00           C
ATOM    939  CG  PHE X  64      20.066  12.661  31.806  0.00  0.00           C
ATOM    940  CD1 PHE X  64      21.080  12.577  32.785  0.00  0.00           C
ATOM    941  CD2 PHE X  64      20.059  11.738  30.739  0.00  0.00           C
ATOM    942  CE1 PHE X  64      22.089  11.633  32.660  0.00  0.00           C
ATOM    943  CE2 PHE X  64      21.077  10.799  30.635  0.00  0.00           C
ATOM    944  CZ  PHE X  64      22.089  10.753  31.587  0.00  0.00           C
ATOM    945  H   PHE X  64      17.428  15.226  33.191  1.00  0.00           H
ATOM    946  HA  PHE X  64      17.029  13.038  31.496  1.00  0.00           H
ATOM    947  HB3 PHE X  64      19.338  14.494  32.580  1.00  0.00           H
ATOM    948  HB2 PHE X  64      18.838  14.158  30.970  1.00  0.00           H
ATOM    949  HD1 PHE X  64      21.093  13.256  33.626  1.00  0.00           H
ATOM    950  HD2 PHE X  64      19.273  11.765  29.997  1.00  0.00           H
ATOM    951  HE1 PHE X  64      22.870  11.577  33.405  1.00  0.00           H
ATOM    952  HE2 PHE X  64      21.079  10.092  29.818  1.00  0.00           H
ATOM    953  HZ  PHE X  64      22.869  10.010  31.515  1.00  0.00           H
ATOM    954  N   PRO X  65      17.822  12.081  34.551  0.00  0.00           N
ATOM    955  CA  PRO X  65      17.787  10.894  35.491  0.00  0.00           C
ATOM    956  C   PRO X  65      16.341  10.307  35.511  0.00  0.00           C
ATOM    957  O   PRO X  65      16.152   9.090  35.457  0.00  0.00           O
ATOM    958  CB  PRO X  65      18.249  11.443  36.848  0.00  0.00           C
ATOM    959  CG  PRO X  65      19.135  12.615  36.473  0.00  0.00           C
ATOM    960  CD  PRO X  65      18.412  13.216  35.274  0.00  0.00           C
ATOM    961  HA  PRO X  65      18.484  10.132  35.141  1.00  0.00           H
ATOM    962  HB3 PRO X  65      18.776  10.696  37.443  1.00  0.00           H
ATOM    963  HB2 PRO X  65      17.401  11.796  37.438  1.00  0.00           H
ATOM    964  HG3 PRO X  65      20.115  12.250  36.163  1.00  0.00           H
ATOM    965  HG2 PRO X  65      19.283  13.326  37.287  1.00  0.00           H
ATOM    966  HD2 PRO X  65      17.604  13.855  35.627  1.00  0.00           H
ATOM    967  HD3 PRO X  65      19.091  13.826  34.684  1.00  0.00           H
ATOM    968  N   GLU X  66      15.352  11.192  35.593  0.00  0.00           N
ATOM    969  CA  GLU X  66      13.966  10.743  35.663  0.00  0.00           C
ATOM    970  C   GLU X  66      13.601  10.064  34.356  0.00  0.00           C
ATOM    971  O   GLU X  66      12.960   9.017  34.381  0.00  0.00           O
ATOM    972  CB  GLU X  66      13.093  11.952  36.034  0.00  0.00           C
ATOM    973  CG  GLU X  66      13.735  12.762  37.190  0.00  0.00           C
ATOM    974  CD  GLU X  66      12.820  13.809  37.784  0.00  0.00           C
ATOM    975  OE1 GLU X  66      13.218  14.989  37.805  0.00  0.00           O
ATOM    976  OE2 GLU X  66      11.759  13.396  38.280  0.00  0.00           O
ATOM    977  H   GLU X  66      15.559  12.181  35.607  1.00  0.00           H
ATOM    978  HA  GLU X  66      13.870  10.021  36.474  1.00  0.00           H
ATOM    979  HB3 GLU X  66      12.103  11.596  36.325  1.00  0.00           H
ATOM    980  HB2 GLU X  66      12.933  12.598  35.170  1.00  0.00           H
ATOM    981  HG3 GLU X  66      14.643  13.267  36.860  1.00  0.00           H
ATOM    982  HG2 GLU X  66      14.031  12.088  37.995  1.00  0.00           H
ATOM    983  N   PHE X  67      14.065  10.601  33.235  0.00  0.00           N
ATOM    984  CA  PHE X  67      13.817  10.062  31.877  0.00  0.00           C
ATOM    985  C   PHE X  67      14.464   8.696  31.801  0.00  0.00           C
ATOM    986  O   PHE X  67      13.800   7.759  31.344  0.00  0.00           O
ATOM    987  CB  PHE X  67      14.037  11.135  30.780  0.00  0.00           C
ATOM    988  CG  PHE X  67      13.113  10.991  29.565  0.00  0.00           C
ATOM    989  CD1 PHE X  67      11.710  10.881  29.730  0.00  0.00           C
ATOM    990  CD2 PHE X  67      13.633  10.966  28.255  0.00  0.00           C
ATOM    991  CE1 PHE X  67      10.889  10.631  28.645  0.00  0.00           C
ATOM    992  CE2 PHE X  67      12.803  10.683  27.185  0.00  0.00           C
ATOM    993  CZ  PHE X  67      11.438  10.500  27.381  0.00  0.00           C
ATOM    994  H   PHE X  67      14.631  11.437  33.272  1.00  0.00           H
ATOM    995  HA  PHE X  67      12.741   9.931  31.760  1.00  0.00           H
ATOM    996  HB3 PHE X  67      15.078  11.212  30.494  1.00  0.00           H
ATOM    997  HB2 PHE X  67      13.807  12.115  31.192  1.00  0.00           H
ATOM    998  HD1 PHE X  67      11.250  10.947  30.703  1.00  0.00           H
ATOM    999  HD2 PHE X  67      14.692  11.084  28.081  1.00  0.00           H
ATOM   1000  HE1 PHE X  67       9.824  10.518  28.787  1.00  0.00           H
ATOM   1001  HE2 PHE X  67      13.233  10.599  26.198  1.00  0.00           H
ATOM   1002  HZ  PHE X  67      10.785  10.270  26.554  1.00  0.00           H
ATOM   1003  N   LEU X  68      15.740   8.569  32.168  0.00  0.00           N
ATOM   1004  CA  LEU X  68      16.461   7.331  32.129  0.00  0.00           C
ATOM   1005  C   LEU X  68      15.748   6.223  32.886  0.00  0.00           C
ATOM   1006  O   LEU X  68      15.693   5.096  32.411  0.00  0.00           O
ATOM   1007  CB  LEU X  68      17.840   7.464  32.846  0.00  0.00           C
ATOM   1008  CG  LEU X  68      19.012   8.151  32.131  0.00  0.00           C
ATOM   1009  CD1 LEU X  68      20.035   8.670  33.162  0.00  0.00           C
ATOM   1010  CD2 LEU X  68      19.693   7.191  31.137  0.00  0.00           C
ATOM   1011  H   LEU X  68      16.254   9.374  32.497  1.00  0.00           H
ATOM   1012  HA  LEU X  68      16.510   7.023  31.084  1.00  0.00           H
ATOM   1013  HB3 LEU X  68      18.207   6.481  33.151  1.00  0.00           H
ATOM   1014  HB2 LEU X  68      17.663   7.987  33.785  1.00  0.00           H
ATOM   1015  HG  LEU X  68      18.623   9.011  31.587  1.00  0.00           H
ATOM   1016 HD11 LEU X  68      21.062   8.443  32.878  1.00  0.00           H
ATOM   1017 HD12 LEU X  68      19.960   9.753  33.257  1.00  0.00           H
ATOM   1018 HD13 LEU X  68      19.883   8.248  34.156  1.00  0.00           H
ATOM   1019 HD21 LEU X  68      20.171   7.743  30.329  1.00  0.00           H
ATOM   1020 HD22 LEU X  68      20.468   6.596  31.618  1.00  0.00           H
ATOM   1021 HD23 LEU X  68      18.981   6.496  30.692  1.00  0.00           H
ATOM   1022  N   SER X  69      15.265   6.540  34.083  0.00  0.00           N
ATOM   1023  CA  SER X  69      14.537   5.594  34.935  0.00  0.00           C
ATOM   1024  C   SER X  69      13.257   5.064  34.221  0.00  0.00           C
ATOM   1025  O   SER X  69      13.038   3.859  34.071  0.00  0.00           O
ATOM   1026  CB  SER X  69      14.226   6.242  36.299  0.00  0.00           C
ATOM   1027  OG  SER X  69      15.401   6.317  37.093  0.00  0.00           O
ATOM   1028  H   SER X  69      15.392   7.473  34.448  1.00  0.00           H
ATOM   1029  HA  SER X  69      15.192   4.739  35.102  1.00  0.00           H
ATOM   1030  HB3 SER X  69      13.491   5.642  36.839  1.00  0.00           H
ATOM   1031  HB2 SER X  69      13.788   7.234  36.180  1.00  0.00           H
ATOM   1032  HG  SER X  69      15.217   6.895  37.846  1.00  0.00           H
ATOM   1033  N   LEU X  70      12.444   6.003  33.759  0.00  0.00           N
ATOM   1034  CA  LEU X  70      11.177   5.621  33.113  0.00  0.00           C
ATOM   1035  C   LEU X  70      11.426   4.845  31.756  0.00  0.00           C
ATOM   1036  O   LEU X  70      10.701   3.947  31.339  0.00  0.00           O
ATOM   1037  CB  LEU X  70      10.138   6.738  33.093  0.00  0.00           C
ATOM   1038  CG  LEU X  70       9.250   6.722  34.393  0.00  0.00           C
ATOM   1039  CD1 LEU X  70       9.829   7.597  35.522  0.00  0.00           C
ATOM   1040  CD2 LEU X  70       7.755   6.932  34.097  0.00  0.00           C
ATOM   1041  H   LEU X  70      12.694   6.977  33.850  1.00  0.00           H
ATOM   1042  HA  LEU X  70      10.636   4.959  33.789  1.00  0.00           H
ATOM   1043  HB3 LEU X  70       9.501   6.570  32.223  1.00  0.00           H
ATOM   1044  HB2 LEU X  70      10.641   7.687  32.912  1.00  0.00           H
ATOM   1045  HG  LEU X  70       9.205   5.736  34.855  1.00  0.00           H
ATOM   1046 HD11 LEU X  70       9.061   7.962  36.201  1.00  0.00           H
ATOM   1047 HD12 LEU X  70      10.523   7.018  36.131  1.00  0.00           H
ATOM   1048 HD13 LEU X  70      10.385   8.454  35.145  1.00  0.00           H
ATOM   1049 HD21 LEU X  70       7.289   7.658  34.756  1.00  0.00           H
ATOM   1050 HD22 LEU X  70       7.580   7.238  33.068  1.00  0.00           H
ATOM   1051 HD23 LEU X  70       7.198   6.004  34.236  1.00  0.00           H
ATOM   1052  N   MET X  71      12.471   5.302  31.066  0.00  0.00           N
ATOM   1053  CA  MET X  71      12.659   4.661  29.724  0.00  0.00           C
ATOM   1054  C   MET X  71      13.201   3.353  29.838  0.00  0.00           C
ATOM   1055  O   MET X  71      12.729   2.458  29.128  0.00  0.00           O
ATOM   1056  CB  MET X  71      13.406   5.598  28.793  0.00  0.00           C
ATOM   1057  CG  MET X  71      12.472   6.688  28.212  0.00  0.00           C
ATOM   1058  SD  MET X  71      12.067   6.482  26.450  0.00  0.00           S
ATOM   1059  CE  MET X  71      11.199   4.886  26.465  0.00  0.00           C
ATOM   1060  H   MET X  71      13.059   6.023  31.459  1.00  0.00           H
ATOM   1061  HA  MET X  71      11.673   4.566  29.268  1.00  0.00           H
ATOM   1062  HB3 MET X  71      13.864   5.035  27.977  1.00  0.00           H
ATOM   1063  HB2 MET X  71      14.226   6.038  29.357  1.00  0.00           H
ATOM   1064  HG3 MET X  71      12.925   7.670  28.331  1.00  0.00           H
ATOM   1065  HG2 MET X  71      11.540   6.756  28.775  1.00  0.00           H
ATOM   1066  HE1 MET X  71      10.852   4.638  25.462  1.00  0.00           H
ATOM   1067  HE2 MET X  71      11.856   4.084  26.802  1.00  0.00           H
ATOM   1068  HE3 MET X  71      10.332   4.927  27.123  1.00  0.00           H
ATOM   1069  N   ALA X  72      14.167   3.135  30.731  0.00  0.00           N
ATOM   1070  CA  ALA X  72      14.826   1.786  30.958  0.00  0.00           C
ATOM   1071  C   ALA X  72      13.846   0.764  31.580  0.00  0.00           C
ATOM   1072  O   ALA X  72      14.154  -0.423  31.663  0.00  0.00           O
ATOM   1073  CB  ALA X  72      16.045   1.972  31.874  0.00  0.00           C
ATOM   1074  H   ALA X  72      14.503   3.894  31.307  1.00  0.00           H
ATOM   1075  HA  ALA X  72      15.189   1.400  30.005  1.00  0.00           H
ATOM   1076  HB1 ALA X  72      16.566   1.027  32.030  1.00  0.00           H
ATOM   1077  HB2 ALA X  72      16.761   2.670  31.440  1.00  0.00           H
ATOM   1078  HB3 ALA X  72      15.753   2.354  32.853  1.00  0.00           H
ATOM   1079  N   ARG X  73      12.678   1.238  32.006  0.00  0.00           N
ATOM   1080  CA  ARG X  73      11.607   0.453  32.595  0.00  0.00           C
ATOM   1081  C   ARG X  73      10.713   0.179  31.495  0.00  0.00           C
ATOM   1082  O   ARG X  73      10.319  -0.987  31.377  0.00  0.00           O
ATOM   1083  CB  ARG X  73      11.028   0.976  33.934  0.00  0.00           C
ATOM   1084  CG  ARG X  73       9.750   1.843  33.886  0.00  0.00           C
ATOM   1085  CD  ARG X  73       9.087   2.065  35.257  0.00  0.00           C
ATOM   1086  NE  ARG X  73      10.015   2.590  36.273  0.00  0.00           N
ATOM   1087  CZ  ARG X  73      10.662   1.882  37.210  0.00  0.00           C
ATOM   1088  NH1 ARG X  73      10.479   0.565  37.323  0.00  0.00           N
ATOM   1089  NH2 ARG X  73      11.493   2.504  38.045  0.00  0.00           N
ATOM   1090  H   ARG X  73      12.476   2.225  31.932  1.00  0.00           H
ATOM   1091  HA  ARG X  73      12.095  -0.514  32.717  1.00  0.00           H
ATOM   1092  HB3 ARG X  73      11.811   1.482  34.500  1.00  0.00           H
ATOM   1093  HB2 ARG X  73      10.780   0.092  34.521  1.00  0.00           H
ATOM   1094  HG3 ARG X  73       9.017   1.274  33.314  1.00  0.00           H
ATOM   1095  HG2 ARG X  73       9.879   2.779  33.353  1.00  0.00           H
ATOM   1096  HD3 ARG X  73       8.444   1.248  35.586  1.00  0.00           H
ATOM   1097  HD2 ARG X  73       8.409   2.908  35.112  1.00  0.00           H
ATOM   1098  HE  ARG X  73      10.179   3.587  36.214  1.00  0.00           H
ATOM   1099 HH12 ARG X  73      10.950   0.012  38.025  1.00  0.00           H
ATOM   1100 HH11 ARG X  73       9.824   0.071  36.739  1.00  0.00           H
ATOM   1101 HH22 ARG X  73      11.998   2.012  38.767  1.00  0.00           H
ATOM   1102 HH21 ARG X  73      11.639   3.502  38.021  1.00  0.00           H
ATOM   1103  N   LYS X  74      10.352   1.153  30.659  0.00  0.00           N
ATOM   1104  CA  LYS X  74       9.489   0.985  29.479  0.00  0.00           C
ATOM   1105  C   LYS X  74      10.082  -0.099  28.532  0.00  0.00           C
ATOM   1106  O   LYS X  74       9.316  -0.925  28.046  0.00  0.00           O
ATOM   1107  CB  LYS X  74       9.180   2.325  28.788  0.00  0.00           C
ATOM   1108  CG  LYS X  74       8.136   3.158  29.555  0.00  0.00           C
ATOM   1109  CD  LYS X  74       7.980   4.584  29.004  0.00  0.00           C
ATOM   1110  CE  LYS X  74       6.897   5.389  29.747  0.00  0.00           C
ATOM   1111  NZ  LYS X  74       6.708   6.734  29.174  0.00  0.00           N
ATOM   1112  H   LYS X  74      10.676   2.097  30.813  1.00  0.00           H
ATOM   1113  HA  LYS X  74       8.579   0.531  29.872  1.00  0.00           H
ATOM   1114  HB3 LYS X  74       8.787   2.133  27.788  1.00  0.00           H
ATOM   1115  HB2 LYS X  74      10.103   2.885  28.644  1.00  0.00           H
ATOM   1116  HG3 LYS X  74       8.390   3.199  30.614  1.00  0.00           H
ATOM   1117  HG2 LYS X  74       7.175   2.642  29.508  1.00  0.00           H
ATOM   1118  HD3 LYS X  74       7.747   4.534  27.939  1.00  0.00           H
ATOM   1119  HD2 LYS X  74       8.938   5.100  29.089  1.00  0.00           H
ATOM   1120  HE3 LYS X  74       7.160   5.485  30.802  1.00  0.00           H
ATOM   1121  HE2 LYS X  74       5.945   4.858  29.707  1.00  0.00           H
ATOM   1122  HZ1 LYS X  74       5.989   7.221  29.682  1.00  0.00           H
ATOM   1123  HZ2 LYS X  74       7.553   7.276  29.225  1.00  0.00           H
ATOM   1124  HZ3 LYS X  74       6.419   6.674  28.213  1.00  0.00           H
ATOM   1125  N   MET X  75      11.394  -0.135  28.308  0.00  0.00           N
ATOM   1126  CA  MET X  75      12.015  -1.101  27.576  0.00  0.00           C
ATOM   1127  C   MET X  75      11.782  -2.491  28.101  0.00  0.00           C
ATOM   1128  O   MET X  75      11.445  -3.406  27.336  0.00  0.00           O
ATOM   1129  CB  MET X  75      13.529  -0.798  27.509  0.00  0.00           C
ATOM   1130  CG  MET X  75      13.882   0.438  26.661  0.00  0.00           C
ATOM   1131  SD  MET X  75      15.577   1.052  26.886  0.00  0.00           S
ATOM   1132  CE  MET X  75      16.529  -0.325  26.185  0.00  0.00           C
ATOM   1133  H   MET X  75      11.992   0.584  28.691  1.00  0.00           H
ATOM   1134  HA  MET X  75      11.631  -1.054  26.557  1.00  0.00           H
ATOM   1135  HB3 MET X  75      14.040  -1.659  27.073  1.00  0.00           H
ATOM   1136  HB2 MET X  75      13.941  -0.691  28.514  1.00  0.00           H
ATOM   1137  HG3 MET X  75      13.207   1.262  26.889  1.00  0.00           H
ATOM   1138  HG2 MET X  75      13.727   0.215  25.605  1.00  0.00           H
ATOM   1139  HE1 MET X  75      17.592  -0.083  26.178  1.00  0.00           H
ATOM   1140  HE2 MET X  75      16.393  -1.232  26.774  1.00  0.00           H
ATOM   1141  HE3 MET X  75      16.218  -0.527  25.160  1.00  0.00           H
ATOM   1142  N   LYS X  76      11.870  -2.646  29.421  0.00  0.00           N
ATOM   1143  CA  LYS X  76      11.604  -3.961  30.068  0.00  0.00           C
ATOM   1144  C   LYS X  76      10.088  -4.330  29.758  0.00  0.00           C
ATOM   1145  O   LYS X  76       9.802  -5.473  29.417  0.00  0.00           O
ATOM   1146  CB  LYS X  76      11.926  -3.940  31.573  0.00  0.00           C
ATOM   1147  CG  LYS X  76      13.430  -3.781  31.855  0.00  0.00           C
ATOM   1148  CD  LYS X  76      13.749  -3.623  33.350  0.00  0.00           C
ATOM   1149  CE  LYS X  76      15.255  -3.422  33.609  0.00  0.00           C
ATOM   1150  NZ  LYS X  76      15.566  -3.307  35.044  0.00  0.00           N
ATOM   1151  H   LYS X  76      12.122  -1.862  30.006  1.00  0.00           H
ATOM   1152  HA  LYS X  76      12.236  -4.706  29.585  1.00  0.00           H
ATOM   1153  HB3 LYS X  76      11.588  -4.877  32.019  1.00  0.00           H
ATOM   1154  HB2 LYS X  76      11.360  -3.156  32.072  1.00  0.00           H
ATOM   1155  HG3 LYS X  76      13.820  -2.925  31.307  1.00  0.00           H
ATOM   1156  HG2 LYS X  76      13.960  -4.650  31.461  1.00  0.00           H
ATOM   1157  HD3 LYS X  76      13.393  -4.503  33.888  1.00  0.00           H
ATOM   1158  HD2 LYS X  76      13.192  -2.772  33.746  1.00  0.00           H
ATOM   1159  HE3 LYS X  76      15.605  -2.524  33.099  1.00  0.00           H
ATOM   1160  HE2 LYS X  76      15.820  -4.259  33.196  1.00  0.00           H
ATOM   1161  HZ1 LYS X  76      16.556  -3.182  35.169  1.00  0.00           H
ATOM   1162  HZ2 LYS X  76      15.097  -2.519  35.454  1.00  0.00           H
ATOM   1163  HZ3 LYS X  76      15.295  -4.140  35.538  1.00  0.00           H
ATOM   1164  N   GLU X  77       9.166  -3.376  29.876  0.00  0.00           N
ATOM   1165  CA  GLU X  77       7.830  -3.610  29.577  0.00  0.00           C
ATOM   1166  C   GLU X  77       7.633  -4.053  28.164  0.00  0.00           C
ATOM   1167  O   GLU X  77       6.831  -4.946  27.922  0.00  0.00           O
ATOM   1168  CB  GLU X  77       6.953  -2.390  29.939  0.00  0.00           C
ATOM   1169  CG  GLU X  77       6.953  -2.058  31.449  0.00  0.00           C
ATOM   1170  CD  GLU X  77       6.092  -0.856  31.835  0.00  0.00           C
ATOM   1171  OE1 GLU X  77       5.497  -0.214  30.947  0.00  0.00           O
ATOM   1172  OE2 GLU X  77       6.007  -0.578  33.048  0.00  0.00           O
ATOM   1173  H   GLU X  77       9.431  -2.453  30.190  1.00  0.00           H
ATOM   1174  HA  GLU X  77       7.483  -4.414  30.226  1.00  0.00           H
ATOM   1175  HB3 GLU X  77       5.927  -2.586  29.624  1.00  0.00           H
ATOM   1176  HB2 GLU X  77       7.266  -1.515  29.371  1.00  0.00           H
ATOM   1177  HG3 GLU X  77       7.967  -1.867  31.797  1.00  0.00           H
ATOM   1178  HG2 GLU X  77       6.598  -2.925  32.009  1.00  0.00           H
ATOM   1179  N   GLN X  78       8.312  -3.401  27.227  0.00  0.00           N
ATOM   1180  CA  GLN X  78       8.234  -3.702  25.809  0.00  0.00           C
ATOM   1181  C   GLN X  78       8.709  -5.109  25.528  0.00  0.00           C
ATOM   1182  O   GLN X  78       8.011  -5.844  24.821  0.00  0.00           O
ATOM   1183  CB  GLN X  78       9.022  -2.655  24.994  0.00  0.00           C
ATOM   1184  CG  GLN X  78       8.323  -1.279  24.929  0.00  0.00           C
ATOM   1185  CD  GLN X  78       9.239  -0.149  24.454  0.00  0.00           C
ATOM   1186  OE1 GLN X  78      10.355  -0.372  23.988  0.00  0.00           O
ATOM   1187  NE2 GLN X  78       8.772   1.089  24.552  0.00  0.00           N
ATOM   1188  H   GLN X  78       8.929  -2.644  27.485  1.00  0.00           H
ATOM   1189  HA  GLN X  78       7.194  -3.617  25.493  1.00  0.00           H
ATOM   1190  HB3 GLN X  78       9.171  -3.012  23.973  1.00  0.00           H
ATOM   1191  HB2 GLN X  78      10.021  -2.550  25.414  1.00  0.00           H
ATOM   1192  HG3 GLN X  78       7.935  -1.008  25.910  1.00  0.00           H
ATOM   1193  HG2 GLN X  78       7.458  -1.339  24.268  1.00  0.00           H
ATOM   1194 HE22 GLN X  78       9.325   1.873  24.238  1.00  0.00           H
ATOM   1195 HE21 GLN X  78       7.849   1.268  24.921  1.00  0.00           H
ATOM   1196  N   ASP X  79       9.876  -5.495  26.044  0.00  0.00           N
ATOM   1197  CA  ASP X  79      10.450  -6.855  25.851  0.00  0.00           C
ATOM   1198  C   ASP X  79       9.481  -7.902  26.311  0.00  0.00           C
ATOM   1199  O   ASP X  79       9.290  -8.883  25.597  0.00  0.00           O
ATOM   1200  CB  ASP X  79      11.806  -7.084  26.572  0.00  0.00           C
ATOM   1201  CG  ASP X  79      12.980  -6.230  26.101  0.00  0.00           C
ATOM   1202  OD1 ASP X  79      12.999  -5.809  24.927  0.00  0.00           O
ATOM   1203  OD2 ASP X  79      13.958  -6.129  26.870  0.00  0.00           O
ATOM   1204  H   ASP X  79      10.420  -4.851  26.599  1.00  0.00           H
ATOM   1205  HA  ASP X  79      10.651  -7.004  24.790  1.00  0.00           H
ATOM   1206  HB3 ASP X  79      12.099  -8.131  26.473  1.00  0.00           H
ATOM   1207  HB2 ASP X  79      11.659  -6.891  27.637  1.00  0.00           H
ATOM   1208  N   SER X  80       8.817  -7.692  27.440  0.00  0.00           N
ATOM   1209  CA  SER X  80       7.843  -8.597  28.023  0.00  0.00           C
ATOM   1210  C   SER X  80       6.633  -8.748  26.975  0.00  0.00           C
ATOM   1211  O   SER X  80       6.142  -9.815  26.640  0.00  0.00           O
ATOM   1212  CB  SER X  80       7.375  -8.088  29.400  0.00  0.00           C
ATOM   1213  OG  SER X  80       8.397  -8.269  30.370  0.00  0.00           O
ATOM   1214  H   SER X  80       8.973  -6.845  27.968  1.00  0.00           H
ATOM   1215  HA  SER X  80       8.308  -9.572  28.171  1.00  0.00           H
ATOM   1216  HB3 SER X  80       6.497  -8.652  29.721  1.00  0.00           H
ATOM   1217  HB2 SER X  80       7.074  -7.042  29.366  1.00  0.00           H
ATOM   1218  HG  SER X  80       8.127  -7.808  31.177  1.00  0.00           H
ATOM   1219  N   GLU X  81       6.140  -7.570  26.593  0.00  0.00           N
ATOM   1220  CA  GLU X  81       4.997  -7.572  25.689  0.00  0.00           C
ATOM   1221  C   GLU X  81       5.337  -8.252  24.367  0.00  0.00           C
ATOM   1222  O   GLU X  81       4.532  -8.960  23.765  0.00  0.00           O
ATOM   1223  CB  GLU X  81       4.464  -6.142  25.470  0.00  0.00           C
ATOM   1224  CG  GLU X  81       3.720  -5.575  26.700  0.00  0.00           C
ATOM   1225  CD  GLU X  81       3.170  -4.162  26.505  0.00  0.00           C
ATOM   1226  OE1 GLU X  81       3.407  -3.547  25.445  0.00  0.00           O
ATOM   1227  OE2 GLU X  81       2.475  -3.683  27.423  0.00  0.00           O
ATOM   1228  H   GLU X  81       6.558  -6.714  26.930  1.00  0.00           H
ATOM   1229  HA  GLU X  81       4.200  -8.145  26.162  1.00  0.00           H
ATOM   1230  HB3 GLU X  81       3.786  -6.133  24.614  1.00  0.00           H
ATOM   1231  HB2 GLU X  81       5.289  -5.480  25.205  1.00  0.00           H
ATOM   1232  HG3 GLU X  81       4.373  -5.575  27.571  1.00  0.00           H
ATOM   1233  HG2 GLU X  81       2.885  -6.232  26.947  1.00  0.00           H
ATOM   1234  N   GLU X  82       6.580  -8.045  23.938  0.00  0.00           N
ATOM   1235  CA  GLU X  82       7.017  -8.666  22.611  0.00  0.00           C
ATOM   1236  C   GLU X  82       6.978 -10.244  22.756  0.00  0.00           C
ATOM   1237  O   GLU X  82       6.535 -10.921  21.834  0.00  0.00           O
ATOM   1238  CB  GLU X  82       8.448  -8.203  22.251  0.00  0.00           C
ATOM   1239  CG  GLU X  82       8.554  -6.760  21.703  0.00  0.00           C
ATOM   1240  CD  GLU X  82       8.015  -6.578  20.286  0.00  0.00           C
ATOM   1241  OE1 GLU X  82       8.432  -7.337  19.390  0.00  0.00           O
ATOM   1242  OE2 GLU X  82       7.232  -5.631  20.072  0.00  0.00           O
ATOM   1243  H   GLU X  82       7.217  -7.485  24.487  1.00  0.00           H
ATOM   1244  HA  GLU X  82       6.389  -8.327  21.787  1.00  0.00           H
ATOM   1245  HB3 GLU X  82       8.880  -8.890  21.522  1.00  0.00           H
ATOM   1246  HB2 GLU X  82       9.090  -8.286  23.125  1.00  0.00           H
ATOM   1247  HG3 GLU X  82       9.600  -6.450  21.705  1.00  0.00           H
ATOM   1248  HG2 GLU X  82       8.033  -6.068  22.361  1.00  0.00           H
ATOM   1249  N   GLU X  83       7.406 -10.792  23.892  0.00  0.00           N
ATOM   1250  CA  GLU X  83       7.337 -12.185  24.123  0.00  0.00           C
ATOM   1251  C   GLU X  83       5.943 -12.731  24.008  0.00  0.00           C
ATOM   1252  O   GLU X  83       5.705 -13.748  23.362  0.00  0.00           O
ATOM   1253  CB  GLU X  83       7.981 -12.563  25.475  0.00  0.00           C
ATOM   1254  CG  GLU X  83       9.517 -12.390  25.498  0.00  0.00           C
ATOM   1255  CD  GLU X  83      10.177 -12.788  26.817  0.00  0.00           C
ATOM   1256  OE1 GLU X  83       9.470 -13.173  27.770  0.00  0.00           O
ATOM   1257  OE2 GLU X  83      11.421 -12.735  26.880  0.00  0.00           O
ATOM   1258  H   GLU X  83       7.794 -10.208  24.619  1.00  0.00           H
ATOM   1259  HA  GLU X  83       7.938 -12.670  23.354  1.00  0.00           H
ATOM   1260  HB3 GLU X  83       7.744 -13.602  25.710  1.00  0.00           H
ATOM   1261  HB2 GLU X  83       7.538 -11.973  26.277  1.00  0.00           H
ATOM   1262  HG3 GLU X  83       9.784 -11.358  25.278  1.00  0.00           H
ATOM   1263  HG2 GLU X  83       9.959 -12.993  24.703  1.00  0.00           H
ATOM   1264  N   LEU X  84       4.997 -12.014  24.601  0.00  0.00           N
ATOM   1265  CA  LEU X  84       3.575 -12.438  24.608  0.00  0.00           C
ATOM   1266  C   LEU X  84       3.056 -12.363  23.185  0.00  0.00           C
ATOM   1267  O   LEU X  84       2.406 -13.318  22.745  0.00  0.00           O
ATOM   1268  CB  LEU X  84       2.741 -11.515  25.530  0.00  0.00           C
ATOM   1269  CG  LEU X  84       3.105 -11.577  27.028  0.00  0.00           C
ATOM   1270  CD1 LEU X  84       2.492 -10.390  27.804  0.00  0.00           C
ATOM   1271  CD2 LEU X  84       2.740 -12.939  27.647  0.00  0.00           C
ATOM   1272  H   LEU X  84       5.235 -11.150  25.067  1.00  0.00           H
ATOM   1273  HA  LEU X  84       3.533 -13.479  24.930  1.00  0.00           H
ATOM   1274  HB3 LEU X  84       1.680 -11.745  25.412  1.00  0.00           H
ATOM   1275  HB2 LEU X  84       2.852 -10.487  25.180  1.00  0.00           H
ATOM   1276  HG  LEU X  84       4.186 -11.469  27.112  1.00  0.00           H
ATOM   1277 HD11 LEU X  84       3.276  -9.791  28.271  1.00  0.00           H
ATOM   1278 HD12 LEU X  84       1.927  -9.719  27.156  1.00  0.00           H
ATOM   1279 HD13 LEU X  84       1.812 -10.700  28.598  1.00  0.00           H
ATOM   1280 HD21 LEU X  84       2.161 -12.847  28.566  1.00  0.00           H
ATOM   1281 HD22 LEU X  84       2.153 -13.555  26.965  1.00  0.00           H
ATOM   1282 HD23 LEU X  84       3.641 -13.500  27.895  1.00  0.00           H
ATOM   1283  N   ILE X  85       3.284 -11.256  22.479  0.00  0.00           N
ATOM   1284  CA  ILE X  85       2.862 -11.065  21.122  0.00  0.00           C
ATOM   1285  C   ILE X  85       3.381 -12.253  20.197  0.00  0.00           C
ATOM   1286  O   ILE X  85       2.644 -12.828  19.402  0.00  0.00           O
ATOM   1287  CB  ILE X  85       3.084  -9.685  20.412  0.00  0.00           C
ATOM   1288  CG1 ILE X  85       4.402  -9.445  19.635  0.00  0.00           C
ATOM   1289  CG2 ILE X  85       2.677  -8.473  21.267  0.00  0.00           C
ATOM   1290  CD1 ILE X  85       4.414  -8.138  18.829  0.00  0.00           C
ATOM   1291  H   ILE X  85       3.783 -10.484  22.897  1.00  0.00           H
ATOM   1292  HA  ILE X  85       1.776 -11.156  21.136  1.00  0.00           H
ATOM   1293  HB  ILE X  85       2.326  -9.711  19.625  1.00  0.00           H
ATOM   1294 HG13 ILE X  85       4.613 -10.255  18.939  1.00  0.00           H
ATOM   1295 HG12 ILE X  85       5.233  -9.430  20.330  1.00  0.00           H
ATOM   1296 HG21 ILE X  85       2.262  -7.679  20.646  1.00  0.00           H
ATOM   1297 HG22 ILE X  85       1.922  -8.730  22.007  1.00  0.00           H
ATOM   1298 HG23 ILE X  85       3.530  -8.041  21.783  1.00  0.00           H
ATOM   1299 HD11 ILE X  85       5.197  -8.158  18.071  1.00  0.00           H
ATOM   1300 HD12 ILE X  85       3.464  -7.964  18.324  1.00  0.00           H
ATOM   1301 HD13 ILE X  85       4.614  -7.282  19.475  1.00  0.00           H
ATOM   1302  N   GLU X  86       4.662 -12.586  20.341  0.00  0.00           N
ATOM   1303  CA  GLU X  86       5.194 -13.655  19.540  0.00  0.00           C
ATOM   1304  C   GLU X  86       4.486 -15.010  19.883  0.00  0.00           C
ATOM   1305  O   GLU X  86       4.129 -15.787  19.004  0.00  0.00           O
ATOM   1306  CB  GLU X  86       6.720 -13.782  19.720  0.00  0.00           C
ATOM   1307  CG  GLU X  86       7.523 -12.656  19.032  0.00  0.00           C
ATOM   1308  CD  GLU X  86       9.037 -12.851  19.106  0.00  0.00           C
ATOM   1309  OE1 GLU X  86       9.522 -13.582  19.992  0.00  0.00           O
ATOM   1310  OE2 GLU X  86       9.736 -12.283  18.243  0.00  0.00           O
ATOM   1311  H   GLU X  86       5.241 -12.090  21.004  1.00  0.00           H
ATOM   1312  HA  GLU X  86       5.015 -13.425  18.490  1.00  0.00           H
ATOM   1313  HB3 GLU X  86       7.052 -14.743  19.324  1.00  0.00           H
ATOM   1314  HB2 GLU X  86       6.960 -13.801  20.785  1.00  0.00           H
ATOM   1315  HG3 GLU X  86       7.274 -11.689  19.469  1.00  0.00           H
ATOM   1316  HG2 GLU X  86       7.236 -12.599  17.982  1.00  0.00           H
ATOM   1317  N   ALA X  87       4.276 -15.259  21.174  0.00  0.00           N
ATOM   1318  CA  ALA X  87       3.617 -16.482  21.562  0.00  0.00           C
ATOM   1319  C   ALA X  87       2.192 -16.539  20.990  0.00  0.00           C
ATOM   1320  O   ALA X  87       1.751 -17.594  20.554  0.00  0.00           O
ATOM   1321  CB  ALA X  87       3.613 -16.604  23.094  0.00  0.00           C
ATOM   1322  H   ALA X  87       4.577 -14.594  21.872  1.00  0.00           H
ATOM   1323  HA  ALA X  87       4.185 -17.325  21.169  1.00  0.00           H
ATOM   1324  HB1 ALA X  87       3.159 -17.546  23.404  1.00  0.00           H
ATOM   1325  HB2 ALA X  87       4.627 -16.583  23.494  1.00  0.00           H
ATOM   1326  HB3 ALA X  87       3.053 -15.796  23.564  1.00  0.00           H
ATOM   1327  N   PHE X  88       1.476 -15.424  21.077  0.00  0.00           N
ATOM   1328  CA  PHE X  88       0.117 -15.309  20.570  0.00  0.00           C
ATOM   1329  C   PHE X  88      -0.013 -15.530  19.106  0.00  0.00           C
ATOM   1330  O   PHE X  88      -0.885 -16.299  18.686  0.00  0.00           O
ATOM   1331  CB  PHE X  88      -0.394 -13.927  21.066  0.00  0.00           C
ATOM   1332  CG  PHE X  88      -1.509 -13.252  20.301  0.00  0.00           C
ATOM   1333  CD1 PHE X  88      -2.841 -13.641  20.521  0.00  0.00           C
ATOM   1334  CD2 PHE X  88      -1.208 -12.348  19.260  0.00  0.00           C
ATOM   1335  CE1 PHE X  88      -3.846 -13.116  19.728  0.00  0.00           C
ATOM   1336  CE2 PHE X  88      -2.231 -11.824  18.485  0.00  0.00           C
ATOM   1337  CZ  PHE X  88      -3.543 -12.210  18.719  0.00  0.00           C
ATOM   1338  H   PHE X  88       1.871 -14.603  21.512  1.00  0.00           H
ATOM   1339  HA  PHE X  88      -0.489 -16.063  21.073  1.00  0.00           H
ATOM   1340  HB3 PHE X  88       0.426 -13.211  21.087  1.00  0.00           H
ATOM   1341  HB2 PHE X  88      -0.715 -14.027  22.103  1.00  0.00           H
ATOM   1342  HD1 PHE X  88      -3.077 -14.346  21.303  1.00  0.00           H
ATOM   1343  HD2 PHE X  88      -0.184 -12.065  19.062  1.00  0.00           H
ATOM   1344  HE1 PHE X  88      -4.867 -13.422  19.901  1.00  0.00           H
ATOM   1345  HE2 PHE X  88      -2.005 -11.127  17.691  1.00  0.00           H
ATOM   1346  HZ  PHE X  88      -4.335 -11.800  18.111  1.00  0.00           H
ATOM   1347  N   LYS X  89       0.824 -14.877  18.301  0.00  0.00           N
ATOM   1348  CA  LYS X  89       0.815 -15.029  16.827  0.00  0.00           C
ATOM   1349  C   LYS X  89       0.972 -16.445  16.399  0.00  0.00           C
ATOM   1350  O   LYS X  89       0.285 -16.845  15.468  0.00  0.00           O
ATOM   1351  CB  LYS X  89       1.830 -14.078  16.160  0.00  0.00           C
ATOM   1352  CG  LYS X  89       1.431 -12.594  16.249  0.00  0.00           C
ATOM   1353  CD  LYS X  89       2.474 -11.661  15.613  0.00  0.00           C
ATOM   1354  CE  LYS X  89       2.092 -10.173  15.730  0.00  0.00           C
ATOM   1355  NZ  LYS X  89       3.060  -9.292  15.055  0.00  0.00           N
ATOM   1356  H   LYS X  89       1.507 -14.242  18.690  1.00  0.00           H
ATOM   1357  HA  LYS X  89      -0.211 -14.789  16.550  1.00  0.00           H
ATOM   1358  HB3 LYS X  89       1.923 -14.339  15.104  1.00  0.00           H
ATOM   1359  HB2 LYS X  89       2.818 -14.234  16.597  1.00  0.00           H
ATOM   1360  HG3 LYS X  89       1.282 -12.312  17.289  1.00  0.00           H
ATOM   1361  HG2 LYS X  89       0.466 -12.453  15.761  1.00  0.00           H
ATOM   1362  HD3 LYS X  89       2.600 -11.930  14.563  1.00  0.00           H
ATOM   1363  HD2 LYS X  89       3.441 -11.830  16.091  1.00  0.00           H
ATOM   1364  HE3 LYS X  89       2.023  -9.887  16.781  1.00  0.00           H
ATOM   1365  HE2 LYS X  89       1.106 -10.005  15.294  1.00  0.00           H
ATOM   1366  HZ1 LYS X  89       2.778  -8.332  15.154  1.00  0.00           H
ATOM   1367  HZ2 LYS X  89       3.980  -9.390  15.448  1.00  0.00           H
ATOM   1368  HZ3 LYS X  89       3.106  -9.498  14.073  1.00  0.00           H
ATOM   1369  N   VAL X  90       1.867 -17.199  17.027  0.00  0.00           N
ATOM   1370  CA  VAL X  90       2.120 -18.624  16.763  0.00  0.00           C
ATOM   1371  C   VAL X  90       0.802 -19.435  16.964  0.00  0.00           C
ATOM   1372  O   VAL X  90       0.379 -20.251  16.160  0.00  0.00           O
ATOM   1373  CB  VAL X  90       3.284 -19.199  17.627  0.00  0.00           C
ATOM   1374  CG1 VAL X  90       3.413 -20.738  17.614  0.00  0.00           C
ATOM   1375  CG2 VAL X  90       4.629 -18.589  17.190  0.00  0.00           C
ATOM   1376  H   VAL X  90       2.443 -16.799  17.754  1.00  0.00           H
ATOM   1377  HA  VAL X  90       2.406 -18.718  15.715  1.00  0.00           H
ATOM   1378  HB  VAL X  90       3.114 -18.900  18.662  1.00  0.00           H
ATOM   1379 HG11 VAL X  90       4.287 -21.063  18.180  1.00  0.00           H
ATOM   1380 HG12 VAL X  90       2.552 -21.235  18.061  1.00  0.00           H
ATOM   1381 HG13 VAL X  90       3.520 -21.117  16.597  1.00  0.00           H
ATOM   1382 HG21 VAL X  90       5.434 -18.886  17.862  1.00  0.00           H
ATOM   1383 HG22 VAL X  90       4.900 -18.911  16.184  1.00  0.00           H
ATOM   1384 HG23 VAL X  90       4.600 -17.501  17.181  1.00  0.00           H
ATOM   1385  N   PHE X  91       0.228 -19.217  18.148  0.00  0.00           N
ATOM   1386  CA  PHE X  91      -1.001 -19.982  18.486  0.00  0.00           C
ATOM   1387  C   PHE X  91      -2.199 -19.511  17.676  0.00  0.00           C
ATOM   1388  O   PHE X  91      -3.228 -20.186  17.637  0.00  0.00           O
ATOM   1389  CB  PHE X  91      -1.307 -19.735  19.991  0.00  0.00           C
ATOM   1390  CG  PHE X  91      -0.486 -20.476  21.046  0.00  0.00           C
ATOM   1391  CD1 PHE X  91       0.881 -20.794  20.868  0.00  0.00           C
ATOM   1392  CD2 PHE X  91      -1.067 -20.714  22.312  0.00  0.00           C
ATOM   1393  CE1 PHE X  91       1.598 -21.405  21.887  0.00  0.00           C
ATOM   1394  CE2 PHE X  91      -0.334 -21.324  23.321  0.00  0.00           C
ATOM   1395  CZ  PHE X  91       0.991 -21.676  23.106  0.00  0.00           C
ATOM   1396  H   PHE X  91       0.629 -18.547  18.788  1.00  0.00           H
ATOM   1397  HA  PHE X  91      -0.845 -21.056  18.381  1.00  0.00           H
ATOM   1398  HB3 PHE X  91      -2.348 -20.000  20.182  1.00  0.00           H
ATOM   1399  HB2 PHE X  91      -1.243 -18.667  20.209  1.00  0.00           H
ATOM   1400  HD1 PHE X  91       1.388 -20.578  19.942  1.00  0.00           H
ATOM   1401  HD2 PHE X  91      -2.090 -20.425  22.504  1.00  0.00           H
ATOM   1402  HE1 PHE X  91       2.636 -21.664  21.734  1.00  0.00           H
ATOM   1403  HE2 PHE X  91      -0.795 -21.517  24.279  1.00  0.00           H
ATOM   1404  HZ  PHE X  91       1.557 -22.150  23.896  1.00  0.00           H
ATOM   1405  N   ASP X  92      -2.041 -18.417  16.944  0.00  0.00           N
ATOM   1406  CA  ASP X  92      -3.098 -17.884  16.077  0.00  0.00           C
ATOM   1407  C   ASP X  92      -2.475 -18.189  14.691  0.00  0.00           C
ATOM   1408  O   ASP X  92      -1.947 -17.324  13.991  0.00  0.00           O
ATOM   1409  CB  ASP X  92      -3.201 -16.341  16.283  0.00  0.00           C
ATOM   1410  CG  ASP X  92      -4.064 -15.563  15.277  0.00  0.00           C
ATOM   1411  OD1 ASP X  92      -4.976 -16.134  14.647  0.00  0.00           O
ATOM   1412  OD2 ASP X  92      -3.845 -14.340  15.159  0.00  0.00           O
ATOM   1413  H   ASP X  92      -1.165 -17.915  16.969  1.00  0.00           H
ATOM   1414  HA  ASP X  92      -4.120 -18.215  16.259  1.00  0.00           H
ATOM   1415  HB3 ASP X  92      -2.198 -15.919  16.237  1.00  0.00           H
ATOM   1416  HB2 ASP X  92      -3.579 -16.132  17.282  1.00  0.00           H
ATOM   1417  N   ARG X  93      -2.625 -19.450  14.297  0.00  0.00           N
ATOM   1418  CA  ARG X  93      -2.187 -20.004  13.048  0.00  0.00           C
ATOM   1419  C   ARG X  93      -2.562 -19.165  11.797  0.00  0.00           C
ATOM   1420  O   ARG X  93      -1.728 -18.699  11.016  0.00  0.00           O
ATOM   1421  CB  ARG X  93      -2.586 -21.487  12.919  0.00  0.00           C
ATOM   1422  CG  ARG X  93      -1.841 -22.393  13.915  0.00  0.00           C
ATOM   1423  CD  ARG X  93      -2.205 -23.874  13.753  0.00  0.00           C
ATOM   1424  NE  ARG X  93      -1.247 -24.749  14.445  0.00  0.00           N
ATOM   1425  CZ  ARG X  93      -0.188 -25.354  13.886  0.00  0.00           C
ATOM   1426  NH1 ARG X  93       0.080 -25.200  12.588  0.00  0.00           N
ATOM   1427  NH2 ARG X  93       0.602 -26.124  14.632  0.00  0.00           N
ATOM   1428  H   ARG X  93      -3.085 -20.116  14.901  1.00  0.00           H
ATOM   1429  HA  ARG X  93      -1.098 -20.026  13.087  1.00  0.00           H
ATOM   1430  HB3 ARG X  93      -2.334 -21.823  11.912  1.00  0.00           H
ATOM   1431  HB2 ARG X  93      -3.665 -21.608  13.010  1.00  0.00           H
ATOM   1432  HG3 ARG X  93      -2.146 -22.081  14.915  1.00  0.00           H
ATOM   1433  HG2 ARG X  93      -0.760 -22.253  13.871  1.00  0.00           H
ATOM   1434  HD3 ARG X  93      -2.457 -24.178  12.736  1.00  0.00           H
ATOM   1435  HD2 ARG X  93      -3.118 -24.023  14.324  1.00  0.00           H
ATOM   1436  HE  ARG X  93      -1.384 -24.805  15.445  1.00  0.00           H
ATOM   1437 HH12 ARG X  93       0.869 -25.644  12.141  1.00  0.00           H
ATOM   1438 HH11 ARG X  93      -0.497 -24.627  11.995  1.00  0.00           H
ATOM   1439 HH22 ARG X  93       1.406 -26.592  14.241  1.00  0.00           H
ATOM   1440 HH21 ARG X  93       0.444 -26.290  15.611  1.00  0.00           H
ATOM   1441  N   ASP X  94      -3.863 -18.947  11.668  0.00  0.00           N
ATOM   1442  CA  ASP X  94      -4.346 -18.184  10.497  0.00  0.00           C
ATOM   1443  C   ASP X  94      -4.144 -16.673  10.517  0.00  0.00           C
ATOM   1444  O   ASP X  94      -4.260 -16.000   9.495  0.00  0.00           O
ATOM   1445  CB  ASP X  94      -5.827 -18.491  10.127  0.00  0.00           C
ATOM   1446  CG  ASP X  94      -6.127 -19.911   9.640  0.00  0.00           C
ATOM   1447  OD1 ASP X  94      -5.207 -20.612   9.170  0.00  0.00           O
ATOM   1448  OD2 ASP X  94      -7.324 -20.258   9.578  0.00  0.00           O
ATOM   1449  H   ASP X  94      -4.506 -19.300  12.363  1.00  0.00           H
ATOM   1450  HA  ASP X  94      -3.776 -18.551   9.644  1.00  0.00           H
ATOM   1451  HB3 ASP X  94      -6.166 -17.809   9.345  1.00  0.00           H
ATOM   1452  HB2 ASP X  94      -6.438 -18.297  11.011  1.00  0.00           H
ATOM   1453  N   GLY X  95      -3.797 -16.154  11.685  0.00  0.00           N
ATOM   1454  CA  GLY X  95      -3.518 -14.667  11.720  0.00  0.00           C
ATOM   1455  C   GLY X  95      -4.704 -13.878  11.746  0.00  0.00           C
ATOM   1456  O   GLY X  95      -4.719 -12.764  11.218  0.00  0.00           O
ATOM   1457  H   GLY X  95      -3.729 -16.746  12.500  1.00  0.00           H
ATOM   1458  HA3 GLY X  95      -2.918 -14.391  10.853  1.00  0.00           H
ATOM   1459  HA2 GLY X  95      -2.909 -14.433  12.593  1.00  0.00           H
ATOM   1460  N   ASN X  96      -5.760 -14.399  12.364  0.00  0.00           N
ATOM   1461  CA  ASN X  96      -7.116 -13.523  12.282  0.00  0.00           C
ATOM   1462  C   ASN X  96      -7.279 -12.779  13.580  0.00  0.00           C
ATOM   1463  O   ASN X  96      -8.224 -12.044  13.798  0.00  0.00           O
ATOM   1464  CB  ASN X  96      -8.354 -14.280  11.741  0.00  0.00           C
ATOM   1465  CG  ASN X  96      -9.129 -15.147  12.737  0.00  0.00           C
ATOM   1466  OD1 ASN X  96      -8.920 -16.353  12.808  0.00  0.00           O
ATOM   1467  ND2 ASN X  96     -10.083 -14.569  13.461  0.00  0.00           N
ATOM   1468  H   ASN X  96      -5.679 -15.285  12.842  1.00  0.00           H
ATOM   1469  HA  ASN X  96      -6.849 -12.731  11.583  1.00  0.00           H
ATOM   1470  HB3 ASN X  96      -8.069 -14.881  10.878  1.00  0.00           H
ATOM   1471  HB2 ASN X  96      -9.056 -13.540  11.355  1.00  0.00           H
ATOM   1472 HD22 ASN X  96     -10.661 -15.122  14.077  1.00  0.00           H
ATOM   1473 HD21 ASN X  96     -10.262 -13.576  13.391  1.00  0.00           H
ATOM   1474  N   GLY X  97      -6.399 -13.067  14.522  0.00  0.00           N
ATOM   1475  CA  GLY X  97      -6.461 -12.336  15.862  0.00  0.00           C
ATOM   1476  C   GLY X  97      -6.987 -13.264  16.968  0.00  0.00           C
ATOM   1477  O   GLY X  97      -6.545 -13.143  18.115  0.00  0.00           O
ATOM   1478  H   GLY X  97      -5.690 -13.767  14.354  1.00  0.00           H
ATOM   1479  HA3 GLY X  97      -7.117 -11.470  15.773  1.00  0.00           H
ATOM   1480  HA2 GLY X  97      -5.465 -11.982  16.129  1.00  0.00           H
ATOM   1481  N   LEU X  98      -7.991 -14.082  16.647  0.00  0.00           N
ATOM   1482  CA  LEU X  98      -8.472 -15.157  17.467  0.00  0.00           C
ATOM   1483  C   LEU X  98      -7.993 -16.647  17.375  0.00  0.00           C
ATOM   1484  O   LEU X  98      -8.211 -17.387  16.412  0.00  0.00           O
ATOM   1485  CB  LEU X  98     -10.012 -15.165  17.214  0.00  0.00           C
ATOM   1486  CG  LEU X  98     -10.838 -14.047  17.908  0.00  0.00           C
ATOM   1487  CD1 LEU X  98     -10.523 -12.620  17.414  0.00  0.00           C
ATOM   1488  CD2 LEU X  98     -12.351 -14.331  17.795  0.00  0.00           C
ATOM   1489  H   LEU X  98      -8.474 -13.967  15.768  1.00  0.00           H
ATOM   1490  HA  LEU X  98      -8.408 -14.844  18.509  1.00  0.00           H
ATOM   1491  HB3 LEU X  98     -10.413 -16.112  17.566  1.00  0.00           H
ATOM   1492  HB2 LEU X  98     -10.218 -15.176  16.145  1.00  0.00           H
ATOM   1493  HG  LEU X  98     -10.596 -14.084  18.972  1.00  0.00           H
ATOM   1494 HD11 LEU X  98     -11.373 -11.946  17.525  1.00  0.00           H
ATOM   1495 HD12 LEU X  98      -9.704 -12.183  17.988  1.00  0.00           H
ATOM   1496 HD13 LEU X  98     -10.236 -12.605  16.362  1.00  0.00           H
ATOM   1497 HD21 LEU X  98     -12.871 -13.593  17.183  1.00  0.00           H
ATOM   1498 HD22 LEU X  98     -12.561 -15.302  17.346  1.00  0.00           H
ATOM   1499 HD23 LEU X  98     -12.824 -14.320  18.777  1.00  0.00           H
ATOM   1500  N   ILE X  99      -7.365 -17.053  18.472  0.00  0.00           N
ATOM   1501  CA  ILE X  99      -7.015 -18.434  18.692  0.00  0.00           C
ATOM   1502  C   ILE X  99      -8.108 -19.472  18.953  0.00  0.00           C
ATOM   1503  O   ILE X  99      -8.532 -19.750  20.082  0.00  0.00           O
ATOM   1504  CB  ILE X  99      -5.981 -18.361  19.871  0.00  0.00           C
ATOM   1505  CG1 ILE X  99      -4.759 -17.440  19.615  0.00  0.00           C
ATOM   1506  CG2 ILE X  99      -5.488 -19.696  20.412  0.00  0.00           C
ATOM   1507  CD1 ILE X  99      -4.127 -16.891  20.906  0.00  0.00           C
ATOM   1508  H   ILE X  99      -7.116 -16.385  19.188  1.00  0.00           H
ATOM   1509  HA  ILE X  99      -6.503 -18.760  17.786  1.00  0.00           H
ATOM   1510  HB  ILE X  99      -6.516 -17.890  20.690  1.00  0.00           H
ATOM   1511 HG13 ILE X  99      -5.021 -16.573  19.011  1.00  0.00           H
ATOM   1512 HG12 ILE X  99      -4.010 -17.970  19.035  1.00  0.00           H
ATOM   1513 HG21 ILE X  99      -4.567 -19.613  20.984  1.00  0.00           H
ATOM   1514 HG22 ILE X  99      -6.239 -20.063  21.105  1.00  0.00           H
ATOM   1515 HG23 ILE X  99      -5.318 -20.418  19.613  1.00  0.00           H
ATOM   1516 HD11 ILE X  99      -3.086 -16.617  20.734  1.00  0.00           H
ATOM   1517 HD12 ILE X  99      -4.661 -16.002  21.242  1.00  0.00           H
ATOM   1518 HD13 ILE X  99      -4.142 -17.601  21.731  1.00  0.00           H
ATOM   1519  N   SER X 100      -8.588 -20.083  17.838  0.00  0.00           N
ATOM   1520  CA  SER X 100      -9.557 -21.122  17.871  0.00  0.00           C
ATOM   1521  C   SER X 100      -9.171 -22.417  18.551  0.00  0.00           C
ATOM   1522  O   SER X 100      -7.988 -22.675  18.772  0.00  0.00           O
ATOM   1523  CB  SER X 100     -10.044 -21.348  16.417  0.00  0.00           C
ATOM   1524  OG  SER X 100     -11.368 -21.859  16.363  0.00  0.00           O
ATOM   1525  H   SER X 100      -8.256 -19.803  16.926  1.00  0.00           H
ATOM   1526  HA  SER X 100     -10.398 -20.726  18.440  1.00  0.00           H
ATOM   1527  HB3 SER X 100      -9.369 -22.016  15.880  1.00  0.00           H
ATOM   1528  HB2 SER X 100     -10.050 -20.408  15.862  1.00  0.00           H
ATOM   1529  HG  SER X 100     -11.965 -21.091  16.423  1.00  0.00           H
ATOM   1530  N   ALA X 101     -10.171 -23.214  18.921  0.00  0.00           N
ATOM   1531  CA  ALA X 101      -9.957 -24.472  19.587  0.00  0.00           C
ATOM   1532  C   ALA X 101      -9.042 -25.402  18.663  0.00  0.00           C
ATOM   1533  O   ALA X 101      -8.108 -26.031  19.149  0.00  0.00           O
ATOM   1534  CB  ALA X 101     -11.294 -25.159  19.900  0.00  0.00           C
ATOM   1535  H   ALA X 101     -11.127 -22.944  18.737  1.00  0.00           H
ATOM   1536  HA  ALA X 101      -9.357 -24.245  20.468  1.00  0.00           H
ATOM   1537  HB1 ALA X 101     -11.138 -26.069  20.480  1.00  0.00           H
ATOM   1538  HB2 ALA X 101     -11.958 -24.516  20.475  1.00  0.00           H
ATOM   1539  HB3 ALA X 101     -11.825 -25.439  18.989  1.00  0.00           H
ATOM   1540  N   ALA X 102      -9.320 -25.443  17.361  0.00  0.00           N
ATOM   1541  CA  ALA X 102      -8.532 -26.193  16.468  0.00  0.00           C
ATOM   1542  C   ALA X 102      -7.086 -25.752  16.450  0.00  0.00           C
ATOM   1543  O   ALA X 102      -6.177 -26.577  16.492  0.00  0.00           O
ATOM   1544  CB  ALA X 102      -9.139 -26.116  15.058  0.00  0.00           C
ATOM   1545  H   ALA X 102     -10.110 -24.929  16.997  1.00  0.00           H
ATOM   1546  HA  ALA X 102      -8.563 -27.236  16.784  1.00  0.00           H
ATOM   1547  HB1 ALA X 102      -8.549 -26.695  14.347  1.00  0.00           H
ATOM   1548  HB2 ALA X 102     -10.151 -26.522  15.040  1.00  0.00           H
ATOM   1549  HB3 ALA X 102      -9.183 -25.090  14.690  1.00  0.00           H
ATOM   1550  N   GLU X 103      -6.873 -24.443  16.452  0.00  0.00           N
ATOM   1551  CA  GLU X 103      -5.515 -23.846  16.431  0.00  0.00           C
ATOM   1552  C   GLU X 103      -4.755 -24.246  17.765  0.00  0.00           C
ATOM   1553  O   GLU X 103      -3.606 -24.658  17.799  0.00  0.00           O
ATOM   1554  CB  GLU X 103      -5.625 -22.339  16.183  0.00  0.00           C
ATOM   1555  CG  GLU X 103      -6.218 -22.069  14.782  0.00  0.00           C
ATOM   1556  CD  GLU X 103      -6.443 -20.593  14.517  0.00  0.00           C
ATOM   1557  OE1 GLU X 103      -7.380 -20.060  15.140  0.00  0.00           O
ATOM   1558  OE2 GLU X 103      -5.720 -20.038  13.665  0.00  0.00           O
ATOM   1559  H   GLU X 103      -7.655 -23.804  16.468  1.00  0.00           H
ATOM   1560  HA  GLU X 103      -4.961 -24.198  15.561  1.00  0.00           H
ATOM   1561  HB3 GLU X 103      -4.636 -21.887  16.245  1.00  0.00           H
ATOM   1562  HB2 GLU X 103      -6.226 -21.861  16.956  1.00  0.00           H
ATOM   1563  HG3 GLU X 103      -7.179 -22.570  14.660  1.00  0.00           H
ATOM   1564  HG2 GLU X 103      -5.567 -22.482  14.012  1.00  0.00           H
ATOM   1565  N   LEU X 104      -5.469 -23.993  18.862  0.00  0.00           N
ATOM   1566  CA  LEU X 104      -4.867 -24.289  20.154  0.00  0.00           C
ATOM   1567  C   LEU X 104      -4.479 -25.827  20.242  0.00  0.00           C
ATOM   1568  O   LEU X 104      -3.398 -26.207  20.680  0.00  0.00           O
ATOM   1569  CB  LEU X 104      -5.863 -24.076  21.317  0.00  0.00           C
ATOM   1570  CG  LEU X 104      -5.859 -22.655  21.850  0.00  0.00           C
ATOM   1571  CD1 LEU X 104      -7.013 -22.407  22.831  0.00  0.00           C
ATOM   1572  CD2 LEU X 104      -4.493 -22.251  22.446  0.00  0.00           C
ATOM   1573  H   LEU X 104      -6.399 -23.607  18.781  1.00  0.00           H
ATOM   1574  HA  LEU X 104      -3.969 -23.684  20.279  1.00  0.00           H
ATOM   1575  HB3 LEU X 104      -5.638 -24.734  22.160  1.00  0.00           H
ATOM   1576  HB2 LEU X 104      -6.865 -24.356  20.989  1.00  0.00           H
ATOM   1577  HG  LEU X 104      -6.067 -22.086  20.955  1.00  0.00           H
ATOM   1578 HD11 LEU X 104      -7.577 -21.523  22.532  1.00  0.00           H
ATOM   1579 HD12 LEU X 104      -7.706 -23.247  22.846  1.00  0.00           H
ATOM   1580 HD13 LEU X 104      -6.675 -22.252  23.856  1.00  0.00           H
ATOM   1581 HD21 LEU X 104      -4.590 -21.592  23.309  1.00  0.00           H
ATOM   1582 HD22 LEU X 104      -3.913 -23.119  22.764  1.00  0.00           H
ATOM   1583 HD23 LEU X 104      -3.894 -21.722  21.707  1.00  0.00           H
ATOM   1584  N   ARG X 105      -5.402 -26.680  19.802  0.00  0.00           N
ATOM   1585  CA  ARG X 105      -5.115 -28.085  19.844  0.00  0.00           C
ATOM   1586  C   ARG X 105      -3.973 -28.470  18.967  0.00  0.00           C
ATOM   1587  O   ARG X 105      -3.186 -29.321  19.363  0.00  0.00           O
ATOM   1588  CB  ARG X 105      -6.318 -28.925  19.301  0.00  0.00           C
ATOM   1589  CG  ARG X 105      -7.453 -29.277  20.264  0.00  0.00           C
ATOM   1590  CD  ARG X 105      -8.622 -30.011  19.591  0.00  0.00           C
ATOM   1591  NE  ARG X 105      -9.437 -29.108  18.764  0.00  0.00           N
ATOM   1592  CZ  ARG X 105     -10.368 -29.476  17.871  0.00  0.00           C
ATOM   1593  NH1 ARG X 105     -10.593 -30.765  17.609  0.00  0.00           N
ATOM   1594  NH2 ARG X 105     -11.080 -28.546  17.236  0.00  0.00           N
ATOM   1595  H   ARG X 105      -6.282 -26.333  19.448  1.00  0.00           H
ATOM   1596  HA  ARG X 105      -4.806 -28.306  20.866  1.00  0.00           H
ATOM   1597  HB3 ARG X 105      -5.958 -29.895  18.949  1.00  0.00           H
ATOM   1598  HB2 ARG X 105      -6.725 -28.441  18.411  1.00  0.00           H
ATOM   1599  HG3 ARG X 105      -7.840 -28.333  20.629  1.00  0.00           H
ATOM   1600  HG2 ARG X 105      -7.105 -29.849  21.123  1.00  0.00           H
ATOM   1601  HD3 ARG X 105      -9.199 -30.614  20.291  1.00  0.00           H
ATOM   1602  HD2 ARG X 105      -8.191 -30.712  18.875  1.00  0.00           H
ATOM   1603  HE  ARG X 105      -9.280 -28.126  18.956  1.00  0.00           H
ATOM   1604 HH12 ARG X 105     -11.287 -31.067  16.941  1.00  0.00           H
ATOM   1605 HH11 ARG X 105     -10.069 -31.498  18.060  1.00  0.00           H
ATOM   1606 HH22 ARG X 105     -11.790 -28.790  16.561  1.00  0.00           H
ATOM   1607 HH21 ARG X 105     -10.987 -27.562  17.427  1.00  0.00           H
ATOM   1608  N   HID X 106      -3.884 -27.883  17.779  0.00  0.00           N
ATOM   1609  CA  HID X 106      -2.801 -28.112  16.808  0.00  0.00           C
ATOM   1610  C   HID X 106      -1.436 -27.756  17.420  0.00  0.00           C
ATOM   1611  O   HID X 106      -0.489 -28.544  17.419  0.00  0.00           O
ATOM   1612  CB  HID X 106      -3.027 -27.390  15.462  0.00  0.00           C
ATOM   1613  CG  HID X 106      -3.870 -28.156  14.469  0.00  0.00           C
ATOM   1614  ND1 HID X 106      -5.244 -28.237  14.557  0.00  0.00           N
ATOM   1615  CD2 HID X 106      -3.536 -28.876  13.342  0.00  0.00           C
ATOM   1616  CE1 HID X 106      -5.684 -28.972  13.536  0.00  0.00           C
ATOM   1617  NE2 HID X 106      -4.694 -29.398  12.756  0.00  0.00           N
ATOM   1618  H   HID X 106      -4.593 -27.226  17.486  1.00  0.00           H
ATOM   1619  HA  HID X 106      -2.793 -29.171  16.551  1.00  0.00           H
ATOM   1620  HB3 HID X 106      -2.067 -27.234  14.969  1.00  0.00           H
ATOM   1621  HB2 HID X 106      -3.454 -26.399  15.616  1.00  0.00           H
ATOM   1622  HD1 HID X 106      -5.811 -27.768  15.271  1.00  0.00           H
ATOM   1623  HD2 HID X 106      -2.558 -29.056  12.916  1.00  0.00           H
ATOM   1624  HE1 HID X 106      -6.729 -29.190  13.360  1.00  0.00           H
ATOM   1625  N   VAL X 107      -1.363 -26.533  17.956  0.00  0.00           N
ATOM   1626  CA  VAL X 107      -0.072 -26.073  18.555  0.00  0.00           C
ATOM   1627  C   VAL X 107       0.290 -26.871  19.749  0.00  0.00           C
ATOM   1628  O   VAL X 107       1.470 -27.230  19.842  0.00  0.00           O
ATOM   1629  CB  VAL X 107       0.082 -24.552  18.800  0.00  0.00           C
ATOM   1630  CG1 VAL X 107      -0.010 -23.757  17.489  0.00  0.00           C
ATOM   1631  CG2 VAL X 107      -0.862 -23.984  19.871  0.00  0.00           C
ATOM   1632  H   VAL X 107      -2.174 -25.931  17.953  1.00  0.00           H
ATOM   1633  HA  VAL X 107       0.647 -26.442  17.824  1.00  0.00           H
ATOM   1634  HB  VAL X 107       1.097 -24.393  19.169  1.00  0.00           H
ATOM   1635 HG11 VAL X 107       0.339 -22.736  17.629  1.00  0.00           H
ATOM   1636 HG12 VAL X 107       0.622 -24.191  16.715  1.00  0.00           H
ATOM   1637 HG13 VAL X 107      -1.033 -23.712  17.116  1.00  0.00           H
ATOM   1638 HG21 VAL X 107      -0.782 -22.902  19.930  1.00  0.00           H
ATOM   1639 HG22 VAL X 107      -1.897 -24.219  19.643  1.00  0.00           H
ATOM   1640 HG23 VAL X 107      -0.642 -24.374  20.865  1.00  0.00           H
ATOM   1641  N   MET X 108      -0.631 -27.171  20.665  0.00  0.00           N
ATOM   1642  CA  MET X 108      -0.427 -27.991  21.831  0.00  0.00           C
ATOM   1643  C   MET X 108       0.152 -29.379  21.499  0.00  0.00           C
ATOM   1644  O   MET X 108       1.071 -29.807  22.189  0.00  0.00           O
ATOM   1645  CB  MET X 108      -1.646 -27.976  22.769  0.00  0.00           C
ATOM   1646  CG  MET X 108      -1.789 -26.589  23.446  0.00  0.00           C
ATOM   1647  SD  MET X 108      -2.808 -26.519  24.932  0.00  0.00           S
ATOM   1648  CE  MET X 108      -1.667 -27.281  26.122  0.00  0.00           C
ATOM   1649  H   MET X 108      -1.571 -26.812  20.573  1.00  0.00           H
ATOM   1650  HA  MET X 108       0.304 -27.480  22.457  1.00  0.00           H
ATOM   1651  HB3 MET X 108      -1.532 -28.747  23.530  1.00  0.00           H
ATOM   1652  HB2 MET X 108      -2.553 -28.232  22.220  1.00  0.00           H
ATOM   1653  HG3 MET X 108      -2.177 -25.855  22.745  1.00  0.00           H
ATOM   1654  HG2 MET X 108      -0.815 -26.197  23.741  1.00  0.00           H
ATOM   1655  HE1 MET X 108      -2.123 -27.321  27.111  1.00  0.00           H
ATOM   1656  HE2 MET X 108      -1.415 -28.299  25.828  1.00  0.00           H
ATOM   1657  HE3 MET X 108      -0.744 -26.704  26.196  1.00  0.00           H
ATOM   1658  N   THR X 109      -0.300 -30.041  20.436  0.00  0.00           N
ATOM   1659  CA  THR X 109       0.239 -31.279  19.995  0.00  0.00           C
ATOM   1660  C   THR X 109       1.728 -31.122  19.691  0.00  0.00           C
ATOM   1661  O   THR X 109       2.549 -31.943  20.124  0.00  0.00           O
ATOM   1662  CB  THR X 109      -0.505 -31.782  18.722  0.00  0.00           C
ATOM   1663  OG1 THR X 109      -1.899 -31.907  18.980  0.00  0.00           O
ATOM   1664  CG2 THR X 109      -0.023 -33.140  18.183  0.00  0.00           C
ATOM   1665  H   THR X 109      -1.066 -29.666  19.896  1.00  0.00           H
ATOM   1666  HA  THR X 109       0.104 -32.031  20.772  1.00  0.00           H
ATOM   1667  HB  THR X 109      -0.389 -31.052  17.921  1.00  0.00           H
ATOM   1668  HG1 THR X 109      -2.270 -31.026  19.164  1.00  0.00           H
ATOM   1669 HG21 THR X 109      -0.628 -33.466  17.337  1.00  0.00           H
ATOM   1670 HG22 THR X 109       1.009 -33.094  17.835  1.00  0.00           H
ATOM   1671 HG23 THR X 109      -0.079 -33.914  18.949  1.00  0.00           H
ATOM   1672  N   ASN X 110       2.081 -30.048  18.987  0.00  0.00           N
ATOM   1673  CA  ASN X 110       3.489 -29.782  18.661  0.00  0.00           C
ATOM   1674  C   ASN X 110       4.319 -29.488  19.924  0.00  0.00           C
ATOM   1675  O   ASN X 110       5.518 -29.747  19.929  0.00  0.00           O
ATOM   1676  CB  ASN X 110       3.618 -28.628  17.634  0.00  0.00           C
ATOM   1677  CG  ASN X 110       3.213 -28.984  16.199  0.00  0.00           C
ATOM   1678  OD1 ASN X 110       2.728 -30.077  15.911  0.00  0.00           O
ATOM   1679  ND2 ASN X 110       3.430 -28.069  15.261  0.00  0.00           N
ATOM   1680  H   ASN X 110       1.376 -29.399  18.667  1.00  0.00           H
ATOM   1681  HA  ASN X 110       3.899 -30.675  18.189  1.00  0.00           H
ATOM   1682  HB3 ASN X 110       4.667 -28.331  17.579  1.00  0.00           H
ATOM   1683  HB2 ASN X 110       3.077 -27.742  17.962  1.00  0.00           H
ATOM   1684 HD22 ASN X 110       3.247 -28.284  14.291  1.00  0.00           H
ATOM   1685 HD21 ASN X 110       3.858 -27.181  15.485  1.00  0.00           H
ATOM   1686  N   LEU X 111       3.687 -28.930  20.956  0.00  0.00           N
ATOM   1687  CA  LEU X 111       4.323 -28.653  22.206  0.00  0.00           C
ATOM   1688  C   LEU X 111       4.528 -29.912  23.034  0.00  0.00           C
ATOM   1689  O   LEU X 111       5.005 -29.893  24.172  0.00  0.00           O
ATOM   1690  CB  LEU X 111       3.476 -27.624  23.004  0.00  0.00           C
ATOM   1691  CG  LEU X 111       3.442 -26.196  22.405  0.00  0.00           C
ATOM   1692  CD1 LEU X 111       2.295 -25.358  23.015  0.00  0.00           C
ATOM   1693  CD2 LEU X 111       4.810 -25.484  22.508  0.00  0.00           C
ATOM   1694  H   LEU X 111       2.711 -28.682  20.876  1.00  0.00           H
ATOM   1695  HA  LEU X 111       5.264 -28.124  22.058  1.00  0.00           H
ATOM   1696  HB3 LEU X 111       3.850 -27.544  24.027  1.00  0.00           H
ATOM   1697  HB2 LEU X 111       2.464 -28.003  23.113  1.00  0.00           H
ATOM   1698  HG  LEU X 111       3.222 -26.283  21.342  1.00  0.00           H
ATOM   1699 HD11 LEU X 111       1.571 -25.079  22.248  1.00  0.00           H
ATOM   1700 HD12 LEU X 111       1.750 -25.903  23.786  1.00  0.00           H
ATOM   1701 HD13 LEU X 111       2.638 -24.432  23.476  1.00  0.00           H
ATOM   1702 HD21 LEU X 111       4.741 -24.478  22.920  1.00  0.00           H
ATOM   1703 HD22 LEU X 111       5.514 -26.032  23.135  1.00  0.00           H
ATOM   1704 HD23 LEU X 111       5.267 -25.387  21.522  1.00  0.00           H
ATOM   1705  N   GLY X 112       4.045 -31.013  22.447  0.00  0.00           N
ATOM   1706  CA  GLY X 112       4.100 -32.354  23.112  0.00  0.00           C
ATOM   1707  C   GLY X 112       2.744 -32.861  23.518  0.00  0.00           C
ATOM   1708  O   GLY X 112       2.457 -34.069  23.579  0.00  0.00           O
ATOM   1709  H   GLY X 112       3.628 -30.954  21.529  1.00  0.00           H
ATOM   1710  HA3 GLY X 112       4.743 -32.297  23.990  1.00  0.00           H
ATOM   1711  HA2 GLY X 112       4.569 -33.073  22.440  1.00  0.00           H
ATOM   1712  N   GLU X 113       1.857 -31.924  23.865  0.00  0.00           N
ATOM   1713  CA  GLU X 113       0.561 -32.387  24.547  0.00  0.00           C
ATOM   1714  C   GLU X 113      -0.455 -32.705  23.480  0.00  0.00           C
ATOM   1715  O   GLU X 113      -0.723 -31.961  22.538  0.00  0.00           O
ATOM   1716  CB  GLU X 113       0.040 -31.211  25.411  0.00  0.00           C
ATOM   1717  CG  GLU X 113       1.021 -30.698  26.494  0.00  0.00           C
ATOM   1718  CD  GLU X 113       1.430 -31.739  27.537  0.00  0.00           C
ATOM   1719  OE1 GLU X 113       0.617 -32.630  27.855  0.00  0.00           O
ATOM   1720  OE2 GLU X 113       2.561 -31.638  28.052  0.00  0.00           O
ATOM   1721  H   GLU X 113       2.051 -30.951  23.677  1.00  0.00           H
ATOM   1722  HA  GLU X 113       0.714 -33.203  25.253  1.00  0.00           H
ATOM   1723  HB3 GLU X 113      -0.892 -31.508  25.896  1.00  0.00           H
ATOM   1724  HB2 GLU X 113      -0.225 -30.372  24.767  1.00  0.00           H
ATOM   1725  HG3 GLU X 113       0.563 -29.860  27.021  1.00  0.00           H
ATOM   1726  HG2 GLU X 113       1.919 -30.296  26.022  1.00  0.00           H
ATOM   1727  N   LYS X 114      -0.983 -33.914  23.627  0.00  0.00           N
ATOM   1728  CA  LYS X 114      -2.023 -34.545  22.721  0.00  0.00           C
ATOM   1729  C   LYS X 114      -3.512 -34.584  23.420  0.00  0.00           C
ATOM   1730  O   LYS X 114      -4.148 -35.642  23.496  0.00  0.00           O
ATOM   1731  CB  LYS X 114      -1.550 -35.980  22.387  0.00  0.00           C
ATOM   1732  CG  LYS X 114      -0.194 -36.026  21.652  0.00  0.00           C
ATOM   1733  CD  LYS X 114       0.198 -37.395  21.058  0.00  0.00           C
ATOM   1734  CE  LYS X 114       0.596 -38.484  22.079  0.00  0.00           C
ATOM   1735  NZ  LYS X 114      -0.553 -39.074  22.788  0.00  0.00           N
ATOM   1736  H   LYS X 114      -0.695 -34.500  24.397  1.00  0.00           H
ATOM   1737  HA  LYS X 114      -2.059 -34.037  21.757  1.00  0.00           H
ATOM   1738  HB3 LYS X 114      -2.304 -36.450  21.751  1.00  0.00           H
ATOM   1739  HB2 LYS X 114      -1.505 -36.569  23.302  1.00  0.00           H
ATOM   1740  HG3 LYS X 114       0.602 -35.685  22.315  1.00  0.00           H
ATOM   1741  HG2 LYS X 114      -0.218 -35.300  20.839  1.00  0.00           H
ATOM   1742  HD3 LYS X 114       1.043 -37.240  20.385  1.00  0.00           H
ATOM   1743  HD2 LYS X 114      -0.605 -37.761  20.416  1.00  0.00           H
ATOM   1744  HE3 LYS X 114       1.313 -38.087  22.799  1.00  0.00           H
ATOM   1745  HE2 LYS X 114       1.106 -39.293  21.554  1.00  0.00           H
ATOM   1746  HZ1 LYS X 114      -0.229 -39.789  23.416  1.00  0.00           H
ATOM   1747  HZ2 LYS X 114      -1.041 -38.384  23.330  1.00  0.00           H
ATOM   1748  HZ3 LYS X 114      -1.193 -39.500  22.142  1.00  0.00           H
ATOM   1749  N   LEU X 115      -3.979 -33.416  23.893  0.00  0.00           N
ATOM   1750  CA  LEU X 115      -5.273 -33.085  24.111  0.00  0.00           C
ATOM   1751  C   LEU X 115      -6.461 -33.342  23.328  0.00  0.00           C
ATOM   1752  O   LEU X 115      -6.351 -33.451  22.104  0.00  0.00           O
ATOM   1753  CB  LEU X 115      -5.275 -31.552  24.389  0.00  0.00           C
ATOM   1754  CG  LEU X 115      -4.253 -31.008  25.419  0.00  0.00           C
ATOM   1755  CD1 LEU X 115      -4.474 -29.504  25.601  0.00  0.00           C
ATOM   1756  CD2 LEU X 115      -4.297 -31.718  26.785  0.00  0.00           C
ATOM   1757  H   LEU X 115      -3.336 -32.672  24.126  1.00  0.00           H
ATOM   1758  HA  LEU X 115      -5.499 -33.503  25.092  1.00  0.00           H
ATOM   1759  HB3 LEU X 115      -6.266 -31.254  24.741  1.00  0.00           H
ATOM   1760  HB2 LEU X 115      -5.130 -31.020  23.445  1.00  0.00           H
ATOM   1761  HG  LEU X 115      -3.246 -31.122  25.016  1.00  0.00           H
ATOM   1762 HD11 LEU X 115      -3.790 -29.088  26.339  1.00  0.00           H
ATOM   1763 HD12 LEU X 115      -4.311 -28.973  24.663  1.00  0.00           H
ATOM   1764 HD13 LEU X 115      -5.488 -29.282  25.936  1.00  0.00           H
ATOM   1765 HD21 LEU X 115      -4.233 -31.017  27.618  1.00  0.00           H
ATOM   1766 HD22 LEU X 115      -5.217 -32.282  26.928  1.00  0.00           H
ATOM   1767 HD23 LEU X 115      -3.464 -32.414  26.890  1.00  0.00           H
ATOM   1768  N   THR X 116      -7.624 -33.507  23.970  0.00  0.00           N
ATOM   1769  CA  THR X 116      -8.941 -33.890  23.389  0.00  0.00           C
ATOM   1770  C   THR X 116      -9.675 -32.559  23.265  0.00  0.00           C
ATOM   1771  O   THR X 116      -9.311 -31.557  23.880  0.00  0.00           O
ATOM   1772  CB  THR X 116      -9.718 -34.878  24.298  0.00  0.00           C
ATOM   1773  OG1 THR X 116      -9.886 -34.381  25.613  0.00  0.00           O
ATOM   1774  CG2 THR X 116      -9.032 -36.248  24.390  0.00  0.00           C
ATOM   1775  H   THR X 116      -7.673 -33.368  24.969  1.00  0.00           H
ATOM   1776  HA  THR X 116      -8.779 -34.295  22.390  1.00  0.00           H
ATOM   1777  HB  THR X 116     -10.714 -35.029  23.879  1.00  0.00           H
ATOM   1778  HG1 THR X 116      -8.995 -34.367  26.038  1.00  0.00           H
ATOM   1779 HG21 THR X 116      -9.605 -36.937  25.011  1.00  0.00           H
ATOM   1780 HG22 THR X 116      -8.936 -36.701  23.403  1.00  0.00           H
ATOM   1781 HG23 THR X 116      -8.029 -36.172  24.814  1.00  0.00           H
ATOM   1782  N   ASP X 117     -10.717 -32.565  22.437  0.00  0.00           N
ATOM   1783  CA  ASP X 117     -11.563 -31.377  22.177  0.00  0.00           C
ATOM   1784  C   ASP X 117     -12.168 -30.923  23.563  0.00  0.00           C
ATOM   1785  O   ASP X 117     -12.175 -29.722  23.815  0.00  0.00           O
ATOM   1786  CB  ASP X 117     -12.647 -31.515  21.069  0.00  0.00           C
ATOM   1787  CG  ASP X 117     -13.306 -32.885  20.866  0.00  0.00           C
ATOM   1788  OD1 ASP X 117     -12.678 -33.928  21.149  0.00  0.00           O
ATOM   1789  OD2 ASP X 117     -14.416 -32.908  20.297  0.00  0.00           O
ATOM   1790  H   ASP X 117     -10.967 -33.412  21.946  1.00  0.00           H
ATOM   1791  HA  ASP X 117     -10.862 -30.588  21.905  1.00  0.00           H
ATOM   1792  HB3 ASP X 117     -12.207 -31.212  20.119  1.00  0.00           H
ATOM   1793  HB2 ASP X 117     -13.439 -30.794  21.281  1.00  0.00           H
ATOM   1794  N   ASP X 118     -12.619 -31.828  24.430  0.00  0.00           N
ATOM   1795  CA  ASP X 118     -13.063 -31.538  25.691  0.00  0.00           C
ATOM   1796  C   ASP X 118     -12.044 -30.750  26.531  0.00  0.00           C
ATOM   1797  O   ASP X 118     -12.361 -29.742  27.155  0.00  0.00           O
ATOM   1798  CB  ASP X 118     -13.528 -32.771  26.516  0.00  0.00           C
ATOM   1799  CG  ASP X 118     -14.642 -33.630  25.918  0.00  0.00           C
ATOM   1800  OD1 ASP X 118     -15.479 -33.109  25.155  0.00  0.00           O
ATOM   1801  OD2 ASP X 118     -14.743 -34.806  26.321  0.00  0.00           O
ATOM   1802  H   ASP X 118     -12.649 -32.804  24.172  1.00  0.00           H
ATOM   1803  HA  ASP X 118     -13.932 -30.891  25.572  1.00  0.00           H
ATOM   1804  HB3 ASP X 118     -13.860 -32.441  27.502  1.00  0.00           H
ATOM   1805  HB2 ASP X 118     -12.662 -33.417  26.675  1.00  0.00           H
ATOM   1806  N   GLU X 119     -10.803 -31.217  26.495  0.00  0.00           N
ATOM   1807  CA  GLU X 119      -9.719 -30.593  27.259  0.00  0.00           C
ATOM   1808  C   GLU X 119      -9.469 -29.117  26.730  0.00  0.00           C
ATOM   1809  O   GLU X 119      -9.351 -28.123  27.431  0.00  0.00           O
ATOM   1810  CB  GLU X 119      -8.458 -31.471  27.210  0.00  0.00           C
ATOM   1811  CG  GLU X 119      -8.587 -32.693  28.146  0.00  0.00           C
ATOM   1812  CD  GLU X 119      -7.527 -33.748  27.883  0.00  0.00           C
ATOM   1813  OE1 GLU X 119      -7.477 -34.207  26.725  0.00  0.00           O
ATOM   1814  OE2 GLU X 119      -6.812 -34.130  28.830  0.00  0.00           O
ATOM   1815  H   GLU X 119     -10.584 -32.025  25.930  1.00  0.00           H
ATOM   1816  HA  GLU X 119      -9.972 -30.572  28.319  1.00  0.00           H
ATOM   1817  HB3 GLU X 119      -7.584 -30.889  27.507  1.00  0.00           H
ATOM   1818  HB2 GLU X 119      -8.262 -31.786  26.188  1.00  0.00           H
ATOM   1819  HG3 GLU X 119      -9.563 -33.166  28.026  1.00  0.00           H
ATOM   1820  HG2 GLU X 119      -8.534 -32.370  29.187  1.00  0.00           H
ATOM   1821  N   VAL X 120      -9.302 -29.097  25.408  0.00  0.00           N
ATOM   1822  CA  VAL X 120      -8.999 -27.766  24.794  0.00  0.00           C
ATOM   1823  C   VAL X 120     -10.143 -26.803  25.028  0.00  0.00           C
ATOM   1824  O   VAL X 120      -9.963 -25.610  25.265  0.00  0.00           O
ATOM   1825  CB  VAL X 120      -8.473 -27.810  23.336  0.00  0.00           C
ATOM   1826  CG1 VAL X 120      -8.534 -26.458  22.595  0.00  0.00           C
ATOM   1827  CG2 VAL X 120      -7.007 -28.299  23.364  0.00  0.00           C
ATOM   1828  H   VAL X 120      -9.382 -29.952  24.876  1.00  0.00           H
ATOM   1829  HA  VAL X 120      -8.112 -27.362  25.283  1.00  0.00           H
ATOM   1830  HB  VAL X 120      -9.064 -28.528  22.765  1.00  0.00           H
ATOM   1831 HG11 VAL X 120      -7.952 -26.457  21.677  1.00  0.00           H
ATOM   1832 HG12 VAL X 120      -9.559 -26.213  22.325  1.00  0.00           H
ATOM   1833 HG13 VAL X 120      -8.139 -25.649  23.210  1.00  0.00           H
ATOM   1834 HG21 VAL X 120      -6.958 -29.357  23.617  1.00  0.00           H
ATOM   1835 HG22 VAL X 120      -6.493 -28.150  22.421  1.00  0.00           H
ATOM   1836 HG23 VAL X 120      -6.401 -27.756  24.090  1.00  0.00           H
ATOM   1837  N   ASP X 121     -11.353 -27.356  24.983  0.00  0.00           N
ATOM   1838  CA  ASP X 121     -12.566 -26.467  25.175  0.00  0.00           C
ATOM   1839  C   ASP X 121     -12.496 -25.877  26.642  0.00  0.00           C
ATOM   1840  O   ASP X 121     -12.758 -24.696  26.847  0.00  0.00           O
ATOM   1841  CB  ASP X 121     -13.949 -27.148  24.995  0.00  0.00           C
ATOM   1842  CG  ASP X 121     -14.394 -27.448  23.563  0.00  0.00           C
ATOM   1843  OD1 ASP X 121     -13.912 -26.794  22.618  0.00  0.00           O
ATOM   1844  OD2 ASP X 121     -15.369 -28.217  23.421  0.00  0.00           O
ATOM   1845  H   ASP X 121     -11.449 -28.349  24.824  1.00  0.00           H
ATOM   1846  HA  ASP X 121     -12.532 -25.649  24.455  1.00  0.00           H
ATOM   1847  HB3 ASP X 121     -14.720 -26.520  25.446  1.00  0.00           H
ATOM   1848  HB2 ASP X 121     -13.936 -28.089  25.548  1.00  0.00           H
ATOM   1849  N   GLU X 122     -12.133 -26.700  27.624  0.00  0.00           N
ATOM   1850  CA  GLU X 122     -12.020 -26.240  28.954  0.00  0.00           C
ATOM   1851  C   GLU X 122     -10.909 -25.165  29.093  0.00  0.00           C
ATOM   1852  O   GLU X 122     -11.116 -24.172  29.783  0.00  0.00           O
ATOM   1853  CB  GLU X 122     -11.777 -27.416  29.923  0.00  0.00           C
ATOM   1854  CG  GLU X 122     -13.037 -28.278  30.165  0.00  0.00           C
ATOM   1855  CD  GLU X 122     -12.825 -29.449  31.124  0.00  0.00           C
ATOM   1856  OE1 GLU X 122     -11.719 -29.598  31.681  0.00  0.00           O
ATOM   1857  OE2 GLU X 122     -13.796 -30.201  31.340  0.00  0.00           O
ATOM   1858  H   GLU X 122     -11.934 -27.669  27.423  1.00  0.00           H
ATOM   1859  HA  GLU X 122     -12.971 -25.801  29.255  1.00  0.00           H
ATOM   1860  HB3 GLU X 122     -11.427 -27.029  30.882  1.00  0.00           H
ATOM   1861  HB2 GLU X 122     -10.971 -28.048  29.547  1.00  0.00           H
ATOM   1862  HG3 GLU X 122     -13.414 -28.668  29.220  1.00  0.00           H
ATOM   1863  HG2 GLU X 122     -13.831 -27.650  30.571  1.00  0.00           H
ATOM   1864  N   MET X 123      -9.778 -25.328  28.410  0.00  0.00           N
ATOM   1865  CA  MET X 123      -8.742 -24.355  28.420  0.00  0.00           C
ATOM   1866  C   MET X 123      -9.255 -22.986  27.926  0.00  0.00           C
ATOM   1867  O   MET X 123      -9.003 -21.948  28.531  0.00  0.00           O
ATOM   1868  CB  MET X 123      -7.500 -24.842  27.652  0.00  0.00           C
ATOM   1869  CG  MET X 123      -6.762 -25.958  28.412  0.00  0.00           C
ATOM   1870  SD  MET X 123      -5.169 -26.462  27.716  0.00  0.00           S
ATOM   1871  CE  MET X 123      -4.181 -24.970  28.032  0.00  0.00           C
ATOM   1872  H   MET X 123      -9.635 -26.164  27.862  1.00  0.00           H
ATOM   1873  HA  MET X 123      -8.394 -24.238  29.446  1.00  0.00           H
ATOM   1874  HB3 MET X 123      -6.825 -24.000  27.502  1.00  0.00           H
ATOM   1875  HB2 MET X 123      -7.772 -25.184  26.653  1.00  0.00           H
ATOM   1876  HG3 MET X 123      -7.391 -26.845  28.470  1.00  0.00           H
ATOM   1877  HG2 MET X 123      -6.583 -25.653  29.443  1.00  0.00           H
ATOM   1878  HE1 MET X 123      -3.136 -25.149  27.783  1.00  0.00           H
ATOM   1879  HE2 MET X 123      -4.529 -24.135  27.425  1.00  0.00           H
ATOM   1880  HE3 MET X 123      -4.235 -24.685  29.083  1.00  0.00           H
ATOM   1881  N   ILE X 124     -10.006 -23.021  26.834  0.00  0.00           N
ATOM   1882  CA  ILE X 124     -10.548 -21.807  26.227  0.00  0.00           C
ATOM   1883  C   ILE X 124     -11.556 -21.179  27.099  0.00  0.00           C
ATOM   1884  O   ILE X 124     -11.484 -19.958  27.277  0.00  0.00           O
ATOM   1885  CB  ILE X 124     -11.242 -22.074  24.854  0.00  0.00           C
ATOM   1886  CG1 ILE X 124     -10.209 -22.516  23.817  0.00  0.00           C
ATOM   1887  CG2 ILE X 124     -12.060 -20.893  24.262  0.00  0.00           C
ATOM   1888  CD1 ILE X 124     -10.841 -23.176  22.592  0.00  0.00           C
ATOM   1889  H   ILE X 124     -10.219 -23.906  26.396  1.00  0.00           H
ATOM   1890  HA  ILE X 124      -9.732 -21.101  26.076  1.00  0.00           H
ATOM   1891  HB  ILE X 124     -11.935 -22.905  24.996  1.00  0.00           H
ATOM   1892 HG13 ILE X 124      -9.503 -23.217  24.261  1.00  0.00           H
ATOM   1893 HG12 ILE X 124      -9.624 -21.650  23.510  1.00  0.00           H
ATOM   1894 HG21 ILE X 124     -12.445 -21.128  23.271  1.00  0.00           H
ATOM   1895 HG22 ILE X 124     -12.931 -20.636  24.866  1.00  0.00           H
ATOM   1896 HG23 ILE X 124     -11.447 -19.997  24.165  1.00  0.00           H
ATOM   1897 HD11 ILE X 124     -10.418 -24.166  22.450  1.00  0.00           H
ATOM   1898 HD12 ILE X 124     -11.919 -23.309  22.688  1.00  0.00           H
ATOM   1899 HD13 ILE X 124     -10.656 -22.585  21.696  1.00  0.00           H
ATOM   1900  N   ARG X 125     -12.498 -21.938  27.659  0.00  0.00           N
ATOM   1901  CA  ARG X 125     -13.516 -21.451  28.576  0.00  0.00           C
ATOM   1902  C   ARG X 125     -12.904 -20.694  29.774  0.00  0.00           C
ATOM   1903  O   ARG X 125     -13.394 -19.663  30.231  0.00  0.00           O
ATOM   1904  CB  ARG X 125     -14.362 -22.664  29.033  0.00  0.00           C
ATOM   1905  CG  ARG X 125     -15.549 -22.329  29.956  0.00  0.00           C
ATOM   1906  CD  ARG X 125     -16.329 -23.581  30.386  0.00  0.00           C
ATOM   1907  NE  ARG X 125     -17.582 -23.239  31.076  0.00  0.00           N
ATOM   1908  CZ  ARG X 125     -18.761 -22.958  30.503  0.00  0.00           C
ATOM   1909  NH1 ARG X 125     -18.902 -22.993  29.176  0.00  0.00           N
ATOM   1910  NH2 ARG X 125     -19.803 -22.642  31.270  0.00  0.00           N
ATOM   1911  H   ARG X 125     -12.538 -22.926  27.455  1.00  0.00           H
ATOM   1912  HA  ARG X 125     -14.206 -20.797  28.043  1.00  0.00           H
ATOM   1913  HB3 ARG X 125     -13.722 -23.391  29.533  1.00  0.00           H
ATOM   1914  HB2 ARG X 125     -14.753 -23.165  28.147  1.00  0.00           H
ATOM   1915  HG3 ARG X 125     -16.211 -21.574  29.530  1.00  0.00           H
ATOM   1916  HG2 ARG X 125     -15.131 -21.889  30.863  1.00  0.00           H
ATOM   1917  HD3 ARG X 125     -15.738 -24.057  31.170  1.00  0.00           H
ATOM   1918  HD2 ARG X 125     -16.433 -24.336  29.605  1.00  0.00           H
ATOM   1919  HE  ARG X 125     -17.500 -23.186  32.086  1.00  0.00           H
ATOM   1920 HH12 ARG X 125     -19.779 -22.785  28.720  1.00  0.00           H
ATOM   1921 HH11 ARG X 125     -18.137 -23.241  28.569  1.00  0.00           H
ATOM   1922 HH22 ARG X 125     -20.711 -22.422  30.886  1.00  0.00           H
ATOM   1923 HH21 ARG X 125     -19.741 -22.607  32.278  1.00  0.00           H
ATOM   1924  N   GLU X 126     -11.797 -21.247  30.266  0.00  0.00           N
ATOM   1925  CA  GLU X 126     -11.140 -20.611  31.438  0.00  0.00           C
ATOM   1926  C   GLU X 126     -10.679 -19.162  31.068  0.00  0.00           C
ATOM   1927  O   GLU X 126     -10.542 -18.287  31.925  0.00  0.00           O
ATOM   1928  CB  GLU X 126      -9.933 -21.463  31.898  0.00  0.00           C
ATOM   1929  CG  GLU X 126     -10.307 -22.725  32.711  0.00  0.00           C
ATOM   1930  CD  GLU X 126     -10.865 -22.415  34.098  0.00  0.00           C
ATOM   1931  OE1 GLU X 126     -10.103 -21.902  34.942  0.00  0.00           O
ATOM   1932  OE2 GLU X 126     -12.056 -22.694  34.336  0.00  0.00           O
ATOM   1933  H   GLU X 126     -11.419 -22.083  29.843  1.00  0.00           H
ATOM   1934  HA  GLU X 126     -11.816 -20.592  32.293  1.00  0.00           H
ATOM   1935  HB3 GLU X 126      -9.258 -20.850  32.498  1.00  0.00           H
ATOM   1936  HB2 GLU X 126      -9.343 -21.767  31.036  1.00  0.00           H
ATOM   1937  HG3 GLU X 126      -9.424 -23.355  32.830  1.00  0.00           H
ATOM   1938  HG2 GLU X 126     -11.034 -23.324  32.164  1.00  0.00           H
ATOM   1939  N   ALA X 127     -10.290 -18.995  29.806  0.00  0.00           N
ATOM   1940  CA  ALA X 127      -9.626 -17.710  29.436  0.00  0.00           C
ATOM   1941  C   ALA X 127     -10.577 -16.850  28.688  0.00  0.00           C
ATOM   1942  O   ALA X 127     -10.325 -15.659  28.645  0.00  0.00           O
ATOM   1943  CB  ALA X 127      -8.176 -17.818  28.977  0.00  0.00           C
ATOM   1944  H   ALA X 127     -10.447 -19.727  29.128  1.00  0.00           H
ATOM   1945  HA  ALA X 127      -9.893 -17.250  30.387  1.00  0.00           H
ATOM   1946  HB1 ALA X 127      -7.792 -16.857  28.634  1.00  0.00           H
ATOM   1947  HB2 ALA X 127      -7.563 -18.157  29.806  1.00  0.00           H
ATOM   1948  HB3 ALA X 127      -8.065 -18.534  28.163  1.00  0.00           H
ATOM   1949  N   ASP X 128     -11.609 -17.380  28.059  0.00  0.00           N
ATOM   1950  CA  ASP X 128     -12.659 -16.648  27.378  0.00  0.00           C
ATOM   1951  C   ASP X 128     -13.366 -15.569  28.211  0.00  0.00           C
ATOM   1952  O   ASP X 128     -13.982 -15.969  29.189  0.00  0.00           O
ATOM   1953  CB  ASP X 128     -13.648 -17.672  26.751  0.00  0.00           C
ATOM   1954  CG  ASP X 128     -14.599 -17.157  25.680  0.00  0.00           C
ATOM   1955  OD1 ASP X 128     -14.499 -15.985  25.279  0.00  0.00           O
ATOM   1956  OD2 ASP X 128     -15.419 -17.973  25.207  0.00  0.00           O
ATOM   1957  H   ASP X 128     -11.718 -18.384  28.023  1.00  0.00           H
ATOM   1958  HA  ASP X 128     -12.173 -16.122  26.556  1.00  0.00           H
ATOM   1959  HB3 ASP X 128     -14.234 -18.136  27.546  1.00  0.00           H
ATOM   1960  HB2 ASP X 128     -13.074 -18.449  26.252  1.00  0.00           H
ATOM   1961  N   ILE X 129     -13.354 -14.296  27.826  0.00  0.00           N
ATOM   1962  CA  ILE X 129     -14.081 -13.314  28.551  0.00  0.00           C
ATOM   1963  C   ILE X 129     -15.272 -12.995  27.716  0.00  0.00           C
ATOM   1964  O   ILE X 129     -16.372 -13.244  28.200  0.00  0.00           O
ATOM   1965  CB  ILE X 129     -13.241 -12.026  28.837  0.00  0.00           C
ATOM   1966  CG1 ILE X 129     -11.994 -12.347  29.698  0.00  0.00           C
ATOM   1967  CG2 ILE X 129     -14.054 -10.894  29.507  0.00  0.00           C
ATOM   1968  CD1 ILE X 129     -10.964 -11.206  29.753  0.00  0.00           C
ATOM   1969  H   ILE X 129     -12.955 -14.015  27.157  1.00  0.00           H
ATOM   1970  HA  ILE X 129     -14.399 -13.721  29.511  1.00  0.00           H
ATOM   1971  HB  ILE X 129     -12.886 -11.639  27.881  1.00  0.00           H
ATOM   1972 HG13 ILE X 129     -11.488 -13.233  29.315  1.00  0.00           H
ATOM   1973 HG12 ILE X 129     -12.307 -12.607  30.710  1.00  0.00           H
ATOM   1974 HG21 ILE X 129     -13.435 -10.019  29.708  1.00  0.00           H
ATOM   1975 HG22 ILE X 129     -14.876 -10.549  28.879  1.00  0.00           H
ATOM   1976 HG23 ILE X 129     -14.478 -11.221  30.457  1.00  0.00           H
ATOM   1977 HD11 ILE X 129      -9.949 -11.598  29.682  1.00  0.00           H
ATOM   1978 HD12 ILE X 129     -11.091 -10.498  28.934  1.00  0.00           H
ATOM   1979 HD13 ILE X 129     -11.043 -10.650  30.688  1.00  0.00           H
ATOM   1980  N   ASP X 130     -15.122 -12.503  26.496  0.00  0.00           N
ATOM   1981  CA  ASP X 130     -16.227 -12.197  25.571  0.00  0.00           C
ATOM   1982  C   ASP X 130     -17.205 -13.349  25.215  0.00  0.00           C
ATOM   1983  O   ASP X 130     -18.298 -13.064  24.730  0.00  0.00           O
ATOM   1984  CB  ASP X 130     -15.713 -11.568  24.240  0.00  0.00           C
ATOM   1985  CG  ASP X 130     -15.085 -10.172  24.345  0.00  0.00           C
ATOM   1986  OD1 ASP X 130     -15.333  -9.454  25.337  0.00  0.00           O
ATOM   1987  OD2 ASP X 130     -14.465  -9.732  23.355  0.00  0.00           O
ATOM   1988  H   ASP X 130     -14.197 -12.311  26.139  1.00  0.00           H
ATOM   1989  HA  ASP X 130     -16.798 -11.358  25.968  1.00  0.00           H
ATOM   1990  HB3 ASP X 130     -16.531 -11.498  23.521  1.00  0.00           H
ATOM   1991  HB2 ASP X 130     -14.971 -12.246  23.814  1.00  0.00           H
ATOM   1992  N   GLY X 131     -16.838 -14.594  25.478  0.00  0.00           N
ATOM   1993  CA  GLY X 131     -17.776 -15.662  25.216  0.00  0.00           C
ATOM   1994  C   GLY X 131     -17.850 -16.026  23.836  0.00  0.00           C
ATOM   1995  O   GLY X 131     -18.908 -16.449  23.365  0.00  0.00           O
ATOM   1996  H   GLY X 131     -15.919 -14.781  25.854  1.00  0.00           H
ATOM   1997  HA3 GLY X 131     -18.766 -15.369  25.566  1.00  0.00           H
ATOM   1998  HA2 GLY X 131     -17.503 -16.536  25.807  1.00  0.00           H
ATOM   1999  N   ASP X 132     -16.742 -15.883  23.114  0.00  0.00           N
ATOM   2000  CA  ASP X 132     -16.908 -16.203  21.524  0.00  0.00           C
ATOM   2001  C   ASP X 132     -16.363 -17.590  21.143  0.00  0.00           C
ATOM   2002  O   ASP X 132     -16.198 -17.926  19.964  0.00  0.00           O
ATOM   2003  CB  ASP X 132     -16.109 -15.164  20.678  0.00  0.00           C
ATOM   2004  CG  ASP X 132     -16.619 -13.722  20.714  0.00  0.00           C
ATOM   2005  OD1 ASP X 132     -17.835 -13.506  20.896  0.00  0.00           O
ATOM   2006  OD2 ASP X 132     -15.826 -12.824  20.371  0.00  0.00           O
ATOM   2007  H   ASP X 132     -15.883 -15.595  23.560  1.00  0.00           H
ATOM   2008  HA  ASP X 132     -17.906 -16.000  21.136  1.00  0.00           H
ATOM   2009  HB3 ASP X 132     -16.090 -15.454  19.626  1.00  0.00           H
ATOM   2010  HB2 ASP X 132     -15.075 -15.167  21.028  1.00  0.00           H
ATOM   2011  N   GLY X 133     -15.958 -18.322  22.183  0.00  0.00           N
ATOM   2012  CA  GLY X 133     -15.244 -19.603  22.131  0.00  0.00           C
ATOM   2013  C   GLY X 133     -13.943 -19.549  21.322  0.00  0.00           C
ATOM   2014  O   GLY X 133     -13.605 -20.420  20.520  0.00  0.00           O
ATOM   2015  H   GLY X 133     -16.138 -18.004  23.125  1.00  0.00           H
ATOM   2016  HA3 GLY X 133     -15.900 -20.366  21.711  1.00  0.00           H
ATOM   2017  HA2 GLY X 133     -15.026 -19.937  23.145  1.00  0.00           H
ATOM   2018  N   HID X 134     -13.211 -18.472  21.585  0.00  0.00           N
ATOM   2019  CA  HID X 134     -11.935 -18.151  20.911  0.00  0.00           C
ATOM   2020  C   HID X 134     -10.942 -17.411  22.014  0.00  0.00           C
ATOM   2021  O   HID X 134     -11.454 -16.571  22.750  0.00  0.00           O
ATOM   2022  CB  HID X 134     -12.176 -17.260  19.680  0.00  0.00           C
ATOM   2023  CG  HID X 134     -12.655 -17.989  18.443  0.00  0.00           C
ATOM   2024  ND1 HID X 134     -13.988 -18.267  18.185  0.00  0.00           N
ATOM   2025  CD2 HID X 134     -11.965 -18.498  17.365  0.00  0.00           C
ATOM   2026  CE1 HID X 134     -14.047 -18.948  17.040  0.00  0.00           C
ATOM   2027  NE2 HID X 134     -12.850 -19.134  16.489  0.00  0.00           N
ATOM   2028  H   HID X 134     -13.518 -17.811  22.284  1.00  0.00           H
ATOM   2029  HA  HID X 134     -11.467 -19.088  20.611  1.00  0.00           H
ATOM   2030  HB3 HID X 134     -11.241 -16.760  19.437  1.00  0.00           H
ATOM   2031  HB2 HID X 134     -12.880 -16.465  19.925  1.00  0.00           H
ATOM   2032  HD1 HID X 134     -14.791 -18.074  18.793  1.00  0.00           H
ATOM   2033  HD2 HID X 134     -10.901 -18.472  17.168  1.00  0.00           H
ATOM   2034  HE1 HID X 134     -14.970 -19.319  16.615  1.00  0.00           H
ATOM   2035  N   ILE X 135      -9.633 -17.494  21.814  0.00  0.00           N
ATOM   2036  CA  ILE X 135      -8.992 -16.481  22.684  0.00  0.00           C
ATOM   2037  C   ILE X 135      -8.460 -15.254  21.768  0.00  0.00           C
ATOM   2038  O   ILE X 135      -7.920 -15.479  20.689  0.00  0.00           O
ATOM   2039  CB  ILE X 135      -7.793 -17.145  23.436  0.00  0.00           C
ATOM   2040  CG1 ILE X 135      -8.220 -18.366  24.290  0.00  0.00           C
ATOM   2041  CG2 ILE X 135      -6.944 -16.186  24.284  0.00  0.00           C
ATOM   2042  CD1 ILE X 135      -9.257 -18.066  25.387  0.00  0.00           C
ATOM   2043  H   ILE X 135      -9.264 -18.169  21.159  1.00  0.00           H
ATOM   2044  HA  ILE X 135      -9.688 -16.125  23.444  1.00  0.00           H
ATOM   2045  HB  ILE X 135      -7.113 -17.533  22.682  1.00  0.00           H
ATOM   2046 HG13 ILE X 135      -7.339 -18.821  24.745  1.00  0.00           H
ATOM   2047 HG12 ILE X 135      -8.626 -19.141  23.639  1.00  0.00           H
ATOM   2048 HG21 ILE X 135      -6.093 -16.707  24.722  1.00  0.00           H
ATOM   2049 HG22 ILE X 135      -6.549 -15.365  23.689  1.00  0.00           H
ATOM   2050 HG23 ILE X 135      -7.514 -15.755  25.102  1.00  0.00           H
ATOM   2051 HD11 ILE X 135      -9.241 -18.839  26.153  1.00  0.00           H
ATOM   2052 HD12 ILE X 135      -9.079 -17.116  25.888  1.00  0.00           H
ATOM   2053 HD13 ILE X 135     -10.268 -18.035  24.981  1.00  0.00           H
ATOM   2054  N   ASN X 136      -8.662 -14.031  22.240  0.00  0.00           N
ATOM   2055  CA  ASN X 136      -8.115 -12.942  21.583  0.00  0.00           C
ATOM   2056  C   ASN X 136      -7.133 -12.430  22.631  0.00  0.00           C
ATOM   2057  O   ASN X 136      -7.145 -12.673  23.838  0.00  0.00           O
ATOM   2058  CB  ASN X 136      -9.230 -11.918  21.255  0.00  0.00           C
ATOM   2059  CG  ASN X 136      -8.771 -10.664  20.499  0.00  0.00           C
ATOM   2060  OD1 ASN X 136      -7.706 -10.628  19.889  0.00  0.00           O
ATOM   2061  ND2 ASN X 136      -9.579  -9.611  20.520  0.00  0.00           N
ATOM   2062  H   ASN X 136      -9.213 -13.897  23.076  1.00  0.00           H
ATOM   2063  HA  ASN X 136      -7.583 -13.265  20.688  1.00  0.00           H
ATOM   2064  HB3 ASN X 136      -9.734 -11.613  22.175  1.00  0.00           H
ATOM   2065  HB2 ASN X 136      -9.988 -12.400  20.638  1.00  0.00           H
ATOM   2066 HD22 ASN X 136      -9.331  -8.763  20.032  1.00  0.00           H
ATOM   2067 HD21 ASN X 136     -10.462  -9.639  21.011  1.00  0.00           H
ATOM   2068  N   TYR X 137      -6.104 -11.845  22.020  0.00  0.00           N
ATOM   2069  CA  TYR X 137      -4.841 -11.226  22.546  0.00  0.00           C
ATOM   2070  C   TYR X 137      -5.009 -10.828  23.976  0.00  0.00           C
ATOM   2071  O   TYR X 137      -4.261 -11.299  24.840  0.00  0.00           O
ATOM   2072  CB  TYR X 137      -4.332 -10.080  21.641  0.00  0.00           C
ATOM   2073  CG  TYR X 137      -3.108  -9.345  22.170  0.00  0.00           C
ATOM   2074  CD1 TYR X 137      -1.882 -10.029  22.308  0.00  0.00           C
ATOM   2075  CD2 TYR X 137      -3.201  -7.994  22.567  0.00  0.00           C
ATOM   2076  CE1 TYR X 137      -0.763  -9.375  22.857  0.00  0.00           C
ATOM   2077  CE2 TYR X 137      -2.080  -7.338  23.110  0.00  0.00           C
ATOM   2078  CZ  TYR X 137      -0.861  -8.029  23.261  0.00  0.00           C
ATOM   2079  OH  TYR X 137       0.221  -7.402  23.803  0.00  0.00           O
ATOM   2080  H   TYR X 137      -6.095 -11.762  21.013  1.00  0.00           H
ATOM   2081  HA  TYR X 137      -4.124 -12.047  22.573  1.00  0.00           H
ATOM   2082  HB3 TYR X 137      -5.135  -9.357  21.490  1.00  0.00           H
ATOM   2083  HB2 TYR X 137      -4.094 -10.459  20.651  1.00  0.00           H
ATOM   2084  HD1 TYR X 137      -1.801 -11.065  22.013  1.00  0.00           H
ATOM   2085  HD2 TYR X 137      -4.135  -7.458  22.475  1.00  0.00           H
ATOM   2086  HE1 TYR X 137       0.164  -9.916  22.978  1.00  0.00           H
ATOM   2087  HE2 TYR X 137      -2.170  -6.305  23.418  1.00  0.00           H
ATOM   2088  HH  TYR X 137       0.045  -6.482  24.043  1.00  0.00           H
ATOM   2089  N   GLU X 138      -5.966  -9.941  24.251  0.00  0.00           N
ATOM   2090  CA  GLU X 138      -6.226  -9.459  25.631  0.00  0.00           C
ATOM   2091  C   GLU X 138      -6.509 -10.646  26.564  0.00  0.00           C
ATOM   2092  O   GLU X 138      -5.952 -10.761  27.665  0.00  0.00           O
ATOM   2093  CB  GLU X 138      -7.413  -8.464  25.574  0.00  0.00           C
ATOM   2094  CG  GLU X 138      -7.871  -7.850  26.920  0.00  0.00           C
ATOM   2095  CD  GLU X 138      -6.823  -6.985  27.620  0.00  0.00           C
ATOM   2096  OE1 GLU X 138      -5.986  -6.372  26.929  0.00  0.00           O
ATOM   2097  OE2 GLU X 138      -6.886  -6.888  28.861  0.00  0.00           O
ATOM   2098  H   GLU X 138      -6.543  -9.574  23.508  1.00  0.00           H
ATOM   2099  HA  GLU X 138      -5.354  -8.915  25.994  1.00  0.00           H
ATOM   2100  HB3 GLU X 138      -8.275  -8.961  25.127  1.00  0.00           H
ATOM   2101  HB2 GLU X 138      -7.163  -7.652  24.890  1.00  0.00           H
ATOM   2102  HG3 GLU X 138      -8.199  -8.636  27.601  1.00  0.00           H
ATOM   2103  HG2 GLU X 138      -8.748  -7.226  26.744  1.00  0.00           H
ATOM   2104  N   GLU X 139      -7.356 -11.554  26.082  0.00  0.00           N
ATOM   2105  CA  GLU X 139      -7.688 -12.757  26.897  0.00  0.00           C
ATOM   2106  C   GLU X 139      -6.453 -13.602  27.125  0.00  0.00           C
ATOM   2107  O   GLU X 139      -6.252 -14.071  28.242  0.00  0.00           O
ATOM   2108  CB  GLU X 139      -8.886 -13.483  26.262  0.00  0.00           C
ATOM   2109  CG  GLU X 139     -10.133 -12.566  26.201  0.00  0.00           C
ATOM   2110  CD  GLU X 139     -11.185 -13.005  25.196  0.00  0.00           C
ATOM   2111  OE1 GLU X 139     -10.789 -13.440  24.096  0.00  0.00           O
ATOM   2112  OE2 GLU X 139     -12.377 -12.800  25.502  0.00  0.00           O
ATOM   2113  H   GLU X 139      -7.769 -11.425  25.169  1.00  0.00           H
ATOM   2114  HA  GLU X 139      -8.047 -12.417  27.868  1.00  0.00           H
ATOM   2115  HB3 GLU X 139      -9.123 -14.371  26.843  1.00  0.00           H
ATOM   2116  HB2 GLU X 139      -8.635 -13.860  25.275  1.00  0.00           H
ATOM   2117  HG3 GLU X 139      -9.872 -11.544  25.930  1.00  0.00           H
ATOM   2118  HG2 GLU X 139     -10.580 -12.507  27.192  1.00  0.00           H
ATOM   2119  N   PHE X 140      -5.598 -13.740  26.120  0.00  0.00           N
ATOM   2120  CA  PHE X 140      -4.363 -14.464  26.168  0.00  0.00           C
ATOM   2121  C   PHE X 140      -3.404 -13.853  27.207  0.00  0.00           C
ATOM   2122  O   PHE X 140      -2.908 -14.563  28.086  0.00  0.00           O
ATOM   2123  CB  PHE X 140      -3.726 -14.571  24.755  0.00  0.00           C
ATOM   2124  CG  PHE X 140      -2.378 -15.267  24.646  0.00  0.00           C
ATOM   2125  CD1 PHE X 140      -2.314 -16.669  24.500  0.00  0.00           C
ATOM   2126  CD2 PHE X 140      -1.178 -14.539  24.810  0.00  0.00           C
ATOM   2127  CE1 PHE X 140      -1.081 -17.305  24.442  0.00  0.00           C
ATOM   2128  CE2 PHE X 140       0.045 -15.195  24.753  0.00  0.00           C
ATOM   2129  CZ  PHE X 140       0.092 -16.570  24.560  0.00  0.00           C
ATOM   2130  H   PHE X 140      -5.796 -13.314  25.226  1.00  0.00           H
ATOM   2131  HA  PHE X 140      -4.594 -15.477  26.497  1.00  0.00           H
ATOM   2132  HB3 PHE X 140      -3.605 -13.585  24.318  1.00  0.00           H
ATOM   2133  HB2 PHE X 140      -4.401 -15.096  24.085  1.00  0.00           H
ATOM   2134  HD1 PHE X 140      -3.221 -17.252  24.413  1.00  0.00           H
ATOM   2135  HD2 PHE X 140      -1.203 -13.469  24.964  1.00  0.00           H
ATOM   2136  HE1 PHE X 140      -1.033 -18.376  24.304  1.00  0.00           H
ATOM   2137  HE2 PHE X 140       0.963 -14.633  24.853  1.00  0.00           H
ATOM   2138  HZ  PHE X 140       1.045 -17.075  24.510  1.00  0.00           H
ATOM   2139  N   VAL X 141      -3.191 -12.546  27.139  0.00  0.00           N
ATOM   2140  CA  VAL X 141      -2.314 -11.857  28.050  0.00  0.00           C
ATOM   2141  C   VAL X 141      -2.777 -11.987  29.474  0.00  0.00           C
ATOM   2142  O   VAL X 141      -1.961 -12.307  30.345  0.00  0.00           O
ATOM   2143  CB  VAL X 141      -2.124 -10.361  27.650  0.00  0.00           C
ATOM   2144  CG1 VAL X 141      -1.450  -9.465  28.715  0.00  0.00           C
ATOM   2145  CG2 VAL X 141      -1.330 -10.252  26.335  0.00  0.00           C
ATOM   2146  H   VAL X 141      -3.652 -11.996  26.429  1.00  0.00           H
ATOM   2147  HA  VAL X 141      -1.343 -12.348  27.987  1.00  0.00           H
ATOM   2148  HB  VAL X 141      -3.112  -9.937  27.462  1.00  0.00           H
ATOM   2149 HG11 VAL X 141      -1.259  -8.465  28.325  1.00  0.00           H
ATOM   2150 HG12 VAL X 141      -2.073  -9.339  29.601  1.00  0.00           H
ATOM   2151 HG13 VAL X 141      -0.495  -9.881  29.036  1.00  0.00           H
ATOM   2152 HG21 VAL X 141      -1.240  -9.215  26.010  1.00  0.00           H
ATOM   2153 HG22 VAL X 141      -0.322 -10.651  26.447  1.00  0.00           H
ATOM   2154 HG23 VAL X 141      -1.806 -10.799  25.523  1.00  0.00           H
ATOM   2155  N   ARG X 142      -4.056 -11.720  29.743  0.00  0.00           N
ATOM   2156  CA  ARG X 142      -4.630 -11.819  31.086  0.00  0.00           C
ATOM   2157  C   ARG X 142      -4.371 -13.202  31.701  0.00  0.00           C
ATOM   2158  O   ARG X 142      -3.943 -13.328  32.845  0.00  0.00           O
ATOM   2159  CB  ARG X 142      -6.139 -11.493  31.008  0.00  0.00           C
ATOM   2160  CG  ARG X 142      -6.865 -11.483  32.368  0.00  0.00           C
ATOM   2161  CD  ARG X 142      -8.357 -11.144  32.238  0.00  0.00           C
ATOM   2162  NE  ARG X 142      -8.987 -10.917  33.548  0.00  0.00           N
ATOM   2163  CZ  ARG X 142      -9.009  -9.767  34.236  0.00  0.00           C
ATOM   2164  NH1 ARG X 142      -8.445  -8.663  33.742  0.00  0.00           N
ATOM   2165  NH2 ARG X 142      -9.600  -9.730  35.429  0.00  0.00           N
ATOM   2166  H   ARG X 142      -4.679 -11.434  29.001  1.00  0.00           H
ATOM   2167  HA  ARG X 142      -4.195 -11.050  31.725  1.00  0.00           H
ATOM   2168  HB3 ARG X 142      -6.639 -12.196  30.339  1.00  0.00           H
ATOM   2169  HB2 ARG X 142      -6.255 -10.509  30.551  1.00  0.00           H
ATOM   2170  HG3 ARG X 142      -6.377 -10.836  33.098  1.00  0.00           H
ATOM   2171  HG2 ARG X 142      -6.802 -12.494  32.771  1.00  0.00           H
ATOM   2172  HD3 ARG X 142      -8.848 -12.051  31.884  1.00  0.00           H
ATOM   2173  HD2 ARG X 142      -8.579 -10.380  31.492  1.00  0.00           H
ATOM   2174  HE  ARG X 142      -9.408 -11.744  33.957  1.00  0.00           H
ATOM   2175 HH12 ARG X 142      -8.449  -7.785  34.241  1.00  0.00           H
ATOM   2176 HH11 ARG X 142      -8.006  -8.653  32.835  1.00  0.00           H
ATOM   2177 HH22 ARG X 142      -9.643  -8.888  35.985  1.00  0.00           H
ATOM   2178 HH21 ARG X 142     -10.043 -10.541  35.839  1.00  0.00           H
ATOM   2179  N   MET X 143      -4.602 -14.233  30.899  0.00  0.00           N
ATOM   2180  CA  MET X 143      -4.430 -15.618  31.343  0.00  0.00           C
ATOM   2181  C   MET X 143      -2.937 -15.909  31.617  0.00  0.00           C
ATOM   2182  O   MET X 143      -2.606 -16.426  32.688  0.00  0.00           O
ATOM   2183  CB  MET X 143      -4.980 -16.584  30.270  0.00  0.00           C
ATOM   2184  CG  MET X 143      -4.894 -18.087  30.618  0.00  0.00           C
ATOM   2185  SD  MET X 143      -4.967 -19.179  29.166  0.00  0.00           S
ATOM   2186  CE  MET X 143      -5.557 -20.713  29.938  0.00  0.00           C
ATOM   2187  H   MET X 143      -4.907 -14.075  29.949  1.00  0.00           H
ATOM   2188  HA  MET X 143      -4.977 -15.744  32.278  1.00  0.00           H
ATOM   2189  HB3 MET X 143      -4.471 -16.409  29.322  1.00  0.00           H
ATOM   2190  HB2 MET X 143      -6.023 -16.328  30.090  1.00  0.00           H
ATOM   2191  HG3 MET X 143      -5.703 -18.341  31.304  1.00  0.00           H
ATOM   2192  HG2 MET X 143      -3.972 -18.335  31.143  1.00  0.00           H
ATOM   2193  HE1 MET X 143      -6.542 -20.566  30.382  1.00  0.00           H
ATOM   2194  HE2 MET X 143      -5.638 -21.505  29.193  1.00  0.00           H
ATOM   2195  HE3 MET X 143      -4.870 -21.043  30.717  1.00  0.00           H
ATOM   2196  N   MET X 144      -2.055 -15.531  30.702  0.00  0.00           N
ATOM   2197  CA  MET X 144      -0.647 -15.725  30.841  0.00  0.00           C
ATOM   2198  C   MET X 144      -0.127 -15.055  32.175  0.00  0.00           C
ATOM   2199  O   MET X 144       0.505 -15.623  33.068  0.00  0.00           O
ATOM   2200  CB  MET X 144       0.100 -15.253  29.575  0.00  0.00           C
ATOM   2201  CG  MET X 144       1.562 -15.730  29.505  0.00  0.00           C
ATOM   2202  SD  MET X 144       1.811 -17.530  29.432  0.00  0.00           S
ATOM   2203  CE  MET X 144       1.166 -17.878  27.769  0.00  0.00           C
ATOM   2204  H   MET X 144      -2.368 -15.081  29.854  1.00  0.00           H
ATOM   2205  HA  MET X 144      -0.478 -16.798  30.933  1.00  0.00           H
ATOM   2206  HB3 MET X 144       0.075 -14.164  29.510  1.00  0.00           H
ATOM   2207  HB2 MET X 144      -0.424 -15.603  28.686  1.00  0.00           H
ATOM   2208  HG3 MET X 144       2.123 -15.339  30.355  1.00  0.00           H
ATOM   2209  HG2 MET X 144       2.034 -15.313  28.619  1.00  0.00           H
ATOM   2210  HE1 MET X 144       1.298 -18.932  27.525  1.00  0.00           H
ATOM   2211  HE2 MET X 144       0.102 -17.648  27.703  1.00  0.00           H
ATOM   2212  HE3 MET X 144       1.694 -17.287  27.022  1.00  0.00           H
ATOM   2213  N   VAL X 145      -0.429 -13.753  32.215  0.00  0.00           N
ATOM   2214  CA  VAL X 145       0.119 -12.992  33.425  0.00  0.00           C
ATOM   2215  C   VAL X 145      -0.591 -13.460  34.711  0.00  0.00           C
ATOM   2216  O   VAL X 145       0.081 -13.741  35.708  0.00  0.00           O
ATOM   2217  CB  VAL X 145       0.158 -11.447  33.279  0.00  0.00           C
ATOM   2218  CG1 VAL X 145       0.947 -11.028  32.025  0.00  0.00           C
ATOM   2219  CG2 VAL X 145      -1.213 -10.744  33.335  0.00  0.00           C
ATOM   2220  H   VAL X 145      -0.983 -13.340  31.478  1.00  0.00           H
ATOM   2221  HA  VAL X 145       1.102 -13.449  33.542  1.00  0.00           H
ATOM   2222  HB  VAL X 145       0.728 -11.071  34.130  1.00  0.00           H
ATOM   2223 HG11 VAL X 145       1.062  -9.945  31.973  1.00  0.00           H
ATOM   2224 HG12 VAL X 145       1.946 -11.464  32.026  1.00  0.00           H
ATOM   2225 HG13 VAL X 145       0.449 -11.348  31.110  1.00  0.00           H
ATOM   2226 HG21 VAL X 145      -1.117  -9.677  33.130  1.00  0.00           H
ATOM   2227 HG22 VAL X 145      -1.906 -11.156  32.604  1.00  0.00           H
ATOM   2228 HG23 VAL X 145      -1.677 -10.835  34.317  1.00  0.00           H
ATOM   2229  N   SER X 146      -1.909 -13.599  34.674  0.00  0.00           N
ATOM   2230  CA  SER X 146      -2.691 -14.030  35.811  0.00  0.00           C
ATOM   2231  C   SER X 146      -2.164 -15.439  36.315  0.00  0.00           C
ATOM   2232  O   SER X 146      -1.807 -15.699  37.465  0.00  0.00           O
ATOM   2233  CB  SER X 146      -4.234 -14.018  35.660  0.00  0.00           C
ATOM   2234  OG  SER X 146      -4.750 -14.997  34.778  0.00  0.00           O
ATOM   2235  H   SER X 146      -2.414 -13.400  33.822  1.00  0.00           H
ATOM   2236  HA  SER X 146      -2.501 -13.317  36.613  1.00  0.00           H
ATOM   2237  HB3 SER X 146      -4.568 -13.030  35.340  1.00  0.00           H
ATOM   2238  HB2 SER X 146      -4.696 -14.175  36.637  1.00  0.00           H
ATOM   2239  HG  SER X 146      -4.509 -14.670  33.894  1.00  0.00           H
ATOM   2240  HXT SER X 146      -2.121 -16.200  35.535  1.00  0.00           H
END
ATOM      1  N   GLU X   1      22.800  -3.288  34.358  0.00  0.00           N
ATOM      2  CA  GLU X   1      23.288  -3.555  32.930  0.00  0.00           C
ATOM      3  C   GLU X   1      23.612  -2.878  31.981  0.00  0.00           C
ATOM      4  O   GLU X   1      23.317  -1.679  32.045  0.00  0.00           O
ATOM      5  CB  GLU X   1      21.936  -4.246  32.412  0.00  0.00           C
ATOM      6  CG  GLU X   1      21.912  -5.033  31.055  0.00  0.00           C
ATOM      7  CD  GLU X   1      20.588  -5.741  30.767  0.00  0.00           C
ATOM      8  OE1 GLU X   1      19.597  -5.500  31.484  0.00  0.00           O
ATOM      9  OE2 GLU X   1      20.559  -6.547  29.817  0.00  0.00           O
ATOM     10  H1  GLU X   1      23.596  -3.168  34.969  1.00  0.00           H
ATOM     11  H2  GLU X   1      22.238  -2.449  34.370  1.00  0.00           H
ATOM     12  H3  GLU X   1      22.246  -4.070  34.676  1.00  0.00           H
ATOM     13  HA  GLU X   1      23.769  -4.532  32.875  1.00  0.00           H
ATOM     14  HB3 GLU X   1      21.114  -3.520  32.387  1.00  0.00           H
ATOM     15  HB2 GLU X   1      21.607  -4.994  33.142  1.00  0.00           H
ATOM     16  HG3 GLU X   1      22.704  -5.784  31.050  1.00  0.00           H
ATOM     17  HG2 GLU X   1      22.109  -4.367  30.214  1.00  0.00           H
ATOM     18  N   GLN X   2      24.604  -3.347  31.229  0.00  0.00           N
ATOM     19  CA  GLN X   2      24.995  -2.342  30.333  0.00  0.00           C
ATOM     20  C   GLN X   2      25.146  -1.706  29.114  0.00  0.00           C
ATOM     21  O   GLN X   2      25.356  -2.321  28.069  0.00  0.00           O
ATOM     22  CB  GLN X   2      26.468  -3.054  30.288  0.00  0.00           C
ATOM     23  CG  GLN X   2      27.781  -2.354  29.763  0.00  0.00           C
ATOM     24  CD  GLN X   2      28.126  -1.033  30.458  0.00  0.00           C
ATOM     25  OE1 GLN X   2      28.582  -1.028  31.597  0.00  0.00           O
ATOM     26  NE2 GLN X   2      27.902   0.095  29.795  0.00  0.00           N
ATOM     27  H   GLN X   2      24.941  -4.289  31.367  1.00  0.00           H
ATOM     28  HA  GLN X   2      25.574  -1.689  30.987  1.00  0.00           H
ATOM     29  HB3 GLN X   2      26.398  -4.014  29.765  1.00  0.00           H
ATOM     30  HB2 GLN X   2      26.818  -3.327  31.295  1.00  0.00           H
ATOM     31  HG3 GLN X   2      27.781  -2.213  28.681  1.00  0.00           H
ATOM     32  HG2 GLN X   2      28.619  -3.032  29.936  1.00  0.00           H
ATOM     33 HE22 GLN X   2      28.122   0.988  30.214  1.00  0.00           H
ATOM     34 HE21 GLN X   2      27.480   0.100  28.871  1.00  0.00           H
ATOM     35  N   LEU X   3      24.464  -0.546  29.138  0.00  0.00           N
ATOM     36  CA  LEU X   3      24.158  -0.288  27.824  0.00  0.00           C
ATOM     37  C   LEU X   3      24.890   0.150  26.880  0.00  0.00           C
ATOM     38  O   LEU X   3      25.954   0.532  27.352  0.00  0.00           O
ATOM     39  CB  LEU X   3      23.067   0.840  27.991  0.00  0.00           C
ATOM     40  CG  LEU X   3      21.758   0.413  28.718  0.00  0.00           C
ATOM     41  CD1 LEU X   3      20.965   1.642  29.214  0.00  0.00           C
ATOM     42  CD2 LEU X   3      20.896  -0.531  27.850  0.00  0.00           C
ATOM     43  H   LEU X   3      24.291  -0.081  30.017  1.00  0.00           H
ATOM     44  HA  LEU X   3      23.482  -1.054  27.444  1.00  0.00           H
ATOM     45  HB3 LEU X   3      22.753   1.275  27.035  1.00  0.00           H
ATOM     46  HB2 LEU X   3      23.515   1.678  28.533  1.00  0.00           H
ATOM     47  HG  LEU X   3      22.015  -0.141  29.621  1.00  0.00           H
ATOM     48 HD11 LEU X   3      20.924   1.660  30.303  1.00  0.00           H
ATOM     49 HD12 LEU X   3      21.420   2.582  28.900  1.00  0.00           H
ATOM     50 HD13 LEU X   3      19.933   1.657  28.862  1.00  0.00           H
ATOM     51 HD21 LEU X   3      19.853  -0.223  27.783  1.00  0.00           H
ATOM     52 HD22 LEU X   3      21.263  -0.600  26.825  1.00  0.00           H
ATOM     53 HD23 LEU X   3      20.899  -1.541  28.261  1.00  0.00           H
ATOM     54  N   THR X   4      24.713  -0.064  25.586  0.00  0.00           N
ATOM     55  CA  THR X   4      25.739   0.206  24.594  0.00  0.00           C
ATOM     56  C   THR X   4      25.511   1.632  23.985  0.00  0.00           C
ATOM     57  O   THR X   4      24.456   2.257  23.870  0.00  0.00           O
ATOM     58  CB  THR X   4      25.599  -0.829  23.437  0.00  0.00           C
ATOM     59  OG1 THR X   4      24.337  -0.804  22.788  0.00  0.00           O
ATOM     60  CG2 THR X   4      25.837  -2.275  23.907  0.00  0.00           C
ATOM     61  H   THR X   4      23.834  -0.430  25.251  1.00  0.00           H
ATOM     62  HA  THR X   4      26.757   0.016  24.933  1.00  0.00           H
ATOM     63  HB  THR X   4      26.353  -0.602  22.681  1.00  0.00           H
ATOM     64  HG1 THR X   4      24.431  -1.290  21.956  1.00  0.00           H
ATOM     65 HG21 THR X   4      25.800  -2.977  23.074  1.00  0.00           H
ATOM     66 HG22 THR X   4      26.819  -2.376  24.371  1.00  0.00           H
ATOM     67 HG23 THR X   4      25.096  -2.594  24.641  1.00  0.00           H
ATOM     68  N   GLU X   5      26.701   2.158  23.689  0.00  0.00           N
ATOM     69  CA  GLU X   5      26.848   3.400  23.152  0.00  0.00           C
ATOM     70  C   GLU X   5      25.870   3.951  22.147  0.00  0.00           C
ATOM     71  O   GLU X   5      25.443   5.101  22.092  0.00  0.00           O
ATOM     72  CB  GLU X   5      28.292   3.547  22.618  0.00  0.00           C
ATOM     73  CG  GLU X   5      29.392   3.296  23.678  0.00  0.00           C
ATOM     74  CD  GLU X   5      30.814   3.526  23.165  0.00  0.00           C
ATOM     75  OE1 GLU X   5      31.017   3.613  21.937  0.00  0.00           O
ATOM     76  OE2 GLU X   5      31.728   3.610  24.009  0.00  0.00           O
ATOM     77  H   GLU X   5      27.544   1.628  23.861  1.00  0.00           H
ATOM     78  HA  GLU X   5      26.774   4.075  24.004  1.00  0.00           H
ATOM     79  HB3 GLU X   5      28.424   4.551  22.208  1.00  0.00           H
ATOM     80  HB2 GLU X   5      28.439   2.866  21.778  1.00  0.00           H
ATOM     81  HG3 GLU X   5      29.341   2.274  24.053  1.00  0.00           H
ATOM     82  HG2 GLU X   5      29.226   3.949  24.535  1.00  0.00           H
ATOM     83  N   GLU X   6      25.532   3.002  21.276  0.00  0.00           N
ATOM     84  CA  GLU X   6      24.528   3.375  20.290  0.00  0.00           C
ATOM     85  C   GLU X   6      23.201   3.701  21.027  0.00  0.00           C
ATOM     86  O   GLU X   6      22.521   4.717  20.912  0.00  0.00           O
ATOM     87  CB  GLU X   6      24.376   2.290  19.207  0.00  0.00           C
ATOM     88  CG  GLU X   6      25.684   2.012  18.434  0.00  0.00           C
ATOM     89  CD  GLU X   6      25.501   0.968  17.338  0.00  0.00           C
ATOM     90  OE1 GLU X   6      25.480  -0.235  17.662  0.00  0.00           O
ATOM     91  OE2 GLU X   6      25.389   1.362  16.160  0.00  0.00           O
ATOM     92  H   GLU X   6      25.967   2.092  21.327  1.00  0.00           H
ATOM     93  HA  GLU X   6      24.868   4.309  19.842  1.00  0.00           H
ATOM     94  HB3 GLU X   6      23.601   2.598  18.502  1.00  0.00           H
ATOM     95  HB2 GLU X   6      24.015   1.362  19.656  1.00  0.00           H
ATOM     96  HG3 GLU X   6      26.465   1.667  19.111  1.00  0.00           H
ATOM     97  HG2 GLU X   6      26.053   2.936  17.988  1.00  0.00           H
ATOM     98  N   GLN X   7      22.940   2.741  21.898  0.00  0.00           N
ATOM     99  CA  GLN X   7      21.787   2.828  22.702  0.00  0.00           C
ATOM    100  C   GLN X   7      21.710   4.086  23.469  0.00  0.00           C
ATOM    101  O   GLN X   7      20.678   4.715  23.617  0.00  0.00           O
ATOM    102  CB  GLN X   7      21.495   1.580  23.570  0.00  0.00           C
ATOM    103  CG  GLN X   7      21.131   0.333  22.749  0.00  0.00           C
ATOM    104  CD  GLN X   7      20.876  -0.866  23.658  0.00  0.00           C
ATOM    105  OE1 GLN X   7      19.756  -1.093  24.109  0.00  0.00           O
ATOM    106  NE2 GLN X   7      21.915  -1.639  23.945  0.00  0.00           N
ATOM    107  H   GLN X   7      23.565   1.953  21.984  1.00  0.00           H
ATOM    108  HA  GLN X   7      20.947   2.857  22.008  1.00  0.00           H
ATOM    109  HB3 GLN X   7      20.653   1.804  24.230  1.00  0.00           H
ATOM    110  HB2 GLN X   7      22.312   1.348  24.246  1.00  0.00           H
ATOM    111  HG3 GLN X   7      21.920   0.096  22.036  1.00  0.00           H
ATOM    112  HG2 GLN X   7      20.234   0.524  22.157  1.00  0.00           H
ATOM    113 HE22 GLN X   7      21.813  -2.466  24.514  1.00  0.00           H
ATOM    114 HE21 GLN X   7      22.826  -1.421  23.534  1.00  0.00           H
ATOM    115  N   ILE X   8      22.880   4.538  23.897  0.00  0.00           N
ATOM    116  CA  ILE X   8      22.972   5.799  24.523  0.00  0.00           C
ATOM    117  C   ILE X   8      22.750   6.963  23.538  0.00  0.00           C
ATOM    118  O   ILE X   8      22.048   7.916  23.859  0.00  0.00           O
ATOM    119  CB  ILE X   8      24.353   5.965  25.239  0.00  0.00           C
ATOM    120  CG1 ILE X   8      24.544   4.885  26.336  0.00  0.00           C
ATOM    121  CG2 ILE X   8      24.600   7.367  25.844  0.00  0.00           C
ATOM    122  CD1 ILE X   8      25.988   4.751  26.849  0.00  0.00           C
ATOM    123  H   ILE X   8      23.713   3.978  23.776  1.00  0.00           H
ATOM    124  HA  ILE X   8      22.243   5.860  25.331  1.00  0.00           H
ATOM    125  HB  ILE X   8      25.131   5.811  24.494  1.00  0.00           H
ATOM    126 HG13 ILE X   8      24.233   3.905  25.976  1.00  0.00           H
ATOM    127 HG12 ILE X   8      23.882   5.102  27.175  1.00  0.00           H
ATOM    128 HG21 ILE X   8      25.551   7.414  26.375  1.00  0.00           H
ATOM    129 HG22 ILE X   8      24.639   8.143  25.080  1.00  0.00           H
ATOM    130 HG23 ILE X   8      23.815   7.634  26.552  1.00  0.00           H
ATOM    131 HD11 ILE X   8      26.256   3.702  26.985  1.00  0.00           H
ATOM    132 HD12 ILE X   8      26.714   5.185  26.159  1.00  0.00           H
ATOM    133 HD13 ILE X   8      26.109   5.248  27.811  1.00  0.00           H
ATOM    134  N   ALA X   9      23.263   6.844  22.315  0.00  0.00           N
ATOM    135  CA  ALA X   9      22.978   7.739  21.308  0.00  0.00           C
ATOM    136  C   ALA X   9      21.498   7.864  20.950  0.00  0.00           C
ATOM    137  O   ALA X   9      20.983   8.965  20.794  0.00  0.00           O
ATOM    138  CB  ALA X   9      23.826   7.440  20.057  0.00  0.00           C
ATOM    139  H   ALA X   9      23.884   6.076  22.100  1.00  0.00           H
ATOM    140  HA  ALA X   9      23.330   8.722  21.624  1.00  0.00           H
ATOM    141  HB1 ALA X   9      23.745   8.258  19.340  1.00  0.00           H
ATOM    142  HB2 ALA X   9      24.882   7.334  20.307  1.00  0.00           H
ATOM    143  HB3 ALA X   9      23.512   6.537  19.539  1.00  0.00           H
ATOM    144  N   GLU X  10      20.793   6.737  20.873  0.00  0.00           N
ATOM    145  CA  GLU X  10      19.460   6.763  20.702  0.00  0.00           C
ATOM    146  C   GLU X  10      18.627   7.514  21.765  0.00  0.00           C
ATOM    147  O   GLU X  10      17.746   8.322  21.491  0.00  0.00           O
ATOM    148  CB  GLU X  10      18.925   5.322  20.525  0.00  0.00           C
ATOM    149  CG  GLU X  10      19.443   4.615  19.250  0.00  0.00           C
ATOM    150  CD  GLU X  10      18.894   3.204  19.050  0.00  0.00           C
ATOM    151  OE1 GLU X  10      17.842   2.869  19.631  0.00  0.00           O
ATOM    152  OE2 GLU X  10      19.507   2.449  18.271  0.00  0.00           O
ATOM    153  H   GLU X  10      21.259   5.843  20.943  1.00  0.00           H
ATOM    154  HA  GLU X  10      19.269   7.249  19.745  1.00  0.00           H
ATOM    155  HB3 GLU X  10      17.835   5.349  20.494  1.00  0.00           H
ATOM    156  HB2 GLU X  10      19.178   4.720  21.398  1.00  0.00           H
ATOM    157  HG3 GLU X  10      20.531   4.560  19.262  1.00  0.00           H
ATOM    158  HG2 GLU X  10      19.179   5.206  18.372  1.00  0.00           H
ATOM    159  N   PHE X  11      18.984   7.258  23.022  0.00  0.00           N
ATOM    160  CA  PHE X  11      18.354   7.979  24.041  0.00  0.00           C
ATOM    161  C   PHE X  11      18.610   9.440  24.108  0.00  0.00           C
ATOM    162  O   PHE X  11      17.685  10.211  24.346  0.00  0.00           O
ATOM    163  CB  PHE X  11      18.736   7.360  25.412  0.00  0.00           C
ATOM    164  CG  PHE X  11      18.525   5.859  25.581  0.00  0.00           C
ATOM    165  CD1 PHE X  11      19.431   5.115  26.368  0.00  0.00           C
ATOM    166  CD2 PHE X  11      17.389   5.206  25.054  0.00  0.00           C
ATOM    167  CE1 PHE X  11      19.272   3.742  26.504  0.00  0.00           C
ATOM    168  CE2 PHE X  11      17.244   3.834  25.211  0.00  0.00           C
ATOM    169  CZ  PHE X  11      18.185   3.102  25.924  0.00  0.00           C
ATOM    170  H   PHE X  11      19.690   6.561  23.215  1.00  0.00           H
ATOM    171  HA  PHE X  11      17.279   7.833  23.936  1.00  0.00           H
ATOM    172  HB3 PHE X  11      18.194   7.863  26.215  1.00  0.00           H
ATOM    173  HB2 PHE X  11      19.792   7.560  25.602  1.00  0.00           H
ATOM    174  HD1 PHE X  11      20.284   5.597  26.827  1.00  0.00           H
ATOM    175  HD2 PHE X  11      16.646   5.750  24.489  1.00  0.00           H
ATOM    176  HE1 PHE X  11      20.000   3.172  27.060  1.00  0.00           H
ATOM    177  HE2 PHE X  11      16.400   3.331  24.765  1.00  0.00           H
ATOM    178  HZ  PHE X  11      18.067   2.034  26.032  1.00  0.00           H
ATOM    179  N   LYS X  12      19.823   9.875  23.774  0.00  0.00           N
ATOM    180  CA  LYS X  12      20.113  11.218  23.616  0.00  0.00           C
ATOM    181  C   LYS X  12      19.263  11.938  22.547  0.00  0.00           C
ATOM    182  O   LYS X  12      18.755  13.030  22.778  0.00  0.00           O
ATOM    183  CB  LYS X  12      21.626  11.428  23.398  0.00  0.00           C
ATOM    184  CG  LYS X  12      22.461  11.221  24.675  0.00  0.00           C
ATOM    185  CD  LYS X  12      23.969  11.407  24.435  0.00  0.00           C
ATOM    186  CE  LYS X  12      24.793  11.332  25.735  0.00  0.00           C
ATOM    187  NZ  LYS X  12      26.234  11.522  25.496  0.00  0.00           N
ATOM    188  H   LYS X  12      20.572   9.214  23.626  1.00  0.00           H
ATOM    189  HA  LYS X  12      19.830  11.680  24.562  1.00  0.00           H
ATOM    190  HB3 LYS X  12      21.796  12.451  23.056  1.00  0.00           H
ATOM    191  HB2 LYS X  12      21.984  10.783  22.594  1.00  0.00           H
ATOM    192  HG3 LYS X  12      22.278  10.228  25.087  1.00  0.00           H
ATOM    193  HG2 LYS X  12      22.126  11.927  25.436  1.00  0.00           H
ATOM    194  HD3 LYS X  12      24.140  12.366  23.944  1.00  0.00           H
ATOM    195  HD2 LYS X  12      24.311  10.640  23.738  1.00  0.00           H
ATOM    196  HE3 LYS X  12      24.638  10.370  26.224  1.00  0.00           H
ATOM    197  HE2 LYS X  12      24.453  12.096  26.436  1.00  0.00           H
ATOM    198  HZ1 LYS X  12      26.735  11.468  26.367  1.00  0.00           H
ATOM    199  HZ2 LYS X  12      26.598  10.814  24.884  1.00  0.00           H
ATOM    200  HZ3 LYS X  12      26.415  12.423  25.092  1.00  0.00           H
ATOM    201  N   GLU X  13      19.063  11.294  21.398  0.00  0.00           N
ATOM    202  CA  GLU X  13      18.228  11.783  20.459  0.00  0.00           C
ATOM    203  C   GLU X  13      16.754  12.011  20.957  0.00  0.00           C
ATOM    204  O   GLU X  13      16.113  13.040  20.772  0.00  0.00           O
ATOM    205  CB  GLU X  13      18.262  10.918  19.180  0.00  0.00           C
ATOM    206  CG  GLU X  13      19.588  11.034  18.394  0.00  0.00           C
ATOM    207  CD  GLU X  13      19.633  10.208  17.110  0.00  0.00           C
ATOM    208  OE1 GLU X  13      18.629   9.558  16.757  0.00  0.00           O
ATOM    209  OE2 GLU X  13      20.684  10.247  16.437  0.00  0.00           O
ATOM    210  H   GLU X  13      19.542  10.423  21.218  1.00  0.00           H
ATOM    211  HA  GLU X  13      18.619  12.754  20.156  1.00  0.00           H
ATOM    212  HB3 GLU X  13      17.438  11.213  18.528  1.00  0.00           H
ATOM    213  HB2 GLU X  13      18.079   9.873  19.429  1.00  0.00           H
ATOM    214  HG3 GLU X  13      20.428  10.738  19.023  1.00  0.00           H
ATOM    215  HG2 GLU X  13      19.761  12.078  18.129  1.00  0.00           H
ATOM    216  N   ALA X  14      16.251  10.975  21.625  0.00  0.00           N
ATOM    217  CA  ALA X  14      14.963  11.128  22.143  0.00  0.00           C
ATOM    218  C   ALA X  14      14.820  12.191  23.238  0.00  0.00           C
ATOM    219  O   ALA X  14      13.886  12.986  23.269  0.00  0.00           O
ATOM    220  CB  ALA X  14      14.495   9.765  22.682  0.00  0.00           C
ATOM    221  H   ALA X  14      16.797  10.133  21.737  1.00  0.00           H
ATOM    222  HA  ALA X  14      14.285  11.375  21.326  1.00  0.00           H
ATOM    223  HB1 ALA X  14      13.478   9.827  23.070  1.00  0.00           H
ATOM    224  HB2 ALA X  14      14.498   9.007  21.898  1.00  0.00           H
ATOM    225  HB3 ALA X  14      15.134   9.409  23.491  1.00  0.00           H
ATOM    226  N   PHE X  15      15.818  12.241  24.118  0.00  0.00           N
ATOM    227  CA  PHE X  15      15.821  13.258  25.095  0.00  0.00           C
ATOM    228  C   PHE X  15      15.924  14.689  24.538  0.00  0.00           C
ATOM    229  O   PHE X  15      15.222  15.593  24.979  0.00  0.00           O
ATOM    230  CB  PHE X  15      17.013  12.995  26.053  0.00  0.00           C
ATOM    231  CG  PHE X  15      17.399  14.094  27.037  0.00  0.00           C
ATOM    232  CD1 PHE X  15      16.535  14.438  28.098  0.00  0.00           C
ATOM    233  CD2 PHE X  15      18.580  14.844  26.843  0.00  0.00           C
ATOM    234  CE1 PHE X  15      16.869  15.473  28.961  0.00  0.00           C
ATOM    235  CE2 PHE X  15      18.897  15.874  27.717  0.00  0.00           C
ATOM    236  CZ  PHE X  15      18.047  16.184  28.774  0.00  0.00           C
ATOM    237  H   PHE X  15      16.560  11.556  24.080  1.00  0.00           H
ATOM    238  HA  PHE X  15      14.918  13.174  25.699  1.00  0.00           H
ATOM    239  HB3 PHE X  15      17.902  12.741  25.475  1.00  0.00           H
ATOM    240  HB2 PHE X  15      16.798  12.114  26.643  1.00  0.00           H
ATOM    241  HD1 PHE X  15      15.609  13.902  28.239  1.00  0.00           H
ATOM    242  HD2 PHE X  15      19.240  14.622  26.016  1.00  0.00           H
ATOM    243  HE1 PHE X  15      16.206  15.735  29.773  1.00  0.00           H
ATOM    244  HE2 PHE X  15      19.800  16.449  27.569  1.00  0.00           H
ATOM    245  HZ  PHE X  15      18.293  17.000  29.440  1.00  0.00           H
ATOM    246  N   ALA X  16      16.757  14.876  23.517  0.00  0.00           N
ATOM    247  CA  ALA X  16      16.824  16.096  22.874  0.00  0.00           C
ATOM    248  C   ALA X  16      15.565  16.607  22.219  0.00  0.00           C
ATOM    249  O   ALA X  16      15.238  17.805  22.178  0.00  0.00           O
ATOM    250  CB  ALA X  16      17.953  16.034  21.830  0.00  0.00           C
ATOM    251  H   ALA X  16      17.350  14.120  23.204  1.00  0.00           H
ATOM    252  HA  ALA X  16      17.141  16.838  23.606  1.00  0.00           H
ATOM    253  HB1 ALA X  16      18.065  16.988  21.313  1.00  0.00           H
ATOM    254  HB2 ALA X  16      18.913  15.809  22.297  1.00  0.00           H
ATOM    255  HB3 ALA X  16      17.764  15.271  21.073  1.00  0.00           H
ATOM    256  N   LEU X  17      14.812  15.622  21.733  0.00  0.00           N
ATOM    257  CA  LEU X  17      13.555  15.959  21.029  0.00  0.00           C
ATOM    258  C   LEU X  17      12.662  16.839  22.023  0.00  0.00           C
ATOM    259  O   LEU X  17      12.117  17.904  21.748  0.00  0.00           O
ATOM    260  CB  LEU X  17      12.827  14.748  20.414  0.00  0.00           C
ATOM    261  CG  LEU X  17      13.435  14.266  19.081  0.00  0.00           C
ATOM    262  CD1 LEU X  17      12.942  12.848  18.718  0.00  0.00           C
ATOM    263  CD2 LEU X  17      13.215  15.288  17.942  0.00  0.00           C
ATOM    264  H   LEU X  17      15.101  14.660  21.846  1.00  0.00           H
ATOM    265  HA  LEU X  17      13.894  16.707  20.313  1.00  0.00           H
ATOM    266  HB3 LEU X  17      11.777  14.994  20.251  1.00  0.00           H
ATOM    267  HB2 LEU X  17      12.822  13.938  21.143  1.00  0.00           H
ATOM    268  HG  LEU X  17      14.513  14.191  19.225  1.00  0.00           H
ATOM    269 HD11 LEU X  17      13.779  12.151  18.676  1.00  0.00           H
ATOM    270 HD12 LEU X  17      12.239  12.455  19.453  1.00  0.00           H
ATOM    271 HD13 LEU X  17      12.439  12.803  17.751  1.00  0.00           H
ATOM    272 HD21 LEU X  17      12.709  14.863  17.077  1.00  0.00           H
ATOM    273 HD22 LEU X  17      12.618  16.141  18.265  1.00  0.00           H
ATOM    274 HD23 LEU X  17      14.169  15.682  17.590  1.00  0.00           H
ATOM    275  N   PHE X  18      12.552  16.258  23.211  0.00  0.00           N
ATOM    276  CA  PHE X  18      11.740  16.916  24.186  0.00  0.00           C
ATOM    277  C   PHE X  18      12.273  18.068  24.958  0.00  0.00           C
ATOM    278  O   PHE X  18      11.578  18.834  25.610  0.00  0.00           O
ATOM    279  CB  PHE X  18      11.318  15.864  25.258  0.00  0.00           C
ATOM    280  CG  PHE X  18      10.330  14.757  24.913  0.00  0.00           C
ATOM    281  CD1 PHE X  18      10.681  13.705  24.043  0.00  0.00           C
ATOM    282  CD2 PHE X  18       9.045  14.755  25.498  0.00  0.00           C
ATOM    283  CE1 PHE X  18       9.802  12.653  23.825  0.00  0.00           C
ATOM    284  CE2 PHE X  18       8.172  13.703  25.254  0.00  0.00           C
ATOM    285  CZ  PHE X  18       8.553  12.650  24.434  0.00  0.00           C
ATOM    286  H   PHE X  18      13.032  15.389  23.395  1.00  0.00           H
ATOM    287  HA  PHE X  18      10.876  17.299  23.643  1.00  0.00           H
ATOM    288  HB3 PHE X  18      10.904  16.366  26.135  1.00  0.00           H
ATOM    289  HB2 PHE X  18      12.217  15.371  25.632  1.00  0.00           H
ATOM    290  HD1 PHE X  18      11.643  13.696  23.562  1.00  0.00           H
ATOM    291  HD2 PHE X  18       8.747  15.553  26.161  1.00  0.00           H
ATOM    292  HE1 PHE X  18      10.087  11.840  23.173  1.00  0.00           H
ATOM    293  HE2 PHE X  18       7.195  13.697  25.713  1.00  0.00           H
ATOM    294  HZ  PHE X  18       7.870  11.832  24.256  1.00  0.00           H
ATOM    295  N   ASP X  19      13.591  18.198  24.857  0.00  0.00           N
ATOM    296  CA  ASP X  19      14.280  19.328  25.556  0.00  0.00           C
ATOM    297  C   ASP X  19      14.715  20.112  24.186  0.00  0.00           C
ATOM    298  O   ASP X  19      15.801  19.936  23.615  0.00  0.00           O
ATOM    299  CB  ASP X  19      15.551  18.814  26.288  0.00  0.00           C
ATOM    300  CG  ASP X  19      16.439  19.918  26.883  0.00  0.00           C
ATOM    301  OD1 ASP X  19      17.562  19.593  27.319  0.00  0.00           O
ATOM    302  OD2 ASP X  19      16.028  21.091  26.930  0.00  0.00           O
ATOM    303  H   ASP X  19      14.122  17.536  24.311  1.00  0.00           H
ATOM    304  HA  ASP X  19      13.757  19.871  26.344  1.00  0.00           H
ATOM    305  HB3 ASP X  19      16.153  18.225  25.593  1.00  0.00           H
ATOM    306  HB2 ASP X  19      15.244  18.152  27.098  1.00  0.00           H
ATOM    307  N   LYS X  20      13.780  20.948  23.740  0.00  0.00           N
ATOM    308  CA  LYS X  20      13.880  21.769  22.706  0.00  0.00           C
ATOM    309  C   LYS X  20      14.975  22.794  22.880  0.00  0.00           C
ATOM    310  O   LYS X  20      15.926  22.958  22.108  0.00  0.00           O
ATOM    311  CB  LYS X  20      12.520  22.448  22.399  0.00  0.00           C
ATOM    312  CG  LYS X  20      11.336  21.482  22.183  0.00  0.00           C
ATOM    313  CD  LYS X  20      10.051  22.163  21.667  0.00  0.00           C
ATOM    314  CE  LYS X  20       9.562  23.350  22.527  0.00  0.00           C
ATOM    315  NZ  LYS X  20       8.270  23.901  22.075  0.00  0.00           N
ATOM    316  H   LYS X  20      12.884  20.999  24.204  1.00  0.00           H
ATOM    317  HA  LYS X  20      14.146  21.162  21.840  1.00  0.00           H
ATOM    318  HB3 LYS X  20      12.639  23.067  21.507  1.00  0.00           H
ATOM    319  HB2 LYS X  20      12.262  23.135  23.206  1.00  0.00           H
ATOM    320  HG3 LYS X  20      11.111  20.965  23.117  1.00  0.00           H
ATOM    321  HG2 LYS X  20      11.631  20.703  21.479  1.00  0.00           H
ATOM    322  HD3 LYS X  20       9.275  21.400  21.629  1.00  0.00           H
ATOM    323  HD2 LYS X  20      10.207  22.487  20.638  1.00  0.00           H
ATOM    324  HE3 LYS X  20      10.296  24.157  22.510  1.00  0.00           H
ATOM    325  HE2 LYS X  20       9.461  23.037  23.563  1.00  0.00           H
ATOM    326  HZ1 LYS X  20       8.035  24.708  22.628  1.00  0.00           H
ATOM    327  HZ2 LYS X  20       8.316  24.193  21.115  1.00  0.00           H
ATOM    328  HZ3 LYS X  20       7.513  23.228  22.187  1.00  0.00           H
ATOM    329  N   ASP X  21      14.767  23.565  23.947  0.00  0.00           N
ATOM    330  CA  ASP X  21      15.762  24.598  24.202  0.00  0.00           C
ATOM    331  C   ASP X  21      17.178  24.346  24.631  0.00  0.00           C
ATOM    332  O   ASP X  21      18.071  25.174  24.816  0.00  0.00           O
ATOM    333  CB  ASP X  21      15.198  25.594  25.274  0.00  0.00           C
ATOM    334  CG  ASP X  21      13.934  26.381  24.909  0.00  0.00           C
ATOM    335  OD1 ASP X  21      13.605  26.513  23.712  0.00  0.00           O
ATOM    336  OD2 ASP X  21      13.355  26.996  25.829  0.00  0.00           O
ATOM    337  H   ASP X  21      13.954  23.416  24.527  1.00  0.00           H
ATOM    338  HA  ASP X  21      15.773  25.286  23.357  1.00  0.00           H
ATOM    339  HB3 ASP X  21      15.943  26.349  25.534  1.00  0.00           H
ATOM    340  HB2 ASP X  21      14.989  25.026  26.182  1.00  0.00           H
ATOM    341  N   GLY X  22      17.340  23.050  24.868  0.00  0.00           N
ATOM    342  CA  GLY X  22      18.551  22.503  25.480  0.00  0.00           C
ATOM    343  C   GLY X  22      19.253  22.906  26.775  0.00  0.00           C
ATOM    344  O   GLY X  22      20.389  22.600  27.113  0.00  0.00           O
ATOM    345  H   GLY X  22      16.609  22.397  24.624  1.00  0.00           H
ATOM    346  HA3 GLY X  22      19.310  22.430  24.701  1.00  0.00           H
ATOM    347  HA2 GLY X  22      18.460  21.417  25.478  1.00  0.00           H
ATOM    348  N   ASP X  23      18.348  23.453  27.636  0.00  0.00           N
ATOM    349  CA  ASP X  23      18.429  23.768  28.948  0.00  0.00           C
ATOM    350  C   ASP X  23      18.569  22.755  30.018  0.00  0.00           C
ATOM    351  O   ASP X  23      18.874  23.004  31.169  0.00  0.00           O
ATOM    352  CB  ASP X  23      17.452  24.917  29.326  0.00  0.00           C
ATOM    353  CG  ASP X  23      17.940  25.856  30.434  0.00  0.00           C
ATOM    354  OD1 ASP X  23      19.140  26.196  30.457  0.00  0.00           O
ATOM    355  OD2 ASP X  23      17.080  26.374  31.176  0.00  0.00           O
ATOM    356  H   ASP X  23      17.424  23.695  27.309  1.00  0.00           H
ATOM    357  HA  ASP X  23      19.468  24.100  28.941  1.00  0.00           H
ATOM    358  HB3 ASP X  23      16.515  24.464  29.656  1.00  0.00           H
ATOM    359  HB2 ASP X  23      17.208  25.527  28.455  1.00  0.00           H
ATOM    360  N   GLY X  24      18.292  21.523  29.629  0.00  0.00           N
ATOM    361  CA  GLY X  24      18.476  20.469  30.597  0.00  0.00           C
ATOM    362  C   GLY X  24      17.069  19.810  31.065  0.00  0.00           C
ATOM    363  O   GLY X  24      16.887  18.603  31.254  0.00  0.00           O
ATOM    364  H   GLY X  24      17.966  21.351  28.688  1.00  0.00           H
ATOM    365  HA3 GLY X  24      18.999  20.865  31.468  1.00  0.00           H
ATOM    366  HA2 GLY X  24      19.115  19.695  30.172  1.00  0.00           H
ATOM    367  N   THR X  25      16.210  20.754  31.454  0.00  0.00           N
ATOM    368  CA  THR X  25      14.875  20.318  31.691  0.00  0.00           C
ATOM    369  C   THR X  25      13.687  20.386  30.597  0.00  0.00           C
ATOM    370  O   THR X  25      13.744  20.987  29.523  0.00  0.00           O
ATOM    371  CB  THR X  25      14.514  21.414  32.751  0.00  0.00           C
ATOM    372  OG1 THR X  25      15.434  21.440  33.848  0.00  0.00           O
ATOM    373  CG2 THR X  25      13.152  21.341  33.371  0.00  0.00           C
ATOM    374  H   THR X  25      16.523  21.709  31.563  1.00  0.00           H
ATOM    375  HA  THR X  25      14.890  19.332  32.156  1.00  0.00           H
ATOM    376  HB  THR X  25      14.571  22.396  32.273  1.00  0.00           H
ATOM    377  HG1 THR X  25      15.109  22.076  34.499  1.00  0.00           H
ATOM    378 HG21 THR X  25      13.051  22.061  34.184  1.00  0.00           H
ATOM    379 HG22 THR X  25      12.355  21.562  32.661  1.00  0.00           H
ATOM    380 HG23 THR X  25      13.037  20.327  33.751  1.00  0.00           H
ATOM    381  N   ILE X  26      12.672  19.583  30.903  0.00  0.00           N
ATOM    382  CA  ILE X  26      11.599  19.392  30.067  0.00  0.00           C
ATOM    383  C   ILE X  26      10.467  20.019  30.483  0.00  0.00           C
ATOM    384  O   ILE X  26       9.991  19.434  31.455  0.00  0.00           O
ATOM    385  CB  ILE X  26      11.361  17.893  29.648  0.00  0.00           C
ATOM    386  CG1 ILE X  26      12.612  17.283  28.965  0.00  0.00           C
ATOM    387  CG2 ILE X  26      10.106  17.645  28.769  0.00  0.00           C
ATOM    388  CD1 ILE X  26      12.604  15.749  28.879  0.00  0.00           C
ATOM    389  H   ILE X  26      12.669  19.084  31.781  1.00  0.00           H
ATOM    390  HA  ILE X  26      11.878  19.947  29.171  1.00  0.00           H
ATOM    391  HB  ILE X  26      11.190  17.334  30.561  1.00  0.00           H
ATOM    392 HG13 ILE X  26      13.518  17.568  29.502  1.00  0.00           H
ATOM    393 HG12 ILE X  26      12.724  17.705  27.967  1.00  0.00           H
ATOM    394 HG21 ILE X  26       9.977  16.589  28.538  1.00  0.00           H
ATOM    395 HG22 ILE X  26       9.186  17.958  29.263  1.00  0.00           H
ATOM    396 HG23 ILE X  26      10.173  18.184  27.824  1.00  0.00           H
ATOM    397 HD11 ILE X  26      13.594  15.374  28.620  1.00  0.00           H
ATOM    398 HD12 ILE X  26      12.320  15.294  29.829  1.00  0.00           H
ATOM    399 HD13 ILE X  26      11.913  15.387  28.119  1.00  0.00           H
ATOM    400  N   THR X  27       9.928  21.140  29.994  0.00  0.00           N
ATOM    401  CA  THR X  27       8.685  21.481  31.008  0.00  0.00           C
ATOM    402  C   THR X  27       7.477  21.055  30.362  0.00  0.00           C
ATOM    403  O   THR X  27       7.605  20.485  29.278  0.00  0.00           O
ATOM    404  CB  THR X  27       8.661  23.020  31.267  0.00  0.00           C
ATOM    405  OG1 THR X  27       8.295  23.798  30.133  0.00  0.00           O
ATOM    406  CG2 THR X  27       9.991  23.553  31.819  0.00  0.00           C
ATOM    407  H   THR X  27      10.316  21.568  29.165  1.00  0.00           H
ATOM    408  HA  THR X  27       8.814  20.974  31.964  1.00  0.00           H
ATOM    409  HB  THR X  27       7.907  23.217  32.034  1.00  0.00           H
ATOM    410  HG1 THR X  27       8.602  24.703  30.281  1.00  0.00           H
ATOM    411 HG21 THR X  27       9.916  24.600  32.109  1.00  0.00           H
ATOM    412 HG22 THR X  27      10.296  22.994  32.703  1.00  0.00           H
ATOM    413 HG23 THR X  27      10.797  23.469  31.088  1.00  0.00           H
ATOM    414  N   THR X  28       6.291  21.290  30.911  0.00  0.00           N
ATOM    415  CA  THR X  28       5.054  20.855  30.276  0.00  0.00           C
ATOM    416  C   THR X  28       4.857  21.384  28.892  0.00  0.00           C
ATOM    417  O   THR X  28       4.329  20.707  28.012  0.00  0.00           O
ATOM    418  CB  THR X  28       3.786  21.203  31.122  0.00  0.00           C
ATOM    419  OG1 THR X  28       3.531  22.595  31.251  0.00  0.00           O
ATOM    420  CG2 THR X  28       3.799  20.594  32.532  0.00  0.00           C
ATOM    421  H   THR X  28       6.231  21.782  31.791  1.00  0.00           H
ATOM    422  HA  THR X  28       5.073  19.766  30.217  1.00  0.00           H
ATOM    423  HB  THR X  28       2.917  20.786  30.606  1.00  0.00           H
ATOM    424  HG1 THR X  28       2.612  22.748  30.918  1.00  0.00           H
ATOM    425 HG21 THR X  28       2.893  20.856  33.080  1.00  0.00           H
ATOM    426 HG22 THR X  28       3.833  19.507  32.480  1.00  0.00           H
ATOM    427 HG23 THR X  28       4.652  20.932  33.121  1.00  0.00           H
ATOM    428  N   LYS X  29       5.347  22.603  28.671  0.00  0.00           N
ATOM    429  CA  LYS X  29       5.307  23.177  27.352  0.00  0.00           C
ATOM    430  C   LYS X  29       5.978  22.297  26.289  0.00  0.00           C
ATOM    431  O   LYS X  29       5.466  21.994  25.214  0.00  0.00           O
ATOM    432  CB  LYS X  29       5.866  24.615  27.360  0.00  0.00           C
ATOM    433  CG  LYS X  29       5.053  25.587  28.235  0.00  0.00           C
ATOM    434  CD  LYS X  29       5.590  27.027  28.182  0.00  0.00           C
ATOM    435  CE  LYS X  29       4.776  27.997  29.061  0.00  0.00           C
ATOM    436  NZ  LYS X  29       5.295  29.374  29.003  0.00  0.00           N
ATOM    437  H   LYS X  29       5.751  23.130  29.432  1.00  0.00           H
ATOM    438  HA  LYS X  29       4.251  23.181  27.084  1.00  0.00           H
ATOM    439  HB3 LYS X  29       5.876  24.993  26.335  1.00  0.00           H
ATOM    440  HB2 LYS X  29       6.908  24.606  27.686  1.00  0.00           H
ATOM    441  HG3 LYS X  29       5.056  25.242  29.270  1.00  0.00           H
ATOM    442  HG2 LYS X  29       4.009  25.573  27.915  1.00  0.00           H
ATOM    443  HD3 LYS X  29       5.582  27.374  27.148  1.00  0.00           H
ATOM    444  HD2 LYS X  29       6.634  27.031  28.498  1.00  0.00           H
ATOM    445  HE3 LYS X  29       4.788  27.661  30.100  1.00  0.00           H
ATOM    446  HE2 LYS X  29       3.732  28.003  28.746  1.00  0.00           H
ATOM    447  HZ1 LYS X  29       4.738  29.972  29.588  1.00  0.00           H
ATOM    448  HZ2 LYS X  29       6.244  29.416  29.330  1.00  0.00           H
ATOM    449  HZ3 LYS X  29       5.258  29.734  28.066  1.00  0.00           H
ATOM    450  N   GLU X  30       7.174  21.864  26.665  0.00  0.00           N
ATOM    451  CA  GLU X  30       7.925  21.029  25.788  0.00  0.00           C
ATOM    452  C   GLU X  30       7.372  19.712  25.590  0.00  0.00           C
ATOM    453  O   GLU X  30       7.257  19.255  24.447  0.00  0.00           O
ATOM    454  CB  GLU X  30       9.379  21.047  26.283  0.00  0.00           C
ATOM    455  CG  GLU X  30       9.867  22.485  26.596  0.00  0.00           C
ATOM    456  CD  GLU X  30      11.354  22.579  26.869  0.00  0.00           C
ATOM    457  OE1 GLU X  30      11.676  22.763  28.057  0.00  0.00           O
ATOM    458  OE2 GLU X  30      12.131  22.549  25.892  0.00  0.00           O
ATOM    459  H   GLU X  30       7.546  22.126  27.566  1.00  0.00           H
ATOM    460  HA  GLU X  30       8.065  21.524  24.828  1.00  0.00           H
ATOM    461  HB3 GLU X  30      10.003  20.642  25.489  1.00  0.00           H
ATOM    462  HB2 GLU X  30       9.517  20.406  27.155  1.00  0.00           H
ATOM    463  HG3 GLU X  30       9.351  22.885  27.470  1.00  0.00           H
ATOM    464  HG2 GLU X  30       9.631  23.162  25.776  1.00  0.00           H
ATOM    465  N   LEU X  31       6.970  19.053  26.677  0.00  0.00           N
ATOM    466  CA  LEU X  31       6.315  17.755  26.611  0.00  0.00           C
ATOM    467  C   LEU X  31       5.050  17.789  25.739  0.00  0.00           C
ATOM    468  O   LEU X  31       4.840  16.911  24.908  0.00  0.00           O
ATOM    469  CB  LEU X  31       6.025  17.278  28.061  0.00  0.00           C
ATOM    470  CG  LEU X  31       6.101  15.749  28.305  0.00  0.00           C
ATOM    471  CD1 LEU X  31       6.203  15.435  29.813  0.00  0.00           C
ATOM    472  CD2 LEU X  31       4.970  14.946  27.632  0.00  0.00           C
ATOM    473  H   LEU X  31       7.117  19.452  27.593  1.00  0.00           H
ATOM    474  HA  LEU X  31       7.015  17.057  26.150  1.00  0.00           H
ATOM    475  HB3 LEU X  31       5.070  17.671  28.416  1.00  0.00           H
ATOM    476  HB2 LEU X  31       6.775  17.735  28.710  1.00  0.00           H
ATOM    477  HG  LEU X  31       7.041  15.411  27.866  1.00  0.00           H
ATOM    478 HD11 LEU X  31       7.025  14.749  30.013  1.00  0.00           H
ATOM    479 HD12 LEU X  31       6.392  16.331  30.404  1.00  0.00           H
ATOM    480 HD13 LEU X  31       5.298  14.983  30.219  1.00  0.00           H
ATOM    481 HD21 LEU X  31       5.361  14.282  26.862  1.00  0.00           H
ATOM    482 HD22 LEU X  31       4.416  14.320  28.332  1.00  0.00           H
ATOM    483 HD23 LEU X  31       4.234  15.583  27.152  1.00  0.00           H
ATOM    484  N   GLY X  32       4.231  18.827  25.890  0.00  0.00           N
ATOM    485  CA  GLY X  32       3.142  18.991  25.078  0.00  0.00           C
ATOM    486  C   GLY X  32       3.405  19.207  23.648  0.00  0.00           C
ATOM    487  O   GLY X  32       2.688  18.728  22.771  0.00  0.00           O
ATOM    488  H   GLY X  32       4.409  19.510  26.612  1.00  0.00           H
ATOM    489  HA3 GLY X  32       2.531  19.810  25.458  1.00  0.00           H
ATOM    490  HA2 GLY X  32       2.476  18.136  25.195  1.00  0.00           H
ATOM    491  N   THR X  33       4.526  19.873  23.380  0.00  0.00           N
ATOM    492  CA  THR X  33       4.970  20.031  22.007  0.00  0.00           C
ATOM    493  C   THR X  33       5.146  18.729  21.252  0.00  0.00           C
ATOM    494  O   THR X  33       4.682  18.530  20.133  0.00  0.00           O
ATOM    495  CB  THR X  33       6.277  20.866  21.847  0.00  0.00           C
ATOM    496  OG1 THR X  33       6.206  22.094  22.568  0.00  0.00           O
ATOM    497  CG2 THR X  33       6.589  21.238  20.382  0.00  0.00           C
ATOM    498  H   THR X  33       5.071  20.269  24.134  1.00  0.00           H
ATOM    499  HA  THR X  33       4.210  20.611  21.484  1.00  0.00           H
ATOM    500  HB  THR X  33       7.130  20.302  22.227  1.00  0.00           H
ATOM    501  HG1 THR X  33       5.934  21.910  23.488  1.00  0.00           H
ATOM    502 HG21 THR X  33       7.451  21.896  20.294  1.00  0.00           H
ATOM    503 HG22 THR X  33       6.815  20.359  19.777  1.00  0.00           H
ATOM    504 HG23 THR X  33       5.744  21.746  19.915  1.00  0.00           H
ATOM    505  N   VAL X  34       5.804  17.802  21.936  0.00  0.00           N
ATOM    506  CA  VAL X  34       6.013  16.530  21.408  0.00  0.00           C
ATOM    507  C   VAL X  34       4.807  15.705  21.207  0.00  0.00           C
ATOM    508  O   VAL X  34       4.587  15.131  20.136  0.00  0.00           O
ATOM    509  CB  VAL X  34       7.100  15.737  22.191  0.00  0.00           C
ATOM    510  CG1 VAL X  34       7.361  14.325  21.619  0.00  0.00           C
ATOM    511  CG2 VAL X  34       8.430  16.516  22.219  0.00  0.00           C
ATOM    512  H   VAL X  34       6.163  18.012  22.856  1.00  0.00           H
ATOM    513  HA  VAL X  34       6.476  16.662  20.430  1.00  0.00           H
ATOM    514  HB  VAL X  34       6.776  15.613  23.226  1.00  0.00           H
ATOM    515 HG11 VAL X  34       8.280  13.899  22.010  1.00  0.00           H
ATOM    516 HG12 VAL X  34       6.556  13.634  21.869  1.00  0.00           H
ATOM    517 HG13 VAL X  34       7.462  14.347  20.533  1.00  0.00           H
ATOM    518 HG21 VAL X  34       9.214  15.932  22.696  1.00  0.00           H
ATOM    519 HG22 VAL X  34       8.776  16.758  21.214  1.00  0.00           H
ATOM    520 HG23 VAL X  34       8.345  17.448  22.776  1.00  0.00           H
ATOM    521  N   MET X  35       3.974  15.640  22.247  0.00  0.00           N
ATOM    522  CA  MET X  35       2.694  14.981  22.125  0.00  0.00           C
ATOM    523  C   MET X  35       1.752  15.422  21.080  0.00  0.00           C
ATOM    524  O   MET X  35       1.164  14.622  20.361  0.00  0.00           O
ATOM    525  CB  MET X  35       1.974  14.965  23.482  0.00  0.00           C
ATOM    526  CG  MET X  35       2.713  14.142  24.542  0.00  0.00           C
ATOM    527  SD  MET X  35       1.648  13.677  25.919  0.00  0.00           S
ATOM    528  CE  MET X  35       0.826  12.216  25.232  0.00  0.00           C
ATOM    529  H   MET X  35       4.236  16.055  23.130  1.00  0.00           H
ATOM    530  HA  MET X  35       2.911  13.934  21.915  1.00  0.00           H
ATOM    531  HB3 MET X  35       0.966  14.562  23.364  1.00  0.00           H
ATOM    532  HB2 MET X  35       1.843  15.986  23.844  1.00  0.00           H
ATOM    533  HG3 MET X  35       3.556  14.706  24.935  1.00  0.00           H
ATOM    534  HG2 MET X  35       3.131  13.232  24.111  1.00  0.00           H
ATOM    535  HE1 MET X  35       0.132  11.797  25.959  1.00  0.00           H
ATOM    536  HE2 MET X  35       0.268  12.482  24.338  1.00  0.00           H
ATOM    537  HE3 MET X  35       1.555  11.448  24.969  1.00  0.00           H
ATOM    538  N   ARG X  36       1.654  16.738  20.901  0.00  0.00           N
ATOM    539  CA  ARG X  36       0.960  17.222  19.854  0.00  0.00           C
ATOM    540  C   ARG X  36       1.360  16.966  18.427  0.00  0.00           C
ATOM    541  O   ARG X  36       0.569  16.892  17.491  0.00  0.00           O
ATOM    542  CB  ARG X  36       0.773  18.744  20.055  0.00  0.00           C
ATOM    543  CG  ARG X  36      -0.152  19.110  21.236  0.00  0.00           C
ATOM    544  CD  ARG X  36      -0.194  20.617  21.520  0.00  0.00           C
ATOM    545  NE  ARG X  36       1.088  21.106  22.052  0.00  0.00           N
ATOM    546  CZ  ARG X  36       1.431  22.392  22.217  0.00  0.00           C
ATOM    547  NH1 ARG X  36       0.590  23.369  21.871  0.00  0.00           N
ATOM    548  NH2 ARG X  36       2.620  22.708  22.728  0.00  0.00           N
ATOM    549  H   ARG X  36       2.099  17.371  21.551  1.00  0.00           H
ATOM    550  HA  ARG X  36      -0.046  16.815  19.954  1.00  0.00           H
ATOM    551  HB3 ARG X  36       0.330  19.186  19.160  1.00  0.00           H
ATOM    552  HB2 ARG X  36       1.749  19.222  20.161  1.00  0.00           H
ATOM    553  HG3 ARG X  36       0.221  18.614  22.132  1.00  0.00           H
ATOM    554  HG2 ARG X  36      -1.163  18.724  21.103  1.00  0.00           H
ATOM    555  HD3 ARG X  36      -1.049  20.895  22.138  1.00  0.00           H
ATOM    556  HD2 ARG X  36      -0.324  21.128  20.566  1.00  0.00           H
ATOM    557  HE  ARG X  36       1.723  20.356  22.319  1.00  0.00           H
ATOM    558 HH12 ARG X  36       0.817  24.346  21.983  1.00  0.00           H
ATOM    559 HH11 ARG X  36      -0.320  23.170  21.488  1.00  0.00           H
ATOM    560 HH22 ARG X  36       2.904  23.669  22.852  1.00  0.00           H
ATOM    561 HH21 ARG X  36       3.290  22.022  23.035  1.00  0.00           H
ATOM    562  N   SER X  37       2.677  16.809  18.286  0.00  0.00           N
ATOM    563  CA  SER X  37       3.193  16.387  17.066  0.00  0.00           C
ATOM    564  C   SER X  37       2.970  14.963  16.642  0.00  0.00           C
ATOM    565  O   SER X  37       3.141  14.494  15.514  0.00  0.00           O
ATOM    566  CB  SER X  37       4.719  16.657  17.111  0.00  0.00           C
ATOM    567  OG  SER X  37       5.005  18.036  17.330  0.00  0.00           O
ATOM    568  H   SER X  37       3.293  16.997  19.064  1.00  0.00           H
ATOM    569  HA  SER X  37       2.845  17.055  16.279  1.00  0.00           H
ATOM    570  HB3 SER X  37       5.180  16.367  16.164  1.00  0.00           H
ATOM    571  HB2 SER X  37       5.211  16.058  17.877  1.00  0.00           H
ATOM    572  HG  SER X  37       4.844  18.233  18.270  1.00  0.00           H
ATOM    573  N   LEU X  38       2.580  14.236  17.685  0.00  0.00           N
ATOM    574  CA  LEU X  38       2.215  12.923  17.504  0.00  0.00           C
ATOM    575  C   LEU X  38       0.714  12.736  17.560  0.00  0.00           C
ATOM    576  O   LEU X  38       0.165  11.685  17.880  0.00  0.00           O
ATOM    577  CB  LEU X  38       2.906  12.077  18.611  0.00  0.00           C
ATOM    578  CG  LEU X  38       4.453  12.038  18.544  0.00  0.00           C
ATOM    579  CD1 LEU X  38       5.044  11.383  19.810  0.00  0.00           C
ATOM    580  CD2 LEU X  38       4.973  11.376  17.251  0.00  0.00           C
ATOM    581  H   LEU X  38       2.553  14.649  18.606  1.00  0.00           H
ATOM    582  HA  LEU X  38       2.610  12.545  16.561  1.00  0.00           H
ATOM    583  HB3 LEU X  38       2.546  11.047  18.571  1.00  0.00           H
ATOM    584  HB2 LEU X  38       2.592  12.454  19.586  1.00  0.00           H
ATOM    585  HG  LEU X  38       4.812  13.067  18.542  1.00  0.00           H
ATOM    586 HD11 LEU X  38       5.503  10.414  19.611  1.00  0.00           H
ATOM    587 HD12 LEU X  38       5.812  12.020  20.248  1.00  0.00           H
ATOM    588 HD13 LEU X  38       4.290  11.219  20.580  1.00  0.00           H
ATOM    589 HD21 LEU X  38       5.328  12.132  16.549  1.00  0.00           H
ATOM    590 HD22 LEU X  38       5.809  10.698  17.429  1.00  0.00           H
ATOM    591 HD23 LEU X  38       4.200  10.799  16.742  1.00  0.00           H
ATOM    592  N   GLY X  39      -0.009  13.753  17.105  0.00  0.00           N
ATOM    593  CA  GLY X  39      -1.313  13.624  17.142  0.00  0.00           C
ATOM    594  C   GLY X  39      -2.306  13.492  18.243  0.00  0.00           C
ATOM    595  O   GLY X  39      -3.384  12.901  18.185  0.00  0.00           O
ATOM    596  H   GLY X  39       0.449  14.581  16.750  1.00  0.00           H
ATOM    597  HA3 GLY X  39      -1.577  12.880  16.390  1.00  0.00           H
ATOM    598  HA2 GLY X  39      -1.722  14.346  16.435  1.00  0.00           H
ATOM    599  N   GLN X  40      -1.827  13.989  19.375  0.00  0.00           N
ATOM    600  CA  GLN X  40      -2.510  14.256  20.566  0.00  0.00           C
ATOM    601  C   GLN X  40      -2.819  15.358  21.130  0.00  0.00           C
ATOM    602  O   GLN X  40      -2.069  16.254  20.745  0.00  0.00           O
ATOM    603  CB  GLN X  40      -1.726  13.354  21.579  0.00  0.00           C
ATOM    604  CG  GLN X  40      -2.029  11.842  21.430  0.00  0.00           C
ATOM    605  CD  GLN X  40      -1.120  10.975  22.297  0.00  0.00           C
ATOM    606  OE1 GLN X  40       0.094  10.955  22.113  0.00  0.00           O
ATOM    607  NE2 GLN X  40      -1.687  10.236  23.241  0.00  0.00           N
ATOM    608  H   GLN X  40      -0.848  14.225  19.449  1.00  0.00           H
ATOM    609  HA  GLN X  40      -3.439  13.690  20.502  1.00  0.00           H
ATOM    610  HB3 GLN X  40      -1.900  13.615  22.613  1.00  0.00           H
ATOM    611  HB2 GLN X  40      -0.656  13.503  21.471  1.00  0.00           H
ATOM    612  HG3 GLN X  40      -1.880  11.519  20.400  1.00  0.00           H
ATOM    613  HG2 GLN X  40      -3.075  11.643  21.664  1.00  0.00           H
ATOM    614 HE22 GLN X  40      -1.129   9.633  23.828  1.00  0.00           H
ATOM    615 HE21 GLN X  40      -2.688  10.245  23.383  1.00  0.00           H
ATOM    616  N   ASN X  41      -3.862  15.573  21.928  0.00  0.00           N
ATOM    617  CA  ASN X  41      -4.168  16.813  22.531  0.00  0.00           C
ATOM    618  C   ASN X  41      -4.438  16.875  24.069  0.00  0.00           C
ATOM    619  O   ASN X  41      -5.122  17.697  24.689  0.00  0.00           O
ATOM    620  CB  ASN X  41      -5.435  17.352  21.799  0.00  0.00           C
ATOM    621  CG  ASN X  41      -5.623  18.878  21.842  0.00  0.00           C
ATOM    622  OD1 ASN X  41      -4.664  19.646  21.860  0.00  0.00           O
ATOM    623  ND2 ASN X  41      -6.867  19.342  21.819  0.00  0.00           N
ATOM    624  H   ASN X  41      -4.499  14.819  22.138  1.00  0.00           H
ATOM    625  HA  ASN X  41      -3.395  17.537  22.274  1.00  0.00           H
ATOM    626  HB3 ASN X  41      -6.332  16.841  22.154  1.00  0.00           H
ATOM    627  HB2 ASN X  41      -5.364  17.121  20.734  1.00  0.00           H
ATOM    628 HD22 ASN X  41      -7.048  20.336  21.834  1.00  0.00           H
ATOM    629 HD21 ASN X  41      -7.661  18.716  21.789  1.00  0.00           H
ATOM    630  N   PRO X  42      -3.595  16.054  24.677  0.00  0.00           N
ATOM    631  CA  PRO X  42      -3.121  16.543  25.993  0.00  0.00           C
ATOM    632  C   PRO X  42      -3.081  17.666  26.719  0.00  0.00           C
ATOM    633  O   PRO X  42      -2.364  18.616  26.392  0.00  0.00           O
ATOM    634  CB  PRO X  42      -1.759  15.813  26.023  0.00  0.00           C
ATOM    635  CG  PRO X  42      -1.999  14.473  25.306  0.00  0.00           C
ATOM    636  CD  PRO X  42      -3.394  14.606  24.682  0.00  0.00           C
ATOM    637  HA  PRO X  42      -3.674  15.887  26.665  1.00  0.00           H
ATOM    638  HB3 PRO X  42      -1.381  15.660  27.036  1.00  0.00           H
ATOM    639  HB2 PRO X  42      -1.006  16.390  25.485  1.00  0.00           H
ATOM    640  HG3 PRO X  42      -1.954  13.623  25.988  1.00  0.00           H
ATOM    641  HG2 PRO X  42      -1.223  14.334  24.556  1.00  0.00           H
ATOM    642  HD2 PRO X  42      -3.542  14.052  23.766  1.00  0.00           H
ATOM    643  HD3 PRO X  42      -4.135  14.179  25.362  1.00  0.00           H
ATOM    644  N   THR X  43      -4.045  17.802  27.634  0.00  0.00           N
ATOM    645  CA  THR X  43      -4.269  18.967  28.484  0.00  0.00           C
ATOM    646  C   THR X  43      -3.052  19.434  29.243  0.00  0.00           C
ATOM    647  O   THR X  43      -2.140  18.590  29.320  0.00  0.00           O
ATOM    648  CB  THR X  43      -5.501  18.813  29.426  0.00  0.00           C
ATOM    649  OG1 THR X  43      -5.252  18.148  30.651  0.00  0.00           O
ATOM    650  CG2 THR X  43      -6.751  18.231  28.749  0.00  0.00           C
ATOM    651  H   THR X  43      -4.705  17.052  27.787  1.00  0.00           H
ATOM    652  HA  THR X  43      -4.516  19.780  27.801  1.00  0.00           H
ATOM    653  HB  THR X  43      -5.781  19.827  29.720  1.00  0.00           H
ATOM    654  HG1 THR X  43      -6.107  17.922  31.038  1.00  0.00           H
ATOM    655 HG21 THR X  43      -7.619  18.272  29.407  1.00  0.00           H
ATOM    656 HG22 THR X  43      -7.001  18.793  27.849  1.00  0.00           H
ATOM    657 HG23 THR X  43      -6.612  17.191  28.456  1.00  0.00           H
ATOM    658  N   GLU X  44      -3.015  20.612  29.831  0.00  0.00           N
ATOM    659  CA  GLU X  44      -1.886  20.832  30.635  0.00  0.00           C
ATOM    660  C   GLU X  44      -1.846  20.046  31.923  0.00  0.00           C
ATOM    661  O   GLU X  44      -0.791  19.589  32.350  0.00  0.00           O
ATOM    662  CB  GLU X  44      -1.817  22.340  30.993  0.00  0.00           C
ATOM    663  CG  GLU X  44      -1.359  23.271  29.847  0.00  0.00           C
ATOM    664  CD  GLU X  44       0.123  23.153  29.472  0.00  0.00           C
ATOM    665  OE1 GLU X  44       0.962  22.887  30.361  0.00  0.00           O
ATOM    666  OE2 GLU X  44       0.429  23.398  28.290  0.00  0.00           O
ATOM    667  H   GLU X  44      -3.764  21.273  29.686  1.00  0.00           H
ATOM    668  HA  GLU X  44      -0.980  20.644  30.059  1.00  0.00           H
ATOM    669  HB3 GLU X  44      -1.151  22.497  31.845  1.00  0.00           H
ATOM    670  HB2 GLU X  44      -2.793  22.679  31.344  1.00  0.00           H
ATOM    671  HG3 GLU X  44      -1.537  24.307  30.138  1.00  0.00           H
ATOM    672  HG2 GLU X  44      -1.971  23.097  28.961  1.00  0.00           H
ATOM    673  N   ALA X  45      -3.012  19.811  32.523  0.00  0.00           N
ATOM    674  CA  ALA X  45      -3.093  19.004  33.599  0.00  0.00           C
ATOM    675  C   ALA X  45      -2.640  17.559  33.376  0.00  0.00           C
ATOM    676  O   ALA X  45      -1.903  16.984  34.170  0.00  0.00           O
ATOM    677  CB  ALA X  45      -4.534  19.029  34.134  0.00  0.00           C
ATOM    678  H   ALA X  45      -3.856  20.241  32.173  1.00  0.00           H
ATOM    679  HA  ALA X  45      -2.478  19.433  34.390  1.00  0.00           H
ATOM    680  HB1 ALA X  45      -4.629  18.406  35.024  1.00  0.00           H
ATOM    681  HB2 ALA X  45      -4.838  20.038  34.415  1.00  0.00           H
ATOM    682  HB3 ALA X  45      -5.249  18.656  33.400  1.00  0.00           H
ATOM    683  N   GLU X  46      -3.028  16.992  32.235  0.00  0.00           N
ATOM    684  CA  GLU X  46      -2.561  15.741  31.883  0.00  0.00           C
ATOM    685  C   GLU X  46      -1.067  15.652  31.681  0.00  0.00           C
ATOM    686  O   GLU X  46      -0.443  14.700  32.139  0.00  0.00           O
ATOM    687  CB  GLU X  46      -3.292  15.261  30.606  0.00  0.00           C
ATOM    688  CG  GLU X  46      -4.762  14.851  30.848  0.00  0.00           C
ATOM    689  CD  GLU X  46      -5.508  14.454  29.575  0.00  0.00           C
ATOM    690  OE1 GLU X  46      -5.195  14.986  28.492  0.00  0.00           O
ATOM    691  OE2 GLU X  46      -6.420  13.610  29.684  0.00  0.00           O
ATOM    692  H   GLU X  46      -3.666  17.479  31.621  1.00  0.00           H
ATOM    693  HA  GLU X  46      -2.837  15.044  32.674  1.00  0.00           H
ATOM    694  HB3 GLU X  46      -2.767  14.408  30.171  1.00  0.00           H
ATOM    695  HB2 GLU X  46      -3.247  16.045  29.849  1.00  0.00           H
ATOM    696  HG3 GLU X  46      -5.313  15.657  31.329  1.00  0.00           H
ATOM    697  HG2 GLU X  46      -4.788  14.013  31.546  1.00  0.00           H
ATOM    698  N   LEU X  47      -0.458  16.672  31.079  0.00  0.00           N
ATOM    699  CA  LEU X  47       0.893  16.754  30.965  0.00  0.00           C
ATOM    700  C   LEU X  47       1.649  16.800  32.326  0.00  0.00           C
ATOM    701  O   LEU X  47       2.655  16.118  32.493  0.00  0.00           O
ATOM    702  CB  LEU X  47       1.282  17.964  30.090  0.00  0.00           C
ATOM    703  CG  LEU X  47       0.947  17.768  28.601  0.00  0.00           C
ATOM    704  CD1 LEU X  47       1.059  19.093  27.839  0.00  0.00           C
ATOM    705  CD2 LEU X  47       1.795  16.657  27.970  0.00  0.00           C
ATOM    706  H   LEU X  47      -1.004  17.425  30.685  1.00  0.00           H
ATOM    707  HA  LEU X  47       1.220  15.847  30.455  1.00  0.00           H
ATOM    708  HB3 LEU X  47       2.353  18.159  30.181  1.00  0.00           H
ATOM    709  HB2 LEU X  47       0.796  18.861  30.472  1.00  0.00           H
ATOM    710  HG  LEU X  47      -0.093  17.454  28.517  1.00  0.00           H
ATOM    711 HD11 LEU X  47       0.585  19.022  26.859  1.00  0.00           H
ATOM    712 HD12 LEU X  47       0.570  19.908  28.373  1.00  0.00           H
ATOM    713 HD13 LEU X  47       2.100  19.377  27.702  1.00  0.00           H
ATOM    714 HD21 LEU X  47       2.237  16.950  27.021  1.00  0.00           H
ATOM    715 HD22 LEU X  47       2.611  16.343  28.622  1.00  0.00           H
ATOM    716 HD23 LEU X  47       1.181  15.777  27.782  1.00  0.00           H
ATOM    717  N   GLN X  48       1.122  17.532  33.304  0.00  0.00           N
ATOM    718  CA  GLN X  48       1.627  17.517  34.591  0.00  0.00           C
ATOM    719  C   GLN X  48       1.610  16.206  35.294  0.00  0.00           C
ATOM    720  O   GLN X  48       2.602  15.865  35.930  0.00  0.00           O
ATOM    721  CB  GLN X  48       1.384  18.759  35.476  0.00  0.00           C
ATOM    722  CG  GLN X  48      -0.070  19.145  35.734  0.00  0.00           C
ATOM    723  CD  GLN X  48      -0.216  20.228  36.802  0.00  0.00           C
ATOM    724  OE1 GLN X  48       0.287  20.091  37.915  0.00  0.00           O
ATOM    725  NE2 GLN X  48      -0.923  21.309  36.496  0.00  0.00           N
ATOM    726  H   GLN X  48       0.326  18.125  33.118  1.00  0.00           H
ATOM    727  HA  GLN X  48       2.693  17.634  34.397  1.00  0.00           H
ATOM    728  HB3 GLN X  48       1.908  19.615  35.050  1.00  0.00           H
ATOM    729  HB2 GLN X  48       1.870  18.580  36.437  1.00  0.00           H
ATOM    730  HG3 GLN X  48      -0.651  18.277  36.043  1.00  0.00           H
ATOM    731  HG2 GLN X  48      -0.466  19.507  34.795  1.00  0.00           H
ATOM    732 HE22 GLN X  48      -1.054  22.047  37.173  1.00  0.00           H
ATOM    733 HE21 GLN X  48      -1.331  21.426  35.579  1.00  0.00           H
ATOM    734  N   ASP X  49       0.568  15.395  35.124  0.00  0.00           N
ATOM    735  CA  ASP X  49       0.527  14.096  35.611  0.00  0.00           C
ATOM    736  C   ASP X  49       1.634  13.188  35.041  0.00  0.00           C
ATOM    737  O   ASP X  49       2.238  12.439  35.801  0.00  0.00           O
ATOM    738  CB  ASP X  49      -0.858  13.406  35.655  0.00  0.00           C
ATOM    739  CG  ASP X  49      -1.912  14.088  36.528  0.00  0.00           C
ATOM    740  OD1 ASP X  49      -1.540  14.794  37.487  0.00  0.00           O
ATOM    741  OD2 ASP X  49      -3.107  13.789  36.328  0.00  0.00           O
ATOM    742  H   ASP X  49      -0.246  15.717  34.619  1.00  0.00           H
ATOM    743  HA  ASP X  49       0.779  14.346  36.397  1.00  0.00           H
ATOM    744  HB3 ASP X  49      -0.739  12.381  36.010  1.00  0.00           H
ATOM    745  HB2 ASP X  49      -1.238  13.354  34.634  1.00  0.00           H
ATOM    746  N   MET X  50       1.957  13.298  33.754  0.00  0.00           N
ATOM    747  CA  MET X  50       3.019  12.670  33.194  0.00  0.00           C
ATOM    748  C   MET X  50       4.359  12.942  33.935  0.00  0.00           C
ATOM    749  O   MET X  50       5.148  12.077  34.341  0.00  0.00           O
ATOM    750  CB  MET X  50       3.093  12.906  31.676  0.00  0.00           C
ATOM    751  CG  MET X  50       1.914  12.244  30.945  0.00  0.00           C
ATOM    752  SD  MET X  50       1.873  12.511  29.162  0.00  0.00           S
ATOM    753  CE  MET X  50       3.308  11.538  28.627  0.00  0.00           C
ATOM    754  H   MET X  50       1.398  13.874  33.141  1.00  0.00           H
ATOM    755  HA  MET X  50       2.827  11.598  33.257  1.00  0.00           H
ATOM    756  HB3 MET X  50       4.024  12.483  31.300  1.00  0.00           H
ATOM    757  HB2 MET X  50       3.139  13.965  31.433  1.00  0.00           H
ATOM    758  HG3 MET X  50       0.970  12.613  31.344  1.00  0.00           H
ATOM    759  HG2 MET X  50       1.917  11.168  31.125  1.00  0.00           H
ATOM    760  HE1 MET X  50       3.385  11.552  27.540  1.00  0.00           H
ATOM    761  HE2 MET X  50       4.233  11.947  29.033  1.00  0.00           H
ATOM    762  HE3 MET X  50       3.214  10.501  28.951  1.00  0.00           H
ATOM    763  N   ILE X  51       4.571  14.247  34.095  0.00  0.00           N
ATOM    764  CA  ILE X  51       5.782  14.602  34.806  0.00  0.00           C
ATOM    765  C   ILE X  51       5.868  14.186  36.249  0.00  0.00           C
ATOM    766  O   ILE X  51       6.898  13.831  36.847  0.00  0.00           O
ATOM    767  CB  ILE X  51       6.005  16.158  34.709  0.00  0.00           C
ATOM    768  CG1 ILE X  51       6.194  16.594  33.233  0.00  0.00           C
ATOM    769  CG2 ILE X  51       7.162  16.725  35.572  0.00  0.00           C
ATOM    770  CD1 ILE X  51       6.328  18.109  33.009  0.00  0.00           C
ATOM    771  H   ILE X  51       3.907  14.915  33.730  1.00  0.00           H
ATOM    772  HA  ILE X  51       6.626  14.163  34.275  1.00  0.00           H
ATOM    773  HB  ILE X  51       5.092  16.640  35.063  1.00  0.00           H
ATOM    774 HG13 ILE X  51       5.363  16.238  32.626  1.00  0.00           H
ATOM    775 HG12 ILE X  51       7.080  16.112  32.822  1.00  0.00           H
ATOM    776 HG21 ILE X  51       7.299  17.793  35.419  1.00  0.00           H
ATOM    777 HG22 ILE X  51       6.976  16.610  36.640  1.00  0.00           H
ATOM    778 HG23 ILE X  51       8.108  16.236  35.342  1.00  0.00           H
ATOM    779 HD11 ILE X  51       5.964  18.384  32.020  1.00  0.00           H
ATOM    780 HD12 ILE X  51       5.762  18.678  33.746  1.00  0.00           H
ATOM    781 HD13 ILE X  51       7.371  18.425  33.066  1.00  0.00           H
ATOM    782  N   ASN X  52       4.662  14.213  36.815  0.00  0.00           N
ATOM    783  CA  ASN X  52       4.593  13.872  38.255  0.00  0.00           C
ATOM    784  C   ASN X  52       5.009  12.471  38.587  0.00  0.00           C
ATOM    785  O   ASN X  52       5.587  12.151  39.640  0.00  0.00           O
ATOM    786  CB  ASN X  52       3.244  14.328  38.915  0.00  0.00           C
ATOM    787  CG  ASN X  52       2.172  13.287  39.304  0.00  0.00           C
ATOM    788  OD1 ASN X  52       2.433  12.321  40.018  0.00  0.00           O
ATOM    789  ND2 ASN X  52       0.914  13.507  38.944  0.00  0.00           N
ATOM    790  H   ASN X  52       3.851  14.458  36.265  1.00  0.00           H
ATOM    791  HA  ASN X  52       5.338  14.508  38.732  1.00  0.00           H
ATOM    792  HB3 ASN X  52       2.798  15.152  38.361  1.00  0.00           H
ATOM    793  HB2 ASN X  52       3.511  14.775  39.874  1.00  0.00           H
ATOM    794 HD22 ASN X  52       0.190  12.862  39.223  1.00  0.00           H
ATOM    795 HD21 ASN X  52       0.616  14.316  38.410  1.00  0.00           H
ATOM    796  N   GLU X  53       4.752  11.615  37.600  0.00  0.00           N
ATOM    797  CA  GLU X  53       5.103  10.203  37.759  0.00  0.00           C
ATOM    798  C   GLU X  53       6.529   9.934  37.966  0.00  0.00           C
ATOM    799  O   GLU X  53       6.908   9.035  38.720  0.00  0.00           O
ATOM    800  CB  GLU X  53       4.459   9.321  36.666  0.00  0.00           C
ATOM    801  CG  GLU X  53       2.938   9.136  36.872  0.00  0.00           C
ATOM    802  CD  GLU X  53       2.310   8.136  35.906  0.00  0.00           C
ATOM    803  OE1 GLU X  53       1.354   8.509  35.199  0.00  0.00           O
ATOM    804  OE2 GLU X  53       2.737   6.964  35.912  0.00  0.00           O
ATOM    805  H   GLU X  53       4.318  11.942  36.748  1.00  0.00           H
ATOM    806  HA  GLU X  53       4.631   9.908  38.696  1.00  0.00           H
ATOM    807  HB3 GLU X  53       4.943   8.342  36.645  1.00  0.00           H
ATOM    808  HB2 GLU X  53       4.629   9.757  35.682  1.00  0.00           H
ATOM    809  HG3 GLU X  53       2.429  10.096  36.787  1.00  0.00           H
ATOM    810  HG2 GLU X  53       2.742   8.782  37.885  1.00  0.00           H
ATOM    811  N   VAL X  54       7.359  10.770  37.347  0.00  0.00           N
ATOM    812  CA  VAL X  54       8.784  10.758  37.464  0.00  0.00           C
ATOM    813  C   VAL X  54       9.558  11.940  38.113  0.00  0.00           C
ATOM    814  O   VAL X  54      10.782  12.071  38.005  0.00  0.00           O
ATOM    815  CB  VAL X  54       9.291  10.538  36.001  0.00  0.00           C
ATOM    816  CG1 VAL X  54       9.221  11.770  35.089  0.00  0.00           C
ATOM    817  CG2 VAL X  54      10.653   9.852  35.883  0.00  0.00           C
ATOM    818  H   VAL X  54       6.993  11.486  36.736  1.00  0.00           H
ATOM    819  HA  VAL X  54       9.113   9.813  37.897  1.00  0.00           H
ATOM    820  HB  VAL X  54       8.627   9.800  35.557  1.00  0.00           H
ATOM    821 HG11 VAL X  54       9.447  11.493  34.058  1.00  0.00           H
ATOM    822 HG12 VAL X  54       8.230  12.225  35.090  1.00  0.00           H
ATOM    823 HG13 VAL X  54       9.940  12.529  35.393  1.00  0.00           H
ATOM    824 HG21 VAL X  54      10.872   9.616  34.843  1.00  0.00           H
ATOM    825 HG22 VAL X  54      11.466  10.472  36.256  1.00  0.00           H
ATOM    826 HG23 VAL X  54      10.649   8.914  36.435  1.00  0.00           H
ATOM    827  N   ASP X  55       8.794  12.801  38.778  0.00  0.00           N
ATOM    828  CA  ASP X  55       9.340  13.931  39.359  0.00  0.00           C
ATOM    829  C   ASP X  55       9.437  13.526  40.890  0.00  0.00           C
ATOM    830  O   ASP X  55       8.592  13.721  41.745  0.00  0.00           O
ATOM    831  CB  ASP X  55       8.313  15.077  39.184  0.00  0.00           C
ATOM    832  CG  ASP X  55       8.654  16.448  39.740  0.00  0.00           C
ATOM    833  OD1 ASP X  55       7.708  17.256  39.841  0.00  0.00           O
ATOM    834  OD2 ASP X  55       9.831  16.756  39.985  0.00  0.00           O
ATOM    835  H   ASP X  55       7.802  12.633  38.864  1.00  0.00           H
ATOM    836  HA  ASP X  55      10.214  14.380  38.888  1.00  0.00           H
ATOM    837  HB3 ASP X  55       7.350  14.772  39.593  1.00  0.00           H
ATOM    838  HB2 ASP X  55       8.207  15.273  38.122  1.00  0.00           H
ATOM    839  N   ALA X  56      10.575  12.874  41.052  0.00  0.00           N
ATOM    840  CA  ALA X  56      11.089  12.485  42.319  0.00  0.00           C
ATOM    841  C   ALA X  56      11.206  13.693  43.334  0.00  0.00           C
ATOM    842  O   ALA X  56      10.700  13.754  44.449  0.00  0.00           O
ATOM    843  CB  ALA X  56      12.416  11.730  42.149  0.00  0.00           C
ATOM    844  H   ALA X  56      11.132  12.624  40.247  1.00  0.00           H
ATOM    845  HA  ALA X  56      10.361  11.796  42.746  1.00  0.00           H
ATOM    846  HB1 ALA X  56      12.821  11.434  43.117  1.00  0.00           H
ATOM    847  HB2 ALA X  56      12.283  10.824  41.557  1.00  0.00           H
ATOM    848  HB3 ALA X  56      13.169  12.346  41.652  1.00  0.00           H
ATOM    849  N   ASP X  57      11.940  14.687  42.836  0.00  0.00           N
ATOM    850  CA  ASP X  57      12.036  15.833  43.694  0.00  0.00           C
ATOM    851  C   ASP X  57      10.953  16.797  43.661  0.00  0.00           C
ATOM    852  O   ASP X  57      10.933  17.783  44.395  0.00  0.00           O
ATOM    853  CB  ASP X  57      13.350  16.629  43.379  0.00  0.00           C
ATOM    854  CG  ASP X  57      14.680  15.918  43.661  0.00  0.00           C
ATOM    855  OD1 ASP X  57      14.711  14.925  44.416  0.00  0.00           O
ATOM    856  OD2 ASP X  57      15.721  16.458  43.236  0.00  0.00           O
ATOM    857  H   ASP X  57      12.371  14.591  41.927  1.00  0.00           H
ATOM    858  HA  ASP X  57      12.290  15.550  44.716  1.00  0.00           H
ATOM    859  HB3 ASP X  57      13.385  17.555  43.956  1.00  0.00           H
ATOM    860  HB2 ASP X  57      13.334  16.908  42.324  1.00  0.00           H
ATOM    861  N   GLY X  58       9.952  16.485  42.838  0.00  0.00           N
ATOM    862  CA  GLY X  58       8.755  17.355  43.004  0.00  0.00           C
ATOM    863  C   GLY X  58       8.833  18.741  42.673  0.00  0.00           C
ATOM    864  O   GLY X  58       8.203  19.634  43.245  0.00  0.00           O
ATOM    865  H   GLY X  58      10.053  15.721  42.185  1.00  0.00           H
ATOM    866  HA3 GLY X  58       8.383  17.256  44.024  1.00  0.00           H
ATOM    867  HA2 GLY X  58       7.916  16.910  42.469  1.00  0.00           H
ATOM    868  N   ASN X  59       9.674  18.977  41.671  0.00  0.00           N
ATOM    869  CA  ASN X  59       9.919  20.462  41.269  0.00  0.00           C
ATOM    870  C   ASN X  59       8.938  20.952  40.135  0.00  0.00           C
ATOM    871  O   ASN X  59       8.737  22.153  39.922  0.00  0.00           O
ATOM    872  CB  ASN X  59      11.407  20.865  41.116  0.00  0.00           C
ATOM    873  CG  ASN X  59      12.002  20.677  39.719  0.00  0.00           C
ATOM    874  OD1 ASN X  59      12.714  19.710  39.470  0.00  0.00           O
ATOM    875  ND2 ASN X  59      11.756  21.607  38.804  0.00  0.00           N
ATOM    876  H   ASN X  59      10.127  18.207  41.200  1.00  0.00           H
ATOM    877  HA  ASN X  59       9.482  20.967  42.130  1.00  0.00           H
ATOM    878  HB3 ASN X  59      12.015  20.348  41.857  1.00  0.00           H
ATOM    879  HB2 ASN X  59      11.496  21.926  41.354  1.00  0.00           H
ATOM    880 HD22 ASN X  59      12.027  21.436  37.831  1.00  0.00           H
ATOM    881 HD21 ASN X  59      11.185  22.414  39.008  1.00  0.00           H
ATOM    882  N   GLY X  60       8.331  19.992  39.430  0.00  0.00           N
ATOM    883  CA  GLY X  60       7.511  20.186  38.379  0.00  0.00           C
ATOM    884  C   GLY X  60       8.133  20.170  37.003  0.00  0.00           C
ATOM    885  O   GLY X  60       7.626  20.773  36.057  0.00  0.00           O
ATOM    886  H   GLY X  60       8.472  19.022  39.673  1.00  0.00           H
ATOM    887  HA3 GLY X  60       6.969  21.122  38.516  1.00  0.00           H
ATOM    888  HA2 GLY X  60       6.704  19.456  38.416  1.00  0.00           H
ATOM    889  N   THR X  61       9.324  19.579  36.924  0.00  0.00           N
ATOM    890  CA  THR X  61       9.964  19.479  35.586  0.00  0.00           C
ATOM    891  C   THR X  61      10.781  18.137  35.482  0.00  0.00           C
ATOM    892  O   THR X  61      11.172  17.580  36.506  0.00  0.00           O
ATOM    893  CB  THR X  61      10.870  20.708  35.362  0.00  0.00           C
ATOM    894  OG1 THR X  61      12.049  20.698  36.161  0.00  0.00           O
ATOM    895  CG2 THR X  61      10.253  22.109  35.509  0.00  0.00           C
ATOM    896  H   THR X  61       9.763  19.216  37.759  1.00  0.00           H
ATOM    897  HA  THR X  61       9.182  19.469  34.827  1.00  0.00           H
ATOM    898  HB  THR X  61      11.076  20.620  34.307  1.00  0.00           H
ATOM    899  HG1 THR X  61      12.466  19.828  36.093  1.00  0.00           H
ATOM    900 HG21 THR X  61      10.965  22.884  35.225  1.00  0.00           H
ATOM    901 HG22 THR X  61       9.384  22.227  34.863  1.00  0.00           H
ATOM    902 HG23 THR X  61       9.943  22.319  36.534  1.00  0.00           H
ATOM    903  N   ILE X  62      11.183  17.781  34.268  0.00  0.00           N
ATOM    904  CA  ILE X  62      12.110  16.636  34.233  0.00  0.00           C
ATOM    905  C   ILE X  62      13.552  16.792  34.344  0.00  0.00           C
ATOM    906  O   ILE X  62      13.993  17.437  33.390  0.00  0.00           O
ATOM    907  CB  ILE X  62      11.855  15.766  32.934  0.00  0.00           C
ATOM    908  CG1 ILE X  62      10.366  15.563  32.558  0.00  0.00           C
ATOM    909  CG2 ILE X  62      12.602  14.406  32.889  0.00  0.00           C
ATOM    910  CD1 ILE X  62       9.642  14.524  33.411  0.00  0.00           C
ATOM    911  H   ILE X  62      10.852  18.286  33.459  1.00  0.00           H
ATOM    912  HA  ILE X  62      11.829  16.024  35.091  1.00  0.00           H
ATOM    913  HB  ILE X  62      12.264  16.327  32.096  1.00  0.00           H
ATOM    914 HG13 ILE X  62      10.316  15.229  31.520  1.00  0.00           H
ATOM    915 HG12 ILE X  62       9.809  16.498  32.569  1.00  0.00           H
ATOM    916 HG21 ILE X  62      12.352  13.849  31.987  1.00  0.00           H
ATOM    917 HG22 ILE X  62      13.686  14.519  32.892  1.00  0.00           H
ATOM    918 HG23 ILE X  62      12.337  13.784  33.743  1.00  0.00           H
ATOM    919 HD11 ILE X  62      10.016  13.529  33.183  1.00  0.00           H
ATOM    920 HD12 ILE X  62       9.775  14.714  34.476  1.00  0.00           H
ATOM    921 HD13 ILE X  62       8.578  14.514  33.195  1.00  0.00           H
ATOM    922  N   ASP X  63      14.314  16.350  35.337  0.00  0.00           N
ATOM    923  CA  ASP X  63      15.810  16.818  34.918  0.00  0.00           C
ATOM    924  C   ASP X  63      16.537  15.451  34.683  0.00  0.00           C
ATOM    925  O   ASP X  63      15.984  14.369  34.863  0.00  0.00           O
ATOM    926  CB  ASP X  63      16.544  17.684  35.991  0.00  0.00           C
ATOM    927  CG  ASP X  63      16.803  17.181  37.413  0.00  0.00           C
ATOM    928  OD1 ASP X  63      16.329  16.109  37.821  0.00  0.00           O
ATOM    929  OD2 ASP X  63      17.528  17.909  38.125  0.00  0.00           O
ATOM    930  H   ASP X  63      13.898  15.850  36.109  1.00  0.00           H
ATOM    931  HA  ASP X  63      15.892  17.565  34.128  1.00  0.00           H
ATOM    932  HB3 ASP X  63      15.978  18.611  36.088  1.00  0.00           H
ATOM    933  HB2 ASP X  63      17.516  17.957  35.575  1.00  0.00           H
ATOM    934  N   PHE X  64      17.744  15.564  34.143  0.00  0.00           N
ATOM    935  CA  PHE X  64      18.527  14.457  33.780  0.00  0.00           C
ATOM    936  C   PHE X  64      18.257  13.150  34.405  0.00  0.00           C
ATOM    937  O   PHE X  64      17.971  12.146  33.743  0.00  0.00           O
ATOM    938  CB  PHE X  64      20.033  14.859  33.670  0.00  0.00           C
ATOM    939  CG  PHE X  64      21.026  13.712  33.515  0.00  0.00           C
ATOM    940  CD1 PHE X  64      21.097  13.005  32.295  0.00  0.00           C
ATOM    941  CD2 PHE X  64      21.750  13.229  34.627  0.00  0.00           C
ATOM    942  CE1 PHE X  64      21.899  11.876  32.191  0.00  0.00           C
ATOM    943  CE2 PHE X  64      22.547  12.099  34.501  0.00  0.00           C
ATOM    944  CZ  PHE X  64      22.622  11.426  33.288  0.00  0.00           C
ATOM    945  H   PHE X  64      18.139  16.479  33.976  1.00  0.00           H
ATOM    946  HA  PHE X  64      18.405  14.324  32.705  1.00  0.00           H
ATOM    947  HB3 PHE X  64      20.354  15.518  34.475  1.00  0.00           H
ATOM    948  HB2 PHE X  64      20.152  15.476  32.776  1.00  0.00           H
ATOM    949  HD1 PHE X  64      20.516  13.327  31.441  1.00  0.00           H
ATOM    950  HD2 PHE X  64      21.691  13.728  35.583  1.00  0.00           H
ATOM    951  HE1 PHE X  64      21.950  11.337  31.255  1.00  0.00           H
ATOM    952  HE2 PHE X  64      23.103  11.735  35.353  1.00  0.00           H
ATOM    953  HZ  PHE X  64      23.237  10.542  33.200  1.00  0.00           H
ATOM    954  N   PRO X  65      18.357  13.136  35.735  0.00  0.00           N
ATOM    955  CA  PRO X  65      18.105  11.856  36.492  0.00  0.00           C
ATOM    956  C   PRO X  65      16.678  11.416  36.240  0.00  0.00           C
ATOM    957  O   PRO X  65      16.393  10.218  36.135  0.00  0.00           O
ATOM    958  CB  PRO X  65      18.376  12.206  37.962  0.00  0.00           C
ATOM    959  CG  PRO X  65      19.395  13.325  37.879  0.00  0.00           C
ATOM    960  CD  PRO X  65      18.928  14.121  36.665  0.00  0.00           C
ATOM    961  HA  PRO X  65      18.806  11.081  36.179  1.00  0.00           H
ATOM    962  HB3 PRO X  65      18.740  11.353  38.535  1.00  0.00           H
ATOM    963  HB2 PRO X  65      17.474  12.573  38.454  1.00  0.00           H
ATOM    964  HG3 PRO X  65      20.384  12.905  37.684  1.00  0.00           H
ATOM    965  HG2 PRO X  65      19.457  13.924  38.788  1.00  0.00           H
ATOM    966  HD2 PRO X  65      18.140  14.799  36.960  1.00  0.00           H
ATOM    967  HD3 PRO X  65      19.747  14.718  36.287  1.00  0.00           H
ATOM    968  N   GLU X  66      15.718  12.392  36.248  0.00  0.00           N
ATOM    969  CA  GLU X  66      14.391  11.914  35.951  0.00  0.00           C
ATOM    970  C   GLU X  66      14.142  11.454  34.507  0.00  0.00           C
ATOM    971  O   GLU X  66      13.089  10.925  34.142  0.00  0.00           O
ATOM    972  CB  GLU X  66      13.481  13.050  36.437  0.00  0.00           C
ATOM    973  CG  GLU X  66      13.688  13.265  37.977  0.00  0.00           C
ATOM    974  CD  GLU X  66      13.047  14.504  38.561  0.00  0.00           C
ATOM    975  OE1 GLU X  66      12.772  15.425  37.775  0.00  0.00           O
ATOM    976  OE2 GLU X  66      12.908  14.536  39.805  0.00  0.00           O
ATOM    977  H   GLU X  66      15.971  13.348  36.452  1.00  0.00           H
ATOM    978  HA  GLU X  66      14.004  11.221  36.697  1.00  0.00           H
ATOM    979  HB3 GLU X  66      12.438  12.815  36.229  1.00  0.00           H
ATOM    980  HB2 GLU X  66      13.682  13.954  35.878  1.00  0.00           H
ATOM    981  HG3 GLU X  66      14.740  13.363  38.245  1.00  0.00           H
ATOM    982  HG2 GLU X  66      13.326  12.394  38.524  1.00  0.00           H
ATOM    983  N   PHE X  67      15.176  11.662  33.696  0.00  0.00           N
ATOM    984  CA  PHE X  67      15.220  11.232  32.339  0.00  0.00           C
ATOM    985  C   PHE X  67      15.611   9.800  32.242  0.00  0.00           C
ATOM    986  O   PHE X  67      15.130   9.073  31.371  0.00  0.00           O
ATOM    987  CB  PHE X  67      15.957  12.168  31.331  0.00  0.00           C
ATOM    988  CG  PHE X  67      16.125  11.539  29.948  0.00  0.00           C
ATOM    989  CD1 PHE X  67      15.001  11.393  29.105  0.00  0.00           C
ATOM    990  CD2 PHE X  67      17.307  10.832  29.629  0.00  0.00           C
ATOM    991  CE1 PHE X  67      15.060  10.561  27.996  0.00  0.00           C
ATOM    992  CE2 PHE X  67      17.349  10.010  28.510  0.00  0.00           C
ATOM    993  CZ  PHE X  67      16.225   9.862  27.706  0.00  0.00           C
ATOM    994  H   PHE X  67      15.992  12.150  34.033  1.00  0.00           H
ATOM    995  HA  PHE X  67      14.215  11.328  31.930  1.00  0.00           H
ATOM    996  HB3 PHE X  67      16.933  12.493  31.670  1.00  0.00           H
ATOM    997  HB2 PHE X  67      15.370  13.079  31.209  1.00  0.00           H
ATOM    998  HD1 PHE X  67      14.074  11.888  29.352  1.00  0.00           H
ATOM    999  HD2 PHE X  67      18.166  10.883  30.285  1.00  0.00           H
ATOM   1000  HE1 PHE X  67      14.189  10.441  27.366  1.00  0.00           H
ATOM   1001  HE2 PHE X  67      18.250   9.459  28.282  1.00  0.00           H
ATOM   1002  HZ  PHE X  67      16.260   9.212  26.844  1.00  0.00           H
ATOM   1003  N   LEU X  68      16.510   9.377  33.134  0.00  0.00           N
ATOM   1004  CA  LEU X  68      16.842   8.022  33.279  0.00  0.00           C
ATOM   1005  C   LEU X  68      15.538   7.219  33.570  0.00  0.00           C
ATOM   1006  O   LEU X  68      15.118   6.254  32.937  0.00  0.00           O
ATOM   1007  CB  LEU X  68      17.927   7.819  34.366  0.00  0.00           C
ATOM   1008  CG  LEU X  68      19.237   8.616  34.139  0.00  0.00           C
ATOM   1009  CD1 LEU X  68      20.197   8.463  35.338  0.00  0.00           C
ATOM   1010  CD2 LEU X  68      19.923   8.273  32.801  0.00  0.00           C
ATOM   1011  H   LEU X  68      16.977  10.042  33.734  1.00  0.00           H
ATOM   1012  HA  LEU X  68      17.254   7.670  32.334  1.00  0.00           H
ATOM   1013  HB3 LEU X  68      18.164   6.757  34.424  1.00  0.00           H
ATOM   1014  HB2 LEU X  68      17.517   8.074  35.343  1.00  0.00           H
ATOM   1015  HG  LEU X  68      18.978   9.674  34.102  1.00  0.00           H
ATOM   1016 HD11 LEU X  68      20.574   9.435  35.658  1.00  0.00           H
ATOM   1017 HD12 LEU X  68      19.710   8.008  36.200  1.00  0.00           H
ATOM   1018 HD13 LEU X  68      21.063   7.844  35.102  1.00  0.00           H
ATOM   1019 HD21 LEU X  68      21.008   8.206  32.891  1.00  0.00           H
ATOM   1020 HD22 LEU X  68      19.577   7.324  32.391  1.00  0.00           H
ATOM   1021 HD23 LEU X  68      19.717   9.043  32.057  1.00  0.00           H
ATOM   1022  N   SER X  69      14.884   7.773  34.578  0.00  0.00           N
ATOM   1023  CA  SER X  69      13.664   7.194  35.030  0.00  0.00           C
ATOM   1024  C   SER X  69      12.541   7.305  34.027  0.00  0.00           C
ATOM   1025  O   SER X  69      11.415   6.774  34.135  0.00  0.00           O
ATOM   1026  CB  SER X  69      13.309   7.899  36.353  0.00  0.00           C
ATOM   1027  OG  SER X  69      14.290   7.630  37.347  0.00  0.00           O
ATOM   1028  H   SER X  69      15.251   8.601  35.023  1.00  0.00           H
ATOM   1029  HA  SER X  69      13.811   6.160  35.342  1.00  0.00           H
ATOM   1030  HB3 SER X  69      12.352   7.533  36.725  1.00  0.00           H
ATOM   1031  HB2 SER X  69      13.222   8.976  36.213  1.00  0.00           H
ATOM   1032  HG  SER X  69      14.061   8.134  38.141  1.00  0.00           H
ATOM   1033  N   LEU X  70      12.829   8.107  32.972  0.00  0.00           N
ATOM   1034  CA  LEU X  70      11.948   8.025  31.884  0.00  0.00           C
ATOM   1035  C   LEU X  70      12.129   6.859  30.930  0.00  0.00           C
ATOM   1036  O   LEU X  70      11.212   6.411  30.248  0.00  0.00           O
ATOM   1037  CB  LEU X  70      11.979   9.376  31.111  0.00  0.00           C
ATOM   1038  CG  LEU X  70      10.761   9.674  30.196  0.00  0.00           C
ATOM   1039  CD1 LEU X  70       9.433   9.745  30.983  0.00  0.00           C
ATOM   1040  CD2 LEU X  70      11.002  10.953  29.365  0.00  0.00           C
ATOM   1041  H   LEU X  70      13.638   8.712  33.004  1.00  0.00           H
ATOM   1042  HA  LEU X  70      10.923   8.025  32.255  1.00  0.00           H
ATOM   1043  HB3 LEU X  70      12.875   9.420  30.494  1.00  0.00           H
ATOM   1044  HB2 LEU X  70      12.061  10.199  31.821  1.00  0.00           H
ATOM   1045  HG  LEU X  70      10.665   8.860  29.476  1.00  0.00           H
ATOM   1046 HD11 LEU X  70       8.858   8.831  30.842  1.00  0.00           H
ATOM   1047 HD12 LEU X  70       9.592   9.865  32.055  1.00  0.00           H
ATOM   1048 HD13 LEU X  70       8.789  10.568  30.673  1.00  0.00           H
ATOM   1049 HD21 LEU X  70      10.177  11.661  29.414  1.00  0.00           H
ATOM   1050 HD22 LEU X  70      11.888  11.492  29.697  1.00  0.00           H
ATOM   1051 HD23 LEU X  70      11.149  10.709  28.311  1.00  0.00           H
ATOM   1052  N   MET X  71      13.372   6.381  30.891  0.00  0.00           N
ATOM   1053  CA  MET X  71      13.647   5.221  30.214  0.00  0.00           C
ATOM   1054  C   MET X  71      12.843   4.043  30.684  0.00  0.00           C
ATOM   1055  O   MET X  71      12.161   3.426  30.036  0.00  0.00           O
ATOM   1056  CB  MET X  71      15.166   4.911  30.216  0.00  0.00           C
ATOM   1057  CG  MET X  71      16.060   5.999  29.592  0.00  0.00           C
ATOM   1058  SD  MET X  71      17.815   5.899  30.050  0.00  0.00           S
ATOM   1059  CE  MET X  71      18.156   4.150  29.715  0.00  0.00           C
ATOM   1060  H   MET X  71      14.118   6.873  31.362  1.00  0.00           H
ATOM   1061  HA  MET X  71      13.375   5.392  29.173  1.00  0.00           H
ATOM   1062  HB3 MET X  71      15.328   3.997  29.653  1.00  0.00           H
ATOM   1063  HB2 MET X  71      15.521   4.656  31.212  1.00  0.00           H
ATOM   1064  HG3 MET X  71      15.717   6.994  29.872  1.00  0.00           H
ATOM   1065  HG2 MET X  71      15.984   5.953  28.504  1.00  0.00           H
ATOM   1066  HE1 MET X  71      19.231   3.974  29.700  1.00  0.00           H
ATOM   1067  HE2 MET X  71      17.716   3.515  30.483  1.00  0.00           H
ATOM   1068  HE3 MET X  71      17.741   3.858  28.751  1.00  0.00           H
ATOM   1069  N   ALA X  72      12.941   3.968  32.002  0.00  0.00           N
ATOM   1070  CA  ALA X  72      12.220   2.996  32.653  0.00  0.00           C
ATOM   1071  C   ALA X  72      10.727   2.906  32.424  0.00  0.00           C
ATOM   1072  O   ALA X  72       9.991   1.916  32.514  0.00  0.00           O
ATOM   1073  CB  ALA X  72      12.523   3.086  34.158  0.00  0.00           C
ATOM   1074  H   ALA X  72      13.533   4.615  32.502  1.00  0.00           H
ATOM   1075  HA  ALA X  72      12.623   2.050  32.292  1.00  0.00           H
ATOM   1076  HB1 ALA X  72      12.015   2.293  34.709  1.00  0.00           H
ATOM   1077  HB2 ALA X  72      13.590   2.983  34.358  1.00  0.00           H
ATOM   1078  HB3 ALA X  72      12.193   4.038  34.578  1.00  0.00           H
ATOM   1079  N   ARG X  73      10.274   4.136  32.182  0.00  0.00           N
ATOM   1080  CA  ARG X  73       8.959   4.247  31.821  0.00  0.00           C
ATOM   1081  C   ARG X  73       8.793   3.931  30.281  0.00  0.00           C
ATOM   1082  O   ARG X  73       8.094   3.098  29.713  0.00  0.00           O
ATOM   1083  CB  ARG X  73       8.405   5.661  32.123  0.00  0.00           C
ATOM   1084  CG  ARG X  73       6.887   5.772  31.814  0.00  0.00           C
ATOM   1085  CD  ARG X  73       6.401   7.191  31.548  0.00  0.00           C
ATOM   1086  NE  ARG X  73       6.721   8.069  32.672  0.00  0.00           N
ATOM   1087  CZ  ARG X  73       6.431   9.367  32.746  0.00  0.00           C
ATOM   1088  NH1 ARG X  73       5.887  10.023  31.722  0.00  0.00           N
ATOM   1089  NH2 ARG X  73       6.693  10.002  33.876  0.00  0.00           N
ATOM   1090  H   ARG X  73      10.894   4.929  32.270  1.00  0.00           H
ATOM   1091  HA  ARG X  73       8.291   3.662  32.452  1.00  0.00           H
ATOM   1092  HB3 ARG X  73       8.941   6.415  31.548  1.00  0.00           H
ATOM   1093  HB2 ARG X  73       8.577   5.915  33.169  1.00  0.00           H
ATOM   1094  HG3 ARG X  73       6.259   5.235  32.525  1.00  0.00           H
ATOM   1095  HG2 ARG X  73       6.691   5.284  30.862  1.00  0.00           H
ATOM   1096  HD3 ARG X  73       5.310   7.176  31.505  1.00  0.00           H
ATOM   1097  HD2 ARG X  73       6.748   7.566  30.585  1.00  0.00           H
ATOM   1098  HE  ARG X  73       7.108   7.598  33.478  1.00  0.00           H
ATOM   1099 HH12 ARG X  73       5.756  11.019  31.752  1.00  0.00           H
ATOM   1100 HH11 ARG X  73       5.673   9.553  30.857  1.00  0.00           H
ATOM   1101 HH22 ARG X  73       6.253  10.912  34.064  1.00  0.00           H
ATOM   1102 HH21 ARG X  73       7.160   9.558  34.646  1.00  0.00           H
ATOM   1103  N   LYS X  74       9.583   4.776  29.615  0.00  0.00           N
ATOM   1104  CA  LYS X  74       9.669   4.333  28.262  0.00  0.00           C
ATOM   1105  C   LYS X  74      10.276   3.092  27.752  0.00  0.00           C
ATOM   1106  O   LYS X  74      10.203   2.489  26.667  0.00  0.00           O
ATOM   1107  CB  LYS X  74      10.191   5.520  27.386  0.00  0.00           C
ATOM   1108  CG  LYS X  74       9.284   5.942  26.198  0.00  0.00           C
ATOM   1109  CD  LYS X  74       9.026   4.874  25.113  0.00  0.00           C
ATOM   1110  CE  LYS X  74       8.223   5.410  23.909  0.00  0.00           C
ATOM   1111  NZ  LYS X  74       7.992   4.384  22.872  0.00  0.00           N
ATOM   1112  H   LYS X  74       9.996   5.564  30.093  1.00  0.00           H
ATOM   1113  HA  LYS X  74       8.635   4.294  27.920  1.00  0.00           H
ATOM   1114  HB3 LYS X  74      11.205   5.330  27.030  1.00  0.00           H
ATOM   1115  HB2 LYS X  74      10.290   6.421  27.990  1.00  0.00           H
ATOM   1116  HG3 LYS X  74       9.733   6.818  25.728  1.00  0.00           H
ATOM   1117  HG2 LYS X  74       8.327   6.286  26.594  1.00  0.00           H
ATOM   1118  HD3 LYS X  74       8.470   4.044  25.548  1.00  0.00           H
ATOM   1119  HD2 LYS X  74       9.981   4.469  24.773  1.00  0.00           H
ATOM   1120  HE3 LYS X  74       8.754   6.248  23.454  1.00  0.00           H
ATOM   1121  HE2 LYS X  74       7.258   5.795  24.243  1.00  0.00           H
ATOM   1122  HZ1 LYS X  74       7.500   4.792  22.095  1.00  0.00           H
ATOM   1123  HZ2 LYS X  74       8.860   4.018  22.524  1.00  0.00           H
ATOM   1124  HZ3 LYS X  74       7.429   3.617  23.204  1.00  0.00           H
ATOM   1125  N   MET X  75      11.095   2.735  28.736  0.00  0.00           N
ATOM   1126  CA  MET X  75      11.731   1.548  28.466  0.00  0.00           C
ATOM   1127  C   MET X  75      11.115   0.464  29.096  0.00  0.00           C
ATOM   1128  O   MET X  75      11.669  -0.351  29.841  0.00  0.00           O
ATOM   1129  CB  MET X  75      13.299   1.451  28.700  0.00  0.00           C
ATOM   1130  CG  MET X  75      14.180   2.375  27.827  0.00  0.00           C
ATOM   1131  SD  MET X  75      14.274   1.944  26.062  0.00  0.00           S
ATOM   1132  CE  MET X  75      13.499   3.416  25.334  0.00  0.00           C
ATOM   1133  H   MET X  75      11.090   3.309  29.506  1.00  0.00           H
ATOM   1134  HA  MET X  75      12.047   1.393  27.434  1.00  0.00           H
ATOM   1135  HB3 MET X  75      13.631   0.438  28.452  1.00  0.00           H
ATOM   1136  HB2 MET X  75      13.579   1.532  29.749  1.00  0.00           H
ATOM   1137  HG3 MET X  75      15.202   2.338  28.202  1.00  0.00           H
ATOM   1138  HG2 MET X  75      13.849   3.408  27.917  1.00  0.00           H
ATOM   1139  HE1 MET X  75      13.473   3.331  24.248  1.00  0.00           H
ATOM   1140  HE2 MET X  75      12.477   3.533  25.692  1.00  0.00           H
ATOM   1141  HE3 MET X  75      14.060   4.315  25.592  1.00  0.00           H
ATOM   1142  N   LYS X  76       9.838   0.760  29.256  0.00  0.00           N
ATOM   1143  CA  LYS X  76       8.888  -0.074  29.697  0.00  0.00           C
ATOM   1144  C   LYS X  76       7.443  -0.243  29.447  0.00  0.00           C
ATOM   1145  O   LYS X  76       6.594  -1.088  29.783  0.00  0.00           O
ATOM   1146  CB  LYS X  76       8.832  -0.264  31.277  0.00  0.00           C
ATOM   1147  CG  LYS X  76      10.011  -0.910  32.064  0.00  0.00           C
ATOM   1148  CD  LYS X  76       9.654  -1.232  33.527  0.00  0.00           C
ATOM   1149  CE  LYS X  76      10.850  -1.794  34.317  0.00  0.00           C
ATOM   1150  NZ  LYS X  76      10.497  -2.117  35.710  0.00  0.00           N
ATOM   1151  H   LYS X  76       9.503   1.687  29.039  1.00  0.00           H
ATOM   1152  HA  LYS X  76       9.318  -1.073  29.632  1.00  0.00           H
ATOM   1153  HB3 LYS X  76       8.085  -1.008  31.562  1.00  0.00           H
ATOM   1154  HB2 LYS X  76       8.381   0.609  31.736  1.00  0.00           H
ATOM   1155  HG3 LYS X  76      10.886  -0.267  32.074  1.00  0.00           H
ATOM   1156  HG2 LYS X  76      10.319  -1.832  31.568  1.00  0.00           H
ATOM   1157  HD3 LYS X  76       8.835  -1.952  33.549  1.00  0.00           H
ATOM   1158  HD2 LYS X  76       9.281  -0.328  34.012  1.00  0.00           H
ATOM   1159  HE3 LYS X  76      11.669  -1.072  34.320  1.00  0.00           H
ATOM   1160  HE2 LYS X  76      11.230  -2.695  33.833  1.00  0.00           H
ATOM   1161  HZ1 LYS X  76      11.302  -2.479  36.192  1.00  0.00           H
ATOM   1162  HZ2 LYS X  76      10.181  -1.300  36.201  1.00  0.00           H
ATOM   1163  HZ3 LYS X  76       9.776  -2.816  35.745  1.00  0.00           H
ATOM   1164  N   GLU X  77       7.075   0.834  28.753  0.00  0.00           N
ATOM   1165  CA  GLU X  77       5.743   0.788  28.369  0.00  0.00           C
ATOM   1166  C   GLU X  77       5.068   0.040  27.203  0.00  0.00           C
ATOM   1167  O   GLU X  77       3.912  -0.228  26.876  0.00  0.00           O
ATOM   1168  CB  GLU X  77       5.288   2.275  28.213  0.00  0.00           C
ATOM   1169  CG  GLU X  77       4.849   2.945  29.537  0.00  0.00           C
ATOM   1170  CD  GLU X  77       4.347   4.378  29.367  0.00  0.00           C
ATOM   1171  OE1 GLU X  77       4.676   5.027  28.354  0.00  0.00           O
ATOM   1172  OE2 GLU X  77       3.601   4.832  30.256  0.00  0.00           O
ATOM   1173  H   GLU X  77       7.744   1.566  28.565  1.00  0.00           H
ATOM   1174  HA  GLU X  77       5.186   0.507  29.263  1.00  0.00           H
ATOM   1175  HB3 GLU X  77       4.454   2.379  27.515  1.00  0.00           H
ATOM   1176  HB2 GLU X  77       6.089   2.864  27.762  1.00  0.00           H
ATOM   1177  HG3 GLU X  77       5.658   2.939  30.266  1.00  0.00           H
ATOM   1178  HG2 GLU X  77       4.041   2.363  29.983  1.00  0.00           H
ATOM   1179  N   GLN X  78       6.089  -0.052  26.359  0.00  0.00           N
ATOM   1180  CA  GLN X  78       5.499  -0.806  25.192  0.00  0.00           C
ATOM   1181  C   GLN X  78       5.559  -2.286  24.662  0.00  0.00           C
ATOM   1182  O   GLN X  78       5.005  -2.889  23.745  0.00  0.00           O
ATOM   1183  CB  GLN X  78       5.730   0.220  24.038  0.00  0.00           C
ATOM   1184  CG  GLN X  78       5.307  -0.096  22.588  0.00  0.00           C
ATOM   1185  CD  GLN X  78       5.527   1.099  21.653  0.00  0.00           C
ATOM   1186  OE1 GLN X  78       6.192   2.078  22.000  0.00  0.00           O
ATOM   1187  NE2 GLN X  78       4.980   1.034  20.447  0.00  0.00           N
ATOM   1188  H   GLN X  78       6.984   0.346  26.604  1.00  0.00           H
ATOM   1189  HA  GLN X  78       4.445  -0.757  25.463  1.00  0.00           H
ATOM   1190  HB3 GLN X  78       6.793   0.471  24.020  1.00  0.00           H
ATOM   1191  HB2 GLN X  78       5.214   1.141  24.319  1.00  0.00           H
ATOM   1192  HG3 GLN X  78       4.254  -0.381  22.563  1.00  0.00           H
ATOM   1193  HG2 GLN X  78       5.882  -0.934  22.193  1.00  0.00           H
ATOM   1194 HE22 GLN X  78       5.095   1.791  19.787  1.00  0.00           H
ATOM   1195 HE21 GLN X  78       4.441   0.230  20.163  1.00  0.00           H
ATOM   1196  N   ASP X  79       6.580  -2.868  25.279  0.00  0.00           N
ATOM   1197  CA  ASP X  79       6.714  -4.113  24.610  0.00  0.00           C
ATOM   1198  C   ASP X  79       6.027  -5.399  24.788  0.00  0.00           C
ATOM   1199  O   ASP X  79       6.256  -6.497  24.309  0.00  0.00           O
ATOM   1200  CB  ASP X  79       8.222  -4.538  24.801  0.00  0.00           C
ATOM   1201  CG  ASP X  79       9.310  -3.532  24.416  0.00  0.00           C
ATOM   1202  OD1 ASP X  79       9.158  -2.821  23.402  0.00  0.00           O
ATOM   1203  OD2 ASP X  79      10.377  -3.567  25.062  0.00  0.00           O
ATOM   1204  H   ASP X  79       7.049  -2.394  26.038  1.00  0.00           H
ATOM   1205  HA  ASP X  79       6.774  -3.912  23.540  1.00  0.00           H
ATOM   1206  HB3 ASP X  79       8.473  -5.436  24.232  1.00  0.00           H
ATOM   1207  HB2 ASP X  79       8.370  -4.792  25.853  1.00  0.00           H
ATOM   1208  N   SER X  80       5.033  -5.198  25.652  0.00  0.00           N
ATOM   1209  CA  SER X  80       4.286  -6.431  25.896  0.00  0.00           C
ATOM   1210  C   SER X  80       3.155  -7.275  25.161  0.00  0.00           C
ATOM   1211  O   SER X  80       2.540  -8.279  25.528  0.00  0.00           O
ATOM   1212  CB  SER X  80       3.831  -6.250  27.374  0.00  0.00           C
ATOM   1213  OG  SER X  80       3.160  -5.012  27.608  0.00  0.00           O
ATOM   1214  H   SER X  80       4.882  -4.279  26.043  1.00  0.00           H
ATOM   1215  HA  SER X  80       5.090  -7.162  25.974  1.00  0.00           H
ATOM   1216  HB3 SER X  80       4.704  -6.283  28.029  1.00  0.00           H
ATOM   1217  HB2 SER X  80       3.191  -7.066  27.714  1.00  0.00           H
ATOM   1218  HG  SER X  80       2.392  -4.921  26.987  1.00  0.00           H
ATOM   1219  N   GLU X  81       2.660  -6.401  24.291  0.00  0.00           N
ATOM   1220  CA  GLU X  81       1.709  -7.170  23.389  0.00  0.00           C
ATOM   1221  C   GLU X  81       1.918  -6.694  22.218  0.00  0.00           C
ATOM   1222  O   GLU X  81       2.868  -5.785  22.278  0.00  0.00           O
ATOM   1223  CB  GLU X  81       0.260  -6.955  23.944  0.00  0.00           C
ATOM   1224  CG  GLU X  81      -0.183  -5.498  24.254  0.00  0.00           C
ATOM   1225  CD  GLU X  81       0.055  -5.072  25.706  0.00  0.00           C
ATOM   1226  OE1 GLU X  81      -0.849  -5.298  26.533  0.00  0.00           O
ATOM   1227  OE2 GLU X  81       1.125  -4.505  26.004  0.00  0.00           O
ATOM   1228  H   GLU X  81       2.945  -5.433  24.329  1.00  0.00           H
ATOM   1229  HA  GLU X  81       2.151  -8.165  23.342  1.00  0.00           H
ATOM   1230  HB3 GLU X  81       0.161  -7.529  24.862  1.00  0.00           H
ATOM   1231  HB2 GLU X  81      -0.474  -7.374  23.259  1.00  0.00           H
ATOM   1232  HG3 GLU X  81      -1.254  -5.410  24.063  1.00  0.00           H
ATOM   1233  HG2 GLU X  81       0.292  -4.787  23.577  1.00  0.00           H
ATOM   1234  N   GLU X  82       0.975  -6.998  21.266  0.00  0.00           N
ATOM   1235  CA  GLU X  82       0.962  -6.693  19.935  0.00  0.00           C
ATOM   1236  C   GLU X  82       1.975  -7.549  19.146  0.00  0.00           C
ATOM   1237  O   GLU X  82       1.948  -8.356  18.220  0.00  0.00           O
ATOM   1238  CB  GLU X  82       0.992  -5.161  19.662  0.00  0.00           C
ATOM   1239  CG  GLU X  82       0.882  -4.781  18.168  0.00  0.00           C
ATOM   1240  CD  GLU X  82       0.834  -3.273  17.942  0.00  0.00           C
ATOM   1241  OE1 GLU X  82       1.721  -2.755  17.236  0.00  0.00           O
ATOM   1242  OE2 GLU X  82      -0.100  -2.624  18.452  0.00  0.00           O
ATOM   1243  H   GLU X  82       0.149  -7.518  21.522  1.00  0.00           H
ATOM   1244  HA  GLU X  82      -0.020  -7.001  19.577  1.00  0.00           H
ATOM   1245  HB3 GLU X  82       1.896  -4.707  20.067  1.00  0.00           H
ATOM   1246  HB2 GLU X  82       0.166  -4.699  20.204  1.00  0.00           H
ATOM   1247  HG3 GLU X  82      -0.019  -5.222  17.738  1.00  0.00           H
ATOM   1248  HG2 GLU X  82       1.723  -5.193  17.610  1.00  0.00           H
ATOM   1249  N   GLU X  83       3.053  -7.147  19.777  0.00  0.00           N
ATOM   1250  CA  GLU X  83       4.306  -7.775  19.301  0.00  0.00           C
ATOM   1251  C   GLU X  83       4.230  -9.199  19.543  0.00  0.00           C
ATOM   1252  O   GLU X  83       4.427 -10.024  18.659  0.00  0.00           O
ATOM   1253  CB  GLU X  83       5.525  -7.067  19.947  0.00  0.00           C
ATOM   1254  CG  GLU X  83       6.922  -7.643  19.612  0.00  0.00           C
ATOM   1255  CD  GLU X  83       7.305  -7.587  18.134  0.00  0.00           C
ATOM   1256  OE1 GLU X  83       6.781  -6.725  17.402  0.00  0.00           O
ATOM   1257  OE2 GLU X  83       8.173  -8.386  17.730  0.00  0.00           O
ATOM   1258  H   GLU X  83       2.980  -6.465  20.518  1.00  0.00           H
ATOM   1259  HA  GLU X  83       4.304  -7.657  18.217  1.00  0.00           H
ATOM   1260  HB3 GLU X  83       5.411  -7.072  21.032  1.00  0.00           H
ATOM   1261  HB2 GLU X  83       5.507  -6.014  19.665  1.00  0.00           H
ATOM   1262  HG3 GLU X  83       6.994  -8.675  19.960  1.00  0.00           H
ATOM   1263  HG2 GLU X  83       7.676  -7.089  20.171  1.00  0.00           H
ATOM   1264  N   LEU X  84       3.836  -9.493  20.757  0.00  0.00           N
ATOM   1265  CA  LEU X  84       3.546 -10.758  21.251  0.00  0.00           C
ATOM   1266  C   LEU X  84       2.416 -11.318  20.479  0.00  0.00           C
ATOM   1267  O   LEU X  84       2.279 -12.527  20.294  0.00  0.00           O
ATOM   1268  CB  LEU X  84       3.332 -10.795  22.773  0.00  0.00           C
ATOM   1269  CG  LEU X  84       4.559 -10.406  23.647  0.00  0.00           C
ATOM   1270  CD1 LEU X  84       4.301 -10.742  25.129  0.00  0.00           C
ATOM   1271  CD2 LEU X  84       5.895 -11.035  23.202  0.00  0.00           C
ATOM   1272  H   LEU X  84       3.717  -8.759  21.441  1.00  0.00           H
ATOM   1273  HA  LEU X  84       4.418 -11.408  21.188  1.00  0.00           H
ATOM   1274  HB3 LEU X  84       3.047 -11.815  23.039  1.00  0.00           H
ATOM   1275  HB2 LEU X  84       2.475 -10.192  23.029  1.00  0.00           H
ATOM   1276  HG  LEU X  84       4.678  -9.324  23.573  1.00  0.00           H
ATOM   1277 HD11 LEU X  84       4.828 -11.642  25.445  1.00  0.00           H
ATOM   1278 HD12 LEU X  84       4.632  -9.931  25.778  1.00  0.00           H
ATOM   1279 HD13 LEU X  84       3.242 -10.908  25.331  1.00  0.00           H
ATOM   1280 HD21 LEU X  84       6.617 -11.066  24.020  1.00  0.00           H
ATOM   1281 HD22 LEU X  84       5.769 -12.060  22.851  1.00  0.00           H
ATOM   1282 HD23 LEU X  84       6.354 -10.455  22.401  1.00  0.00           H
ATOM   1283  N   ILE X  85       1.622 -10.404  19.919  0.00  0.00           N
ATOM   1284  CA  ILE X  85       0.699 -10.700  18.972  0.00  0.00           C
ATOM   1285  C   ILE X  85       1.147 -11.444  17.756  0.00  0.00           C
ATOM   1286  O   ILE X  85       0.485 -12.311  17.175  0.00  0.00           O
ATOM   1287  CB  ILE X  85      -0.524  -9.706  18.643  0.00  0.00           C
ATOM   1288  CG1 ILE X  85      -1.360  -9.375  19.902  0.00  0.00           C
ATOM   1289  CG2 ILE X  85      -1.511 -10.196  17.550  0.00  0.00           C
ATOM   1290  CD1 ILE X  85      -2.342  -8.195  19.770  0.00  0.00           C
ATOM   1291  H   ILE X  85       1.690  -9.436  20.199  1.00  0.00           H
ATOM   1292  HA  ILE X  85      -0.065 -11.310  19.453  1.00  0.00           H
ATOM   1293  HB  ILE X  85      -0.229  -8.760  18.225  1.00  0.00           H
ATOM   1294 HG13 ILE X  85      -0.714  -9.212  20.764  1.00  0.00           H
ATOM   1295 HG12 ILE X  85      -1.953 -10.256  20.133  1.00  0.00           H
ATOM   1296 HG21 ILE X  85      -2.353  -9.515  17.424  1.00  0.00           H
ATOM   1297 HG22 ILE X  85      -1.035 -10.263  16.570  1.00  0.00           H
ATOM   1298 HG23 ILE X  85      -1.924 -11.176  17.791  1.00  0.00           H
ATOM   1299 HD11 ILE X  85      -2.285  -7.540  20.639  1.00  0.00           H
ATOM   1300 HD12 ILE X  85      -2.154  -7.587  18.884  1.00  0.00           H
ATOM   1301 HD13 ILE X  85      -3.369  -8.554  19.706  1.00  0.00           H
ATOM   1302  N   GLU X  86       2.347 -11.053  17.345  0.00  0.00           N
ATOM   1303  CA  GLU X  86       2.958 -11.712  16.313  0.00  0.00           C
ATOM   1304  C   GLU X  86       3.323 -13.155  16.505  0.00  0.00           C
ATOM   1305  O   GLU X  86       3.498 -13.990  15.609  0.00  0.00           O
ATOM   1306  CB  GLU X  86       4.177 -10.883  15.812  0.00  0.00           C
ATOM   1307  CG  GLU X  86       4.777 -11.256  14.432  0.00  0.00           C
ATOM   1308  CD  GLU X  86       3.840 -11.070  13.240  0.00  0.00           C
ATOM   1309  OE1 GLU X  86       2.951 -10.197  13.294  0.00  0.00           O
ATOM   1310  OE2 GLU X  86       4.045 -11.769  12.229  0.00  0.00           O
ATOM   1311  H   GLU X  86       2.805 -10.273  17.794  1.00  0.00           H
ATOM   1312  HA  GLU X  86       2.263 -11.680  15.474  1.00  0.00           H
ATOM   1313  HB3 GLU X  86       4.996 -10.994  16.522  1.00  0.00           H
ATOM   1314  HB2 GLU X  86       3.929  -9.821  15.809  1.00  0.00           H
ATOM   1315  HG3 GLU X  86       5.143 -12.283  14.443  1.00  0.00           H
ATOM   1316  HG2 GLU X  86       5.655 -10.634  14.256  1.00  0.00           H
ATOM   1317  N   ALA X  87       3.470 -13.432  17.800  0.00  0.00           N
ATOM   1318  CA  ALA X  87       3.662 -14.730  18.217  0.00  0.00           C
ATOM   1319  C   ALA X  87       2.388 -15.498  18.390  0.00  0.00           C
ATOM   1320  O   ALA X  87       2.293 -16.700  18.138  0.00  0.00           O
ATOM   1321  CB  ALA X  87       4.526 -14.768  19.489  0.00  0.00           C
ATOM   1322  H   ALA X  87       3.442 -12.688  18.482  1.00  0.00           H
ATOM   1323  HA  ALA X  87       4.229 -15.232  17.433  1.00  0.00           H
ATOM   1324  HB1 ALA X  87       4.789 -15.797  19.742  1.00  0.00           H
ATOM   1325  HB2 ALA X  87       5.460 -14.222  19.353  1.00  0.00           H
ATOM   1326  HB3 ALA X  87       4.016 -14.349  20.355  1.00  0.00           H
ATOM   1327  N   PHE X  88       1.369 -14.761  18.839  0.00  0.00           N
ATOM   1328  CA  PHE X  88       0.088 -15.247  18.848  0.00  0.00           C
ATOM   1329  C   PHE X  88      -0.658 -15.443  17.524  0.00  0.00           C
ATOM   1330  O   PHE X  88      -1.669 -16.151  17.361  0.00  0.00           O
ATOM   1331  CB  PHE X  88      -0.653 -14.197  19.705  0.00  0.00           C
ATOM   1332  CG  PHE X  88      -1.997 -14.573  20.261  0.00  0.00           C
ATOM   1333  CD1 PHE X  88      -3.160 -13.911  19.825  0.00  0.00           C
ATOM   1334  CD2 PHE X  88      -2.087 -15.586  21.229  0.00  0.00           C
ATOM   1335  CE1 PHE X  88      -4.380 -14.234  20.395  0.00  0.00           C
ATOM   1336  CE2 PHE X  88      -3.325 -15.913  21.750  0.00  0.00           C
ATOM   1337  CZ  PHE X  88      -4.462 -15.228  21.358  0.00  0.00           C
ATOM   1338  H   PHE X  88       1.535 -13.825  19.182  1.00  0.00           H
ATOM   1339  HA  PHE X  88       0.055 -16.172  19.423  1.00  0.00           H
ATOM   1340  HB3 PHE X  88      -0.791 -13.290  19.123  1.00  0.00           H
ATOM   1341  HB2 PHE X  88      -0.057 -13.912  20.574  1.00  0.00           H
ATOM   1342  HD1 PHE X  88      -3.117 -13.151  19.058  1.00  0.00           H
ATOM   1343  HD2 PHE X  88      -1.205 -16.108  21.573  1.00  0.00           H
ATOM   1344  HE1 PHE X  88      -5.280 -13.744  20.050  1.00  0.00           H
ATOM   1345  HE2 PHE X  88      -3.398 -16.716  22.461  1.00  0.00           H
ATOM   1346  HZ  PHE X  88      -5.425 -15.500  21.767  1.00  0.00           H
ATOM   1347  N   LYS X  89      -0.062 -14.765  16.542  0.00  0.00           N
ATOM   1348  CA  LYS X  89      -0.424 -14.915  15.218  0.00  0.00           C
ATOM   1349  C   LYS X  89      -0.116 -16.231  14.551  0.00  0.00           C
ATOM   1350  O   LYS X  89      -0.611 -16.631  13.494  0.00  0.00           O
ATOM   1351  CB  LYS X  89       0.146 -13.712  14.405  0.00  0.00           C
ATOM   1352  CG  LYS X  89       0.027 -13.736  12.861  0.00  0.00           C
ATOM   1353  CD  LYS X  89      -1.407 -13.892  12.307  0.00  0.00           C
ATOM   1354  CE  LYS X  89      -1.431 -14.603  10.938  0.00  0.00           C
ATOM   1355  NZ  LYS X  89      -2.798 -14.951  10.515  0.00  0.00           N
ATOM   1356  H   LYS X  89       0.681 -14.116  16.756  1.00  0.00           H
ATOM   1357  HA  LYS X  89      -1.494 -14.727  15.130  1.00  0.00           H
ATOM   1358  HB3 LYS X  89       1.206 -13.614  14.622  1.00  0.00           H
ATOM   1359  HB2 LYS X  89      -0.318 -12.791  14.762  1.00  0.00           H
ATOM   1360  HG3 LYS X  89       0.675 -14.524  12.470  1.00  0.00           H
ATOM   1361  HG2 LYS X  89       0.455 -12.814  12.466  1.00  0.00           H
ATOM   1362  HD3 LYS X  89      -1.849 -12.900  12.203  1.00  0.00           H
ATOM   1363  HD2 LYS X  89      -2.047 -14.424  13.010  1.00  0.00           H
ATOM   1364  HE3 LYS X  89      -0.861 -15.531  10.993  1.00  0.00           H
ATOM   1365  HE2 LYS X  89      -0.954 -13.985  10.176  1.00  0.00           H
ATOM   1366  HZ1 LYS X  89      -2.764 -15.475   9.655  1.00  0.00           H
ATOM   1367  HZ2 LYS X  89      -3.241 -15.525  11.214  1.00  0.00           H
ATOM   1368  HZ3 LYS X  89      -3.341 -14.122  10.355  1.00  0.00           H
ATOM   1369  N   VAL X  90       0.763 -16.935  15.258  0.00  0.00           N
ATOM   1370  CA  VAL X  90       1.163 -18.250  14.856  0.00  0.00           C
ATOM   1371  C   VAL X  90       0.259 -19.314  15.454  0.00  0.00           C
ATOM   1372  O   VAL X  90       0.232 -20.492  15.103  0.00  0.00           O
ATOM   1373  CB  VAL X  90       2.659 -18.520  15.224  0.00  0.00           C
ATOM   1374  CG1 VAL X  90       3.191 -19.929  14.883  0.00  0.00           C
ATOM   1375  CG2 VAL X  90       3.587 -17.474  14.579  0.00  0.00           C
ATOM   1376  H   VAL X  90       1.163 -16.545  16.099  1.00  0.00           H
ATOM   1377  HA  VAL X  90       1.030 -18.299  13.775  1.00  0.00           H
ATOM   1378  HB  VAL X  90       2.762 -18.417  16.305  1.00  0.00           H
ATOM   1379 HG11 VAL X  90       4.268 -19.994  15.038  1.00  0.00           H
ATOM   1380 HG12 VAL X  90       2.747 -20.699  15.514  1.00  0.00           H
ATOM   1381 HG13 VAL X  90       2.991 -20.188  13.843  1.00  0.00           H
ATOM   1382 HG21 VAL X  90       4.631 -17.649  14.842  1.00  0.00           H
ATOM   1383 HG22 VAL X  90       3.509 -17.492  13.491  1.00  0.00           H
ATOM   1384 HG23 VAL X  90       3.345 -16.465  14.909  1.00  0.00           H
ATOM   1385  N   PHE X  91      -0.475 -18.843  16.458  0.00  0.00           N
ATOM   1386  CA  PHE X  91      -1.441 -19.670  17.131  0.00  0.00           C
ATOM   1387  C   PHE X  91      -2.796 -19.392  16.553  0.00  0.00           C
ATOM   1388  O   PHE X  91      -3.695 -20.217  16.397  0.00  0.00           O
ATOM   1389  CB  PHE X  91      -1.377 -19.449  18.664  0.00  0.00           C
ATOM   1390  CG  PHE X  91       0.005 -19.456  19.322  0.00  0.00           C
ATOM   1391  CD1 PHE X  91       1.075 -20.233  18.821  0.00  0.00           C
ATOM   1392  CD2 PHE X  91       0.184 -18.786  20.551  0.00  0.00           C
ATOM   1393  CE1 PHE X  91       2.295 -20.262  19.482  0.00  0.00           C
ATOM   1394  CE2 PHE X  91       1.414 -18.818  21.194  0.00  0.00           C
ATOM   1395  CZ  PHE X  91       2.467 -19.549  20.661  0.00  0.00           C
ATOM   1396  H   PHE X  91      -0.361 -17.887  16.763  1.00  0.00           H
ATOM   1397  HA  PHE X  91      -1.204 -20.691  16.832  1.00  0.00           H
ATOM   1398  HB3 PHE X  91      -1.985 -20.208  19.156  1.00  0.00           H
ATOM   1399  HB2 PHE X  91      -1.854 -18.497  18.909  1.00  0.00           H
ATOM   1400  HD1 PHE X  91       0.968 -20.798  17.909  1.00  0.00           H
ATOM   1401  HD2 PHE X  91      -0.633 -18.233  20.993  1.00  0.00           H
ATOM   1402  HE1 PHE X  91       3.112 -20.844  19.080  1.00  0.00           H
ATOM   1403  HE2 PHE X  91       1.552 -18.274  22.117  1.00  0.00           H
ATOM   1404  HZ  PHE X  91       3.420 -19.572  21.171  1.00  0.00           H
ATOM   1405  N   ASP X  92      -2.941 -18.102  16.256  0.00  0.00           N
ATOM   1406  CA  ASP X  92      -4.270 -17.725  15.748  0.00  0.00           C
ATOM   1407  C   ASP X  92      -3.869 -17.412  14.197  0.00  0.00           C
ATOM   1408  O   ASP X  92      -4.079 -16.436  13.480  0.00  0.00           O
ATOM   1409  CB  ASP X  92      -4.746 -16.248  16.026  0.00  0.00           C
ATOM   1410  CG  ASP X  92      -5.119 -15.708  17.373  0.00  0.00           C
ATOM   1411  OD1 ASP X  92      -5.257 -16.499  18.307  0.00  0.00           O
ATOM   1412  OD2 ASP X  92      -5.385 -14.484  17.391  0.00  0.00           O
ATOM   1413  H   ASP X  92      -2.169 -17.464  16.385  1.00  0.00           H
ATOM   1414  HA  ASP X  92      -5.139 -18.342  15.976  1.00  0.00           H
ATOM   1415  HB3 ASP X  92      -5.635 -16.058  15.418  1.00  0.00           H
ATOM   1416  HB2 ASP X  92      -3.961 -15.544  15.736  1.00  0.00           H
ATOM   1417  N   ARG X  93      -3.453 -18.563  13.688  0.00  0.00           N
ATOM   1418  CA  ARG X  93      -3.732 -19.114  12.389  0.00  0.00           C
ATOM   1419  C   ARG X  93      -4.430 -18.386  11.204  0.00  0.00           C
ATOM   1420  O   ARG X  93      -3.922 -17.900  10.205  0.00  0.00           O
ATOM   1421  CB  ARG X  93      -3.956 -20.646  12.469  0.00  0.00           C
ATOM   1422  CG  ARG X  93      -4.118 -21.377  11.118  0.00  0.00           C
ATOM   1423  CD  ARG X  93      -2.849 -21.363  10.246  0.00  0.00           C
ATOM   1424  NE  ARG X  93      -3.117 -21.816   8.875  0.00  0.00           N
ATOM   1425  CZ  ARG X  93      -3.519 -21.062   7.841  0.00  0.00           C
ATOM   1426  NH1 ARG X  93      -3.720 -19.746   7.971  0.00  0.00           N
ATOM   1427  NH2 ARG X  93      -3.721 -21.640   6.659  0.00  0.00           N
ATOM   1428  H   ARG X  93      -2.863 -19.172  14.235  1.00  0.00           H
ATOM   1429  HA  ARG X  93      -2.720 -18.989  12.004  1.00  0.00           H
ATOM   1430  HB3 ARG X  93      -4.847 -20.838  13.065  1.00  0.00           H
ATOM   1431  HB2 ARG X  93      -3.133 -21.103  13.022  1.00  0.00           H
ATOM   1432  HG3 ARG X  93      -4.999 -21.061  10.558  1.00  0.00           H
ATOM   1433  HG2 ARG X  93      -4.311 -22.416  11.385  1.00  0.00           H
ATOM   1434  HD3 ARG X  93      -2.204 -22.152  10.637  1.00  0.00           H
ATOM   1435  HD2 ARG X  93      -2.252 -20.452  10.302  1.00  0.00           H
ATOM   1436  HE  ARG X  93      -3.001 -22.815   8.738  1.00  0.00           H
ATOM   1437 HH12 ARG X  93      -4.017 -19.180   7.191  1.00  0.00           H
ATOM   1438 HH11 ARG X  93      -3.603 -19.244   8.845  1.00  0.00           H
ATOM   1439 HH22 ARG X  93      -4.025 -21.122   5.847  1.00  0.00           H
ATOM   1440 HH21 ARG X  93      -3.579 -22.629   6.509  1.00  0.00           H
ATOM   1441  N   ASP X  94      -5.749 -18.441  11.355  0.00  0.00           N
ATOM   1442  CA  ASP X  94      -6.473 -17.714  10.324  0.00  0.00           C
ATOM   1443  C   ASP X  94      -6.409 -16.229  10.397  0.00  0.00           C
ATOM   1444  O   ASP X  94      -6.457 -15.450   9.437  0.00  0.00           O
ATOM   1445  CB  ASP X  94      -7.942 -18.210  10.275  0.00  0.00           C
ATOM   1446  CG  ASP X  94      -8.763 -17.805   9.043  0.00  0.00           C
ATOM   1447  OD1 ASP X  94     -10.004 -17.744   9.172  0.00  0.00           O
ATOM   1448  OD2 ASP X  94      -8.196 -17.707   7.936  0.00  0.00           O
ATOM   1449  H   ASP X  94      -6.148 -18.953  12.129  1.00  0.00           H
ATOM   1450  HA  ASP X  94      -6.025 -17.998   9.372  1.00  0.00           H
ATOM   1451  HB3 ASP X  94      -8.447 -17.840  11.166  1.00  0.00           H
ATOM   1452  HB2 ASP X  94      -7.964 -19.299  10.339  1.00  0.00           H
ATOM   1453  N   GLY X  95      -6.273 -15.818  11.653  0.00  0.00           N
ATOM   1454  CA  GLY X  95      -6.196 -14.433  12.015  0.00  0.00           C
ATOM   1455  C   GLY X  95      -7.413 -13.572  12.514  0.00  0.00           C
ATOM   1456  O   GLY X  95      -7.252 -12.443  12.980  0.00  0.00           O
ATOM   1457  H   GLY X  95      -6.221 -16.493  12.403  1.00  0.00           H
ATOM   1458  HA3 GLY X  95      -5.701 -13.893  11.208  1.00  0.00           H
ATOM   1459  HA2 GLY X  95      -5.373 -14.305  12.718  1.00  0.00           H
ATOM   1460  N   ASN X  96      -8.589 -14.196  12.556  0.00  0.00           N
ATOM   1461  CA  ASN X  96      -9.568 -13.817  13.370  0.00  0.00           C
ATOM   1462  C   ASN X  96      -9.762 -13.312  14.771  0.00  0.00           C
ATOM   1463  O   ASN X  96     -10.832 -13.300  15.377  0.00  0.00           O
ATOM   1464  CB  ASN X  96     -10.579 -15.035  13.285  0.00  0.00           C
ATOM   1465  CG  ASN X  96     -10.968 -15.523  11.880  0.00  0.00           C
ATOM   1466  OD1 ASN X  96     -11.335 -14.731  11.014  0.00  0.00           O
ATOM   1467  ND2 ASN X  96     -10.847 -16.820  11.632  0.00  0.00           N
ATOM   1468  H   ASN X  96      -8.762 -14.988  11.954  1.00  0.00           H
ATOM   1469  HA  ASN X  96     -10.117 -13.092  12.770  1.00  0.00           H
ATOM   1470  HB3 ASN X  96     -11.551 -14.809  13.725  1.00  0.00           H
ATOM   1471  HB2 ASN X  96     -10.186 -15.871  13.869  1.00  0.00           H
ATOM   1472 HD22 ASN X  96     -10.832 -17.164  10.663  1.00  0.00           H
ATOM   1473 HD21 ASN X  96     -10.585 -17.470  12.358  1.00  0.00           H
ATOM   1474  N   GLY X  97      -8.609 -12.975  15.343  0.00  0.00           N
ATOM   1475  CA  GLY X  97      -8.577 -12.573  16.711  0.00  0.00           C
ATOM   1476  C   GLY X  97      -8.700 -13.518  17.954  0.00  0.00           C
ATOM   1477  O   GLY X  97      -8.214 -13.268  19.057  0.00  0.00           O
ATOM   1478  H   GLY X  97      -7.753 -13.004  14.807  1.00  0.00           H
ATOM   1479  HA3 GLY X  97      -9.280 -11.749  16.840  1.00  0.00           H
ATOM   1480  HA2 GLY X  97      -7.709 -11.930  16.857  1.00  0.00           H
ATOM   1481  N   LEU X  98      -9.269 -14.638  17.579  0.00  0.00           N
ATOM   1482  CA  LEU X  98      -9.446 -15.789  18.468  0.00  0.00           C
ATOM   1483  C   LEU X  98      -8.665 -16.935  18.140  0.00  0.00           C
ATOM   1484  O   LEU X  98      -8.177 -17.016  17.013  0.00  0.00           O
ATOM   1485  CB  LEU X  98     -10.947 -16.206  18.416  0.00  0.00           C
ATOM   1486  CG  LEU X  98     -11.966 -15.207  19.008  0.00  0.00           C
ATOM   1487  CD1 LEU X  98     -13.407 -15.582  18.594  0.00  0.00           C
ATOM   1488  CD2 LEU X  98     -11.816 -15.069  20.535  0.00  0.00           C
ATOM   1489  H   LEU X  98      -9.612 -14.739  16.635  1.00  0.00           H
ATOM   1490  HA  LEU X  98      -9.134 -15.470  19.462  1.00  0.00           H
ATOM   1491  HB3 LEU X  98     -11.096 -17.163  18.919  1.00  0.00           H
ATOM   1492  HB2 LEU X  98     -11.205 -16.396  17.372  1.00  0.00           H
ATOM   1493  HG  LEU X  98     -11.761 -14.228  18.569  1.00  0.00           H
ATOM   1494 HD11 LEU X  98     -13.858 -14.783  18.003  1.00  0.00           H
ATOM   1495 HD12 LEU X  98     -13.441 -16.487  17.987  1.00  0.00           H
ATOM   1496 HD13 LEU X  98     -14.068 -15.758  19.443  1.00  0.00           H
ATOM   1497 HD21 LEU X  98     -12.731 -15.292  21.084  1.00  0.00           H
ATOM   1498 HD22 LEU X  98     -11.039 -15.715  20.938  1.00  0.00           H
ATOM   1499 HD23 LEU X  98     -11.550 -14.048  20.795  1.00  0.00           H
ATOM   1500  N   ILE X  99      -8.415 -17.813  19.107  0.00  0.00           N
ATOM   1501  CA  ILE X  99      -7.618 -18.971  18.943  0.00  0.00           C
ATOM   1502  C   ILE X  99      -8.573 -20.089  19.380  0.00  0.00           C
ATOM   1503  O   ILE X  99      -8.819 -20.324  20.560  0.00  0.00           O
ATOM   1504  CB  ILE X  99      -6.339 -19.315  19.843  0.00  0.00           C
ATOM   1505  CG1 ILE X  99      -5.828 -18.326  20.896  0.00  0.00           C
ATOM   1506  CG2 ILE X  99      -5.194 -19.830  18.972  0.00  0.00           C
ATOM   1507  CD1 ILE X  99      -4.862 -18.965  21.912  0.00  0.00           C
ATOM   1508  H   ILE X  99      -8.804 -17.672  20.029  1.00  0.00           H
ATOM   1509  HA  ILE X  99      -7.375 -19.096  17.889  1.00  0.00           H
ATOM   1510  HB  ILE X  99      -6.499 -20.208  20.450  1.00  0.00           H
ATOM   1511 HG13 ILE X  99      -6.659 -17.893  21.427  1.00  0.00           H
ATOM   1512 HG12 ILE X  99      -5.321 -17.504  20.410  1.00  0.00           H
ATOM   1513 HG21 ILE X  99      -4.390 -20.273  19.558  1.00  0.00           H
ATOM   1514 HG22 ILE X  99      -5.541 -20.590  18.275  1.00  0.00           H
ATOM   1515 HG23 ILE X  99      -4.780 -19.004  18.402  1.00  0.00           H
ATOM   1516 HD11 ILE X  99      -3.859 -19.066  21.500  1.00  0.00           H
ATOM   1517 HD12 ILE X  99      -4.780 -18.355  22.805  1.00  0.00           H
ATOM   1518 HD13 ILE X  99      -5.195 -19.948  22.238  1.00  0.00           H
ATOM   1519  N   SER X 100      -9.198 -20.691  18.378  0.00  0.00           N
ATOM   1520  CA  SER X 100     -10.096 -21.737  18.696  0.00  0.00           C
ATOM   1521  C   SER X 100      -9.491 -22.904  19.380  0.00  0.00           C
ATOM   1522  O   SER X 100      -8.252 -22.923  19.495  0.00  0.00           O
ATOM   1523  CB  SER X 100     -10.833 -22.107  17.380  0.00  0.00           C
ATOM   1524  OG  SER X 100     -11.917 -23.012  17.545  0.00  0.00           O
ATOM   1525  H   SER X 100      -9.026 -20.398  17.426  1.00  0.00           H
ATOM   1526  HA  SER X 100     -10.812 -21.314  19.401  1.00  0.00           H
ATOM   1527  HB3 SER X 100     -10.129 -22.543  16.669  1.00  0.00           H
ATOM   1528  HB2 SER X 100     -11.228 -21.206  16.907  1.00  0.00           H
ATOM   1529  HG  SER X 100     -12.465 -22.965  16.748  1.00  0.00           H
ATOM   1530  N   ALA X 101     -10.285 -23.851  19.838  0.00  0.00           N
ATOM   1531  CA  ALA X 101      -9.726 -24.988  20.456  0.00  0.00           C
ATOM   1532  C   ALA X 101      -8.937 -25.833  19.513  0.00  0.00           C
ATOM   1533  O   ALA X 101      -7.917 -26.369  19.928  0.00  0.00           O
ATOM   1534  CB  ALA X 101     -10.853 -25.809  21.105  0.00  0.00           C
ATOM   1535  H   ALA X 101     -11.287 -23.759  19.744  1.00  0.00           H
ATOM   1536  HA  ALA X 101      -9.073 -24.662  21.266  1.00  0.00           H
ATOM   1537  HB1 ALA X 101     -10.453 -26.691  21.608  1.00  0.00           H
ATOM   1538  HB2 ALA X 101     -11.382 -25.225  21.859  1.00  0.00           H
ATOM   1539  HB3 ALA X 101     -11.582 -26.152  20.370  1.00  0.00           H
ATOM   1540  N   ALA X 102      -9.380 -25.962  18.267  0.00  0.00           N
ATOM   1541  CA  ALA X 102      -8.711 -26.623  17.194  0.00  0.00           C
ATOM   1542  C   ALA X 102      -7.289 -26.074  16.921  0.00  0.00           C
ATOM   1543  O   ALA X 102      -6.297 -26.777  16.809  0.00  0.00           O
ATOM   1544  CB  ALA X 102      -9.584 -26.599  15.930  0.00  0.00           C
ATOM   1545  H   ALA X 102     -10.273 -25.569  18.007  1.00  0.00           H
ATOM   1546  HA  ALA X 102      -8.579 -27.657  17.513  1.00  0.00           H
ATOM   1547  HB1 ALA X 102      -9.080 -27.099  15.103  1.00  0.00           H
ATOM   1548  HB2 ALA X 102     -10.530 -27.116  16.093  1.00  0.00           H
ATOM   1549  HB3 ALA X 102      -9.809 -25.580  15.611  1.00  0.00           H
ATOM   1550  N   GLU X 103      -7.263 -24.751  16.756  0.00  0.00           N
ATOM   1551  CA  GLU X 103      -5.975 -24.108  16.514  0.00  0.00           C
ATOM   1552  C   GLU X 103      -4.969 -24.291  17.631  0.00  0.00           C
ATOM   1553  O   GLU X 103      -3.766 -24.394  17.386  0.00  0.00           O
ATOM   1554  CB  GLU X 103      -6.264 -22.617  16.227  0.00  0.00           C
ATOM   1555  CG  GLU X 103      -7.158 -22.370  14.985  0.00  0.00           C
ATOM   1556  CD  GLU X 103      -7.624 -20.919  14.851  0.00  0.00           C
ATOM   1557  OE1 GLU X 103      -8.463 -20.508  15.680  0.00  0.00           O
ATOM   1558  OE2 GLU X 103      -7.212 -20.254  13.877  0.00  0.00           O
ATOM   1559  H   GLU X 103      -8.121 -24.220  16.799  1.00  0.00           H
ATOM   1560  HA  GLU X 103      -5.551 -24.555  15.616  1.00  0.00           H
ATOM   1561  HB3 GLU X 103      -5.323 -22.092  16.082  1.00  0.00           H
ATOM   1562  HB2 GLU X 103      -6.730 -22.164  17.104  1.00  0.00           H
ATOM   1563  HG3 GLU X 103      -8.053 -22.991  15.014  1.00  0.00           H
ATOM   1564  HG2 GLU X 103      -6.619 -22.663  14.083  1.00  0.00           H
ATOM   1565  N   LEU X 104      -5.466 -24.287  18.870  0.00  0.00           N
ATOM   1566  CA  LEU X 104      -4.670 -24.580  19.995  0.00  0.00           C
ATOM   1567  C   LEU X 104      -4.255 -26.030  20.134  0.00  0.00           C
ATOM   1568  O   LEU X 104      -3.378 -26.428  20.905  0.00  0.00           O
ATOM   1569  CB  LEU X 104      -5.411 -24.160  21.299  0.00  0.00           C
ATOM   1570  CG  LEU X 104      -4.721 -22.999  22.062  0.00  0.00           C
ATOM   1571  CD1 LEU X 104      -5.555 -22.594  23.282  0.00  0.00           C
ATOM   1572  CD2 LEU X 104      -3.260 -23.296  22.476  0.00  0.00           C
ATOM   1573  H   LEU X 104      -6.441 -24.069  19.022  1.00  0.00           H
ATOM   1574  HA  LEU X 104      -3.800 -23.925  20.035  1.00  0.00           H
ATOM   1575  HB3 LEU X 104      -5.515 -25.002  21.988  1.00  0.00           H
ATOM   1576  HB2 LEU X 104      -6.438 -23.873  21.080  1.00  0.00           H
ATOM   1577  HG  LEU X 104      -4.697 -22.138  21.392  1.00  0.00           H
ATOM   1578 HD11 LEU X 104      -6.309 -21.865  22.986  1.00  0.00           H
ATOM   1579 HD12 LEU X 104      -6.069 -23.449  23.722  1.00  0.00           H
ATOM   1580 HD13 LEU X 104      -4.956 -22.138  24.070  1.00  0.00           H
ATOM   1581 HD21 LEU X 104      -3.062 -23.089  23.528  1.00  0.00           H
ATOM   1582 HD22 LEU X 104      -2.985 -24.338  22.319  1.00  0.00           H
ATOM   1583 HD23 LEU X 104      -2.562 -22.687  21.899  1.00  0.00           H
ATOM   1584  N   ARG X 105      -4.935 -26.836  19.324  0.00  0.00           N
ATOM   1585  CA  ARG X 105      -4.662 -28.270  19.271  0.00  0.00           C
ATOM   1586  C   ARG X 105      -3.491 -28.424  18.337  0.00  0.00           C
ATOM   1587  O   ARG X 105      -2.579 -29.190  18.637  0.00  0.00           O
ATOM   1588  CB  ARG X 105      -5.894 -29.054  18.742  0.00  0.00           C
ATOM   1589  CG  ARG X 105      -5.909 -30.575  18.983  0.00  0.00           C
ATOM   1590  CD  ARG X 105      -6.942 -31.313  18.109  0.00  0.00           C
ATOM   1591  NE  ARG X 105      -8.284 -30.693  18.099  0.00  0.00           N
ATOM   1592  CZ  ARG X 105      -9.086 -30.380  19.130  0.00  0.00           C
ATOM   1593  NH1 ARG X 105      -8.725 -30.624  20.388  0.00  0.00           N
ATOM   1594  NH2 ARG X 105     -10.269 -29.820  18.891  0.00  0.00           N
ATOM   1595  H   ARG X 105      -5.659 -26.460  18.728  1.00  0.00           H
ATOM   1596  HA  ARG X 105      -4.414 -28.650  20.262  1.00  0.00           H
ATOM   1597  HB3 ARG X 105      -5.980 -28.930  17.666  1.00  0.00           H
ATOM   1598  HB2 ARG X 105      -6.806 -28.638  19.167  1.00  0.00           H
ATOM   1599  HG3 ARG X 105      -5.983 -30.864  20.026  1.00  0.00           H
ATOM   1600  HG2 ARG X 105      -4.934 -30.938  18.653  1.00  0.00           H
ATOM   1601  HD3 ARG X 105      -7.118 -32.286  18.569  1.00  0.00           H
ATOM   1602  HD2 ARG X 105      -6.560 -31.523  17.109  1.00  0.00           H
ATOM   1603  HE  ARG X 105      -8.637 -30.548  17.161  1.00  0.00           H
ATOM   1604 HH12 ARG X 105      -9.322 -30.400  21.172  1.00  0.00           H
ATOM   1605 HH11 ARG X 105      -7.837 -31.050  20.591  1.00  0.00           H
ATOM   1606 HH22 ARG X 105     -10.904 -29.578  19.638  1.00  0.00           H
ATOM   1607 HH21 ARG X 105     -10.612 -29.649  17.957  1.00  0.00           H
ATOM   1608  N   HID X 106      -3.460 -27.653  17.257  0.00  0.00           N
ATOM   1609  CA  HID X 106      -2.423 -27.584  16.334  0.00  0.00           C
ATOM   1610  C   HID X 106      -1.104 -27.162  16.932  0.00  0.00           C
ATOM   1611  O   HID X 106      -0.075 -27.823  16.750  0.00  0.00           O
ATOM   1612  CB  HID X 106      -2.794 -26.717  15.108  0.00  0.00           C
ATOM   1613  CG  HID X 106      -3.986 -27.171  14.293  0.00  0.00           C
ATOM   1614  ND1 HID X 106      -4.506 -26.417  13.252  0.00  0.00           N
ATOM   1615  CD2 HID X 106      -4.769 -28.306  14.342  0.00  0.00           C
ATOM   1616  CE1 HID X 106      -5.538 -27.088  12.738  0.00  0.00           C
ATOM   1617  NE2 HID X 106      -5.751 -28.250  13.349  0.00  0.00           N
ATOM   1618  H   HID X 106      -4.238 -27.044  17.048  1.00  0.00           H
ATOM   1619  HA  HID X 106      -2.279 -28.598  15.959  1.00  0.00           H
ATOM   1620  HB3 HID X 106      -1.940 -26.690  14.429  1.00  0.00           H
ATOM   1621  HB2 HID X 106      -2.957 -25.683  15.405  1.00  0.00           H
ATOM   1622  HD1 HID X 106      -4.175 -25.519  12.918  1.00  0.00           H
ATOM   1623  HD2 HID X 106      -4.700 -29.151  15.015  1.00  0.00           H
ATOM   1624  HE1 HID X 106      -6.133 -26.729  11.908  1.00  0.00           H
ATOM   1625  N   VAL X 107      -1.120 -26.026  17.629  0.00  0.00           N
ATOM   1626  CA  VAL X 107       0.060 -25.558  18.294  0.00  0.00           C
ATOM   1627  C   VAL X 107       0.712 -26.446  19.267  0.00  0.00           C
ATOM   1628  O   VAL X 107       1.927 -26.597  19.380  0.00  0.00           O
ATOM   1629  CB  VAL X 107      -0.289 -24.211  19.006  0.00  0.00           C
ATOM   1630  CG1 VAL X 107       0.763 -23.632  19.979  0.00  0.00           C
ATOM   1631  CG2 VAL X 107      -0.644 -23.133  17.971  0.00  0.00           C
ATOM   1632  H   VAL X 107      -1.971 -25.485  17.693  1.00  0.00           H
ATOM   1633  HA  VAL X 107       0.796 -25.333  17.522  1.00  0.00           H
ATOM   1634  HB  VAL X 107      -1.189 -24.376  19.603  1.00  0.00           H
ATOM   1635 HG11 VAL X 107       0.463 -22.651  20.346  1.00  0.00           H
ATOM   1636 HG12 VAL X 107       0.896 -24.258  20.860  1.00  0.00           H
ATOM   1637 HG13 VAL X 107       1.733 -23.517  19.492  1.00  0.00           H
ATOM   1638 HG21 VAL X 107      -0.996 -22.239  18.477  1.00  0.00           H
ATOM   1639 HG22 VAL X 107       0.218 -22.870  17.359  1.00  0.00           H
ATOM   1640 HG23 VAL X 107      -1.436 -23.440  17.289  1.00  0.00           H
ATOM   1641  N   MET X 108      -0.172 -27.129  19.991  0.00  0.00           N
ATOM   1642  CA  MET X 108       0.389 -28.108  20.972  0.00  0.00           C
ATOM   1643  C   MET X 108       1.169 -29.242  20.315  0.00  0.00           C
ATOM   1644  O   MET X 108       2.252 -29.628  20.742  0.00  0.00           O
ATOM   1645  CB  MET X 108      -0.839 -28.602  21.777  0.00  0.00           C
ATOM   1646  CG  MET X 108      -0.590 -29.215  23.152  0.00  0.00           C
ATOM   1647  SD  MET X 108       0.060 -28.058  24.388  0.00  0.00           S
ATOM   1648  CE  MET X 108      -0.489 -28.924  25.883  0.00  0.00           C
ATOM   1649  H   MET X 108      -1.161 -26.973  19.861  1.00  0.00           H
ATOM   1650  HA  MET X 108       1.083 -27.564  21.613  1.00  0.00           H
ATOM   1651  HB3 MET X 108      -1.416 -29.308  21.177  1.00  0.00           H
ATOM   1652  HB2 MET X 108      -1.509 -27.763  21.951  1.00  0.00           H
ATOM   1653  HG3 MET X 108       0.066 -30.073  23.073  1.00  0.00           H
ATOM   1654  HG2 MET X 108      -1.539 -29.604  23.524  1.00  0.00           H
ATOM   1655  HE1 MET X 108      -0.131 -28.417  26.780  1.00  0.00           H
ATOM   1656  HE2 MET X 108      -1.575 -28.966  25.919  1.00  0.00           H
ATOM   1657  HE3 MET X 108      -0.129 -29.949  25.890  1.00  0.00           H
ATOM   1658  N   THR X 109       0.624 -29.749  19.211  0.00  0.00           N
ATOM   1659  CA  THR X 109       1.319 -30.699  18.495  0.00  0.00           C
ATOM   1660  C   THR X 109       2.635 -30.236  17.886  0.00  0.00           C
ATOM   1661  O   THR X 109       3.646 -30.928  17.942  0.00  0.00           O
ATOM   1662  CB  THR X 109       0.427 -31.250  17.338  0.00  0.00           C
ATOM   1663  OG1 THR X 109      -0.799 -31.727  17.873  0.00  0.00           O
ATOM   1664  CG2 THR X 109       1.035 -32.405  16.517  0.00  0.00           C
ATOM   1665  H   THR X 109      -0.287 -29.436  18.908  1.00  0.00           H
ATOM   1666  HA  THR X 109       1.496 -31.573  19.122  1.00  0.00           H
ATOM   1667  HB  THR X 109       0.186 -30.440  16.648  1.00  0.00           H
ATOM   1668  HG1 THR X 109      -1.384 -31.955  17.139  1.00  0.00           H
ATOM   1669 HG21 THR X 109       0.324 -32.793  15.789  1.00  0.00           H
ATOM   1670 HG22 THR X 109       1.912 -32.085  15.954  1.00  0.00           H
ATOM   1671 HG23 THR X 109       1.339 -33.232  17.159  1.00  0.00           H
ATOM   1672  N   ASN X 110       2.647 -29.010  17.369  0.00  0.00           N
ATOM   1673  CA  ASN X 110       3.820 -28.446  16.954  0.00  0.00           C
ATOM   1674  C   ASN X 110       4.910 -28.277  17.954  0.00  0.00           C
ATOM   1675  O   ASN X 110       6.104 -28.493  17.755  0.00  0.00           O
ATOM   1676  CB  ASN X 110       3.542 -27.067  16.289  0.00  0.00           C
ATOM   1677  CG  ASN X 110       2.756 -27.104  14.971  0.00  0.00           C
ATOM   1678  OD1 ASN X 110       2.691 -28.122  14.287  0.00  0.00           O
ATOM   1679  ND2 ASN X 110       2.177 -25.976  14.575  0.00  0.00           N
ATOM   1680  H   ASN X 110       1.785 -28.491  17.281  1.00  0.00           H
ATOM   1681  HA  ASN X 110       4.214 -29.086  16.164  1.00  0.00           H
ATOM   1682  HB3 ASN X 110       4.492 -26.588  16.042  1.00  0.00           H
ATOM   1683  HB2 ASN X 110       3.048 -26.396  16.992  1.00  0.00           H
ATOM   1684 HD22 ASN X 110       1.662 -25.944  13.706  1.00  0.00           H
ATOM   1685 HD21 ASN X 110       2.253 -25.127  15.115  1.00  0.00           H
ATOM   1686  N   LEU X 111       4.432 -27.894  19.136  0.00  0.00           N
ATOM   1687  CA  LEU X 111       5.408 -27.776  20.207  0.00  0.00           C
ATOM   1688  C   LEU X 111       5.961 -28.975  20.915  0.00  0.00           C
ATOM   1689  O   LEU X 111       6.740 -29.083  21.870  0.00  0.00           O
ATOM   1690  CB  LEU X 111       4.744 -26.880  21.294  0.00  0.00           C
ATOM   1691  CG  LEU X 111       4.611 -25.381  20.926  0.00  0.00           C
ATOM   1692  CD1 LEU X 111       3.724 -24.645  21.947  0.00  0.00           C
ATOM   1693  CD2 LEU X 111       5.975 -24.675  20.770  0.00  0.00           C
ATOM   1694  H   LEU X 111       3.445 -27.705  19.244  1.00  0.00           H
ATOM   1695  HA  LEU X 111       6.234 -27.152  19.867  1.00  0.00           H
ATOM   1696  HB3 LEU X 111       5.300 -26.924  22.232  1.00  0.00           H
ATOM   1697  HB2 LEU X 111       3.762 -27.294  21.531  1.00  0.00           H
ATOM   1698  HG  LEU X 111       4.098 -25.315  19.966  1.00  0.00           H
ATOM   1699 HD11 LEU X 111       3.218 -23.800  21.482  1.00  0.00           H
ATOM   1700 HD12 LEU X 111       2.952 -25.295  22.362  1.00  0.00           H
ATOM   1701 HD13 LEU X 111       4.304 -24.256  22.784  1.00  0.00           H
ATOM   1702 HD21 LEU X 111       6.007 -23.716  21.288  1.00  0.00           H
ATOM   1703 HD22 LEU X 111       6.798 -25.275  21.160  1.00  0.00           H
ATOM   1704 HD23 LEU X 111       6.186 -24.473  19.720  1.00  0.00           H
ATOM   1705  N   GLY X 112       5.457 -30.058  20.355  0.00  0.00           N
ATOM   1706  CA  GLY X 112       5.893 -31.327  20.904  0.00  0.00           C
ATOM   1707  C   GLY X 112       5.163 -31.878  22.089  0.00  0.00           C
ATOM   1708  O   GLY X 112       5.767 -32.520  22.980  0.00  0.00           O
ATOM   1709  H   GLY X 112       4.806 -29.973  19.588  1.00  0.00           H
ATOM   1710  HA3 GLY X 112       6.957 -31.269  21.136  1.00  0.00           H
ATOM   1711  HA2 GLY X 112       5.901 -32.074  20.111  1.00  0.00           H
ATOM   1712  N   GLU X 113       3.909 -31.469  22.183  0.00  0.00           N
ATOM   1713  CA  GLU X 113       3.191 -31.967  23.371  0.00  0.00           C
ATOM   1714  C   GLU X 113       2.225 -32.780  22.904  0.00  0.00           C
ATOM   1715  O   GLU X 113       1.312 -32.057  22.508  0.00  0.00           O
ATOM   1716  CB  GLU X 113       2.849 -30.742  24.271  0.00  0.00           C
ATOM   1717  CG  GLU X 113       2.394 -31.060  25.711  0.00  0.00           C
ATOM   1718  CD  GLU X 113       3.469 -31.729  26.568  0.00  0.00           C
ATOM   1719  OE1 GLU X 113       3.602 -32.968  26.509  0.00  0.00           O
ATOM   1720  OE2 GLU X 113       4.177 -31.002  27.292  0.00  0.00           O
ATOM   1721  H   GLU X 113       3.521 -30.864  21.472  1.00  0.00           H
ATOM   1722  HA  GLU X 113       3.875 -32.534  24.004  1.00  0.00           H
ATOM   1723  HB3 GLU X 113       2.120 -30.095  23.792  1.00  0.00           H
ATOM   1724  HB2 GLU X 113       3.740 -30.117  24.348  1.00  0.00           H
ATOM   1725  HG3 GLU X 113       1.497 -31.675  25.685  1.00  0.00           H
ATOM   1726  HG2 GLU X 113       2.113 -30.129  26.203  1.00  0.00           H
ATOM   1727  N   LYS X 114       2.208 -34.108  22.779  0.00  0.00           N
ATOM   1728  CA  LYS X 114       1.027 -34.593  21.993  0.00  0.00           C
ATOM   1729  C   LYS X 114       0.061 -35.080  23.037  0.00  0.00           C
ATOM   1730  O   LYS X 114      -0.059 -36.253  23.352  0.00  0.00           O
ATOM   1731  CB  LYS X 114       1.555 -35.792  21.160  0.00  0.00           C
ATOM   1732  CG  LYS X 114       2.562 -35.386  20.062  0.00  0.00           C
ATOM   1733  CD  LYS X 114       3.020 -36.581  19.208  0.00  0.00           C
ATOM   1734  CE  LYS X 114       4.024 -36.178  18.111  0.00  0.00           C
ATOM   1735  NZ  LYS X 114       4.459 -37.331  17.303  0.00  0.00           N
ATOM   1736  H   LYS X 114       2.942 -34.664  23.194  1.00  0.00           H
ATOM   1737  HA  LYS X 114       0.657 -33.997  21.159  1.00  0.00           H
ATOM   1738  HB3 LYS X 114       0.706 -36.283  20.677  1.00  0.00           H
ATOM   1739  HB2 LYS X 114       2.008 -36.547  21.806  1.00  0.00           H
ATOM   1740  HG3 LYS X 114       3.434 -34.914  20.516  1.00  0.00           H
ATOM   1741  HG2 LYS X 114       2.113 -34.630  19.416  1.00  0.00           H
ATOM   1742  HD3 LYS X 114       2.147 -37.051  18.753  1.00  0.00           H
ATOM   1743  HD2 LYS X 114       3.469 -37.333  19.859  1.00  0.00           H
ATOM   1744  HE3 LYS X 114       4.903 -35.712  18.558  1.00  0.00           H
ATOM   1745  HE2 LYS X 114       3.577 -35.434  17.449  1.00  0.00           H
ATOM   1746  HZ1 LYS X 114       5.111 -37.030  16.601  1.00  0.00           H
ATOM   1747  HZ2 LYS X 114       4.916 -38.019  17.875  1.00  0.00           H
ATOM   1748  HZ3 LYS X 114       3.679 -37.761  16.838  1.00  0.00           H
ATOM   1749  N   LEU X 115      -0.723 -34.132  23.572  0.00  0.00           N
ATOM   1750  CA  LEU X 115      -1.745 -34.291  24.428  0.00  0.00           C
ATOM   1751  C   LEU X 115      -3.155 -34.534  23.694  0.00  0.00           C
ATOM   1752  O   LEU X 115      -3.508 -34.048  22.618  0.00  0.00           O
ATOM   1753  CB  LEU X 115      -1.819 -33.036  25.342  0.00  0.00           C
ATOM   1754  CG  LEU X 115      -1.248 -33.240  26.764  0.00  0.00           C
ATOM   1755  CD1 LEU X 115       0.194 -33.786  26.806  0.00  0.00           C
ATOM   1756  CD2 LEU X 115      -1.431 -31.974  27.627  0.00  0.00           C
ATOM   1757  H   LEU X 115      -0.572 -33.161  23.339  1.00  0.00           H
ATOM   1758  HA  LEU X 115      -1.533 -35.158  25.052  1.00  0.00           H
ATOM   1759  HB3 LEU X 115      -2.864 -32.741  25.461  1.00  0.00           H
ATOM   1760  HB2 LEU X 115      -1.343 -32.174  24.870  1.00  0.00           H
ATOM   1761  HG  LEU X 115      -1.863 -34.012  27.224  1.00  0.00           H
ATOM   1762 HD11 LEU X 115       0.841 -33.219  27.475  1.00  0.00           H
ATOM   1763 HD12 LEU X 115       0.203 -34.816  27.166  1.00  0.00           H
ATOM   1764 HD13 LEU X 115       0.672 -33.792  25.829  1.00  0.00           H
ATOM   1765 HD21 LEU X 115      -0.487 -31.487  27.869  1.00  0.00           H
ATOM   1766 HD22 LEU X 115      -2.057 -31.229  27.135  1.00  0.00           H
ATOM   1767 HD23 LEU X 115      -1.920 -32.221  28.571  1.00  0.00           H
ATOM   1768  N   THR X 116      -3.890 -35.419  24.354  0.00  0.00           N
ATOM   1769  CA  THR X 116      -5.133 -35.668  23.847  0.00  0.00           C
ATOM   1770  C   THR X 116      -6.052 -34.621  23.460  0.00  0.00           C
ATOM   1771  O   THR X 116      -5.828 -33.504  23.926  0.00  0.00           O
ATOM   1772  CB  THR X 116      -5.902 -36.592  24.852  0.00  0.00           C
ATOM   1773  OG1 THR X 116      -6.253 -35.934  26.057  0.00  0.00           O
ATOM   1774  CG2 THR X 116      -5.152 -37.887  25.215  0.00  0.00           C
ATOM   1775  H   THR X 116      -3.520 -35.866  25.182  1.00  0.00           H
ATOM   1776  HA  THR X 116      -5.007 -36.325  22.986  1.00  0.00           H
ATOM   1777  HB  THR X 116      -6.842 -36.910  24.394  1.00  0.00           H
ATOM   1778  HG1 THR X 116      -5.412 -35.751  26.546  1.00  0.00           H
ATOM   1779 HG21 THR X 116      -5.766 -38.531  25.844  1.00  0.00           H
ATOM   1780 HG22 THR X 116      -4.900 -38.454  24.319  1.00  0.00           H
ATOM   1781 HG23 THR X 116      -4.224 -37.694  25.755  1.00  0.00           H
ATOM   1782  N   ASP X 117      -7.064 -34.853  22.629  0.00  0.00           N
ATOM   1783  CA  ASP X 117      -7.969 -33.825  22.306  0.00  0.00           C
ATOM   1784  C   ASP X 117      -8.775 -33.344  23.511  0.00  0.00           C
ATOM   1785  O   ASP X 117      -9.105 -32.170  23.665  0.00  0.00           O
ATOM   1786  CB  ASP X 117      -8.996 -34.229  21.204  0.00  0.00           C
ATOM   1787  CG  ASP X 117      -8.465 -34.892  19.930  0.00  0.00           C
ATOM   1788  OD1 ASP X 117      -7.258 -34.798  19.632  0.00  0.00           O
ATOM   1789  OD2 ASP X 117      -9.292 -35.476  19.201  0.00  0.00           O
ATOM   1790  H   ASP X 117      -7.186 -35.771  22.225  1.00  0.00           H
ATOM   1791  HA  ASP X 117      -7.421 -32.983  21.881  1.00  0.00           H
ATOM   1792  HB3 ASP X 117      -9.552 -33.340  20.901  1.00  0.00           H
ATOM   1793  HB2 ASP X 117      -9.717 -34.920  21.644  1.00  0.00           H
ATOM   1794  N   ASP X 118      -9.054 -34.296  24.401  0.00  0.00           N
ATOM   1795  CA  ASP X 118      -9.741 -33.944  25.625  0.00  0.00           C
ATOM   1796  C   ASP X 118      -9.006 -32.967  26.510  0.00  0.00           C
ATOM   1797  O   ASP X 118      -9.597 -32.029  27.034  0.00  0.00           O
ATOM   1798  CB  ASP X 118     -10.108 -35.175  26.503  0.00  0.00           C
ATOM   1799  CG  ASP X 118     -10.927 -36.285  25.843  0.00  0.00           C
ATOM   1800  OD1 ASP X 118     -11.617 -36.034  24.836  0.00  0.00           O
ATOM   1801  OD2 ASP X 118     -10.951 -37.397  26.409  0.00  0.00           O
ATOM   1802  H   ASP X 118      -8.787 -35.252  24.217  1.00  0.00           H
ATOM   1803  HA  ASP X 118     -10.700 -33.499  25.358  1.00  0.00           H
ATOM   1804  HB3 ASP X 118     -10.663 -34.837  27.380  1.00  0.00           H
ATOM   1805  HB2 ASP X 118      -9.180 -35.624  26.863  1.00  0.00           H
ATOM   1806  N   GLU X 119      -7.689 -33.127  26.631  0.00  0.00           N
ATOM   1807  CA  GLU X 119      -6.922 -32.215  27.315  0.00  0.00           C
ATOM   1808  C   GLU X 119      -6.955 -30.763  26.789  0.00  0.00           C
ATOM   1809  O   GLU X 119      -6.922 -29.744  27.498  0.00  0.00           O
ATOM   1810  CB  GLU X 119      -5.498 -32.794  27.462  0.00  0.00           C
ATOM   1811  CG  GLU X 119      -5.468 -33.931  28.516  0.00  0.00           C
ATOM   1812  CD  GLU X 119      -4.222 -34.804  28.463  0.00  0.00           C
ATOM   1813  OE1 GLU X 119      -4.034 -35.473  27.425  0.00  0.00           O
ATOM   1814  OE2 GLU X 119      -3.502 -34.868  29.480  0.00  0.00           O
ATOM   1815  H   GLU X 119      -7.238 -33.929  26.216  1.00  0.00           H
ATOM   1816  HA  GLU X 119      -7.285 -32.193  28.342  1.00  0.00           H
ATOM   1817  HB3 GLU X 119      -4.797 -32.013  27.762  1.00  0.00           H
ATOM   1818  HB2 GLU X 119      -5.137 -33.157  26.499  1.00  0.00           H
ATOM   1819  HG3 GLU X 119      -6.327 -34.593  28.395  1.00  0.00           H
ATOM   1820  HG2 GLU X 119      -5.567 -33.503  29.514  1.00  0.00           H
ATOM   1821  N   VAL X 120      -7.040 -30.732  25.459  0.00  0.00           N
ATOM   1822  CA  VAL X 120      -7.033 -29.425  24.804  0.00  0.00           C
ATOM   1823  C   VAL X 120      -8.216 -28.567  25.251  0.00  0.00           C
ATOM   1824  O   VAL X 120      -8.087 -27.386  25.555  0.00  0.00           O
ATOM   1825  CB  VAL X 120      -6.876 -29.525  23.264  0.00  0.00           C
ATOM   1826  CG1 VAL X 120      -7.126 -28.210  22.500  0.00  0.00           C
ATOM   1827  CG2 VAL X 120      -5.458 -30.038  22.939  0.00  0.00           C
ATOM   1828  H   VAL X 120      -7.107 -31.594  24.937  1.00  0.00           H
ATOM   1829  HA  VAL X 120      -6.119 -28.910  25.098  1.00  0.00           H
ATOM   1830  HB  VAL X 120      -7.591 -30.254  22.891  1.00  0.00           H
ATOM   1831 HG11 VAL X 120      -6.900 -28.326  21.442  1.00  0.00           H
ATOM   1832 HG12 VAL X 120      -8.166 -27.888  22.564  1.00  0.00           H
ATOM   1833 HG13 VAL X 120      -6.500 -27.401  22.880  1.00  0.00           H
ATOM   1834 HG21 VAL X 120      -5.280 -30.103  21.872  1.00  0.00           H
ATOM   1835 HG22 VAL X 120      -4.692 -29.373  23.342  1.00  0.00           H
ATOM   1836 HG23 VAL X 120      -5.281 -31.028  23.357  1.00  0.00           H
ATOM   1837  N   ASP X 121      -9.387 -29.196  25.341  0.00  0.00           N
ATOM   1838  CA  ASP X 121     -10.516 -28.488  25.812  0.00  0.00           C
ATOM   1839  C   ASP X 121     -10.455 -28.096  27.224  0.00  0.00           C
ATOM   1840  O   ASP X 121     -10.941 -27.033  27.604  0.00  0.00           O
ATOM   1841  CB  ASP X 121     -11.849 -29.274  25.625  0.00  0.00           C
ATOM   1842  CG  ASP X 121     -12.211 -29.730  24.211  0.00  0.00           C
ATOM   1843  OD1 ASP X 121     -11.715 -29.154  23.223  0.00  0.00           O
ATOM   1844  OD2 ASP X 121     -13.107 -30.594  24.108  0.00  0.00           O
ATOM   1845  H   ASP X 121      -9.459 -30.168  25.074  1.00  0.00           H
ATOM   1846  HA  ASP X 121     -10.646 -27.592  25.205  1.00  0.00           H
ATOM   1847  HB3 ASP X 121     -12.679 -28.661  25.984  1.00  0.00           H
ATOM   1848  HB2 ASP X 121     -11.811 -30.165  26.255  1.00  0.00           H
ATOM   1849  N   GLU X 122      -9.750 -28.894  28.025  0.00  0.00           N
ATOM   1850  CA  GLU X 122      -9.491 -28.547  29.424  0.00  0.00           C
ATOM   1851  C   GLU X 122      -8.797 -27.202  29.570  0.00  0.00           C
ATOM   1852  O   GLU X 122      -9.191 -26.368  30.382  0.00  0.00           O
ATOM   1853  CB  GLU X 122      -8.723 -29.661  30.178  0.00  0.00           C
ATOM   1854  CG  GLU X 122      -9.497 -30.988  30.361  0.00  0.00           C
ATOM   1855  CD  GLU X 122     -10.628 -30.902  31.383  0.00  0.00           C
ATOM   1856  OE1 GLU X 122     -10.429 -31.388  32.515  0.00  0.00           O
ATOM   1857  OE2 GLU X 122     -11.701 -30.356  31.053  0.00  0.00           O
ATOM   1858  H   GLU X 122      -9.378 -29.765  27.670  1.00  0.00           H
ATOM   1859  HA  GLU X 122     -10.434 -28.529  29.971  1.00  0.00           H
ATOM   1860  HB3 GLU X 122      -8.459 -29.290  31.170  1.00  0.00           H
ATOM   1861  HB2 GLU X 122      -7.765 -29.868  29.714  1.00  0.00           H
ATOM   1862  HG3 GLU X 122      -8.804 -31.769  30.672  1.00  0.00           H
ATOM   1863  HG2 GLU X 122      -9.915 -31.320  29.413  1.00  0.00           H
ATOM   1864  N   MET X 123      -7.788 -26.978  28.738  0.00  0.00           N
ATOM   1865  CA  MET X 123      -7.087 -25.784  28.692  0.00  0.00           C
ATOM   1866  C   MET X 123      -7.917 -24.541  28.303  0.00  0.00           C
ATOM   1867  O   MET X 123      -7.807 -23.405  28.763  0.00  0.00           O
ATOM   1868  CB  MET X 123      -5.877 -25.908  27.740  0.00  0.00           C
ATOM   1869  CG  MET X 123      -4.846 -26.980  28.124  0.00  0.00           C
ATOM   1870  SD  MET X 123      -3.837 -27.551  26.728  0.00  0.00           S
ATOM   1871  CE  MET X 123      -3.019 -26.008  26.232  0.00  0.00           C
ATOM   1872  H   MET X 123      -7.495 -27.699  28.094  1.00  0.00           H
ATOM   1873  HA  MET X 123      -6.709 -25.605  29.698  1.00  0.00           H
ATOM   1874  HB3 MET X 123      -5.363 -24.945  27.714  1.00  0.00           H
ATOM   1875  HB2 MET X 123      -6.217 -26.077  26.718  1.00  0.00           H
ATOM   1876  HG3 MET X 123      -5.333 -27.860  28.543  1.00  0.00           H
ATOM   1877  HG2 MET X 123      -4.190 -26.600  28.908  1.00  0.00           H
ATOM   1878  HE1 MET X 123      -2.310 -26.201  25.427  1.00  0.00           H
ATOM   1879  HE2 MET X 123      -3.746 -25.280  25.871  1.00  0.00           H
ATOM   1880  HE3 MET X 123      -2.475 -25.572  27.070  1.00  0.00           H
ATOM   1881  N   ILE X 124      -8.747 -24.836  27.302  0.00  0.00           N
ATOM   1882  CA  ILE X 124      -9.487 -23.663  26.774  0.00  0.00           C
ATOM   1883  C   ILE X 124     -10.461 -23.110  27.780  0.00  0.00           C
ATOM   1884  O   ILE X 124     -10.603 -21.903  27.949  0.00  0.00           O
ATOM   1885  CB  ILE X 124     -10.242 -24.060  25.436  0.00  0.00           C
ATOM   1886  CG1 ILE X 124     -10.205 -22.934  24.379  0.00  0.00           C
ATOM   1887  CG2 ILE X 124     -11.718 -24.519  25.536  0.00  0.00           C
ATOM   1888  CD1 ILE X 124      -8.862 -22.808  23.665  0.00  0.00           C
ATOM   1889  H   ILE X 124      -8.824 -25.789  26.974  1.00  0.00           H
ATOM   1890  HA  ILE X 124      -8.775 -22.885  26.500  1.00  0.00           H
ATOM   1891  HB  ILE X 124      -9.712 -24.915  25.013  1.00  0.00           H
ATOM   1892 HG13 ILE X 124     -10.477 -21.984  24.840  1.00  0.00           H
ATOM   1893 HG12 ILE X 124     -10.958 -23.109  23.609  1.00  0.00           H
ATOM   1894 HG21 ILE X 124     -12.071 -24.907  24.580  1.00  0.00           H
ATOM   1895 HG22 ILE X 124     -11.869 -25.310  26.260  1.00  0.00           H
ATOM   1896 HG23 ILE X 124     -12.377 -23.695  25.811  1.00  0.00           H
ATOM   1897 HD11 ILE X 124      -8.470 -23.780  23.364  1.00  0.00           H
ATOM   1898 HD12 ILE X 124      -8.949 -22.192  22.768  1.00  0.00           H
ATOM   1899 HD13 ILE X 124      -8.131 -22.340  24.316  1.00  0.00           H
ATOM   1900  N   ARG X 125     -11.092 -24.007  28.534  0.00  0.00           N
ATOM   1901  CA  ARG X 125     -11.942 -23.574  29.574  0.00  0.00           C
ATOM   1902  C   ARG X 125     -11.201 -22.732  30.676  0.00  0.00           C
ATOM   1903  O   ARG X 125     -11.689 -21.770  31.293  0.00  0.00           O
ATOM   1904  CB  ARG X 125     -12.727 -24.749  30.193  0.00  0.00           C
ATOM   1905  CG  ARG X 125     -13.661 -25.466  29.198  0.00  0.00           C
ATOM   1906  CD  ARG X 125     -14.679 -26.407  29.865  0.00  0.00           C
ATOM   1907  NE  ARG X 125     -14.067 -27.602  30.475  0.00  0.00           N
ATOM   1908  CZ  ARG X 125     -14.654 -28.415  31.366  0.00  0.00           C
ATOM   1909  NH1 ARG X 125     -15.882 -28.157  31.821  0.00  0.00           N
ATOM   1910  NH2 ARG X 125     -14.015 -29.496  31.805  0.00  0.00           N
ATOM   1911  H   ARG X 125     -10.961 -24.993  28.360  1.00  0.00           H
ATOM   1912  HA  ARG X 125     -12.656 -22.894  29.110  1.00  0.00           H
ATOM   1913  HB3 ARG X 125     -13.339 -24.343  31.001  1.00  0.00           H
ATOM   1914  HB2 ARG X 125     -12.050 -25.465  30.663  1.00  0.00           H
ATOM   1915  HG3 ARG X 125     -13.047 -26.038  28.507  1.00  0.00           H
ATOM   1916  HG2 ARG X 125     -14.205 -24.751  28.579  1.00  0.00           H
ATOM   1917  HD3 ARG X 125     -15.507 -26.654  29.202  1.00  0.00           H
ATOM   1918  HD2 ARG X 125     -15.118 -25.855  30.696  1.00  0.00           H
ATOM   1919  HE  ARG X 125     -13.155 -27.867  30.118  1.00  0.00           H
ATOM   1920 HH12 ARG X 125     -16.346 -28.754  32.491  1.00  0.00           H
ATOM   1921 HH11 ARG X 125     -16.405 -27.353  31.510  1.00  0.00           H
ATOM   1922 HH22 ARG X 125     -14.416 -30.127  32.479  1.00  0.00           H
ATOM   1923 HH21 ARG X 125     -13.063 -29.788  31.467  1.00  0.00           H
ATOM   1924  N   GLU X 126      -9.971 -23.197  30.894  0.00  0.00           N
ATOM   1925  CA  GLU X 126      -9.201 -22.572  31.906  0.00  0.00           C
ATOM   1926  C   GLU X 126      -9.102 -21.007  31.671  0.00  0.00           C
ATOM   1927  O   GLU X 126      -9.356 -20.075  32.431  0.00  0.00           O
ATOM   1928  CB  GLU X 126      -7.850 -23.262  32.190  0.00  0.00           C
ATOM   1929  CG  GLU X 126      -7.998 -24.540  33.043  0.00  0.00           C
ATOM   1930  CD  GLU X 126      -6.679 -25.248  33.344  0.00  0.00           C
ATOM   1931  OE1 GLU X 126      -5.708 -25.095  32.576  0.00  0.00           O
ATOM   1932  OE2 GLU X 126      -6.628 -25.956  34.369  0.00  0.00           O
ATOM   1933  H   GLU X 126      -9.618 -23.969  30.346  1.00  0.00           H
ATOM   1934  HA  GLU X 126      -9.840 -22.650  32.786  1.00  0.00           H
ATOM   1935  HB3 GLU X 126      -7.187 -22.567  32.707  1.00  0.00           H
ATOM   1936  HB2 GLU X 126      -7.347 -23.501  31.255  1.00  0.00           H
ATOM   1937  HG3 GLU X 126      -8.667 -25.247  32.555  1.00  0.00           H
ATOM   1938  HG2 GLU X 126      -8.475 -24.284  33.991  1.00  0.00           H
ATOM   1939  N   ALA X 127      -8.654 -20.829  30.436  0.00  0.00           N
ATOM   1940  CA  ALA X 127      -8.441 -19.375  30.102  0.00  0.00           C
ATOM   1941  C   ALA X 127      -9.637 -18.612  29.546  0.00  0.00           C
ATOM   1942  O   ALA X 127      -9.617 -17.405  29.269  0.00  0.00           O
ATOM   1943  CB  ALA X 127      -7.517 -19.468  28.884  0.00  0.00           C
ATOM   1944  H   ALA X 127      -8.495 -21.627  29.837  1.00  0.00           H
ATOM   1945  HA  ALA X 127      -8.055 -18.856  30.979  1.00  0.00           H
ATOM   1946  HB1 ALA X 127      -7.060 -18.511  28.631  1.00  0.00           H
ATOM   1947  HB2 ALA X 127      -6.771 -20.248  29.008  1.00  0.00           H
ATOM   1948  HB3 ALA X 127      -8.076 -19.792  28.006  1.00  0.00           H
ATOM   1949  N   ASP X 128     -10.738 -19.353  29.356  0.00  0.00           N
ATOM   1950  CA  ASP X 128     -11.892 -18.718  28.852  0.00  0.00           C
ATOM   1951  C   ASP X 128     -12.722 -18.031  29.812  0.00  0.00           C
ATOM   1952  O   ASP X 128     -13.653 -18.650  30.345  0.00  0.00           O
ATOM   1953  CB  ASP X 128     -12.922 -19.734  28.191  0.00  0.00           C
ATOM   1954  CG  ASP X 128     -12.681 -20.384  26.844  0.00  0.00           C
ATOM   1955  OD1 ASP X 128     -11.849 -19.903  26.061  0.00  0.00           O
ATOM   1956  OD2 ASP X 128     -13.452 -21.327  26.565  0.00  0.00           O
ATOM   1957  H   ASP X 128     -10.728 -20.339  29.571  1.00  0.00           H
ATOM   1958  HA  ASP X 128     -11.705 -18.137  27.949  1.00  0.00           H
ATOM   1959  HB3 ASP X 128     -13.890 -19.250  28.025  1.00  0.00           H
ATOM   1960  HB2 ASP X 128     -13.077 -20.560  28.888  1.00  0.00           H
ATOM   1961  N   ILE X 129     -12.329 -16.819  30.203  0.00  0.00           N
ATOM   1962  CA  ILE X 129     -13.140 -16.203  31.231  0.00  0.00           C
ATOM   1963  C   ILE X 129     -14.420 -15.495  30.833  0.00  0.00           C
ATOM   1964  O   ILE X 129     -15.425 -15.356  31.521  0.00  0.00           O
ATOM   1965  CB  ILE X 129     -12.289 -15.269  32.142  0.00  0.00           C
ATOM   1966  CG1 ILE X 129     -11.604 -14.106  31.383  0.00  0.00           C
ATOM   1967  CG2 ILE X 129     -11.255 -16.085  32.947  0.00  0.00           C
ATOM   1968  CD1 ILE X 129     -10.952 -13.061  32.302  0.00  0.00           C
ATOM   1969  H   ILE X 129     -11.514 -16.393  29.786  1.00  0.00           H
ATOM   1970  HA  ILE X 129     -13.470 -17.034  31.855  1.00  0.00           H
ATOM   1971  HB  ILE X 129     -12.967 -14.819  32.869  1.00  0.00           H
ATOM   1972 HG13 ILE X 129     -12.324 -13.594  30.743  1.00  0.00           H
ATOM   1973 HG12 ILE X 129     -10.848 -14.508  30.709  1.00  0.00           H
ATOM   1974 HG21 ILE X 129     -10.725 -15.464  33.669  1.00  0.00           H
ATOM   1975 HG22 ILE X 129     -11.737 -16.888  33.508  1.00  0.00           H
ATOM   1976 HG23 ILE X 129     -10.510 -16.541  32.295  1.00  0.00           H
ATOM   1977 HD11 ILE X 129     -11.133 -12.055  31.924  1.00  0.00           H
ATOM   1978 HD12 ILE X 129     -11.344 -13.100  33.318  1.00  0.00           H
ATOM   1979 HD13 ILE X 129      -9.872 -13.204  32.353  1.00  0.00           H
ATOM   1980  N   ASP X 130     -14.351 -15.073  29.570  0.00  0.00           N
ATOM   1981  CA  ASP X 130     -15.607 -14.411  29.061  0.00  0.00           C
ATOM   1982  C   ASP X 130     -16.812 -15.191  28.553  0.00  0.00           C
ATOM   1983  O   ASP X 130     -17.833 -14.667  28.096  0.00  0.00           O
ATOM   1984  CB  ASP X 130     -15.244 -13.377  27.942  0.00  0.00           C
ATOM   1985  CG  ASP X 130     -14.483 -12.118  28.380  0.00  0.00           C
ATOM   1986  OD1 ASP X 130     -14.534 -11.745  29.570  0.00  0.00           O
ATOM   1987  OD2 ASP X 130     -13.987 -11.405  27.483  0.00  0.00           O
ATOM   1988  H   ASP X 130     -13.502 -15.208  29.038  1.00  0.00           H
ATOM   1989  HA  ASP X 130     -15.956 -13.722  29.830  1.00  0.00           H
ATOM   1990  HB3 ASP X 130     -16.136 -13.011  27.430  1.00  0.00           H
ATOM   1991  HB2 ASP X 130     -14.639 -13.892  27.194  1.00  0.00           H
ATOM   1992  N   GLY X 131     -16.584 -16.502  28.479  0.00  0.00           N
ATOM   1993  CA  GLY X 131     -17.409 -17.412  27.927  0.00  0.00           C
ATOM   1994  C   GLY X 131     -17.660 -17.840  26.488  0.00  0.00           C
ATOM   1995  O   GLY X 131     -18.339 -18.836  26.218  0.00  0.00           O
ATOM   1996  H   GLY X 131     -15.731 -16.889  28.858  1.00  0.00           H
ATOM   1997  HA3 GLY X 131     -18.384 -17.286  28.397  1.00  0.00           H
ATOM   1998  HA2 GLY X 131     -17.322 -18.323  28.520  1.00  0.00           H
ATOM   1999  N   ASP X 132     -17.107 -17.073  25.564  0.00  0.00           N
ATOM   2000  CA  ASP X 132     -17.138 -17.367  24.222  0.00  0.00           C
ATOM   2001  C   ASP X 132     -16.716 -18.720  23.709  0.00  0.00           C
ATOM   2002  O   ASP X 132     -17.004 -19.146  22.581  0.00  0.00           O
ATOM   2003  CB  ASP X 132     -16.474 -16.270  23.337  0.00  0.00           C
ATOM   2004  CG  ASP X 132     -17.088 -14.870  23.417  0.00  0.00           C
ATOM   2005  OD1 ASP X 132     -18.285 -14.741  23.742  0.00  0.00           O
ATOM   2006  OD2 ASP X 132     -16.392 -13.909  23.033  0.00  0.00           O
ATOM   2007  H   ASP X 132     -16.632 -16.224  25.833  1.00  0.00           H
ATOM   2008  HA  ASP X 132     -18.200 -17.326  23.980  1.00  0.00           H
ATOM   2009  HB3 ASP X 132     -16.497 -16.564  22.285  1.00  0.00           H
ATOM   2010  HB2 ASP X 132     -15.422 -16.200  23.621  1.00  0.00           H
ATOM   2011  N   GLY X 133     -15.987 -19.463  24.556  0.00  0.00           N
ATOM   2012  CA  GLY X 133     -15.445 -20.709  24.109  0.00  0.00           C
ATOM   2013  C   GLY X 133     -14.235 -20.602  23.204  0.00  0.00           C
ATOM   2014  O   GLY X 133     -14.042 -21.409  22.296  0.00  0.00           O
ATOM   2015  H   GLY X 133     -15.825 -19.140  25.499  1.00  0.00           H
ATOM   2016  HA3 GLY X 133     -16.224 -21.280  23.604  1.00  0.00           H
ATOM   2017  HA2 GLY X 133     -15.196 -21.324  24.974  1.00  0.00           H
ATOM   2018  N   HID X 134     -13.479 -19.528  23.402  0.00  0.00           N
ATOM   2019  CA  HID X 134     -12.301 -19.209  22.706  0.00  0.00           C
ATOM   2020  C   HID X 134     -11.457 -18.228  23.470  0.00  0.00           C
ATOM   2021  O   HID X 134     -11.911 -17.499  24.350  0.00  0.00           O
ATOM   2022  CB  HID X 134     -12.675 -18.443  21.389  0.00  0.00           C
ATOM   2023  CG  HID X 134     -13.509 -19.075  20.292  0.00  0.00           C
ATOM   2024  ND1 HID X 134     -14.894 -19.182  20.327  0.00  0.00           N
ATOM   2025  CD2 HID X 134     -13.149 -19.535  19.044  0.00  0.00           C
ATOM   2026  CE1 HID X 134     -15.290 -19.723  19.174  0.00  0.00           C
ATOM   2027  NE2 HID X 134     -14.282 -19.953  18.340  0.00  0.00           N
ATOM   2028  H   HID X 134     -13.737 -18.852  24.107  1.00  0.00           H
ATOM   2029  HA  HID X 134     -11.734 -20.107  22.460  1.00  0.00           H
ATOM   2030  HB3 HID X 134     -11.753 -18.132  20.897  1.00  0.00           H
ATOM   2031  HB2 HID X 134     -13.183 -17.513  21.650  1.00  0.00           H
ATOM   2032  HD1 HID X 134     -15.517 -18.972  21.106  1.00  0.00           H
ATOM   2033  HD2 HID X 134     -12.167 -19.573  18.594  1.00  0.00           H
ATOM   2034  HE1 HID X 134     -16.325 -19.944  18.944  1.00  0.00           H
ATOM   2035  N   ILE X 135     -10.175 -18.248  23.127  0.00  0.00           N
ATOM   2036  CA  ILE X 135      -9.135 -17.449  23.747  0.00  0.00           C
ATOM   2037  C   ILE X 135      -8.803 -16.246  22.834  0.00  0.00           C
ATOM   2038  O   ILE X 135      -8.485 -16.451  21.666  0.00  0.00           O
ATOM   2039  CB  ILE X 135      -7.838 -18.265  24.067  0.00  0.00           C
ATOM   2040  CG1 ILE X 135      -8.122 -19.327  25.153  0.00  0.00           C
ATOM   2041  CG2 ILE X 135      -6.655 -17.373  24.527  0.00  0.00           C
ATOM   2042  CD1 ILE X 135      -6.890 -20.147  25.573  0.00  0.00           C
ATOM   2043  H   ILE X 135      -9.862 -18.854  22.382  1.00  0.00           H
ATOM   2044  HA  ILE X 135      -9.432 -17.117  24.743  1.00  0.00           H
ATOM   2045  HB  ILE X 135      -7.540 -18.808  23.172  1.00  0.00           H
ATOM   2046 HG13 ILE X 135      -8.905 -20.006  24.814  1.00  0.00           H
ATOM   2047 HG12 ILE X 135      -8.533 -18.828  26.031  1.00  0.00           H
ATOM   2048 HG21 ILE X 135      -5.771 -17.947  24.793  1.00  0.00           H
ATOM   2049 HG22 ILE X 135      -6.333 -16.682  23.749  1.00  0.00           H
ATOM   2050 HG23 ILE X 135      -6.925 -16.785  25.402  1.00  0.00           H
ATOM   2051 HD11 ILE X 135      -7.177 -21.109  25.995  1.00  0.00           H
ATOM   2052 HD12 ILE X 135      -6.232 -20.326  24.726  1.00  0.00           H
ATOM   2053 HD13 ILE X 135      -6.307 -19.626  26.332  1.00  0.00           H
ATOM   2054  N   ASN X 136      -8.928 -15.032  23.352  0.00  0.00           N
ATOM   2055  CA  ASN X 136      -8.497 -13.933  22.594  0.00  0.00           C
ATOM   2056  C   ASN X 136      -7.218 -13.494  23.140  0.00  0.00           C
ATOM   2057  O   ASN X 136      -6.803 -14.014  24.172  0.00  0.00           O
ATOM   2058  CB  ASN X 136      -9.558 -12.798  22.742  0.00  0.00           C
ATOM   2059  CG  ASN X 136      -9.589 -11.728  21.642  0.00  0.00           C
ATOM   2060  OD1 ASN X 136     -10.235 -11.896  20.614  0.00  0.00           O
ATOM   2061  ND2 ASN X 136      -8.982 -10.569  21.861  0.00  0.00           N
ATOM   2062  H   ASN X 136      -9.328 -14.916  24.272  1.00  0.00           H
ATOM   2063  HA  ASN X 136      -8.291 -14.311  21.593  1.00  0.00           H
ATOM   2064  HB3 ASN X 136      -9.492 -12.325  23.725  1.00  0.00           H
ATOM   2065  HB2 ASN X 136     -10.552 -13.248  22.722  1.00  0.00           H
ATOM   2066 HD22 ASN X 136      -9.015  -9.840  21.165  1.00  0.00           H
ATOM   2067 HD21 ASN X 136      -8.590 -10.305  22.787  1.00  0.00           H
ATOM   2068  N   TYR X 137      -6.470 -12.628  22.434  0.00  0.00           N
ATOM   2069  CA  TYR X 137      -5.232 -12.186  22.963  0.00  0.00           C
ATOM   2070  C   TYR X 137      -5.001 -11.945  24.500  0.00  0.00           C
ATOM   2071  O   TYR X 137      -4.022 -12.227  25.190  0.00  0.00           O
ATOM   2072  CB  TYR X 137      -4.681 -11.003  22.135  0.00  0.00           C
ATOM   2073  CG  TYR X 137      -3.280 -10.635  22.583  0.00  0.00           C
ATOM   2074  CD1 TYR X 137      -3.076  -9.542  23.445  0.00  0.00           C
ATOM   2075  CD2 TYR X 137      -2.213 -11.513  22.303  0.00  0.00           C
ATOM   2076  CE1 TYR X 137      -1.826  -9.374  24.061  0.00  0.00           C
ATOM   2077  CE2 TYR X 137      -0.942 -11.299  22.854  0.00  0.00           C
ATOM   2078  CZ  TYR X 137      -0.753 -10.235  23.748  0.00  0.00           C
ATOM   2079  OH  TYR X 137       0.469 -10.090  24.329  0.00  0.00           O
ATOM   2080  H   TYR X 137      -6.792 -12.298  21.535  1.00  0.00           H
ATOM   2081  HA  TYR X 137      -4.539 -12.991  22.717  1.00  0.00           H
ATOM   2082  HB3 TYR X 137      -5.341 -10.138  22.223  1.00  0.00           H
ATOM   2083  HB2 TYR X 137      -4.643 -11.261  21.076  1.00  0.00           H
ATOM   2084  HD1 TYR X 137      -3.898  -8.892  23.712  1.00  0.00           H
ATOM   2085  HD2 TYR X 137      -2.373 -12.377  21.684  1.00  0.00           H
ATOM   2086  HE1 TYR X 137      -1.724  -8.586  24.790  1.00  0.00           H
ATOM   2087  HE2 TYR X 137      -0.134 -11.980  22.629  1.00  0.00           H
ATOM   2088  HH  TYR X 137       0.540  -9.414  25.013  1.00  0.00           H
ATOM   2089  N   GLU X 138      -6.031 -11.238  24.963  0.00  0.00           N
ATOM   2090  CA  GLU X 138      -5.806 -10.823  26.378  0.00  0.00           C
ATOM   2091  C   GLU X 138      -5.843 -11.964  27.399  0.00  0.00           C
ATOM   2092  O   GLU X 138      -5.247 -11.990  28.473  0.00  0.00           O
ATOM   2093  CB  GLU X 138      -6.842  -9.737  26.761  0.00  0.00           C
ATOM   2094  CG  GLU X 138      -6.862  -8.459  25.883  0.00  0.00           C
ATOM   2095  CD  GLU X 138      -7.565  -8.557  24.524  0.00  0.00           C
ATOM   2096  OE1 GLU X 138      -8.090  -9.635  24.171  0.00  0.00           O
ATOM   2097  OE2 GLU X 138      -7.594  -7.525  23.824  0.00  0.00           O
ATOM   2098  H   GLU X 138      -6.825 -11.053  24.367  1.00  0.00           H
ATOM   2099  HA  GLU X 138      -4.816 -10.369  26.431  1.00  0.00           H
ATOM   2100  HB3 GLU X 138      -6.657  -9.430  27.791  1.00  0.00           H
ATOM   2101  HB2 GLU X 138      -7.843 -10.172  26.770  1.00  0.00           H
ATOM   2102  HG3 GLU X 138      -5.840  -8.109  25.726  1.00  0.00           H
ATOM   2103  HG2 GLU X 138      -7.367  -7.669  26.441  1.00  0.00           H
ATOM   2104  N   GLU X 139      -6.673 -12.927  27.001  0.00  0.00           N
ATOM   2105  CA  GLU X 139      -6.753 -14.098  27.871  0.00  0.00           C
ATOM   2106  C   GLU X 139      -5.619 -15.073  27.768  0.00  0.00           C
ATOM   2107  O   GLU X 139      -5.408 -16.017  28.533  0.00  0.00           O
ATOM   2108  CB  GLU X 139      -8.066 -14.813  27.483  0.00  0.00           C
ATOM   2109  CG  GLU X 139      -9.350 -13.982  27.723  0.00  0.00           C
ATOM   2110  CD  GLU X 139     -10.572 -14.592  27.043  0.00  0.00           C
ATOM   2111  OE1 GLU X 139     -10.544 -14.649  25.796  0.00  0.00           O
ATOM   2112  OE2 GLU X 139     -11.544 -14.931  27.754  0.00  0.00           O
ATOM   2113  H   GLU X 139      -7.198 -12.819  26.144  1.00  0.00           H
ATOM   2114  HA  GLU X 139      -6.852 -13.771  28.905  1.00  0.00           H
ATOM   2115  HB3 GLU X 139      -8.153 -15.751  28.029  1.00  0.00           H
ATOM   2116  HB2 GLU X 139      -8.017 -15.097  26.432  1.00  0.00           H
ATOM   2117  HG3 GLU X 139      -9.244 -12.974  27.324  1.00  0.00           H
ATOM   2118  HG2 GLU X 139      -9.529 -13.876  28.793  1.00  0.00           H
ATOM   2119  N   PHE X 140      -4.841 -14.787  26.727  0.00  0.00           N
ATOM   2120  CA  PHE X 140      -3.646 -15.539  26.485  0.00  0.00           C
ATOM   2121  C   PHE X 140      -2.531 -14.973  27.379  0.00  0.00           C
ATOM   2122  O   PHE X 140      -1.774 -15.694  28.022  0.00  0.00           O
ATOM   2123  CB  PHE X 140      -3.255 -15.584  25.005  0.00  0.00           C
ATOM   2124  CG  PHE X 140      -2.105 -16.543  24.731  0.00  0.00           C
ATOM   2125  CD1 PHE X 140      -2.336 -17.936  24.734  0.00  0.00           C
ATOM   2126  CD2 PHE X 140      -0.780 -16.068  24.632  0.00  0.00           C
ATOM   2127  CE1 PHE X 140      -1.274 -18.817  24.586  0.00  0.00           C
ATOM   2128  CE2 PHE X 140       0.267 -16.967  24.483  0.00  0.00           C
ATOM   2129  CZ  PHE X 140       0.021 -18.335  24.463  0.00  0.00           C
ATOM   2130  H   PHE X 140      -5.092 -14.036  26.100  1.00  0.00           H
ATOM   2131  HA  PHE X 140      -3.830 -16.569  26.790  1.00  0.00           H
ATOM   2132  HB3 PHE X 140      -3.001 -14.592  24.631  1.00  0.00           H
ATOM   2133  HB2 PHE X 140      -4.122 -15.912  24.433  1.00  0.00           H
ATOM   2134  HD1 PHE X 140      -3.338 -18.323  24.849  1.00  0.00           H
ATOM   2135  HD2 PHE X 140      -0.574 -15.007  24.674  1.00  0.00           H
ATOM   2136  HE1 PHE X 140      -1.458 -19.883  24.576  1.00  0.00           H
ATOM   2137  HE2 PHE X 140       1.281 -16.601  24.400  1.00  0.00           H
ATOM   2138  HZ  PHE X 140       0.844 -19.028  24.354  1.00  0.00           H
ATOM   2139  N   VAL X 141      -2.476 -13.645  27.459  0.00  0.00           N
ATOM   2140  CA  VAL X 141      -1.607 -13.061  28.327  0.00  0.00           C
ATOM   2141  C   VAL X 141      -1.803 -13.387  29.816  0.00  0.00           C
ATOM   2142  O   VAL X 141      -0.882 -13.697  30.564  0.00  0.00           O
ATOM   2143  CB  VAL X 141      -1.586 -11.507  28.175  0.00  0.00           C
ATOM   2144  CG1 VAL X 141      -0.842 -10.706  29.270  0.00  0.00           C
ATOM   2145  CG2 VAL X 141      -0.999 -11.125  26.820  0.00  0.00           C
ATOM   2146  H   VAL X 141      -3.077 -13.079  26.877  1.00  0.00           H
ATOM   2147  HA  VAL X 141      -0.632 -13.476  28.073  1.00  0.00           H
ATOM   2148  HB  VAL X 141      -2.618 -11.154  28.184  1.00  0.00           H
ATOM   2149 HG11 VAL X 141      -0.778  -9.649  29.012  1.00  0.00           H
ATOM   2150 HG12 VAL X 141      -1.347 -10.754  30.236  1.00  0.00           H
ATOM   2151 HG13 VAL X 141       0.177 -11.072  29.406  1.00  0.00           H
ATOM   2152 HG21 VAL X 141      -1.015 -10.044  26.684  1.00  0.00           H
ATOM   2153 HG22 VAL X 141       0.033 -11.462  26.724  1.00  0.00           H
ATOM   2154 HG23 VAL X 141      -1.568 -11.568  26.003  1.00  0.00           H
ATOM   2155  N   ARG X 142      -3.070 -13.368  30.224  0.00  0.00           N
ATOM   2156  CA  ARG X 142      -3.343 -13.777  31.521  0.00  0.00           C
ATOM   2157  C   ARG X 142      -3.008 -15.211  31.890  0.00  0.00           C
ATOM   2158  O   ARG X 142      -2.539 -15.586  32.957  0.00  0.00           O
ATOM   2159  CB  ARG X 142      -4.789 -13.366  31.872  0.00  0.00           C
ATOM   2160  CG  ARG X 142      -4.909 -11.831  32.021  0.00  0.00           C
ATOM   2161  CD  ARG X 142      -6.341 -11.300  32.126  0.00  0.00           C
ATOM   2162  NE  ARG X 142      -7.041 -11.342  30.833  0.00  0.00           N
ATOM   2163  CZ  ARG X 142      -8.285 -10.892  30.618  0.00  0.00           C
ATOM   2164  NH1 ARG X 142      -8.976 -10.303  31.598  0.00  0.00           N
ATOM   2165  NH2 ARG X 142      -8.840 -11.025  29.417  0.00  0.00           N
ATOM   2166  H   ARG X 142      -3.799 -13.061  29.595  1.00  0.00           H
ATOM   2167  HA  ARG X 142      -2.718 -13.156  32.162  1.00  0.00           H
ATOM   2168  HB3 ARG X 142      -5.086 -13.823  32.816  1.00  0.00           H
ATOM   2169  HB2 ARG X 142      -5.483 -13.746  31.120  1.00  0.00           H
ATOM   2170  HG3 ARG X 142      -4.485 -11.381  31.124  1.00  0.00           H
ATOM   2171  HG2 ARG X 142      -4.299 -11.451  32.842  1.00  0.00           H
ATOM   2172  HD3 ARG X 142      -6.361 -10.315  32.594  1.00  0.00           H
ATOM   2173  HD2 ARG X 142      -6.915 -11.966  32.772  1.00  0.00           H
ATOM   2174  HE  ARG X 142      -6.472 -11.666  30.051  1.00  0.00           H
ATOM   2175 HH12 ARG X 142      -9.907  -9.939  31.458  1.00  0.00           H
ATOM   2176 HH11 ARG X 142      -8.587 -10.182  32.519  1.00  0.00           H
ATOM   2177 HH22 ARG X 142      -9.774 -10.694  29.223  1.00  0.00           H
ATOM   2178 HH21 ARG X 142      -8.390 -11.526  28.670  1.00  0.00           H
ATOM   2179  N   MET X 143      -3.296 -16.045  30.893  0.00  0.00           N
ATOM   2180  CA  MET X 143      -2.944 -17.411  31.118  0.00  0.00           C
ATOM   2181  C   MET X 143      -1.509 -17.817  31.280  0.00  0.00           C
ATOM   2182  O   MET X 143      -1.082 -18.900  31.687  0.00  0.00           O
ATOM   2183  CB  MET X 143      -3.418 -18.241  29.912  0.00  0.00           C
ATOM   2184  CG  MET X 143      -4.794 -18.822  30.109  0.00  0.00           C
ATOM   2185  SD  MET X 143      -4.994 -20.047  31.443  0.00  0.00           S
ATOM   2186  CE  MET X 143      -4.330 -21.530  30.634  0.00  0.00           C
ATOM   2187  H   MET X 143      -3.732 -15.695  30.053  1.00  0.00           H
ATOM   2188  HA  MET X 143      -3.477 -17.741  32.010  1.00  0.00           H
ATOM   2189  HB3 MET X 143      -2.768 -19.089  29.680  1.00  0.00           H
ATOM   2190  HB2 MET X 143      -3.393 -17.645  29.000  1.00  0.00           H
ATOM   2191  HG3 MET X 143      -4.993 -19.290  29.152  1.00  0.00           H
ATOM   2192  HG2 MET X 143      -5.515 -18.019  30.261  1.00  0.00           H
ATOM   2193  HE1 MET X 143      -4.397 -22.386  31.307  1.00  0.00           H
ATOM   2194  HE2 MET X 143      -4.896 -21.764  29.732  1.00  0.00           H
ATOM   2195  HE3 MET X 143      -3.284 -21.389  30.364  1.00  0.00           H
ATOM   2196  N   MET X 144      -0.718 -16.820  30.890  0.00  0.00           N
ATOM   2197  CA  MET X 144       0.685 -16.955  31.041  0.00  0.00           C
ATOM   2198  C   MET X 144       1.178 -16.545  32.361  0.00  0.00           C
ATOM   2199  O   MET X 144       2.160 -17.055  32.893  0.00  0.00           O
ATOM   2200  CB  MET X 144       1.441 -16.150  29.956  0.00  0.00           C
ATOM   2201  CG  MET X 144       1.392 -16.758  28.547  0.00  0.00           C
ATOM   2202  SD  MET X 144       2.143 -15.701  27.271  0.00  0.00           S
ATOM   2203  CE  MET X 144       3.901 -15.826  27.705  0.00  0.00           C
ATOM   2204  H   MET X 144      -1.120 -15.982  30.493  1.00  0.00           H
ATOM   2205  HA  MET X 144       0.947 -18.002  30.887  1.00  0.00           H
ATOM   2206  HB3 MET X 144       2.493 -16.077  30.236  1.00  0.00           H
ATOM   2207  HB2 MET X 144       1.087 -15.121  29.922  1.00  0.00           H
ATOM   2208  HG3 MET X 144       0.363 -16.962  28.259  1.00  0.00           H
ATOM   2209  HG2 MET X 144       1.898 -17.724  28.541  1.00  0.00           H
ATOM   2210  HE1 MET X 144       4.508 -15.303  26.967  1.00  0.00           H
ATOM   2211  HE2 MET X 144       4.097 -15.379  28.679  1.00  0.00           H
ATOM   2212  HE3 MET X 144       4.218 -16.868  27.730  1.00  0.00           H
ATOM   2213  N   VAL X 145       0.422 -15.633  32.960  0.00  0.00           N
ATOM   2214  CA  VAL X 145       0.673 -15.219  34.256  0.00  0.00           C
ATOM   2215  C   VAL X 145       0.479 -16.152  35.375  0.00  0.00           C
ATOM   2216  O   VAL X 145       1.284 -16.366  36.382  0.00  0.00           O
ATOM   2217  CB  VAL X 145      -0.054 -13.856  34.552  0.00  0.00           C
ATOM   2218  CG1 VAL X 145      -0.047 -13.368  36.020  0.00  0.00           C
ATOM   2219  CG2 VAL X 145       0.507 -12.727  33.664  0.00  0.00           C
ATOM   2220  H   VAL X 145      -0.358 -15.222  32.468  1.00  0.00           H
ATOM   2221  HA  VAL X 145       1.733 -14.968  34.275  1.00  0.00           H
ATOM   2222  HB  VAL X 145      -1.104 -13.968  34.284  1.00  0.00           H
ATOM   2223 HG11 VAL X 145      -0.488 -12.374  36.106  1.00  0.00           H
ATOM   2224 HG12 VAL X 145      -0.629 -14.017  36.675  1.00  0.00           H
ATOM   2225 HG13 VAL X 145       0.968 -13.310  36.416  1.00  0.00           H
ATOM   2226 HG21 VAL X 145      -0.052 -11.800  33.801  1.00  0.00           H
ATOM   2227 HG22 VAL X 145       1.551 -12.520  33.898  1.00  0.00           H
ATOM   2228 HG23 VAL X 145       0.455 -12.973  32.605  1.00  0.00           H
ATOM   2229  N   SER X 146      -0.652 -16.761  35.208  0.00  0.00           N
ATOM   2230  CA  SER X 146      -1.009 -17.699  36.258  0.00  0.00           C
ATOM   2231  C   SER X 146      -0.075 -18.851  36.335  0.00  0.00           C
ATOM   2232  O   SER X 146       0.289 -19.426  37.371  0.00  0.00           O
ATOM   2233  CB  SER X 146      -2.469 -18.189  36.039  0.00  0.00           C
ATOM   2234  OG  SER X 146      -2.691 -18.860  34.800  0.00  0.00           O
ATOM   2235  H   SER X 146      -1.213 -16.568  34.391  1.00  0.00           H
ATOM   2236  HA  SER X 146      -1.011 -17.177  37.216  1.00  0.00           H
ATOM   2237  HB3 SER X 146      -3.149 -17.336  36.090  1.00  0.00           H
ATOM   2238  HB2 SER X 146      -2.774 -18.851  36.853  1.00  0.00           H
ATOM   2239  HG  SER X 146      -3.624 -19.114  34.760  1.00  0.00           H
ATOM   2240  HXT SER X 146       0.294 -19.187  35.365  1.00  0.00           H
END
ATOM      1  N   GLU X   1      26.945  -1.424  33.718  0.00  0.00           N
ATOM      2  CA  GLU X   1      27.454  -1.376  32.500  0.00  0.00           C
ATOM      3  C   GLU X   1      27.188  -0.395  31.403  0.00  0.00           C
ATOM      4  O   GLU X   1      26.230   0.200  30.912  0.00  0.00           O
ATOM      5  CB  GLU X   1      26.904  -2.735  31.904  0.00  0.00           C
ATOM      6  CG  GLU X   1      27.515  -3.242  30.560  0.00  0.00           C
ATOM      7  CD  GLU X   1      27.003  -4.615  30.126  0.00  0.00           C
ATOM      8  OE1 GLU X   1      25.932  -5.042  30.600  0.00  0.00           O
ATOM      9  OE2 GLU X   1      27.688  -5.258  29.307  0.00  0.00           O
ATOM     10  H1  GLU X   1      27.467  -0.809  34.326  1.00  0.00           H
ATOM     11  H2  GLU X   1      25.979  -1.130  33.691  1.00  0.00           H
ATOM     12  H3  GLU X   1      27.000  -2.369  34.069  1.00  0.00           H
ATOM     13  HA  GLU X   1      28.478  -1.750  32.473  1.00  0.00           H
ATOM     14  HB3 GLU X   1      25.815  -2.692  31.784  1.00  0.00           H
ATOM     15  HB2 GLU X   1      27.073  -3.560  32.607  1.00  0.00           H
ATOM     16  HG3 GLU X   1      28.602  -3.293  30.645  1.00  0.00           H
ATOM     17  HG2 GLU X   1      27.303  -2.549  29.744  1.00  0.00           H
ATOM     18  N   GLN X   2      28.456   0.023  31.235  0.00  0.00           N
ATOM     19  CA  GLN X   2      28.458   0.818  30.116  0.00  0.00           C
ATOM     20  C   GLN X   2      28.270   0.999  28.867  0.00  0.00           C
ATOM     21  O   GLN X   2      28.282   0.059  28.079  0.00  0.00           O
ATOM     22  CB  GLN X   2      30.068   0.849  30.042  0.00  0.00           C
ATOM     23  CG  GLN X   2      30.857   1.459  31.244  0.00  0.00           C
ATOM     24  CD  GLN X   2      30.658   2.966  31.451  0.00  0.00           C
ATOM     25  OE1 GLN X   2      30.291   3.692  30.531  0.00  0.00           O
ATOM     26  NE2 GLN X   2      30.915   3.457  32.655  0.00  0.00           N
ATOM     27  H   GLN X   2      29.174  -0.268  31.882  1.00  0.00           H
ATOM     28  HA  GLN X   2      28.439   1.829  30.525  1.00  0.00           H
ATOM     29  HB3 GLN X   2      30.503   1.377  29.179  1.00  0.00           H
ATOM     30  HB2 GLN X   2      30.441  -0.171  29.900  1.00  0.00           H
ATOM     31  HG3 GLN X   2      31.923   1.305  31.069  1.00  0.00           H
ATOM     32  HG2 GLN X   2      30.642   0.936  32.174  1.00  0.00           H
ATOM     33 HE22 GLN X   2      30.808   4.444  32.843  1.00  0.00           H
ATOM     34 HE21 GLN X   2      31.232   2.861  33.408  1.00  0.00           H
ATOM     35  N   LEU X   3      27.551   2.098  28.671  0.00  0.00           N
ATOM     36  CA  LEU X   3      26.968   2.470  27.457  0.00  0.00           C
ATOM     37  C   LEU X   3      27.584   3.245  26.445  0.00  0.00           C
ATOM     38  O   LEU X   3      28.329   4.134  26.862  0.00  0.00           O
ATOM     39  CB  LEU X   3      25.633   3.207  27.794  0.00  0.00           C
ATOM     40  CG  LEU X   3      24.567   2.387  28.561  0.00  0.00           C
ATOM     41  CD1 LEU X   3      23.369   3.280  28.952  0.00  0.00           C
ATOM     42  CD2 LEU X   3      24.118   1.130  27.785  0.00  0.00           C
ATOM     43  H   LEU X   3      27.390   2.740  29.435  1.00  0.00           H
ATOM     44  HA  LEU X   3      26.656   1.543  26.977  1.00  0.00           H
ATOM     45  HB3 LEU X   3      25.154   3.566  26.878  1.00  0.00           H
ATOM     46  HB2 LEU X   3      25.865   4.109  28.365  1.00  0.00           H
ATOM     47  HG  LEU X   3      25.012   2.051  29.498  1.00  0.00           H
ATOM     48 HD11 LEU X   3      23.185   3.234  30.026  1.00  0.00           H
ATOM     49 HD12 LEU X   3      23.536   4.330  28.705  1.00  0.00           H
ATOM     50 HD13 LEU X   3      22.443   2.989  28.455  1.00  0.00           H
ATOM     51 HD21 LEU X   3      23.049   0.941  27.870  1.00  0.00           H
ATOM     52 HD22 LEU X   3      24.345   1.200  26.721  1.00  0.00           H
ATOM     53 HD23 LEU X   3      24.625   0.243  28.171  1.00  0.00           H
ATOM     54  N   THR X   4      27.618   2.834  25.167  0.00  0.00           N
ATOM     55  CA  THR X   4      28.397   3.721  24.388  0.00  0.00           C
ATOM     56  C   THR X   4      27.750   4.994  23.821  0.00  0.00           C
ATOM     57  O   THR X   4      26.550   5.181  23.618  0.00  0.00           O
ATOM     58  CB  THR X   4      28.877   2.908  23.136  0.00  0.00           C
ATOM     59  OG1 THR X   4      27.819   2.452  22.303  0.00  0.00           O
ATOM     60  CG2 THR X   4      29.721   1.672  23.500  0.00  0.00           C
ATOM     61  H   THR X   4      27.126   1.997  24.892  1.00  0.00           H
ATOM     62  HA  THR X   4      29.365   3.924  24.845  1.00  0.00           H
ATOM     63  HB  THR X   4      29.511   3.551  22.520  1.00  0.00           H
ATOM     64  HG1 THR X   4      28.216   2.114  21.487  1.00  0.00           H
ATOM     65 HG21 THR X   4      30.112   1.181  22.608  1.00  0.00           H
ATOM     66 HG22 THR X   4      30.579   1.953  24.113  1.00  0.00           H
ATOM     67 HG23 THR X   4      29.150   0.931  24.059  1.00  0.00           H
ATOM     68  N   GLU X   5      28.670   5.948  23.664  0.00  0.00           N
ATOM     69  CA  GLU X   5      28.341   7.150  23.203  0.00  0.00           C
ATOM     70  C   GLU X   5      27.276   7.324  22.138  0.00  0.00           C
ATOM     71  O   GLU X   5      26.323   8.094  22.108  0.00  0.00           O
ATOM     72  CB  GLU X   5      29.628   7.915  22.808  0.00  0.00           C
ATOM     73  CG  GLU X   5      30.658   8.065  23.955  0.00  0.00           C
ATOM     74  CD  GLU X   5      31.897   8.878  23.580  0.00  0.00           C
ATOM     75  OE1 GLU X   5      32.075   9.215  22.393  0.00  0.00           O
ATOM     76  OE2 GLU X   5      32.695   9.168  24.492  0.00  0.00           O
ATOM     77  H   GLU X   5      29.635   5.762  23.897  1.00  0.00           H
ATOM     78  HA  GLU X   5      27.941   7.672  24.072  1.00  0.00           H
ATOM     79  HB3 GLU X   5      29.357   8.909  22.449  1.00  0.00           H
ATOM     80  HB2 GLU X   5      30.104   7.416  21.963  1.00  0.00           H
ATOM     81  HG3 GLU X   5      30.997   7.086  24.296  1.00  0.00           H
ATOM     82  HG2 GLU X   5      30.179   8.542  24.812  1.00  0.00           H
ATOM     83  N   GLU X   6      27.531   6.450  21.168  0.00  0.00           N
ATOM     84  CA  GLU X   6      26.529   6.500  20.085  0.00  0.00           C
ATOM     85  C   GLU X   6      25.098   6.327  20.624  0.00  0.00           C
ATOM     86  O   GLU X   6      24.133   7.062  20.436  0.00  0.00           O
ATOM     87  CB  GLU X   6      26.874   5.485  18.977  0.00  0.00           C
ATOM     88  CG  GLU X   6      28.261   5.720  18.338  0.00  0.00           C
ATOM     89  CD  GLU X   6      28.557   4.730  17.216  0.00  0.00           C
ATOM     90  OE1 GLU X   6      28.990   3.602  17.521  0.00  0.00           O
ATOM     91  OE2 GLU X   6      28.361   5.095  16.041  0.00  0.00           O
ATOM     92  H   GLU X   6      28.339   5.849  21.230  1.00  0.00           H
ATOM     93  HA  GLU X   6      26.579   7.507  19.670  1.00  0.00           H
ATOM     94  HB3 GLU X   6      26.109   5.532  18.200  1.00  0.00           H
ATOM     95  HB2 GLU X   6      26.829   4.470  19.376  1.00  0.00           H
ATOM     96  HG3 GLU X   6      29.049   5.638  19.088  1.00  0.00           H
ATOM     97  HG2 GLU X   6      28.320   6.735  17.944  1.00  0.00           H
ATOM     98  N   GLN X   7      25.075   5.284  21.439  0.00  0.00           N
ATOM     99  CA  GLN X   7      23.861   4.935  22.074  0.00  0.00           C
ATOM    100  C   GLN X   7      23.289   6.045  22.848  0.00  0.00           C
ATOM    101  O   GLN X   7      22.097   6.290  22.864  0.00  0.00           O
ATOM    102  CB  GLN X   7      23.947   3.634  22.905  0.00  0.00           C
ATOM    103  CG  GLN X   7      24.330   2.396  22.078  0.00  0.00           C
ATOM    104  CD  GLN X   7      24.500   1.167  22.968  0.00  0.00           C
ATOM    105  OE1 GLN X   7      23.524   0.553  23.391  0.00  0.00           O
ATOM    106  NE2 GLN X   7      25.739   0.794  23.259  0.00  0.00           N
ATOM    107  H   GLN X   7      25.918   4.751  21.601  1.00  0.00           H
ATOM    108  HA  GLN X   7      23.152   4.737  21.270  1.00  0.00           H
ATOM    109  HB3 GLN X   7      22.975   3.449  23.369  1.00  0.00           H
ATOM    110  HB2 GLN X   7      24.633   3.746  23.742  1.00  0.00           H
ATOM    111  HG3 GLN X   7      25.249   2.574  21.521  1.00  0.00           H
ATOM    112  HG2 GLN X   7      23.559   2.192  21.335  1.00  0.00           H
ATOM    113 HE22 GLN X   7      25.921  -0.040  23.797  1.00  0.00           H
ATOM    114 HE21 GLN X   7      26.525   1.335  22.888  1.00  0.00           H
ATOM    115  N   ILE X   8      24.181   6.833  23.430  0.00  0.00           N
ATOM    116  CA  ILE X   8      23.792   8.009  24.082  0.00  0.00           C
ATOM    117  C   ILE X   8      23.329   9.093  23.092  0.00  0.00           C
ATOM    118  O   ILE X   8      22.329   9.752  23.358  0.00  0.00           O
ATOM    119  CB  ILE X   8      24.925   8.566  25.008  0.00  0.00           C
ATOM    120  CG1 ILE X   8      25.329   7.522  26.083  0.00  0.00           C
ATOM    121  CG2 ILE X   8      24.574   9.905  25.697  0.00  0.00           C
ATOM    122  CD1 ILE X   8      26.626   7.858  26.835  0.00  0.00           C
ATOM    123  H   ILE X   8      25.161   6.588  23.409  1.00  0.00           H
ATOM    124  HA  ILE X   8      22.994   7.791  24.791  1.00  0.00           H
ATOM    125  HB  ILE X   8      25.804   8.763  24.399  1.00  0.00           H
ATOM    126 HG13 ILE X   8      25.455   6.536  25.638  1.00  0.00           H
ATOM    127 HG12 ILE X   8      24.514   7.410  26.800  1.00  0.00           H
ATOM    128 HG21 ILE X   8      25.362  10.228  26.377  1.00  0.00           H
ATOM    129 HG22 ILE X   8      24.444  10.709  24.973  1.00  0.00           H
ATOM    130 HG23 ILE X   8      23.653   9.823  26.273  1.00  0.00           H
ATOM    131 HD11 ILE X   8      27.201   6.954  27.040  1.00  0.00           H
ATOM    132 HD12 ILE X   8      27.270   8.531  26.267  1.00  0.00           H
ATOM    133 HD13 ILE X   8      26.411   8.334  27.792  1.00  0.00           H
ATOM    134  N   ALA X   9      23.959   9.206  21.925  0.00  0.00           N
ATOM    135  CA  ALA X   9      23.525   9.998  20.892  0.00  0.00           C
ATOM    136  C   ALA X   9      22.091   9.655  20.413  0.00  0.00           C
ATOM    137  O   ALA X   9      21.271  10.546  20.222  0.00  0.00           O
ATOM    138  CB  ALA X   9      24.530  10.012  19.725  0.00  0.00           C
ATOM    139  H   ALA X   9      24.811   8.689  21.759  1.00  0.00           H
ATOM    140  HA  ALA X   9      23.523  11.030  21.242  1.00  0.00           H
ATOM    141  HB1 ALA X   9      24.315  10.846  19.054  1.00  0.00           H
ATOM    142  HB2 ALA X   9      25.554  10.136  20.078  1.00  0.00           H
ATOM    143  HB3 ALA X   9      24.488   9.111  19.116  1.00  0.00           H
ATOM    144  N   GLU X  10      21.785   8.369  20.256  0.00  0.00           N
ATOM    145  CA  GLU X  10      20.531   7.981  19.963  0.00  0.00           C
ATOM    146  C   GLU X  10      19.452   8.436  20.915  0.00  0.00           C
ATOM    147  O   GLU X  10      18.404   9.012  20.591  0.00  0.00           O
ATOM    148  CB  GLU X  10      20.470   6.450  19.744  0.00  0.00           C
ATOM    149  CG  GLU X  10      21.329   5.949  18.558  0.00  0.00           C
ATOM    150  CD  GLU X  10      21.226   4.444  18.312  0.00  0.00           C
ATOM    151  OE1 GLU X  10      20.191   3.840  18.656  0.00  0.00           O
ATOM    152  OE2 GLU X  10      22.176   3.885  17.731  0.00  0.00           O
ATOM    153  H   GLU X  10      22.501   7.664  20.357  1.00  0.00           H
ATOM    154  HA  GLU X  10      20.292   8.414  18.991  1.00  0.00           H
ATOM    155  HB3 GLU X  10      19.432   6.161  19.576  1.00  0.00           H
ATOM    156  HB2 GLU X  10      20.774   5.927  20.651  1.00  0.00           H
ATOM    157  HG3 GLU X  10      22.376   6.200  18.718  1.00  0.00           H
ATOM    158  HG2 GLU X  10      21.026   6.462  17.645  1.00  0.00           H
ATOM    159  N   PHE X  11      19.786   8.200  22.184  0.00  0.00           N
ATOM    160  CA  PHE X  11      18.823   8.645  23.211  0.00  0.00           C
ATOM    161  C   PHE X  11      18.691  10.154  23.280  0.00  0.00           C
ATOM    162  O   PHE X  11      17.630  10.738  23.490  0.00  0.00           O
ATOM    163  CB  PHE X  11      19.231   8.080  24.597  0.00  0.00           C
ATOM    164  CG  PHE X  11      19.587   6.598  24.684  0.00  0.00           C
ATOM    165  CD1 PHE X  11      18.934   5.626  23.892  0.00  0.00           C
ATOM    166  CD2 PHE X  11      20.508   6.166  25.664  0.00  0.00           C
ATOM    167  CE1 PHE X  11      19.292   4.288  23.999  0.00  0.00           C
ATOM    168  CE2 PHE X  11      20.845   4.821  25.762  0.00  0.00           C
ATOM    169  CZ  PHE X  11      20.254   3.889  24.919  0.00  0.00           C
ATOM    170  H   PHE X  11      20.659   7.738  22.398  1.00  0.00           H
ATOM    171  HA  PHE X  11      17.846   8.252  22.926  1.00  0.00           H
ATOM    172  HB3 PHE X  11      18.437   8.273  25.318  1.00  0.00           H
ATOM    173  HB2 PHE X  11      20.096   8.639  24.960  1.00  0.00           H
ATOM    174  HD1 PHE X  11      18.182   5.915  23.171  1.00  0.00           H
ATOM    175  HD2 PHE X  11      20.980   6.880  26.323  1.00  0.00           H
ATOM    176  HE1 PHE X  11      18.817   3.553  23.363  1.00  0.00           H
ATOM    177  HE2 PHE X  11      21.574   4.502  26.493  1.00  0.00           H
ATOM    178  HZ  PHE X  11      20.528   2.846  24.994  1.00  0.00           H
ATOM    179  N   LYS X  12      19.835  10.795  23.052  0.00  0.00           N
ATOM    180  CA  LYS X  12      19.816  12.248  23.028  0.00  0.00           C
ATOM    181  C   LYS X  12      18.961  12.871  21.937  0.00  0.00           C
ATOM    182  O   LYS X  12      18.224  13.823  22.172  0.00  0.00           O
ATOM    183  CB  LYS X  12      21.245  12.834  23.060  0.00  0.00           C
ATOM    184  CG  LYS X  12      21.850  12.844  24.478  0.00  0.00           C
ATOM    185  CD  LYS X  12      23.242  13.493  24.539  0.00  0.00           C
ATOM    186  CE  LYS X  12      23.768  13.620  25.984  0.00  0.00           C
ATOM    187  NZ  LYS X  12      25.100  14.247  26.042  0.00  0.00           N
ATOM    188  H   LYS X  12      20.686  10.272  22.901  1.00  0.00           H
ATOM    189  HA  LYS X  12      19.372  12.559  23.973  1.00  0.00           H
ATOM    190  HB3 LYS X  12      21.210  13.872  22.723  1.00  0.00           H
ATOM    191  HB2 LYS X  12      21.890  12.316  22.351  1.00  0.00           H
ATOM    192  HG3 LYS X  12      21.902  11.826  24.868  1.00  0.00           H
ATOM    193  HG2 LYS X  12      21.179  13.384  25.148  1.00  0.00           H
ATOM    194  HD3 LYS X  12      23.199  14.480  24.076  1.00  0.00           H
ATOM    195  HD2 LYS X  12      23.935  12.903  23.939  1.00  0.00           H
ATOM    196  HE3 LYS X  12      23.819  12.638  26.455  1.00  0.00           H
ATOM    197  HE2 LYS X  12      23.076  14.214  26.582  1.00  0.00           H
ATOM    198  HZ1 LYS X  12      25.406  14.313  26.998  1.00  0.00           H
ATOM    199  HZ2 LYS X  12      25.779  13.708  25.535  1.00  0.00           H
ATOM    200  HZ3 LYS X  12      25.075  15.177  25.661  1.00  0.00           H
ATOM    201  N   GLU X  13      18.993  12.279  20.744  0.00  0.00           N
ATOM    202  CA  GLU X  13      18.142  12.696  19.725  0.00  0.00           C
ATOM    203  C   GLU X  13      16.639  12.589  20.080  0.00  0.00           C
ATOM    204  O   GLU X  13      15.842  13.496  19.870  0.00  0.00           O
ATOM    205  CB  GLU X  13      18.455  11.946  18.412  0.00  0.00           C
ATOM    206  CG  GLU X  13      19.777  12.394  17.749  0.00  0.00           C
ATOM    207  CD  GLU X  13      20.100  11.675  16.439  0.00  0.00           C
ATOM    208  OE1 GLU X  13      19.288  10.851  15.971  0.00  0.00           O
ATOM    209  OE2 GLU X  13      21.165  11.973  15.865  0.00  0.00           O
ATOM    210  H   GLU X  13      19.639  11.522  20.573  1.00  0.00           H
ATOM    211  HA  GLU X  13      18.358  13.745  19.526  1.00  0.00           H
ATOM    212  HB3 GLU X  13      17.637  12.097  17.705  1.00  0.00           H
ATOM    213  HB2 GLU X  13      18.489  10.871  18.599  1.00  0.00           H
ATOM    214  HG3 GLU X  13      20.611  12.250  18.434  1.00  0.00           H
ATOM    215  HG2 GLU X  13      19.734  13.464  17.544  1.00  0.00           H
ATOM    216  N   ALA X  14      16.275  11.449  20.665  0.00  0.00           N
ATOM    217  CA  ALA X  14      14.951  11.298  21.068  0.00  0.00           C
ATOM    218  C   ALA X  14      14.553  12.316  22.165  0.00  0.00           C
ATOM    219  O   ALA X  14      13.494  12.935  22.130  0.00  0.00           O
ATOM    220  CB  ALA X  14      14.737   9.859  21.566  0.00  0.00           C
ATOM    221  H   ALA X  14      16.955  10.716  20.809  1.00  0.00           H
ATOM    222  HA  ALA X  14      14.301  11.439  20.203  1.00  0.00           H
ATOM    223  HB1 ALA X  14      13.700   9.704  21.870  1.00  0.00           H
ATOM    224  HB2 ALA X  14      14.958   9.132  20.784  1.00  0.00           H
ATOM    225  HB3 ALA X  14      15.367   9.628  22.425  1.00  0.00           H
ATOM    226  N   PHE X  15      15.454  12.514  23.125  0.00  0.00           N
ATOM    227  CA  PHE X  15      15.197  13.478  24.123  0.00  0.00           C
ATOM    228  C   PHE X  15      15.123  14.900  23.601  0.00  0.00           C
ATOM    229  O   PHE X  15      14.335  15.735  24.041  0.00  0.00           O
ATOM    230  CB  PHE X  15      16.249  13.237  25.261  0.00  0.00           C
ATOM    231  CG  PHE X  15      17.052  14.324  25.973  0.00  0.00           C
ATOM    232  CD1 PHE X  15      16.974  14.436  27.379  0.00  0.00           C
ATOM    233  CD2 PHE X  15      18.008  15.107  25.287  0.00  0.00           C
ATOM    234  CE1 PHE X  15      17.827  15.292  28.062  0.00  0.00           C
ATOM    235  CE2 PHE X  15      18.855  15.955  25.987  0.00  0.00           C
ATOM    236  CZ  PHE X  15      18.767  16.043  27.370  0.00  0.00           C
ATOM    237  H   PHE X  15      16.309  11.977  23.134  1.00  0.00           H
ATOM    238  HA  PHE X  15      14.268  13.231  24.635  1.00  0.00           H
ATOM    239  HB3 PHE X  15      17.017  12.538  24.945  1.00  0.00           H
ATOM    240  HB2 PHE X  15      15.721  12.700  26.043  1.00  0.00           H
ATOM    241  HD1 PHE X  15      16.264  13.843  27.936  1.00  0.00           H
ATOM    242  HD2 PHE X  15      18.114  15.037  24.219  1.00  0.00           H
ATOM    243  HE1 PHE X  15      17.750  15.385  29.136  1.00  0.00           H
ATOM    244  HE2 PHE X  15      19.585  16.546  25.454  1.00  0.00           H
ATOM    245  HZ  PHE X  15      19.420  16.712  27.912  1.00  0.00           H
ATOM    246  N   ALA X  16      15.961  15.154  22.597  0.00  0.00           N
ATOM    247  CA  ALA X  16      15.925  16.457  21.970  0.00  0.00           C
ATOM    248  C   ALA X  16      14.695  16.894  21.271  0.00  0.00           C
ATOM    249  O   ALA X  16      14.317  18.078  21.232  0.00  0.00           O
ATOM    250  CB  ALA X  16      17.134  16.594  21.028  0.00  0.00           C
ATOM    251  H   ALA X  16      16.606  14.442  22.285  1.00  0.00           H
ATOM    252  HA  ALA X  16      16.085  17.178  22.772  1.00  0.00           H
ATOM    253  HB1 ALA X  16      17.169  17.582  20.569  1.00  0.00           H
ATOM    254  HB2 ALA X  16      18.071  16.462  21.569  1.00  0.00           H
ATOM    255  HB3 ALA X  16      17.104  15.859  20.224  1.00  0.00           H
ATOM    256  N   LEU X  17      13.985  15.879  20.784  0.00  0.00           N
ATOM    257  CA  LEU X  17      12.695  16.127  20.091  0.00  0.00           C
ATOM    258  C   LEU X  17      11.587  16.776  20.964  0.00  0.00           C
ATOM    259  O   LEU X  17      10.561  17.296  20.529  0.00  0.00           O
ATOM    260  CB  LEU X  17      12.193  14.846  19.387  0.00  0.00           C
ATOM    261  CG  LEU X  17      13.008  14.450  18.135  0.00  0.00           C
ATOM    262  CD1 LEU X  17      12.726  12.989  17.720  0.00  0.00           C
ATOM    263  CD2 LEU X  17      12.810  15.450  16.975  0.00  0.00           C
ATOM    264  H   LEU X  17      14.322  14.932  20.885  1.00  0.00           H
ATOM    265  HA  LEU X  17      12.941  16.908  19.373  1.00  0.00           H
ATOM    266  HB3 LEU X  17      11.148  14.961  19.096  1.00  0.00           H
ATOM    267  HB2 LEU X  17      12.200  14.034  20.115  1.00  0.00           H
ATOM    268  HG  LEU X  17      14.062  14.494  18.406  1.00  0.00           H
ATOM    269 HD11 LEU X  17      13.645  12.401  17.742  1.00  0.00           H
ATOM    270 HD12 LEU X  17      12.021  12.498  18.392  1.00  0.00           H
ATOM    271 HD13 LEU X  17      12.313  12.900  16.716  1.00  0.00           H
ATOM    272 HD21 LEU X  17      12.502  14.972  16.046  1.00  0.00           H
ATOM    273 HD22 LEU X  17      12.056  16.204  17.205  1.00  0.00           H
ATOM    274 HD23 LEU X  17      13.739  15.982  16.764  1.00  0.00           H
ATOM    275  N   PHE X  18      11.805  16.584  22.261  0.00  0.00           N
ATOM    276  CA  PHE X  18      10.841  17.124  23.207  0.00  0.00           C
ATOM    277  C   PHE X  18      11.438  18.440  23.841  0.00  0.00           C
ATOM    278  O   PHE X  18      10.804  19.393  24.292  0.00  0.00           O
ATOM    279  CB  PHE X  18      10.436  16.093  24.276  0.00  0.00           C
ATOM    280  CG  PHE X  18       9.603  14.932  23.762  0.00  0.00           C
ATOM    281  CD1 PHE X  18       8.208  15.076  23.603  0.00  0.00           C
ATOM    282  CD2 PHE X  18      10.229  13.761  23.284  0.00  0.00           C
ATOM    283  CE1 PHE X  18       7.462  14.044  23.049  0.00  0.00           C
ATOM    284  CE2 PHE X  18       9.466  12.743  22.729  0.00  0.00           C
ATOM    285  CZ  PHE X  18       8.087  12.880  22.619  0.00  0.00           C
ATOM    286  H   PHE X  18      12.623  16.074  22.566  1.00  0.00           H
ATOM    287  HA  PHE X  18       9.974  17.431  22.622  1.00  0.00           H
ATOM    288  HB3 PHE X  18       9.850  16.602  25.042  1.00  0.00           H
ATOM    289  HB2 PHE X  18      11.322  15.709  24.783  1.00  0.00           H
ATOM    290  HD1 PHE X  18       7.713  15.986  23.912  1.00  0.00           H
ATOM    291  HD2 PHE X  18      11.302  13.654  23.349  1.00  0.00           H
ATOM    292  HE1 PHE X  18       6.391  14.153  22.941  1.00  0.00           H
ATOM    293  HE2 PHE X  18       9.949  11.843  22.374  1.00  0.00           H
ATOM    294  HZ  PHE X  18       7.501  12.085  22.181  1.00  0.00           H
ATOM    295  N   ASP X  19      12.761  18.378  23.895  0.00  0.00           N
ATOM    296  CA  ASP X  19      13.389  19.564  24.525  0.00  0.00           C
ATOM    297  C   ASP X  19      13.826  20.442  23.385  0.00  0.00           C
ATOM    298  O   ASP X  19      14.911  20.356  22.826  0.00  0.00           O
ATOM    299  CB  ASP X  19      14.779  19.260  25.174  0.00  0.00           C
ATOM    300  CG  ASP X  19      14.823  18.441  26.423  0.00  0.00           C
ATOM    301  OD1 ASP X  19      13.762  17.997  26.867  0.00  0.00           O
ATOM    302  OD2 ASP X  19      15.948  18.313  26.936  0.00  0.00           O
ATOM    303  H   ASP X  19      13.246  17.573  23.525  1.00  0.00           H
ATOM    304  HA  ASP X  19      12.871  20.032  25.362  1.00  0.00           H
ATOM    305  HB3 ASP X  19      15.277  20.202  25.424  1.00  0.00           H
ATOM    306  HB2 ASP X  19      15.411  18.704  24.478  1.00  0.00           H
ATOM    307  N   LYS X  20      12.846  21.228  22.932  0.00  0.00           N
ATOM    308  CA  LYS X  20      12.890  21.987  21.695  0.00  0.00           C
ATOM    309  C   LYS X  20      13.914  23.046  21.856  0.00  0.00           C
ATOM    310  O   LYS X  20      14.807  23.231  21.023  0.00  0.00           O
ATOM    311  CB  LYS X  20      11.506  22.518  21.273  0.00  0.00           C
ATOM    312  CG  LYS X  20      10.535  21.406  20.828  0.00  0.00           C
ATOM    313  CD  LYS X  20       9.429  21.937  19.898  0.00  0.00           C
ATOM    314  CE  LYS X  20       8.472  20.836  19.405  0.00  0.00           C
ATOM    315  NZ  LYS X  20       7.592  21.308  18.320  0.00  0.00           N
ATOM    316  H   LYS X  20      11.993  21.327  23.463  1.00  0.00           H
ATOM    317  HA  LYS X  20      13.268  21.308  20.930  1.00  0.00           H
ATOM    318  HB3 LYS X  20      11.663  23.190  20.428  1.00  0.00           H
ATOM    319  HB2 LYS X  20      11.057  23.129  22.058  1.00  0.00           H
ATOM    320  HG3 LYS X  20      10.092  20.935  21.708  1.00  0.00           H
ATOM    321  HG2 LYS X  20      11.087  20.618  20.313  1.00  0.00           H
ATOM    322  HD3 LYS X  20       9.895  22.428  19.042  1.00  0.00           H
ATOM    323  HD2 LYS X  20       8.861  22.708  20.421  1.00  0.00           H
ATOM    324  HE3 LYS X  20       7.866  20.477  20.238  1.00  0.00           H
ATOM    325  HE2 LYS X  20       9.041  19.980  19.035  1.00  0.00           H
ATOM    326  HZ1 LYS X  20       6.976  20.571  18.024  1.00  0.00           H
ATOM    327  HZ2 LYS X  20       7.035  22.092  18.610  1.00  0.00           H
ATOM    328  HZ3 LYS X  20       8.137  21.587  17.522  1.00  0.00           H
ATOM    329  N   ASP X  21      13.785  23.791  22.955  0.00  0.00           N
ATOM    330  CA  ASP X  21      14.751  24.849  23.240  0.00  0.00           C
ATOM    331  C   ASP X  21      16.082  24.380  23.725  0.00  0.00           C
ATOM    332  O   ASP X  21      16.989  25.189  23.908  0.00  0.00           O
ATOM    333  CB  ASP X  21      14.181  25.817  24.325  0.00  0.00           C
ATOM    334  CG  ASP X  21      12.899  26.575  23.960  0.00  0.00           C
ATOM    335  OD1 ASP X  21      12.577  26.705  22.762  0.00  0.00           O
ATOM    336  OD2 ASP X  21      12.276  27.146  24.878  0.00  0.00           O
ATOM    337  H   ASP X  21      13.017  23.625  23.590  1.00  0.00           H
ATOM    338  HA  ASP X  21      14.835  25.566  22.424  1.00  0.00           H
ATOM    339  HB3 ASP X  21      14.927  26.573  24.582  1.00  0.00           H
ATOM    340  HB2 ASP X  21      13.986  25.240  25.232  1.00  0.00           H
ATOM    341  N   GLY X  22      16.246  23.064  23.859  0.00  0.00           N
ATOM    342  CA  GLY X  22      17.649  22.658  24.114  0.00  0.00           C
ATOM    343  C   GLY X  22      18.339  23.095  25.284  0.00  0.00           C
ATOM    344  O   GLY X  22      19.538  23.370  25.365  0.00  0.00           O
ATOM    345  H   GLY X  22      15.450  22.447  23.785  1.00  0.00           H
ATOM    346  HA3 GLY X  22      18.251  22.902  23.238  1.00  0.00           H
ATOM    347  HA2 GLY X  22      17.719  21.572  24.049  1.00  0.00           H
ATOM    348  N   ASP X  23      17.512  23.146  26.324  0.00  0.00           N
ATOM    349  CA  ASP X  23      18.011  23.581  27.668  0.00  0.00           C
ATOM    350  C   ASP X  23      18.435  22.505  28.607  0.00  0.00           C
ATOM    351  O   ASP X  23      18.924  22.682  29.707  0.00  0.00           O
ATOM    352  CB  ASP X  23      16.903  24.379  28.427  0.00  0.00           C
ATOM    353  CG  ASP X  23      16.535  25.754  27.864  0.00  0.00           C
ATOM    354  OD1 ASP X  23      17.413  26.440  27.304  0.00  0.00           O
ATOM    355  OD2 ASP X  23      15.416  26.215  28.162  0.00  0.00           O
ATOM    356  H   ASP X  23      16.542  22.890  26.211  1.00  0.00           H
ATOM    357  HA  ASP X  23      18.764  24.363  27.584  1.00  0.00           H
ATOM    358  HB3 ASP X  23      17.181  24.548  29.469  1.00  0.00           H
ATOM    359  HB2 ASP X  23      15.995  23.771  28.442  1.00  0.00           H
ATOM    360  N   GLY X  24      18.169  21.292  28.157  0.00  0.00           N
ATOM    361  CA  GLY X  24      18.586  20.147  28.977  0.00  0.00           C
ATOM    362  C   GLY X  24      17.320  19.385  29.602  0.00  0.00           C
ATOM    363  O   GLY X  24      17.242  18.157  29.703  0.00  0.00           O
ATOM    364  H   GLY X  24      17.692  21.175  27.274  1.00  0.00           H
ATOM    365  HA3 GLY X  24      19.234  20.495  29.782  1.00  0.00           H
ATOM    366  HA2 GLY X  24      19.162  19.453  28.365  1.00  0.00           H
ATOM    367  N   THR X  25      16.486  20.230  30.211  0.00  0.00           N
ATOM    368  CA  THR X  25      15.261  19.674  30.681  0.00  0.00           C
ATOM    369  C   THR X  25      13.962  19.758  29.949  0.00  0.00           C
ATOM    370  O   THR X  25      13.737  20.721  29.211  0.00  0.00           O
ATOM    371  CB  THR X  25      15.196  20.726  31.840  0.00  0.00           C
ATOM    372  OG1 THR X  25      16.317  20.710  32.735  0.00  0.00           O
ATOM    373  CG2 THR X  25      14.001  20.681  32.682  0.00  0.00           C
ATOM    374  H   THR X  25      16.739  21.202  30.317  1.00  0.00           H
ATOM    375  HA  THR X  25      15.428  18.652  31.019  1.00  0.00           H
ATOM    376  HB  THR X  25      15.173  21.736  31.415  1.00  0.00           H
ATOM    377  HG1 THR X  25      16.302  19.881  33.279  1.00  0.00           H
ATOM    378 HG21 THR X  25      14.107  21.365  33.525  1.00  0.00           H
ATOM    379 HG22 THR X  25      13.098  20.964  32.141  1.00  0.00           H
ATOM    380 HG23 THR X  25      13.945  19.642  33.005  1.00  0.00           H
ATOM    381  N   ILE X  26      13.106  18.754  30.079  0.00  0.00           N
ATOM    382  CA  ILE X  26      11.841  18.714  29.406  0.00  0.00           C
ATOM    383  C   ILE X  26      10.750  19.328  30.117  0.00  0.00           C
ATOM    384  O   ILE X  26      10.433  18.681  31.113  0.00  0.00           O
ATOM    385  CB  ILE X  26      11.357  17.243  29.015  0.00  0.00           C
ATOM    386  CG1 ILE X  26      12.424  16.112  28.996  0.00  0.00           C
ATOM    387  CG2 ILE X  26      10.547  17.282  27.706  0.00  0.00           C
ATOM    388  CD1 ILE X  26      11.838  14.696  28.854  0.00  0.00           C
ATOM    389  H   ILE X  26      13.334  17.970  30.673  1.00  0.00           H
ATOM    390  HA  ILE X  26      11.974  19.316  28.508  1.00  0.00           H
ATOM    391  HB  ILE X  26      10.638  16.859  29.741  1.00  0.00           H
ATOM    392 HG13 ILE X  26      13.040  16.146  29.892  1.00  0.00           H
ATOM    393 HG12 ILE X  26      13.125  16.239  28.181  1.00  0.00           H
ATOM    394 HG21 ILE X  26      10.115  16.310  27.477  1.00  0.00           H
ATOM    395 HG22 ILE X  26       9.733  18.003  27.758  1.00  0.00           H
ATOM    396 HG23 ILE X  26      11.178  17.569  26.866  1.00  0.00           H
ATOM    397 HD11 ILE X  26      12.448  13.977  29.397  1.00  0.00           H
ATOM    398 HD12 ILE X  26      10.821  14.626  29.236  1.00  0.00           H
ATOM    399 HD13 ILE X  26      11.820  14.386  27.809  1.00  0.00           H
ATOM    400  N   THR X  27      10.137  20.469  29.787  0.00  0.00           N
ATOM    401  CA  THR X  27       9.082  20.612  31.027  0.00  0.00           C
ATOM    402  C   THR X  27       7.791  20.341  30.579  0.00  0.00           C
ATOM    403  O   THR X  27       7.743  19.997  29.396  0.00  0.00           O
ATOM    404  CB  THR X  27       9.179  22.117  31.430  0.00  0.00           C
ATOM    405  OG1 THR X  27       8.956  22.979  30.313  0.00  0.00           O
ATOM    406  CG2 THR X  27      10.568  22.483  31.968  0.00  0.00           C
ATOM    407  H   THR X  27      10.405  20.961  28.946  1.00  0.00           H
ATOM    408  HA  THR X  27       9.357  19.963  31.858  1.00  0.00           H
ATOM    409  HB  THR X  27       8.445  22.347  32.204  1.00  0.00           H
ATOM    410  HG1 THR X  27       9.646  22.784  29.643  1.00  0.00           H
ATOM    411 HG21 THR X  27      10.568  23.467  32.436  1.00  0.00           H
ATOM    412 HG22 THR X  27      10.887  21.757  32.710  1.00  0.00           H
ATOM    413 HG23 THR X  27      11.325  22.488  31.183  1.00  0.00           H
ATOM    414  N   THR X  28       6.705  20.472  31.330  0.00  0.00           N
ATOM    415  CA  THR X  28       5.345  20.190  30.824  0.00  0.00           C
ATOM    416  C   THR X  28       4.966  20.994  29.631  0.00  0.00           C
ATOM    417  O   THR X  28       4.268  20.511  28.741  0.00  0.00           O
ATOM    418  CB  THR X  28       4.276  20.466  31.925  0.00  0.00           C
ATOM    419  OG1 THR X  28       4.437  21.766  32.482  0.00  0.00           O
ATOM    420  CG2 THR X  28       4.335  19.483  33.101  0.00  0.00           C
ATOM    421  H   THR X  28       6.789  20.776  32.290  1.00  0.00           H
ATOM    422  HA  THR X  28       5.301  19.136  30.548  1.00  0.00           H
ATOM    423  HB  THR X  28       3.277  20.398  31.487  1.00  0.00           H
ATOM    424  HG1 THR X  28       3.731  21.906  33.129  1.00  0.00           H
ATOM    425 HG21 THR X  28       3.463  19.592  33.748  1.00  0.00           H
ATOM    426 HG22 THR X  28       4.349  18.449  32.756  1.00  0.00           H
ATOM    427 HG23 THR X  28       5.219  19.648  33.716  1.00  0.00           H
ATOM    428  N   LYS X  29       5.479  22.221  29.562  0.00  0.00           N
ATOM    429  CA  LYS X  29       5.259  23.059  28.416  0.00  0.00           C
ATOM    430  C   LYS X  29       5.726  22.397  27.099  0.00  0.00           C
ATOM    431  O   LYS X  29       5.033  22.360  26.086  0.00  0.00           O
ATOM    432  CB  LYS X  29       5.886  24.452  28.624  0.00  0.00           C
ATOM    433  CG  LYS X  29       5.275  25.235  29.801  0.00  0.00           C
ATOM    434  CD  LYS X  29       5.886  26.638  29.956  0.00  0.00           C
ATOM    435  CE  LYS X  29       5.282  27.423  31.137  0.00  0.00           C
ATOM    436  NZ  LYS X  29       5.871  28.765  31.276  0.00  0.00           N
ATOM    437  H   LYS X  29       6.034  22.580  30.326  1.00  0.00           H
ATOM    438  HA  LYS X  29       4.176  23.138  28.325  1.00  0.00           H
ATOM    439  HB3 LYS X  29       5.755  25.035  27.710  1.00  0.00           H
ATOM    440  HB2 LYS X  29       6.964  24.355  28.763  1.00  0.00           H
ATOM    441  HG3 LYS X  29       5.418  24.678  30.729  1.00  0.00           H
ATOM    442  HG2 LYS X  29       4.197  25.319  29.659  1.00  0.00           H
ATOM    443  HD3 LYS X  29       5.740  27.197  29.031  1.00  0.00           H
ATOM    444  HD2 LYS X  29       6.965  26.544  30.090  1.00  0.00           H
ATOM    445  HE3 LYS X  29       5.434  26.875  32.069  1.00  0.00           H
ATOM    446  HE2 LYS X  29       4.204  27.525  31.006  1.00  0.00           H
ATOM    447  HZ1 LYS X  29       5.453  29.243  32.055  1.00  0.00           H
ATOM    448  HZ2 LYS X  29       6.861  28.709  31.442  1.00  0.00           H
ATOM    449  HZ3 LYS X  29       5.711  29.316  30.451  1.00  0.00           H
ATOM    450  N   GLU X  30       6.929  21.840  27.172  0.00  0.00           N
ATOM    451  CA  GLU X  30       7.481  21.155  26.072  0.00  0.00           C
ATOM    452  C   GLU X  30       6.752  19.962  25.645  0.00  0.00           C
ATOM    453  O   GLU X  30       6.416  19.776  24.470  0.00  0.00           O
ATOM    454  CB  GLU X  30       8.958  20.939  26.417  0.00  0.00           C
ATOM    455  CG  GLU X  30       9.784  22.202  26.054  0.00  0.00           C
ATOM    456  CD  GLU X  30      11.036  22.398  26.888  0.00  0.00           C
ATOM    457  OE1 GLU X  30      10.869  22.499  28.123  0.00  0.00           O
ATOM    458  OE2 GLU X  30      12.116  22.553  26.284  0.00  0.00           O
ATOM    459  H   GLU X  30       7.464  21.903  28.027  1.00  0.00           H
ATOM    460  HA  GLU X  30       7.564  21.843  25.230  1.00  0.00           H
ATOM    461  HB3 GLU X  30       9.336  20.055  25.925  1.00  0.00           H
ATOM    462  HB2 GLU X  30       9.073  20.707  27.468  1.00  0.00           H
ATOM    463  HG3 GLU X  30       9.188  23.105  26.199  1.00  0.00           H
ATOM    464  HG2 GLU X  30      10.042  22.179  24.994  1.00  0.00           H
ATOM    465  N   LEU X  31       6.486  19.092  26.621  0.00  0.00           N
ATOM    466  CA  LEU X  31       5.745  17.873  26.331  0.00  0.00           C
ATOM    467  C   LEU X  31       4.332  18.155  25.742  0.00  0.00           C
ATOM    468  O   LEU X  31       3.892  17.559  24.765  0.00  0.00           O
ATOM    469  CB  LEU X  31       5.582  17.049  27.634  0.00  0.00           C
ATOM    470  CG  LEU X  31       6.880  16.416  28.171  0.00  0.00           C
ATOM    471  CD1 LEU X  31       6.708  15.923  29.626  0.00  0.00           C
ATOM    472  CD2 LEU X  31       7.391  15.300  27.237  0.00  0.00           C
ATOM    473  H   LEU X  31       6.799  19.278  27.562  1.00  0.00           H
ATOM    474  HA  LEU X  31       6.308  17.308  25.588  1.00  0.00           H
ATOM    475  HB3 LEU X  31       4.847  16.255  27.482  1.00  0.00           H
ATOM    476  HB2 LEU X  31       5.148  17.698  28.397  1.00  0.00           H
ATOM    477  HG  LEU X  31       7.639  17.196  28.207  1.00  0.00           H
ATOM    478 HD11 LEU X  31       7.433  16.407  30.282  1.00  0.00           H
ATOM    479 HD12 LEU X  31       5.719  16.144  30.027  1.00  0.00           H
ATOM    480 HD13 LEU X  31       6.855  14.848  29.729  1.00  0.00           H
ATOM    481 HD21 LEU X  31       7.879  14.490  27.781  1.00  0.00           H
ATOM    482 HD22 LEU X  31       6.588  14.860  26.645  1.00  0.00           H
ATOM    483 HD23 LEU X  31       8.124  15.692  26.534  1.00  0.00           H
ATOM    484  N   GLY X  32       3.647  19.125  26.346  0.00  0.00           N
ATOM    485  CA  GLY X  32       2.407  19.516  25.795  0.00  0.00           C
ATOM    486  C   GLY X  32       2.394  20.149  24.502  0.00  0.00           C
ATOM    487  O   GLY X  32       1.494  19.959  23.687  0.00  0.00           O
ATOM    488  H   GLY X  32       4.017  19.562  27.177  1.00  0.00           H
ATOM    489  HA3 GLY X  32       1.885  20.153  26.510  1.00  0.00           H
ATOM    490  HA2 GLY X  32       1.739  18.656  25.777  1.00  0.00           H
ATOM    491  N   THR X  33       3.482  20.865  24.224  0.00  0.00           N
ATOM    492  CA  THR X  33       3.666  21.398  22.910  0.00  0.00           C
ATOM    493  C   THR X  33       3.628  20.355  21.728  0.00  0.00           C
ATOM    494  O   THR X  33       2.970  20.483  20.701  0.00  0.00           O
ATOM    495  CB  THR X  33       4.956  22.268  22.770  0.00  0.00           C
ATOM    496  OG1 THR X  33       4.876  23.378  23.648  0.00  0.00           O
ATOM    497  CG2 THR X  33       5.235  22.851  21.371  0.00  0.00           C
ATOM    498  H   THR X  33       4.175  21.031  24.941  1.00  0.00           H
ATOM    499  HA  THR X  33       2.867  22.117  22.735  1.00  0.00           H
ATOM    500  HB  THR X  33       5.828  21.686  23.058  1.00  0.00           H
ATOM    501  HG1 THR X  33       4.881  23.031  24.564  1.00  0.00           H
ATOM    502 HG21 THR X  33       6.087  23.530  21.391  1.00  0.00           H
ATOM    503 HG22 THR X  33       5.473  22.072  20.647  1.00  0.00           H
ATOM    504 HG23 THR X  33       4.376  23.407  20.992  1.00  0.00           H
ATOM    505  N   VAL X  34       4.381  19.281  21.955  0.00  0.00           N
ATOM    506  CA  VAL X  34       4.322  18.301  21.041  0.00  0.00           C
ATOM    507  C   VAL X  34       2.976  17.600  20.770  0.00  0.00           C
ATOM    508  O   VAL X  34       2.461  17.273  19.702  0.00  0.00           O
ATOM    509  CB  VAL X  34       5.426  17.225  21.329  0.00  0.00           C
ATOM    510  CG1 VAL X  34       5.393  15.968  20.432  0.00  0.00           C
ATOM    511  CG2 VAL X  34       6.842  17.834  21.273  0.00  0.00           C
ATOM    512  H   VAL X  34       4.959  19.235  22.782  1.00  0.00           H
ATOM    513  HA  VAL X  34       4.566  18.792  20.099  1.00  0.00           H
ATOM    514  HB  VAL X  34       5.283  16.870  22.352  1.00  0.00           H
ATOM    515 HG11 VAL X  34       6.259  15.330  20.612  1.00  0.00           H
ATOM    516 HG12 VAL X  34       4.514  15.349  20.621  1.00  0.00           H
ATOM    517 HG13 VAL X  34       5.398  16.234  19.375  1.00  0.00           H
ATOM    518 HG21 VAL X  34       7.604  17.089  21.508  1.00  0.00           H
ATOM    519 HG22 VAL X  34       7.063  18.218  20.278  1.00  0.00           H
ATOM    520 HG23 VAL X  34       6.970  18.648  21.986  1.00  0.00           H
ATOM    521  N   MET X  35       2.395  17.384  21.949  0.00  0.00           N
ATOM    522  CA  MET X  35       1.038  16.718  21.784  0.00  0.00           C
ATOM    523  C   MET X  35      -0.017  17.485  21.144  0.00  0.00           C
ATOM    524  O   MET X  35      -0.857  17.078  20.344  0.00  0.00           O
ATOM    525  CB  MET X  35       0.652  16.227  23.198  0.00  0.00           C
ATOM    526  CG  MET X  35      -0.439  15.149  23.265  0.00  0.00           C
ATOM    527  SD  MET X  35      -0.144  13.656  22.269  0.00  0.00           S
ATOM    528  CE  MET X  35       1.400  13.054  23.009  0.00  0.00           C
ATOM    529  H   MET X  35       2.864  17.658  22.801  1.00  0.00           H
ATOM    530  HA  MET X  35       1.196  15.829  21.173  1.00  0.00           H
ATOM    531  HB3 MET X  35       0.347  17.091  23.790  1.00  0.00           H
ATOM    532  HB2 MET X  35       1.534  15.841  23.710  1.00  0.00           H
ATOM    533  HG3 MET X  35      -1.391  15.594  22.984  1.00  0.00           H
ATOM    534  HG2 MET X  35      -0.562  14.823  24.297  1.00  0.00           H
ATOM    535  HE1 MET X  35       1.670  12.088  22.581  1.00  0.00           H
ATOM    536  HE2 MET X  35       2.220  13.747  22.818  1.00  0.00           H
ATOM    537  HE3 MET X  35       1.291  12.932  24.087  1.00  0.00           H
ATOM    538  N   ARG X  36       0.070  18.762  21.512  0.00  0.00           N
ATOM    539  CA  ARG X  36      -0.945  19.642  20.883  0.00  0.00           C
ATOM    540  C   ARG X  36      -0.808  19.932  19.398  0.00  0.00           C
ATOM    541  O   ARG X  36      -1.754  20.212  18.668  0.00  0.00           O
ATOM    542  CB  ARG X  36      -0.962  20.954  21.705  0.00  0.00           C
ATOM    543  CG  ARG X  36      -2.093  21.941  21.357  0.00  0.00           C
ATOM    544  CD  ARG X  36      -2.221  23.078  22.383  0.00  0.00           C
ATOM    545  NE  ARG X  36      -3.155  24.122  21.932  0.00  0.00           N
ATOM    546  CZ  ARG X  36      -2.871  25.164  21.140  0.00  0.00           C
ATOM    547  NH1 ARG X  36      -1.630  25.362  20.688  0.00  0.00           N
ATOM    548  NH2 ARG X  36      -3.841  26.012  20.800  0.00  0.00           N
ATOM    549  H   ARG X  36       0.783  19.052  22.165  1.00  0.00           H
ATOM    550  HA  ARG X  36      -1.929  19.206  21.055  1.00  0.00           H
ATOM    551  HB3 ARG X  36      -0.001  21.462  21.606  1.00  0.00           H
ATOM    552  HB2 ARG X  36      -1.058  20.694  22.761  1.00  0.00           H
ATOM    553  HG3 ARG X  36      -3.015  21.359  21.414  1.00  0.00           H
ATOM    554  HG2 ARG X  36      -2.042  22.327  20.339  1.00  0.00           H
ATOM    555  HD3 ARG X  36      -1.270  23.451  22.763  1.00  0.00           H
ATOM    556  HD2 ARG X  36      -2.733  22.654  23.247  1.00  0.00           H
ATOM    557  HE  ARG X  36      -4.112  23.982  22.241  1.00  0.00           H
ATOM    558 HH12 ARG X  36      -1.391  26.140  20.090  1.00  0.00           H
ATOM    559 HH11 ARG X  36      -0.872  24.749  20.939  1.00  0.00           H
ATOM    560 HH22 ARG X  36      -3.676  26.812  20.205  1.00  0.00           H
ATOM    561 HH21 ARG X  36      -4.792  25.903  21.123  1.00  0.00           H
ATOM    562  N   SER X  37       0.450  19.849  18.966  0.00  0.00           N
ATOM    563  CA  SER X  37       0.724  19.911  17.611  0.00  0.00           C
ATOM    564  C   SER X  37       0.282  18.748  16.725  0.00  0.00           C
ATOM    565  O   SER X  37       0.206  18.736  15.494  0.00  0.00           O
ATOM    566  CB  SER X  37       2.256  20.073  17.459  0.00  0.00           C
ATOM    567  OG  SER X  37       2.723  21.273  18.064  0.00  0.00           O
ATOM    568  H   SER X  37       1.206  19.740  19.628  1.00  0.00           H
ATOM    569  HA  SER X  37       0.305  20.834  17.211  1.00  0.00           H
ATOM    570  HB3 SER X  37       2.532  20.103  16.403  1.00  0.00           H
ATOM    571  HB2 SER X  37       2.786  19.221  17.887  1.00  0.00           H
ATOM    572  HG  SER X  37       2.774  21.113  19.024  1.00  0.00           H
ATOM    573  N   LEU X  38       0.058  17.676  17.482  0.00  0.00           N
ATOM    574  CA  LEU X  38      -0.398  16.531  16.865  0.00  0.00           C
ATOM    575  C   LEU X  38      -1.837  16.288  17.012  0.00  0.00           C
ATOM    576  O   LEU X  38      -2.415  15.224  16.772  0.00  0.00           O
ATOM    577  CB  LEU X  38       0.405  15.330  17.442  0.00  0.00           C
ATOM    578  CG  LEU X  38       1.905  15.302  17.059  0.00  0.00           C
ATOM    579  CD1 LEU X  38       2.671  14.256  17.899  0.00  0.00           C
ATOM    580  CD2 LEU X  38       2.124  15.105  15.543  0.00  0.00           C
ATOM    581  H   LEU X  38       0.221  17.718  18.478  1.00  0.00           H
ATOM    582  HA  LEU X  38      -0.151  16.576  15.805  1.00  0.00           H
[truncated: 3,139,375 more chars]
