# Supplementary material for: Structural Transition States Explored With Minimalist Coarse Grained Models: Applications to Calmodulin
Source: Front Mol Biosci. 2019 Oct 15;6:104. doi: 10.3389/fmolb.2019.00104 (PMC6843051; doi:10.3389/fmolb.2019.00104)
Supplement: Supplementary file 2 [file Data_Sheet_2.ZIP › SI/MD_representative_trajectories/closed2openT130g2_pp.pdb]

CRYST1   78.406   65.260  102.280  90.00  90.00  90.00 P 1           1
ATOM      1  CA  GLU X   1      21.362  -4.811  44.390  1.00 54.51           C
ATOM      2  CA  GLN X   2      22.469  -6.096  40.952  1.00 43.98           C
ATOM      3  CA  LEU X   3      20.251  -5.790  37.827  1.00 29.51           C
ATOM      4  CA  THR X   4      20.672  -8.549  35.224  1.00 23.38           C
ATOM      5  CA  GLU X   5      21.522  -7.974  31.593  1.00 23.41           C
ATOM      6  CA  GLU X   6      18.226  -9.422  30.348  1.00 18.74           C
ATOM      7  CA  GLN X   7      16.427  -6.991  32.680  1.00 15.79           C
ATOM      8  CA  ILE X   8      18.483  -4.210  31.089  0.60 16.16           C
ATOM      9  CA  ALA X   9      17.659  -5.706  27.631  1.00 15.86           C
ATOM     10  CA  GLU X  10      13.939  -5.706  28.452  0.44 14.66           C
ATOM     11  CA  PHE X  11      14.035  -2.005  29.425  0.74 12.86           C
ATOM     12  CA  LYS X  12      16.097  -1.204  26.317  0.60 10.51           C
ATOM     13  CA  GLU X  13      13.582  -3.003  24.080  1.00 11.86           C
ATOM     14  CA  ALA X  14      10.642  -1.140  25.639  1.00 11.89           C
ATOM     15  CA  PHE X  15      12.457   2.213  25.462  1.00  8.45           C
ATOM     16  CA  ALA X  16      13.398   1.584  21.823  1.00  9.18           C
ATOM     17  CA  LEU X  17       9.755   0.891  20.896  1.00 11.42           C
ATOM     18  CA  PHE X  18       8.895   4.470  21.915  1.00  8.68           C
ATOM     19  CA  ASP X  19      12.176   5.996  20.713  1.00  7.43           C
ATOM     20  CA  LYS X  20      11.496   5.208  17.029  1.00 12.02           C
ATOM     21  CA  ASP X  21      14.343   7.292  15.570  1.00  9.95           C
ATOM     22  CA  GLY X  22      16.916   5.883  18.028  1.00  9.50           C
ATOM     23  CA  ASP X  23      18.273   9.235  19.248  1.00  8.33           C
ATOM     24  CA  GLY X  24      18.002   8.340  22.952  1.00  7.50           C
ATOM     25  CA  THR X  25      14.982  10.545  23.785  1.00  7.23           C
ATOM     26  CA  ILE X  26      11.200  10.046  23.569  1.00  7.78           C
ATOM     27  CA  THR X  27       9.297  13.080  22.342  1.00  9.03           C
ATOM     28  CA  THR X  28       5.537  13.709  22.426  1.00 11.81           C
ATOM     29  CA  LYS X  29       5.401  12.698  18.749  1.00 14.05           C
ATOM     30  CA  GLU X  30       6.923   9.311  19.621  1.00  9.87           C
ATOM     31  CA  LEU X  31       4.904   8.675  22.787  1.00  9.76           C
ATOM     32  CA  GLY X  32       1.738   9.603  20.869  1.00  9.58           C
ATOM     33  CA  THR X  33       2.668   7.288  17.996  1.00  9.32           C
ATOM     34  CA  VAL X  34       2.716   4.266  20.323  1.00  9.59           C
ATOM     35  CA  MET X  35      -0.486   5.188  22.161  0.61  9.67           C
ATOM     36  CA  ARG X  36      -2.305   5.827  18.908  1.00  8.72           C
ATOM     37  CA  SER X  37      -1.301   2.409  17.575  1.00 12.32           C
ATOM     38  CA  LEU X  38      -2.833   0.905  20.739  0.53 15.72           C
ATOM     39  CA  GLY X  39      -6.209   2.583  20.161  1.00 12.21           C
ATOM     40  CA  GLN X  40      -5.903   5.903  22.031  1.00 10.24           C
ATOM     41  CA  ASN X  41      -6.160   9.593  21.159  1.00  7.42           C
ATOM     42  CA  PRO X  42      -4.002  11.663  23.565  0.63  8.37           C
ATOM     43  CA  THR X  43      -3.765  15.387  22.792  1.00  9.95           C
ATOM     44  CA  GLU X  44      -0.308  16.952  22.435  1.00 10.91           C
ATOM     45  CA  ALA X  45      -0.817  18.709  25.772  1.00 11.63           C
ATOM     46  CA  GLU X  46      -1.756  15.464  27.576  1.00  9.34           C
ATOM     47  CA  LEU X  47       1.337  13.790  26.124  1.00  8.88           C
ATOM     48  CA  GLN X  48       3.456  16.715  27.375  1.00  9.62           C
ATOM     49  CA  ASP X  49       1.966  16.377  30.865  1.00 10.37           C
ATOM     50  CA  MET X  50       2.975  12.693  30.753  1.00 10.93           C
ATOM     51  CA  ILE X  51       6.574  13.656  30.002  0.52  9.63           C
ATOM     52  CA  ASN X  52       6.562  16.476  32.544  1.00 10.19           C
ATOM     53  CA  GLU X  53       5.849  14.020  35.382  1.00 17.10           C
ATOM     54  CA  VAL X  54       9.185  12.272  34.848  0.44 15.60           C
ATOM     55  CA  ASP X  55      11.249  14.955  33.063  1.00 15.46           C
ATOM     56  CA  ALA X  56      13.811  15.394  35.887  1.00 13.59           C
ATOM     57  CA  ASP X  57      16.321  17.463  33.851  1.00 12.17           C
ATOM     58  CA  GLY X  58      13.551  19.640  32.388  1.00 16.07           C
ATOM     59  CA  ASN X  59      14.486  19.360  28.682  1.00 15.63           C
ATOM     60  CA  GLY X  60      10.952  18.421  27.498  1.00 11.82           C
ATOM     61  CA  THR X  61      11.701  14.785  26.502  1.00  8.43           C
ATOM     62  CA  ILE X  62      12.193  11.398  28.267  1.00  7.21           C
ATOM     63  CA  ASP X  63      15.691   9.859  28.385  1.00  7.73           C
ATOM     64  CA  PHE X  64      16.454   6.278  29.506  1.00  9.05           C
ATOM     65  CA  PRO X  65      16.577   6.859  33.324  1.00 11.62           C
ATOM     66  CA  GLU X  66      13.477   9.098  33.149  1.00  9.06           C
ATOM     67  CA  PHE X  67      11.693   6.226  31.308  0.59  9.62           C
ATOM     68  CA  LEU X  68      12.774   3.753  33.997  1.00 13.94           C
ATOM     69  CA  SER X  69      11.258   6.162  36.545  0.78 14.51           C
ATOM     70  CA  LEU X  70       8.050   6.224  34.467  0.53 12.64           C
ATOM     71  CA  MET X  71       7.760   2.416  34.589  0.67 14.57           C
ATOM     72  CA  ALA X  72       8.339   2.426  38.350  0.54 17.68           C
ATOM     73  CA  ARG X  73       5.434   4.902  38.844  0.51 16.59           C
ATOM     74  CA  LYS X  74       2.920   4.086  36.107  1.00 22.03           C
ATOM     75  CA  MET X  75       3.769   0.521  35.143  0.60 22.35           C
ATOM     76  CA  LYS X  76       3.245  -0.301  38.832  1.00 25.50           C
ATOM     77  CA  GLU X  77       0.855   1.550  41.171  0.58 19.93           C
ATOM     78  CA  GLN X  78      -2.618   0.908  39.794  1.00 18.67           C
ATOM     79  CA  ASP X  79      -3.409  -2.275  37.771  0.31 19.26           C
ATOM     80  CA  SER X  80      -5.340  -5.100  39.455  0.46 21.04           C
ATOM     81  CA  GLU X  81      -8.727  -5.730  37.803  0.56 18.44           C
ATOM     82  CA  GLU X  82     -11.120  -4.161  35.240  1.00 17.69           C
ATOM     83  CA  GLU X  83      -7.969  -2.706  33.590  1.00 21.94           C
ATOM     84  CA  LEU X  84      -6.055  -5.942  33.031  0.51 14.30           C
ATOM     85  CA  ILE X  85      -9.322  -6.587  31.172  1.00 13.46           C
ATOM     86  CA  GLU X  86      -8.571  -3.441  29.126  0.58 16.18           C
ATOM     87  CA  ALA X  87      -5.073  -4.775  28.384  1.00 16.77           C
ATOM     88  CA  PHE X  88      -6.501  -8.133  27.247  1.00 12.77           C
ATOM     89  CA  LYS X  89      -8.990  -6.219  25.076  0.51 11.05           C
ATOM     90  CA  VAL X  90      -6.020  -4.731  23.180  0.54 12.30           C
ATOM     91  CA  PHE X  91      -4.773  -8.264  22.461  0.61 11.45           C
ATOM     92  CA  ASP X  92      -8.246  -9.738  21.858  1.00 12.43           C
ATOM     93  CA  ARG X  93      -8.963  -7.215  19.099  1.00 15.05           C
ATOM     94  CA  ASP X  94     -12.280  -8.475  17.720  1.00 17.81           C
ATOM     95  CA  GLY X  95     -13.556  -9.224  21.236  1.00 21.74           C
ATOM     96  CA  ASN X  96     -14.385 -12.945  21.062  1.00 21.86           C
ATOM     97  CA  GLY X  97     -12.609 -13.945  24.303  1.00 18.47           C
ATOM     98  CA  LEU X  98      -9.613 -15.517  22.536  1.00 13.28           C
ATOM     99  CA  ILE X  99      -6.318 -14.015  21.418  0.90  9.81           C
ATOM    100  CA  SER X 100      -5.487 -15.771  18.163  1.00 10.27           C
ATOM    101  CA  ALA X 101      -1.962 -16.129  16.832  1.00 10.69           C
ATOM    102  CA  ALA X 102      -2.798 -13.416  14.250  1.00 11.64           C
ATOM    103  CA  GLU X 103      -4.202 -10.975  16.834  1.00  9.38           C
ATOM    104  CA  LEU X 104      -1.052 -11.368  18.933  1.00  9.41           C
ATOM    105  CA  ARG X 105       0.930 -10.701  15.741  1.00  9.65           C
ATOM    106  CA  HIS X 106      -1.149  -7.540  15.236  0.34 10.82           C
ATOM    107  CA  VAL X 107      -0.346  -6.156  18.713  1.00 11.53           C
ATOM    108  CA  MET X 108       3.394  -6.787  18.327  1.00 10.52           C
ATOM    109  CA  THR X 109       3.436  -4.957  14.970  1.00 11.80           C
ATOM    110  CA  ASN X 110       1.553  -1.995  16.476  0.72 10.91           C
ATOM    111  CA  LEU X 111       4.062  -1.797  19.340  1.00 12.32           C
ATOM    112  CA  GLY X 112       6.970  -1.680  16.871  1.00 11.96           C
ATOM    113  CA  GLU X 113       8.304  -5.251  17.096  1.00 10.90           C
ATOM    114  CA  LYS X 114       8.019  -6.873  13.638  0.67 10.41           C
ATOM    115  CA  LEU X 115       8.769 -10.448  14.773  0.58  8.35           C
ATOM    116  CA  THR X 116       8.470 -13.440  12.410  1.00  8.53           C
ATOM    117  CA  ASP X 117       5.310 -15.584  12.141  1.00  8.68           C
ATOM    118  CA  ASP X 118       7.191 -18.542  13.669  0.34  8.53           C
ATOM    119  CA  GLU X 119       8.046 -16.492  16.768  1.00  9.37           C
ATOM    120  CA  VAL X 120       4.382 -15.482  17.141  1.00  9.39           C
ATOM    121  CA  ASP X 121       3.336 -19.141  17.418  1.00  9.65           C
ATOM    122  CA  GLU X 122       6.120 -19.791  19.959  1.00 10.75           C
ATOM    123  CA  MET X 123       4.435 -17.232  22.240  1.00 10.60           C
ATOM    124  CA  ILE X 124       0.967 -18.758  21.782  0.61 11.16           C
ATOM    125  CA  ARG X 125       2.086 -22.284  22.661  1.00 11.30           C
ATOM    126  CA  GLU X 126       3.847 -20.870  25.734  1.00 13.24           C
ATOM    127  CA  ALA X 127       0.611 -19.462  27.235  1.00 13.38           C
ATOM    128  CA  ASP X 128      -1.690 -22.078  25.678  1.00 11.01           C
ATOM    129  CA  ILE X 129      -2.541 -24.430  28.552  1.00 12.45           C
ATOM    130  CA  ASP X 130      -5.895 -25.820  27.304  1.00 14.06           C
ATOM    131  CA  GLY X 131      -4.659 -26.881  23.857  1.00 14.95           C
ATOM    132  CA  ASP X 132      -7.010 -24.947  21.531  1.00 14.21           C
ATOM    133  CA  GLY X 133      -4.121 -22.978  19.956  1.00 12.69           C
ATOM    134  CA  HIS X 134      -5.317 -19.686  21.467  1.00 10.74           C
ATOM    135  CA  ILE X 135      -5.079 -17.633  24.678  0.71  9.61           C
ATOM    136  CA  ASN X 136      -8.290 -17.000  26.627  1.00 10.65           C
ATOM    137  CA  TYR X 137      -8.484 -14.424  29.441  0.62 11.57           C
ATOM    138  CA  GLU X 138      -7.477 -16.873  32.188  1.00 12.62           C
ATOM    139  CA  GLU X 139      -4.336 -18.042  30.348  1.00 10.88           C
ATOM    140  CA  PHE X 140      -3.403 -14.386  29.828  0.53 10.57           C
ATOM    141  CA  VAL X 141      -3.576 -13.759  33.585  1.00 13.02           C
ATOM    142  CA  ARG X 142      -1.432 -16.824  34.356  0.48 16.92           C
ATOM    143  CA  MET X 143       1.146 -15.798  31.742  0.73 17.91           C
ATOM    144  CA  MET X 144       1.497 -12.450  33.544  1.00 23.30           C
ATOM    145  CA  VAL X 145       2.247 -14.191  36.882  1.00 30.36           C
ATOM    146  CA  SER X 146       5.150 -16.416  35.748  1.00 49.83           C
END
ATOM      1  CA  GLU X   1      22.612  -5.579  44.044  1.00 54.51           C
ATOM      2  CA  GLN X   2      20.574  -4.418  42.032  1.00 43.98           C
ATOM      3  CA  LEU X   3      19.725  -5.561  38.546  1.00 29.51           C
ATOM      4  CA  THR X   4      20.394  -8.388  36.302  1.00 23.38           C
ATOM      5  CA  GLU X   5      21.589  -7.963  32.784  1.00 23.41           C
ATOM      6  CA  GLU X   6      18.303  -9.421  31.623  1.00 18.74           C
ATOM      7  CA  GLN X   7      16.367  -6.877  33.546  1.00 15.79           C
ATOM      8  CA  ILE X   8      18.338  -4.125  31.930  0.60 16.16           C
ATOM      9  CA  ALA X   9      17.866  -5.609  28.501  1.00 15.86           C
ATOM     10  CA  GLU X  10      14.166  -5.704  29.178  0.44 14.66           C
ATOM     11  CA  PHE X  11      14.112  -2.105  30.179  0.74 12.86           C
ATOM     12  CA  LYS X  12      16.015  -1.073  27.072  0.60 10.51           C
ATOM     13  CA  GLU X  13      13.543  -2.866  24.856  1.00 11.86           C
ATOM     14  CA  ALA X  14      10.679  -1.027  26.504  1.00 11.89           C
ATOM     15  CA  PHE X  15      12.473   2.290  26.118  1.00  8.45           C
ATOM     16  CA  ALA X  16      12.966   1.625  22.433  1.00  9.18           C
ATOM     17  CA  LEU X  17       9.241   1.321  21.899  1.00 11.42           C
ATOM     18  CA  PHE X  18       8.911   4.941  22.813  1.00  8.68           C
ATOM     19  CA  ASP X  19      12.152   6.264  21.331  1.00  7.43           C
ATOM     20  CA  LYS X  20      11.017   5.818  17.738  1.00 12.02           C
ATOM     21  CA  ASP X  21      13.972   7.476  16.181  1.00  9.95           C
ATOM     22  CA  GLY X  22      16.570   6.028  18.497  1.00  9.50           C
ATOM     23  CA  ASP X  23      17.988   9.354  19.582  1.00  8.33           C
ATOM     24  CA  GLY X  24      18.093   8.543  23.261  1.00  7.50           C
ATOM     25  CA  THR X  25      15.231  10.808  24.212  1.00  7.23           C
ATOM     26  CA  ILE X  26      11.455  10.614  24.252  1.00  7.78           C
ATOM     27  CA  THR X  27       9.677  13.678  22.910  1.00  9.03           C
ATOM     28  CA  THR X  28       6.071  14.698  23.303  1.00 11.81           C
ATOM     29  CA  LYS X  29       5.539  13.567  19.712  1.00 14.05           C
ATOM     30  CA  GLU X  30       6.923  10.116  20.448  1.00  9.87           C
ATOM     31  CA  LEU X  31       4.963   9.693  23.616  1.00  9.76           C
ATOM     32  CA  GLY X  32       1.910  10.610  21.546  1.00  9.58           C
ATOM     33  CA  THR X  33       2.594   7.896  19.018  1.00  9.32           C
ATOM     34  CA  VAL X  34       2.644   5.316  21.745  1.00  9.59           C
ATOM     35  CA  MET X  35      -0.463   6.421  23.521  0.61  9.67           C
ATOM     36  CA  ARG X  36      -2.383   6.558  20.314  1.00  8.72           C
ATOM     37  CA  SER X  37      -1.424   2.975  19.715  1.00 12.32           C
ATOM     38  CA  LEU X  38      -2.882   2.221  23.080  0.53 15.72           C
ATOM     39  CA  GLY X  39      -6.223   3.803  22.350  1.00 12.21           C
ATOM     40  CA  GLN X  40      -5.810   7.283  23.734  1.00 10.24           C
ATOM     41  CA  ASN X  41      -5.570  10.378  21.672  1.00  7.42           C
ATOM     42  CA  PRO X  42      -3.996  12.927  23.896  0.63  8.37           C
ATOM     43  CA  THR X  43      -3.602  16.449  22.780  1.00  9.95           C
ATOM     44  CA  GLU X  44      -0.280  18.191  22.580  1.00 10.91           C
ATOM     45  CA  ALA X  45      -1.080  20.024  25.805  1.00 11.63           C
ATOM     46  CA  GLU X  46      -1.799  16.805  27.599  1.00  9.34           C
ATOM     47  CA  LEU X  47       1.384  15.268  26.304  1.00  8.88           C
ATOM     48  CA  GLN X  48       3.396  18.211  27.573  1.00  9.62           C
ATOM     49  CA  ASP X  49       1.991  17.814  31.007  1.00 10.37           C
ATOM     50  CA  MET X  50       3.004  14.179  31.003  1.00 10.93           C
ATOM     51  CA  ILE X  51       6.616  14.991  30.026  0.52  9.63           C
ATOM     52  CA  ASN X  52       6.790  17.865  32.446  1.00 10.19           C
ATOM     53  CA  GLU X  53       6.096  15.485  35.293  1.00 17.10           C
ATOM     54  CA  VAL X  54       9.127  13.420  34.316  0.44 15.60           C
ATOM     55  CA  ASP X  55      11.693  15.737  32.796  1.00 15.46           C
ATOM     56  CA  ALA X  56      13.963  16.379  35.652  1.00 13.59           C
ATOM     57  CA  ASP X  57      16.501  18.565  33.859  1.00 12.17           C
ATOM     58  CA  GLY X  58      13.930  20.613  32.022  1.00 16.07           C
ATOM     59  CA  ASN X  59      15.411  20.098  28.588  1.00 15.63           C
ATOM     60  CA  GLY X  60      12.029  19.166  27.226  1.00 11.82           C
ATOM     61  CA  THR X  61      12.581  15.466  26.647  1.00  8.43           C
ATOM     62  CA  ILE X  62      12.865  12.322  28.728  1.00  7.21           C
ATOM     63  CA  ASP X  63      16.063  10.298  28.782  1.00  7.73           C
ATOM     64  CA  PHE X  64      16.286   6.639  29.630  1.00  9.05           C
ATOM     65  CA  PRO X  65      17.287   6.956  33.270  1.00 11.62           C
ATOM     66  CA  GLU X  66      14.600   9.519  33.893  1.00  9.06           C
ATOM     67  CA  PHE X  67      11.987   7.387  32.214  0.59  9.62           C
ATOM     68  CA  LEU X  68      12.910   4.233  34.113  1.00 13.94           C
ATOM     69  CA  SER X  69      12.633   5.818  37.450  0.78 14.51           C
ATOM     70  CA  LEU X  70       9.413   7.630  37.250  0.53 12.64           C
ATOM     71  CA  MET X  71       7.561   5.311  35.187  0.67 14.57           C
ATOM     72  CA  ALA X  72       8.141   2.252  36.640  0.54 17.68           C
ATOM     73  CA  ARG X  73       6.686   3.299  39.735  0.51 16.59           C
ATOM     74  CA  LYS X  74       3.548   4.824  38.449  1.00 22.03           C
ATOM     75  CA  MET X  75       3.282   2.044  36.052  0.60 22.35           C
ATOM     76  CA  LYS X  76       3.262  -0.653  38.529  1.00 25.50           C
ATOM     77  CA  GLU X  77       0.222   0.582  40.223  0.58 19.93           C
ATOM     78  CA  GLN X  78      -1.660   1.114  37.166  1.00 18.67           C
ATOM     79  CA  ASP X  79      -0.546  -1.838  35.228  0.31 19.26           C
ATOM     80  CA  SER X  80      -2.212  -4.468  37.360  0.46 21.04           C
ATOM     81  CA  GLU X  81      -5.679  -3.560  36.512  0.56 18.44           C
ATOM     82  CA  GLU X  82      -5.242  -2.422  33.072  1.00 17.69           C
ATOM     83  CA  GLU X  83      -3.370  -5.087  32.043  1.00 21.94           C
ATOM     84  CA  LEU X  84      -5.876  -7.447  32.164  0.51 14.30           C
ATOM     85  CA  ILE X  85      -8.290  -5.434  30.420  1.00 13.46           C
ATOM     86  CA  GLU X  86      -6.172  -4.118  27.741  0.58 16.18           C
ATOM     87  CA  ALA X  87      -4.444  -7.245  26.960  1.00 16.77           C
ATOM     88  CA  PHE X  88      -7.540  -9.161  26.482  1.00 12.77           C
ATOM     89  CA  LYS X  89      -9.592  -6.787  24.321  0.51 11.05           C
ATOM     90  CA  VAL X  90      -6.755  -5.920  22.054  0.54 12.30           C
ATOM     91  CA  PHE X  91      -5.563  -9.470  21.443  0.61 11.45           C
ATOM     92  CA  ASP X  92      -9.103 -10.621  20.910  1.00 12.43           C
ATOM     93  CA  ARG X  93      -9.694  -8.534  17.819  1.00 15.05           C
ATOM     94  CA  ASP X  94     -12.907 -10.199  16.784  1.00 17.81           C
ATOM     95  CA  GLY X  95     -14.324 -10.600  20.289  1.00 21.74           C
ATOM     96  CA  ASN X  96     -14.807 -14.341  20.237  1.00 21.86           C
ATOM     97  CA  GLY X  97     -13.149 -14.910  23.577  1.00 18.47           C
ATOM     98  CA  LEU X  98     -10.137 -16.717  22.150  1.00 13.28           C
ATOM     99  CA  ILE X  99      -7.012 -15.076  20.841  0.90  9.81           C
ATOM    100  CA  SER X 100      -5.884 -16.943  17.739  1.00 10.27           C
ATOM    101  CA  ALA X 101      -2.483 -16.988  16.184  1.00 10.69           C
ATOM    102  CA  ALA X 102      -3.754 -14.766  13.400  1.00 11.64           C
ATOM    103  CA  GLU X 103      -5.067 -12.216  15.872  1.00  9.38           C
ATOM    104  CA  LEU X 104      -1.867 -12.217  17.838  1.00  9.41           C
ATOM    105  CA  ARG X 105       0.171 -11.702  14.699  1.00  9.65           C
ATOM    106  CA  HIS X 106      -2.067  -8.858  13.691  0.34 10.82           C
ATOM    107  CA  VAL X 107      -1.517  -7.025  16.956  1.00 11.53           C
ATOM    108  CA  MET X 108       2.235  -7.730  17.022  1.00 10.52           C
ATOM    109  CA  THR X 109       2.586  -6.069  13.609  1.00 11.80           C
ATOM    110  CA  ASN X 110       0.967  -2.944  14.982  0.72 10.91           C
ATOM    111  CA  LEU X 111       3.385  -2.983  17.855  1.00 12.32           C
ATOM    112  CA  GLY X 112       6.084  -2.879  15.213  1.00 11.96           C
ATOM    113  CA  GLU X 113       7.045  -6.518  15.178  1.00 10.90           C
ATOM    114  CA  LYS X 114       6.558  -8.309  11.924  0.67 10.41           C
ATOM    115  CA  LEU X 115       6.743 -11.886  13.143  0.58  8.35           C
ATOM    116  CA  THR X 116       6.363 -15.168  11.361  1.00  8.53           C
ATOM    117  CA  ASP X 117       3.839 -17.820  12.062  1.00  8.68           C
ATOM    118  CA  ASP X 118       6.526 -19.881  13.719  0.34  8.53           C
ATOM    119  CA  GLU X 119       7.322 -17.056  16.094  1.00  9.37           C
ATOM    120  CA  VAL X 120       3.726 -16.382  16.922  1.00  9.39           C
ATOM    121  CA  ASP X 121       3.128 -20.048  17.523  1.00  9.65           C
ATOM    122  CA  GLU X 122       5.914 -20.044  20.084  1.00 10.75           C
ATOM    123  CA  MET X 123       4.234 -17.138  21.908  1.00 10.60           C
ATOM    124  CA  ILE X 124       1.011 -18.979  22.042  0.61 11.16           C
ATOM    125  CA  ARG X 125       2.640 -22.200  23.179  1.00 11.30           C
ATOM    126  CA  GLU X 126       4.107 -20.335  26.126  1.00 13.24           C
ATOM    127  CA  ALA X 127       0.672 -19.272  27.308  1.00 13.38           C
ATOM    128  CA  ASP X 128      -1.289 -22.272  26.133  1.00 11.01           C
ATOM    129  CA  ILE X 129      -1.998 -24.691  28.915  1.00 12.45           C
ATOM    130  CA  ASP X 130      -4.947 -26.665  27.635  1.00 14.06           C
ATOM    131  CA  GLY X 131      -3.392 -27.102  24.211  1.00 14.95           C
ATOM    132  CA  ASP X 132      -6.147 -25.604  22.119  1.00 14.21           C
ATOM    133  CA  GLY X 133      -3.783 -23.377  20.181  1.00 12.69           C
ATOM    134  CA  HIS X 134      -5.588 -20.323  21.347  1.00 10.74           C
ATOM    135  CA  ILE X 135      -5.400 -18.074  24.423  0.71  9.61           C
ATOM    136  CA  ASN X 136      -8.543 -17.720  26.481  1.00 10.65           C
ATOM    137  CA  TYR X 137      -8.948 -15.370  29.457  0.62 11.57           C
ATOM    138  CA  GLU X 138      -7.863 -17.935  32.009  1.00 12.62           C
ATOM    139  CA  GLU X 139      -4.705 -18.689  30.055  1.00 10.88           C
ATOM    140  CA  PHE X 140      -4.030 -14.997  29.886  0.53 10.57           C
ATOM    141  CA  VAL X 141      -4.369 -14.531  33.616  1.00 13.02           C
ATOM    142  CA  ARG X 142      -2.145 -17.471  34.432  0.48 16.92           C
ATOM    143  CA  MET X 143       0.517 -16.131  32.273  0.73 17.91           C
ATOM    144  CA  MET X 144       0.423 -12.750  33.783  1.00 23.30           C
ATOM    145  CA  VAL X 145       0.709 -13.999  37.244  1.00 30.36           C
ATOM    146  CA  SER X 146       3.108 -16.777  36.535  1.00 49.83           C
END
ATOM      1  CA  GLU X   1      21.671  -4.279  44.451  1.00 54.51           C
ATOM      2  CA  GLN X   2      19.228  -3.056  42.203  1.00 43.98           C
ATOM      3  CA  LEU X   3      18.675  -4.797  38.866  1.00 29.51           C
ATOM      4  CA  THR X   4      19.481  -7.923  37.074  1.00 23.38           C
ATOM      5  CA  GLU X   5      20.823  -7.949  33.564  1.00 23.41           C
ATOM      6  CA  GLU X   6      17.448  -9.250  32.473  1.00 18.74           C
ATOM      7  CA  GLN X   7      15.635  -6.475  34.177  1.00 15.79           C
ATOM      8  CA  ILE X   8      17.844  -3.940  32.488  0.60 16.16           C
ATOM      9  CA  ALA X   9      17.306  -5.521  29.130  1.00 15.86           C
ATOM     10  CA  GLU X  10      13.617  -5.271  29.799  0.44 14.66           C
ATOM     11  CA  PHE X  11      13.858  -1.673  30.741  0.74 12.86           C
ATOM     12  CA  LYS X  12      15.873  -0.898  27.628  0.60 10.51           C
ATOM     13  CA  GLU X  13      13.218  -2.410  25.438  1.00 11.86           C
ATOM     14  CA  ALA X  14      10.584  -0.310  27.123  1.00 11.89           C
ATOM     15  CA  PHE X  15      12.638   2.832  26.683  1.00  8.45           C
ATOM     16  CA  ALA X  16      13.138   2.048  23.026  1.00  9.18           C
ATOM     17  CA  LEU X  17       9.417   1.899  22.432  1.00 11.42           C
ATOM     18  CA  PHE X  18       9.271   5.545  23.265  1.00  8.68           C
ATOM     19  CA  ASP X  19      12.601   6.683  21.846  1.00  7.43           C
ATOM     20  CA  LYS X  20      11.540   6.262  18.225  1.00 12.02           C
ATOM     21  CA  ASP X  21      14.565   7.891  16.763  1.00  9.95           C
ATOM     22  CA  GLY X  22      17.090   6.375  19.125  1.00  9.50           C
ATOM     23  CA  ASP X  23      18.547   9.689  20.195  1.00  8.33           C
ATOM     24  CA  GLY X  24      18.451   9.032  23.903  1.00  7.50           C
ATOM     25  CA  THR X  25      15.573  11.373  24.511  1.00  7.23           C
ATOM     26  CA  ILE X  26      11.801  11.231  24.467  1.00  7.78           C
ATOM     27  CA  THR X  27      10.033  14.144  22.806  1.00  9.03           C
ATOM     28  CA  THR X  28       6.458  15.269  23.202  1.00 11.81           C
ATOM     29  CA  LYS X  29       5.843  13.820  19.741  1.00 14.05           C
ATOM     30  CA  GLU X  30       7.195  10.433  20.740  1.00  9.87           C
ATOM     31  CA  LEU X  31       5.323  10.375  23.976  1.00  9.76           C
ATOM     32  CA  GLY X  32       2.215  11.061  21.916  1.00  9.58           C
ATOM     33  CA  THR X  33       2.876   8.060  19.743  1.00  9.32           C
ATOM     34  CA  VAL X  34       3.075   5.880  22.773  1.00  9.59           C
ATOM     35  CA  MET X  35      -0.058   7.073  24.422  0.61  9.67           C
ATOM     36  CA  ARG X  36      -1.990   6.753  21.247  1.00  8.72           C
ATOM     37  CA  SER X  37      -0.930   3.165  21.120  1.00 12.32           C
ATOM     38  CA  LEU X  38      -2.403   2.844  24.538  0.53 15.72           C
ATOM     39  CA  GLY X  39      -5.793   4.221  23.624  1.00 12.21           C
ATOM     40  CA  GLN X  40      -5.468   7.842  24.520  1.00 10.24           C
ATOM     41  CA  ASN X  41      -5.190  10.599  21.999  1.00  7.42           C
ATOM     42  CA  PRO X  42      -3.712  13.490  23.869  0.63  8.37           C
ATOM     43  CA  THR X  43      -3.174  16.827  22.332  1.00  9.95           C
ATOM     44  CA  GLU X  44       0.141  18.541  22.090  1.00 10.91           C
ATOM     45  CA  ALA X  45      -0.798  20.705  25.067  1.00 11.63           C
ATOM     46  CA  GLU X  46      -1.521  17.670  27.146  1.00  9.34           C
ATOM     47  CA  LEU X  47       1.693  16.039  26.019  1.00  8.88           C
ATOM     48  CA  GLN X  48       3.659  19.071  27.144  1.00  9.62           C
ATOM     49  CA  ASP X  49       2.246  18.900  30.598  1.00 10.37           C
ATOM     50  CA  MET X  50       3.193  15.252  30.805  1.00 10.93           C
ATOM     51  CA  ILE X  51       6.840  15.959  29.833  0.52  9.63           C
ATOM     52  CA  ASN X  52       6.966  18.931  32.139  1.00 10.19           C
ATOM     53  CA  GLU X  53       6.216  16.662  35.056  1.00 17.10           C
ATOM     54  CA  VAL X  54       9.262  14.562  34.189  0.44 15.60           C
ATOM     55  CA  ASP X  55      11.804  16.862  32.615  1.00 15.46           C
ATOM     56  CA  ALA X  56      14.116  17.745  35.342  1.00 13.59           C
ATOM     57  CA  ASP X  57      16.559  19.915  33.435  1.00 12.17           C
ATOM     58  CA  GLY X  58      13.945  21.706  31.406  1.00 16.07           C
ATOM     59  CA  ASN X  59      15.545  20.990  28.055  1.00 15.63           C
ATOM     60  CA  GLY X  60      12.233  19.940  26.615  1.00 11.82           C
ATOM     61  CA  THR X  61      12.812  16.212  26.472  1.00  8.43           C
ATOM     62  CA  ILE X  62      13.072  13.264  28.826  1.00  7.21           C
ATOM     63  CA  ASP X  63      16.321  11.344  29.103  1.00  7.73           C
ATOM     64  CA  PHE X  64      16.731   7.792  30.291  1.00  9.05           C
ATOM     65  CA  PRO X  65      17.763   8.488  33.871  1.00 11.62           C
ATOM     66  CA  GLU X  66      14.939  10.944  34.390  1.00  9.06           C
ATOM     67  CA  PHE X  67      12.490   8.544  32.807  0.59  9.62           C
ATOM     68  CA  LEU X  68      13.739   5.538  34.801  1.00 13.94           C
ATOM     69  CA  SER X  69      13.251   7.093  38.174  0.78 14.51           C
ATOM     70  CA  LEU X  70       9.727   8.523  37.958  0.53 12.64           C
ATOM     71  CA  MET X  71       8.322   5.901  35.657  0.67 14.57           C
ATOM     72  CA  ALA X  72       9.418   2.691  37.039  0.54 17.68           C
ATOM     73  CA  ARG X  73       7.507   3.345  40.184  0.51 16.59           C
ATOM     74  CA  LYS X  74       4.241   4.474  38.477  1.00 22.03           C
ATOM     75  CA  MET X  75       4.726   1.694  36.030  0.60 22.35           C
ATOM     76  CA  LYS X  76       4.681  -1.110  38.481  1.00 25.50           C
ATOM     77  CA  GLU X  77       1.278  -0.167  39.593  0.58 19.93           C
ATOM     78  CA  GLN X  78       0.051   0.445  36.139  1.00 18.67           C
ATOM     79  CA  ASP X  79       1.564  -2.447  34.301  0.31 19.26           C
ATOM     80  CA  SER X  80      -0.233  -5.099  36.278  0.46 21.04           C
ATOM     81  CA  GLU X  81      -3.656  -3.803  35.597  0.56 18.44           C
ATOM     82  CA  GLU X  82      -2.981  -2.650  32.067  1.00 17.69           C
ATOM     83  CA  GLU X  83      -1.505  -5.867  31.003  1.00 21.94           C
ATOM     84  CA  LEU X  84      -4.545  -8.014  31.580  0.51 14.30           C
ATOM     85  CA  ILE X  85      -6.966  -5.627  30.107  1.00 13.46           C
ATOM     86  CA  GLU X  86      -4.995  -4.753  27.062  0.58 16.18           C
ATOM     87  CA  ALA X  87      -3.819  -8.198  26.212  1.00 16.77           C
ATOM     88  CA  PHE X  88      -7.229  -9.739  26.320  1.00 12.77           C
ATOM     89  CA  LYS X  89      -9.423  -7.246  24.430  0.51 11.05           C
ATOM     90  CA  VAL X  90      -6.929  -6.679  21.703  0.54 12.30           C
ATOM     91  CA  PHE X  91      -5.980 -10.305  21.100  0.61 11.45           C
ATOM     92  CA  ASP X  92      -9.595 -11.297  20.899  1.00 12.43           C
ATOM     93  CA  ARG X  93     -10.317  -9.298  17.790  1.00 15.05           C
ATOM     94  CA  ASP X  94     -13.671 -10.859  17.108  1.00 17.81           C
ATOM     95  CA  GLY X  95     -14.789 -11.082  20.716  1.00 21.74           C
ATOM     96  CA  ASN X  96     -15.495 -14.778  20.729  1.00 21.86           C
ATOM     97  CA  GLY X  97     -13.462 -15.471  23.840  1.00 18.47           C
ATOM     98  CA  LEU X  98     -10.672 -17.317  22.053  1.00 13.28           C
ATOM     99  CA  ILE X  99      -7.577 -15.777  20.564  0.90  9.81           C
ATOM    100  CA  SER X 100      -6.605 -17.612  17.383  1.00 10.27           C
ATOM    101  CA  ALA X 101      -3.282 -17.742  15.684  1.00 10.69           C
ATOM    102  CA  ALA X 102      -4.637 -15.527  12.948  1.00 11.64           C
ATOM    103  CA  GLU X 103      -5.809 -12.972  15.465  1.00  9.38           C
ATOM    104  CA  LEU X 104      -2.542 -13.062  17.298  1.00  9.41           C
ATOM    105  CA  ARG X 105      -0.595 -12.532  14.114  1.00  9.65           C
ATOM    106  CA  HIS X 106      -2.818  -9.674  13.149  0.34 10.82           C
ATOM    107  CA  VAL X 107      -2.415  -7.812  16.406  1.00 11.53           C
ATOM    108  CA  MET X 108       1.338  -8.396  16.672  1.00 10.52           C
ATOM    109  CA  THR X 109       1.856  -6.678  13.332  1.00 11.80           C
ATOM    110  CA  ASN X 110      -0.058  -3.734  14.690  0.72 10.91           C
ATOM    111  CA  LEU X 111       2.115  -3.807  17.732  1.00 12.32           C
ATOM    112  CA  GLY X 112       5.008  -3.374  15.377  1.00 11.96           C
ATOM    113  CA  GLU X 113       6.158  -6.945  15.173  1.00 10.90           C
ATOM    114  CA  LYS X 114       5.996  -8.717  11.886  0.67 10.41           C
ATOM    115  CA  LEU X 115       6.111 -12.331  12.996  0.58  8.35           C
ATOM    116  CA  THR X 116       5.845 -15.592  11.163  1.00  8.53           C
ATOM    117  CA  ASP X 117       3.334 -18.294  11.806  1.00  8.68           C
ATOM    118  CA  ASP X 118       6.065 -20.320  13.450  0.34  8.53           C
ATOM    119  CA  GLU X 119       6.780 -17.518  15.894  1.00  9.37           C
ATOM    120  CA  VAL X 120       3.184 -16.902  16.750  1.00  9.39           C
ATOM    121  CA  ASP X 121       2.598 -20.583  17.224  1.00  9.65           C
ATOM    122  CA  GLU X 122       5.374 -20.638  19.782  1.00 10.75           C
ATOM    123  CA  MET X 123       3.698 -17.760  21.654  1.00 10.60           C
ATOM    124  CA  ILE X 124       0.508 -19.645  21.796  0.61 11.16           C
ATOM    125  CA  ARG X 125       2.181 -22.888  22.803  1.00 11.30           C
ATOM    126  CA  GLU X 126       3.638 -21.113  25.816  1.00 13.24           C
ATOM    127  CA  ALA X 127       0.195 -20.164  27.031  1.00 13.38           C
ATOM    128  CA  ASP X 128      -1.790 -23.108  25.755  1.00 11.01           C
ATOM    129  CA  ILE X 129      -2.584 -25.666  28.374  1.00 12.45           C
ATOM    130  CA  ASP X 130      -5.489 -27.545  26.855  1.00 14.06           C
ATOM    131  CA  GLY X 131      -3.738 -27.803  23.512  1.00 14.95           C
ATOM    132  CA  ASP X 132      -6.485 -26.240  21.456  1.00 14.21           C
ATOM    133  CA  GLY X 133      -4.140 -23.856  19.660  1.00 12.69           C
ATOM    134  CA  HIS X 134      -6.063 -20.928  20.941  1.00 10.74           C
ATOM    135  CA  ILE X 135      -5.851 -18.771  24.078  0.71  9.61           C
ATOM    136  CA  ASN X 136      -8.928 -18.611  26.234  1.00 10.65           C
ATOM    137  CA  TYR X 137      -9.285 -16.312  29.237  0.62 11.57           C
ATOM    138  CA  GLU X 138      -8.264 -18.940  31.738  1.00 12.62           C
ATOM    139  CA  GLU X 139      -5.118 -19.603  29.775  1.00 10.88           C
ATOM    140  CA  PHE X 140      -4.468 -15.927  29.674  0.53 10.57           C
ATOM    141  CA  VAL X 141      -4.841 -15.526  33.385  1.00 13.02           C
ATOM    142  CA  ARG X 142      -2.708 -18.494  34.252  0.48 16.92           C
ATOM    143  CA  MET X 143       0.046 -17.191  32.221  0.73 17.91           C
ATOM    144  CA  MET X 144      -0.122 -13.774  33.615  1.00 23.30           C
ATOM    145  CA  VAL X 145      -0.161 -14.837  37.137  1.00 30.36           C
ATOM    146  CA  SER X 146       2.253 -17.648  36.750  1.00 49.83           C
END
ATOM      1  CA  GLU X   1      20.732  -2.211  44.579  1.00 54.51           C
ATOM      2  CA  GLN X   2      18.316  -1.127  42.403  1.00 43.98           C
ATOM      3  CA  LEU X   3      17.957  -3.115  39.248  1.00 29.51           C
ATOM      4  CA  THR X   4      18.919  -6.303  37.634  1.00 23.38           C
ATOM      5  CA  GLU X   5      20.615  -6.480  34.269  1.00 23.41           C
ATOM      6  CA  GLU X   6      17.373  -7.909  32.930  1.00 18.74           C
ATOM      7  CA  GLN X   7      15.349  -5.045  34.257  1.00 15.79           C
ATOM      8  CA  ILE X   8      17.677  -2.562  32.639  0.60 16.16           C
ATOM      9  CA  ALA X   9      17.505  -4.382  29.353  1.00 15.86           C
ATOM     10  CA  GLU X  10      13.749  -4.172  29.616  0.44 14.66           C
ATOM     11  CA  PHE X  11      13.894  -0.519  30.352  0.74 12.86           C
ATOM     12  CA  LYS X  12      16.215   0.166  27.439  0.60 10.51           C
ATOM     13  CA  GLU X  13      13.757  -1.462  25.092  1.00 11.86           C
ATOM     14  CA  ALA X  14      10.974   0.649  26.549  1.00 11.89           C
ATOM     15  CA  PHE X  15      13.033   3.813  26.231  1.00  8.45           C
ATOM     16  CA  ALA X  16      13.694   3.065  22.590  1.00  9.18           C
ATOM     17  CA  LEU X  17       9.996   2.946  21.885  1.00 11.42           C
ATOM     18  CA  PHE X  18       9.796   6.522  22.952  1.00  8.68           C
ATOM     19  CA  ASP X  19      13.041   7.892  21.544  1.00  7.43           C
ATOM     20  CA  LYS X  20      11.876   7.626  17.941  1.00 12.02           C
ATOM     21  CA  ASP X  21      14.706   9.541  16.479  1.00  9.95           C
ATOM     22  CA  GLY X  22      17.453   8.172  18.647  1.00  9.50           C
ATOM     23  CA  ASP X  23      18.710  11.513  19.828  1.00  8.33           C
ATOM     24  CA  GLY X  24      18.770  10.682  23.504  1.00  7.50           C
ATOM     25  CA  THR X  25      15.713  12.686  24.358  1.00  7.23           C
ATOM     26  CA  ILE X  26      11.969  12.219  24.426  1.00  7.78           C
ATOM     27  CA  THR X  27       9.936  15.122  23.094  1.00  9.03           C
ATOM     28  CA  THR X  28       6.345  15.991  23.785  1.00 11.81           C
ATOM     29  CA  LYS X  29       5.558  14.697  20.311  1.00 14.05           C
ATOM     30  CA  GLU X  30       7.205  11.375  20.983  1.00  9.87           C
ATOM     31  CA  LEU X  31       5.677  10.927  24.357  1.00  9.76           C
ATOM     32  CA  GLY X  32       2.345  11.485  22.651  1.00  9.58           C
ATOM     33  CA  THR X  33       3.026   8.740  20.205  1.00  9.32           C
ATOM     34  CA  VAL X  34       3.663   6.425  23.043  1.00  9.59           C
ATOM     35  CA  MET X  35       0.627   7.288  24.990  0.61  9.67           C
ATOM     36  CA  ARG X  36      -1.528   6.944  21.987  1.00  8.72           C
ATOM     37  CA  SER X  37      -0.258   3.478  21.588  1.00 12.32           C
ATOM     38  CA  LEU X  38      -1.414   2.894  25.040  0.53 15.72           C
ATOM     39  CA  GLY X  39      -4.886   4.128  24.509  1.00 12.21           C
ATOM     40  CA  GLN X  40      -4.697   7.698  25.572  1.00 10.24           C
ATOM     41  CA  ASN X  41      -4.756  10.567  23.228  1.00  7.42           C
ATOM     42  CA  PRO X  42      -3.460  13.543  25.067  0.63  8.37           C
ATOM     43  CA  THR X  43      -3.216  16.928  23.567  1.00  9.95           C
ATOM     44  CA  GLU X  44      -0.034  18.827  23.106  1.00 10.91           C
ATOM     45  CA  ALA X  45      -0.885  20.944  26.138  1.00 11.63           C
ATOM     46  CA  GLU X  46      -1.416  17.894  28.238  1.00  9.34           C
ATOM     47  CA  LEU X  47       1.800  16.358  27.005  1.00  8.88           C
ATOM     48  CA  GLN X  48       3.748  19.426  28.033  1.00  9.62           C
ATOM     49  CA  ASP X  49       2.480  19.192  31.535  1.00 10.37           C
ATOM     50  CA  MET X  50       3.487  15.560  31.637  1.00 10.93           C
ATOM     51  CA  ILE X  51       7.045  16.349  30.443  0.52  9.63           C
ATOM     52  CA  ASN X  52       7.316  19.265  32.795  1.00 10.19           C
ATOM     53  CA  GLU X  53       6.728  16.949  35.706  1.00 17.10           C
ATOM     54  CA  VAL X  54       9.669  14.819  34.592  0.44 15.60           C
ATOM     55  CA  ASP X  55      12.116  17.228  33.020  1.00 15.46           C
ATOM     56  CA  ALA X  56      14.382  18.145  35.812  1.00 13.59           C
ATOM     57  CA  ASP X  57      16.618  20.584  33.960  1.00 12.17           C
ATOM     58  CA  GLY X  58      13.797  22.298  32.121  1.00 16.07           C
ATOM     59  CA  ASN X  59      15.281  21.873  28.660  1.00 15.63           C
ATOM     60  CA  GLY X  60      11.948  20.804  27.284  1.00 11.82           C
ATOM     61  CA  THR X  61      12.714  17.138  26.801  1.00  8.43           C
ATOM     62  CA  ILE X  62      13.208  14.003  28.868  1.00  7.21           C
ATOM     63  CA  ASP X  63      16.586  12.301  28.952  1.00  7.73           C
ATOM     64  CA  PHE X  64      17.303   8.723  29.896  1.00  9.05           C
ATOM     65  CA  PRO X  65      18.237   9.313  33.530  1.00 11.62           C
ATOM     66  CA  GLU X  66      15.174  11.454  34.083  1.00  9.06           C
ATOM     67  CA  PHE X  67      12.996   8.910  32.323  0.59  9.62           C
ATOM     68  CA  LEU X  68      14.409   5.937  34.273  1.00 13.94           C
ATOM     69  CA  SER X  69      13.616   7.397  37.633  0.78 14.51           C
ATOM     70  CA  LEU X  70      10.010   8.525  37.076  0.53 12.64           C
ATOM     71  CA  MET X  71       9.035   5.702  34.752  0.67 14.57           C
ATOM     72  CA  ALA X  72      10.280   2.649  36.399  0.54 17.68           C
ATOM     73  CA  ARG X  73       8.027   3.291  39.340  0.51 16.59           C
ATOM     74  CA  LYS X  74       4.924   4.156  37.166  1.00 22.03           C
ATOM     75  CA  MET X  75       5.765   1.210  34.994  0.60 22.35           C
ATOM     76  CA  LYS X  76       5.521  -1.397  37.630  1.00 25.50           C
ATOM     77  CA  GLU X  77       2.050  -0.382  38.411  0.58 19.93           C
ATOM     78  CA  GLN X  78       1.097   0.022  34.825  1.00 18.67           C
ATOM     79  CA  ASP X  79       2.598  -3.059  33.312  0.31 19.26           C
ATOM     80  CA  SER X  80       0.690  -5.476  35.466  0.46 21.04           C
ATOM     81  CA  GLU X  81      -2.678  -4.093  34.713  0.56 18.44           C
ATOM     82  CA  GLU X  82      -1.938  -3.150  31.130  1.00 17.69           C
ATOM     83  CA  GLU X  83      -0.753  -6.564  30.225  1.00 21.94           C
ATOM     84  CA  LEU X  84      -4.027  -8.334  31.005  0.51 14.30           C
ATOM     85  CA  ILE X  85      -6.249  -5.777  29.517  1.00 13.46           C
ATOM     86  CA  GLU X  86      -4.329  -5.291  26.347  0.58 16.18           C
ATOM     87  CA  ALA X  87      -3.616  -8.917  25.667  1.00 16.77           C
ATOM     88  CA  PHE X  88      -7.202 -10.002  25.973  1.00 12.77           C
ATOM     89  CA  LYS X  89      -9.196  -7.451  23.986  0.51 11.05           C
ATOM     90  CA  VAL X  90      -6.719  -7.279  21.212  0.54 12.30           C
ATOM     91  CA  PHE X  91      -6.171 -11.010  20.836  0.61 11.45           C
ATOM     92  CA  ASP X  92      -9.870 -11.609  20.648  1.00 12.43           C
ATOM     93  CA  ARG X  93     -10.326  -9.810  17.364  1.00 15.05           C
ATOM     94  CA  ASP X  94     -13.743 -11.198  16.557  1.00 17.81           C
ATOM     95  CA  GLY X  95     -15.046 -11.177  20.122  1.00 21.74           C
ATOM     96  CA  ASN X  96     -15.920 -14.833  20.212  1.00 21.86           C
ATOM     97  CA  GLY X  97     -14.032 -15.490  23.417  1.00 18.47           C
ATOM     98  CA  LEU X  98     -11.373 -17.629  21.761  1.00 13.28           C
ATOM     99  CA  ILE X  99      -8.194 -16.301  20.251  0.90  9.81           C
ATOM    100  CA  SER X 100      -7.254 -18.268  17.147  1.00 10.27           C
ATOM    101  CA  ALA X 101      -3.866 -18.734  15.651  1.00 10.69           C
ATOM    102  CA  ALA X 102      -4.826 -16.449  12.792  1.00 11.64           C
ATOM    103  CA  GLU X 103      -5.958 -13.819  15.252  1.00  9.38           C
ATOM    104  CA  LEU X 104      -2.830 -14.164  17.294  1.00  9.41           C
ATOM    105  CA  ARG X 105      -0.622 -13.784  14.262  1.00  9.65           C
ATOM    106  CA  HIS X 106      -2.448 -10.706  13.142  0.34 10.82           C
ATOM    107  CA  VAL X 107      -2.257  -8.963  16.479  1.00 11.53           C
ATOM    108  CA  MET X 108       1.399  -9.820  17.111  1.00 10.52           C
ATOM    109  CA  THR X 109       2.357  -8.000  13.936  1.00 11.80           C
ATOM    110  CA  ASN X 110       0.544  -4.985  15.237  0.72 10.91           C
ATOM    111  CA  LEU X 111       2.360  -5.295  18.488  1.00 12.32           C
ATOM    112  CA  GLY X 112       5.520  -5.001  16.473  1.00 11.96           C
ATOM    113  CA  GLU X 113       6.415  -8.615  16.192  1.00 10.90           C
ATOM    114  CA  LYS X 114       6.463 -10.180  12.808  0.67 10.41           C
ATOM    115  CA  LEU X 115       6.100 -13.827  13.709  0.58  8.35           C
ATOM    116  CA  THR X 116       5.746 -16.979  11.724  1.00  8.53           C
ATOM    117  CA  ASP X 117       3.037 -19.542  12.039  1.00  8.68           C
ATOM    118  CA  ASP X 118       5.501 -21.814  13.770  0.34  8.53           C
ATOM    119  CA  GLU X 119       6.229 -19.154  16.352  1.00  9.37           C
ATOM    120  CA  VAL X 120       2.640 -18.359  16.991  1.00  9.39           C
ATOM    121  CA  ASP X 121       1.785 -21.991  17.305  1.00  9.65           C
ATOM    122  CA  GLU X 122       4.385 -22.352  20.016  1.00 10.75           C
ATOM    123  CA  MET X 123       2.907 -19.370  21.870  1.00 10.60           C
ATOM    124  CA  ILE X 124      -0.424 -20.982  21.844  0.61 11.16           C
ATOM    125  CA  ARG X 125       0.860 -24.392  22.860  1.00 11.30           C
ATOM    126  CA  GLU X 126       2.409 -22.820  25.933  1.00 13.24           C
ATOM    127  CA  ALA X 127      -0.926 -21.420  26.968  1.00 13.38           C
ATOM    128  CA  ASP X 128      -3.291 -24.065  25.737  1.00 11.01           C
ATOM    129  CA  ILE X 129      -4.612 -26.266  28.435  1.00 12.45           C
ATOM    130  CA  ASP X 130      -7.662 -27.829  26.876  1.00 14.06           C
ATOM    131  CA  GLY X 131      -5.832 -28.458  23.644  1.00 14.95           C
ATOM    132  CA  ASP X 132      -8.240 -26.711  21.332  1.00 14.21           C
ATOM    133  CA  GLY X 133      -5.554 -24.672  19.609  1.00 12.69           C
ATOM    134  CA  HIS X 134      -7.123 -21.503  20.792  1.00 10.74           C
ATOM    135  CA  ILE X 135      -6.613 -19.301  23.864  0.71  9.61           C
ATOM    136  CA  ASN X 136      -9.582 -18.568  26.047  1.00 10.65           C
ATOM    137  CA  TYR X 137      -9.556 -15.916  28.765  0.62 11.57           C
ATOM    138  CA  GLU X 138      -8.876 -18.345  31.570  1.00 12.62           C
ATOM    139  CA  GLU X 139      -5.952 -19.790  29.651  1.00 10.88           C
ATOM    140  CA  PHE X 140      -4.661 -16.320  29.103  0.53 10.57           C
ATOM    141  CA  VAL X 141      -4.807 -15.410  32.739  1.00 13.02           C
ATOM    142  CA  ARG X 142      -3.135 -18.589  33.888  0.48 16.92           C
ATOM    143  CA  MET X 143      -0.309 -18.016  31.632  0.73 17.91           C
ATOM    144  CA  MET X 144       0.119 -14.476  32.555  1.00 23.30           C
ATOM    145  CA  VAL X 145       0.152 -15.076  36.183  1.00 30.36           C
ATOM    146  CA  SER X 146       1.968 -18.344  36.047  1.00 49.83           C
END
ATOM      1  CA  GLU X   1      19.057  -4.703  44.828  1.00 54.51           C
ATOM      2  CA  GLN X   2      16.952  -3.049  42.460  1.00 43.98           C
ATOM      3  CA  LEU X   3      16.987  -4.367  38.872  1.00 29.51           C
ATOM      4  CA  THR X   4      18.110  -7.288  36.868  1.00 23.38           C
ATOM      5  CA  GLU X   5      20.084  -6.955  33.653  1.00 23.41           C
ATOM      6  CA  GLU X   6      16.971  -8.116  31.858  1.00 18.74           C
ATOM      7  CA  GLN X   7      14.831  -5.484  33.426  1.00 15.79           C
ATOM      8  CA  ILE X   8      17.281  -2.826  32.432  0.60 16.16           C
ATOM      9  CA  ALA X   9      17.326  -4.059  28.907  1.00 15.86           C
ATOM     10  CA  GLU X  10      13.582  -3.864  28.989  0.44 14.66           C
ATOM     11  CA  PHE X  11      13.635  -0.399  30.270  0.74 12.86           C
ATOM     12  CA  LYS X  12      16.100   0.705  27.626  0.60 10.51           C
ATOM     13  CA  GLU X  13      13.763  -0.550  24.975  1.00 11.86           C
ATOM     14  CA  ALA X  14      10.916   1.335  26.584  1.00 11.89           C
ATOM     15  CA  PHE X  15      12.927   4.533  26.639  1.00  8.45           C
ATOM     16  CA  ALA X  16      13.671   4.137  22.963  1.00  9.18           C
ATOM     17  CA  LEU X  17       9.991   3.949  22.174  1.00 11.42           C
ATOM     18  CA  PHE X  18       9.660   7.458  23.426  1.00  8.68           C
ATOM     19  CA  ASP X  19      12.881   8.923  22.057  1.00  7.43           C
ATOM     20  CA  LYS X  20      11.706   8.696  18.455  1.00 12.02           C
ATOM     21  CA  ASP X  21      14.474  10.707  16.983  1.00  9.95           C
ATOM     22  CA  GLY X  22      17.274   9.403  19.112  1.00  9.50           C
ATOM     23  CA  ASP X  23      18.476  12.755  20.274  1.00  8.33           C
ATOM     24  CA  GLY X  24      18.555  11.870  23.920  1.00  7.50           C
ATOM     25  CA  THR X  25      15.445  13.785  24.778  1.00  7.23           C
ATOM     26  CA  ILE X  26      11.713  13.249  24.798  1.00  7.78           C
ATOM     27  CA  THR X  27       9.581  16.112  23.510  1.00  9.03           C
ATOM     28  CA  THR X  28       5.961  16.857  24.164  1.00 11.81           C
ATOM     29  CA  LYS X  29       5.323  15.561  20.658  1.00 14.05           C
ATOM     30  CA  GLU X  30       6.975  12.242  21.398  1.00  9.87           C
ATOM     31  CA  LEU X  31       5.352  11.805  24.728  1.00  9.76           C
ATOM     32  CA  GLY X  32       2.086  12.319  22.888  1.00  9.58           C
ATOM     33  CA  THR X  33       2.869   9.512  20.507  1.00  9.32           C
ATOM     34  CA  VAL X  34       3.352   7.192  23.409  1.00  9.59           C
ATOM     35  CA  MET X  35       0.204   8.116  25.181  0.61  9.67           C
ATOM     36  CA  ARG X  36      -1.755   7.757  22.033  1.00  8.72           C
ATOM     37  CA  SER X  37      -0.347   4.285  21.779  1.00 12.32           C
ATOM     38  CA  LEU X  38      -1.746   3.637  25.178  0.53 15.72           C
ATOM     39  CA  GLY X  39      -5.225   4.801  24.379  1.00 12.21           C
ATOM     40  CA  GLN X  40      -5.168   8.380  25.491  1.00 10.24           C
ATOM     41  CA  ASN X  41      -5.202  11.324  23.168  1.00  7.42           C
ATOM     42  CA  PRO X  42      -3.915  14.151  25.213  0.63  8.37           C
ATOM     43  CA  THR X  43      -3.717  17.634  23.944  1.00  9.95           C
ATOM     44  CA  GLU X  44      -0.546  19.566  23.673  1.00 10.91           C
ATOM     45  CA  ALA X  45      -1.422  21.433  26.845  1.00 11.63           C
ATOM     46  CA  GLU X  46      -1.831  18.225  28.731  1.00  9.34           C
ATOM     47  CA  LEU X  47       1.425  16.905  27.383  1.00  8.88           C
ATOM     48  CA  GLN X  48       3.209  20.003  28.576  1.00  9.62           C
ATOM     49  CA  ASP X  49       1.972  19.518  32.057  1.00 10.37           C
ATOM     50  CA  MET X  50       3.217  15.963  31.984  1.00 10.93           C
ATOM     51  CA  ILE X  51       6.732  16.989  30.876  0.52  9.63           C
ATOM     52  CA  ASN X  52       6.804  19.838  33.322  1.00 10.19           C
ATOM     53  CA  GLU X  53       6.390  17.398  36.158  1.00 17.10           C
ATOM     54  CA  VAL X  54       9.467  15.513  34.995  0.44 15.60           C
ATOM     55  CA  ASP X  55      11.731  18.087  33.436  1.00 15.46           C
ATOM     56  CA  ALA X  56      13.972  19.097  36.191  1.00 13.59           C
ATOM     57  CA  ASP X  57      16.132  21.610  34.371  1.00 12.17           C
ATOM     58  CA  GLY X  58      13.270  23.248  32.560  1.00 16.07           C
ATOM     59  CA  ASN X  59      14.755  22.907  29.118  1.00 15.63           C
ATOM     60  CA  GLY X  60      11.455  21.729  27.767  1.00 11.82           C
ATOM     61  CA  THR X  61      12.339  18.103  27.238  1.00  8.43           C
ATOM     62  CA  ILE X  62      12.937  14.976  29.284  1.00  7.21           C
ATOM     63  CA  ASP X  63      16.400  13.448  29.294  1.00  7.73           C
ATOM     64  CA  PHE X  64      17.267   9.876  30.125  1.00  9.05           C
ATOM     65  CA  PRO X  65      18.265  10.391  33.740  1.00 11.62           C
ATOM     66  CA  GLU X  66      15.120  12.332  34.462  1.00  9.06           C
ATOM     67  CA  PHE X  67      13.041   9.766  32.642  0.59  9.62           C
ATOM     68  CA  LEU X  68      14.605   6.822  34.494  1.00 13.94           C
ATOM     69  CA  SER X  69      13.754   8.171  37.879  0.78 14.51           C
ATOM     70  CA  LEU X  70      10.098   9.110  37.386  0.53 12.64           C
ATOM     71  CA  MET X  71       9.292   6.287  35.019  0.67 14.57           C
ATOM     72  CA  ALA X  72      10.691   3.313  36.668  0.54 17.68           C
ATOM     73  CA  ARG X  73       8.340   3.761  39.553  0.51 16.59           C
ATOM     74  CA  LYS X  74       5.253   4.467  37.323  1.00 22.03           C
ATOM     75  CA  MET X  75       6.307   1.591  35.178  0.60 22.35           C
ATOM     76  CA  LYS X  76       6.035  -0.997  37.811  1.00 25.50           C
ATOM     77  CA  GLU X  77       2.496  -0.120  38.323  0.58 19.93           C
ATOM     78  CA  GLN X  78       1.824   0.247  34.690  1.00 18.67           C
ATOM     79  CA  ASP X  79       3.470  -2.816  33.315  0.31 19.26           C
ATOM     80  CA  SER X  80       1.366  -5.166  35.337  0.46 21.04           C
ATOM     81  CA  GLU X  81      -1.876  -3.720  34.278  0.56 18.44           C
ATOM     82  CA  GLU X  82      -0.783  -2.964  30.754  1.00 17.69           C
ATOM     83  CA  GLU X  83       0.298  -6.454  30.083  1.00 21.94           C
ATOM     84  CA  LEU X  84      -3.100  -8.043  30.726  0.51 14.30           C
ATOM     85  CA  ILE X  85      -5.067  -5.452  28.951  1.00 13.46           C
ATOM     86  CA  GLU X  86      -2.910  -5.292  25.895  0.58 16.18           C
ATOM     87  CA  ALA X  87      -2.460  -9.005  25.490  1.00 16.77           C
ATOM     88  CA  PHE X  88      -6.140  -9.761  25.681  1.00 12.77           C
ATOM     89  CA  LYS X  89      -7.738  -7.146  23.409  0.51 11.05           C
ATOM     90  CA  VAL X  90      -5.169  -7.560  20.727  0.54 12.30           C
ATOM     91  CA  PHE X  91      -5.116 -11.356  20.639  0.61 11.45           C
ATOM     92  CA  ASP X  92      -8.869 -11.441  20.485  1.00 12.43           C
ATOM     93  CA  ARG X  93      -9.108  -9.707  17.152  1.00 15.05           C
ATOM     94  CA  ASP X  94     -12.697 -10.601  16.451  1.00 17.81           C
ATOM     95  CA  GLY X  95     -13.896 -10.242  20.027  1.00 21.74           C
ATOM     96  CA  ASN X  96     -15.333 -13.700  20.334  1.00 21.86           C
ATOM     97  CA  GLY X  97     -13.531 -14.479  23.556  1.00 18.47           C
ATOM     98  CA  LEU X  98     -11.259 -17.085  22.014  1.00 13.28           C
ATOM     99  CA  ILE X  99      -7.991 -16.361  20.329  0.90  9.81           C
ATOM    100  CA  SER X 100      -7.532 -18.587  17.304  1.00 10.27           C
ATOM    101  CA  ALA X 101      -4.341 -19.610  15.673  1.00 10.69           C
ATOM    102  CA  ALA X 102      -5.030 -17.232  12.823  1.00 11.64           C
ATOM    103  CA  GLU X 103      -5.561 -14.379  15.224  1.00  9.38           C
ATOM    104  CA  LEU X 104      -2.459 -15.205  17.140  1.00  9.41           C
ATOM    105  CA  ARG X 105      -0.390 -15.286  13.997  1.00  9.65           C
ATOM    106  CA  HIS X 106      -1.786 -11.998  12.865  0.34 10.82           C
ATOM    107  CA  VAL X 107      -1.049 -10.146  16.052  1.00 11.53           C
ATOM    108  CA  MET X 108       2.424 -11.616  16.497  1.00 10.52           C
ATOM    109  CA  THR X 109       3.402 -10.223  13.122  1.00 11.80           C
ATOM    110  CA  ASN X 110       2.338  -6.816  14.276  0.72 10.91           C
ATOM    111  CA  LEU X 111       4.335  -7.304  17.366  1.00 12.32           C
ATOM    112  CA  GLY X 112       7.276  -7.738  15.092  1.00 11.96           C
ATOM    113  CA  GLU X 113       7.409 -11.488  15.061  1.00 10.90           C
ATOM    114  CA  LYS X 114       6.906 -13.235  11.845  0.67 10.41           C
ATOM    115  CA  LEU X 115       6.001 -16.705  13.004  0.58  8.35           C
ATOM    116  CA  THR X 116       5.078 -19.848  11.259  1.00  8.53           C
ATOM    117  CA  ASP X 117       2.026 -21.911  11.795  1.00  8.68           C
ATOM    118  CA  ASP X 118       4.147 -24.453  13.555  0.34  8.53           C
ATOM    119  CA  GLU X 119       5.452 -21.827  15.898  1.00  9.37           C
ATOM    120  CA  VAL X 120       2.095 -20.442  16.700  1.00  9.39           C
ATOM    121  CA  ASP X 121       0.682 -23.866  17.226  1.00  9.65           C
ATOM    122  CA  GLU X 122       3.300 -24.524  19.846  1.00 10.75           C
ATOM    123  CA  MET X 123       2.442 -21.275  21.615  1.00 10.60           C
ATOM    124  CA  ILE X 124      -1.113 -22.255  21.809  0.61 11.16           C
ATOM    125  CA  ARG X 125      -0.367 -25.786  22.918  1.00 11.30           C
ATOM    126  CA  GLU X 126       1.599 -24.403  25.820  1.00 13.24           C
ATOM    127  CA  ALA X 127      -1.366 -22.452  27.057  1.00 13.38           C
ATOM    128  CA  ASP X 128      -4.231 -24.605  25.970  1.00 11.01           C
ATOM    129  CA  ILE X 129      -5.699 -26.587  28.771  1.00 12.45           C
ATOM    130  CA  ASP X 130      -9.020 -27.680  27.396  1.00 14.06           C
ATOM    131  CA  GLY X 131      -7.488 -28.660  24.108  1.00 14.95           C
ATOM    132  CA  ASP X 132      -9.693 -26.583  21.872  1.00 14.21           C
ATOM    133  CA  GLY X 133      -6.782 -25.074  19.995  1.00 12.69           C
ATOM    134  CA  HIS X 134      -7.762 -21.656  21.074  1.00 10.74           C
ATOM    135  CA  ILE X 135      -6.793 -19.448  24.014  0.71  9.61           C
ATOM    136  CA  ASN X 136      -9.527 -18.142  26.236  1.00 10.65           C
ATOM    137  CA  TYR X 137      -8.958 -15.377  28.772  0.62 11.57           C
ATOM    138  CA  GLU X 138      -8.396 -17.713  31.683  1.00 12.62           C
ATOM    139  CA  GLU X 139      -5.801 -19.599  29.682  1.00 10.88           C
ATOM    140  CA  PHE X 140      -4.190 -16.341  28.755  0.53 10.57           C
ATOM    141  CA  VAL X 141      -3.860 -15.164  32.311  1.00 13.02           C
ATOM    142  CA  ARG X 142      -2.481 -18.453  33.524  0.48 16.92           C
ATOM    143  CA  MET X 143       0.135 -18.363  30.966  0.73 17.91           C
ATOM    144  CA  MET X 144       1.051 -14.824  31.598  1.00 23.30           C
ATOM    145  CA  VAL X 145       1.453 -15.188  35.228  1.00 30.36           C
ATOM    146  CA  SER X 146       2.812 -18.672  35.059  1.00 49.83           C
END
ATOM      1  CA  GLU X   1      20.366  -1.914  44.815  1.00 54.51           C
ATOM      2  CA  GLN X   2      17.698  -1.047  42.672  1.00 43.98           C
ATOM      3  CA  LEU X   3      17.523  -2.784  39.299  1.00 29.51           C
ATOM      4  CA  THR X   4      18.892  -5.653  37.453  1.00 23.38           C
ATOM      5  CA  GLU X   5      20.796  -5.262  34.233  1.00 23.41           C
ATOM      6  CA  GLU X   6      17.818  -6.677  32.446  1.00 18.74           C
ATOM      7  CA  GLN X   7      15.483  -4.188  33.895  1.00 15.79           C
ATOM      8  CA  ILE X   8      17.722  -1.371  32.873  0.60 16.16           C
ATOM      9  CA  ALA X   9      17.996  -2.665  29.387  1.00 15.86           C
ATOM     10  CA  GLU X  10      14.275  -2.706  29.326  0.44 14.66           C
ATOM     11  CA  PHE X  11      14.107   0.777  30.548  0.74 12.86           C
ATOM     12  CA  LYS X  12      16.563   1.971  27.949  0.60 10.51           C
ATOM     13  CA  GLU X  13      14.437   0.562  25.234  1.00 11.86           C
ATOM     14  CA  ALA X  14      11.460   2.333  26.642  1.00 11.89           C
ATOM     15  CA  PHE X  15      13.306   5.613  26.772  1.00  8.45           C
ATOM     16  CA  ALA X  16      14.333   5.219  23.187  1.00  9.18           C
ATOM     17  CA  LEU X  17      10.751   4.966  22.137  1.00 11.42           C
ATOM     18  CA  PHE X  18      10.240   8.450  23.345  1.00  8.68           C
ATOM     19  CA  ASP X  19      13.507  10.053  22.339  1.00  7.43           C
ATOM     20  CA  LYS X  20      12.744   9.915  18.627  1.00 12.02           C
ATOM     21  CA  ASP X  21      15.598  12.053  17.573  1.00  9.95           C
ATOM     22  CA  GLY X  22      18.165  10.639  19.935  1.00  9.50           C
ATOM     23  CA  ASP X  23      19.157  13.976  21.347  1.00  8.33           C
ATOM     24  CA  GLY X  24      19.004  12.899  24.943  1.00  7.50           C
ATOM     25  CA  THR X  25      15.777  14.658  25.716  1.00  7.23           C
ATOM     26  CA  ILE X  26      12.064  14.062  25.397  1.00  7.78           C
ATOM     27  CA  THR X  27      10.006  17.015  24.195  1.00  9.03           C
ATOM     28  CA  THR X  28       6.316  17.641  24.595  1.00 11.81           C
ATOM     29  CA  LYS X  29       5.999  16.787  20.907  1.00 14.05           C
ATOM     30  CA  GLU X  30       7.719  13.449  21.358  1.00  9.87           C
ATOM     31  CA  LEU X  31       5.802  12.607  24.454  1.00  9.76           C
ATOM     32  CA  GLY X  32       2.675  13.271  22.407  1.00  9.58           C
ATOM     33  CA  THR X  33       3.744  10.823  19.750  1.00  9.32           C
ATOM     34  CA  VAL X  34       4.107   8.141  22.343  1.00  9.59           C
ATOM     35  CA  MET X  35       0.785   8.675  23.977  0.61  9.67           C
ATOM     36  CA  ARG X  36      -0.951   8.778  20.672  1.00  8.72           C
ATOM     37  CA  SER X  37       0.548   5.407  19.943  1.00 12.32           C
ATOM     38  CA  LEU X  38      -1.034   4.237  23.129  0.53 15.72           C
ATOM     39  CA  GLY X  39      -4.496   5.479  22.286  1.00 12.21           C
ATOM     40  CA  GLN X  40      -4.607   8.842  23.921  1.00 10.24           C
ATOM     41  CA  ASN X  41      -4.531  12.103  22.077  1.00  7.42           C
ATOM     42  CA  PRO X  42      -3.516  14.731  24.536  0.63  8.37           C
ATOM     43  CA  THR X  43      -3.353  18.350  23.680  1.00  9.95           C
ATOM     44  CA  GLU X  44      -0.210  20.383  23.819  1.00 10.91           C
ATOM     45  CA  ALA X  45      -1.384  21.901  27.093  1.00 11.63           C
ATOM     46  CA  GLU X  46      -1.883  18.503  28.575  1.00  9.34           C
ATOM     47  CA  LEU X  47       1.526  17.386  27.414  1.00  8.88           C
ATOM     48  CA  GLN X  48       3.132  20.406  29.010  1.00  9.62           C
ATOM     49  CA  ASP X  49       1.654  19.615  32.337  1.00 10.37           C
ATOM     50  CA  MET X  50       2.955  16.092  32.087  1.00 10.93           C
ATOM     51  CA  ILE X  51       6.526  17.244  31.331  0.52  9.63           C
ATOM     52  CA  ASN X  52       6.347  19.894  33.985  1.00 10.19           C
ATOM     53  CA  GLU X  53       5.699  17.234  36.563  1.00 17.10           C
ATOM     54  CA  VAL X  54       8.912  15.488  35.558  0.44 15.60           C
ATOM     55  CA  ASP X  55      11.293  18.179  34.398  1.00 15.46           C
ATOM     56  CA  ALA X  56      13.347  18.890  37.392  1.00 13.59           C
ATOM     57  CA  ASP X  57      15.560  21.557  35.905  1.00 12.17           C
ATOM     58  CA  GLY X  58      12.791  23.388  34.104  1.00 16.07           C
ATOM     59  CA  ASN X  59      14.497  23.370  30.739  1.00 15.63           C
ATOM     60  CA  GLY X  60      11.311  22.224  29.121  1.00 11.82           C
ATOM     61  CA  THR X  61      12.302  18.680  28.310  1.00  8.43           C
ATOM     62  CA  ILE X  62      12.902  15.409  30.109  1.00  7.21           C
ATOM     63  CA  ASP X  63      16.407  13.971  30.251  1.00  7.73           C
ATOM     64  CA  PHE X  64      17.347  10.395  30.977  1.00  9.05           C
ATOM     65  CA  PRO X  65      18.103  10.798  34.675  1.00 11.62           C
ATOM     66  CA  GLU X  66      14.831  12.597  35.253  1.00  9.06           C
ATOM     67  CA  PHE X  67      12.967   9.984  33.243  0.59  9.62           C
ATOM     68  CA  LEU X  68      14.586   7.076  35.116  1.00 13.94           C
ATOM     69  CA  SER X  69      13.555   8.313  38.502  0.78 14.51           C
ATOM     70  CA  LEU X  70       9.851   8.984  37.891  0.53 12.64           C
ATOM     71  CA  MET X  71       9.408   6.146  35.440  0.67 14.57           C
ATOM     72  CA  ALA X  72      10.889   3.254  37.178  0.54 17.68           C
ATOM     73  CA  ARG X  73       8.208   3.460  39.802  0.51 16.59           C
ATOM     74  CA  LYS X  74       5.303   3.966  37.272  1.00 22.03           C
ATOM     75  CA  MET X  75       6.816   1.190  35.238  0.60 22.35           C
ATOM     76  CA  LYS X  76       6.524  -1.476  37.829  1.00 25.50           C
ATOM     77  CA  GLU X  77       2.887  -0.841  38.045  0.58 19.93           C
ATOM     78  CA  GLN X  78       2.504  -0.395  34.357  1.00 18.67           C
ATOM     79  CA  ASP X  79       4.407  -3.364  33.051  0.31 19.26           C
ATOM     80  CA  SER X  80       2.283  -5.841  34.941  0.46 21.04           C
ATOM     81  CA  GLU X  81      -0.972  -4.450  33.762  0.56 18.44           C
ATOM     82  CA  GLU X  82       0.214  -3.653  30.254  1.00 17.69           C
ATOM     83  CA  GLU X  83       1.352  -7.147  29.589  1.00 21.94           C
ATOM     84  CA  LEU X  84      -2.043  -8.748  30.274  0.51 14.30           C
ATOM     85  CA  ILE X  85      -4.011  -6.101  28.544  1.00 13.46           C
ATOM     86  CA  GLU X  86      -1.956  -5.940  25.410  0.58 16.18           C
ATOM     87  CA  ALA X  87      -1.697  -9.671  24.957  1.00 16.77           C
ATOM     88  CA  PHE X  88      -5.380 -10.305  25.379  1.00 12.77           C
ATOM     89  CA  LYS X  89      -7.014  -7.597  23.260  0.51 11.05           C
ATOM     90  CA  VAL X  90      -4.696  -8.157  20.397  0.54 12.30           C
ATOM     91  CA  PHE X  91      -4.944 -11.944  20.337  0.61 11.45           C
ATOM     92  CA  ASP X  92      -8.682 -11.724  20.486  1.00 12.43           C
ATOM     93  CA  ARG X  93      -9.091  -9.983  17.165  1.00 15.05           C
ATOM     94  CA  ASP X  94     -12.817 -10.474  16.854  1.00 17.81           C
ATOM     95  CA  GLY X  95     -13.635  -9.904  20.504  1.00 21.74           C
ATOM     96  CA  ASN X  96     -15.442 -13.150  21.084  1.00 21.86           C
ATOM     97  CA  GLY X  97     -13.415 -14.090  24.123  1.00 18.47           C
ATOM     98  CA  LEU X  98     -11.601 -16.962  22.450  1.00 13.28           C
ATOM     99  CA  ILE X  99      -8.372 -16.674  20.554  0.90  9.81           C
ATOM    100  CA  SER X 100      -8.478 -19.086  17.635  1.00 10.27           C
ATOM    101  CA  ALA X 101      -5.612 -20.503  15.716  1.00 10.69           C
ATOM    102  CA  ALA X 102      -6.478 -18.243  12.810  1.00 11.64           C
ATOM    103  CA  GLU X 103      -6.466 -15.199  15.042  1.00  9.38           C
ATOM    104  CA  LEU X 104      -3.239 -16.189  16.667  1.00  9.41           C
ATOM    105  CA  ARG X 105      -1.543 -16.666  13.338  1.00  9.65           C
ATOM    106  CA  HIS X 106      -2.773 -13.336  12.144  0.34 10.82           C
ATOM    107  CA  VAL X 107      -1.536 -11.411  15.144  1.00 11.53           C
ATOM    108  CA  MET X 108       1.830 -13.191  15.331  1.00 10.52           C
ATOM    109  CA  THR X 109       2.613 -12.043  11.798  1.00 11.80           C
ATOM    110  CA  ASN X 110       1.976  -8.505  12.915  0.72 10.91           C
ATOM    111  CA  LEU X 111       4.194  -9.080  15.872  1.00 12.32           C
ATOM    112  CA  GLY X 112       6.889  -9.893  13.370  1.00 11.96           C
ATOM    113  CA  GLU X 113       6.672 -13.639  13.477  1.00 10.90           C
ATOM    114  CA  LYS X 114       5.654 -15.463  10.389  0.67 10.41           C
ATOM    115  CA  LEU X 115       4.569 -18.791  11.822  0.58  8.35           C
ATOM    116  CA  THR X 116       3.049 -21.872  10.356  1.00  8.53           C
ATOM    117  CA  ASP X 117      -0.148 -23.525  11.385  1.00  8.68           C
ATOM    118  CA  ASP X 118       1.889 -26.276  12.987  0.34  8.53           C
ATOM    119  CA  GLU X 119       3.752 -23.711  15.049  1.00  9.37           C
ATOM    120  CA  VAL X 120       0.655 -21.941  16.119  1.00  9.39           C
ATOM    121  CA  ASP X 121      -1.035 -25.159  17.028  1.00  9.65           C
ATOM    122  CA  GLU X 122       1.797 -25.981  19.375  1.00 10.75           C
ATOM    123  CA  MET X 123       1.492 -22.553  21.012  1.00 10.60           C
ATOM    124  CA  ILE X 124      -2.108 -23.129  21.630  0.61 11.16           C
ATOM    125  CA  ARG X 125      -1.597 -26.638  22.927  1.00 11.30           C
ATOM    126  CA  GLU X 126       0.812 -25.262  25.482  1.00 13.24           C
ATOM    127  CA  ALA X 127      -1.811 -22.939  26.848  1.00 13.38           C
ATOM    128  CA  ASP X 128      -4.908 -24.967  26.223  1.00 11.01           C
ATOM    129  CA  ILE X 129      -6.151 -26.625  29.332  1.00 12.45           C
ATOM    130  CA  ASP X 130      -9.714 -27.508  28.447  1.00 14.06           C
ATOM    131  CA  GLY X 131      -8.745 -28.788  25.026  1.00 14.95           C
ATOM    132  CA  ASP X 132     -11.025 -26.593  22.972  1.00 14.21           C
ATOM    133  CA  GLY X 133      -8.281 -25.533  20.591  1.00 12.69           C
ATOM    134  CA  HIS X 134      -8.756 -21.965  21.563  1.00 10.74           C
ATOM    135  CA  ILE X 135      -7.261 -19.739  24.265  0.71  9.61           C
ATOM    136  CA  ASN X 136      -9.647 -18.007  26.595  1.00 10.65           C
ATOM    137  CA  TYR X 137      -8.611 -15.186  28.927  0.62 11.57           C
ATOM    138  CA  GLU X 138      -8.057 -17.436  31.914  1.00 12.62           C
ATOM    139  CA  GLU X 139      -5.864 -19.728  29.854  1.00 10.88           C
ATOM    140  CA  PHE X 140      -3.938 -16.737  28.637  0.53 10.57           C
ATOM    141  CA  VAL X 141      -3.304 -15.435  32.115  1.00 13.02           C
ATOM    142  CA  ARG X 142      -2.203 -18.793  33.441  0.48 16.92           C
ATOM    143  CA  MET X 143       0.264 -19.110  30.737  0.73 17.91           C
ATOM    144  CA  MET X 144       1.617 -15.681  31.140  1.00 23.30           C
ATOM    145  CA  VAL X 145       2.106 -15.955  34.779  1.00 30.36           C
ATOM    146  CA  SER X 146       3.084 -19.578  34.759  1.00 49.83           C
END
ATOM      1  CA  GLU X   1      19.392  -2.241  44.016  1.00 54.51           C
ATOM      2  CA  GLN X   2      17.201  -1.110  41.577  1.00 43.98           C
ATOM      3  CA  LEU X   3      17.698  -2.433  38.051  1.00 29.51           C
ATOM      4  CA  THR X   4      19.476  -5.041  36.108  1.00 23.38           C
ATOM      5  CA  GLU X   5      21.372  -4.360  32.934  1.00 23.41           C
ATOM      6  CA  GLU X   6      18.565  -6.021  31.046  1.00 18.74           C
ATOM      7  CA  GLN X   7      15.942  -3.889  32.642  1.00 15.79           C
ATOM      8  CA  ILE X   8      17.826  -0.784  31.715  0.60 16.16           C
ATOM      9  CA  ALA X   9      18.154  -1.861  28.150  1.00 15.86           C
ATOM     10  CA  GLU X  10      14.437  -2.316  28.174  0.44 14.66           C
ATOM     11  CA  PHE X  11      13.970   1.089  29.588  0.74 12.86           C
ATOM     12  CA  LYS X  12      16.239   2.576  26.964  0.60 10.51           C
ATOM     13  CA  GLU X  13      14.079   1.155  24.250  1.00 11.86           C
ATOM     14  CA  ALA X  14      11.034   2.690  25.868  1.00 11.89           C
ATOM     15  CA  PHE X  15      12.765   6.039  26.194  1.00  8.45           C
ATOM     16  CA  ALA X  16      13.652   5.955  22.542  1.00  9.18           C
ATOM     17  CA  LEU X  17      10.021   5.765  21.613  1.00 11.42           C
ATOM     18  CA  PHE X  18       9.571   9.098  23.212  1.00  8.68           C
ATOM     19  CA  ASP X  19      12.847  10.704  22.182  1.00  7.43           C
ATOM     20  CA  LYS X  20      11.886  10.958  18.525  1.00 12.02           C
ATOM     21  CA  ASP X  21      14.709  13.163  17.505  1.00  9.95           C
ATOM     22  CA  GLY X  22      17.417  11.518  19.539  1.00  9.50           C
ATOM     23  CA  ASP X  23      18.533  14.656  21.271  1.00  8.33           C
ATOM     24  CA  GLY X  24      18.637  13.165  24.711  1.00  7.50           C
ATOM     25  CA  THR X  25      15.514  14.882  25.880  1.00  7.23           C
ATOM     26  CA  ILE X  26      11.777  14.416  25.688  1.00  7.78           C
ATOM     27  CA  THR X  27       9.907  17.603  24.850  1.00  9.03           C
ATOM     28  CA  THR X  28       6.253  18.374  25.310  1.00 11.81           C
ATOM     29  CA  LYS X  29       5.935  17.922  21.556  1.00 14.05           C
ATOM     30  CA  GLU X  30       7.455  14.458  21.676  1.00  9.87           C
ATOM     31  CA  LEU X  31       5.364  13.374  24.579  1.00  9.76           C
ATOM     32  CA  GLY X  32       2.389  14.499  22.521  1.00  9.58           C
ATOM     33  CA  THR X  33       3.478  12.341  19.627  1.00  9.32           C
ATOM     34  CA  VAL X  34       3.363   9.358  21.886  1.00  9.59           C
ATOM     35  CA  MET X  35      -0.008  10.060  23.358  0.61  9.67           C
ATOM     36  CA  ARG X  36      -1.432  10.724  19.984  1.00  8.72           C
ATOM     37  CA  SER X  37      -0.208   7.334  18.943  1.00 12.32           C
ATOM     38  CA  LEU X  38      -2.191   5.977  21.810  0.53 15.72           C
ATOM     39  CA  GLY X  39      -5.391   7.734  20.894  1.00 12.21           C
ATOM     40  CA  GLN X  40      -5.305  10.815  22.990  1.00 10.24           C
ATOM     41  CA  ASN X  41      -4.791  14.248  21.637  1.00  7.42           C
ATOM     42  CA  PRO X  42      -3.675  16.221  24.587  0.63  8.37           C
ATOM     43  CA  THR X  43      -3.249  19.898  24.438  1.00  9.95           C
ATOM     44  CA  GLU X  44       0.005  21.650  25.072  1.00 10.91           C
ATOM     45  CA  ALA X  45      -1.203  22.599  28.541  1.00 11.63           C
ATOM     46  CA  GLU X  46      -1.916  19.015  29.391  1.00  9.34           C
ATOM     47  CA  LEU X  47       1.462  17.940  28.070  1.00  8.88           C
ATOM     48  CA  GLN X  48       3.201  20.576  30.140  1.00  9.62           C
ATOM     49  CA  ASP X  49       1.606  19.338  33.274  1.00 10.37           C
ATOM     50  CA  MET X  50       2.859  15.860  32.536  1.00 10.93           C
ATOM     51  CA  ILE X  51       6.452  17.071  31.931  0.52  9.63           C
ATOM     52  CA  ASN X  52       6.347  19.292  34.961  1.00 10.19           C
ATOM     53  CA  GLU X  53       5.755  16.270  37.130  1.00 17.10           C
ATOM     54  CA  VAL X  54       8.958  14.685  35.847  0.44 15.60           C
ATOM     55  CA  ASP X  55      11.277  17.560  35.064  1.00 15.46           C
ATOM     56  CA  ALA X  56      13.224  18.091  38.174  1.00 13.59           C
ATOM     57  CA  ASP X  57      15.426  20.967  37.059  1.00 12.17           C
ATOM     58  CA  GLY X  58      12.657  22.838  35.318  1.00 16.07           C
ATOM     59  CA  ASN X  59      14.475  23.165  32.027  1.00 15.63           C
ATOM     60  CA  GLY X  60      11.315  22.205  30.202  1.00 11.82           C
ATOM     61  CA  THR X  61      12.379  18.780  29.009  1.00  8.43           C
ATOM     62  CA  ILE X  62      12.972  15.336  30.467  1.00  7.21           C
ATOM     63  CA  ASP X  63      16.425  13.783  30.251  1.00  7.73           C
ATOM     64  CA  PHE X  64      17.295  10.125  30.533  1.00  9.05           C
ATOM     65  CA  PRO X  65      18.376  10.123  34.175  1.00 11.62           C
ATOM     66  CA  GLU X  66      15.262  12.009  35.209  1.00  9.06           C
ATOM     67  CA  PHE X  67      13.082   9.707  33.148  0.59  9.62           C
ATOM     68  CA  LEU X  68      14.652   6.510  34.534  1.00 13.94           C
ATOM     69  CA  SER X  69      13.994   7.451  38.102  0.78 14.51           C
ATOM     70  CA  LEU X  70      10.351   8.555  37.860  0.53 12.64           C
ATOM     71  CA  MET X  71       9.413   6.019  35.223  0.67 14.57           C
ATOM     72  CA  ALA X  72      10.754   2.890  36.628  0.54 17.68           C
ATOM     73  CA  ARG X  73       8.449   3.188  39.574  0.51 16.59           C
ATOM     74  CA  LYS X  74       5.400   4.014  37.325  1.00 22.03           C
ATOM     75  CA  MET X  75       6.505   1.276  35.026  0.60 22.35           C
ATOM     76  CA  LYS X  76       6.291  -1.452  37.536  1.00 25.50           C
ATOM     77  CA  GLU X  77       2.711  -0.711  38.022  0.58 19.93           C
ATOM     78  CA  GLN X  78       2.170  -0.194  34.378  1.00 18.67           C
ATOM     79  CA  ASP X  79       3.938  -3.194  33.019  0.31 19.26           C
ATOM     80  CA  SER X  80       1.764  -5.615  34.886  0.46 21.04           C
ATOM     81  CA  GLU X  81      -1.417  -4.193  33.611  0.56 18.44           C
ATOM     82  CA  GLU X  82      -0.094  -3.451  30.165  1.00 17.69           C
ATOM     83  CA  GLU X  83       1.088  -6.943  29.606  1.00 21.94           C
ATOM     84  CA  LEU X  84      -2.358  -8.513  30.044  0.51 14.30           C
ATOM     85  CA  ILE X  85      -4.158  -5.942  28.048  1.00 13.46           C
ATOM     86  CA  GLU X  86      -1.786  -5.946  25.148  0.58 16.18           C
ATOM     87  CA  ALA X  87      -1.400  -9.684  24.878  1.00 16.77           C
ATOM     88  CA  PHE X  88      -5.108 -10.315  24.950  1.00 12.77           C
ATOM     89  CA  LYS X  89      -6.391  -7.731  22.450  0.51 11.05           C
ATOM     90  CA  VAL X  90      -3.792  -8.565  19.913  0.54 12.30           C
ATOM     91  CA  PHE X  91      -4.184 -12.335  20.082  0.61 11.45           C
ATOM     92  CA  ASP X  92      -7.911 -11.956  19.913  1.00 12.43           C
ATOM     93  CA  ARG X  93      -8.046 -10.473  16.440  1.00 15.05           C
ATOM     94  CA  ASP X  94     -11.787 -10.752  15.995  1.00 17.81           C
ATOM     95  CA  GLY X  95     -12.671  -9.846  19.582  1.00 21.74           C
ATOM     96  CA  ASN X  96     -14.712 -12.918  20.360  1.00 21.86           C
ATOM     97  CA  GLY X  97     -12.934 -13.674  23.602  1.00 18.47           C
ATOM     98  CA  LEU X  98     -11.232 -16.796  22.290  1.00 13.28           C
ATOM     99  CA  ILE X  99      -7.941 -16.876  20.499  0.90  9.81           C
ATOM    100  CA  SER X 100      -8.162 -19.475  17.756  1.00 10.27           C
ATOM    101  CA  ALA X 101      -5.350 -21.214  16.038  1.00 10.69           C
ATOM    102  CA  ALA X 102      -5.971 -19.144  12.946  1.00 11.64           C
ATOM    103  CA  GLU X 103      -5.774 -15.942  14.932  1.00  9.38           C
ATOM    104  CA  LEU X 104      -2.700 -17.002  16.790  1.00  9.41           C
ATOM    105  CA  ARG X 105      -0.908 -17.895  13.596  1.00  9.65           C
ATOM    106  CA  HIS X 106      -1.840 -14.626  12.021  0.34 10.82           C
ATOM    107  CA  VAL X 107      -0.622 -12.512  14.896  1.00 11.53           C
ATOM    108  CA  MET X 108       2.574 -14.506  15.491  1.00 10.52           C
ATOM    109  CA  THR X 109       3.673 -13.798  11.929  1.00 11.80           C
ATOM    110  CA  ASN X 110       3.276 -10.131  12.646  0.72 10.91           C
ATOM    111  CA  LEU X 111       5.272 -10.586  15.776  1.00 12.32           C
ATOM    112  CA  GLY X 112       7.997 -11.889  13.531  1.00 11.96           C
ATOM    113  CA  GLU X 113       7.501 -15.570  14.043  1.00 10.90           C
ATOM    114  CA  LYS X 114       6.499 -17.613  11.082  0.67 10.41           C
ATOM    115  CA  LEU X 115       4.974 -20.716  12.589  0.58  8.35           C
ATOM    116  CA  THR X 116       3.293 -23.728  11.158  1.00  8.53           C
ATOM    117  CA  ASP X 117      -0.132 -24.918  12.058  1.00  8.68           C
ATOM    118  CA  ASP X 118       1.459 -27.783  13.956  0.34  8.53           C
ATOM    119  CA  GLU X 119       3.577 -25.385  15.981  1.00  9.37           C
ATOM    120  CA  VAL X 120       0.695 -23.145  16.794  1.00  9.39           C
ATOM    121  CA  ASP X 121      -1.448 -26.063  17.781  1.00  9.65           C
ATOM    122  CA  GLU X 122       1.209 -27.120  20.254  1.00 10.75           C
ATOM    123  CA  MET X 123       1.317 -23.602  21.736  1.00 10.60           C
ATOM    124  CA  ILE X 124      -2.341 -23.714  22.347  0.61 11.16           C
ATOM    125  CA  ARG X 125      -2.306 -27.225  23.756  1.00 11.30           C
ATOM    126  CA  GLU X 126       0.257 -26.104  26.304  1.00 13.24           C
ATOM    127  CA  ALA X 127      -2.084 -23.418  27.521  1.00 13.38           C
ATOM    128  CA  ASP X 128      -5.409 -25.081  26.882  1.00 11.01           C
ATOM    129  CA  ILE X 129      -6.891 -26.448  30.015  1.00 12.45           C
ATOM    130  CA  ASP X 130     -10.507 -27.033  29.049  1.00 14.06           C
ATOM    131  CA  GLY X 131      -9.491 -28.575  25.759  1.00 14.95           C
ATOM    132  CA  ASP X 132     -11.554 -26.406  23.473  1.00 14.21           C
ATOM    133  CA  GLY X 133      -8.688 -25.737  21.095  1.00 12.69           C
ATOM    134  CA  HIS X 134      -8.830 -22.092  21.826  1.00 10.74           C
ATOM    135  CA  ILE X 135      -7.162 -19.816  24.387  0.71  9.61           C
ATOM    136  CA  ASN X 136      -9.437 -17.761  26.554  1.00 10.65           C
ATOM    137  CA  TYR X 137      -8.285 -14.895  28.776  0.62 11.57           C
ATOM    138  CA  GLU X 138      -7.903 -16.964  31.916  1.00 12.62           C
ATOM    139  CA  GLU X 139      -5.805 -19.530  30.079  1.00 10.88           C
ATOM    140  CA  PHE X 140      -3.724 -16.761  28.605  0.53 10.57           C
ATOM    141  CA  VAL X 141      -3.073 -15.221  31.978  1.00 13.02           C
ATOM    142  CA  ARG X 142      -2.147 -18.505  33.583  0.48 16.92           C
ATOM    143  CA  MET X 143       0.387 -19.175  31.007  0.73 17.91           C
ATOM    144  CA  MET X 144       1.859 -15.771  31.117  1.00 23.30           C
ATOM    145  CA  VAL X 145       2.275 -15.655  34.789  1.00 30.36           C
ATOM    146  CA  SER X 146       3.163 -19.269  35.185  1.00 49.83           C
END
ATOM      1  CA  GLU X   1      20.078  -1.378  43.243  1.00 54.51           C
ATOM      2  CA  GLN X   2      17.339  -0.575  41.108  1.00 43.98           C
ATOM      3  CA  LEU X   3      17.365  -1.954  37.546  1.00 29.51           C
ATOM      4  CA  THR X   4      19.006  -4.518  35.430  1.00 23.38           C
ATOM      5  CA  GLU X   5      20.736  -3.707  32.171  1.00 23.41           C
ATOM      6  CA  GLU X   6      17.819  -5.331  30.383  1.00 18.74           C
ATOM      7  CA  GLN X   7      15.291  -3.160  32.094  1.00 15.79           C
ATOM      8  CA  ILE X   8      17.237  -0.059  31.211  0.60 16.16           C
ATOM      9  CA  ALA X   9      17.467  -1.062  27.592  1.00 15.86           C
ATOM     10  CA  GLU X  10      13.727  -1.464  27.684  0.44 14.66           C
ATOM     11  CA  PHE X  11      13.308   1.909  29.235  0.74 12.86           C
ATOM     12  CA  LYS X  12      15.646   3.476  26.694  0.60 10.51           C
ATOM     13  CA  GLU X  13      13.529   2.172  23.869  1.00 11.86           C
ATOM     14  CA  ALA X  14      10.462   3.628  25.532  1.00 11.89           C
ATOM     15  CA  PHE X  15      12.205   6.959  26.026  1.00  8.45           C
ATOM     16  CA  ALA X  16      13.240   6.986  22.399  1.00  9.18           C
ATOM     17  CA  LEU X  17       9.630   6.909  21.324  1.00 11.42           C
ATOM     18  CA  PHE X  18       9.190  10.256  22.926  1.00  8.68           C
ATOM     19  CA  ASP X  19      12.580  11.724  22.068  1.00  7.43           C
ATOM     20  CA  LYS X  20      11.773  12.074  18.387  1.00 12.02           C
ATOM     21  CA  ASP X  21      14.892  13.895  17.483  1.00  9.95           C
ATOM     22  CA  GLY X  22      17.291  11.932  19.611  1.00  9.50           C
ATOM     23  CA  ASP X  23      18.632  14.912  21.469  1.00  8.33           C
ATOM     24  CA  GLY X  24      18.516  13.330  24.880  1.00  7.50           C
ATOM     25  CA  THR X  25      15.588  15.336  26.119  1.00  7.23           C
ATOM     26  CA  ILE X  26      11.818  15.162  25.980  1.00  7.78           C
ATOM     27  CA  THR X  27      10.020  18.468  25.501  1.00  9.03           C
ATOM     28  CA  THR X  28       6.391  19.343  26.059  1.00 11.81           C
ATOM     29  CA  LYS X  29       6.086  19.453  22.274  1.00 14.05           C
ATOM     30  CA  GLU X  30       7.414  15.923  21.932  1.00  9.87           C
ATOM     31  CA  LEU X  31       5.234  14.574  24.648  1.00  9.76           C
ATOM     32  CA  GLY X  32       2.341  16.154  22.767  1.00  9.58           C
ATOM     33  CA  THR X  33       3.315  14.459  19.548  1.00  9.32           C
ATOM     34  CA  VAL X  34       3.134  11.122  21.247  1.00  9.59           C
ATOM     35  CA  MET X  35      -0.199  11.566  22.878  0.61  9.67           C
ATOM     36  CA  ARG X  36      -1.714  12.935  19.751  1.00  8.72           C
ATOM     37  CA  SER X  37      -0.607   9.786  18.009  1.00 12.32           C
ATOM     38  CA  LEU X  38      -2.522   7.881  20.593  0.53 15.72           C
ATOM     39  CA  GLY X  39      -5.737   9.790  20.140  1.00 12.21           C
ATOM     40  CA  GLN X  40      -5.508  12.407  22.815  1.00 10.24           C
ATOM     41  CA  ASN X  41      -4.939  16.059  22.161  1.00  7.42           C
ATOM     42  CA  PRO X  42      -3.723  17.651  25.314  0.63  8.37           C
ATOM     43  CA  THR X  43      -3.157  21.313  25.569  1.00  9.95           C
ATOM     44  CA  GLU X  44       0.152  22.941  26.218  1.00 10.91           C
ATOM     45  CA  ALA X  45      -0.934  23.612  29.787  1.00 11.63           C
ATOM     46  CA  GLU X  46      -1.694  19.988  30.338  1.00  9.34           C
ATOM     47  CA  LEU X  47       1.610  18.945  28.863  1.00  8.88           C
ATOM     48  CA  GLN X  48       3.455  21.411  31.054  1.00  9.62           C
ATOM     49  CA  ASP X  49       1.980  20.017  34.186  1.00 10.37           C
ATOM     50  CA  MET X  50       3.116  16.581  33.148  1.00 10.93           C
ATOM     51  CA  ILE X  51       6.719  17.733  32.510  0.52  9.63           C
ATOM     52  CA  ASN X  52       6.744  19.753  35.684  1.00 10.19           C
ATOM     53  CA  GLU X  53       6.098  16.609  37.668  1.00 17.10           C
ATOM     54  CA  VAL X  54       9.195  15.013  36.148  0.44 15.60           C
ATOM     55  CA  ASP X  55      11.648  17.814  35.506  1.00 15.46           C
ATOM     56  CA  ALA X  56      13.686  17.929  38.606  1.00 13.59           C
ATOM     57  CA  ASP X  57      16.061  20.705  37.636  1.00 12.17           C
ATOM     58  CA  GLY X  58      13.427  22.905  36.093  1.00 16.07           C
ATOM     59  CA  ASN X  59      15.184  23.414  32.791  1.00 15.63           C
ATOM     60  CA  GLY X  60      11.978  22.748  30.918  1.00 11.82           C
ATOM     61  CA  THR X  61      12.755  19.310  29.560  1.00  8.43           C
ATOM     62  CA  ILE X  62      13.125  15.751  30.782  1.00  7.21           C
ATOM     63  CA  ASP X  63      16.507  14.072  30.444  1.00  7.73           C
ATOM     64  CA  PHE X  64      17.228  10.374  30.611  1.00  9.05           C
ATOM     65  CA  PRO X  65      18.239  10.258  34.269  1.00 11.62           C
ATOM     66  CA  GLU X  66      15.151  12.199  35.292  1.00  9.06           C
ATOM     67  CA  PHE X  67      12.984   9.983  33.119  0.59  9.62           C
ATOM     68  CA  LEU X  68      14.521   6.787  34.548  1.00 13.94           C
ATOM     69  CA  SER X  69      13.695   7.741  38.075  0.78 14.51           C
ATOM     70  CA  LEU X  70      10.006   8.636  37.640  0.53 12.64           C
ATOM     71  CA  MET X  71       9.377   6.021  34.978  0.67 14.57           C
ATOM     72  CA  ALA X  72      10.819   3.031  36.568  0.54 17.68           C
ATOM     73  CA  ARG X  73       8.239   3.221  39.286  0.51 16.59           C
ATOM     74  CA  LYS X  74       5.323   3.730  36.782  1.00 22.03           C
ATOM     75  CA  MET X  75       6.856   1.027  34.725  0.60 22.35           C
ATOM     76  CA  LYS X  76       6.581  -1.602  37.321  1.00 25.50           C
ATOM     77  CA  GLU X  77       2.928  -1.099  37.388  0.58 19.93           C
ATOM     78  CA  GLN X  78       2.717  -0.790  33.699  1.00 18.67           C
ATOM     79  CA  ASP X  79       4.772  -3.732  32.683  0.31 19.26           C
ATOM     80  CA  SER X  80       2.539  -6.181  34.453  0.46 21.04           C
ATOM     81  CA  GLU X  81      -0.569  -4.875  32.922  0.56 18.44           C
ATOM     82  CA  GLU X  82       0.958  -4.307  29.525  1.00 17.69           C
ATOM     83  CA  GLU X  83       2.120  -7.830  29.226  1.00 21.94           C
ATOM     84  CA  LEU X  84      -1.355  -9.325  29.638  0.51 14.30           C
ATOM     85  CA  ILE X  85      -3.010  -6.794  27.475  1.00 13.46           C
ATOM     86  CA  GLU X  86      -0.631  -7.074  24.600  0.58 16.18           C
ATOM     87  CA  ALA X  87      -0.515 -10.829  24.573  1.00 16.77           C
ATOM     88  CA  PHE X  88      -4.252 -11.186  24.646  1.00 12.77           C
ATOM     89  CA  LYS X  89      -5.358  -8.632  22.029  0.51 11.05           C
ATOM     90  CA  VAL X  90      -2.834  -9.801  19.523  0.54 12.30           C
ATOM     91  CA  PHE X  91      -3.629 -13.503  19.802  0.61 11.45           C
ATOM     92  CA  ASP X  92      -7.300 -12.708  19.652  1.00 12.43           C
ATOM     93  CA  ARG X  93      -7.216 -11.375  16.112  1.00 15.05           C
ATOM     94  CA  ASP X  94     -10.936 -11.292  15.507  1.00 17.81           C
ATOM     95  CA  GLY X  95     -11.913 -10.168  19.004  1.00 21.74           C
ATOM     96  CA  ASN X  96     -14.261 -13.026  19.718  1.00 21.86           C
ATOM     97  CA  GLY X  97     -12.741 -13.749  23.100  1.00 18.47           C
ATOM     98  CA  LEU X  98     -11.246 -17.062  22.018  1.00 13.28           C
ATOM     99  CA  ILE X  99      -7.896 -17.547  20.367  0.90  9.81           C
ATOM    100  CA  SER X 100      -8.254 -20.277  17.756  1.00 10.27           C
ATOM    101  CA  ALA X 101      -5.592 -22.376  16.190  1.00 10.69           C
ATOM    102  CA  ALA X 102      -5.999 -20.447  12.966  1.00 11.64           C
ATOM    103  CA  GLU X 103      -5.569 -17.179  14.814  1.00  9.38           C
ATOM    104  CA  LEU X 104      -2.564 -18.385  16.698  1.00  9.41           C
ATOM    105  CA  ARG X 105      -0.892 -19.543  13.522  1.00  9.65           C
ATOM    106  CA  HIS X 106      -1.618 -16.300  11.785  0.34 10.82           C
ATOM    107  CA  VAL X 107      -0.180 -14.061  14.466  1.00 11.53           C
ATOM    108  CA  MET X 108       2.893 -16.235  15.061  1.00 10.52           C
ATOM    109  CA  THR X 109       3.866 -15.817  11.423  1.00 11.80           C
ATOM    110  CA  ASN X 110       3.674 -12.086  11.865  0.72 10.91           C
ATOM    111  CA  LEU X 111       5.797 -12.358  14.934  1.00 12.32           C
ATOM    112  CA  GLY X 112       8.363 -13.949  12.696  1.00 11.96           C
ATOM    113  CA  GLU X 113       7.689 -17.556  13.497  1.00 10.90           C
ATOM    114  CA  LYS X 114       6.529 -19.750  10.717  0.67 10.41           C
ATOM    115  CA  LEU X 115       4.969 -22.577  12.646  0.58  8.35           C
ATOM    116  CA  THR X 116       3.079 -25.644  11.626  1.00  8.53           C
ATOM    117  CA  ASP X 117      -0.340 -26.684  12.737  1.00  8.68           C
ATOM    118  CA  ASP X 118       1.305 -29.324  14.897  0.34  8.53           C
ATOM    119  CA  GLU X 119       3.414 -26.688  16.608  1.00  9.37           C
ATOM    120  CA  VAL X 120       0.533 -24.391  17.246  1.00  9.39           C
ATOM    121  CA  ASP X 121      -1.624 -27.224  18.453  1.00  9.65           C
ATOM    122  CA  GLU X 122       0.934 -28.005  21.121  1.00 10.75           C
ATOM    123  CA  MET X 123       0.915 -24.350  22.233  1.00 10.60           C
ATOM    124  CA  ILE X 124      -2.766 -24.491  22.692  0.61 11.16           C
ATOM    125  CA  ARG X 125      -2.744 -27.858  24.399  1.00 11.30           C
ATOM    126  CA  GLU X 126      -0.369 -26.462  26.983  1.00 13.24           C
ATOM    127  CA  ALA X 127      -2.758 -23.675  27.816  1.00 13.38           C
ATOM    128  CA  ASP X 128      -6.094 -25.318  27.222  1.00 11.01           C
ATOM    129  CA  ILE X 129      -7.818 -26.312  30.395  1.00 12.45           C
ATOM    130  CA  ASP X 130     -11.452 -26.621  29.404  1.00 14.06           C
ATOM    131  CA  GLY X 131     -10.554 -28.633  26.327  1.00 14.95           C
ATOM    132  CA  ASP X 132     -12.317 -26.501  23.764  1.00 14.21           C
ATOM    133  CA  GLY X 133      -9.280 -26.217  21.518  1.00 12.69           C
ATOM    134  CA  HIS X 134      -9.233 -22.521  21.952  1.00 10.74           C
ATOM    135  CA  ILE X 135      -7.569 -20.201  24.482  0.71  9.61           C
ATOM    136  CA  ASN X 136      -9.821 -17.908  26.450  1.00 10.65           C
ATOM    137  CA  TYR X 137      -8.554 -14.977  28.525  0.62 11.57           C
ATOM    138  CA  GLU X 138      -8.432 -16.879  31.788  1.00 12.62           C
ATOM    139  CA  GLU X 139      -6.416 -19.637  30.138  1.00 10.88           C
ATOM    140  CA  PHE X 140      -4.122 -17.046  28.664  0.53 10.57           C
ATOM    141  CA  VAL X 141      -3.485 -15.377  31.988  1.00 13.02           C
ATOM    142  CA  ARG X 142      -2.805 -18.623  33.782  0.48 16.92           C
ATOM    143  CA  MET X 143      -0.305 -19.594  31.267  0.73 17.91           C
ATOM    144  CA  MET X 144       1.456 -16.330  31.230  1.00 23.30           C
ATOM    145  CA  VAL X 145       1.842 -16.035  34.882  1.00 30.36           C
ATOM    146  CA  SER X 146       2.438 -19.669  35.487  1.00 49.83           C
END
ATOM      1  CA  GLU X   1      22.471  -2.074  42.245  1.00 54.51           C
ATOM      2  CA  GLN X   2      20.011  -0.816  40.325  1.00 43.98           C
ATOM      3  CA  LEU X   3      20.223  -1.502  36.610  1.00 29.51           C
ATOM      4  CA  THR X   4      21.912  -3.610  34.118  1.00 23.38           C
ATOM      5  CA  GLU X   5      23.375  -2.294  30.925  1.00 23.41           C
ATOM      6  CA  GLU X   6      20.603  -4.055  29.091  1.00 18.74           C
ATOM      7  CA  GLN X   7      17.955  -2.436  31.156  1.00 15.79           C
ATOM      8  CA  ILE X   8      19.406   0.958  30.488  0.60 16.16           C
ATOM      9  CA  ALA X   9      19.547   0.285  26.794  1.00 15.86           C
ATOM     10  CA  GLU X  10      15.909  -0.655  26.981  0.44 14.66           C
ATOM     11  CA  PHE X  11      15.070   2.461  28.848  0.74 12.86           C
ATOM     12  CA  LYS X  12      17.027   4.529  26.345  0.60 10.51           C
ATOM     13  CA  GLU X  13      14.970   3.160  23.493  1.00 11.86           C
ATOM     14  CA  ALA X  14      11.804   4.104  25.342  1.00 11.89           C
ATOM     15  CA  PHE X  15      13.103   7.597  26.052  1.00  8.45           C
ATOM     16  CA  ALA X  16      14.060   8.021  22.426  1.00  9.18           C
ATOM     17  CA  LEU X  17      10.467   7.715  21.319  1.00 11.42           C
ATOM     18  CA  PHE X  18       9.776  10.932  23.095  1.00  8.68           C
ATOM     19  CA  ASP X  19      13.093  12.660  22.468  1.00  7.43           C
ATOM     20  CA  LYS X  20      12.459  13.150  18.758  1.00 12.02           C
ATOM     21  CA  ASP X  21      15.459  15.258  18.119  1.00  9.95           C
ATOM     22  CA  GLY X  22      17.917  13.344  20.239  1.00  9.50           C
ATOM     23  CA  ASP X  23      18.921  16.239  22.393  1.00  8.33           C
ATOM     24  CA  GLY X  24      18.867  14.372  25.649  1.00  7.50           C
ATOM     25  CA  THR X  25      15.761  16.048  26.924  1.00  7.23           C
ATOM     26  CA  ILE X  26      12.021  15.668  26.585  1.00  7.78           C
ATOM     27  CA  THR X  27      10.221  18.995  26.220  1.00  9.03           C
ATOM     28  CA  THR X  28       6.557  19.824  26.543  1.00 11.81           C
ATOM     29  CA  LYS X  29       6.564  20.185  22.758  1.00 14.05           C
ATOM     30  CA  GLU X  30       7.955  16.695  22.292  1.00  9.87           C
ATOM     31  CA  LEU X  31       5.587  15.122  24.723  1.00  9.76           C
ATOM     32  CA  GLY X  32       2.853  16.878  22.754  1.00  9.58           C
ATOM     33  CA  THR X  33       4.054  15.472  19.467  1.00  9.32           C
ATOM     34  CA  VAL X  34       3.738  11.985  20.815  1.00  9.59           C
ATOM     35  CA  MET X  35       0.311  12.324  22.241  0.61  9.67           C
ATOM     36  CA  ARG X  36      -0.953  14.008  19.154  1.00  8.72           C
ATOM     37  CA  SER X  37       0.261  11.065  17.155  1.00 12.32           C
ATOM     38  CA  LEU X  38      -1.842   8.946  19.394  0.53 15.72           C
ATOM     39  CA  GLY X  39      -5.005  10.938  18.929  1.00 12.21           C
ATOM     40  CA  GLN X  40      -4.985  13.261  21.866  1.00 10.24           C
ATOM     41  CA  ASN X  41      -4.351  16.951  21.645  1.00  7.42           C
ATOM     42  CA  PRO X  42      -3.338  18.150  25.038  0.63  8.37           C
ATOM     43  CA  THR X  43      -2.793  21.767  25.680  1.00  9.95           C
ATOM     44  CA  GLU X  44       0.474  23.274  26.682  1.00 10.91           C
ATOM     45  CA  ALA X  45      -0.826  23.622  30.222  1.00 11.63           C
ATOM     46  CA  GLU X  46      -1.665  19.991  30.408  1.00  9.34           C
ATOM     47  CA  LEU X  47       1.716  18.994  29.071  1.00  8.88           C
ATOM     48  CA  GLN X  48       3.407  21.252  31.578  1.00  9.62           C
ATOM     49  CA  ASP X  49       1.754  19.579  34.467  1.00 10.37           C
ATOM     50  CA  MET X  50       2.973  16.260  33.184  1.00 10.93           C
ATOM     51  CA  ILE X  51       6.586  17.495  32.956  0.52  9.63           C
ATOM     52  CA  ASN X  52       6.367  19.238  36.278  1.00 10.19           C
ATOM     53  CA  GLU X  53       5.637  15.961  37.964  1.00 17.10           C
ATOM     54  CA  VAL X  54       8.855  14.520  36.575  0.44 15.60           C
ATOM     55  CA  ASP X  55      11.296  17.379  36.301  1.00 15.46           C
ATOM     56  CA  ALA X  56      13.246  17.255  39.446  1.00 13.59           C
ATOM     57  CA  ASP X  57      15.687  20.068  38.786  1.00 12.17           C
ATOM     58  CA  GLY X  58      13.108  22.463  37.406  1.00 16.07           C
ATOM     59  CA  ASN X  59      14.924  23.153  34.166  1.00 15.63           C
ATOM     60  CA  GLY X  60      11.728  22.726  32.238  1.00 11.82           C
ATOM     61  CA  THR X  61      12.597  19.461  30.568  1.00  8.43           C
ATOM     62  CA  ILE X  62      13.012  15.809  31.453  1.00  7.21           C
ATOM     63  CA  ASP X  63      16.490  14.327  31.187  1.00  7.73           C
ATOM     64  CA  PHE X  64      17.441  10.681  31.114  1.00  9.05           C
ATOM     65  CA  PRO X  65      18.159  10.219  34.814  1.00 11.62           C
ATOM     66  CA  GLU X  66      14.892  11.877  35.762  1.00  9.06           C
ATOM     67  CA  PHE X  67      13.046   9.758  33.224  0.59  9.62           C
ATOM     68  CA  LEU X  68      14.683   6.518  34.423  1.00 13.94           C
ATOM     69  CA  SER X  69      13.550   6.949  37.965  0.78 14.51           C
ATOM     70  CA  LEU X  70       9.863   7.746  37.299  0.53 12.64           C
ATOM     71  CA  MET X  71       9.543   5.448  34.307  0.67 14.57           C
ATOM     72  CA  ALA X  72      10.979   2.289  35.580  0.54 17.68           C
ATOM     73  CA  ARG X  73       8.259   2.145  38.177  0.51 16.59           C
ATOM     74  CA  LYS X  74       5.443   3.128  35.681  1.00 22.03           C
ATOM     75  CA  MET X  75       6.873   0.592  33.317  0.60 22.35           C
ATOM     76  CA  LYS X  76       6.456  -2.301  35.635  1.00 25.50           C
ATOM     77  CA  GLU X  77       2.859  -1.493  35.971  0.58 19.93           C
ATOM     78  CA  GLN X  78       2.401  -0.890  32.316  1.00 18.67           C
ATOM     79  CA  ASP X  79       4.241  -3.859  30.962  0.31 19.26           C
ATOM     80  CA  SER X  80       2.137  -6.288  32.921  0.46 21.04           C
ATOM     81  CA  GLU X  81      -1.090  -4.898  31.753  0.56 18.44           C
ATOM     82  CA  GLU X  82       0.148  -4.286  28.233  1.00 17.69           C
ATOM     83  CA  GLU X  83       1.275  -7.823  27.844  1.00 21.94           C
ATOM     84  CA  LEU X  84      -2.130  -9.350  28.593  0.51 14.30           C
ATOM     85  CA  ILE X  85      -4.000  -6.893  26.523  1.00 13.46           C
ATOM     86  CA  GLU X  86      -1.788  -7.220  23.516  0.58 16.18           C
ATOM     87  CA  ALA X  87      -1.606 -10.987  23.589  1.00 16.77           C
ATOM     88  CA  PHE X  88      -5.328 -11.418  23.863  1.00 12.77           C
ATOM     89  CA  LYS X  89      -6.654  -9.008  21.215  0.51 11.05           C
ATOM     90  CA  VAL X  90      -4.203 -10.200  18.648  0.54 12.30           C
ATOM     91  CA  PHE X  91      -4.729 -13.909  19.251  0.61 11.45           C
ATOM     92  CA  ASP X  92      -8.449 -13.409  19.098  1.00 12.43           C
ATOM     93  CA  ARG X  93      -8.514 -12.405  15.456  1.00 15.05           C
ATOM     94  CA  ASP X  94     -12.227 -12.689  14.932  1.00 17.81           C
ATOM     95  CA  GLY X  95     -13.170 -11.296  18.327  1.00 21.74           C
ATOM     96  CA  ASN X  96     -15.211 -14.216  19.510  1.00 21.86           C
ATOM     97  CA  GLY X  97     -13.510 -14.413  22.873  1.00 18.47           C
ATOM     98  CA  LEU X  98     -11.865 -17.748  22.136  1.00 13.28           C
ATOM     99  CA  ILE X  99      -8.544 -18.181  20.421  0.90  9.81           C
ATOM    100  CA  SER X 100      -8.812 -21.147  18.080  1.00 10.27           C
ATOM    101  CA  ALA X 101      -6.070 -23.233  16.673  1.00 10.69           C
ATOM    102  CA  ALA X 102      -6.553 -21.600  13.305  1.00 11.64           C
ATOM    103  CA  GLU X 103      -6.305 -18.171  14.847  1.00  9.38           C
ATOM    104  CA  LEU X 104      -3.260 -19.047  16.845  1.00  9.41           C
ATOM    105  CA  ARG X 105      -1.419 -20.329  13.814  1.00  9.65           C
ATOM    106  CA  HIS X 106      -2.291 -17.274  11.826  0.34 10.82           C
ATOM    107  CA  VAL X 107      -1.050 -14.806  14.401  1.00 11.53           C
ATOM    108  CA  MET X 108       2.110 -16.770  15.245  1.00 10.52           C
ATOM    109  CA  THR X 109       3.223 -16.453  11.622  1.00 11.80           C
ATOM    110  CA  ASN X 110       2.784 -12.722  11.914  0.72 10.91           C
ATOM    111  CA  LEU X 111       4.815 -12.745  15.063  1.00 12.32           C
ATOM    112  CA  GLY X 112       7.523 -14.331  12.979  1.00 11.96           C
ATOM    113  CA  GLU X 113       7.021 -17.923  13.959  1.00 10.90           C
ATOM    114  CA  LYS X 114       6.013 -20.345  11.299  0.67 10.41           C
ATOM    115  CA  LEU X 115       4.474 -23.116  13.376  0.58  8.35           C
ATOM    116  CA  THR X 116       2.692 -26.282  12.495  1.00  8.53           C
ATOM    117  CA  ASP X 117      -0.733 -27.349  13.577  1.00  8.68           C
ATOM    118  CA  ASP X 118       0.870 -29.894  15.855  0.34  8.53           C
ATOM    119  CA  GLU X 119       2.944 -27.205  17.520  1.00  9.37           C
ATOM    120  CA  VAL X 120       0.067 -24.889  18.056  1.00  9.39           C
ATOM    121  CA  ASP X 121      -2.076 -27.690  19.339  1.00  9.65           C
ATOM    122  CA  GLU X 122       0.478 -28.418  22.021  1.00 10.75           C
ATOM    123  CA  MET X 123       0.521 -24.743  23.029  1.00 10.60           C
ATOM    124  CA  ILE X 124      -3.147 -24.780  23.506  0.61 11.16           C
ATOM    125  CA  ARG X 125      -3.189 -28.057  25.378  1.00 11.30           C
ATOM    126  CA  GLU X 126      -0.771 -26.586  27.869  1.00 13.24           C
ATOM    127  CA  ALA X 127      -3.106 -23.749  28.669  1.00 13.38           C
ATOM    128  CA  ASP X 128      -6.467 -25.384  28.166  1.00 11.01           C
ATOM    129  CA  ILE X 129      -8.233 -26.104  31.371  1.00 12.45           C
ATOM    130  CA  ASP X 130     -11.819 -26.645  30.371  1.00 14.06           C
ATOM    131  CA  GLY X 131     -10.805 -28.809  27.461  1.00 14.95           C
ATOM    132  CA  ASP X 132     -12.550 -26.890  24.728  1.00 14.21           C
ATOM    133  CA  GLY X 133      -9.504 -26.762  22.487  1.00 12.69           C
ATOM    134  CA  HIS X 134      -9.500 -23.046  22.545  1.00 10.74           C
ATOM    135  CA  ILE X 135      -7.885 -20.417  24.770  0.71  9.61           C
ATOM    136  CA  ASN X 136     -10.169 -17.978  26.510  1.00 10.65           C
ATOM    137  CA  TYR X 137      -8.987 -14.858  28.350  0.62 11.57           C
ATOM    138  CA  GLU X 138      -8.858 -16.469  31.761  1.00 12.62           C
ATOM    139  CA  GLU X 139      -6.844 -19.378  30.399  1.00 10.88           C
ATOM    140  CA  PHE X 140      -4.512 -16.960  28.716  0.53 10.57           C
ATOM    141  CA  VAL X 141      -3.876 -15.011  31.893  1.00 13.02           C
ATOM    142  CA  ARG X 142      -3.311 -18.098  33.979  0.48 16.92           C
ATOM    143  CA  MET X 143      -0.746 -19.327  31.638  0.73 17.91           C
ATOM    144  CA  MET X 144       1.065 -16.077  31.378  1.00 23.30           C
ATOM    145  CA  VAL X 145       1.376 -15.553  35.032  1.00 30.36           C
ATOM    146  CA  SER X 146       1.827 -19.191  35.834  1.00 49.83           C
END
ATOM      1  CA  GLU X   1      25.533   0.027  40.632  1.00 54.51           C
ATOM      2  CA  GLN X   2      22.285   0.456  39.239  1.00 43.98           C
ATOM      3  CA  LEU X   3      21.898  -0.532  35.583  1.00 29.51           C
ATOM      4  CA  THR X   4      23.607  -2.478  32.915  1.00 23.38           C
ATOM      5  CA  GLU X   5      24.699  -0.914  29.649  1.00 23.41           C
ATOM      6  CA  GLU X   6      21.977  -2.931  27.979  1.00 18.74           C
ATOM      7  CA  GLN X   7      19.303  -1.608  30.249  1.00 15.79           C
ATOM      8  CA  ILE X   8      20.479   1.909  29.621  0.60 16.16           C
ATOM      9  CA  ALA X   9      20.480   1.422  25.898  1.00 15.86           C
ATOM     10  CA  GLU X  10      16.910   0.283  26.192  0.44 14.66           C
ATOM     11  CA  PHE X  11      15.966   3.260  28.231  0.74 12.86           C
ATOM     12  CA  LYS X  12      17.749   5.594  25.843  0.60 10.51           C
ATOM     13  CA  GLU X  13      15.653   4.319  22.985  1.00 11.86           C
ATOM     14  CA  ALA X  14      12.503   5.021  24.957  1.00 11.89           C
ATOM     15  CA  PHE X  15      13.738   8.470  25.897  1.00  8.45           C
ATOM     16  CA  ALA X  16      14.595   9.245  22.312  1.00  9.18           C
ATOM     17  CA  LEU X  17      10.991   8.870  21.254  1.00 11.42           C
ATOM     18  CA  PHE X  18      10.240  11.879  23.328  1.00  8.68           C
ATOM     19  CA  ASP X  19      13.499  13.761  22.834  1.00  7.43           C
ATOM     20  CA  LYS X  20      12.806  14.599  19.201  1.00 12.02           C
ATOM     21  CA  ASP X  21      15.659  16.957  18.791  1.00  9.95           C
ATOM     22  CA  GLY X  22      18.223  14.975  20.720  1.00  9.50           C
ATOM     23  CA  ASP X  23      19.057  17.710  23.149  1.00  8.33           C
ATOM     24  CA  GLY X  24      19.141  15.531  26.205  1.00  7.50           C
ATOM     25  CA  THR X  25      15.949  16.941  27.599  1.00  7.23           C
ATOM     26  CA  ILE X  26      12.237  16.420  27.124  1.00  7.78           C
ATOM     27  CA  THR X  27      10.257  19.654  27.047  1.00  9.03           C
ATOM     28  CA  THR X  28       6.552  20.203  27.441  1.00 11.81           C
ATOM     29  CA  LYS X  29       6.498  20.859  23.698  1.00 14.05           C
ATOM     30  CA  GLU X  30       8.078  17.515  22.900  1.00  9.87           C
ATOM     31  CA  LEU X  31       5.827  15.616  25.201  1.00  9.76           C
ATOM     32  CA  GLY X  32       2.972  17.342  23.400  1.00  9.58           C
ATOM     33  CA  THR X  33       4.268  16.279  20.025  1.00  9.32           C
ATOM     34  CA  VAL X  34       4.137  12.697  21.098  1.00  9.59           C
ATOM     35  CA  MET X  35       0.662  12.766  22.472  0.61  9.67           C
ATOM     36  CA  ARG X  36      -0.638  14.572  19.467  1.00  8.72           C
ATOM     37  CA  SER X  37       0.744  11.786  17.361  1.00 12.32           C
ATOM     38  CA  LEU X  38      -1.326   9.462  19.420  0.53 15.72           C
ATOM     39  CA  GLY X  39      -4.546  11.361  18.952  1.00 12.21           C
ATOM     40  CA  GLN X  40      -4.688  13.500  22.023  1.00 10.24           C
ATOM     41  CA  ASN X  41      -4.225  17.229  22.034  1.00  7.42           C
ATOM     42  CA  PRO X  42      -3.315  18.188  25.534  0.63  8.37           C
ATOM     43  CA  THR X  43      -3.095  21.744  26.565  1.00  9.95           C
ATOM     44  CA  GLU X  44       0.042  23.340  27.829  1.00 10.91           C
ATOM     45  CA  ALA X  45      -1.324  23.088  31.347  1.00 11.63           C
ATOM     46  CA  GLU X  46      -1.826  19.399  31.045  1.00  9.34           C
ATOM     47  CA  LEU X  47       1.646  18.891  29.659  1.00  8.88           C
ATOM     48  CA  GLN X  48       3.157  20.925  32.454  1.00  9.62           C
ATOM     49  CA  ASP X  49       1.582  18.761  35.034  1.00 10.37           C
ATOM     50  CA  MET X  50       3.105  15.754  33.387  1.00 10.93           C
ATOM     51  CA  ILE X  51       6.607  17.276  33.453  0.52  9.63           C
ATOM     52  CA  ASN X  52       6.179  18.546  36.943  1.00 10.19           C
ATOM     53  CA  GLU X  53       5.645  15.041  38.143  1.00 17.10           C
ATOM     54  CA  VAL X  54       8.965  13.978  36.670  0.44 15.60           C
ATOM     55  CA  ASP X  55      11.227  16.964  36.896  1.00 15.46           C
ATOM     56  CA  ALA X  56      13.096  16.538  40.072  1.00 13.59           C
ATOM     57  CA  ASP X  57      15.364  19.534  39.859  1.00 12.17           C
ATOM     58  CA  GLY X  58      12.691  21.925  38.633  1.00 16.07           C
ATOM     59  CA  ASN X  59      14.572  23.073  35.583  1.00 15.63           C
ATOM     60  CA  GLY X  60      11.469  22.674  33.507  1.00 11.82           C
ATOM     61  CA  THR X  61      12.544  19.699  31.474  1.00  8.43           C
ATOM     62  CA  ILE X  62      13.151  16.004  31.996  1.00  7.21           C
ATOM     63  CA  ASP X  63      16.706  14.738  31.630  1.00  7.73           C
ATOM     64  CA  PHE X  64      17.812  11.166  31.192  1.00  9.05           C
ATOM     65  CA  PRO X  65      18.455  10.372  34.842  1.00 11.62           C
ATOM     66  CA  GLU X  66      15.069  11.706  35.823  1.00  9.06           C
ATOM     67  CA  PHE X  67      13.473   9.772  33.005  0.59  9.62           C
ATOM     68  CA  LEU X  68      15.207   6.514  33.952  1.00 13.94           C
ATOM     69  CA  SER X  69      13.864   6.585  37.439  0.78 14.51           C
ATOM     70  CA  LEU X  70      10.212   7.350  36.659  0.53 12.64           C
ATOM     71  CA  MET X  71      10.058   5.294  33.499  0.67 14.57           C
ATOM     72  CA  ALA X  72      11.544   2.099  34.606  0.54 17.68           C
ATOM     73  CA  ARG X  73       8.751   1.759  37.117  0.51 16.59           C
ATOM     74  CA  LYS X  74       5.995   2.879  34.625  1.00 22.03           C
ATOM     75  CA  MET X  75       7.423   0.406  32.181  0.60 22.35           C
ATOM     76  CA  LYS X  76       6.940  -2.561  34.411  1.00 25.50           C
ATOM     77  CA  GLU X  77       3.361  -1.667  34.815  0.58 19.93           C
ATOM     78  CA  GLN X  78       2.883  -1.064  31.150  1.00 18.67           C
ATOM     79  CA  ASP X  79       4.661  -4.126  29.877  0.31 19.26           C
ATOM     80  CA  SER X  80       2.508  -6.442  31.929  0.46 21.04           C
ATOM     81  CA  GLU X  81      -0.704  -5.031  30.702  0.56 18.44           C
ATOM     82  CA  GLU X  82       0.521  -4.667  27.131  1.00 17.69           C
ATOM     83  CA  GLU X  83       1.482  -8.270  26.949  1.00 21.94           C
ATOM     84  CA  LEU X  84      -2.008  -9.582  27.758  0.51 14.30           C
ATOM     85  CA  ILE X  85      -3.808  -7.211  25.521  1.00 13.46           C
ATOM     86  CA  GLU X  86      -1.612  -7.849  22.547  0.58 16.18           C
ATOM     87  CA  ALA X  87      -1.589 -11.600  22.968  1.00 16.77           C
ATOM     88  CA  PHE X  88      -5.341 -11.850  23.185  1.00 12.77           C
ATOM     89  CA  LYS X  89      -6.582  -9.644  20.322  0.51 11.05           C
ATOM     90  CA  VAL X  90      -4.158 -11.141  17.889  0.54 12.30           C
ATOM     91  CA  PHE X  91      -4.934 -14.747  18.802  0.61 11.45           C
ATOM     92  CA  ASP X  92      -8.610 -14.025  18.505  1.00 12.43           C
ATOM     93  CA  ARG X  93      -8.567 -13.453  14.781  1.00 15.05           C
ATOM     94  CA  ASP X  94     -12.285 -13.594  14.156  1.00 17.81           C
ATOM     95  CA  GLY X  95     -13.291 -11.763  17.311  1.00 21.74           C
ATOM     96  CA  ASN X  96     -15.560 -14.467  18.620  1.00 21.86           C
ATOM     97  CA  GLY X  97     -13.924 -14.596  22.015  1.00 18.47           C
ATOM     98  CA  LEU X  98     -12.424 -18.054  21.515  1.00 13.28           C
ATOM     99  CA  ILE X  99      -9.041 -18.713  20.010  0.90  9.81           C
ATOM    100  CA  SER X 100      -9.179 -21.946  18.031  1.00 10.27           C
ATOM    101  CA  ALA X 101      -6.328 -24.172  17.131  1.00 10.69           C
ATOM    102  CA  ALA X 102      -6.593 -23.047  13.538  1.00 11.64           C
ATOM    103  CA  GLU X 103      -6.436 -19.421  14.558  1.00  9.38           C
ATOM    104  CA  LEU X 104      -3.483 -19.998  16.783  1.00  9.41           C
ATOM    105  CA  ARG X 105      -1.567 -21.730  14.036  1.00  9.65           C
ATOM    106  CA  HIS X 106      -2.418 -19.008  11.605  0.34 10.82           C
ATOM    107  CA  VAL X 107      -1.235 -16.174  13.801  1.00 11.53           C
ATOM    108  CA  MET X 108       1.921 -17.922  15.009  1.00 10.52           C
ATOM    109  CA  THR X 109       3.050 -18.244  11.393  1.00 11.80           C
ATOM    110  CA  ASN X 110       2.562 -14.548  10.978  0.72 10.91           C
ATOM    111  CA  LEU X 111       4.550 -13.969  14.097  1.00 12.32           C
ATOM    112  CA  GLY X 112       7.333 -15.781  12.329  1.00 11.96           C
ATOM    113  CA  GLU X 113       6.885 -19.120  13.941  1.00 10.90           C
ATOM    114  CA  LYS X 114       5.954 -22.019  11.789  0.67 10.41           C
ATOM    115  CA  LEU X 115       4.404 -24.376  14.311  0.58  8.35           C
ATOM    116  CA  THR X 116       2.861 -27.761  13.974  1.00  8.53           C
ATOM    117  CA  ASP X 117      -0.592 -28.791  14.996  1.00  8.68           C
ATOM    118  CA  ASP X 118       0.952 -30.847  17.775  0.34  8.53           C
ATOM    119  CA  GLU X 119       2.763 -27.792  19.084  1.00  9.37           C
ATOM    120  CA  VAL X 120      -0.249 -25.585  19.006  1.00  9.39           C
ATOM    121  CA  ASP X 121      -2.399 -28.258  20.532  1.00  9.65           C
ATOM    122  CA  GLU X 122      -0.071 -28.519  23.507  1.00 10.75           C
ATOM    123  CA  MET X 123      -0.230 -24.733  23.986  1.00 10.60           C
ATOM    124  CA  ILE X 124      -3.933 -24.891  24.159  0.61 11.16           C
ATOM    125  CA  ARG X 125      -4.035 -27.963  26.377  1.00 11.30           C
ATOM    126  CA  GLU X 126      -1.863 -26.161  28.917  1.00 13.24           C
ATOM    127  CA  ALA X 127      -4.309 -23.297  29.123  1.00 13.38           C
ATOM    128  CA  ASP X 128      -7.590 -25.080  28.530  1.00 11.01           C
ATOM    129  CA  ILE X 129      -9.600 -25.523  31.636  1.00 12.45           C
ATOM    130  CA  ASP X 130     -13.095 -26.226  30.452  1.00 14.06           C
ATOM    131  CA  GLY X 131     -11.877 -28.638  27.847  1.00 14.95           C
ATOM    132  CA  ASP X 132     -13.445 -26.990  24.845  1.00 14.21           C
ATOM    133  CA  GLY X 133     -10.261 -27.022  22.817  1.00 12.69           C
ATOM    134  CA  HIS X 134     -10.256 -23.302  22.600  1.00 10.74           C
ATOM    135  CA  ILE X 135      -8.661 -20.500  24.639  0.71  9.61           C
ATOM    136  CA  ASN X 136     -10.976 -17.869  26.007  1.00 10.65           C
ATOM    137  CA  TYR X 137      -9.746 -14.583  27.504  0.62 11.57           C
ATOM    138  CA  GLU X 138     -10.009 -15.758  31.081  1.00 12.62           C
ATOM    139  CA  GLU X 139      -8.049 -18.888  30.227  1.00 10.88           C
ATOM    140  CA  PHE X 140      -5.446 -16.729  28.569  0.53 10.57           C
ATOM    141  CA  VAL X 141      -5.115 -14.449  31.564  1.00 13.02           C
ATOM    142  CA  ARG X 142      -4.834 -17.275  34.061  0.48 16.92           C
ATOM    143  CA  MET X 143      -2.033 -18.765  32.177  0.73 17.91           C
ATOM    144  CA  MET X 144      -0.180 -15.562  31.766  1.00 23.30           C
ATOM    145  CA  VAL X 145      -0.321 -14.578  35.340  1.00 30.36           C
ATOM    146  CA  SER X 146       0.026 -18.064  36.718  1.00 49.83           C
END
ATOM      1  CA  GLU X   1      24.866  -1.262  39.602  1.00 54.51           C
ATOM      2  CA  GLN X   2      21.827  -0.302  37.985  1.00 43.98           C
ATOM      3  CA  LEU X   3      21.672  -0.765  34.226  1.00 29.51           C
ATOM      4  CA  THR X   4      23.463  -2.485  31.451  1.00 23.38           C
ATOM      5  CA  GLU X   5      24.968  -0.650  28.526  1.00 23.41           C
ATOM      6  CA  GLU X   6      22.245  -2.126  26.361  1.00 18.74           C
ATOM      7  CA  GLN X   7      19.480  -0.961  28.592  1.00 15.79           C
ATOM      8  CA  ILE X   8      20.874   2.512  28.645  0.60 16.16           C
ATOM      9  CA  ALA X   9      21.194   2.578  24.900  1.00 15.86           C
ATOM     10  CA  GLU X  10      17.575   1.592  24.732  0.44 14.66           C
ATOM     11  CA  PHE X  11      16.605   4.314  27.077  0.74 12.86           C
ATOM     12  CA  LYS X  12      18.659   6.855  25.177  0.60 10.51           C
ATOM     13  CA  GLU X  13      16.878   6.046  21.972  1.00 11.86           C
ATOM     14  CA  ALA X  14      13.551   6.560  23.693  1.00 11.89           C
ATOM     15  CA  PHE X  15      14.695   9.832  25.187  1.00  8.45           C
ATOM     16  CA  ALA X  16      15.783  11.073  21.798  1.00  9.18           C
ATOM     17  CA  LEU X  17      12.292  10.712  20.421  1.00 11.42           C
ATOM     18  CA  PHE X  18      11.217  13.261  22.917  1.00  8.68           C
ATOM     19  CA  ASP X  19      14.254  15.517  22.938  1.00  7.43           C
ATOM     20  CA  LYS X  20      13.600  16.909  19.476  1.00 12.02           C
ATOM     21  CA  ASP X  21      16.290  19.464  19.611  1.00  9.95           C
ATOM     22  CA  GLY X  22      18.942  17.407  21.300  1.00  9.50           C
ATOM     23  CA  ASP X  23      19.567  19.737  24.166  1.00  8.33           C
ATOM     24  CA  GLY X  24      19.497  17.138  26.865  1.00  7.50           C
ATOM     25  CA  THR X  25      16.128  18.126  28.190  1.00  7.23           C
ATOM     26  CA  ILE X  26      12.491  17.449  27.419  1.00  7.78           C
ATOM     27  CA  THR X  27      10.174  20.456  27.599  1.00  9.03           C
ATOM     28  CA  THR X  28       6.433  20.603  28.003  1.00 11.81           C
ATOM     29  CA  LYS X  29       6.365  21.572  24.336  1.00 14.05           C
ATOM     30  CA  GLU X  30       8.304  18.500  23.282  1.00  9.87           C
ATOM     31  CA  LEU X  31       6.315  16.159  25.406  1.00  9.76           C
ATOM     32  CA  GLY X  32       3.262  17.640  23.715  1.00  9.58           C
ATOM     33  CA  THR X  33       4.702  17.026  20.290  1.00  9.32           C
ATOM     34  CA  VAL X  34       5.041  13.386  21.088  1.00  9.59           C
ATOM     35  CA  MET X  35       1.614  12.940  22.482  0.61  9.67           C
ATOM     36  CA  ARG X  36       0.029  14.741  19.630  1.00  8.72           C
ATOM     37  CA  SER X  37       1.712  12.330  17.323  1.00 12.32           C
ATOM     38  CA  LEU X  38       0.026   9.603  19.221  0.53 15.72           C
ATOM     39  CA  GLY X  39      -3.428  11.058  18.946  1.00 12.21           C
ATOM     40  CA  GLN X  40      -3.795  12.987  22.137  1.00 10.24           C
ATOM     41  CA  ASN X  41      -3.825  16.731  22.327  1.00  7.42           C
ATOM     42  CA  PRO X  42      -3.167  17.695  25.860  0.63  8.37           C
ATOM     43  CA  THR X  43      -3.363  21.218  27.025  1.00  9.95           C
ATOM     44  CA  GLU X  44      -0.453  23.106  28.369  1.00 10.91           C
ATOM     45  CA  ALA X  45      -1.795  22.577  31.864  1.00 11.63           C
ATOM     46  CA  GLU X  46      -1.919  18.873  31.400  1.00  9.34           C
ATOM     47  CA  LEU X  47       1.573  18.810  29.978  1.00  8.88           C
ATOM     48  CA  GLN X  48       2.836  20.773  32.943  1.00  9.62           C
ATOM     49  CA  ASP X  49       1.422  18.312  35.354  1.00 10.37           C
ATOM     50  CA  MET X  50       3.125  15.512  33.497  1.00 10.93           C
ATOM     51  CA  ILE X  51       6.525  17.259  33.616  0.52  9.63           C
ATOM     52  CA  ASN X  52       6.028  18.187  37.211  1.00 10.19           C
ATOM     53  CA  GLU X  53       5.637  14.555  38.095  1.00 17.10           C
ATOM     54  CA  VAL X  54       9.071  13.813  36.655  0.44 15.60           C
ATOM     55  CA  ASP X  55      11.033  17.004  37.132  1.00 15.46           C
ATOM     56  CA  ALA X  56      12.719  16.518  40.372  1.00 13.59           C
ATOM     57  CA  ASP X  57      14.685  19.738  40.558  1.00 12.17           C
ATOM     58  CA  GLY X  58      11.895  21.985  39.376  1.00 16.07           C
ATOM     59  CA  ASN X  59      13.847  23.525  36.556  1.00 15.63           C
ATOM     60  CA  GLY X  60      10.942  23.006  34.247  1.00 11.82           C
ATOM     61  CA  THR X  61      12.352  20.256  32.080  1.00  8.43           C
ATOM     62  CA  ILE X  62      13.136  16.557  32.262  1.00  7.21           C
ATOM     63  CA  ASP X  63      16.728  15.393  31.897  1.00  7.73           C
ATOM     64  CA  PHE X  64      17.939  11.932  31.050  1.00  9.05           C
ATOM     65  CA  PRO X  65      18.503  10.731  34.593  1.00 11.62           C
ATOM     66  CA  GLU X  66      15.043  11.859  35.583  1.00  9.06           C
ATOM     67  CA  PHE X  67      13.556  10.237  32.520  0.59  9.62           C
ATOM     68  CA  LEU X  68      15.330   6.911  33.122  1.00 13.94           C
ATOM     69  CA  SER X  69      13.961   6.594  36.581  0.78 14.51           C
ATOM     70  CA  LEU X  70      10.313   7.273  35.716  0.53 12.64           C
ATOM     71  CA  MET X  71      10.381   5.345  32.466  0.67 14.57           C
ATOM     72  CA  ALA X  72      12.018   2.218  33.529  0.54 17.68           C
ATOM     73  CA  ARG X  73       9.341   1.747  36.121  0.51 16.59           C
ATOM     74  CA  LYS X  74       6.463   2.706  33.697  1.00 22.03           C
ATOM     75  CA  MET X  75       7.830   0.167  31.299  0.60 22.35           C
ATOM     76  CA  LYS X  76       7.598  -2.690  33.680  1.00 25.50           C
ATOM     77  CA  GLU X  77       4.033  -1.881  34.262  0.58 19.93           C
ATOM     78  CA  GLN X  78       3.330  -1.464  30.615  1.00 18.67           C
ATOM     79  CA  ASP X  79       4.994  -4.586  29.359  0.31 19.26           C
ATOM     80  CA  SER X  80       2.889  -6.777  31.577  0.46 21.04           C
ATOM     81  CA  GLU X  81      -0.342  -5.304  30.460  0.56 18.44           C
ATOM     82  CA  GLU X  82       0.670  -5.111  26.824  1.00 17.69           C
ATOM     83  CA  GLU X  83       1.550  -8.728  26.703  1.00 21.94           C
ATOM     84  CA  LEU X  84      -1.943  -9.961  27.591  0.51 14.30           C
ATOM     85  CA  ILE X  85      -3.688  -7.557  25.343  1.00 13.46           C
ATOM     86  CA  GLU X  86      -1.529  -8.327  22.387  0.58 16.18           C
ATOM     87  CA  ALA X  87      -1.637 -12.050  22.914  1.00 16.77           C
ATOM     88  CA  PHE X  88      -5.392 -12.183  23.039  1.00 12.77           C
ATOM     89  CA  LYS X  89      -6.390 -10.097  20.005  0.51 11.05           C
ATOM     90  CA  VAL X  90      -3.911 -11.777  17.776  0.54 12.30           C
ATOM     91  CA  PHE X  91      -4.819 -15.328  18.773  0.61 11.45           C
ATOM     92  CA  ASP X  92      -8.455 -14.556  18.216  1.00 12.43           C
ATOM     93  CA  ARG X  93      -8.052 -14.130  14.484  1.00 15.05           C
ATOM     94  CA  ASP X  94     -11.708 -14.141  13.537  1.00 17.81           C
ATOM     95  CA  GLY X  95     -12.879 -12.189  16.575  1.00 21.74           C
ATOM     96  CA  ASN X  96     -15.387 -14.743  17.752  1.00 21.86           C
ATOM     97  CA  GLY X  97     -14.127 -14.727  21.310  1.00 18.47           C
ATOM     98  CA  LEU X  98     -12.686 -18.238  21.129  1.00 13.28           C
ATOM     99  CA  ILE X  99      -9.188 -19.070  20.037  0.90  9.81           C
ATOM    100  CA  SER X 100      -9.317 -22.401  18.224  1.00 10.27           C
ATOM    101  CA  ALA X 101      -6.503 -24.775  17.633  1.00 10.69           C
ATOM    102  CA  ALA X 102      -6.496 -23.826  13.974  1.00 11.64           C
ATOM    103  CA  GLU X 103      -6.312 -20.153  14.841  1.00  9.38           C
ATOM    104  CA  LEU X 104      -3.520 -20.702  17.279  1.00  9.41           C
ATOM    105  CA  ARG X 105      -1.478 -22.646  14.775  1.00  9.65           C
ATOM    106  CA  HIS X 106      -2.095 -20.072  12.111  0.34 10.82           C
ATOM    107  CA  VAL X 107      -0.895 -17.144  14.184  1.00 11.53           C
ATOM    108  CA  MET X 108       2.120 -18.956  15.664  1.00 10.52           C
ATOM    109  CA  THR X 109       3.384 -19.606  12.139  1.00 11.80           C
ATOM    110  CA  ASN X 110       3.151 -15.923  11.394  0.72 10.91           C
ATOM    111  CA  LEU X 111       5.001 -15.196  14.569  1.00 12.32           C
ATOM    112  CA  GLY X 112       7.768 -17.330  13.144  1.00 11.96           C
ATOM    113  CA  GLU X 113       7.042 -20.533  14.952  1.00 10.90           C
ATOM    114  CA  LYS X 114       6.036 -23.513  12.941  0.67 10.41           C
ATOM    115  CA  LEU X 115       4.221 -25.693  15.453  0.58  8.35           C
ATOM    116  CA  THR X 116       2.439 -28.977  15.181  1.00  8.53           C
ATOM    117  CA  ASP X 117      -1.134 -29.709  16.035  1.00  8.68           C
ATOM    118  CA  ASP X 118       0.115 -31.778  18.959  0.34  8.53           C
ATOM    119  CA  GLU X 119       2.080 -28.817  20.298  1.00  9.37           C
ATOM    120  CA  VAL X 120      -0.748 -26.386  19.987  1.00  9.39           C
ATOM    121  CA  ASP X 121      -3.144 -28.881  21.474  1.00  9.65           C
ATOM    122  CA  GLU X 122      -1.002 -29.099  24.586  1.00 10.75           C
ATOM    123  CA  MET X 123      -1.029 -25.295  24.955  1.00 10.60           C
ATOM    124  CA  ILE X 124      -4.740 -25.305  24.831  0.61 11.16           C
ATOM    125  CA  ARG X 125      -5.187 -28.259  27.168  1.00 11.30           C
ATOM    126  CA  GLU X 126      -3.133 -26.446  29.792  1.00 13.24           C
ATOM    127  CA  ALA X 127      -5.479 -23.494  29.674  1.00 13.38           C
ATOM    128  CA  ASP X 128      -8.800 -25.061  28.874  1.00 11.01           C
ATOM    129  CA  ILE X 129     -11.017 -25.329  31.836  1.00 12.45           C
ATOM    130  CA  ASP X 130     -14.421 -25.995  30.417  1.00 14.06           C
ATOM    131  CA  GLY X 131     -13.098 -28.517  28.002  1.00 14.95           C
ATOM    132  CA  ASP X 132     -14.359 -27.001  24.810  1.00 14.21           C
ATOM    133  CA  GLY X 133     -11.041 -27.237  23.038  1.00 12.69           C
ATOM    134  CA  HIS X 134     -10.890 -23.543  22.640  1.00 10.74           C
ATOM    135  CA  ILE X 135      -9.414 -20.709  24.706  0.71  9.61           C
ATOM    136  CA  ASN X 136     -11.654 -17.857  25.716  1.00 10.65           C
ATOM    137  CA  TYR X 137     -10.326 -14.555  27.093  0.62 11.57           C
ATOM    138  CA  GLU X 138     -10.788 -15.501  30.724  1.00 12.62           C
ATOM    139  CA  GLU X 139      -8.918 -18.757  30.161  1.00 10.88           C
ATOM    140  CA  PHE X 140      -6.160 -16.859  28.445  0.53 10.57           C
ATOM    141  CA  VAL X 141      -5.744 -14.421  31.292  1.00 13.02           C
ATOM    142  CA  ARG X 142      -5.747 -17.125  33.938  0.48 16.92           C
ATOM    143  CA  MET X 143      -3.011 -18.901  32.234  0.73 17.91           C
ATOM    144  CA  MET X 144      -0.944 -15.858  31.649  1.00 23.30           C
ATOM    145  CA  VAL X 145      -1.138 -14.716  35.158  1.00 30.36           C
ATOM    146  CA  SER X 146      -1.106 -18.169  36.656  1.00 49.83           C
END
ATOM      1  CA  GLU X   1      24.652  -1.804  38.742  1.00 54.51           C
ATOM      2  CA  GLN X   2      21.679  -0.961  36.924  1.00 43.98           C
ATOM      3  CA  LEU X   3      21.981  -0.767  33.152  1.00 29.51           C
ATOM      4  CA  THR X   4      24.306  -1.712  30.457  1.00 23.38           C
ATOM      5  CA  GLU X   5      25.848   0.826  28.138  1.00 23.41           C
ATOM      6  CA  GLU X   6      23.635  -0.514  25.398  1.00 18.74           C
ATOM      7  CA  GLN X   7      20.519  -0.033  27.393  1.00 15.79           C
ATOM      8  CA  ILE X   8      21.488   3.506  28.182  0.60 16.16           C
ATOM      9  CA  ALA X   9      22.210   4.237  24.565  1.00 15.86           C
ATOM     10  CA  GLU X  10      18.769   2.943  23.826  0.44 14.66           C
ATOM     11  CA  PHE X  11      17.262   5.142  26.414  0.74 12.86           C
ATOM     12  CA  LYS X  12      19.280   8.097  25.173  0.60 10.51           C
ATOM     13  CA  GLU X  13      17.877   7.716  21.704  1.00 11.86           C
ATOM     14  CA  ALA X  14      14.379   7.725  23.146  1.00 11.89           C
ATOM     15  CA  PHE X  15      15.125  10.844  25.155  1.00  8.45           C
ATOM     16  CA  ALA X  16      16.479  12.569  22.079  1.00  9.18           C
ATOM     17  CA  LEU X  17      13.121  12.265  20.400  1.00 11.42           C
ATOM     18  CA  PHE X  18      11.722  14.510  23.051  1.00  8.68           C
ATOM     19  CA  ASP X  19      14.670  16.835  23.578  1.00  7.43           C
ATOM     20  CA  LYS X  20      14.315  18.466  20.173  1.00 12.02           C
ATOM     21  CA  ASP X  21      16.894  21.096  20.772  1.00  9.95           C
ATOM     22  CA  GLY X  22      19.457  18.934  22.497  1.00  9.50           C
ATOM     23  CA  ASP X  23      19.751  21.040  25.582  1.00  8.33           C
ATOM     24  CA  GLY X  24      19.573  18.188  28.005  1.00  7.50           C
ATOM     25  CA  THR X  25      16.099  18.955  29.214  1.00  7.23           C
ATOM     26  CA  ILE X  26      12.548  18.256  28.144  1.00  7.78           C
ATOM     27  CA  THR X  27      10.254  21.268  28.427  1.00  9.03           C
ATOM     28  CA  THR X  28       6.495  21.419  28.456  1.00 11.81           C
ATOM     29  CA  LYS X  29       6.738  22.669  24.882  1.00 14.05           C
ATOM     30  CA  GLU X  30       8.772  19.677  23.785  1.00  9.87           C
ATOM     31  CA  LEU X  31       6.608  17.229  25.601  1.00  9.76           C
ATOM     32  CA  GLY X  32       3.715  18.805  23.741  1.00  9.58           C
ATOM     33  CA  THR X  33       5.386  18.214  20.427  1.00  9.32           C
ATOM     34  CA  VAL X  34       5.603  14.588  21.245  1.00  9.59           C
ATOM     35  CA  MET X  35       2.073  14.184  22.412  0.61  9.67           C
ATOM     36  CA  ARG X  36       0.770  15.970  19.429  1.00  8.72           C
ATOM     37  CA  SER X  37       2.583  13.452  17.341  1.00 12.32           C
ATOM     38  CA  LEU X  38       0.643  10.814  19.141  0.53 15.72           C
ATOM     39  CA  GLY X  39      -2.740  12.374  18.614  1.00 12.21           C
ATOM     40  CA  GLN X  40      -3.316  14.418  21.686  1.00 10.24           C
ATOM     41  CA  ASN X  41      -3.252  18.149  21.739  1.00  7.42           C
ATOM     42  CA  PRO X  42      -2.790  18.918  25.346  0.63  8.37           C
ATOM     43  CA  THR X  43      -2.951  22.338  26.758  1.00  9.95           C
ATOM     44  CA  GLU X  44      -0.179  23.980  28.650  1.00 10.91           C
ATOM     45  CA  ALA X  45      -1.911  23.084  31.885  1.00 11.63           C
ATOM     46  CA  GLU X  46      -2.144  19.472  30.957  1.00  9.34           C
ATOM     47  CA  LEU X  47       1.480  19.465  29.908  1.00  8.88           C
ATOM     48  CA  GLN X  48       2.474  20.960  33.227  1.00  9.62           C
ATOM     49  CA  ASP X  49       0.807  18.189  35.091  1.00 10.37           C
ATOM     50  CA  MET X  50       2.633  15.656  32.982  1.00 10.93           C
ATOM     51  CA  ILE X  51       6.038  17.264  33.692  0.52  9.63           C
ATOM     52  CA  ASN X  52       5.200  17.608  37.338  1.00 10.19           C
ATOM     53  CA  GLU X  53       4.774  13.880  37.585  1.00 17.10           C
ATOM     54  CA  VAL X  54       8.318  13.417  36.316  0.44 15.60           C
ATOM     55  CA  ASP X  55      10.245  16.453  37.442  1.00 15.46           C
ATOM     56  CA  ALA X  56      11.702  15.506  40.708  1.00 13.59           C
ATOM     57  CA  ASP X  57      13.494  18.716  41.544  1.00 12.17           C
ATOM     58  CA  GLY X  58      10.715  20.991  40.435  1.00 16.07           C
ATOM     59  CA  ASN X  59      12.807  23.053  38.070  1.00 15.63           C
ATOM     60  CA  GLY X  60      10.158  22.809  35.437  1.00 11.82           C
ATOM     61  CA  THR X  61      11.938  20.477  33.064  1.00  8.43           C
ATOM     62  CA  ILE X  62      12.893  16.828  32.850  1.00  7.21           C
ATOM     63  CA  ASP X  63      16.566  15.915  32.677  1.00  7.73           C
ATOM     64  CA  PHE X  64      18.094  12.696  31.471  1.00  9.05           C
ATOM     65  CA  PRO X  65      18.499  11.096  34.881  1.00 11.62           C
ATOM     66  CA  GLU X  66      14.903  11.912  35.702  1.00  9.06           C
ATOM     67  CA  PHE X  67      13.781  10.565  32.356  0.59  9.62           C
ATOM     68  CA  LEU X  68      15.679   7.280  32.788  1.00 13.94           C
ATOM     69  CA  SER X  69      14.072   6.601  36.099  0.78 14.51           C
ATOM     70  CA  LEU X  70      10.457   7.250  35.056  0.53 12.64           C
ATOM     71  CA  MET X  71      10.764   5.634  31.649  0.67 14.57           C
ATOM     72  CA  ALA X  72      12.418   2.498  32.651  0.54 17.68           C
ATOM     73  CA  ARG X  73       9.614   1.892  35.080  0.51 16.59           C
ATOM     74  CA  LYS X  74       6.782   2.886  32.618  1.00 22.03           C
ATOM     75  CA  MET X  75       8.259   0.449  30.181  0.60 22.35           C
ATOM     76  CA  LYS X  76       8.045  -2.413  32.559  1.00 25.50           C
ATOM     77  CA  GLU X  77       4.472  -1.629  33.151  0.58 19.93           C
ATOM     78  CA  GLN X  78       3.761  -1.368  29.499  1.00 18.67           C
ATOM     79  CA  ASP X  79       5.545  -4.498  28.424  0.31 19.26           C
ATOM     80  CA  SER X  80       3.490  -6.593  30.789  0.46 21.04           C
ATOM     81  CA  GLU X  81       0.231  -5.278  29.553  0.56 18.44           C
ATOM     82  CA  GLU X  82       1.305  -5.378  25.920  1.00 17.69           C
ATOM     83  CA  GLU X  83       2.178  -9.002  26.144  1.00 21.94           C
ATOM     84  CA  LEU X  84      -1.331 -10.074  27.184  0.51 14.30           C
ATOM     85  CA  ILE X  85      -3.029  -7.894  24.693  1.00 13.46           C
ATOM     86  CA  GLU X  86      -0.910  -9.039  21.814  0.58 16.18           C
ATOM     87  CA  ALA X  87      -1.148 -12.694  22.679  1.00 16.77           C
ATOM     88  CA  PHE X  88      -4.903 -12.637  22.863  1.00 12.77           C
ATOM     89  CA  LYS X  89      -5.760 -10.753  19.671  0.51 11.05           C
ATOM     90  CA  VAL X  90      -3.410 -12.825  17.639  0.54 12.30           C
ATOM     91  CA  PHE X  91      -4.698 -16.157  18.919  0.61 11.45           C
ATOM     92  CA  ASP X  92      -8.214 -15.028  18.236  1.00 12.43           C
ATOM     93  CA  ARG X  93      -7.719 -14.855  14.493  1.00 15.05           C
ATOM     94  CA  ASP X  94     -11.362 -14.511  13.541  1.00 17.81           C
ATOM     95  CA  GLY X  95     -12.359 -12.282  16.446  1.00 21.74           C
ATOM     96  CA  ASN X  96     -15.196 -14.446  17.643  1.00 21.86           C
ATOM     97  CA  GLY X  97     -13.977 -14.512  21.213  1.00 18.47           C
ATOM     98  CA  LEU X  98     -12.872 -18.138  21.172  1.00 13.28           C
ATOM     99  CA  ILE X  99      -9.484 -19.398  20.136  0.90  9.81           C
ATOM    100  CA  SER X 100      -9.921 -22.711  18.351  1.00 10.27           C
ATOM    101  CA  ALA X 101      -7.415 -25.429  17.863  1.00 10.69           C
ATOM    102  CA  ALA X 102      -7.132 -24.486  14.210  1.00 11.64           C
ATOM    103  CA  GLU X 103      -6.485 -20.876  15.113  1.00  9.38           C
ATOM    104  CA  LEU X 104      -3.893 -21.779  17.667  1.00  9.41           C
ATOM    105  CA  ARG X 105      -2.057 -23.966  15.210  1.00  9.65           C
ATOM    106  CA  HIS X 106      -2.150 -21.266  12.609  0.34 10.82           C
ATOM    107  CA  VAL X 107      -0.724 -18.566  14.819  1.00 11.53           C
ATOM    108  CA  MET X 108       1.929 -20.818  16.365  1.00 10.52           C
ATOM    109  CA  THR X 109       3.296 -21.516  12.893  1.00 11.80           C
ATOM    110  CA  ASN X 110       3.643 -17.812  12.355  0.72 10.91           C
ATOM    111  CA  LEU X 111       5.321 -17.536  15.691  1.00 12.32           C
ATOM    112  CA  GLY X 112       7.890 -19.900  14.290  1.00 11.96           C
ATOM    113  CA  GLU X 113       6.614 -23.076  15.801  1.00 10.90           C
ATOM    114  CA  LYS X 114       5.378 -25.763  13.531  0.67 10.41           C
ATOM    115  CA  LEU X 115       3.287 -27.836  15.896  0.58  8.35           C
ATOM    116  CA  THR X 116       1.265 -30.938  15.511  1.00  8.53           C
ATOM    117  CA  ASP X 117      -2.347 -31.428  16.365  1.00  8.68           C
ATOM    118  CA  ASP X 118      -1.265 -33.407  19.393  0.34  8.53           C
ATOM    119  CA  GLU X 119       0.810 -30.535  20.652  1.00  9.37           C
ATOM    120  CA  VAL X 120      -1.835 -27.973  20.129  1.00  9.39           C
ATOM    121  CA  ASP X 121      -4.426 -30.148  21.744  1.00  9.65           C
ATOM    122  CA  GLU X 122      -2.290 -30.353  24.849  1.00 10.75           C
ATOM    123  CA  MET X 123      -1.977 -26.565  24.896  1.00 10.60           C
ATOM    124  CA  ILE X 124      -5.654 -26.225  24.832  0.61 11.16           C
ATOM    125  CA  ARG X 125      -6.331 -28.942  27.381  1.00 11.30           C
ATOM    126  CA  GLU X 126      -4.076 -27.130  29.825  1.00 13.24           C
ATOM    127  CA  ALA X 127      -6.110 -23.969  29.535  1.00 13.38           C
ATOM    128  CA  ASP X 128      -9.560 -25.360  28.914  1.00 11.01           C
ATOM    129  CA  ILE X 129     -11.684 -25.438  31.968  1.00 12.45           C
ATOM    130  CA  ASP X 130     -15.187 -25.788  30.606  1.00 14.06           C
ATOM    131  CA  GLY X 131     -14.139 -28.460  28.155  1.00 14.95           C
ATOM    132  CA  ASP X 132     -15.347 -26.773  25.006  1.00 14.21           C
ATOM    133  CA  GLY X 133     -12.102 -27.270  23.133  1.00 12.69           C
ATOM    134  CA  HIS X 134     -11.661 -23.584  22.790  1.00 10.74           C
ATOM    135  CA  ILE X 135      -9.917 -20.877  24.834  0.71  9.61           C
ATOM    136  CA  ASN X 136     -11.948 -17.861  25.799  1.00 10.65           C
ATOM    137  CA  TYR X 137     -10.459 -14.631  27.180  0.62 11.57           C
ATOM    138  CA  GLU X 138     -10.815 -15.608  30.816  1.00 12.62           C
ATOM    139  CA  GLU X 139      -9.081 -18.919  30.159  1.00 10.88           C
ATOM    140  CA  PHE X 140      -6.354 -17.106  28.299  0.53 10.57           C
ATOM    141  CA  VAL X 141      -5.700 -14.690  31.120  1.00 13.02           C
ATOM    142  CA  ARG X 142      -5.608 -17.400  33.750  0.48 16.92           C
ATOM    143  CA  MET X 143      -3.050 -19.253  31.855  0.73 17.91           C
ATOM    144  CA  MET X 144      -0.939 -16.283  31.106  1.00 23.30           C
ATOM    145  CA  VAL X 145      -0.749 -15.106  34.602  1.00 30.36           C
ATOM    146  CA  SER X 146      -0.683 -18.553  36.068  1.00 49.83           C
END
ATOM      1  CA  GLU X   1      21.622  -2.986  37.893  1.00 54.51           C
ATOM      2  CA  GLN X   2      19.467  -0.977  36.032  1.00 43.98           C
ATOM      3  CA  LEU X   3      20.354  -0.322  32.441  1.00 29.51           C
ATOM      4  CA  THR X   4      22.577  -1.472  29.754  1.00 23.38           C
ATOM      5  CA  GLU X   5      24.640   0.844  27.638  1.00 23.41           C
ATOM      6  CA  GLU X   6      22.377  -0.041  24.776  1.00 18.74           C
ATOM      7  CA  GLN X   7      19.290   0.745  26.690  1.00 15.79           C
ATOM      8  CA  ILE X   8      20.662   4.115  27.623  0.60 16.16           C
ATOM      9  CA  ALA X   9      21.523   4.901  24.067  1.00 15.86           C
ATOM     10  CA  GLU X  10      17.989   4.038  23.204  0.44 14.66           C
ATOM     11  CA  PHE X  11      16.624   6.240  25.858  0.74 12.86           C
ATOM     12  CA  LYS X  12      18.874   9.087  24.803  0.60 10.51           C
ATOM     13  CA  GLU X  13      17.465   9.009  21.325  1.00 11.86           C
ATOM     14  CA  ALA X  14      13.987   9.134  22.765  1.00 11.89           C
ATOM     15  CA  PHE X  15      14.908  12.048  24.980  1.00  8.45           C
ATOM     16  CA  ALA X  16      16.320  13.916  22.024  1.00  9.18           C
ATOM     17  CA  LEU X  17      12.955  13.953  20.342  1.00 11.42           C
ATOM     18  CA  PHE X  18      11.643  16.017  23.166  1.00  8.68           C
ATOM     19  CA  ASP X  19      14.744  18.083  23.853  1.00  7.43           C
ATOM     20  CA  LYS X  20      14.362  20.157  20.704  1.00 12.02           C
ATOM     21  CA  ASP X  21      17.046  22.603  21.539  1.00  9.95           C
ATOM     22  CA  GLY X  22      19.520  20.122  22.936  1.00  9.50           C
ATOM     23  CA  ASP X  23      19.981  21.857  26.221  1.00  8.33           C
ATOM     24  CA  GLY X  24      19.770  18.749  28.323  1.00  7.50           C
ATOM     25  CA  THR X  25      16.344  19.553  29.640  1.00  7.23           C
ATOM     26  CA  ILE X  26      12.759  19.064  28.563  1.00  7.78           C
ATOM     27  CA  THR X  27      10.574  22.117  29.135  1.00  9.03           C
ATOM     28  CA  THR X  28       6.832  22.417  29.322  1.00 11.81           C
ATOM     29  CA  LYS X  29       7.034  24.067  25.900  1.00 14.05           C
ATOM     30  CA  GLU X  30       8.904  21.108  24.458  1.00  9.87           C
ATOM     31  CA  LEU X  31       6.666  18.527  25.993  1.00  9.76           C
ATOM     32  CA  GLY X  32       3.808  20.474  24.426  1.00  9.58           C
ATOM     33  CA  THR X  33       5.387  20.318  21.009  1.00  9.32           C
ATOM     34  CA  VAL X  34       5.474  16.576  21.229  1.00  9.59           C
ATOM     35  CA  MET X  35       1.958  16.105  22.391  0.61  9.67           C
ATOM     36  CA  ARG X  36       0.659  18.402  19.755  1.00  8.72           C
ATOM     37  CA  SER X  37       2.404  16.238  17.236  1.00 12.32           C
ATOM     38  CA  LEU X  38       0.481  13.381  18.666  0.53 15.72           C
ATOM     39  CA  GLY X  39      -2.873  15.061  18.375  1.00 12.21           C
ATOM     40  CA  GLN X  40      -3.375  16.521  21.787  1.00 10.24           C
ATOM     41  CA  ASN X  41      -3.258  20.191  22.532  1.00  7.42           C
ATOM     42  CA  PRO X  42      -2.714  20.456  26.209  0.63  8.37           C
ATOM     43  CA  THR X  43      -2.673  23.750  27.919  1.00  9.95           C
ATOM     44  CA  GLU X  44       0.260  25.145  29.774  1.00 10.91           C
ATOM     45  CA  ALA X  45      -1.381  24.163  33.060  1.00 11.63           C
ATOM     46  CA  GLU X  46      -1.747  20.599  31.947  1.00  9.34           C
ATOM     47  CA  LEU X  47       1.836  20.506  30.745  1.00  8.88           C
ATOM     48  CA  GLN X  48       3.024  21.801  34.087  1.00  9.62           C
ATOM     49  CA  ASP X  49       1.297  19.041  35.912  1.00 10.37           C
ATOM     50  CA  MET X  50       3.007  16.527  33.695  1.00 10.93           C
ATOM     51  CA  ILE X  51       6.456  18.034  34.395  0.52  9.63           C
ATOM     52  CA  ASN X  52       5.731  18.299  38.068  1.00 10.19           C
ATOM     53  CA  GLU X  53       5.224  14.577  38.240  1.00 17.10           C
ATOM     54  CA  VAL X  54       8.688  14.028  36.827  0.44 15.60           C
ATOM     55  CA  ASP X  55      10.796  16.917  37.998  1.00 15.46           C
ATOM     56  CA  ALA X  56      12.283  15.756  41.183  1.00 13.59           C
ATOM     57  CA  ASP X  57      14.260  18.858  42.092  1.00 12.17           C
ATOM     58  CA  GLY X  58      11.545  21.302  41.104  1.00 16.07           C
ATOM     59  CA  ASN X  59      13.714  23.307  38.758  1.00 15.63           C
ATOM     60  CA  GLY X  60      10.948  23.402  36.218  1.00 11.82           C
ATOM     61  CA  THR X  61      12.418  21.050  33.660  1.00  8.43           C
ATOM     62  CA  ILE X  62      13.078  17.355  33.195  1.00  7.21           C
ATOM     63  CA  ASP X  63      16.674  16.216  32.829  1.00  7.73           C
ATOM     64  CA  PHE X  64      17.914  12.995  31.323  1.00  9.05           C
ATOM     65  CA  PRO X  65      18.249  11.086  34.588  1.00 11.62           C
ATOM     66  CA  GLU X  66      14.708  11.995  35.550  1.00  9.06           C
ATOM     67  CA  PHE X  67      13.471  10.933  32.138  0.59  9.62           C
ATOM     68  CA  LEU X  68      15.392   7.638  32.333  1.00 13.94           C
ATOM     69  CA  SER X  69      13.802   6.678  35.590  0.78 14.51           C
ATOM     70  CA  LEU X  70      10.158   7.219  34.585  0.53 12.64           C
ATOM     71  CA  MET X  71      10.582   5.851  31.081  0.67 14.57           C
ATOM     72  CA  ALA X  72      12.420   2.735  31.822  0.54 17.68           C
ATOM     73  CA  ARG X  73       9.668   1.761  34.189  0.51 16.59           C
ATOM     74  CA  LYS X  74       6.849   2.581  31.640  1.00 22.03           C
ATOM     75  CA  MET X  75       8.707   0.447  29.169  0.60 22.35           C
ATOM     76  CA  LYS X  76       8.742  -2.500  31.426  1.00 25.50           C
ATOM     77  CA  GLU X  77       5.084  -2.153  31.879  0.58 19.93           C
ATOM     78  CA  GLN X  78       4.454  -1.880  28.216  1.00 18.67           C
ATOM     79  CA  ASP X  79       6.520  -4.807  27.126  0.31 19.26           C
ATOM     80  CA  SER X  80       4.716  -7.071  29.513  0.46 21.04           C
ATOM     81  CA  GLU X  81       1.355  -6.025  28.355  0.56 18.44           C
ATOM     82  CA  GLU X  82       2.318  -6.204  24.720  1.00 17.69           C
ATOM     83  CA  GLU X  83       3.387  -9.753  25.063  1.00 21.94           C
ATOM     84  CA  LEU X  84       0.016 -10.910  26.372  0.51 14.30           C
ATOM     85  CA  ILE X  85      -1.906  -9.003  23.837  1.00 13.46           C
ATOM     86  CA  GLU X  86       0.083 -10.300  20.965  0.58 16.18           C
ATOM     87  CA  ALA X  87      -0.100 -13.869  22.085  1.00 16.77           C
ATOM     88  CA  PHE X  88      -3.834 -13.776  22.407  1.00 12.77           C
ATOM     89  CA  LYS X  89      -4.740 -12.071  19.132  0.51 11.05           C
ATOM     90  CA  VAL X  90      -2.549 -14.369  17.171  0.54 12.30           C
ATOM     91  CA  PHE X  91      -4.000 -17.549  18.629  0.61 11.45           C
ATOM     92  CA  ASP X  92      -7.448 -16.265  17.909  1.00 12.43           C
ATOM     93  CA  ARG X  93      -6.987 -16.212  14.163  1.00 15.05           C
ATOM     94  CA  ASP X  94     -10.577 -15.613  13.171  1.00 17.81           C
ATOM     95  CA  GLY X  95     -11.387 -13.165  15.961  1.00 21.74           C
ATOM     96  CA  ASN X  96     -14.363 -15.011  17.318  1.00 21.86           C
ATOM     97  CA  GLY X  97     -13.090 -14.919  20.859  1.00 18.47           C
ATOM     98  CA  LEU X  98     -12.372 -18.641  21.020  1.00 13.28           C
ATOM     99  CA  ILE X  99      -9.077 -20.238  20.171  0.90  9.81           C
ATOM    100  CA  SER X 100     -10.012 -23.537  18.553  1.00 10.27           C
ATOM    101  CA  ALA X 101      -7.867 -26.552  18.107  1.00 10.69           C
ATOM    102  CA  ALA X 102      -7.680 -25.840  14.409  1.00 11.64           C
ATOM    103  CA  GLU X 103      -6.567 -22.293  15.046  1.00  9.38           C
ATOM    104  CA  LEU X 104      -3.968 -23.319  17.529  1.00  9.41           C
ATOM    105  CA  ARG X 105      -2.547 -25.872  15.160  1.00  9.65           C
ATOM    106  CA  HIS X 106      -2.490 -23.400  12.356  0.34 10.82           C
ATOM    107  CA  VAL X 107      -0.642 -20.738  14.282  1.00 11.53           C
ATOM    108  CA  MET X 108       1.851 -23.128  15.879  1.00 10.52           C
ATOM    109  CA  THR X 109       2.944 -24.241  12.431  1.00 11.80           C
ATOM    110  CA  ASN X 110       3.600 -20.641  11.581  0.72 10.91           C
ATOM    111  CA  LEU X 111       5.553 -20.278  14.731  1.00 12.32           C
ATOM    112  CA  GLY X 112       7.709 -23.056  13.408  1.00 11.96           C
ATOM    113  CA  GLU X 113       6.228 -25.919  15.325  1.00 10.90           C
ATOM    114  CA  LYS X 114       4.583 -28.645  13.368  0.67 10.41           C
ATOM    115  CA  LEU X 115       2.377 -30.189  16.026  0.58  8.35           C
ATOM    116  CA  THR X 116      -0.080 -33.013  16.033  1.00  8.53           C
ATOM    117  CA  ASP X 117      -3.676 -32.899  17.063  1.00  8.68           C
ATOM    118  CA  ASP X 118      -2.734 -34.770  20.198  0.34  8.53           C
ATOM    119  CA  GLU X 119      -0.163 -32.139  21.081  1.00  9.37           C
ATOM    120  CA  VAL X 120      -2.462 -29.250  20.527  1.00  9.39           C
ATOM    121  CA  ASP X 121      -5.231 -30.939  22.409  1.00  9.65           C
ATOM    122  CA  GLU X 122      -3.002 -31.248  25.441  1.00 10.75           C
ATOM    123  CA  MET X 123      -2.199 -27.523  25.256  1.00 10.60           C
ATOM    124  CA  ILE X 124      -5.811 -26.712  25.279  0.61 11.16           C
ATOM    125  CA  ARG X 125      -6.671 -29.161  28.036  1.00 11.30           C
ATOM    126  CA  GLU X 126      -4.193 -27.408  30.297  1.00 13.24           C
ATOM    127  CA  ALA X 127      -5.980 -24.112  29.882  1.00 13.38           C
ATOM    128  CA  ASP X 128      -9.509 -25.353  29.415  1.00 11.01           C
ATOM    129  CA  ILE X 129     -11.682 -24.998  32.431  1.00 12.45           C
ATOM    130  CA  ASP X 130     -15.172 -25.264  31.028  1.00 14.06           C
ATOM    131  CA  GLY X 131     -14.236 -28.271  28.949  1.00 14.95           C
ATOM    132  CA  ASP X 132     -15.414 -26.872  25.649  1.00 14.21           C
ATOM    133  CA  GLY X 133     -12.199 -27.739  23.849  1.00 12.69           C
ATOM    134  CA  HIS X 134     -11.591 -24.130  23.118  1.00 10.74           C
ATOM    135  CA  ILE X 135      -9.800 -21.290  24.920  0.71  9.61           C
ATOM    136  CA  ASN X 136     -11.881 -18.262  25.690  1.00 10.65           C
ATOM    137  CA  TYR X 137     -10.408 -14.965  26.891  0.62 11.57           C
ATOM    138  CA  GLU X 138     -10.988 -15.663  30.549  1.00 12.62           C
ATOM    139  CA  GLU X 139      -9.258 -18.986  30.189  1.00 10.88           C
ATOM    140  CA  PHE X 140      -6.427 -17.318  28.386  0.53 10.57           C
ATOM    141  CA  VAL X 141      -5.895 -14.730  31.070  1.00 13.02           C
ATOM    142  CA  ARG X 142      -5.969 -17.258  33.843  0.48 16.92           C
ATOM    143  CA  MET X 143      -3.369 -19.221  32.188  0.73 17.91           C
ATOM    144  CA  MET X 144      -1.218 -16.310  31.475  1.00 23.30           C
ATOM    145  CA  VAL X 145      -1.299 -14.944  34.892  1.00 30.36           C
ATOM    146  CA  SER X 146      -1.345 -18.235  36.606  1.00 49.83           C
END
ATOM      1  CA  GLU X   1      20.708  -4.544  35.689  1.00 54.51           C
ATOM      2  CA  GLN X   2      18.617  -2.245  34.057  1.00 43.98           C
ATOM      3  CA  LEU X   3      19.915  -0.656  30.841  1.00 29.51           C
ATOM      4  CA  THR X   4      22.567  -1.045  28.303  1.00 23.38           C
ATOM      5  CA  GLU X   5      24.391   1.865  26.752  1.00 23.41           C
ATOM      6  CA  GLU X   6      22.600   1.028  23.550  1.00 18.74           C
ATOM      7  CA  GLN X   7      19.240   1.151  25.181  1.00 15.79           C
ATOM      8  CA  ILE X   8      20.009   4.542  26.592  0.60 16.16           C
ATOM      9  CA  ALA X   9      21.099   5.803  23.237  1.00 15.86           C
ATOM     10  CA  GLU X  10      17.791   4.604  21.934  0.44 14.66           C
ATOM     11  CA  PHE X  11      15.987   6.350  24.676  0.74 12.86           C
ATOM     12  CA  LYS X  12      17.940   9.526  24.012  0.60 10.51           C
ATOM     13  CA  GLU X  13      16.778   9.569  20.440  1.00 11.86           C
ATOM     14  CA  ALA X  14      13.207   9.329  21.643  1.00 11.89           C
ATOM     15  CA  PHE X  15      13.838  12.126  24.119  1.00  8.45           C
ATOM     16  CA  ALA X  16      15.223  14.285  21.348  1.00  9.18           C
ATOM     17  CA  LEU X  17      11.868  14.320  19.643  1.00 11.42           C
ATOM     18  CA  PHE X  18      10.577  16.247  22.574  1.00  8.68           C
ATOM     19  CA  ASP X  19      13.731  18.260  23.190  1.00  7.43           C
ATOM     20  CA  LYS X  20      13.250  20.495  20.160  1.00 12.02           C
ATOM     21  CA  ASP X  21      16.130  22.758  20.840  1.00  9.95           C
ATOM     22  CA  GLY X  22      18.611  20.101  21.862  1.00  9.50           C
ATOM     23  CA  ASP X  23      19.506  21.671  25.163  1.00  8.33           C
ATOM     24  CA  GLY X  24      19.316  18.489  27.171  1.00  7.50           C
ATOM     25  CA  THR X  25      16.078  19.347  28.862  1.00  7.23           C
ATOM     26  CA  ILE X  26      12.390  19.111  28.126  1.00  7.78           C
ATOM     27  CA  THR X  27      10.512  22.288  28.975  1.00  9.03           C
ATOM     28  CA  THR X  28       6.859  22.847  29.606  1.00 11.81           C
ATOM     29  CA  LYS X  29       6.740  24.421  26.146  1.00 14.05           C
ATOM     30  CA  GLU X  30       8.176  21.333  24.504  1.00  9.87           C
ATOM     31  CA  LEU X  31       5.991  18.937  26.364  1.00  9.76           C
ATOM     32  CA  GLY X  32       3.122  21.143  25.237  1.00  9.58           C
ATOM     33  CA  THR X  33       4.172  20.842  21.622  1.00  9.32           C
ATOM     34  CA  VAL X  34       3.859  17.121  21.843  1.00  9.59           C
ATOM     35  CA  MET X  35       0.504  17.133  23.475  0.61  9.67           C
ATOM     36  CA  ARG X  36      -0.785  19.637  21.033  1.00  8.72           C
ATOM     37  CA  SER X  37       0.200  17.285  18.277  1.00 12.32           C
ATOM     38  CA  LEU X  38      -1.934  14.748  19.999  0.53 15.72           C
ATOM     39  CA  GLY X  39      -4.970  16.941  20.180  1.00 12.21           C
ATOM     40  CA  GLN X  40      -4.754  18.438  23.610  1.00 10.24           C
ATOM     41  CA  ASN X  41      -3.943  22.011  24.308  1.00  7.42           C
ATOM     42  CA  PRO X  42      -2.981  22.198  27.890  0.63  8.37           C
ATOM     43  CA  THR X  43      -2.306  25.394  29.613  1.00  9.95           C
ATOM     44  CA  GLU X  44       1.019  26.315  31.044  1.00 10.91           C
ATOM     45  CA  ALA X  45      -0.276  25.508  34.508  1.00 11.63           C
ATOM     46  CA  GLU X  46      -1.322  22.086  33.438  1.00  9.34           C
ATOM     47  CA  LEU X  47       2.002  21.493  31.777  1.00  8.88           C
ATOM     48  CA  GLN X  48       3.810  22.522  34.918  1.00  9.62           C
ATOM     49  CA  ASP X  49       2.005  19.985  36.958  1.00 10.37           C
ATOM     50  CA  MET X  50       2.999  17.345  34.482  1.00 10.93           C
ATOM     51  CA  ILE X  51       6.690  18.326  34.649  0.52  9.63           C
ATOM     52  CA  ASN X  52       6.596  18.569  38.388  1.00 10.19           C
ATOM     53  CA  GLU X  53       5.679  14.926  38.598  1.00 17.10           C
ATOM     54  CA  VAL X  54       8.834  14.007  36.718  0.44 15.60           C
ATOM     55  CA  ASP X  55      11.305  16.687  37.668  1.00 15.46           C
ATOM     56  CA  ALA X  56      13.300  15.228  40.433  1.00 13.59           C
ATOM     57  CA  ASP X  57      15.673  18.115  41.048  1.00 12.17           C
ATOM     58  CA  GLY X  58      13.050  20.820  40.758  1.00 16.07           C
ATOM     59  CA  ASN X  59      14.927  22.836  38.172  1.00 15.63           C
ATOM     60  CA  GLY X  60      11.768  23.223  36.156  1.00 11.82           C
ATOM     61  CA  THR X  61      12.656  20.907  33.312  1.00  8.43           C
ATOM     62  CA  ILE X  62      13.047  17.201  32.661  1.00  7.21           C
ATOM     63  CA  ASP X  63      16.531  15.906  31.943  1.00  7.73           C
ATOM     64  CA  PHE X  64      17.528  12.667  30.309  1.00  9.05           C
ATOM     65  CA  PRO X  65      17.965  10.717  33.533  1.00 11.62           C
ATOM     66  CA  GLU X  66      14.547  11.804  34.725  1.00  9.06           C
ATOM     67  CA  PHE X  67      13.043  10.790  31.407  0.59  9.62           C
ATOM     68  CA  LEU X  68      14.839   7.425  31.463  1.00 13.94           C
ATOM     69  CA  SER X  69      13.435   6.557  34.824  0.78 14.51           C
ATOM     70  CA  LEU X  70       9.774   7.268  33.981  0.53 12.64           C
ATOM     71  CA  MET X  71       9.964   5.774  30.509  0.67 14.57           C
ATOM     72  CA  ALA X  72      11.740   2.641  31.295  0.54 17.68           C
ATOM     73  CA  ARG X  73       9.053   1.843  33.810  0.51 16.59           C
ATOM     74  CA  LYS X  74       6.149   2.653  31.360  1.00 22.03           C
ATOM     75  CA  MET X  75       7.877   0.372  28.928  0.60 22.35           C
ATOM     76  CA  LYS X  76       7.937  -2.483  31.316  1.00 25.50           C
ATOM     77  CA  GLU X  77       4.290  -2.110  31.818  0.58 19.93           C
ATOM     78  CA  GLN X  78       3.654  -2.025  28.147  1.00 18.67           C
ATOM     79  CA  ASP X  79       5.815  -4.955  27.276  0.31 19.26           C
ATOM     80  CA  SER X  80       3.937  -7.140  29.667  0.46 21.04           C
ATOM     81  CA  GLU X  81       0.658  -6.264  28.185  0.56 18.44           C
ATOM     82  CA  GLU X  82       1.978  -6.514  24.656  1.00 17.69           C
ATOM     83  CA  GLU X  83       3.165  -9.989  25.258  1.00 21.94           C
ATOM     84  CA  LEU X  84      -0.302 -11.211  26.184  0.51 14.30           C
ATOM     85  CA  ILE X  85      -1.898  -9.463  23.337  1.00 13.46           C
ATOM     86  CA  GLU X  86       0.538 -10.814  20.843  0.58 16.18           C
ATOM     87  CA  ALA X  87       0.307 -14.340  22.114  1.00 16.77           C
ATOM     88  CA  PHE X  88      -3.437 -14.369  21.849  1.00 12.77           C
ATOM     89  CA  LYS X  89      -3.827 -12.856  18.384  0.51 11.05           C
ATOM     90  CA  VAL X  90      -1.288 -15.183  16.963  0.54 12.30           C
ATOM     91  CA  PHE X  91      -2.913 -18.299  18.383  0.61 11.45           C
ATOM     92  CA  ASP X  92      -6.216 -17.105  17.069  1.00 12.43           C
ATOM     93  CA  ARG X  93      -5.221 -17.420  13.454  1.00 15.05           C
ATOM     94  CA  ASP X  94      -8.611 -16.753  11.945  1.00 17.81           C
ATOM     95  CA  GLY X  95      -9.658 -14.035  14.358  1.00 21.74           C
ATOM     96  CA  ASN X  96     -12.837 -15.664  15.515  1.00 21.86           C
ATOM     97  CA  GLY X  97     -12.041 -15.211  19.170  1.00 18.47           C
ATOM     98  CA  LEU X  98     -11.536 -18.909  19.823  1.00 13.28           C
ATOM     99  CA  ILE X  99      -8.265 -20.729  19.588  0.90  9.81           C
ATOM    100  CA  SER X 100      -9.038 -24.176  18.214  1.00 10.27           C
ATOM    101  CA  ALA X 101      -6.940 -27.241  18.386  1.00 10.69           C
ATOM    102  CA  ALA X 102      -6.130 -26.866  14.730  1.00 11.64           C
ATOM    103  CA  GLU X 103      -4.965 -23.311  15.227  1.00  9.38           C
ATOM    104  CA  LEU X 104      -2.925 -24.219  18.222  1.00  9.41           C
ATOM    105  CA  ARG X 105      -1.173 -27.006  16.409  1.00  9.65           C
ATOM    106  CA  HIS X 106      -0.399 -24.736  13.545  0.34 10.82           C
ATOM    107  CA  VAL X 107       1.146 -22.050  15.684  1.00 11.53           C
ATOM    108  CA  MET X 108       3.076 -24.478  17.874  1.00 10.52           C
ATOM    109  CA  THR X 109       4.855 -25.801  14.816  1.00 11.80           C
ATOM    110  CA  ASN X 110       5.923 -22.286  14.051  0.72 10.91           C
ATOM    111  CA  LEU X 111       7.123 -21.883  17.553  1.00 12.32           C
ATOM    112  CA  GLY X 112       9.355 -24.812  16.823  1.00 11.96           C
ATOM    113  CA  GLU X 113       7.305 -27.529  18.376  1.00 10.90           C
ATOM    114  CA  LYS X 114       5.971 -30.248  16.200  0.67 10.41           C
ATOM    115  CA  LEU X 115       3.241 -31.551  18.461  0.58  8.35           C
ATOM    116  CA  THR X 116       0.625 -34.205  18.127  1.00  8.53           C
ATOM    117  CA  ASP X 117      -3.072 -33.806  18.465  1.00  8.68           C
ATOM    118  CA  ASP X 118      -2.845 -35.505  21.826  0.34  8.53           C
ATOM    119  CA  GLU X 119      -0.299 -32.959  23.001  1.00  9.37           C
ATOM    120  CA  VAL X 120      -2.232 -30.009  21.785  1.00  9.39           C
ATOM    121  CA  ASP X 121      -5.415 -31.307  23.276  1.00  9.65           C
ATOM    122  CA  GLU X 122      -3.785 -31.452  26.668  1.00 10.75           C
ATOM    123  CA  MET X 123      -2.607 -27.831  26.324  1.00 10.60           C
ATOM    124  CA  ILE X 124      -6.079 -26.735  25.689  0.61 11.16           C
ATOM    125  CA  ARG X 125      -7.533 -28.819  28.486  1.00 11.30           C
ATOM    126  CA  GLU X 126      -5.209 -27.055  30.899  1.00 13.24           C
ATOM    127  CA  ALA X 127      -6.597 -23.680  29.969  1.00 13.38           C
ATOM    128  CA  ASP X 128     -10.133 -24.658  29.147  1.00 11.01           C
ATOM    129  CA  ILE X 129     -12.538 -23.736  31.849  1.00 12.45           C
ATOM    130  CA  ASP X 130     -15.890 -23.841  30.141  1.00 14.06           C
ATOM    131  CA  GLY X 131     -15.105 -27.120  28.449  1.00 14.95           C
ATOM    132  CA  ASP X 132     -15.678 -26.026  24.901  1.00 14.21           C
ATOM    133  CA  GLY X 133     -12.418 -27.442  23.623  1.00 12.69           C
ATOM    134  CA  HIS X 134     -11.319 -24.053  22.536  1.00 10.74           C
ATOM    135  CA  ILE X 135      -9.523 -21.175  24.276  0.71  9.61           C
ATOM    136  CA  ASN X 136     -11.394 -17.923  24.439  1.00 10.65           C
ATOM    137  CA  TYR X 137      -9.789 -14.630  25.484  0.62 11.57           C
ATOM    138  CA  GLU X 138     -10.794 -14.870  29.107  1.00 12.62           C
ATOM    139  CA  GLU X 139      -9.310 -18.337  29.345  1.00 10.88           C
ATOM    140  CA  PHE X 140      -6.189 -17.062  27.706  0.53 10.57           C
ATOM    141  CA  VAL X 141      -5.780 -14.241  30.169  1.00 13.02           C
ATOM    142  CA  ARG X 142      -6.390 -16.453  33.167  0.48 16.92           C
ATOM    143  CA  MET X 143      -3.771 -18.784  32.068  0.73 17.91           C
ATOM    144  CA  MET X 144      -1.288 -16.136  31.284  1.00 23.30           C
ATOM    145  CA  VAL X 145      -1.625 -14.366  34.517  1.00 30.36           C
ATOM    146  CA  SER X 146      -2.135 -17.460  36.571  1.00 49.83           C
END
ATOM      1  CA  GLU X   1      21.187  -6.325  32.623  1.00 54.51           C
ATOM      2  CA  GLN X   2      19.096  -3.717  31.606  1.00 43.98           C
ATOM      3  CA  LEU X   3      20.023  -1.789  28.491  1.00 29.51           C
ATOM      4  CA  THR X   4      22.256  -1.925  25.610  1.00 23.38           C
ATOM      5  CA  GLU X   5      24.093   1.038  24.226  1.00 23.41           C
ATOM      6  CA  GLU X   6      21.764   0.924  21.285  1.00 18.74           C
ATOM      7  CA  GLN X   7      18.762   1.104  23.458  1.00 15.79           C
ATOM      8  CA  ILE X   8      20.157   4.107  25.184  0.60 16.16           C
ATOM      9  CA  ALA X   9      20.844   5.750  21.883  1.00 15.86           C
ATOM     10  CA  GLU X  10      17.278   5.068  20.994  0.44 14.66           C
ATOM     11  CA  PHE X  11      16.079   6.647  24.123  0.74 12.86           C
ATOM     12  CA  LYS X  12      18.229   9.686  23.533  0.60 10.51           C
ATOM     13  CA  GLU X  13      16.718  10.145  20.119  1.00 11.86           C
ATOM     14  CA  ALA X  14      13.287   9.942  21.667  1.00 11.89           C
ATOM     15  CA  PHE X  15      14.205  12.558  24.241  1.00  8.45           C
ATOM     16  CA  ALA X  16      15.446  14.811  21.484  1.00  9.18           C
ATOM     17  CA  LEU X  17      12.068  14.784  19.823  1.00 11.42           C
ATOM     18  CA  PHE X  18      10.720  16.563  22.828  1.00  8.68           C
ATOM     19  CA  ASP X  19      13.713  18.783  23.530  1.00  7.43           C
ATOM     20  CA  LYS X  20      13.057  21.011  20.535  1.00 12.02           C
ATOM     21  CA  ASP X  21      15.651  23.558  21.368  1.00  9.95           C
ATOM     22  CA  GLY X  22      18.350  21.162  22.439  1.00  9.50           C
ATOM     23  CA  ASP X  23      18.797  22.725  25.833  1.00  8.33           C
ATOM     24  CA  GLY X  24      18.923  19.485  27.752  1.00  7.50           C
ATOM     25  CA  THR X  25      15.513  19.926  29.286  1.00  7.23           C
ATOM     26  CA  ILE X  26      11.902  19.292  28.395  1.00  7.78           C
ATOM     27  CA  THR X  27       9.564  22.113  29.372  1.00  9.03           C
ATOM     28  CA  THR X  28       5.824  22.076  29.769  1.00 11.81           C
ATOM     29  CA  LYS X  29       5.699  24.006  26.491  1.00 14.05           C
ATOM     30  CA  GLU X  30       7.693  21.364  24.650  1.00  9.87           C
ATOM     31  CA  LEU X  31       5.763  18.505  26.096  1.00  9.76           C
ATOM     32  CA  GLY X  32       2.660  20.343  24.923  1.00  9.58           C
ATOM     33  CA  THR X  33       3.967  20.547  21.387  1.00  9.32           C
ATOM     34  CA  VAL X  34       4.340  16.820  21.309  1.00  9.59           C
ATOM     35  CA  MET X  35       0.957  16.057  22.690  0.61  9.67           C
ATOM     36  CA  ARG X  36      -0.674  18.448  20.332  1.00  8.72           C
ATOM     37  CA  SER X  37       0.972  16.573  17.516  1.00 12.32           C
ATOM     38  CA  LEU X  38      -0.703  13.493  18.818  0.53 15.72           C
ATOM     39  CA  GLY X  39      -4.173  14.973  18.965  1.00 12.21           C
ATOM     40  CA  GLN X  40      -4.441  16.213  22.500  1.00 10.24           C
ATOM     41  CA  ASN X  41      -4.491  19.860  23.398  1.00  7.42           C
ATOM     42  CA  PRO X  42      -3.727  20.005  27.049  0.63  8.37           C
ATOM     43  CA  THR X  43      -3.684  23.182  28.957  1.00  9.95           C
ATOM     44  CA  GLU X  44      -0.671  24.521  30.716  1.00 10.91           C
ATOM     45  CA  ALA X  45      -2.092  23.332  34.036  1.00 11.63           C
ATOM     46  CA  GLU X  46      -2.481  19.849  32.728  1.00  9.34           C
ATOM     47  CA  LEU X  47       1.017  19.881  31.310  1.00  8.88           C
ATOM     48  CA  GLN X  48       2.407  20.950  34.652  1.00  9.62           C
ATOM     49  CA  ASP X  49       0.853  18.040  36.389  1.00 10.37           C
ATOM     50  CA  MET X  50       2.376  15.746  33.817  1.00 10.93           C
ATOM     51  CA  ILE X  51       5.875  17.225  34.311  0.52  9.63           C
ATOM     52  CA  ASN X  52       5.493  17.153  38.045  1.00 10.19           C
ATOM     53  CA  GLU X  53       5.085  13.420  37.910  1.00 17.10           C
ATOM     54  CA  VAL X  54       8.443  13.082  36.177  0.44 15.60           C
ATOM     55  CA  ASP X  55      10.448  15.967  37.530  1.00 15.46           C
ATOM     56  CA  ALA X  56      12.091  14.572  40.531  1.00 13.59           C
ATOM     57  CA  ASP X  57      13.856  17.676  41.775  1.00 12.17           C
ATOM     58  CA  GLY X  58      10.943  19.989  41.167  1.00 16.07           C
ATOM     59  CA  ASN X  59      12.898  22.419  39.022  1.00 15.63           C
ATOM     60  CA  GLY X  60      10.074  22.556  36.536  1.00 11.82           C
ATOM     61  CA  THR X  61      11.691  20.676  33.687  1.00  8.43           C
ATOM     62  CA  ILE X  62      12.672  17.135  32.796  1.00  7.21           C
ATOM     63  CA  ASP X  63      16.346  16.408  32.210  1.00  7.73           C
ATOM     64  CA  PHE X  64      17.892  13.398  30.564  1.00  9.05           C
ATOM     65  CA  PRO X  65      18.561  11.475  33.761  1.00 11.62           C
ATOM     66  CA  GLU X  66      14.999  12.019  34.892  1.00  9.06           C
ATOM     67  CA  PHE X  67      13.716  10.925  31.510  0.59  9.62           C
ATOM     68  CA  LEU X  68      15.861   7.769  31.552  1.00 13.94           C
ATOM     69  CA  SER X  69      14.524   6.759  34.903  0.78 14.51           C
ATOM     70  CA  LEU X  70      10.819   7.164  34.051  0.53 12.64           C
ATOM     71  CA  MET X  71      11.179   5.705  30.578  0.67 14.57           C
ATOM     72  CA  ALA X  72      13.107   2.695  31.512  0.54 17.68           C
ATOM     73  CA  ARG X  73      10.380   1.848  33.974  0.51 16.59           C
ATOM     74  CA  LYS X  74       7.569   2.513  31.373  1.00 22.03           C
ATOM     75  CA  MET X  75       9.431   0.193  29.074  0.60 22.35           C
ATOM     76  CA  LYS X  76       9.412  -2.603  31.542  1.00 25.50           C
ATOM     77  CA  GLU X  77       5.730  -2.239  31.809  0.58 19.93           C
ATOM     78  CA  GLN X  78       5.359  -2.181  28.093  1.00 18.67           C
ATOM     79  CA  ASP X  79       7.508  -5.187  27.469  0.31 19.26           C
ATOM     80  CA  SER X  80       5.382  -7.260  29.764  0.46 21.04           C
ATOM     81  CA  GLU X  81       2.238  -6.308  28.020  0.56 18.44           C
ATOM     82  CA  GLU X  82       3.820  -6.786  24.616  1.00 17.69           C
ATOM     83  CA  GLU X  83       4.697 -10.307  25.453  1.00 21.94           C
ATOM     84  CA  LEU X  84       1.068 -11.249  26.108  0.51 14.30           C
ATOM     85  CA  ILE X  85      -0.142  -9.526  23.050  1.00 13.46           C
ATOM     86  CA  GLU X  86       2.379 -11.224  20.870  0.58 16.18           C
ATOM     87  CA  ALA X  87       1.682 -14.620  22.312  1.00 16.77           C
ATOM     88  CA  PHE X  88      -2.008 -14.282  21.688  1.00 12.77           C
ATOM     89  CA  LYS X  89      -1.848 -13.085  18.082  0.51 11.05           C
ATOM     90  CA  VAL X  90       0.518 -15.828  17.185  0.54 12.30           C
ATOM     91  CA  PHE X  91      -1.651 -18.523  18.715  0.61 11.45           C
ATOM     92  CA  ASP X  92      -4.575 -17.180  16.795  1.00 12.43           C
ATOM     93  CA  ARG X  93      -3.122 -18.092  13.454  1.00 15.05           C
ATOM     94  CA  ASP X  94      -6.105 -17.238  11.331  1.00 17.81           C
ATOM     95  CA  GLY X  95      -7.087 -14.110  13.209  1.00 21.74           C
ATOM     96  CA  ASN X  96     -10.622 -15.131  13.933  1.00 21.86           C
ATOM     97  CA  GLY X  97     -10.343 -14.373  17.595  1.00 18.47           C
ATOM     98  CA  LEU X  98     -10.439 -17.992  18.649  1.00 13.28           C
ATOM     99  CA  ILE X  99      -7.444 -20.176  19.183  0.90  9.81           C
ATOM    100  CA  SER X 100      -8.378 -23.674  18.120  1.00 10.27           C
ATOM    101  CA  ALA X 101      -6.761 -26.846  19.154  1.00 10.69           C
ATOM    102  CA  ALA X 102      -5.233 -27.179  15.744  1.00 11.64           C
ATOM    103  CA  GLU X 103      -3.785 -23.722  15.919  1.00  9.38           C
ATOM    104  CA  LEU X 104      -2.420 -24.288  19.340  1.00  9.41           C
ATOM    105  CA  ARG X 105      -0.722 -27.470  18.304  1.00  9.65           C
ATOM    106  CA  HIS X 106       0.764 -25.867  15.311  0.34 10.82           C
ATOM    107  CA  VAL X 107       2.267 -23.011  17.202  1.00 11.53           C
ATOM    108  CA  MET X 108       3.529 -25.123  20.066  1.00 10.52           C
ATOM    109  CA  THR X 109       5.539 -27.221  17.651  1.00 11.80           C
ATOM    110  CA  ASN X 110       7.161 -24.107  16.423  0.72 10.91           C
ATOM    111  CA  LEU X 111       7.868 -23.122  19.924  1.00 12.32           C
ATOM    112  CA  GLY X 112       9.753 -26.342  20.158  1.00 11.96           C
ATOM    113  CA  GLU X 113       7.144 -28.385  21.836  1.00 10.90           C
ATOM    114  CA  LYS X 114       5.810 -31.319  20.041  0.67 10.41           C
ATOM    115  CA  LEU X 115       2.558 -31.903  21.843  0.58  8.35           C
ATOM    116  CA  THR X 116      -0.264 -34.256  21.302  1.00  8.53           C
ATOM    117  CA  ASP X 117      -3.870 -33.411  20.776  1.00  8.68           C
ATOM    118  CA  ASP X 118      -4.564 -34.660  24.236  0.34  8.53           C
ATOM    119  CA  GLU X 119      -1.978 -32.329  25.657  1.00  9.37           C
ATOM    120  CA  VAL X 120      -3.224 -29.365  23.815  1.00  9.39           C
ATOM    121  CA  ASP X 121      -6.772 -30.134  24.726  1.00  9.65           C
ATOM    122  CA  GLU X 122      -5.844 -30.066  28.359  1.00 10.75           C
ATOM    123  CA  MET X 123      -4.229 -26.665  27.895  1.00 10.60           C
ATOM    124  CA  ILE X 124      -7.347 -25.353  26.424  0.61 11.16           C
ATOM    125  CA  ARG X 125      -9.578 -26.875  29.048  1.00 11.30           C
ATOM    126  CA  GLU X 126      -7.605 -25.059  31.686  1.00 13.24           C
ATOM    127  CA  ALA X 127      -8.392 -21.763  30.118  1.00 13.38           C
ATOM    128  CA  ASP X 128     -11.764 -22.437  28.600  1.00 11.01           C
ATOM    129  CA  ILE X 129     -14.551 -20.875  30.464  1.00 12.45           C
ATOM    130  CA  ASP X 130     -17.386 -20.979  27.997  1.00 14.06           C
ATOM    131  CA  GLY X 131     -16.632 -24.510  27.056  1.00 14.95           C
ATOM    132  CA  ASP X 132     -16.348 -24.002  23.365  1.00 14.21           C
ATOM    133  CA  GLY X 133     -13.079 -25.839  23.058  1.00 12.69           C
ATOM    134  CA  HIS X 134     -11.358 -22.791  21.847  1.00 10.74           C
ATOM    135  CA  ILE X 135      -9.571 -19.932  23.585  0.71  9.61           C
ATOM    136  CA  ASN X 136     -10.952 -16.502  23.044  1.00 10.65           C
ATOM    137  CA  TYR X 137      -9.086 -13.315  23.884  0.62 11.57           C
ATOM    138  CA  GLU X 138     -10.702 -12.862  27.236  1.00 12.62           C
ATOM    139  CA  GLU X 139      -9.864 -16.410  28.115  1.00 10.88           C
ATOM    140  CA  PHE X 140      -6.353 -15.827  26.985  0.53 10.57           C
ATOM    141  CA  VAL X 141      -5.925 -12.762  29.094  1.00 13.02           C
ATOM    142  CA  ARG X 142      -7.303 -14.372  32.190  0.48 16.92           C
ATOM    143  CA  MET X 143      -4.971 -17.158  31.842  0.73 17.91           C
ATOM    144  CA  MET X 144      -2.031 -15.026  31.186  1.00 23.30           C
ATOM    145  CA  VAL X 145      -2.563 -12.833  34.076  1.00 30.36           C
ATOM    146  CA  SER X 146      -3.848 -15.494  36.342  1.00 49.83           C
END
ATOM      1  CA  GLU X   1      23.378  -4.092  32.674  1.00 54.51           C
ATOM      2  CA  GLN X   2      20.658  -2.109  31.589  1.00 43.98           C
ATOM      3  CA  LEU X   3      21.018  -0.470  28.265  1.00 29.51           C
ATOM      4  CA  THR X   4      23.054  -0.556  25.256  1.00 23.38           C
ATOM      5  CA  GLU X   5      24.545   2.510  23.725  1.00 23.41           C
ATOM      6  CA  GLU X   6      22.151   2.087  20.905  1.00 18.74           C
ATOM      7  CA  GLN X   7      19.241   2.017  23.159  1.00 15.79           C
ATOM      8  CA  ILE X   8      20.367   5.143  24.806  0.60 16.16           C
ATOM      9  CA  ALA X   9      20.882   6.848  21.517  1.00 15.86           C
ATOM     10  CA  GLU X  10      17.388   5.935  20.661  0.44 14.66           C
ATOM     11  CA  PHE X  11      16.111   7.379  23.800  0.74 12.86           C
ATOM     12  CA  LYS X  12      18.165  10.493  23.273  0.60 10.51           C
ATOM     13  CA  GLU X  13      16.662  11.019  19.885  1.00 11.86           C
ATOM     14  CA  ALA X  14      13.233  10.807  21.397  1.00 11.89           C
ATOM     15  CA  PHE X  15      14.185  13.265  24.091  1.00  8.45           C
ATOM     16  CA  ALA X  16      15.502  15.660  21.516  1.00  9.18           C
ATOM     17  CA  LEU X  17      12.125  15.856  19.872  1.00 11.42           C
ATOM     18  CA  PHE X  18      10.859  17.392  23.025  1.00  8.68           C
ATOM     19  CA  ASP X  19      13.887  19.477  23.945  1.00  7.43           C
ATOM     20  CA  LYS X  20      13.282  22.012  21.189  1.00 12.02           C
ATOM     21  CA  ASP X  21      15.916  24.422  22.228  1.00  9.95           C
ATOM     22  CA  GLY X  22      18.575  21.888  23.055  1.00  9.50           C
ATOM     23  CA  ASP X  23      19.164  23.120  26.550  1.00  8.33           C
ATOM     24  CA  GLY X  24      19.127  19.723  28.164  1.00  7.50           C
ATOM     25  CA  THR X  25      15.742  20.159  29.740  1.00  7.23           C
ATOM     26  CA  ILE X  26      12.109  19.722  28.808  1.00  7.78           C
ATOM     27  CA  THR X  27       9.828  22.544  29.923  1.00  9.03           C
ATOM     28  CA  THR X  28       6.096  22.572  30.419  1.00 11.81           C
ATOM     29  CA  LYS X  29       5.898  24.601  27.209  1.00 14.05           C
ATOM     30  CA  GLU X  30       7.860  21.994  25.287  1.00  9.87           C
ATOM     31  CA  LEU X  31       5.955  19.102  26.694  1.00  9.76           C
ATOM     32  CA  GLY X  32       2.851  20.944  25.519  1.00  9.58           C
ATOM     33  CA  THR X  33       4.234  21.242  22.031  1.00  9.32           C
ATOM     34  CA  VAL X  34       4.672  17.526  21.903  1.00  9.59           C
ATOM     35  CA  MET X  35       1.275  16.616  23.169  0.61  9.67           C
ATOM     36  CA  ARG X  36      -0.382  18.988  20.815  1.00  8.72           C
ATOM     37  CA  SER X  37       1.416  17.214  18.032  1.00 12.32           C
ATOM     38  CA  LEU X  38      -0.191  14.074  19.248  0.53 15.72           C
ATOM     39  CA  GLY X  39      -3.696  15.483  19.265  1.00 12.21           C
ATOM     40  CA  GLN X  40      -4.126  16.580  22.819  1.00 10.24           C
ATOM     41  CA  ASN X  41      -4.224  20.170  23.918  1.00  7.42           C
ATOM     42  CA  PRO X  42      -3.476  20.225  27.576  0.63  8.37           C
ATOM     43  CA  THR X  43      -3.593  23.338  29.592  1.00  9.95           C
ATOM     44  CA  GLU X  44      -0.652  24.763  31.388  1.00 10.91           C
ATOM     45  CA  ALA X  45      -1.993  23.375  34.651  1.00 11.63           C
ATOM     46  CA  GLU X  46      -2.192  19.920  33.239  1.00  9.34           C
ATOM     47  CA  LEU X  47       1.312  20.190  31.860  1.00  8.88           C
ATOM     48  CA  GLN X  48       2.623  21.249  35.232  1.00  9.62           C
ATOM     49  CA  ASP X  49       1.177  18.227  36.868  1.00 10.37           C
ATOM     50  CA  MET X  50       2.850  16.061  34.285  1.00 10.93           C
ATOM     51  CA  ILE X  51       6.305  17.608  34.893  0.52  9.63           C
ATOM     52  CA  ASN X  52       5.819  17.487  38.609  1.00 10.19           C
ATOM     53  CA  GLU X  53       5.421  13.757  38.442  1.00 17.10           C
ATOM     54  CA  VAL X  54       8.776  13.466  36.727  0.44 15.60           C
ATOM     55  CA  ASP X  55      10.968  16.235  38.019  1.00 15.46           C
ATOM     56  CA  ALA X  56      12.831  14.697  40.829  1.00 13.59           C
ATOM     57  CA  ASP X  57      14.859  17.696  41.928  1.00 12.17           C
ATOM     58  CA  GLY X  58      12.035  20.194  41.651  1.00 16.07           C
ATOM     59  CA  ASN X  59      13.858  22.527  39.308  1.00 15.63           C
ATOM     60  CA  GLY X  60      10.805  22.844  37.129  1.00 11.82           C
ATOM     61  CA  THR X  61      12.040  20.905  34.139  1.00  8.43           C
ATOM     62  CA  ILE X  62      12.787  17.342  33.114  1.00  7.21           C
ATOM     63  CA  ASP X  63      16.378  16.408  32.360  1.00  7.73           C
ATOM     64  CA  PHE X  64      17.671  13.404  30.500  1.00  9.05           C
ATOM     65  CA  PRO X  65      18.174  11.220  33.560  1.00 11.62           C
ATOM     66  CA  GLU X  66      14.647  11.909  34.707  1.00  9.06           C
ATOM     67  CA  PHE X  67      13.339  11.113  31.248  0.59  9.62           C
ATOM     68  CA  LEU X  68      15.343   7.872  31.114  1.00 13.94           C
ATOM     69  CA  SER X  69      13.845   6.685  34.328  0.78 14.51           C
ATOM     70  CA  LEU X  70      10.199   7.229  33.367  0.53 12.64           C
ATOM     71  CA  MET X  71      10.672   5.948  29.861  0.67 14.57           C
ATOM     72  CA  ALA X  72      12.508   2.890  30.736  0.54 17.68           C
ATOM     73  CA  ARG X  73       9.649   1.918  32.948  0.51 16.59           C
ATOM     74  CA  LYS X  74       7.021   2.574  30.206  1.00 22.03           C
ATOM     75  CA  MET X  75       9.085   0.373  28.019  0.60 22.35           C
ATOM     76  CA  LYS X  76       8.983  -2.448  30.417  1.00 25.50           C
ATOM     77  CA  GLU X  77       5.312  -2.235  30.420  0.58 19.93           C
ATOM     78  CA  GLN X  78       5.229  -2.346  26.715  1.00 18.67           C
ATOM     79  CA  ASP X  79       7.558  -5.224  26.382  0.31 19.26           C
ATOM     80  CA  SER X  80       5.398  -7.340  28.578  0.46 21.04           C
ATOM     81  CA  GLU X  81       2.393  -6.696  26.531  0.56 18.44           C
ATOM     82  CA  GLU X  82       4.232  -7.331  23.327  1.00 17.69           C
ATOM     83  CA  GLU X  83       5.253 -10.682  24.522  1.00 21.94           C
ATOM     84  CA  LEU X  84       1.666 -11.795  25.025  0.51 14.30           C
ATOM     85  CA  ILE X  85       0.666 -10.486  21.724  1.00 13.46           C
ATOM     86  CA  GLU X  86       3.351 -12.371  19.980  0.58 16.18           C
ATOM     87  CA  ALA X  87       2.542 -15.537  21.782  1.00 16.77           C
ATOM     88  CA  PHE X  88      -1.081 -15.320  20.845  1.00 12.77           C
ATOM     89  CA  LYS X  89      -0.569 -14.666  17.144  0.51 11.05           C
ATOM     90  CA  VAL X  90       1.646 -17.636  16.854  0.54 12.30           C
ATOM     91  CA  PHE X  91      -0.844 -19.956  18.476  0.61 11.45           C
ATOM     92  CA  ASP X  92      -3.454 -18.613  16.164  1.00 12.43           C
ATOM     93  CA  ARG X  93      -1.930 -20.149  13.101  1.00 15.05           C
ATOM     94  CA  ASP X  94      -4.651 -19.330  10.627  1.00 17.81           C
ATOM     95  CA  GLY X  95      -5.340 -15.854  11.930  1.00 21.74           C
ATOM     96  CA  ASN X  96      -9.002 -16.357  12.534  1.00 21.86           C
ATOM     97  CA  GLY X  97      -8.851 -14.895  16.006  1.00 18.47           C
ATOM     98  CA  LEU X  98      -9.523 -18.205  17.694  1.00 13.28           C
ATOM     99  CA  ILE X  99      -6.915 -20.670  18.764  0.90  9.81           C
ATOM    100  CA  SER X 100      -8.381 -24.060  17.917  1.00 10.27           C
ATOM    101  CA  ALA X 101      -7.517 -27.340  19.402  1.00 10.69           C
ATOM    102  CA  ALA X 102      -5.708 -28.286  16.254  1.00 11.64           C
ATOM    103  CA  GLU X 103      -3.676 -25.112  16.357  1.00  9.38           C
ATOM    104  CA  LEU X 104      -2.848 -25.505  19.960  1.00  9.41           C
ATOM    105  CA  ARG X 105      -1.737 -29.046  19.421  1.00  9.65           C
ATOM    106  CA  HIS X 106       0.389 -28.001  16.558  0.34 10.82           C
ATOM    107  CA  VAL X 107       2.214 -25.356  18.513  1.00 11.53           C
ATOM    108  CA  MET X 108       2.578 -27.529  21.575  1.00 10.52           C
ATOM    109  CA  THR X 109       4.370 -30.106  19.506  1.00 11.80           C
ATOM    110  CA  ASN X 110       6.789 -27.453  18.501  0.72 10.91           C
ATOM    111  CA  LEU X 111       7.207 -26.547  22.066  1.00 12.32           C
ATOM    112  CA  GLY X 112       8.243 -30.108  22.544  1.00 11.96           C
ATOM    113  CA  GLU X 113       5.058 -31.535  23.827  1.00 10.90           C
ATOM    114  CA  LYS X 114       3.294 -34.096  21.815  0.67 10.41           C
ATOM    115  CA  LEU X 115      -0.115 -33.970  23.358  0.58  8.35           C
ATOM    116  CA  THR X 116      -3.330 -35.743  22.679  1.00  8.53           C
ATOM    117  CA  ASP X 117      -6.605 -34.166  21.900  1.00  8.68           C
ATOM    118  CA  ASP X 118      -7.741 -34.932  25.391  0.34  8.53           C
ATOM    119  CA  GLU X 119      -4.790 -33.058  26.825  1.00  9.37           C
ATOM    120  CA  VAL X 120      -5.197 -30.093  24.616  1.00  9.39           C
ATOM    121  CA  ASP X 121      -8.847 -29.973  25.345  1.00  9.65           C
ATOM    122  CA  GLU X 122      -8.093 -29.690  29.014  1.00 10.75           C
ATOM    123  CA  MET X 123      -5.751 -26.762  28.344  1.00 10.60           C
ATOM    124  CA  ILE X 124      -8.399 -25.025  26.489  0.61 11.16           C
ATOM    125  CA  ARG X 125     -11.039 -25.734  29.055  1.00 11.30           C
ATOM    126  CA  GLU X 126      -8.922 -23.957  31.624  1.00 13.24           C
ATOM    127  CA  ALA X 127      -8.861 -20.806  29.607  1.00 13.38           C
ATOM    128  CA  ASP X 128     -12.174 -21.071  27.916  1.00 11.01           C
ATOM    129  CA  ILE X 129     -14.742 -18.824  29.352  1.00 12.45           C
ATOM    130  CA  ASP X 130     -17.390 -18.641  26.704  1.00 14.06           C
ATOM    131  CA  GLY X 131     -17.278 -22.354  26.121  1.00 14.95           C
ATOM    132  CA  ASP X 132     -16.602 -22.320  22.437  1.00 14.21           C
ATOM    133  CA  GLY X 133     -13.775 -24.777  22.645  1.00 12.69           C
ATOM    134  CA  HIS X 134     -11.398 -22.273  21.286  1.00 10.74           C
ATOM    135  CA  ILE X 135      -9.277 -19.543  22.887  0.71  9.61           C
ATOM    136  CA  ASN X 136      -9.908 -16.027  21.827  1.00 10.65           C
ATOM    137  CA  TYR X 137      -7.584 -13.137  22.597  0.62 11.57           C
ATOM    138  CA  GLU X 138      -9.387 -12.023  25.695  1.00 12.62           C
ATOM    139  CA  GLU X 139      -9.316 -15.528  26.998  1.00 10.88           C
ATOM    140  CA  PHE X 140      -5.694 -15.721  26.258  0.53 10.57           C
ATOM    141  CA  VAL X 141      -4.914 -12.552  28.135  1.00 13.02           C
ATOM    142  CA  ARG X 142      -6.944 -13.484  31.112  0.48 16.92           C
ATOM    143  CA  MET X 143      -5.139 -16.632  31.444  0.73 17.91           C
ATOM    144  CA  MET X 144      -1.827 -15.115  31.033  1.00 23.30           C
ATOM    145  CA  VAL X 145      -2.277 -12.418  33.512  1.00 30.36           C
ATOM    146  CA  SER X 146      -4.339 -14.419  35.846  1.00 49.83           C
END
ATOM      1  CA  GLU X   1      23.453  -5.250  32.109  1.00 54.51           C
ATOM      2  CA  GLN X   2      20.893  -2.955  31.313  1.00 43.98           C
ATOM      3  CA  LEU X   3      21.401  -0.795  28.260  1.00 29.51           C
ATOM      4  CA  THR X   4      23.525  -0.560  25.300  1.00 23.38           C
ATOM      5  CA  GLU X   5      25.163   2.603  24.108  1.00 23.41           C
ATOM      6  CA  GLU X   6      22.815   2.533  21.195  1.00 18.74           C
ATOM      7  CA  GLN X   7      19.784   2.349  23.344  1.00 15.79           C
ATOM      8  CA  ILE X   8      20.913   5.357  25.267  0.60 16.16           C
ATOM      9  CA  ALA X   9      21.617   7.220  22.099  1.00 15.86           C
ATOM     10  CA  GLU X  10      18.130   6.403  21.031  0.44 14.66           C
ATOM     11  CA  PHE X  11      16.733   7.738  24.199  0.74 12.86           C
ATOM     12  CA  LYS X  12      18.834  10.866  23.897  0.60 10.51           C
ATOM     13  CA  GLU X  13      17.446  11.487  20.467  1.00 11.86           C
ATOM     14  CA  ALA X  14      13.931  11.175  21.777  1.00 11.89           C
ATOM     15  CA  PHE X  15      14.662  13.624  24.556  1.00  8.45           C
ATOM     16  CA  ALA X  16      16.100  16.090  22.101  1.00  9.18           C
ATOM     17  CA  LEU X  17      12.882  16.200  20.165  1.00 11.42           C
ATOM     18  CA  PHE X  18      11.313  17.669  23.208  1.00  8.68           C
ATOM     19  CA  ASP X  19      14.190  19.825  24.397  1.00  7.43           C
ATOM     20  CA  LYS X  20      13.812  22.327  21.571  1.00 12.02           C
ATOM     21  CA  ASP X  21      16.208  24.808  22.929  1.00  9.95           C
ATOM     22  CA  GLY X  22      18.806  22.374  24.139  1.00  9.50           C
ATOM     23  CA  ASP X  23      18.817  23.541  27.701  1.00  8.33           C
ATOM     24  CA  GLY X  24      18.851  20.107  29.230  1.00  7.50           C
ATOM     25  CA  THR X  25      15.304  20.226  30.429  1.00  7.23           C
ATOM     26  CA  ILE X  26      11.842  19.685  29.051  1.00  7.78           C
ATOM     27  CA  THR X  27       9.306  22.266  30.160  1.00  9.03           C
ATOM     28  CA  THR X  28       5.557  22.086  30.140  1.00 11.81           C
ATOM     29  CA  LYS X  29       5.695  24.521  27.228  1.00 14.05           C
ATOM     30  CA  GLU X  30       8.024  22.269  25.284  1.00  9.87           C
ATOM     31  CA  LEU X  31       6.068  19.170  26.002  1.00  9.76           C
ATOM     32  CA  GLY X  32       3.065  21.124  24.741  1.00  9.58           C
ATOM     33  CA  THR X  33       4.833  21.964  21.530  1.00  9.32           C
ATOM     34  CA  VAL X  34       5.412  18.321  20.876  1.00  9.59           C
ATOM     35  CA  MET X  35       1.915  17.251  21.561  0.61  9.67           C
ATOM     36  CA  ARG X  36       0.511  19.994  19.449  1.00  8.72           C
ATOM     37  CA  SER X  37       2.618  18.721  16.630  1.00 12.32           C
ATOM     38  CA  LEU X  38       0.917  15.438  17.085  0.53 15.72           C
ATOM     39  CA  GLY X  39      -2.576  16.847  16.984  1.00 12.21           C
ATOM     40  CA  GLN X  40      -3.390  17.293  20.607  1.00 10.24           C
ATOM     41  CA  ASN X  41      -3.726  20.624  22.283  1.00  7.42           C
ATOM     42  CA  PRO X  42      -3.392  20.040  25.939  0.63  8.37           C
ATOM     43  CA  THR X  43      -3.857  22.789  28.391  1.00  9.95           C
ATOM     44  CA  GLU X  44      -1.204  23.931  30.755  1.00 10.91           C
ATOM     45  CA  ALA X  45      -2.902  22.035  33.553  1.00 11.63           C
ATOM     46  CA  GLU X  46      -2.842  18.839  31.612  1.00  9.34           C
ATOM     47  CA  LEU X  47       0.786  19.316  30.718  1.00  8.88           C
ATOM     48  CA  GLN X  48       1.662  19.888  34.335  1.00  9.62           C
ATOM     49  CA  ASP X  49       0.128  16.657  35.338  1.00 10.37           C
ATOM     50  CA  MET X  50       2.164  14.893  32.733  1.00 10.93           C
ATOM     51  CA  ILE X  51       5.434  16.456  33.940  0.52  9.63           C
ATOM     52  CA  ASN X  52       4.592  15.839  37.521  1.00 10.19           C
ATOM     53  CA  GLU X  53       4.481  12.157  36.861  1.00 17.10           C
ATOM     54  CA  VAL X  54       8.016  12.279  35.568  0.44 15.60           C
ATOM     55  CA  ASP X  55       9.737  14.992  37.489  1.00 15.46           C
ATOM     56  CA  ALA X  56      11.288  13.286  40.397  1.00 13.59           C
ATOM     57  CA  ASP X  57      12.803  16.291  42.110  1.00 12.17           C
ATOM     58  CA  GLY X  58       9.803  18.540  41.619  1.00 16.07           C
ATOM     59  CA  ASN X  59      11.706  21.331  39.959  1.00 15.63           C
ATOM     60  CA  GLY X  60       9.036  21.624  37.319  1.00 11.82           C
ATOM     61  CA  THR X  61      10.956  20.217  34.402  1.00  8.43           C
ATOM     62  CA  ILE X  62      12.206  16.890  33.138  1.00  7.21           C
ATOM     63  CA  ASP X  63      15.931  16.317  32.852  1.00  7.73           C
ATOM     64  CA  PHE X  64      17.762  13.598  31.020  1.00  9.05           C
ATOM     65  CA  PRO X  65      18.117  11.321  34.024  1.00 11.62           C
ATOM     66  CA  GLU X  66      14.419  11.604  34.695  1.00  9.06           C
ATOM     67  CA  PHE X  67      13.696  10.802  31.079  0.59  9.62           C
ATOM     68  CA  LEU X  68      15.986   7.758  31.206  1.00 13.94           C
ATOM     69  CA  SER X  69      14.166   6.422  34.186  0.78 14.51           C
ATOM     70  CA  LEU X  70      10.702   6.681  32.625  0.53 12.64           C
ATOM     71  CA  MET X  71      11.870   5.352  29.291  0.67 14.57           C
ATOM     72  CA  ALA X  72      13.717   2.443  30.611  0.54 17.68           C
ATOM     73  CA  ARG X  73      10.537   1.399  32.343  0.51 16.59           C
ATOM     74  CA  LYS X  74       8.413   1.832  29.123  1.00 22.03           C
ATOM     75  CA  MET X  75      10.884  -0.477  27.491  0.60 22.35           C
ATOM     76  CA  LYS X  76      10.382  -3.084  30.114  1.00 25.50           C
ATOM     77  CA  GLU X  77       6.728  -2.846  29.535  0.58 19.93           C
ATOM     78  CA  GLN X  78       7.211  -3.312  25.851  1.00 18.67           C
ATOM     79  CA  ASP X  79       9.428  -6.317  26.222  0.31 19.26           C
ATOM     80  CA  SER X  80       6.825  -7.967  28.387  0.46 21.04           C
ATOM     81  CA  GLU X  81       4.139  -7.396  25.872  0.56 18.44           C
ATOM     82  CA  GLU X  82       6.319  -8.660  23.051  1.00 17.69           C
ATOM     83  CA  GLU X  83       6.754 -11.906  24.828  1.00 21.94           C
ATOM     84  CA  LEU X  84       2.997 -12.473  24.975  0.51 14.30           C
ATOM     85  CA  ILE X  85       2.585 -11.509  21.410  1.00 13.46           C
ATOM     86  CA  GLU X  86       5.141 -14.007  20.299  0.58 16.18           C
ATOM     87  CA  ALA X  87       3.614 -16.724  22.384  1.00 16.77           C
ATOM     88  CA  PHE X  88       0.218 -16.042  20.936  1.00 12.77           C
ATOM     89  CA  LYS X  89       1.203 -16.082  17.261  0.51 11.05           C
ATOM     90  CA  VAL X  90       2.855 -19.402  17.654  0.54 12.30           C
ATOM     91  CA  PHE X  91      -0.197 -20.965  19.251  0.61 11.45           C
ATOM     92  CA  ASP X  92      -2.253 -19.543  16.465  1.00 12.43           C
ATOM     93  CA  ARG X  93      -0.719 -21.777  13.846  1.00 15.05           C
ATOM     94  CA  ASP X  94      -2.925 -20.826  10.931  1.00 17.81           C
ATOM     95  CA  GLY X  95      -3.007 -17.107  11.681  1.00 21.74           C
ATOM     96  CA  ASN X  96      -6.751 -16.774  11.780  1.00 21.86           C
ATOM     97  CA  GLY X  97      -6.731 -14.953  15.087  1.00 18.47           C
ATOM     98  CA  LEU X  98      -8.241 -17.829  17.034  1.00 13.28           C
ATOM     99  CA  ILE X  99      -6.333 -20.558  18.765  0.90  9.81           C
ATOM    100  CA  SER X 100      -8.332 -23.712  18.143  1.00 10.27           C
ATOM    101  CA  ALA X 101      -8.303 -26.849  20.147  1.00 10.69           C
ATOM    102  CA  ALA X 102      -6.402 -28.563  17.381  1.00 11.64           C
ATOM    103  CA  GLU X 103      -3.806 -25.830  17.318  1.00  9.38           C
ATOM    104  CA  LEU X 104      -3.426 -25.758  21.038  1.00  9.41           C
ATOM    105  CA  ARG X 105      -2.981 -29.485  21.206  1.00  9.65           C
ATOM    106  CA  HIS X 106      -0.429 -29.396  18.482  0.34 10.82           C
ATOM    107  CA  VAL X 107       1.671 -26.748  20.147  1.00 11.53           C
ATOM    108  CA  MET X 108       1.371 -28.268  23.628  1.00 10.52           C
ATOM    109  CA  THR X 109       2.880 -31.472  22.314  1.00 11.80           C
ATOM    110  CA  ASN X 110       5.811 -29.465  21.101  0.72 10.91           C
ATOM    111  CA  LEU X 111       6.034 -27.874  24.468  1.00 12.32           C
ATOM    112  CA  GLY X 112       6.470 -31.365  25.781  1.00 11.96           C
ATOM    113  CA  GLU X 113       2.983 -31.977  26.975  1.00 10.90           C
ATOM    114  CA  LYS X 114       1.037 -34.698  25.364  0.67 10.41           C
ATOM    115  CA  LEU X 115      -2.489 -33.708  26.245  0.58  8.35           C
ATOM    116  CA  THR X 116      -5.848 -35.124  25.409  1.00  8.53           C
ATOM    117  CA  ASP X 117      -8.717 -33.350  23.797  1.00  8.68           C
ATOM    118  CA  ASP X 118     -10.455 -33.306  27.146  0.34  8.53           C
ATOM    119  CA  GLU X 119      -7.475 -31.614  28.737  1.00  9.37           C
ATOM    120  CA  VAL X 120      -7.149 -29.027  26.064  1.00  9.39           C
ATOM    121  CA  ASP X 121     -10.831 -28.351  26.109  1.00  9.65           C
ATOM    122  CA  GLU X 122     -10.640 -27.578  29.797  1.00 10.75           C
ATOM    123  CA  MET X 123      -7.808 -25.098  29.183  1.00 10.60           C
ATOM    124  CA  ILE X 124      -9.855 -23.331  26.660  0.61 11.16           C
ATOM    125  CA  ARG X 125     -12.984 -23.350  28.770  1.00 11.30           C
ATOM    126  CA  GLU X 126     -11.054 -21.574  31.498  1.00 13.24           C
ATOM    127  CA  ALA X 127     -10.121 -18.779  29.164  1.00 13.38           C
ATOM    128  CA  ASP X 128     -13.089 -18.681  26.852  1.00 11.01           C
ATOM    129  CA  ILE X 129     -15.406 -15.851  27.520  1.00 12.45           C
ATOM    130  CA  ASP X 130     -17.487 -15.656  24.395  1.00 14.06           C
ATOM    131  CA  GLY X 131     -17.959 -19.374  24.289  1.00 14.95           C
ATOM    132  CA  ASP X 132     -16.649 -19.982  20.818  1.00 14.21           C
ATOM    133  CA  GLY X 133     -14.378 -22.807  21.866  1.00 12.69           C
ATOM    134  CA  HIS X 134     -11.393 -20.923  20.694  1.00 10.74           C
ATOM    135  CA  ILE X 135      -9.008 -18.461  22.347  0.71  9.61           C
ATOM    136  CA  ASN X 136      -8.739 -15.059  20.799  1.00 10.65           C
ATOM    137  CA  TYR X 137      -5.936 -12.642  21.649  0.62 11.57           C
ATOM    138  CA  GLU X 138      -7.845 -10.771  24.298  1.00 12.62           C
ATOM    139  CA  GLU X 139      -8.740 -14.027  25.973  1.00 10.88           C
ATOM    140  CA  PHE X 140      -5.156 -15.056  25.766  0.53 10.57           C
ATOM    141  CA  VAL X 141      -3.975 -11.885  27.423  1.00 13.02           C
ATOM    142  CA  ARG X 142      -6.480 -12.064  30.205  0.48 16.92           C
ATOM    143  CA  MET X 143      -5.422 -15.472  31.018  0.73 17.91           C
ATOM    144  CA  MET X 144      -1.821 -14.684  30.925  1.00 23.30           C
ATOM    145  CA  VAL X 145      -2.048 -11.709  33.113  1.00 30.36           C
ATOM    146  CA  SER X 146      -4.742 -13.052  35.305  1.00 49.83           C
END
ATOM      1  CA  GLU X   1      26.246  -1.944  34.323  1.00 54.51           C
ATOM      2  CA  GLN X   2      23.486  -0.721  32.643  1.00 43.98           C
ATOM      3  CA  LEU X   3      24.097   1.101  29.417  1.00 29.51           C
ATOM      4  CA  THR X   4      26.682   1.639  26.933  1.00 23.38           C
ATOM      5  CA  GLU X   5      27.918   5.035  25.962  1.00 23.41           C
ATOM      6  CA  GLU X   6      26.237   4.574  22.682  1.00 18.74           C
ATOM      7  CA  GLN X   7      22.960   3.871  24.200  1.00 15.79           C
ATOM      8  CA  ILE X   8      23.223   6.922  26.297  0.60 16.16           C
ATOM      9  CA  ALA X   9      24.116   9.035  23.353  1.00 15.86           C
ATOM     10  CA  GLU X  10      21.096   7.704  21.670  0.44 14.66           C
ATOM     11  CA  PHE X  11      18.978   8.542  24.554  0.74 12.86           C
ATOM     12  CA  LYS X  12      20.451  11.990  24.776  0.60 10.51           C
ATOM     13  CA  GLU X  13      19.555  12.722  21.216  1.00 11.86           C
ATOM     14  CA  ALA X  14      16.015  11.745  21.910  1.00 11.89           C
ATOM     15  CA  PHE X  15      15.952  13.889  24.982  1.00  8.45           C
ATOM     16  CA  ALA X  16      17.240  16.808  22.994  1.00  9.18           C
ATOM     17  CA  LEU X  17      14.274  16.692  20.698  1.00 11.42           C
ATOM     18  CA  PHE X  18      12.137  17.521  23.624  1.00  8.68           C
ATOM     19  CA  ASP X  19      14.477  19.873  25.423  1.00  7.43           C
ATOM     20  CA  LYS X  20      14.080  22.639  22.864  1.00 12.02           C
ATOM     21  CA  ASP X  21      15.842  25.247  24.824  1.00  9.95           C
ATOM     22  CA  GLY X  22      18.655  23.089  26.065  1.00  9.50           C
ATOM     23  CA  ASP X  23      18.084  23.853  29.684  1.00  8.33           C
ATOM     24  CA  GLY X  24      18.407  20.317  30.881  1.00  7.50           C
ATOM     25  CA  THR X  25      14.750  19.870  31.571  1.00  7.23           C
ATOM     26  CA  ILE X  26      11.628  19.028  29.647  1.00  7.78           C
ATOM     27  CA  THR X  27       8.628  21.143  30.570  1.00  9.03           C
ATOM     28  CA  THR X  28       4.977  20.478  30.004  1.00 11.81           C
ATOM     29  CA  LYS X  29       5.179  23.123  27.316  1.00 14.05           C
ATOM     30  CA  GLU X  30       8.020  21.360  25.564  1.00  9.87           C
ATOM     31  CA  LEU X  31       6.403  18.015  25.775  1.00  9.76           C
ATOM     32  CA  GLY X  32       3.389  19.680  24.220  1.00  9.58           C
ATOM     33  CA  THR X  33       5.445  20.968  21.367  1.00  9.32           C
ATOM     34  CA  VAL X  34       6.591  17.518  20.599  1.00  9.59           C
ATOM     35  CA  MET X  35       3.233  15.931  20.703  0.61  9.67           C
ATOM     36  CA  ARG X  36       1.773  18.600  18.588  1.00  8.72           C
ATOM     37  CA  SER X  37       4.406  17.837  16.054  1.00 12.32           C
ATOM     38  CA  LEU X  38       3.143  14.361  16.078  0.53 15.72           C
ATOM     39  CA  GLY X  39      -0.456  15.263  15.516  1.00 12.21           C
ATOM     40  CA  GLN X  40      -1.824  15.361  18.978  1.00 10.24           C
ATOM     41  CA  ASN X  41      -2.846  18.487  20.717  1.00  7.42           C
ATOM     42  CA  PRO X  42      -2.929  17.681  24.341  0.63  8.37           C
ATOM     43  CA  THR X  43      -4.115  20.094  26.870  1.00  9.95           C
ATOM     44  CA  GLU X  44      -2.036  21.374  29.675  1.00 10.91           C
ATOM     45  CA  ALA X  45      -3.843  19.055  32.045  1.00 11.63           C
ATOM     46  CA  GLU X  46      -3.010  16.083  29.971  1.00  9.34           C
ATOM     47  CA  LEU X  47       0.589  17.120  29.672  1.00  8.88           C
ATOM     48  CA  GLN X  48       0.827  17.533  33.395  1.00  9.62           C
ATOM     49  CA  ASP X  49      -0.329  14.072  34.011  1.00 10.37           C
ATOM     50  CA  MET X  50       2.291  12.821  31.639  1.00 10.93           C
ATOM     51  CA  ILE X  51       5.096  14.701  33.400  0.52  9.63           C
ATOM     52  CA  ASN X  52       3.816  13.695  36.758  1.00 10.19           C
ATOM     53  CA  GLU X  53       4.273  10.101  35.853  1.00 17.10           C
ATOM     54  CA  VAL X  54       7.910  10.751  35.078  0.44 15.60           C
ATOM     55  CA  ASP X  55       9.043  13.490  37.362  1.00 15.46           C
ATOM     56  CA  ALA X  56      10.484  11.692  40.236  1.00 13.59           C
ATOM     57  CA  ASP X  57      11.557  14.659  42.292  1.00 12.17           C
ATOM     58  CA  GLY X  58       8.400  16.646  41.749  1.00 16.07           C
ATOM     59  CA  ASN X  59      10.150  19.719  40.474  1.00 15.63           C
ATOM     60  CA  GLY X  60       7.719  19.985  37.654  1.00 11.82           C
ATOM     61  CA  THR X  61      10.026  19.000  34.856  1.00  8.43           C
ATOM     62  CA  ILE X  62      11.753  15.933  33.503  1.00  7.21           C
ATOM     63  CA  ASP X  63      15.532  15.824  33.595  1.00  7.73           C
ATOM     64  CA  PHE X  64      17.830  13.500  31.759  1.00  9.05           C
ATOM     65  CA  PRO X  65      18.135  10.945  34.527  1.00 11.62           C
ATOM     66  CA  GLU X  66      14.380  10.764  34.799  1.00  9.06           C
ATOM     67  CA  PHE X  67      14.104  10.307  31.076  0.59  9.62           C
ATOM     68  CA  LEU X  68      16.656   7.492  31.090  1.00 13.94           C
ATOM     69  CA  SER X  69      14.797   5.703  33.785  0.78 14.51           C
ATOM     70  CA  LEU X  70      11.405   5.858  32.071  0.53 12.64           C
ATOM     71  CA  MET X  71      12.770   4.950  28.685  0.67 14.57           C
ATOM     72  CA  ALA X  72      14.733   2.060  29.775  0.54 17.68           C
ATOM     73  CA  ARG X  73      11.649   0.759  31.443  0.51 16.59           C
ATOM     74  CA  LYS X  74       9.419   1.321  28.340  1.00 22.03           C
ATOM     75  CA  MET X  75      11.790  -0.901  26.510  0.60 22.35           C
ATOM     76  CA  LYS X  76      11.294  -3.620  28.983  1.00 25.50           C
ATOM     77  CA  GLU X  77       7.654  -3.229  28.556  0.58 19.93           C
ATOM     78  CA  GLN X  78       7.947  -3.568  24.865  1.00 18.67           C
ATOM     79  CA  ASP X  79       9.998  -6.685  25.046  0.31 19.26           C
ATOM     80  CA  SER X  80       7.418  -8.256  27.264  0.46 21.04           C
ATOM     81  CA  GLU X  81       4.659  -7.482  24.914  0.56 18.44           C
ATOM     82  CA  GLU X  82       6.591  -8.887  22.004  1.00 17.69           C
ATOM     83  CA  GLU X  83       6.936 -12.126  23.793  1.00 21.94           C
ATOM     84  CA  LEU X  84       3.181 -12.424  24.211  0.51 14.30           C
ATOM     85  CA  ILE X  85       2.590 -11.571  20.664  1.00 13.46           C
ATOM     86  CA  GLU X  86       4.905 -14.254  19.508  0.58 16.18           C
ATOM     87  CA  ALA X  87       3.350 -16.788  21.782  1.00 16.77           C
ATOM     88  CA  PHE X  88      -0.064 -15.962  20.508  1.00 12.77           C
ATOM     89  CA  LYS X  89       0.782 -16.218  16.829  0.51 11.05           C
ATOM     90  CA  VAL X  90       2.159 -19.631  17.352  0.54 12.30           C
ATOM     91  CA  PHE X  91      -0.959 -20.841  19.109  0.61 11.45           C
ATOM     92  CA  ASP X  92      -2.955 -19.429  16.307  1.00 12.43           C
ATOM     93  CA  ARG X  93      -1.686 -21.915  13.810  1.00 15.05           C
ATOM     94  CA  ASP X  94      -3.743 -20.798  10.892  1.00 17.81           C
ATOM     95  CA  GLY X  95      -3.403 -17.081  11.502  1.00 21.74           C
ATOM     96  CA  ASN X  96      -7.060 -16.351  11.636  1.00 21.86           C
ATOM     97  CA  GLY X  97      -6.804 -14.430  14.834  1.00 18.47           C
ATOM     98  CA  LEU X  98      -8.627 -17.058  16.857  1.00 13.28           C
ATOM     99  CA  ILE X  99      -7.039 -19.904  18.666  0.90  9.81           C
ATOM    100  CA  SER X 100      -9.301 -22.908  18.257  1.00 10.27           C
ATOM    101  CA  ALA X 101      -9.585 -25.862  20.485  1.00 10.69           C
ATOM    102  CA  ALA X 102      -7.690 -27.938  18.017  1.00 11.64           C
ATOM    103  CA  GLU X 103      -4.900 -25.420  17.827  1.00  9.38           C
ATOM    104  CA  LEU X 104      -4.668 -25.052  21.505  1.00  9.41           C
ATOM    105  CA  ARG X 105      -4.515 -28.774  21.993  1.00  9.65           C
ATOM    106  CA  HIS X 106      -1.830 -29.066  19.455  0.34 10.82           C
ATOM    107  CA  VAL X 107       0.353 -26.463  21.039  1.00 11.53           C
ATOM    108  CA  MET X 108      -0.272 -27.715  24.536  1.00 10.52           C
ATOM    109  CA  THR X 109       1.077 -31.094  23.575  1.00 11.80           C
ATOM    110  CA  ASN X 110       4.187 -29.367  22.435  0.72 10.91           C
ATOM    111  CA  LEU X 111       4.324 -27.548  25.634  1.00 12.32           C
ATOM    112  CA  GLY X 112       4.426 -30.934  27.235  1.00 11.96           C
ATOM    113  CA  GLU X 113       0.850 -31.281  28.170  1.00 10.90           C
ATOM    114  CA  LYS X 114      -1.141 -34.004  26.640  0.67 10.41           C
ATOM    115  CA  LEU X 115      -4.633 -32.769  27.210  0.58  8.35           C
ATOM    116  CA  THR X 116      -7.986 -33.995  26.179  1.00  8.53           C
ATOM    117  CA  ASP X 117     -10.559 -32.077  24.314  1.00  8.68           C
ATOM    118  CA  ASP X 118     -12.527 -31.786  27.477  0.34  8.53           C
ATOM    119  CA  GLU X 119      -9.571 -30.253  29.220  1.00  9.37           C
ATOM    120  CA  VAL X 120      -8.817 -27.840  26.503  1.00  9.39           C
ATOM    121  CA  ASP X 121     -12.396 -26.852  26.255  1.00  9.65           C
ATOM    122  CA  GLU X 122     -12.381 -25.943  29.873  1.00 10.75           C
ATOM    123  CA  MET X 123      -9.269 -23.844  29.332  1.00 10.60           C
ATOM    124  CA  ILE X 124     -10.923 -21.967  26.654  0.61 11.16           C
ATOM    125  CA  ARG X 125     -14.122 -21.490  28.554  1.00 11.30           C
ATOM    126  CA  GLU X 126     -12.169 -19.877  31.307  1.00 13.24           C
ATOM    127  CA  ALA X 127     -10.737 -17.331  28.980  1.00 13.38           C
ATOM    128  CA  ASP X 128     -13.509 -16.924  26.542  1.00 11.01           C
ATOM    129  CA  ILE X 129     -15.361 -13.773  26.983  1.00 12.45           C
ATOM    130  CA  ASP X 130     -17.299 -13.481  23.822  1.00 14.06           C
ATOM    131  CA  GLY X 131     -18.357 -17.067  23.925  1.00 14.95           C
ATOM    132  CA  ASP X 132     -17.204 -18.066  20.523  1.00 14.21           C
ATOM    133  CA  GLY X 133     -15.353 -21.084  21.745  1.00 12.69           C
ATOM    134  CA  HIS X 134     -12.138 -19.681  20.550  1.00 10.74           C
ATOM    135  CA  ILE X 135      -9.482 -17.481  22.114  0.71  9.61           C
ATOM    136  CA  ASN X 136      -8.757 -14.179  20.520  1.00 10.65           C
ATOM    137  CA  TYR X 137      -5.643 -12.165  21.246  0.62 11.57           C
ATOM    138  CA  GLU X 138      -7.172 -10.070  23.955  1.00 12.62           C
ATOM    139  CA  GLU X 139      -8.496 -13.138  25.676  1.00 10.88           C
ATOM    140  CA  PHE X 140      -5.139 -14.722  25.327  0.53 10.57           C
ATOM    141  CA  VAL X 141      -3.367 -11.878  26.969  1.00 13.02           C
ATOM    142  CA  ARG X 142      -5.766 -11.788  29.838  0.48 16.92           C
ATOM    143  CA  MET X 143      -5.315 -15.330  30.419  0.73 17.91           C
ATOM    144  CA  MET X 144      -1.648 -15.245  30.153  1.00 23.30           C
ATOM    145  CA  VAL X 145      -1.238 -12.474  32.489  1.00 30.36           C
ATOM    146  CA  SER X 146      -4.049 -13.444  34.718  1.00 49.83           C
END
ATOM      1  CA  GLU X   1      24.911  -2.615  35.060  1.00 54.51           C
ATOM      2  CA  GLN X   2      22.280  -1.201  33.265  1.00 43.98           C
ATOM      3  CA  LEU X   3      23.183   0.659  30.109  1.00 29.51           C
ATOM      4  CA  THR X   4      25.956   1.127  27.748  1.00 23.38           C
ATOM      5  CA  GLU X   5      27.332   4.494  26.798  1.00 23.41           C
ATOM      6  CA  GLU X   6      25.874   3.976  23.432  1.00 18.74           C
ATOM      7  CA  GLN X   7      22.487   3.291  24.784  1.00 15.79           C
ATOM      8  CA  ILE X   8      22.649   6.373  26.852  0.60 16.16           C
ATOM      9  CA  ALA X   9      23.751   8.457  23.946  1.00 15.86           C
ATOM     10  CA  GLU X  10      20.799   7.176  22.098  0.44 14.66           C
ATOM     11  CA  PHE X  11      18.521   8.046  24.871  0.74 12.86           C
ATOM     12  CA  LYS X  12      20.093  11.450  25.215  0.60 10.51           C
ATOM     13  CA  GLU X  13      19.341  12.274  21.646  1.00 11.86           C
ATOM     14  CA  ALA X  14      15.739  11.374  22.211  1.00 11.89           C
ATOM     15  CA  PHE X  15      15.637  13.427  25.361  1.00  8.45           C
ATOM     16  CA  ALA X  16      17.067  16.398  23.558  1.00  9.18           C
ATOM     17  CA  LEU X  17      14.111  16.610  21.258  1.00 11.42           C
ATOM     18  CA  PHE X  18      12.033  17.455  24.229  1.00  8.68           C
ATOM     19  CA  ASP X  19      14.572  19.472  26.172  1.00  7.43           C
ATOM     20  CA  LYS X  20      14.428  22.440  23.826  1.00 12.02           C
ATOM     21  CA  ASP X  21      16.434  24.712  25.971  1.00  9.95           C
ATOM     22  CA  GLY X  22      19.012  22.218  27.091  1.00  9.50           C
ATOM     23  CA  ASP X  23      18.483  22.766  30.757  1.00  8.33           C
ATOM     24  CA  GLY X  24      18.506  19.129  31.674  1.00  7.50           C
ATOM     25  CA  THR X  25      14.829  18.944  32.328  1.00  7.23           C
ATOM     26  CA  ILE X  26      11.638  18.604  30.358  1.00  7.78           C
ATOM     27  CA  THR X  27       8.884  20.924  31.509  1.00  9.03           C
ATOM     28  CA  THR X  28       5.193  20.773  30.857  1.00 11.81           C
ATOM     29  CA  LYS X  29       5.753  23.621  28.421  1.00 14.05           C
ATOM     30  CA  GLU X  30       8.358  21.683  26.509  1.00  9.87           C
ATOM     31  CA  LEU X  31       6.335  18.553  26.436  1.00  9.76           C
ATOM     32  CA  GLY X  32       3.554  20.718  25.052  1.00  9.58           C
ATOM     33  CA  THR X  33       5.761  21.970  22.289  1.00  9.32           C
ATOM     34  CA  VAL X  34       6.413  18.449  21.227  1.00  9.59           C
ATOM     35  CA  MET X  35       2.856  17.354  21.262  0.61  9.67           C
ATOM     36  CA  ARG X  36       1.791  20.384  19.372  1.00  8.72           C
ATOM     37  CA  SER X  37       4.271  19.437  16.746  1.00 12.32           C
ATOM     38  CA  LEU X  38       2.521  16.157  16.539  0.53 15.72           C
ATOM     39  CA  GLY X  39      -0.908  17.623  16.089  1.00 12.21           C
ATOM     40  CA  GLN X  40      -2.252  17.684  19.565  1.00 10.24           C
ATOM     41  CA  ASN X  41      -2.806  20.811  21.532  1.00  7.42           C
ATOM     42  CA  PRO X  42      -3.066  19.658  25.053  0.63  8.37           C
ATOM     43  CA  THR X  43      -3.919  21.912  27.849  1.00  9.95           C
ATOM     44  CA  GLU X  44      -1.664  22.560  30.746  1.00 10.91           C
ATOM     45  CA  ALA X  45      -3.702  20.181  32.838  1.00 11.63           C
ATOM     46  CA  GLU X  46      -3.277  17.444  30.361  1.00  9.34           C
ATOM     47  CA  LEU X  47       0.406  18.107  30.156  1.00  8.88           C
ATOM     48  CA  GLN X  48       0.724  17.883  33.895  1.00  9.62           C
ATOM     49  CA  ASP X  49      -0.820  14.509  33.955  1.00 10.37           C
ATOM     50  CA  MET X  50       1.621  13.368  31.367  1.00 10.93           C
ATOM     51  CA  ILE X  51       4.615  14.616  33.363  0.52  9.63           C
ATOM     52  CA  ASN X  52       3.247  13.185  36.531  1.00 10.19           C
ATOM     53  CA  GLU X  53       3.373   9.761  35.027  1.00 17.10           C
ATOM     54  CA  VAL X  54       7.065  10.176  34.389  0.44 15.60           C
ATOM     55  CA  ASP X  55       8.262  12.398  37.161  1.00 15.46           C
ATOM     56  CA  ALA X  56       9.322  10.082  39.849  1.00 13.59           C
ATOM     57  CA  ASP X  57      10.454  12.616  42.399  1.00 12.17           C
ATOM     58  CA  GLY X  58       7.557  14.976  41.887  1.00 16.07           C
ATOM     59  CA  ASN X  59       9.661  18.025  41.206  1.00 15.63           C
ATOM     60  CA  GLY X  60       7.506  18.921  38.270  1.00 11.82           C
ATOM     61  CA  THR X  61       9.939  18.116  35.517  1.00  8.43           C
ATOM     62  CA  ILE X  62      11.493  15.102  33.869  1.00  7.21           C
ATOM     63  CA  ASP X  63      15.246  14.707  34.146  1.00  7.73           C
ATOM     64  CA  PHE X  64      17.507  12.415  32.208  1.00  9.05           C
ATOM     65  CA  PRO X  65      17.539   9.645  34.787  1.00 11.62           C
ATOM     66  CA  GLU X  66      13.763   9.648  34.892  1.00  9.06           C
ATOM     67  CA  PHE X  67      13.615   9.509  31.123  0.59  9.62           C
ATOM     68  CA  LEU X  68      16.115   6.634  31.002  1.00 13.94           C
ATOM     69  CA  SER X  69      14.088   4.646  33.434  0.78 14.51           C
ATOM     70  CA  LEU X  70      10.767   4.981  31.600  0.53 12.64           C
ATOM     71  CA  MET X  71      12.246   4.443  28.170  0.67 14.57           C
ATOM     72  CA  ALA X  72      14.332   1.508  28.934  0.54 17.68           C
ATOM     73  CA  ARG X  73      11.280  -0.104  30.401  0.51 16.59           C
ATOM     74  CA  LYS X  74       9.046   0.753  27.368  1.00 22.03           C
ATOM     75  CA  MET X  75      11.563  -1.079  25.283  0.60 22.35           C
ATOM     76  CA  LYS X  76      11.348  -4.110  27.429  1.00 25.50           C
ATOM     77  CA  GLU X  77       7.672  -3.947  27.145  0.58 19.93           C
ATOM     78  CA  GLN X  78       7.833  -3.836  23.430  1.00 18.67           C
ATOM     79  CA  ASP X  79      10.100  -6.795  23.097  0.31 19.26           C
ATOM     80  CA  SER X  80       7.838  -8.796  25.324  0.46 21.04           C
ATOM     81  CA  GLU X  81       4.821  -7.886  23.359  0.56 18.44           C
ATOM     82  CA  GLU X  82       6.427  -8.889  20.098  1.00 17.69           C
ATOM     83  CA  GLU X  83       7.103 -12.280  21.462  1.00 21.94           C
ATOM     84  CA  LEU X  84       3.476 -12.735  22.489  0.51 14.30           C
ATOM     85  CA  ILE X  85       2.207 -11.543  19.217  1.00 13.46           C
ATOM     86  CA  GLU X  86       4.198 -14.099  17.364  0.58 16.18           C
ATOM     87  CA  ALA X  87       3.119 -16.823  19.677  1.00 16.77           C
ATOM     88  CA  PHE X  88      -0.475 -15.811  19.335  1.00 12.77           C
ATOM     89  CA  LYS X  89      -0.626 -15.684  15.558  0.51 11.05           C
ATOM     90  CA  VAL X  90       0.628 -19.172  15.340  0.54 12.30           C
ATOM     91  CA  PHE X  91      -1.963 -20.434  17.760  0.61 11.45           C
ATOM     92  CA  ASP X  92      -4.562 -18.574  15.835  1.00 12.43           C
ATOM     93  CA  ARG X  93      -4.261 -20.755  12.817  1.00 15.05           C
ATOM     94  CA  ASP X  94      -7.042 -19.230  10.799  1.00 17.81           C
ATOM     95  CA  GLY X  95      -6.278 -15.646  11.668  1.00 21.74           C
ATOM     96  CA  ASN X  96      -9.667 -14.743  12.998  1.00 21.86           C
ATOM     97  CA  GLY X  97      -8.318 -13.234  16.148  1.00 18.47           C
ATOM     98  CA  LEU X  98      -9.658 -15.972  18.358  1.00 13.28           C
ATOM     99  CA  ILE X  99      -7.817 -19.079  19.325  0.90  9.81           C
ATOM    100  CA  SER X 100     -10.377 -21.836  19.319  1.00 10.27           C
ATOM    101  CA  ALA X 101     -10.222 -25.064  21.110  1.00 10.69           C
ATOM    102  CA  ALA X 102      -9.550 -26.820  17.883  1.00 11.64           C
ATOM    103  CA  GLU X 103      -6.711 -24.505  17.065  1.00  9.38           C
ATOM    104  CA  LEU X 104      -5.209 -24.755  20.431  1.00  9.41           C
ATOM    105  CA  ARG X 105      -5.320 -28.484  20.358  1.00  9.65           C
ATOM    106  CA  HIS X 106      -3.784 -28.540  16.989  0.34 10.82           C
ATOM    107  CA  VAL X 107      -0.861 -26.397  17.891  1.00 11.53           C
ATOM    108  CA  MET X 108      -0.273 -28.107  21.187  1.00 10.52           C
ATOM    109  CA  THR X 109       0.156 -31.374  19.406  1.00 11.80           C
ATOM    110  CA  ASN X 110       2.816 -29.767  17.330  0.72 10.91           C
ATOM    111  CA  LEU X 111       4.387 -28.488  20.389  1.00 12.32           C
ATOM    112  CA  GLY X 112       4.660 -32.053  21.414  1.00 11.96           C
ATOM    113  CA  GLU X 113       1.692 -32.227  23.654  1.00 10.90           C
ATOM    114  CA  LYS X 114      -1.052 -34.527  22.783  0.67 10.41           C
ATOM    115  CA  LEU X 115      -3.927 -33.136  24.740  0.58  8.35           C
ATOM    116  CA  THR X 116      -7.531 -34.014  24.956  1.00  8.53           C
ATOM    117  CA  ASP X 117     -10.434 -31.777  24.320  1.00  8.68           C
ATOM    118  CA  ASP X 118     -11.146 -31.795  27.988  0.34  8.53           C
ATOM    119  CA  GLU X 119      -7.641 -30.626  28.706  1.00  9.37           C
ATOM    120  CA  VAL X 120      -7.681 -27.915  26.188  1.00  9.39           C
ATOM    121  CA  ASP X 121     -11.057 -26.781  27.305  1.00  9.65           C
ATOM    122  CA  GLU X 122      -9.757 -26.316  30.772  1.00 10.75           C
ATOM    123  CA  MET X 123      -6.857 -24.247  29.456  1.00 10.60           C
ATOM    124  CA  ILE X 124      -9.198 -22.018  27.714  0.61 11.16           C
ATOM    125  CA  ARG X 125     -11.582 -21.724  30.599  1.00 11.30           C
ATOM    126  CA  GLU X 126      -8.726 -20.513  32.722  1.00 13.24           C
ATOM    127  CA  ALA X 127      -7.999 -17.713  30.361  1.00 13.38           C
ATOM    128  CA  ASP X 128     -11.421 -16.972  29.030  1.00 11.01           C
ATOM    129  CA  ILE X 129     -12.865 -13.908  30.463  1.00 12.45           C
ATOM    130  CA  ASP X 130     -15.714 -13.104  28.182  1.00 14.06           C
ATOM    131  CA  GLY X 131     -16.882 -16.639  28.120  1.00 14.95           C
ATOM    132  CA  ASP X 132     -16.845 -17.137  24.436  1.00 14.21           C
ATOM    133  CA  GLY X 133     -14.881 -20.320  24.611  1.00 12.69           C
ATOM    134  CA  HIS X 134     -12.120 -18.810  22.666  1.00 10.74           C
ATOM    135  CA  ILE X 135      -8.957 -16.929  23.557  0.71  9.61           C
ATOM    136  CA  ASN X 136      -8.555 -13.490  22.178  1.00 10.65           C
ATOM    137  CA  TYR X 137      -5.249 -11.656  22.222  0.62 11.57           C
ATOM    138  CA  GLU X 138      -5.887  -9.823  25.419  1.00 12.62           C
ATOM    139  CA  GLU X 139      -6.816 -13.039  27.109  1.00 10.88           C
ATOM    140  CA  PHE X 140      -3.732 -14.612  25.726  0.53 10.57           C
ATOM    141  CA  VAL X 141      -1.469 -11.957  27.066  1.00 13.02           C
ATOM    142  CA  ARG X 142      -2.980 -12.074  30.472  0.48 16.92           C
ATOM    143  CA  MET X 143      -2.476 -15.668  30.634  0.73 17.91           C
ATOM    144  CA  MET X 144       0.992 -15.567  29.361  1.00 23.30           C
ATOM    145  CA  VAL X 145       2.163 -13.021  31.695  1.00 30.36           C
ATOM    146  CA  SER X 146       0.056 -14.162  34.522  1.00 49.83           C
END
ATOM      1  CA  GLU X   1      26.887  -2.143  36.616  1.00 54.51           C
ATOM      2  CA  GLN X   2      23.935  -0.622  34.867  1.00 43.98           C
ATOM      3  CA  LEU X   3      24.613   1.241  31.527  1.00 29.51           C
ATOM      4  CA  THR X   4      27.334   1.625  28.931  1.00 23.38           C
ATOM      5  CA  GLU X   5      28.524   5.039  27.671  1.00 23.41           C
ATOM      6  CA  GLU X   6      26.801   4.180  24.357  1.00 18.74           C
ATOM      7  CA  GLN X   7      23.485   3.429  26.045  1.00 15.79           C
ATOM      8  CA  ILE X   8      23.641   6.741  27.931  0.60 16.16           C
ATOM      9  CA  ALA X   9      24.526   8.610  24.746  1.00 15.86           C
ATOM     10  CA  GLU X  10      21.510   6.945  23.129  0.44 14.66           C
ATOM     11  CA  PHE X  11      19.262   7.970  25.975  0.74 12.86           C
ATOM     12  CA  LYS X  12      20.666  11.530  25.917  0.60 10.51           C
ATOM     13  CA  GLU X  13      19.883  11.839  22.212  1.00 11.86           C
ATOM     14  CA  ALA X  14      16.302  10.701  22.890  1.00 11.89           C
ATOM     15  CA  PHE X  15      15.975  13.195  25.768  1.00  8.45           C
ATOM     16  CA  ALA X  16      17.243  16.003  23.533  1.00  9.18           C
ATOM     17  CA  LEU X  17      14.375  15.496  21.089  1.00 11.42           C
ATOM     18  CA  PHE X  18      12.020  16.513  23.854  1.00  8.68           C
ATOM     19  CA  ASP X  19      14.244  19.133  25.528  1.00  7.43           C
ATOM     20  CA  LYS X  20      13.800  21.681  22.708  1.00 12.02           C
ATOM     21  CA  ASP X  21      15.503  24.510  24.513  1.00  9.95           C
ATOM     22  CA  GLY X  22      18.374  22.472  25.968  1.00  9.50           C
ATOM     23  CA  ASP X  23      17.722  23.469  29.581  1.00  8.33           C
ATOM     24  CA  GLY X  24      17.994  19.941  30.970  1.00  7.50           C
ATOM     25  CA  THR X  25      14.279  19.546  31.590  1.00  7.23           C
ATOM     26  CA  ILE X  26      11.197  18.468  29.647  1.00  7.78           C
ATOM     27  CA  THR X  27       8.143  20.665  30.301  1.00  9.03           C
ATOM     28  CA  THR X  28       4.494  19.990  29.536  1.00 11.81           C
ATOM     29  CA  LYS X  29       4.897  22.501  26.673  1.00 14.05           C
ATOM     30  CA  GLU X  30       7.840  20.589  25.185  1.00  9.87           C
ATOM     31  CA  LEU X  31       6.186  17.220  25.523  1.00  9.76           C
ATOM     32  CA  GLY X  32       3.214  18.807  23.720  1.00  9.58           C
ATOM     33  CA  THR X  33       5.431  20.042  20.887  1.00  9.32           C
ATOM     34  CA  VAL X  34       6.690  16.517  20.310  1.00  9.59           C
ATOM     35  CA  MET X  35       3.302  14.861  20.350  0.61  9.67           C
ATOM     36  CA  ARG X  36       1.871  17.519  18.075  1.00  8.72           C
ATOM     37  CA  SER X  37       4.659  16.712  15.612  1.00 12.32           C
ATOM     38  CA  LEU X  38       3.459  13.109  15.742  0.53 15.72           C
ATOM     39  CA  GLY X  39      -0.213  13.948  15.039  1.00 12.21           C
ATOM     40  CA  GLN X  40      -1.698  14.182  18.530  1.00 10.24           C
ATOM     41  CA  ASN X  41      -2.794  17.469  20.140  1.00  7.42           C
ATOM     42  CA  PRO X  42      -3.157  16.760  23.850  0.63  8.37           C
ATOM     43  CA  THR X  43      -4.570  19.340  26.195  1.00  9.95           C
ATOM     44  CA  GLU X  44      -2.600  20.860  29.042  1.00 10.91           C
ATOM     45  CA  ALA X  45      -4.442  18.551  31.494  1.00 11.63           C
ATOM     46  CA  GLU X  46      -3.462  15.471  29.524  1.00  9.34           C
ATOM     47  CA  LEU X  47       0.150  16.650  29.263  1.00  8.88           C
ATOM     48  CA  GLN X  48       0.275  17.278  33.014  1.00  9.62           C
ATOM     49  CA  ASP X  49      -0.869  13.770  33.759  1.00 10.37           C
ATOM     50  CA  MET X  50       1.873  12.430  31.490  1.00 10.93           C
ATOM     51  CA  ILE X  51       4.617  14.489  33.277  0.52  9.63           C
ATOM     52  CA  ASN X  52       3.189  13.643  36.691  1.00 10.19           C
ATOM     53  CA  GLU X  53       3.672   9.942  35.950  1.00 17.10           C
ATOM     54  CA  VAL X  54       7.394  10.561  35.279  0.44 15.60           C
ATOM     55  CA  ASP X  55       8.345  13.487  37.543  1.00 15.46           C
ATOM     56  CA  ALA X  56       9.749  11.834  40.621  1.00 13.59           C
ATOM     57  CA  ASP X  57      10.689  14.968  42.620  1.00 12.17           C
ATOM     58  CA  GLY X  58       7.452  16.849  41.816  1.00 16.07           C
ATOM     59  CA  ASN X  59       9.216  19.977  40.481  1.00 15.63           C
ATOM     60  CA  GLY X  60       6.928  19.969  37.432  1.00 11.82           C
ATOM     61  CA  THR X  61       9.444  18.863  34.796  1.00  8.43           C
ATOM     62  CA  ILE X  62      11.308  15.715  33.746  1.00  7.21           C
ATOM     63  CA  ASP X  63      15.110  15.694  34.019  1.00  7.73           C
ATOM     64  CA  PHE X  64      17.540  13.247  32.438  1.00  9.05           C
ATOM     65  CA  PRO X  65      17.762  10.916  35.460  1.00 11.62           C
ATOM     66  CA  GLU X  66      13.961  10.746  35.634  1.00  9.06           C
ATOM     67  CA  PHE X  67      13.798  10.066  31.886  0.59  9.62           C
ATOM     68  CA  LEU X  68      16.470   7.313  32.140  1.00 13.94           C
ATOM     69  CA  SER X  69      14.556   5.622  34.923  0.78 14.51           C
ATOM     70  CA  LEU X  70      11.159   5.615  33.099  0.53 12.64           C
ATOM     71  CA  MET X  71      12.674   4.637  29.729  0.67 14.57           C
ATOM     72  CA  ALA X  72      14.784   1.819  30.965  0.54 17.68           C
ATOM     73  CA  ARG X  73      11.656   0.432  32.631  0.51 16.59           C
ATOM     74  CA  LYS X  74       9.450   1.003  29.426  1.00 22.03           C
ATOM     75  CA  MET X  75      12.008  -1.123  27.583  0.60 22.35           C
ATOM     76  CA  LYS X  76      11.574  -3.941  30.057  1.00 25.50           C
ATOM     77  CA  GLU X  77       7.866  -3.602  29.594  0.58 19.93           C
ATOM     78  CA  GLN X  78       8.247  -3.721  25.833  1.00 18.67           C
ATOM     79  CA  ASP X  79      10.423  -6.834  25.853  0.31 19.26           C
ATOM     80  CA  SER X  80       7.835  -8.597  28.016  0.46 21.04           C
ATOM     81  CA  GLU X  81       5.033  -7.587  25.711  0.56 18.44           C
ATOM     82  CA  GLU X  82       7.010  -8.699  22.626  1.00 17.69           C
ATOM     83  CA  GLU X  83       7.354 -12.149  24.111  1.00 21.94           C
ATOM     84  CA  LEU X  84       3.544 -12.427  24.575  0.51 14.30           C
ATOM     85  CA  ILE X  85       2.906 -11.080  21.121  1.00 13.46           C
ATOM     86  CA  GLU X  86       5.182 -13.670  19.554  0.58 16.18           C
ATOM     87  CA  ALA X  87       3.603 -16.464  21.584  1.00 16.77           C
ATOM     88  CA  PHE X  88       0.127 -15.314  20.581  1.00 12.77           C
ATOM     89  CA  LYS X  89       0.822 -15.051  16.806  0.51 11.05           C
ATOM     90  CA  VAL X  90       2.106 -18.597  16.739  0.54 12.30           C
ATOM     91  CA  PHE X  91      -1.015 -19.962  18.473  0.61 11.45           C
ATOM     92  CA  ASP X  92      -3.086 -17.906  16.071  1.00 12.43           C
ATOM     93  CA  ARG X  93      -2.187 -20.029  13.047  1.00 15.05           C
ATOM     94  CA  ASP X  94      -4.347 -18.186  10.496  1.00 17.81           C
ATOM     95  CA  GLY X  95      -3.526 -14.654  11.747  1.00 21.74           C
ATOM     96  CA  ASN X  96      -7.124 -13.536  12.276  1.00 21.86           C
ATOM     97  CA  GLY X  97      -6.460 -12.339  15.840  1.00 18.47           C
ATOM     98  CA  LEU X  98      -8.453 -15.176  17.466  1.00 13.28           C
ATOM     99  CA  ILE X  99      -6.986 -18.446  18.692  0.90  9.81           C
ATOM    100  CA  SER X 100      -9.571 -21.134  17.886  1.00 10.27           C
ATOM    101  CA  ALA X 101      -9.959 -24.475  19.559  1.00 10.69           C
ATOM    102  CA  ALA X 102      -8.546 -26.166  16.457  1.00 11.64           C
ATOM    103  CA  GLU X 103      -5.511 -23.879  16.434  1.00  9.38           C
ATOM    104  CA  LEU X 104      -4.867 -24.322  20.123  1.00  9.41           C
ATOM    105  CA  ARG X 105      -5.105 -28.097  19.835  1.00  9.65           C
ATOM    106  CA  HIS X 106      -2.815 -28.102  16.832  0.34 10.82           C
ATOM    107  CA  VAL X 107      -0.072 -26.093  18.538  1.00 11.53           C
ATOM    108  CA  MET X 108      -0.415 -27.994  21.860  1.00 10.52           C
ATOM    109  CA  THR X 109       0.248 -31.276  19.997  1.00 11.80           C
ATOM    110  CA  ASN X 110       3.478 -29.763  18.673  0.72 10.91           C
ATOM    111  CA  LEU X 111       4.336 -28.657  22.194  1.00 12.32           C
ATOM    112  CA  GLY X 112       4.074 -32.347  23.118  1.00 11.96           C
ATOM    113  CA  GLU X 113       0.549 -32.381  24.520  1.00 10.90           C
ATOM    114  CA  LYS X 114      -2.009 -34.508  22.727  0.67 10.41           C
ATOM    115  CA  LEU X 115      -5.293 -33.092  24.085  0.58  8.35           C
ATOM    116  CA  THR X 116      -8.919 -33.874  23.363  1.00  8.53           C
ATOM    117  CA  ASP X 117     -11.550 -31.418  22.190  1.00  8.68           C
ATOM    118  CA  ASP X 118     -13.067 -31.533  25.696  0.34  8.53           C
ATOM    119  CA  GLU X 119      -9.700 -30.581  27.240  1.00  9.37           C
ATOM    120  CA  VAL X 120      -9.029 -27.774  24.809  1.00  9.39           C
ATOM    121  CA  ASP X 121     -12.558 -26.455  25.183  1.00  9.65           C
ATOM    122  CA  GLU X 122     -12.063 -26.224  28.953  1.00 10.75           C
ATOM    123  CA  MET X 123      -8.761 -24.314  28.418  1.00 10.60           C
ATOM    124  CA  ILE X 124     -10.509 -21.820  26.252  0.61 11.16           C
ATOM    125  CA  ARG X 125     -13.521 -21.463  28.576  1.00 11.30           C
ATOM    126  CA  GLU X 126     -11.129 -20.596  31.427  1.00 13.24           C
ATOM    127  CA  ALA X 127      -9.616 -17.731  29.430  1.00 13.38           C
ATOM    128  CA  ASP X 128     -12.640 -16.647  27.384  1.00 11.01           C
ATOM    129  CA  ILE X 129     -14.090 -13.336  28.531  1.00 12.45           C
ATOM    130  CA  ASP X 130     -16.237 -12.199  25.581  1.00 14.06           C
ATOM    131  CA  GLY X 131     -17.777 -15.678  25.201  1.00 14.95           C
ATOM    132  CA  ASP X 132     -16.941 -16.189  21.510  1.00 14.21           C
ATOM    133  CA  GLY X 133     -15.210 -19.557  22.125  1.00 12.69           C
ATOM    134  CA  HIS X 134     -11.933 -18.151  20.923  1.00 10.74           C
ATOM    135  CA  ILE X 135      -8.987 -16.445  22.690  0.71  9.61           C
ATOM    136  CA  ASN X 136      -8.132 -12.925  21.582  1.00 10.65           C
ATOM    137  CA  TYR X 137      -4.839 -11.204  22.538  0.62 11.57           C
ATOM    138  CA  GLU X 138      -6.230  -9.458  25.624  1.00 12.62           C
ATOM    139  CA  GLU X 139      -7.674 -12.757  26.896  1.00 10.88           C
ATOM    140  CA  PHE X 140      -4.363 -14.455  26.173  0.53 10.57           C
ATOM    141  CA  VAL X 141      -2.331 -11.847  28.055  1.00 13.02           C
ATOM    142  CA  ARG X 142      -4.637 -11.842  31.094  0.48 16.92           C
ATOM    143  CA  MET X 143      -4.404 -15.558  31.357  0.73 17.91           C
ATOM    144  CA  MET X 144      -0.670 -15.692  30.855  1.00 23.30           C
ATOM    145  CA  VAL X 145       0.120 -13.046  33.414  1.00 30.36           C
ATOM    146  CA  SER X 146      -2.705 -14.002  35.816  1.00 49.83           C
END
