# Supplementary material for: Structural Transition States Explored With Minimalist Coarse Grained Models: Applications to Calmodulin
Source: Front Mol Biosci. 2019 Oct 15;6:104. doi: 10.3389/fmolb.2019.00104 (PMC6843051; doi:10.3389/fmolb.2019.00104)
Supplement: Supplementary file 2 [file Data_Sheet_2.ZIP › SI/MD_representative_trajectories/closed2openT300g8_pp.pdb]

CRYST1   78.406   65.260  102.280  90.00  90.00  90.00 P 1           1
ATOM      1  CA  GLU X   1      22.899  -4.582  40.079  1.00 54.51           C
ATOM      2  CA  GLN X   2      25.491  -2.816  38.018  1.00 43.98           C
ATOM      3  CA  LEU X   3      24.620  -0.822  34.800  1.00 29.51           C
ATOM      4  CA  THR X   4      27.243  -0.774  32.078  1.00 23.38           C
ATOM      5  CA  GLU X   5      28.781   2.392  30.571  1.00 23.41           C
ATOM      6  CA  GLU X   6      27.402   1.627  27.077  1.00 18.74           C
ATOM      7  CA  GLN X   7      23.955   1.277  28.627  1.00 15.79           C
ATOM      8  CA  ILE X   8      24.503   4.687  30.246  0.60 16.16           C
ATOM      9  CA  ALA X   9      25.743   5.941  26.883  1.00 15.86           C
ATOM     10  CA  GLU X  10      22.621   4.638  25.141  0.44 14.66           C
ATOM     11  CA  PHE X  11      20.352   6.462  27.534  0.74 12.86           C
ATOM     12  CA  LYS X  12      22.493   9.617  27.198  0.60 10.51           C
ATOM     13  CA  GLU X  13      22.218   9.502  23.410  1.00 11.86           C
ATOM     14  CA  ALA X  14      18.428   9.054  23.503  1.00 11.89           C
ATOM     15  CA  PHE X  15      18.036  11.804  26.128  1.00  8.45           C
ATOM     16  CA  ALA X  16      20.252  14.129  24.085  1.00  9.18           C
ATOM     17  CA  LEU X  17      18.115  13.636  20.979  1.00 11.42           C
ATOM     18  CA  PHE X  18      15.164  15.113  22.804  1.00  8.68           C
ATOM     19  CA  ASP X  19      17.205  17.675  24.775  1.00  7.43           C
ATOM     20  CA  LYS X  20      18.286  19.648  21.679  1.00 12.02           C
ATOM     21  CA  ASP X  21      19.771  22.602  23.477  1.00  9.95           C
ATOM     22  CA  GLY X  22      21.794  20.473  25.904  1.00  9.50           C
ATOM     23  CA  ASP X  23      20.576  22.120  29.110  1.00  8.33           C
ATOM     24  CA  GLY X  24      19.662  18.852  30.823  1.00  7.50           C
ATOM     25  CA  THR X  25      15.893  19.153  30.603  1.00  7.23           C
ATOM     26  CA  ILE X  26      13.337  18.202  27.958  1.00  7.78           C
ATOM     27  CA  THR X  27      10.550  20.764  27.460  1.00  9.03           C
ATOM     28  CA  THR X  28       7.279  20.355  25.592  1.00 11.81           C
ATOM     29  CA  LYS X  29       8.886  22.253  22.681  1.00 14.05           C
ATOM     30  CA  GLU X  30      11.659  19.641  22.530  1.00  9.87           C
ATOM     31  CA  LEU X  31       9.499  16.582  22.950  1.00  9.76           C
ATOM     32  CA  GLY X  32       7.122  17.944  20.287  1.00  9.58           C
ATOM     33  CA  THR X  33      10.039  18.560  17.925  1.00  9.32           C
ATOM     34  CA  VAL X  34      10.983  14.893  17.978  1.00  9.59           C
ATOM     35  CA  MET X  35       7.466  13.574  17.642  0.61  9.67           C
ATOM     36  CA  ARG X  36       6.727  15.947  14.794  1.00  8.72           C
ATOM     37  CA  SER X  37       9.813  14.769  12.902  1.00 12.32           C
ATOM     38  CA  LEU X  38       8.489  11.225  13.263  0.53 15.72           C
ATOM     39  CA  GLY X  39       5.125  12.118  11.660  1.00 12.21           C
ATOM     40  CA  GLN X  40       2.935  13.057  14.622  1.00 10.24           C
ATOM     41  CA  ASN X  41       0.962  16.139  15.720  1.00  7.42           C
ATOM     42  CA  PRO X  42       0.692  16.273  19.503  0.63  8.37           C
ATOM     43  CA  THR X  43      -0.899  19.352  20.967  1.00  9.95           C
ATOM     44  CA  GLU X  44       0.955  21.363  23.578  1.00 10.91           C
ATOM     45  CA  ALA X  45      -1.470  20.083  26.265  1.00 11.63           C
ATOM     46  CA  GLU X  46      -0.943  16.470  25.269  1.00  9.34           C
ATOM     47  CA  LEU X  47       2.834  16.938  25.428  1.00  8.88           C
ATOM     48  CA  GLN X  48       2.440  18.446  28.899  1.00  9.62           C
ATOM     49  CA  ASP X  49       0.409  15.491  30.046  1.00 10.37           C
ATOM     50  CA  MET X  50       3.222  13.273  28.769  1.00 10.93           C
ATOM     51  CA  ILE X  51       5.757  15.189  30.974  0.52  9.63           C
ATOM     52  CA  ASN X  52       3.375  15.273  33.928  1.00 10.19           C
ATOM     53  CA  GLU X  53       3.264  11.474  34.114  1.00 17.10           C
ATOM     54  CA  VAL X  54       7.003  11.324  34.938  0.44 15.60           C
ATOM     55  CA  ASP X  55       7.678  14.791  36.394  1.00 15.46           C
ATOM     56  CA  ALA X  56       8.486  13.636  39.886  1.00 13.59           C
ATOM     57  CA  ASP X  57       9.937  16.962  41.126  1.00 12.17           C
ATOM     58  CA  GLY X  58       7.045  18.926  39.562  1.00 16.07           C
ATOM     59  CA  ASN X  59       9.069  21.556  37.649  1.00 15.63           C
ATOM     60  CA  GLY X  60       7.292  21.046  34.315  1.00 11.82           C
ATOM     61  CA  THR X  61      10.167  19.420  32.419  1.00  8.43           C
ATOM     62  CA  ILE X  62      11.849  16.014  32.180  1.00  7.21           C
ATOM     63  CA  ASP X  63      15.351  15.541  33.610  1.00  7.73           C
ATOM     64  CA  PHE X  64      17.571  12.508  33.097  1.00  9.05           C
ATOM     65  CA  PRO X  65      16.189  10.224  35.833  1.00 11.62           C
ATOM     66  CA  GLU X  66      12.626  11.222  34.929  1.00  9.06           C
ATOM     67  CA  PHE X  67      13.390  10.258  31.321  0.59  9.62           C
ATOM     68  CA  LEU X  68      14.751   6.853  32.479  1.00 13.94           C
ATOM     69  CA  SER X  69      11.489   6.379  34.324  0.78 14.51           C
ATOM     70  CA  LEU X  70       9.600   7.284  31.087  0.53 12.64           C
ATOM     71  CA  MET X  71      11.454   4.540  29.179  0.67 14.57           C
ATOM     72  CA  ALA X  72      10.689   2.043  31.844  0.54 17.68           C
ATOM     73  CA  ARG X  73       6.950   2.740  31.710  0.51 16.59           C
ATOM     74  CA  LYS X  74       6.300   3.656  27.941  1.00 22.03           C
ATOM     75  CA  MET X  75       9.260   2.033  26.191  0.60 22.35           C
ATOM     76  CA  LYS X  76       8.114  -1.191  27.786  1.00 25.50           C
ATOM     77  CA  GLU X  77       4.581  -2.085  28.680  0.58 19.93           C
ATOM     78  CA  GLN X  78       2.689  -2.249  25.410  1.00 18.67           C
ATOM     79  CA  ASP X  79       4.450  -3.121  22.159  0.31 19.26           C
ATOM     80  CA  SER X  80       3.968  -6.580  20.647  0.46 21.04           C
ATOM     81  CA  GLU X  81       2.260  -6.543  17.290  0.56 18.44           C
ATOM     82  CA  GLU X  82       0.376  -4.124  14.997  1.00 17.69           C
ATOM     83  CA  GLU X  83       2.453  -1.368  16.519  1.00 21.94           C
ATOM     84  CA  LEU X  84       5.945  -2.792  15.750  0.51 14.30           C
ATOM     85  CA  ILE X  85       4.332  -2.526  12.361  1.00 13.46           C
ATOM     86  CA  GLU X  86       3.833   1.179  12.969  0.58 16.18           C
ATOM     87  CA  ALA X  87       7.486   1.485  13.961  1.00 16.77           C
ATOM     88  CA  PHE X  88       8.635  -0.262  10.793  1.00 12.77           C
ATOM     89  CA  LYS X  89       6.319   2.117   8.850  0.51 11.05           C
ATOM     90  CA  VAL X  90       8.370   5.003  10.152  0.54 12.30           C
ATOM     91  CA  PHE X  91      11.521   3.361   8.740  0.61 11.45           C
ATOM     92  CA  ASP X  92       9.852   2.158   5.570  1.00 12.43           C
ATOM     93  CA  ARG X  93       8.766   5.667   4.586  1.00 15.05           C
ATOM     94  CA  ASP X  94       7.342   5.112   1.088  1.00 17.81           C
ATOM     95  CA  GLY X  95       5.656   1.841   2.173  1.00 21.74           C
ATOM     96  CA  ASN X  96       7.170  -0.704  -0.216  1.00 21.86           C
ATOM     97  CA  GLY X  97       8.038  -3.310   2.436  1.00 18.47           C
ATOM     98  CA  LEU X  98      11.786  -2.528   2.359  1.00 13.28           C
ATOM     99  CA  ILE X  99      13.831  -0.053   4.369  0.90  9.81           C
ATOM    100  CA  SER X 100      16.505   1.216   1.962  1.00 10.27           C
ATOM    101  CA  ALA X 101      19.805   2.618   3.083  1.00 10.69           C
ATOM    102  CA  ALA X 102      18.484   6.099   2.299  1.00 11.64           C
ATOM    103  CA  GLU X 103      15.240   5.670   4.231  1.00  9.38           C
ATOM    104  CA  LEU X 104      17.206   4.576   7.257  1.00  9.41           C
ATOM    105  CA  ARG X 105      19.361   7.658   6.758  1.00  9.65           C
ATOM    106  CA  HIS X 106      16.189   9.708   6.716  0.34 10.82           C
ATOM    107  CA  VAL X 107      14.909   8.378  10.042  1.00 11.53           C
ATOM    108  CA  MET X 108      18.294   8.951  11.769  1.00 10.52           C
ATOM    109  CA  THR X 109      18.355  12.585  10.555  1.00 11.80           C
ATOM    110  CA  ASN X 110      14.804  13.111  11.815  0.72 10.91           C
ATOM    111  CA  LEU X 111      15.712  11.749  15.232  1.00 12.32           C
ATOM    112  CA  GLY X 112      18.675  14.139  15.461  1.00 11.96           C
ATOM    113  CA  GLU X 113      21.599  11.845  14.698  1.00 10.90           C
ATOM    114  CA  LYS X 114      23.359  13.116  11.605  0.67 10.41           C
ATOM    115  CA  LEU X 115      25.588  10.064  11.011  0.58  8.35           C
ATOM    116  CA  THR X 116      27.706   9.651   7.908  1.00  8.53           C
ATOM    117  CA  ASP X 117      26.612   7.794   4.796  1.00  8.68           C
ATOM    118  CA  ASP X 118      29.187   5.046   5.444  0.34  8.53           C
ATOM    119  CA  GLU X 119      27.731   4.430   8.926  1.00  9.37           C
ATOM    120  CA  VAL X 120      24.280   4.069   7.441  1.00  9.39           C
ATOM    121  CA  ASP X 121      25.400   1.210   5.226  1.00  9.65           C
ATOM    122  CA  GLU X 122      27.132  -0.482   8.167  1.00 10.75           C
ATOM    123  CA  MET X 123      23.647  -0.686   9.797  1.00 10.60           C
ATOM    124  CA  ILE X 124      21.973  -2.091   6.765  0.61 11.16           C
ATOM    125  CA  ARG X 125      24.539  -4.875   6.247  1.00 11.30           C
ATOM    126  CA  GLU X 126      24.123  -5.739   9.946  1.00 13.24           C
ATOM    127  CA  ALA X 127      20.407  -6.496   9.626  1.00 13.38           C
ATOM    128  CA  ASP X 128      20.533  -7.620   5.989  1.00 11.01           C
ATOM    129  CA  ILE X 129      20.319 -11.403   6.136  1.00 12.45           C
ATOM    130  CA  ASP X 130      18.902 -12.157   2.668  1.00 14.06           C
ATOM    131  CA  GLY X 131      21.533 -10.162   0.740  1.00 14.95           C
ATOM    132  CA  ASP X 132      19.383  -7.714  -1.252  1.00 14.21           C
ATOM    133  CA  GLY X 133      20.945  -4.661   0.467  1.00 12.69           C
ATOM    134  CA  HIS X 134      17.758  -3.760   2.254  1.00 10.74           C
ATOM    135  CA  ILE X 135      15.784  -4.620   5.428  0.71  9.61           C
ATOM    136  CA  ASN X 136      12.367  -6.204   5.025  1.00 10.65           C
ATOM    137  CA  TYR X 137       9.900  -6.480   7.950  0.62 11.57           C
ATOM    138  CA  GLU X 138      11.175  -9.873   9.121  1.00 12.62           C
ATOM    139  CA  GLU X 139      14.813  -8.721   9.283  1.00 10.88           C
ATOM    140  CA  PHE X 140      13.666  -5.705  11.273  0.53 10.57           C
ATOM    141  CA  VAL X 141      12.026  -7.983  13.841  1.00 13.02           C
ATOM    142  CA  ARG X 142      15.152 -10.145  14.160  0.48 16.92           C
ATOM    143  CA  MET X 143      17.322  -7.136  14.571  0.73 17.91           C
ATOM    144  CA  MET X 144      15.223  -6.071  17.516  1.00 23.30           C
ATOM    145  CA  VAL X 145      15.705  -9.390  19.227  1.00 30.36           C
ATOM    146  CA  SER X 146      19.529  -9.578  19.213  1.00 49.83           C
END
ATOM      1  CA  GLU X   1      24.073  -4.542  39.597  1.00 54.51           C
ATOM      2  CA  GLN X   2      22.142  -3.401  37.539  1.00 43.98           C
ATOM      3  CA  LEU X   3      23.310  -2.570  34.126  1.00 29.51           C
ATOM      4  CA  THR X   4      25.948  -2.980  31.677  1.00 23.38           C
ATOM      5  CA  GLU X   5      27.880  -0.168  30.180  1.00 23.41           C
ATOM      6  CA  GLU X   6      26.211  -0.928  26.940  1.00 18.74           C
ATOM      7  CA  GLN X   7      22.840  -0.637  28.387  1.00 15.79           C
ATOM      8  CA  ILE X   8      23.702   2.664  29.891  0.60 16.16           C
ATOM      9  CA  ALA X   9      25.037   3.952  26.677  1.00 15.86           C
ATOM     10  CA  GLU X  10      21.812   2.957  25.147  0.44 14.66           C
ATOM     11  CA  PHE X  11      19.834   4.754  27.672  0.74 12.86           C
ATOM     12  CA  LYS X  12      21.869   7.879  27.269  0.60 10.51           C
ATOM     13  CA  GLU X  13      21.074   7.906  23.660  1.00 11.86           C
ATOM     14  CA  ALA X  14      17.426   7.774  24.406  1.00 11.89           C
ATOM     15  CA  PHE X  15      17.759  10.572  26.857  1.00  8.45           C
ATOM     16  CA  ALA X  16      19.492  12.707  24.353  1.00  9.18           C
ATOM     17  CA  LEU X  17      16.699  12.478  21.920  1.00 11.42           C
ATOM     18  CA  PHE X  18      14.590  14.375  24.279  1.00  8.68           C
ATOM     19  CA  ASP X  19      17.059  16.773  25.792  1.00  7.43           C
ATOM     20  CA  LYS X  20      17.514  18.709  22.585  1.00 12.02           C
ATOM     21  CA  ASP X  21      19.455  21.464  24.029  1.00  9.95           C
ATOM     22  CA  GLY X  22      21.390  19.490  26.517  1.00  9.50           C
ATOM     23  CA  ASP X  23      20.350  21.521  29.415  1.00  8.33           C
ATOM     24  CA  GLY X  24      19.500  18.727  31.624  1.00  7.50           C
ATOM     25  CA  THR X  25      15.815  19.214  31.345  1.00  7.23           C
ATOM     26  CA  ILE X  26      13.015  18.436  28.958  1.00  7.78           C
ATOM     27  CA  THR X  27      10.687  21.286  28.209  1.00  9.03           C
ATOM     28  CA  THR X  28       7.245  21.174  26.771  1.00 11.81           C
ATOM     29  CA  LYS X  29       8.777  22.156  23.480  1.00 14.05           C
ATOM     30  CA  GLU X  30      11.147  19.258  23.414  1.00  9.87           C
ATOM     31  CA  LEU X  31       8.615  16.808  24.589  1.00  9.76           C
ATOM     32  CA  GLY X  32       6.594  17.882  21.621  1.00  9.58           C
ATOM     33  CA  THR X  33       9.386  17.034  19.302  1.00  9.32           C
ATOM     34  CA  VAL X  34       9.338  13.614  20.684  1.00  9.59           C
ATOM     35  CA  MET X  35       5.683  13.080  20.556  0.61  9.67           C
ATOM     36  CA  ARG X  36       5.536  14.167  17.046  1.00  8.72           C
ATOM     37  CA  SER X  37       8.012  11.566  16.196  1.00 12.32           C
ATOM     38  CA  LEU X  38       5.636   9.162  17.585  0.53 15.72           C
ATOM     39  CA  GLY X  39       2.820  10.326  15.519  1.00 12.21           C
ATOM     40  CA  GLN X  40       1.004  12.721  17.684  1.00 10.24           C
ATOM     41  CA  ASN X  41       0.823  16.379  17.201  1.00  7.42           C
ATOM     42  CA  PRO X  42      -0.068  17.561  20.558  0.63  8.37           C
ATOM     43  CA  THR X  43      -0.805  21.046  21.401  1.00  9.95           C
ATOM     44  CA  GLU X  44       1.064  23.017  23.882  1.00 10.91           C
ATOM     45  CA  ALA X  45      -1.775  22.705  26.265  1.00 11.63           C
ATOM     46  CA  GLU X  46      -1.717  19.050  25.832  1.00  9.34           C
ATOM     47  CA  LEU X  47       1.983  18.932  26.273  1.00  8.88           C
ATOM     48  CA  GLN X  48       1.708  20.687  29.574  1.00  9.62           C
ATOM     49  CA  ASP X  49      -0.515  18.062  30.875  1.00 10.37           C
ATOM     50  CA  MET X  50       1.944  15.456  29.855  1.00 10.93           C
ATOM     51  CA  ILE X  51       4.829  17.092  31.720  0.52  9.63           C
ATOM     52  CA  ASN X  52       2.682  17.789  34.659  1.00 10.19           C
ATOM     53  CA  GLU X  53       2.036  14.167  35.086  1.00 17.10           C
ATOM     54  CA  VAL X  54       5.747  13.648  35.270  0.44 15.60           C
ATOM     55  CA  ASP X  55       7.167  16.642  36.966  1.00 15.46           C
ATOM     56  CA  ALA X  56       7.402  15.707  40.503  1.00 13.59           C
ATOM     57  CA  ASP X  57       8.649  19.001  41.750  1.00 12.17           C
ATOM     58  CA  GLY X  58       6.398  21.099  39.681  1.00 16.07           C
ATOM     59  CA  ASN X  59       9.162  23.199  38.266  1.00 15.63           C
ATOM     60  CA  GLY X  60       7.720  22.931  34.836  1.00 11.82           C
ATOM     61  CA  THR X  61      10.327  20.674  33.362  1.00  8.43           C
ATOM     62  CA  ILE X  62      11.482  17.097  33.573  1.00  7.21           C
ATOM     63  CA  ASP X  63      14.896  16.238  34.851  1.00  7.73           C
ATOM     64  CA  PHE X  64      16.824  13.140  34.056  1.00  9.05           C
ATOM     65  CA  PRO X  65      16.166  11.298  37.238  1.00 11.62           C
ATOM     66  CA  GLU X  66      12.505  11.908  37.045  1.00  9.06           C
ATOM     67  CA  PHE X  67      12.488  10.950  33.441  0.59  9.62           C
ATOM     68  CA  LEU X  68      14.226   7.658  33.955  1.00 13.94           C
ATOM     69  CA  SER X  69      11.841   6.409  36.479  0.78 14.51           C
ATOM     70  CA  LEU X  70       8.532   7.116  34.946  0.53 12.64           C
ATOM     71  CA  MET X  71       9.514   6.452  31.492  0.67 14.57           C
ATOM     72  CA  ALA X  72      11.368   3.424  31.529  0.54 17.68           C
ATOM     73  CA  ARG X  73       8.605   1.557  32.821  0.51 16.59           C
ATOM     74  CA  LYS X  74       6.179   2.772  30.369  1.00 22.03           C
ATOM     75  CA  MET X  75       8.560   2.344  27.770  0.60 22.35           C
ATOM     76  CA  LYS X  76       9.047  -1.170  28.027  1.00 25.50           C
ATOM     77  CA  GLU X  77       5.685  -1.865  27.174  0.58 19.93           C
ATOM     78  CA  GLN X  78       5.563   0.538  24.520  1.00 18.67           C
ATOM     79  CA  ASP X  79       8.751  -0.041  22.811  0.31 19.26           C
ATOM     80  CA  SER X  80       8.149  -3.565  21.902  0.46 21.04           C
ATOM     81  CA  GLU X  81       5.083  -2.949  19.969  0.56 18.44           C
ATOM     82  CA  GLU X  82       6.112   0.358  18.619  1.00 17.69           C
ATOM     83  CA  GLU X  83       9.287  -0.822  17.299  1.00 21.94           C
ATOM     84  CA  LEU X  84       7.872  -3.092  14.722  0.51 14.30           C
ATOM     85  CA  ILE X  85       5.262  -0.811  13.584  1.00 13.46           C
ATOM     86  CA  GLU X  86       7.355   2.201  13.450  0.58 16.18           C
ATOM     87  CA  ALA X  87      10.273   0.671  11.896  1.00 16.77           C
ATOM     88  CA  PHE X  88       8.552  -0.770   9.020  1.00 12.77           C
ATOM     89  CA  LYS X  89       6.256   1.888   7.786  0.51 11.05           C
ATOM     90  CA  VAL X  90       8.709   4.556   8.001  0.54 12.30           C
ATOM     91  CA  PHE X  91      11.611   2.870   6.412  0.61 11.45           C
ATOM     92  CA  ASP X  92       9.477   1.622   3.682  1.00 12.43           C
ATOM     93  CA  ARG X  93       8.735   4.905   2.105  1.00 15.05           C
ATOM     94  CA  ASP X  94       7.902   3.586  -1.265  1.00 17.81           C
ATOM     95  CA  GLY X  95       6.045   0.611  -0.001  1.00 21.74           C
ATOM     96  CA  ASN X  96       7.809  -1.934  -2.057  1.00 21.86           C
ATOM     97  CA  GLY X  97       8.588  -4.192   0.775  1.00 18.47           C
ATOM     98  CA  LEU X  98      12.288  -3.629   0.803  1.00 13.28           C
ATOM     99  CA  ILE X  99      14.056  -0.765   2.420  0.90  9.81           C
ATOM    100  CA  SER X 100      16.834   0.593   0.275  1.00 10.27           C
ATOM    101  CA  ALA X 101      19.834   2.496   1.341  1.00 10.69           C
ATOM    102  CA  ALA X 102      18.407   5.642  -0.091  1.00 11.64           C
ATOM    103  CA  GLU X 103      15.279   5.285   1.908  1.00  9.38           C
ATOM    104  CA  LEU X 104      17.154   4.587   5.051  1.00  9.41           C
ATOM    105  CA  ARG X 105      19.320   7.598   4.624  1.00  9.65           C
ATOM    106  CA  HIS X 106      16.368   9.791   4.098  0.34 10.82           C
ATOM    107  CA  VAL X 107      14.568   8.778   7.198  1.00 11.53           C
ATOM    108  CA  MET X 108      17.632   8.893   9.401  1.00 10.52           C
ATOM    109  CA  THR X 109      18.232  12.453   8.427  1.00 11.80           C
ATOM    110  CA  ASN X 110      14.797  13.278   9.611  0.72 10.91           C
ATOM    111  CA  LEU X 111      15.586  11.559  12.790  1.00 12.32           C
ATOM    112  CA  GLY X 112      18.301  14.052  13.195  1.00 11.96           C
ATOM    113  CA  GLU X 113      21.149  11.980  12.085  1.00 10.90           C
ATOM    114  CA  LYS X 114      23.036  13.151   9.143  0.67 10.41           C
ATOM    115  CA  LEU X 115      24.937  10.096   8.137  0.58  8.35           C
ATOM    116  CA  THR X 116      27.137   9.283   5.255  1.00  8.53           C
ATOM    117  CA  ASP X 117      26.761   6.549   2.770  1.00  8.68           C
ATOM    118  CA  ASP X 118      29.539   4.645   4.395  0.34  8.53           C
ATOM    119  CA  GLU X 119      27.737   4.803   7.681  1.00  9.37           C
ATOM    120  CA  VAL X 120      24.429   3.813   6.383  1.00  9.39           C
ATOM    121  CA  ASP X 121      25.871   0.857   4.673  1.00  9.65           C
ATOM    122  CA  GLU X 122      27.193  -0.398   7.934  1.00 10.75           C
ATOM    123  CA  MET X 123      23.732  -0.125   9.397  1.00 10.60           C
ATOM    124  CA  ILE X 124      22.410  -2.172   6.654  0.61 11.16           C
ATOM    125  CA  ARG X 125      25.152  -4.716   6.878  1.00 11.30           C
ATOM    126  CA  GLU X 126      24.226  -5.257  10.448  1.00 13.24           C
ATOM    127  CA  ALA X 127      20.783  -6.348   9.495  1.00 13.38           C
ATOM    128  CA  ASP X 128      21.509  -7.852   6.171  1.00 11.01           C
ATOM    129  CA  ILE X 129      21.727 -11.512   6.006  1.00 12.45           C
ATOM    130  CA  ASP X 130      21.106 -12.282   2.421  1.00 14.06           C
ATOM    131  CA  GLY X 131      23.379  -9.614   1.284  1.00 14.95           C
ATOM    132  CA  ASP X 132      21.006  -7.826  -0.926  1.00 14.21           C
ATOM    133  CA  GLY X 133      21.749  -4.459   0.500  1.00 12.69           C
ATOM    134  CA  HIS X 134      18.225  -3.997   1.467  1.00 10.74           C
ATOM    135  CA  ILE X 135      16.194  -4.723   4.576  0.71  9.61           C
ATOM    136  CA  ASN X 136      13.220  -6.951   4.125  1.00 10.65           C
ATOM    137  CA  TYR X 137      10.681  -7.661   6.803  0.62 11.57           C
ATOM    138  CA  GLU X 138      12.223 -10.907   7.825  1.00 12.62           C
ATOM    139  CA  GLU X 139      15.547  -9.252   8.310  1.00 10.88           C
ATOM    140  CA  PHE X 140      13.899  -6.707  10.419  0.53 10.57           C
ATOM    141  CA  VAL X 141      12.364  -9.236  12.647  1.00 13.02           C
ATOM    142  CA  ARG X 142      15.539 -11.157  13.017  0.48 16.92           C
ATOM    143  CA  MET X 143      17.340  -8.219  14.171  0.73 17.91           C
ATOM    144  CA  MET X 144      14.844  -7.285  16.615  1.00 23.30           C
ATOM    145  CA  VAL X 145      14.787 -10.585  18.139  1.00 30.36           C
ATOM    146  CA  SER X 146      18.357 -11.277  17.818  1.00 49.83           C
END
ATOM      1  CA  GLU X   1      23.906  -1.447  40.425  1.00 54.51           C
ATOM      2  CA  GLN X   2      21.836  -1.305  38.041  1.00 43.98           C
ATOM      3  CA  LEU X   3      23.132  -0.594  34.643  1.00 29.51           C
ATOM      4  CA  THR X   4      26.110  -0.434  32.576  1.00 23.38           C
ATOM      5  CA  GLU X   5      27.433   2.590  30.982  1.00 23.41           C
ATOM      6  CA  GLU X   6      26.390   1.256  27.708  1.00 18.74           C
ATOM      7  CA  GLN X   7      22.888   0.850  28.718  1.00 15.79           C
ATOM      8  CA  ILE X   8      22.755   4.314  29.981  0.60 16.16           C
ATOM      9  CA  ALA X   9      24.055   5.590  26.744  1.00 15.86           C
ATOM     10  CA  GLU X  10      21.172   3.846  25.179  0.44 14.66           C
ATOM     11  CA  PHE X  11      18.736   5.385  27.476  0.74 12.86           C
ATOM     12  CA  LYS X  12      20.309   8.754  27.073  0.60 10.51           C
ATOM     13  CA  GLU X  13      19.817   8.662  23.384  1.00 11.86           C
ATOM     14  CA  ALA X  14      16.175   8.033  23.987  1.00 11.89           C
ATOM     15  CA  PHE X  15      16.044  10.901  26.395  1.00  8.45           C
ATOM     16  CA  ALA X  16      17.808  13.062  23.923  1.00  9.18           C
ATOM     17  CA  LEU X  17      15.008  12.818  21.471  1.00 11.42           C
ATOM     18  CA  PHE X  18      12.969  14.939  23.697  1.00  8.68           C
ATOM     19  CA  ASP X  19      15.620  17.128  25.169  1.00  7.43           C
ATOM     20  CA  LYS X  20      16.138  19.074  22.019  1.00 12.02           C
ATOM     21  CA  ASP X  21      18.440  21.508  23.540  1.00  9.95           C
ATOM     22  CA  GLY X  22      20.352  19.106  25.636  1.00  9.50           C
ATOM     23  CA  ASP X  23      19.897  20.850  28.806  1.00  8.33           C
ATOM     24  CA  GLY X  24      19.221  17.911  30.922  1.00  7.50           C
ATOM     25  CA  THR X  25      15.588  18.541  31.364  1.00  7.23           C
ATOM     26  CA  ILE X  26      12.403  17.962  29.470  1.00  7.78           C
ATOM     27  CA  THR X  27      10.044  20.883  29.568  1.00  9.03           C
ATOM     28  CA  THR X  28       6.483  21.167  28.477  1.00 11.81           C
ATOM     29  CA  LYS X  29       7.766  23.153  25.547  1.00 14.05           C
ATOM     30  CA  GLU X  30       9.980  20.368  24.406  1.00  9.87           C
ATOM     31  CA  LEU X  31       7.315  17.806  24.669  1.00  9.76           C
ATOM     32  CA  GLY X  32       5.175  20.077  22.600  1.00  9.58           C
ATOM     33  CA  THR X  33       7.758  20.359  19.977  1.00  9.32           C
ATOM     34  CA  VAL X  34       7.694  16.721  19.502  1.00  9.59           C
ATOM     35  CA  MET X  35       4.018  16.277  19.254  0.61  9.67           C
ATOM     36  CA  ARG X  36       3.611  19.015  16.872  1.00  8.72           C
ATOM     37  CA  SER X  37       6.074  17.357  14.662  1.00 12.32           C
ATOM     38  CA  LEU X  38       3.854  14.466  14.589  0.53 15.72           C
ATOM     39  CA  GLY X  39       0.749  16.246  13.692  1.00 12.21           C
ATOM     40  CA  GLN X  40      -0.831  16.887  16.935  1.00 10.24           C
ATOM     41  CA  ASN X  41      -0.970  20.060  18.662  1.00  7.42           C
ATOM     42  CA  PRO X  42      -1.680  19.573  22.166  0.63  8.37           C
ATOM     43  CA  THR X  43      -2.582  22.290  24.389  1.00  9.95           C
ATOM     44  CA  GLU X  44      -0.671  23.593  27.249  1.00 10.91           C
ATOM     45  CA  ALA X  45      -2.940  21.785  29.582  1.00 11.63           C
ATOM     46  CA  GLU X  46      -2.302  18.520  28.031  1.00  9.34           C
ATOM     47  CA  LEU X  47       1.361  19.009  28.210  1.00  8.88           C
ATOM     48  CA  GLN X  48       1.206  20.056  31.805  1.00  9.62           C
ATOM     49  CA  ASP X  49      -0.639  17.051  32.832  1.00 10.37           C
ATOM     50  CA  MET X  50       1.962  14.883  31.358  1.00 10.93           C
ATOM     51  CA  ILE X  51       4.682  16.642  33.224  0.52  9.63           C
ATOM     52  CA  ASN X  52       2.769  16.668  36.340  1.00 10.19           C
ATOM     53  CA  GLU X  53       2.780  12.984  36.301  1.00 17.10           C
ATOM     54  CA  VAL X  54       6.497  12.860  36.373  0.44 15.60           C
ATOM     55  CA  ASP X  55       7.818  15.873  38.067  1.00 15.46           C
ATOM     56  CA  ALA X  56       8.252  14.996  41.527  1.00 13.59           C
ATOM     57  CA  ASP X  57       9.603  18.188  42.858  1.00 12.17           C
ATOM     58  CA  GLY X  58       7.476  20.532  40.986  1.00 16.07           C
ATOM     59  CA  ASN X  59      10.192  22.529  39.538  1.00 15.63           C
ATOM     60  CA  GLY X  60       8.541  22.429  36.266  1.00 11.82           C
ATOM     61  CA  THR X  61      10.754  20.085  34.426  1.00  8.43           C
ATOM     62  CA  ILE X  62      11.746  16.470  34.328  1.00  7.21           C
ATOM     63  CA  ASP X  63      15.315  15.693  35.121  1.00  7.73           C
ATOM     64  CA  PHE X  64      17.227  12.629  34.245  1.00  9.05           C
ATOM     65  CA  PRO X  65      16.913  10.702  37.452  1.00 11.62           C
ATOM     66  CA  GLU X  66      13.247  11.392  37.478  1.00  9.06           C
ATOM     67  CA  PHE X  67      12.937  10.447  33.896  0.59  9.62           C
ATOM     68  CA  LEU X  68      14.872   7.215  34.269  1.00 13.94           C
ATOM     69  CA  SER X  69      12.607   5.768  36.795  0.78 14.51           C
ATOM     70  CA  LEU X  70       9.213   6.435  35.302  0.53 12.64           C
ATOM     71  CA  MET X  71      10.212   6.114  31.711  0.67 14.57           C
ATOM     72  CA  ALA X  72      12.073   3.013  31.568  0.54 17.68           C
ATOM     73  CA  ARG X  73       9.004   1.168  32.472  0.51 16.59           C
ATOM     74  CA  LYS X  74       6.648   2.989  30.084  1.00 22.03           C
ATOM     75  CA  MET X  75       9.249   2.764  27.511  0.60 22.35           C
ATOM     76  CA  LYS X  76       9.549  -0.880  27.485  1.00 25.50           C
ATOM     77  CA  GLU X  77       6.009  -1.248  26.646  0.58 19.93           C
ATOM     78  CA  GLN X  78       6.008   1.293  24.042  1.00 18.67           C
ATOM     79  CA  ASP X  79       9.218   0.576  22.402  0.31 19.26           C
ATOM     80  CA  SER X  80       8.342  -2.893  21.467  0.46 21.04           C
ATOM     81  CA  GLU X  81       5.269  -2.063  19.653  0.56 18.44           C
ATOM     82  CA  GLU X  82       6.604   1.081  18.177  1.00 17.69           C
ATOM     83  CA  GLU X  83       9.634  -0.549  16.815  1.00 21.94           C
ATOM     84  CA  LEU X  84       7.973  -2.805  14.300  0.51 14.30           C
ATOM     85  CA  ILE X  85       5.585  -0.313  13.023  1.00 13.46           C
ATOM     86  CA  GLU X  86       8.079   2.412  12.615  0.58 16.18           C
ATOM     87  CA  ALA X  87      10.875   0.405  11.200  1.00 16.77           C
ATOM     88  CA  PHE X  88       8.974  -1.103   8.395  1.00 12.77           C
ATOM     89  CA  LYS X  89       6.963   1.694   6.832  0.51 11.05           C
ATOM     90  CA  VAL X  90       9.716   4.159   7.063  0.54 12.30           C
ATOM     91  CA  PHE X  91      12.471   2.020   5.687  0.61 11.45           C
ATOM     92  CA  ASP X  92      10.326   1.029   2.828  1.00 12.43           C
ATOM     93  CA  ARG X  93      10.155   4.429   1.317  1.00 15.05           C
ATOM     94  CA  ASP X  94       9.277   3.251  -2.055  1.00 17.81           C
ATOM     95  CA  GLY X  95       7.154   0.338  -1.072  1.00 21.74           C
ATOM     96  CA  ASN X  96       8.959  -2.188  -3.023  1.00 21.86           C
ATOM     97  CA  GLY X  97       9.308  -4.533  -0.213  1.00 18.47           C
ATOM     98  CA  LEU X  98      13.034  -4.281   0.040  1.00 13.28           C
ATOM     99  CA  ILE X  99      14.924  -1.631   1.834  0.90  9.81           C
ATOM    100  CA  SER X 100      18.018  -0.570  -0.016  1.00 10.27           C
ATOM    101  CA  ALA X 101      21.050   1.080   1.250  1.00 10.69           C
ATOM    102  CA  ALA X 102      20.067   4.265  -0.367  1.00 11.64           C
ATOM    103  CA  GLU X 103      16.715   4.130   1.246  1.00  9.38           C
ATOM    104  CA  LEU X 104      18.091   3.465   4.622  1.00  9.41           C
ATOM    105  CA  ARG X 105      20.486   6.325   4.404  1.00  9.65           C
ATOM    106  CA  HIS X 106      17.855   8.713   3.334  0.34 10.82           C
ATOM    107  CA  VAL X 107      15.570   8.083   6.180  1.00 11.53           C
ATOM    108  CA  MET X 108      18.287   8.245   8.779  1.00 10.52           C
ATOM    109  CA  THR X 109      19.092  11.734   7.707  1.00 11.80           C
ATOM    110  CA  ASN X 110      15.569  12.643   8.285  0.72 10.91           C
ATOM    111  CA  LEU X 111      15.781  11.052  11.589  1.00 12.32           C
ATOM    112  CA  GLY X 112      18.556  13.442  12.310  1.00 11.96           C
ATOM    113  CA  GLU X 113      21.454  11.208  11.805  1.00 10.90           C
ATOM    114  CA  LYS X 114      23.781  11.841   9.068  0.67 10.41           C
ATOM    115  CA  LEU X 115      25.385   8.530   8.441  0.58  8.35           C
ATOM    116  CA  THR X 116      27.782   7.382   5.886  1.00  8.53           C
ATOM    117  CA  ASP X 117      27.383   4.707   3.347  1.00  8.68           C
ATOM    118  CA  ASP X 118      29.961   2.713   5.061  0.34  8.53           C
ATOM    119  CA  GLU X 119      28.007   2.849   8.221  1.00  9.37           C
ATOM    120  CA  VAL X 120      24.876   1.887   6.619  1.00  9.39           C
ATOM    121  CA  ASP X 121      26.446  -0.882   4.711  1.00  9.65           C
ATOM    122  CA  GLU X 122      27.534  -2.495   7.858  1.00 10.75           C
ATOM    123  CA  MET X 123      24.074  -2.414   9.181  1.00 10.60           C
ATOM    124  CA  ILE X 124      22.913  -4.208   6.263  0.61 11.16           C
ATOM    125  CA  ARG X 125      25.661  -6.757   6.114  1.00 11.30           C
ATOM    126  CA  GLU X 126      24.919  -7.682   9.611  1.00 13.24           C
ATOM    127  CA  ALA X 127      21.414  -8.349   8.732  1.00 13.38           C
ATOM    128  CA  ASP X 128      21.641  -9.705   5.363  1.00 11.01           C
ATOM    129  CA  ILE X 129      21.317 -13.324   4.972  1.00 12.45           C
ATOM    130  CA  ASP X 130      20.440 -14.031   1.450  1.00 14.06           C
ATOM    131  CA  GLY X 131      22.952 -11.647   0.193  1.00 14.95           C
ATOM    132  CA  ASP X 132      20.716  -9.576  -1.880  1.00 14.21           C
ATOM    133  CA  GLY X 133      22.008  -6.437  -0.448  1.00 12.69           C
ATOM    134  CA  HIS X 134      18.674  -5.422   0.729  1.00 10.74           C
ATOM    135  CA  ILE X 135      16.696  -5.726   3.898  0.71  9.61           C
ATOM    136  CA  ASN X 136      13.296  -7.242   3.709  1.00 10.65           C
ATOM    137  CA  TYR X 137      10.851  -7.270   6.599  0.62 11.57           C
ATOM    138  CA  GLU X 138      11.702 -10.716   7.792  1.00 12.62           C
ATOM    139  CA  GLU X 139      15.368  -9.862   7.875  1.00 10.88           C
ATOM    140  CA  PHE X 140      14.583  -6.766   9.809  0.53 10.57           C
ATOM    141  CA  VAL X 141      12.641  -8.593  12.409  1.00 13.02           C
ATOM    142  CA  ARG X 142      15.174 -11.262  13.005  0.48 16.92           C
ATOM    143  CA  MET X 143      17.757  -8.789  13.584  0.73 17.91           C
ATOM    144  CA  MET X 144      15.795  -6.827  15.927  1.00 23.30           C
ATOM    145  CA  VAL X 145      14.821  -9.575  18.073  1.00 30.36           C
ATOM    146  CA  SER X 146      17.958 -11.424  17.812  1.00 49.83           C
END
ATOM      1  CA  GLU X   1      21.486  -3.712  36.319  1.00 54.51           C
ATOM      2  CA  GLN X   2      20.473  -0.828  35.281  1.00 43.98           C
ATOM      3  CA  LEU X   3      22.706   1.603  33.583  1.00 29.51           C
ATOM      4  CA  THR X   4      25.874   2.038  32.225  1.00 23.38           C
ATOM      5  CA  GLU X   5      27.495   5.269  31.958  1.00 23.41           C
ATOM      6  CA  GLU X   6      27.171   5.003  28.337  1.00 18.74           C
ATOM      7  CA  GLN X   7      23.623   4.302  28.446  1.00 15.79           C
ATOM      8  CA  ILE X   8      22.987   7.307  30.501  0.60 16.16           C
ATOM      9  CA  ALA X   9      24.692   9.456  28.054  1.00 15.86           C
ATOM     10  CA  GLU X  10      22.483   7.968  25.503  0.44 14.66           C
ATOM     11  CA  PHE X  11      19.482   8.702  27.484  0.74 12.86           C
ATOM     12  CA  LYS X  12      20.483  12.268  27.986  0.60 10.51           C
ATOM     13  CA  GLU X  13      20.708  12.753  24.351  1.00 11.86           C
ATOM     14  CA  ALA X  14      17.243  11.470  24.051  1.00 11.89           C
ATOM     15  CA  PHE X  15      16.079  13.847  26.673  1.00  8.45           C
ATOM     16  CA  ALA X  16      17.582  16.678  24.798  1.00  9.18           C
ATOM     17  CA  LEU X  17      15.288  16.180  21.946  1.00 11.42           C
ATOM     18  CA  PHE X  18      12.583  17.302  24.140  1.00  8.68           C
ATOM     19  CA  ASP X  19      14.389  19.899  26.109  1.00  7.43           C
ATOM     20  CA  LYS X  20      14.582  22.307  23.272  1.00 12.02           C
ATOM     21  CA  ASP X  21      16.115  25.090  25.113  1.00  9.95           C
ATOM     22  CA  GLY X  22      18.595  23.105  27.057  1.00  9.50           C
ATOM     23  CA  ASP X  23      17.505  24.194  30.376  1.00  8.33           C
ATOM     24  CA  GLY X  24      17.693  20.871  31.979  1.00  7.50           C
ATOM     25  CA  THR X  25      14.041  20.434  32.229  1.00  7.23           C
ATOM     26  CA  ILE X  26      11.135  19.206  30.222  1.00  7.78           C
ATOM     27  CA  THR X  27       8.335  21.679  30.268  1.00  9.03           C
ATOM     28  CA  THR X  28       4.705  21.415  29.516  1.00 11.81           C
ATOM     29  CA  LYS X  29       5.488  23.404  26.414  1.00 14.05           C
ATOM     30  CA  GLU X  30       7.954  20.876  25.146  1.00  9.87           C
ATOM     31  CA  LEU X  31       5.742  18.006  25.885  1.00  9.76           C
ATOM     32  CA  GLY X  32       3.113  19.948  24.001  1.00  9.58           C
ATOM     33  CA  THR X  33       5.320  20.242  21.009  1.00  9.32           C
ATOM     34  CA  VAL X  34       5.416  16.570  20.657  1.00  9.59           C
ATOM     35  CA  MET X  35       1.810  15.847  21.005  0.61  9.67           C
ATOM     36  CA  ARG X  36       0.900  18.500  18.632  1.00  8.72           C
ATOM     37  CA  SER X  37       2.951  16.760  16.114  1.00 12.32           C
ATOM     38  CA  LEU X  38       0.852  13.827  16.669  0.53 15.72           C
ATOM     39  CA  GLY X  39      -2.363  15.489  16.129  1.00 12.21           C
ATOM     40  CA  GLN X  40      -3.383  16.400  19.539  1.00 10.24           C
ATOM     41  CA  ASN X  41      -3.406  19.744  20.999  1.00  7.42           C
ATOM     42  CA  PRO X  42      -3.796  19.542  24.626  0.63  8.37           C
ATOM     43  CA  THR X  43      -4.306  22.471  26.690  1.00  9.95           C
ATOM     44  CA  GLU X  44      -1.981  23.661  29.313  1.00 10.91           C
ATOM     45  CA  ALA X  45      -4.170  22.229  31.960  1.00 11.63           C
ATOM     46  CA  GLU X  46      -3.921  18.880  30.540  1.00  9.34           C
ATOM     47  CA  LEU X  47      -0.290  19.286  30.218  1.00  8.88           C
ATOM     48  CA  GLN X  48       0.016  20.194  33.798  1.00  9.62           C
ATOM     49  CA  ASP X  49      -1.658  17.143  34.871  1.00 10.37           C
ATOM     50  CA  MET X  50       0.752  15.151  33.004  1.00 10.93           C
ATOM     51  CA  ILE X  51       3.606  16.912  34.624  0.52  9.63           C
ATOM     52  CA  ASN X  52       2.152  16.605  37.973  1.00 10.19           C
ATOM     53  CA  GLU X  53       2.446  12.947  37.781  1.00 17.10           C
ATOM     54  CA  VAL X  54       6.144  13.282  37.465  0.44 15.60           C
ATOM     55  CA  ASP X  55       7.283  16.359  39.167  1.00 15.46           C
ATOM     56  CA  ALA X  56       8.379  15.524  42.527  1.00 13.59           C
ATOM     57  CA  ASP X  57       9.245  18.853  43.809  1.00 12.17           C
ATOM     58  CA  GLY X  58       6.396  20.640  42.147  1.00 16.07           C
ATOM     59  CA  ASN X  59       8.657  22.944  40.391  1.00 15.63           C
ATOM     60  CA  GLY X  60       6.597  22.657  37.321  1.00 11.82           C
ATOM     61  CA  THR X  61       9.075  20.864  35.227  1.00  8.43           C
ATOM     62  CA  ILE X  62      10.620  17.461  35.066  1.00  7.21           C
ATOM     63  CA  ASP X  63      14.333  17.206  35.577  1.00  7.73           C
ATOM     64  CA  PHE X  64      16.665  14.576  34.333  1.00  9.05           C
ATOM     65  CA  PRO X  65      16.844  12.491  37.468  1.00 11.62           C
ATOM     66  CA  GLU X  66      13.093  12.376  37.806  1.00  9.06           C
ATOM     67  CA  PHE X  67      12.754  11.591  34.149  0.59  9.62           C
ATOM     68  CA  LEU X  68      15.274   8.744  34.254  1.00 13.94           C
ATOM     69  CA  SER X  69      13.383   6.915  36.868  0.78 14.51           C
ATOM     70  CA  LEU X  70       9.947   6.809  35.286  0.53 12.64           C
ATOM     71  CA  MET X  71      11.041   6.698  31.706  0.67 14.57           C
ATOM     72  CA  ALA X  72      13.557   4.066  31.640  0.54 17.68           C
ATOM     73  CA  ARG X  73      11.035   1.585  32.624  0.51 16.59           C
ATOM     74  CA  LYS X  74       8.527   2.724  30.060  1.00 22.03           C
ATOM     75  CA  MET X  75      11.259   2.774  27.636  0.60 22.35           C
ATOM     76  CA  LYS X  76      12.084  -0.753  27.787  1.00 25.50           C
ATOM     77  CA  GLU X  77       8.735  -1.664  26.700  0.58 19.93           C
ATOM     78  CA  GLN X  78       8.661   0.892  24.065  1.00 18.67           C
ATOM     79  CA  ASP X  79      12.051   0.460  22.695  0.31 19.26           C
ATOM     80  CA  SER X  80      11.364  -3.002  21.610  0.46 21.04           C
ATOM     81  CA  GLU X  81       8.412  -2.158  19.646  0.56 18.44           C
ATOM     82  CA  GLU X  82       9.751   1.077  18.371  1.00 17.69           C
ATOM     83  CA  GLU X  83      12.818  -0.402  16.931  1.00 21.94           C
ATOM     84  CA  LEU X  84      11.040  -2.776  14.644  0.51 14.30           C
ATOM     85  CA  ILE X  85       8.574  -0.342  13.401  1.00 13.46           C
ATOM     86  CA  GLU X  86      10.998   2.374  12.764  0.58 16.18           C
ATOM     87  CA  ALA X  87      13.526   0.244  11.034  1.00 16.77           C
ATOM     88  CA  PHE X  88      11.207  -1.039   8.454  1.00 12.77           C
ATOM     89  CA  LYS X  89       9.562   2.112   7.290  0.51 11.05           C
ATOM     90  CA  VAL X  90      12.679   4.048   7.244  0.54 12.30           C
ATOM     91  CA  PHE X  91      14.779   1.598   5.330  0.61 11.45           C
ATOM     92  CA  ASP X  92      12.219   1.457   2.677  1.00 12.43           C
ATOM     93  CA  ARG X  93      12.702   4.979   1.668  1.00 15.05           C
ATOM     94  CA  ASP X  94      11.077   4.800  -1.650  1.00 17.81           C
ATOM     95  CA  GLY X  95       8.479   2.292  -0.662  1.00 21.74           C
ATOM     96  CA  ASN X  96       9.177  -0.053  -3.402  1.00 21.86           C
ATOM     97  CA  GLY X  97       9.375  -2.978  -1.085  1.00 18.47           C
ATOM     98  CA  LEU X  98      13.065  -3.403  -1.476  1.00 13.28           C
ATOM     99  CA  ILE X  99      15.696  -1.853   0.592  0.90  9.81           C
ATOM    100  CA  SER X 100      18.944  -1.242  -1.192  1.00 10.27           C
ATOM    101  CA  ALA X 101      22.253  -0.649   0.250  1.00 10.69           C
ATOM    102  CA  ALA X 102      22.190   2.815  -0.997  1.00 11.64           C
ATOM    103  CA  GLU X 103      18.973   3.522   0.713  1.00  9.38           C
ATOM    104  CA  LEU X 104      20.255   2.054   3.830  1.00  9.41           C
ATOM    105  CA  ARG X 105      23.243   4.218   3.781  1.00  9.65           C
ATOM    106  CA  HIS X 106      21.324   7.229   3.173  0.34 10.82           C
ATOM    107  CA  VAL X 107      19.075   6.636   6.024  1.00 11.53           C
ATOM    108  CA  MET X 108      21.711   5.709   8.445  1.00 10.52           C
ATOM    109  CA  THR X 109      23.358   8.924   7.953  1.00 11.80           C
ATOM    110  CA  ASN X 110      20.320  10.563   8.940  0.72 10.91           C
ATOM    111  CA  LEU X 111      20.134   8.532  11.908  1.00 12.32           C
ATOM    112  CA  GLY X 112      23.293  10.055  12.916  1.00 11.96           C
ATOM    113  CA  GLU X 113      25.497   7.379  11.858  1.00 10.90           C
ATOM    114  CA  LYS X 114      27.831   7.915   9.167  0.67 10.41           C
ATOM    115  CA  LEU X 115      28.662   4.542   8.085  0.58  8.35           C
ATOM    116  CA  THR X 116      30.878   3.035   5.541  1.00  8.53           C
ATOM    117  CA  ASP X 117      29.925   0.871   2.755  1.00  8.68           C
ATOM    118  CA  ASP X 118      31.319  -1.957   4.683  0.34  8.53           C
ATOM    119  CA  GLU X 119      29.145  -1.278   7.653  1.00  9.37           C
ATOM    120  CA  VAL X 120      26.085  -1.028   5.621  1.00  9.39           C
ATOM    121  CA  ASP X 121      26.832  -4.129   3.744  1.00  9.65           C
ATOM    122  CA  GLU X 122      27.076  -5.936   6.981  1.00 10.75           C
ATOM    123  CA  MET X 123      23.700  -4.644   8.092  1.00 10.60           C
ATOM    124  CA  ILE X 124      22.165  -5.952   5.043  0.61 11.16           C
ATOM    125  CA  ARG X 125      23.895  -9.255   5.320  1.00 11.30           C
ATOM    126  CA  GLU X 126      22.301  -9.848   8.648  1.00 13.24           C
ATOM    127  CA  ALA X 127      18.937  -9.699   7.144  1.00 13.38           C
ATOM    128  CA  ASP X 128      19.608 -10.961   3.760  1.00 11.01           C
ATOM    129  CA  ILE X 129      18.906 -14.457   3.377  1.00 12.45           C
ATOM    130  CA  ASP X 130      18.683 -15.071  -0.249  1.00 14.06           C
ATOM    131  CA  GLY X 131      21.700 -13.084  -1.010  1.00 14.95           C
ATOM    132  CA  ASP X 132      20.264 -10.516  -3.228  1.00 14.21           C
ATOM    133  CA  GLY X 133      21.862  -7.729  -1.430  1.00 12.69           C
ATOM    134  CA  HIS X 134      18.572  -6.255  -0.791  1.00 10.74           C
ATOM    135  CA  ILE X 135      15.894  -6.714   1.818  0.71  9.61           C
ATOM    136  CA  ASN X 136      12.586  -7.708   0.556  1.00 10.65           C
ATOM    137  CA  TYR X 137       9.505  -7.816   2.616  0.62 11.57           C
ATOM    138  CA  GLU X 138       9.758 -11.379   3.579  1.00 12.62           C
ATOM    139  CA  GLU X 139      13.150 -10.960   4.778  1.00 10.88           C
ATOM    140  CA  PHE X 140      12.081  -8.085   6.718  0.53 10.57           C
ATOM    141  CA  VAL X 141       9.393  -9.996   8.374  1.00 13.02           C
ATOM    142  CA  ARG X 142      11.452 -12.860   9.270  0.48 16.92           C
ATOM    143  CA  MET X 143      13.721 -10.771  10.910  0.73 17.91           C
ATOM    144  CA  MET X 144      11.212  -9.124  12.737  1.00 23.30           C
ATOM    145  CA  VAL X 145       9.630 -12.048  14.113  1.00 30.36           C
ATOM    146  CA  SER X 146      12.572 -13.905  14.571  1.00 49.83           C
END
ATOM      1  CA  GLU X   1      26.439   0.821  39.132  1.00 54.51           C
ATOM      2  CA  GLN X   2      24.123   1.499  37.143  1.00 43.98           C
ATOM      3  CA  LEU X   3      24.869   3.653  34.276  1.00 29.51           C
ATOM      4  CA  THR X   4      27.513   5.063  32.424  1.00 23.38           C
ATOM      5  CA  GLU X   5      27.901   8.620  31.941  1.00 23.41           C
ATOM      6  CA  GLU X   6      27.255   8.143  28.456  1.00 18.74           C
ATOM      7  CA  GLN X   7      24.064   6.653  28.986  1.00 15.79           C
ATOM      8  CA  ILE X   8      23.111   9.495  31.041  0.60 16.16           C
ATOM      9  CA  ALA X   9      24.306  11.968  28.622  1.00 15.86           C
ATOM     10  CA  GLU X  10      22.193  10.418  26.122  0.44 14.66           C
ATOM     11  CA  PHE X  11      19.349  10.674  28.331  0.74 12.86           C
ATOM     12  CA  LYS X  12      20.070  14.238  29.045  0.60 10.51           C
ATOM     13  CA  GLU X  13      19.855  15.061  25.481  1.00 11.86           C
ATOM     14  CA  ALA X  14      16.465  13.618  25.273  1.00 11.89           C
ATOM     15  CA  PHE X  15      15.429  15.654  28.191  1.00  8.45           C
ATOM     16  CA  ALA X  16      16.789  18.731  26.675  1.00  9.18           C
ATOM     17  CA  LEU X  17      14.417  18.419  23.830  1.00 11.42           C
ATOM     18  CA  PHE X  18      11.699  19.075  26.217  1.00  8.68           C
ATOM     19  CA  ASP X  19      13.349  21.523  28.525  1.00  7.43           C
ATOM     20  CA  LYS X  20      13.275  24.330  26.064  1.00 12.02           C
ATOM     21  CA  ASP X  21      14.433  26.986  28.299  1.00  9.95           C
ATOM     22  CA  GLY X  22      17.067  25.042  30.054  1.00  9.50           C
ATOM     23  CA  ASP X  23      15.773  25.698  33.456  1.00  8.33           C
ATOM     24  CA  GLY X  24      16.169  22.271  34.748  1.00  7.50           C
ATOM     25  CA  THR X  25      12.553  21.536  34.748  1.00  7.23           C
ATOM     26  CA  ILE X  26       9.941  20.426  32.345  1.00  7.78           C
ATOM     27  CA  THR X  27       6.779  22.446  32.640  1.00  9.03           C
ATOM     28  CA  THR X  28       3.291  21.753  31.575  1.00 11.81           C
ATOM     29  CA  LYS X  29       3.892  24.238  28.841  1.00 14.05           C
ATOM     30  CA  GLU X  30       6.897  22.366  27.601  1.00  9.87           C
ATOM     31  CA  LEU X  31       5.199  19.084  27.699  1.00  9.76           C
ATOM     32  CA  GLY X  32       2.497  20.716  25.638  1.00  9.58           C
ATOM     33  CA  THR X  33       4.986  21.804  23.115  1.00  9.32           C
ATOM     34  CA  VAL X  34       6.029  18.293  22.652  1.00  9.59           C
ATOM     35  CA  MET X  35       2.572  17.045  22.356  0.61  9.67           C
ATOM     36  CA  ARG X  36       1.663  19.636  19.905  1.00  8.72           C
ATOM     37  CA  SER X  37       4.491  18.490  17.847  1.00 12.32           C
ATOM     38  CA  LEU X  38       2.873  15.248  17.818  0.53 15.72           C
ATOM     39  CA  GLY X  39      -0.465  16.445  16.689  1.00 12.21           C
ATOM     40  CA  GLN X  40      -2.296  16.767  19.823  1.00 10.24           C
ATOM     41  CA  ASN X  41      -3.306  19.915  21.388  1.00  7.42           C
ATOM     42  CA  PRO X  42      -4.045  19.183  24.871  0.63  8.37           C
ATOM     43  CA  THR X  43      -5.455  21.706  27.109  1.00  9.95           C
ATOM     44  CA  GLU X  44      -3.747  22.955  30.130  1.00 10.91           C
ATOM     45  CA  ALA X  45      -5.834  20.771  32.310  1.00 11.63           C
ATOM     46  CA  GLU X  46      -4.889  17.747  30.492  1.00  9.34           C
ATOM     47  CA  LEU X  47      -1.278  18.589  30.719  1.00  8.88           C
ATOM     48  CA  GLN X  48      -1.468  19.105  34.399  1.00  9.62           C
ATOM     49  CA  ASP X  49      -2.826  15.755  34.941  1.00 10.37           C
ATOM     50  CA  MET X  50       0.096  14.356  33.138  1.00 10.93           C
ATOM     51  CA  ILE X  51       2.585  16.216  35.298  0.52  9.63           C
ATOM     52  CA  ASN X  52       0.769  15.335  38.383  1.00 10.19           C
ATOM     53  CA  GLU X  53       1.561  11.784  37.716  1.00 17.10           C
ATOM     54  CA  VAL X  54       5.202  12.627  37.748  0.44 15.60           C
ATOM     55  CA  ASP X  55       5.947  15.417  39.952  1.00 15.46           C
ATOM     56  CA  ALA X  56       6.873  14.026  43.190  1.00 13.59           C
ATOM     57  CA  ASP X  57       7.458  17.151  45.098  1.00 12.17           C
ATOM     58  CA  GLY X  58       4.558  19.006  43.761  1.00 16.07           C
ATOM     59  CA  ASN X  59       6.342  21.976  42.666  1.00 15.63           C
ATOM     60  CA  GLY X  60       4.585  22.019  39.435  1.00 11.82           C
ATOM     61  CA  THR X  61       7.410  20.880  37.330  1.00  8.43           C
ATOM     62  CA  ILE X  62       9.371  17.770  36.595  1.00  7.21           C
ATOM     63  CA  ASP X  63      13.058  17.674  37.338  1.00  7.73           C
ATOM     64  CA  PHE X  64      15.610  15.352  35.917  1.00  9.05           C
ATOM     65  CA  PRO X  65      15.724  12.898  38.753  1.00 11.62           C
ATOM     66  CA  GLU X  66      12.010  12.465  38.608  1.00  9.06           C
ATOM     67  CA  PHE X  67      12.091  12.128  34.883  0.59  9.62           C
ATOM     68  CA  LEU X  68      14.861   9.532  34.911  1.00 13.94           C
ATOM     69  CA  SER X  69      12.959   7.177  37.046  0.78 14.51           C
ATOM     70  CA  LEU X  70       9.786   7.129  35.026  0.53 12.64           C
ATOM     71  CA  MET X  71      11.344   7.480  31.681  0.67 14.57           C
ATOM     72  CA  ALA X  72      13.930   4.934  31.779  0.54 17.68           C
ATOM     73  CA  ARG X  73      11.357   2.291  31.986  0.51 16.59           C
ATOM     74  CA  LYS X  74       9.259   3.799  29.218  1.00 22.03           C
ATOM     75  CA  MET X  75      12.319   3.997  27.223  0.60 22.35           C
ATOM     76  CA  LYS X  76      13.008   0.416  27.269  1.00 25.50           C
ATOM     77  CA  GLU X  77       9.776  -0.359  25.856  0.58 19.93           C
ATOM     78  CA  GLN X  78       9.982   2.267  23.279  1.00 18.67           C
ATOM     79  CA  ASP X  79      13.398   1.678  22.071  0.31 19.26           C
ATOM     80  CA  SER X  80      12.697  -1.822  21.175  0.46 21.04           C
ATOM     81  CA  GLU X  81       9.784  -1.086  19.121  0.56 18.44           C
ATOM     82  CA  GLU X  82      11.328   1.911  17.642  1.00 17.69           C
ATOM     83  CA  GLU X  83      14.241   0.121  16.419  1.00 21.94           C
ATOM     84  CA  LEU X  84      12.440  -2.064  14.051  0.51 14.30           C
ATOM     85  CA  ILE X  85      10.282   0.571  12.834  1.00 13.46           C
ATOM     86  CA  GLU X  86      12.941   2.966  12.121  0.58 16.18           C
ATOM     87  CA  ALA X  87      15.113   0.572  10.421  1.00 16.77           C
ATOM     88  CA  PHE X  88      12.569  -0.454   7.987  1.00 12.77           C
ATOM     89  CA  LYS X  89      11.304   2.877   6.752  0.51 11.05           C
ATOM     90  CA  VAL X  90      14.699   4.278   6.478  0.54 12.30           C
ATOM     91  CA  PHE X  91      16.154   1.444   4.505  0.61 11.45           C
ATOM     92  CA  ASP X  92      13.403   1.798   2.052  1.00 12.43           C
ATOM     93  CA  ARG X  93      14.513   5.117   0.873  1.00 15.05           C
ATOM     94  CA  ASP X  94      12.738   5.155  -2.339  1.00 17.81           C
ATOM     95  CA  GLY X  95       9.624   3.447  -1.202  1.00 21.74           C
ATOM     96  CA  ASN X  96       9.625   0.884  -3.854  1.00 21.86           C
ATOM     97  CA  GLY X  97       9.295  -1.960  -1.540  1.00 18.47           C
ATOM     98  CA  LEU X  98      12.811  -3.216  -1.878  1.00 13.28           C
ATOM     99  CA  ILE X  99      15.843  -2.224  -0.011  0.90  9.81           C
ATOM    100  CA  SER X 100      18.702  -2.352  -2.410  1.00 10.27           C
ATOM    101  CA  ALA X 101      22.311  -2.546  -1.755  1.00 10.69           C
ATOM    102  CA  ALA X 102      22.692   0.995  -2.819  1.00 11.64           C
ATOM    103  CA  GLU X 103      20.024   2.156  -0.511  1.00  9.38           C
ATOM    104  CA  LEU X 104      21.459   0.276   2.311  1.00  9.41           C
ATOM    105  CA  ARG X 105      24.790   1.792   1.847  1.00  9.65           C
ATOM    106  CA  HIS X 106      23.286   5.174   1.577  0.34 10.82           C
ATOM    107  CA  VAL X 107      21.390   5.040   4.729  1.00 11.53           C
ATOM    108  CA  MET X 108      24.161   3.509   6.716  1.00 10.52           C
ATOM    109  CA  THR X 109      26.305   6.411   5.966  1.00 11.80           C
ATOM    110  CA  ASN X 110      23.684   8.638   7.276  0.72 10.91           C
ATOM    111  CA  LEU X 111      23.613   6.570  10.240  1.00 12.32           C
ATOM    112  CA  GLY X 112      27.170   7.369  10.609  1.00 11.96           C
ATOM    113  CA  GLU X 113      28.584   4.227   9.334  1.00 10.90           C
ATOM    114  CA  LYS X 114      30.643   4.351   6.414  0.67 10.41           C
ATOM    115  CA  LEU X 115      30.514   0.766   5.482  0.58  8.35           C
ATOM    116  CA  THR X 116      31.760  -1.288   2.718  1.00  8.53           C
ATOM    117  CA  ASP X 117      29.844  -3.365   0.370  1.00  8.68           C
ATOM    118  CA  ASP X 118      30.922  -6.417   2.068  0.34  8.53           C
ATOM    119  CA  GLU X 119      29.451  -5.247   5.213  1.00  9.37           C
ATOM    120  CA  VAL X 120      26.239  -4.458   3.744  1.00  9.39           C
ATOM    121  CA  ASP X 121      26.110  -7.630   1.824  1.00  9.65           C
ATOM    122  CA  GLU X 122      26.304  -9.563   4.932  1.00 10.75           C
ATOM    123  CA  MET X 123      23.331  -7.799   6.298  1.00 10.60           C
ATOM    124  CA  ILE X 124      21.460  -8.674   3.338  0.61 11.16           C
ATOM    125  CA  ARG X 125      22.473 -12.232   3.176  1.00 11.30           C
ATOM    126  CA  GLU X 126      21.096 -12.662   6.579  1.00 13.24           C
ATOM    127  CA  ALA X 127      17.710 -11.737   5.509  1.00 13.38           C
ATOM    128  CA  ASP X 128      17.628 -12.716   1.928  1.00 11.01           C
ATOM    129  CA  ILE X 129      15.749 -15.734   1.141  1.00 12.45           C
ATOM    130  CA  ASP X 130      15.022 -15.606  -2.456  1.00 14.06           C
ATOM    131  CA  GLY X 131      18.385 -14.513  -3.340  1.00 14.95           C
ATOM    132  CA  ASP X 132      17.520 -11.375  -4.964  1.00 14.21           C
ATOM    133  CA  GLY X 133      19.993  -9.307  -3.215  1.00 12.69           C
ATOM    134  CA  HIS X 134      17.418  -7.049  -1.928  1.00 10.74           C
ATOM    135  CA  ILE X 135      15.216  -7.040   1.089  0.71  9.61           C
ATOM    136  CA  ASN X 136      11.638  -7.154   0.452  1.00 10.65           C
ATOM    137  CA  TYR X 137       9.030  -6.444   2.956  0.62 11.57           C
ATOM    138  CA  GLU X 138       8.394 -10.016   3.696  1.00 12.62           C
ATOM    139  CA  GLU X 139      11.955 -10.523   4.236  1.00 10.88           C
ATOM    140  CA  PHE X 140      11.984  -7.574   6.411  0.53 10.57           C
ATOM    141  CA  VAL X 141       9.273  -8.859   8.448  1.00 13.02           C
ATOM    142  CA  ARG X 142      10.789 -12.206   8.903  0.48 16.92           C
ATOM    143  CA  MET X 143      13.724 -10.763  10.116  0.73 17.91           C
ATOM    144  CA  MET X 144      12.065  -8.600  12.452  1.00 23.30           C
ATOM    145  CA  VAL X 145      10.042 -11.043  13.901  1.00 30.36           C
ATOM    146  CA  SER X 146      12.333 -13.766  13.729  1.00 49.83           C
END
ATOM      1  CA  GLU X   1      23.082   1.379  41.016  1.00 54.51           C
ATOM      2  CA  GLN X   2      21.112   2.484  38.567  1.00 43.98           C
ATOM      3  CA  LEU X   3      22.762   4.420  36.008  1.00 29.51           C
ATOM      4  CA  THR X   4      26.059   5.219  34.759  1.00 23.38           C
ATOM      5  CA  GLU X   5      27.447   8.572  34.407  1.00 23.41           C
ATOM      6  CA  GLU X   6      27.111   8.207  30.759  1.00 18.74           C
ATOM      7  CA  GLN X   7      23.580   7.299  30.946  1.00 15.79           C
ATOM      8  CA  ILE X   8      22.922  10.420  32.778  0.60 16.16           C
ATOM      9  CA  ALA X   9      24.664  12.493  30.299  1.00 15.86           C
ATOM     10  CA  GLU X  10      22.457  11.004  27.740  0.44 14.66           C
ATOM     11  CA  PHE X  11      19.502  11.634  29.744  0.74 12.86           C
ATOM     12  CA  LYS X  12      20.320  15.207  30.284  0.60 10.51           C
ATOM     13  CA  GLU X  13      20.201  15.863  26.645  1.00 11.86           C
ATOM     14  CA  ALA X  14      16.877  14.250  26.416  1.00 11.89           C
ATOM     15  CA  PHE X  15      15.677  16.153  29.376  1.00  8.45           C
ATOM     16  CA  ALA X  16      16.498  19.400  27.777  1.00  9.18           C
ATOM     17  CA  LEU X  17      14.040  18.738  25.114  1.00 11.42           C
ATOM     18  CA  PHE X  18      11.394  18.953  27.659  1.00  8.68           C
ATOM     19  CA  ASP X  19      12.867  21.537  29.867  1.00  7.43           C
ATOM     20  CA  LYS X  20      12.382  24.346  27.464  1.00 12.02           C
ATOM     21  CA  ASP X  21      13.291  26.973  29.802  1.00  9.95           C
ATOM     22  CA  GLY X  22      16.103  25.361  31.563  1.00  9.50           C
ATOM     23  CA  ASP X  23      14.821  25.777  35.020  1.00  8.33           C
ATOM     24  CA  GLY X  24      15.318  22.307  36.187  1.00  7.50           C
ATOM     25  CA  THR X  25      11.749  21.403  36.217  1.00  7.23           C
ATOM     26  CA  ILE X  26       9.114  20.447  33.767  1.00  7.78           C
ATOM     27  CA  THR X  27       5.793  22.170  34.020  1.00  9.03           C
ATOM     28  CA  THR X  28       2.434  21.108  32.890  1.00 11.81           C
ATOM     29  CA  LYS X  29       2.784  23.563  30.114  1.00 14.05           C
ATOM     30  CA  GLU X  30       5.968  22.068  28.978  1.00  9.87           C
ATOM     31  CA  LEU X  31       4.735  18.621  29.087  1.00  9.76           C
ATOM     32  CA  GLY X  32       1.837  19.829  27.082  1.00  9.58           C
ATOM     33  CA  THR X  33       4.116  21.176  24.552  1.00  9.32           C
ATOM     34  CA  VAL X  34       5.451  17.845  24.063  1.00  9.59           C
ATOM     35  CA  MET X  35       2.278  16.013  23.768  0.61  9.67           C
ATOM     36  CA  ARG X  36       1.044  18.399  21.361  1.00  8.72           C
ATOM     37  CA  SER X  37       3.901  17.562  19.268  1.00 12.32           C
ATOM     38  CA  LEU X  38       2.780  14.165  19.447  0.53 15.72           C
ATOM     39  CA  GLY X  39      -0.652  14.669  18.313  1.00 12.21           C
ATOM     40  CA  GLN X  40      -2.535  15.075  21.379  1.00 10.24           C
ATOM     41  CA  ASN X  41      -3.912  18.132  22.617  1.00  7.42           C
ATOM     42  CA  PRO X  42      -4.474  17.693  26.175  0.63  8.37           C
ATOM     43  CA  THR X  43      -6.223  20.004  28.326  1.00  9.95           C
ATOM     44  CA  GLU X  44      -4.806  21.570  31.318  1.00 10.91           C
ATOM     45  CA  ALA X  45      -6.715  19.278  33.459  1.00 11.63           C
ATOM     46  CA  GLU X  46      -5.433  16.382  31.671  1.00  9.34           C
ATOM     47  CA  LEU X  47      -1.920  17.522  32.004  1.00  8.88           C
ATOM     48  CA  GLN X  48      -2.348  18.082  35.643  1.00  9.62           C
ATOM     49  CA  ASP X  49      -3.448  14.663  36.207  1.00 10.37           C
ATOM     50  CA  MET X  50      -0.441  13.456  34.527  1.00 10.93           C
ATOM     51  CA  ILE X  51       1.824  15.523  36.695  0.52  9.63           C
ATOM     52  CA  ASN X  52       0.124  14.533  39.782  1.00 10.19           C
ATOM     53  CA  GLU X  53       1.080  11.089  39.188  1.00 17.10           C
ATOM     54  CA  VAL X  54       4.635  12.042  38.968  0.44 15.60           C
ATOM     55  CA  ASP X  55       5.364  14.863  41.158  1.00 15.46           C
ATOM     56  CA  ALA X  56       6.381  13.371  44.279  1.00 13.59           C
ATOM     57  CA  ASP X  57       6.837  16.406  46.351  1.00 12.17           C
ATOM     58  CA  GLY X  58       3.785  18.146  45.139  1.00 16.07           C
ATOM     59  CA  ASN X  59       5.577  21.193  44.108  1.00 15.63           C
ATOM     60  CA  GLY X  60       3.707  21.419  40.955  1.00 11.82           C
ATOM     61  CA  THR X  61       6.531  20.476  38.705  1.00  8.43           C
ATOM     62  CA  ILE X  62       8.598  17.467  37.825  1.00  7.21           C
ATOM     63  CA  ASP X  63      12.260  17.443  38.637  1.00  7.73           C
ATOM     64  CA  PHE X  64      14.957  15.424  37.040  1.00  9.05           C
ATOM     65  CA  PRO X  65      14.745  12.340  39.128  1.00 11.62           C
ATOM     66  CA  GLU X  66      11.079  11.950  38.513  1.00  9.06           C
ATOM     67  CA  PHE X  67      11.611  12.490  34.869  0.59  9.62           C
ATOM     68  CA  LEU X  68      14.406   9.986  34.585  1.00 13.94           C
ATOM     69  CA  SER X  69      12.337   7.198  35.889  0.78 14.51           C
ATOM     70  CA  LEU X  70       9.380   7.553  33.636  0.53 12.64           C
ATOM     71  CA  MET X  71      11.400   8.500  30.667  0.67 14.57           C
ATOM     72  CA  ALA X  72      13.893   5.897  30.624  0.54 17.68           C
ATOM     73  CA  ARG X  73      11.267   3.398  30.164  0.51 16.59           C
ATOM     74  CA  LYS X  74       9.607   5.312  27.376  1.00 22.03           C
ATOM     75  CA  MET X  75      12.900   5.727  25.846  0.60 22.35           C
ATOM     76  CA  LYS X  76      13.547   2.192  25.477  1.00 25.50           C
ATOM     77  CA  GLU X  77      10.548   1.805  23.677  0.58 19.93           C
ATOM     78  CA  GLN X  78      11.261   4.646  21.571  1.00 18.67           C
ATOM     79  CA  ASP X  79      14.730   3.890  20.656  0.31 19.26           C
ATOM     80  CA  SER X  80      14.002   0.479  19.387  0.46 21.04           C
ATOM     81  CA  GLU X  81      11.363   1.584  17.138  0.56 18.44           C
ATOM     82  CA  GLU X  82      13.319   4.495  15.896  1.00 17.69           C
ATOM     83  CA  GLU X  83      16.189   2.446  14.912  1.00 21.94           C
ATOM     84  CA  LEU X  84      14.118   0.391  12.577  0.51 14.30           C
ATOM     85  CA  ILE X  85      12.387   3.283  11.195  1.00 13.46           C
ATOM     86  CA  GLU X  86      15.419   5.214  10.403  0.58 16.18           C
ATOM     87  CA  ALA X  87      17.198   2.371   8.928  1.00 16.77           C
ATOM     88  CA  PHE X  88      14.387   1.472   6.685  1.00 12.77           C
ATOM     89  CA  LYS X  89      13.328   4.728   5.171  0.51 11.05           C
ATOM     90  CA  VAL X  90      16.773   5.646   4.361  0.54 12.30           C
ATOM     91  CA  PHE X  91      17.556   2.408   2.729  0.61 11.45           C
ATOM     92  CA  ASP X  92      14.472   2.634   0.703  1.00 12.43           C
ATOM     93  CA  ARG X  93      15.532   5.559  -1.310  1.00 15.05           C
ATOM     94  CA  ASP X  94      12.955   5.329  -3.967  1.00 17.81           C
ATOM     95  CA  GLY X  95      10.155   4.331  -1.743  1.00 21.74           C
ATOM     96  CA  ASN X  96       9.173   1.216  -3.502  1.00 21.86           C
ATOM     97  CA  GLY X  97       8.889  -0.837  -0.399  1.00 18.47           C
ATOM     98  CA  LEU X  98      11.833  -3.004  -1.231  1.00 13.28           C
ATOM     99  CA  ILE X  99      15.408  -2.260  -0.482  0.90  9.81           C
ATOM    100  CA  SER X 100      17.586  -3.424  -3.307  1.00 10.27           C
ATOM    101  CA  ALA X 101      21.171  -4.254  -3.297  1.00 10.69           C
ATOM    102  CA  ALA X 102      21.903  -1.105  -5.190  1.00 11.64           C
ATOM    103  CA  GLU X 103      20.149   1.017  -2.658  1.00  9.38           C
ATOM    104  CA  LEU X 104      21.836  -0.633   0.196  1.00  9.41           C
ATOM    105  CA  ARG X 105      25.226  -0.146  -1.300  1.00  9.65           C
ATOM    106  CA  HIS X 106      24.530   3.425  -1.992  0.34 10.82           C
ATOM    107  CA  VAL X 107      23.390   4.184   1.466  1.00 11.53           C
ATOM    108  CA  MET X 108      26.154   2.297   3.204  1.00 10.52           C
ATOM    109  CA  THR X 109      28.717   4.495   1.650  1.00 11.80           C
ATOM    110  CA  ASN X 110      26.852   7.398   2.945  0.72 10.91           C
ATOM    111  CA  LEU X 111      26.922   5.872   6.235  1.00 12.32           C
ATOM    112  CA  GLY X 112      30.594   5.930   5.870  1.00 11.96           C
ATOM    113  CA  GLU X 113      31.141   2.408   5.028  1.00 10.90           C
ATOM    114  CA  LYS X 114      32.542   1.568   1.825  0.67 10.41           C
ATOM    115  CA  LEU X 115      31.484  -1.934   1.245  0.58  8.35           C
ATOM    116  CA  THR X 116      31.761  -4.211  -1.590  1.00  8.53           C
ATOM    117  CA  ASP X 117      28.994  -5.732  -3.496  1.00  8.68           C
ATOM    118  CA  ASP X 118      29.937  -9.048  -2.080  0.34  8.53           C
ATOM    119  CA  GLU X 119      29.502  -7.788   1.405  1.00  9.37           C
ATOM    120  CA  VAL X 120      26.208  -6.253   0.739  1.00  9.39           C
ATOM    121  CA  ASP X 121      24.962  -9.263  -0.991  1.00  9.65           C
ATOM    122  CA  GLU X 122      25.621 -11.303   2.063  1.00 10.75           C
ATOM    123  CA  MET X 123      23.639  -8.922   4.209  1.00 10.60           C
ATOM    124  CA  ILE X 124      20.726  -9.320   2.015  0.61 11.16           C
ATOM    125  CA  ARG X 125      20.971 -13.041   1.797  1.00 11.30           C
ATOM    126  CA  GLU X 126      20.935 -13.264   5.531  1.00 13.24           C
ATOM    127  CA  ALA X 127      17.722 -11.454   5.745  1.00 13.38           C
ATOM    128  CA  ASP X 128      16.067 -12.579   2.627  1.00 11.01           C
ATOM    129  CA  ILE X 129      13.549 -15.059   3.335  1.00 12.45           C
ATOM    130  CA  ASP X 130      11.347 -15.145   0.381  1.00 14.06           C
ATOM    131  CA  GLY X 131      14.158 -15.153  -1.933  1.00 14.95           C
ATOM    132  CA  ASP X 132      13.273 -12.083  -3.804  1.00 14.21           C
ATOM    133  CA  GLY X 133      16.649 -10.577  -3.453  1.00 12.69           C
ATOM    134  CA  HIS X 134      15.348  -7.573  -1.837  1.00 10.74           C
ATOM    135  CA  ILE X 135      14.528  -6.622   1.717  0.71  9.61           C
ATOM    136  CA  ASN X 136      11.025  -5.687   2.505  1.00 10.65           C
ATOM    137  CA  TYR X 137      10.040  -4.040   5.712  0.62 11.57           C
ATOM    138  CA  GLU X 138       9.048  -7.202   7.390  1.00 12.62           C
ATOM    139  CA  GLU X 139      12.344  -8.796   6.589  1.00 10.88           C
ATOM    140  CA  PHE X 140      14.113  -5.858   7.953  0.53 10.57           C
ATOM    141  CA  VAL X 141      12.372  -6.041  11.211  1.00 13.02           C
ATOM    142  CA  ARG X 142      12.846  -9.685  11.646  0.48 16.92           C
ATOM    143  CA  MET X 143      16.407  -9.426  11.159  0.73 17.91           C
ATOM    144  CA  MET X 144      16.792  -6.616  13.427  1.00 23.30           C
ATOM    145  CA  VAL X 145      15.089  -8.090  16.232  1.00 30.36           C
ATOM    146  CA  SER X 146      16.223 -11.497  15.536  1.00 49.83           C
END
ATOM      1  CA  GLU X   1      21.985   2.574  43.472  1.00 54.51           C
ATOM      2  CA  GLN X   2      21.424   3.450  40.736  1.00 43.98           C
ATOM      3  CA  LEU X   3      23.637   5.836  39.241  1.00 29.51           C
ATOM      4  CA  THR X   4      26.800   7.492  39.459  1.00 23.38           C
ATOM      5  CA  GLU X   5      27.201  11.130  39.788  1.00 23.41           C
ATOM      6  CA  GLU X   6      28.272  11.245  36.273  1.00 18.74           C
ATOM      7  CA  GLN X   7      25.209   9.678  35.055  1.00 15.79           C
ATOM      8  CA  ILE X   8      23.133  12.088  36.919  0.60 16.16           C
ATOM      9  CA  ALA X   9      24.979  14.954  35.598  1.00 15.86           C
ATOM     10  CA  GLU X  10      24.290  13.732  32.246  0.44 14.66           C
ATOM     11  CA  PHE X  11      20.728  13.381  33.009  0.74 12.86           C
ATOM     12  CA  LYS X  12      20.486  16.827  34.405  0.60 10.51           C
ATOM     13  CA  GLU X  13      21.590  18.317  31.212  1.00 11.86           C
ATOM     14  CA  ALA X  14      18.793  16.569  29.525  1.00 11.89           C
ATOM     15  CA  PHE X  15      16.423  17.709  32.163  1.00  8.45           C
ATOM     16  CA  ALA X  16      17.375  21.262  31.632  1.00  9.18           C
ATOM     17  CA  LEU X  17      16.085  21.249  28.156  1.00 11.42           C
ATOM     18  CA  PHE X  18      12.711  20.848  29.547  1.00  8.68           C
ATOM     19  CA  ASP X  19      12.976  22.905  32.631  1.00  7.43           C
ATOM     20  CA  LYS X  20      12.904  26.142  30.729  1.00 12.02           C
ATOM     21  CA  ASP X  21      12.943  28.327  33.700  1.00  9.95           C
ATOM     22  CA  GLY X  22      15.463  26.378  35.621  1.00  9.50           C
ATOM     23  CA  ASP X  23      13.438  26.051  38.690  1.00  8.33           C
ATOM     24  CA  GLY X  24      14.208  22.462  39.289  1.00  7.50           C
ATOM     25  CA  THR X  25      10.825  21.322  38.272  1.00  7.23           C
ATOM     26  CA  ILE X  26       8.912  20.536  35.157  1.00  7.78           C
ATOM     27  CA  THR X  27       5.438  21.901  34.837  1.00  9.03           C
ATOM     28  CA  THR X  28       2.552  20.648  32.888  1.00 11.81           C
ATOM     29  CA  LYS X  29       3.310  23.220  30.354  1.00 14.05           C
ATOM     30  CA  GLU X  30       6.751  22.020  29.838  1.00  9.87           C
ATOM     31  CA  LEU X  31       5.765  18.547  29.498  1.00  9.76           C
ATOM     32  CA  GLY X  32       3.311  19.799  26.993  1.00  9.58           C
ATOM     33  CA  THR X  33       5.911  21.449  25.088  1.00  9.32           C
ATOM     34  CA  VAL X  34       7.563  18.280  24.697  1.00  9.59           C
ATOM     35  CA  MET X  35       4.707  16.469  23.502  0.61  9.67           C
ATOM     36  CA  ARG X  36       3.851  19.053  21.074  1.00  8.72           C
ATOM     37  CA  SER X  37       7.105  18.697  19.656  1.00 12.32           C
ATOM     38  CA  LEU X  38       6.234  15.301  18.991  0.53 15.72           C
ATOM     39  CA  GLY X  39       3.164  16.069  17.242  1.00 12.21           C
ATOM     40  CA  GLN X  40       0.804  15.622  19.930  1.00 10.24           C
ATOM     41  CA  ASN X  41      -1.038  18.255  21.459  1.00  7.42           C
ATOM     42  CA  PRO X  42      -2.422  17.048  24.590  0.63  8.37           C
ATOM     43  CA  THR X  43      -4.706  18.999  26.511  1.00  9.95           C
ATOM     44  CA  GLU X  44      -4.048  20.307  29.838  1.00 10.91           C
ATOM     45  CA  ALA X  45      -6.024  17.564  31.342  1.00 11.63           C
ATOM     46  CA  GLU X  46      -3.973  15.019  29.772  1.00  9.34           C
ATOM     47  CA  LEU X  47      -0.941  16.677  30.938  1.00  8.88           C
ATOM     48  CA  GLN X  48      -2.208  16.738  34.433  1.00  9.62           C
ATOM     49  CA  ASP X  49      -2.836  13.145  34.472  1.00 10.37           C
ATOM     50  CA  MET X  50       0.655  12.524  33.446  1.00 10.93           C
ATOM     51  CA  ILE X  51       2.044  14.603  36.220  0.52  9.63           C
ATOM     52  CA  ASN X  52      -0.231  13.121  38.719  1.00 10.19           C
ATOM     53  CA  GLU X  53       1.156   9.760  38.062  1.00 17.10           C
ATOM     54  CA  VAL X  54       4.597  10.965  38.824  0.44 15.60           C
ATOM     55  CA  ASP X  55       4.481  13.653  41.339  1.00 15.46           C
ATOM     56  CA  ALA X  56       5.069  11.917  44.470  1.00 13.59           C
ATOM     57  CA  ASP X  57       4.895  14.789  46.816  1.00 12.17           C
ATOM     58  CA  GLY X  58       1.965  16.365  45.197  1.00 16.07           C
ATOM     59  CA  ASN X  59       3.578  19.689  44.670  1.00 15.63           C
ATOM     60  CA  GLY X  60       2.190  19.929  41.260  1.00 11.82           C
ATOM     61  CA  THR X  61       5.388  19.581  39.373  1.00  8.43           C
ATOM     62  CA  ILE X  62       7.879  16.894  38.543  1.00  7.21           C
ATOM     63  CA  ASP X  63      11.351  16.956  40.008  1.00  7.73           C
ATOM     64  CA  PHE X  64      14.492  15.478  38.619  1.00  9.05           C
ATOM     65  CA  PRO X  65      14.313  12.080  40.203  1.00 11.62           C
ATOM     66  CA  GLU X  66      10.764  11.617  39.129  1.00  9.06           C
ATOM     67  CA  PHE X  67      11.671  12.725  35.699  0.59  9.62           C
ATOM     68  CA  LEU X  68      14.627  10.413  35.410  1.00 13.94           C
ATOM     69  CA  SER X  69      12.554   7.436  36.070  0.78 14.51           C
ATOM     70  CA  LEU X  70       9.841   8.190  33.625  0.53 12.64           C
ATOM     71  CA  MET X  71      12.023   9.550  30.951  0.67 14.57           C
ATOM     72  CA  ALA X  72      14.608   7.055  30.738  0.54 17.68           C
ATOM     73  CA  ARG X  73      12.041   4.520  30.047  0.51 16.59           C
ATOM     74  CA  LYS X  74      10.138   6.582  27.466  1.00 22.03           C
ATOM     75  CA  MET X  75      13.342   7.140  25.751  0.60 22.35           C
ATOM     76  CA  LYS X  76      14.082   3.569  25.417  1.00 25.50           C
ATOM     77  CA  GLU X  77      10.860   3.050  23.803  0.58 19.93           C
ATOM     78  CA  GLN X  78      11.402   5.754  21.372  1.00 18.67           C
ATOM     79  CA  ASP X  79      14.821   4.805  20.418  0.31 19.26           C
ATOM     80  CA  SER X  80      13.856   1.366  19.565  0.46 21.04           C
ATOM     81  CA  GLU X  81      11.281   2.317  17.233  0.56 18.44           C
ATOM     82  CA  GLU X  82      13.264   4.983  15.648  1.00 17.69           C
ATOM     83  CA  GLU X  83      15.951   2.662  14.785  1.00 21.94           C
ATOM     84  CA  LEU X  84      13.764   0.408  12.825  0.51 14.30           C
ATOM     85  CA  ILE X  85      12.192   3.154  11.054  1.00 13.46           C
ATOM     86  CA  GLU X  86      15.294   4.813  10.139  0.58 16.18           C
ATOM     87  CA  ALA X  87      16.958   1.789   8.860  1.00 16.77           C
ATOM     88  CA  PHE X  88      14.117   0.931   6.653  1.00 12.77           C
ATOM     89  CA  LYS X  89      13.384   4.235   5.052  0.51 11.05           C
ATOM     90  CA  VAL X  90      16.905   4.733   4.104  0.54 12.30           C
ATOM     91  CA  PHE X  91      17.311   1.464   2.343  0.61 11.45           C
ATOM     92  CA  ASP X  92      14.103   2.023   0.557  1.00 12.43           C
ATOM     93  CA  ARG X  93      15.220   5.031  -1.313  1.00 15.05           C
ATOM     94  CA  ASP X  94      12.354   5.246  -3.666  1.00 17.81           C
ATOM     95  CA  GLY X  95       9.721   4.243  -1.186  1.00 21.74           C
ATOM     96  CA  ASN X  96       8.278   1.417  -3.079  1.00 21.86           C
ATOM     97  CA  GLY X  97       8.229  -0.818  -0.135  1.00 18.47           C
ATOM     98  CA  LEU X  98      10.888  -3.093  -1.440  1.00 13.28           C
ATOM     99  CA  ILE X  99      14.569  -2.704  -1.099  0.90  9.81           C
ATOM    100  CA  SER X 100      16.166  -3.635  -4.366  1.00 10.27           C
ATOM    101  CA  ALA X 101      19.675  -4.489  -5.107  1.00 10.69           C
ATOM    102  CA  ALA X 102      20.103  -1.251  -6.816  1.00 11.64           C
ATOM    103  CA  GLU X 103      18.810   0.620  -3.858  1.00  9.38           C
ATOM    104  CA  LEU X 104      20.939  -1.225  -1.485  1.00  9.41           C
ATOM    105  CA  ARG X 105      24.033  -0.549  -3.441  1.00  9.65           C
ATOM    106  CA  HIS X 106      23.215   3.044  -3.616  0.34 10.82           C
ATOM    107  CA  VAL X 107      22.748   3.544   0.038  1.00 11.53           C
ATOM    108  CA  MET X 108      25.782   1.487   0.865  1.00 10.52           C
ATOM    109  CA  THR X 109      27.913   3.812  -1.093  1.00 11.80           C
ATOM    110  CA  ASN X 110      26.600   6.614   0.995  0.72 10.91           C
ATOM    111  CA  LEU X 111      27.486   4.754   3.991  1.00 12.32           C
ATOM    112  CA  GLY X 112      30.910   4.716   2.612  1.00 11.96           C
ATOM    113  CA  GLU X 113      31.058   1.283   1.267  1.00 10.90           C
ATOM    114  CA  LYS X 114      31.454   0.844  -2.317  0.67 10.41           C
ATOM    115  CA  LEU X 115      30.378  -2.636  -2.863  0.58  8.35           C
ATOM    116  CA  THR X 116      30.032  -4.850  -5.760  1.00  8.53           C
ATOM    117  CA  ASP X 117      26.934  -6.429  -6.955  1.00  8.68           C
ATOM    118  CA  ASP X 118      28.153  -9.668  -5.637  0.34  8.53           C
ATOM    119  CA  GLU X 119      28.435  -8.245  -2.219  1.00  9.37           C
ATOM    120  CA  VAL X 120      25.111  -6.713  -2.238  1.00  9.39           C
ATOM    121  CA  ASP X 121      23.576  -9.812  -3.533  1.00  9.65           C
ATOM    122  CA  GLU X 122      24.880 -11.734  -0.632  1.00 10.75           C
ATOM    123  CA  MET X 123      23.349  -9.280   1.796  1.00 10.60           C
ATOM    124  CA  ILE X 124      20.054  -9.745   0.288  0.61 11.16           C
ATOM    125  CA  ARG X 125      20.242 -13.491   0.131  1.00 11.30           C
ATOM    126  CA  GLU X 126      20.752 -13.541   3.829  1.00 13.24           C
ATOM    127  CA  ALA X 127      17.490 -11.877   4.432  1.00 13.38           C
ATOM    128  CA  ASP X 128      15.428 -13.119   1.612  1.00 11.01           C
ATOM    129  CA  ILE X 129      13.007 -15.734   2.396  1.00 12.45           C
ATOM    130  CA  ASP X 130      10.482 -15.581  -0.317  1.00 14.06           C
ATOM    131  CA  GLY X 131      13.082 -15.353  -2.965  1.00 14.95           C
ATOM    132  CA  ASP X 132      11.815 -12.307  -4.645  1.00 14.21           C
ATOM    133  CA  GLY X 133      15.193 -10.783  -4.816  1.00 12.69           C
ATOM    134  CA  HIS X 134      14.059  -7.875  -2.833  1.00 10.74           C
ATOM    135  CA  ILE X 135      13.664  -7.167   0.857  0.71  9.61           C
ATOM    136  CA  ASN X 136      10.323  -6.097   2.126  1.00 10.65           C
ATOM    137  CA  TYR X 137       9.653  -4.774   5.586  0.62 11.57           C
ATOM    138  CA  GLU X 138       8.716  -8.034   7.102  1.00 12.62           C
ATOM    139  CA  GLU X 139      11.889  -9.606   5.883  1.00 10.88           C
ATOM    140  CA  PHE X 140      13.764  -6.813   7.349  0.53 10.57           C
ATOM    141  CA  VAL X 141      12.235  -7.182  10.718  1.00 13.02           C
ATOM    142  CA  ARG X 142      12.905 -10.826  10.846  0.48 16.92           C
ATOM    143  CA  MET X 143      16.422 -10.313  10.224  0.73 17.91           C
ATOM    144  CA  MET X 144      16.782  -7.713  12.670  1.00 23.30           C
ATOM    145  CA  VAL X 145      15.215  -9.415  15.378  1.00 30.36           C
ATOM    146  CA  SER X 146      16.582 -12.623  14.557  1.00 49.83           C
END
ATOM      1  CA  GLU X   1      26.371  -0.970  32.214  1.00 54.51           C
ATOM      2  CA  GLN X   2      24.284   1.283  31.949  1.00 43.98           C
ATOM      3  CA  LEU X   3      25.154   4.400  32.949  1.00 29.51           C
ATOM      4  CA  THR X   4      27.760   6.172  33.837  1.00 23.38           C
ATOM      5  CA  GLU X   5      27.732   8.664  36.267  1.00 23.41           C
ATOM      6  CA  GLU X   6      28.034  11.102  33.781  1.00 18.74           C
ATOM      7  CA  GLN X   7      25.112  10.143  32.178  1.00 15.79           C
ATOM      8  CA  ILE X   8      23.181  10.664  35.064  0.60 16.16           C
ATOM      9  CA  ALA X   9      24.395  13.983  35.449  1.00 15.86           C
ATOM     10  CA  GLU X  10      23.444  14.620  32.111  0.44 14.66           C
ATOM     11  CA  PHE X  11      20.110  13.612  32.702  0.74 12.86           C
ATOM     12  CA  LYS X  12      19.798  15.907  35.464  0.60 10.51           C
ATOM     13  CA  GLU X  13      20.747  18.662  33.317  1.00 11.86           C
ATOM     14  CA  ALA X  14      18.211  17.635  30.940  1.00 11.89           C
ATOM     15  CA  PHE X  15      15.598  17.813  33.495  1.00  8.45           C
ATOM     16  CA  ALA X  16      16.525  21.263  34.272  1.00  9.18           C
ATOM     17  CA  LEU X  17      15.976  22.250  30.788  1.00 11.42           C
ATOM     18  CA  PHE X  18      12.468  21.431  31.198  1.00  8.68           C
ATOM     19  CA  ASP X  19      11.921  22.870  34.546  1.00  7.43           C
ATOM     20  CA  LYS X  20      12.170  26.329  33.200  1.00 12.02           C
ATOM     21  CA  ASP X  21      10.998  28.072  36.177  1.00  9.95           C
ATOM     22  CA  GLY X  22      12.803  26.048  38.683  1.00  9.50           C
ATOM     23  CA  ASP X  23       9.847  25.283  40.704  1.00  8.33           C
ATOM     24  CA  GLY X  24      10.548  21.696  41.038  1.00  7.50           C
ATOM     25  CA  THR X  25       7.903  20.607  38.717  1.00  7.23           C
ATOM     26  CA  ILE X  26       7.397  20.029  35.090  1.00  7.78           C
ATOM     27  CA  THR X  27       4.150  21.134  33.585  1.00  9.03           C
ATOM     28  CA  THR X  28       2.384  19.902  30.567  1.00 11.81           C
ATOM     29  CA  LYS X  29       3.418  23.073  28.884  1.00 14.05           C
ATOM     30  CA  GLU X  30       7.026  22.498  29.610  1.00  9.87           C
ATOM     31  CA  LEU X  31       6.940  18.968  28.591  1.00  9.76           C
ATOM     32  CA  GLY X  32       5.546  20.209  25.349  1.00  9.58           C
ATOM     33  CA  THR X  33       8.422  22.423  24.845  1.00  9.32           C
ATOM     34  CA  VAL X  34      10.670  19.577  25.147  1.00  9.59           C
ATOM     35  CA  MET X  35       8.946  17.325  22.857  0.61  9.67           C
ATOM     36  CA  ARG X  36       8.706  19.881  20.276  1.00  8.72           C
ATOM     37  CA  SER X  37      12.320  20.193  20.428  1.00 12.32           C
ATOM     38  CA  LEU X  38      12.444  16.661  19.706  0.53 15.72           C
ATOM     39  CA  GLY X  39      10.340  16.779  16.724  1.00 12.21           C
ATOM     40  CA  GLN X  40       7.029  15.970  17.980  1.00 10.24           C
ATOM     41  CA  ASN X  41       4.267  18.290  18.329  1.00  7.42           C
ATOM     42  CA  PRO X  42       1.850  16.851  20.585  0.63  8.37           C
ATOM     43  CA  THR X  43      -1.304  18.430  21.443  1.00  9.95           C
ATOM     44  CA  GLU X  44      -2.249  19.575  24.791  1.00 10.91           C
ATOM     45  CA  ALA X  45      -4.459  16.615  25.186  1.00 11.63           C
ATOM     46  CA  GLU X  46      -1.707  14.315  24.462  1.00  9.34           C
ATOM     47  CA  LEU X  47       0.521  16.011  26.871  1.00  8.88           C
ATOM     48  CA  GLN X  48      -1.994  15.604  29.568  1.00  9.62           C
ATOM     49  CA  ASP X  49      -2.151  11.983  29.081  1.00 10.37           C
ATOM     50  CA  MET X  50       1.532  11.768  29.370  1.00 10.93           C
ATOM     51  CA  ILE X  51       1.606  13.563  32.673  0.52  9.63           C
ATOM     52  CA  ASN X  52      -1.234  11.614  33.990  1.00 10.19           C
ATOM     53  CA  GLU X  53       0.695   8.499  33.582  1.00 17.10           C
ATOM     54  CA  VAL X  54       3.431   9.842  35.719  0.44 15.60           C
ATOM     55  CA  ASP X  55       1.923  12.041  38.209  1.00 15.46           C
ATOM     56  CA  ALA X  56       1.495   9.930  41.106  1.00 13.59           C
ATOM     57  CA  ASP X  57       0.079  12.379  43.485  1.00 12.17           C
ATOM     58  CA  GLY X  58      -2.212  14.004  41.052  1.00 16.07           C
ATOM     59  CA  ASN X  59      -1.048  17.444  41.639  1.00 15.63           C
ATOM     60  CA  GLY X  60      -0.912  18.092  38.011  1.00 11.82           C
ATOM     61  CA  THR X  61       2.751  18.243  37.577  1.00  8.43           C
ATOM     62  CA  ILE X  62       5.700  15.955  37.565  1.00  7.21           C
ATOM     63  CA  ASP X  63       8.321  16.241  40.195  1.00  7.73           C
ATOM     64  CA  PHE X  64      11.850  15.132  40.056  1.00  9.05           C
ATOM     65  CA  PRO X  65      11.461  11.831  41.725  1.00 11.62           C
ATOM     66  CA  GLU X  66       8.656  10.956  39.466  1.00  9.06           C
ATOM     67  CA  PHE X  67      10.595  12.056  36.520  0.59  9.62           C
ATOM     68  CA  LEU X  68      13.617  10.025  37.467  1.00 13.94           C
ATOM     69  CA  SER X  69      11.705   6.909  37.616  0.78 14.51           C
ATOM     70  CA  LEU X  70       9.841   7.284  34.392  0.53 12.64           C
ATOM     71  CA  MET X  71      12.707   8.659  32.510  0.67 14.57           C
ATOM     72  CA  ALA X  72      15.327   6.278  33.289  0.54 17.68           C
ATOM     73  CA  ARG X  73      13.172   3.611  31.905  0.51 16.59           C
ATOM     74  CA  LYS X  74      12.087   5.621  28.866  1.00 22.03           C
ATOM     75  CA  MET X  75      15.664   6.130  28.117  0.60 22.35           C
ATOM     76  CA  LYS X  76      16.370   2.555  27.756  1.00 25.50           C
ATOM     77  CA  GLU X  77      13.557   2.250  25.461  0.58 19.93           C
ATOM     78  CA  GLN X  78      14.583   5.184  23.541  1.00 18.67           C
ATOM     79  CA  ASP X  79      18.106   4.296  22.993  0.31 19.26           C
ATOM     80  CA  SER X  80      17.178   1.073  21.491  0.46 21.04           C
ATOM     81  CA  GLU X  81      14.678   2.546  19.293  0.56 18.44           C
ATOM     82  CA  GLU X  82      16.880   5.308  18.213  1.00 17.69           C
ATOM     83  CA  GLU X  83      19.417   3.019  16.975  1.00 21.94           C
ATOM     84  CA  LEU X  84      17.057   1.215  14.735  0.51 14.30           C
ATOM     85  CA  ILE X  85      15.518   4.281  13.498  1.00 13.46           C
ATOM     86  CA  GLU X  86      18.655   5.749  12.341  0.58 16.18           C
ATOM     87  CA  ALA X  87      19.725   2.735  10.562  1.00 16.77           C
ATOM     88  CA  PHE X  88      16.474   2.390   8.897  1.00 12.77           C
ATOM     89  CA  LYS X  89      15.966   5.876   7.671  0.51 11.05           C
ATOM     90  CA  VAL X  90      19.208   5.876   5.941  0.54 12.30           C
ATOM     91  CA  PHE X  91      18.601   2.715   4.084  0.61 11.45           C
ATOM     92  CA  ASP X  92      15.242   3.925   3.219  1.00 12.43           C
ATOM     93  CA  ARG X  93      16.432   6.599   0.969  1.00 15.05           C
ATOM     94  CA  ASP X  94      13.167   7.602  -0.388  1.00 17.81           C
ATOM     95  CA  GLY X  95      11.260   7.267   2.792  1.00 21.74           C
ATOM     96  CA  ASN X  96       8.663   4.976   1.598  1.00 21.86           C
ATOM     97  CA  GLY X  97       8.997   2.684   4.438  1.00 18.47           C
ATOM     98  CA  LEU X  98      10.446  -0.075   2.394  1.00 13.28           C
ATOM     99  CA  ILE X  99      14.033  -0.594   1.703  0.90  9.81           C
ATOM    100  CA  SER X 100      14.262  -1.612  -1.886  1.00 10.27           C
ATOM    101  CA  ALA X 101      16.970  -3.474  -3.538  1.00 10.69           C
ATOM    102  CA  ALA X 102      18.002  -0.424  -5.345  1.00 11.64           C
ATOM    103  CA  GLU X 103      18.249   1.494  -2.197  1.00  9.38           C
ATOM    104  CA  LEU X 104      20.165  -1.158  -0.531  1.00  9.41           C
ATOM    105  CA  ARG X 105      22.566  -1.320  -3.342  1.00  9.65           C
ATOM    106  CA  HIS X 106      23.007   2.301  -3.223  0.34 10.82           C
ATOM    107  CA  VAL X 107      23.864   2.401   0.331  1.00 11.53           C
ATOM    108  CA  MET X 108      26.145  -0.552   0.165  1.00 10.52           C
ATOM    109  CA  THR X 109      28.231   1.135  -2.347  1.00 11.80           C
ATOM    110  CA  ASN X 110      28.645   3.873   0.020  0.72 10.91           C
ATOM    111  CA  LEU X 111      29.555   1.490   2.552  1.00 12.32           C
ATOM    112  CA  GLY X 112      32.294   0.443   0.339  1.00 11.96           C
ATOM    113  CA  GLU X 113      30.817  -2.505  -1.136  1.00 10.90           C
ATOM    114  CA  LYS X 114      30.197  -2.560  -4.647  0.67 10.41           C
ATOM    115  CA  LEU X 115      27.749  -5.251  -4.927  0.58  8.35           C
ATOM    116  CA  THR X 116      25.851  -6.832  -7.596  1.00  8.53           C
ATOM    117  CA  ASP X 117      22.210  -7.209  -7.834  1.00  8.68           C
ATOM    118  CA  ASP X 118      22.636 -10.803  -7.225  0.34  8.53           C
ATOM    119  CA  GLU X 119      24.360 -10.160  -4.037  1.00  9.37           C
ATOM    120  CA  VAL X 120      21.841  -7.785  -2.858  1.00  9.39           C
ATOM    121  CA  ASP X 121      19.081 -10.000  -3.778  1.00  9.65           C
ATOM    122  CA  GLU X 122      20.475 -12.617  -1.591  1.00 10.75           C
ATOM    123  CA  MET X 123      20.533 -10.208   1.260  1.00 10.60           C
ATOM    124  CA  ILE X 124      16.999  -9.453   0.836  0.61 11.16           C
ATOM    125  CA  ARG X 125      15.898 -12.969   0.472  1.00 11.30           C
ATOM    126  CA  GLU X 126      17.383 -13.713   3.788  1.00 13.24           C
ATOM    127  CA  ALA X 127      15.278 -11.125   5.416  1.00 13.38           C
ATOM    128  CA  ASP X 128      12.212 -11.162   3.398  1.00 11.01           C
ATOM    129  CA  ILE X 129       9.418 -12.931   4.877  1.00 12.45           C
ATOM    130  CA  ASP X 130       6.450 -11.719   3.049  1.00 14.06           C
ATOM    131  CA  GLY X 131       8.174 -11.930  -0.212  1.00 14.95           C
ATOM    132  CA  ASP X 132       7.671  -8.473  -1.304  1.00 14.21           C
ATOM    133  CA  GLY X 133      11.167  -7.966  -2.401  1.00 12.69           C
ATOM    134  CA  HIS X 134      11.560  -5.200  -0.050  1.00 10.74           C
ATOM    135  CA  ILE X 135      12.516  -4.896   3.561  0.71  9.61           C
ATOM    136  CA  ASN X 136      10.090  -3.281   5.867  1.00 10.65           C
ATOM    137  CA  TYR X 137      10.946  -2.175   9.336  0.62 11.57           C
ATOM    138  CA  GLU X 138       9.955  -5.280  11.049  1.00 12.62           C
ATOM    139  CA  GLU X 139      12.030  -7.299   8.712  1.00 10.88           C
ATOM    140  CA  PHE X 140      14.798  -4.994   9.337  0.53 10.57           C
ATOM    141  CA  VAL X 141      14.678  -5.424  12.998  1.00 13.02           C
ATOM    142  CA  ARG X 142      14.579  -9.083  12.814  0.48 16.92           C
ATOM    143  CA  MET X 143      17.479  -9.182  10.756  0.73 17.91           C
ATOM    144  CA  MET X 144      19.377  -6.896  12.739  1.00 23.30           C
ATOM    145  CA  VAL X 145      18.835  -8.589  15.792  1.00 30.36           C
ATOM    146  CA  SER X 146      18.965 -11.884  14.336  1.00 49.83           C
END
ATOM      1  CA  GLU X   1      28.251   3.184  39.116  1.00 54.51           C
ATOM      2  CA  GLN X   2      26.186   4.785  37.701  1.00 43.98           C
ATOM      3  CA  LEU X   3      26.367   7.976  38.335  1.00 29.51           C
ATOM      4  CA  THR X   4      28.380  10.291  39.727  1.00 23.38           C
ATOM      5  CA  GLU X   5      27.334  12.965  41.703  1.00 23.41           C
ATOM      6  CA  GLU X   6      28.243  15.076  39.049  1.00 18.74           C
ATOM      7  CA  GLN X   7      26.140  13.408  36.741  1.00 15.79           C
ATOM      8  CA  ILE X   8      23.290  13.915  38.833  0.60 16.16           C
ATOM      9  CA  ALA X   9      23.986  17.409  39.072  1.00 15.86           C
ATOM     10  CA  GLU X  10      23.960  17.502  35.493  0.44 14.66           C
ATOM     11  CA  PHE X  11      20.711  15.998  35.368  0.74 12.86           C
ATOM     12  CA  LYS X  12      19.380  18.436  37.739  0.60 10.51           C
ATOM     13  CA  GLU X  13      20.344  21.174  35.540  1.00 11.86           C
ATOM     14  CA  ALA X  14      18.504  19.600  32.815  1.00 11.89           C
ATOM     15  CA  PHE X  15      15.496  19.277  34.896  1.00  8.45           C
ATOM     16  CA  ALA X  16      15.564  22.874  35.598  1.00  9.18           C
ATOM     17  CA  LEU X  17      15.146  23.647  32.047  1.00 11.42           C
ATOM     18  CA  PHE X  18      11.859  22.060  32.218  1.00  8.68           C
ATOM     19  CA  ASP X  19      10.755  23.304  35.512  1.00  7.43           C
ATOM     20  CA  LYS X  20      10.123  26.710  34.246  1.00 12.02           C
ATOM     21  CA  ASP X  21       8.576  27.977  37.243  1.00  9.95           C
ATOM     22  CA  GLY X  22      10.828  26.416  39.678  1.00  9.50           C
ATOM     23  CA  ASP X  23       8.159  24.794  41.561  1.00  8.33           C
ATOM     24  CA  GLY X  24       9.760  21.519  41.772  1.00  7.50           C
ATOM     25  CA  THR X  25       7.447  19.959  39.404  1.00  7.23           C
ATOM     26  CA  ILE X  26       6.971  19.612  35.771  1.00  7.78           C
ATOM     27  CA  THR X  27       3.546  20.000  34.326  1.00  9.03           C
ATOM     28  CA  THR X  28       2.120  18.708  31.175  1.00 11.81           C
ATOM     29  CA  LYS X  29       2.547  22.111  29.808  1.00 14.05           C
ATOM     30  CA  GLU X  30       6.171  22.238  30.637  1.00  9.87           C
ATOM     31  CA  LEU X  31       6.891  18.901  29.470  1.00  9.76           C
ATOM     32  CA  GLY X  32       5.276  19.926  26.288  1.00  9.58           C
ATOM     33  CA  THR X  33       7.519  22.766  25.974  1.00  9.32           C
ATOM     34  CA  VAL X  34      10.386  20.606  26.177  1.00  9.59           C
ATOM     35  CA  MET X  35       9.232  18.220  23.734  0.61  9.67           C
ATOM     36  CA  ARG X  36       8.401  20.770  21.375  1.00  8.72           C
ATOM     37  CA  SER X  37      11.863  21.861  21.630  1.00 12.32           C
ATOM     38  CA  LEU X  38      12.772  18.578  20.687  0.53 15.72           C
ATOM     39  CA  GLY X  39      10.646  18.416  17.750  1.00 12.21           C
ATOM     40  CA  GLN X  40       7.606  16.819  18.865  1.00 10.24           C
ATOM     41  CA  ASN X  41       4.443  18.431  19.170  1.00  7.42           C
ATOM     42  CA  PRO X  42       2.340  16.445  21.222  0.63  8.37           C
ATOM     43  CA  THR X  43      -1.034  17.282  22.008  1.00  9.95           C
ATOM     44  CA  GLU X  44      -2.189  17.920  25.347  1.00 10.91           C
ATOM     45  CA  ALA X  45      -3.869  14.692  25.373  1.00 11.63           C
ATOM     46  CA  GLU X  46      -0.800  13.029  24.602  1.00  9.34           C
ATOM     47  CA  LEU X  47       1.071  14.833  27.205  1.00  8.88           C
ATOM     48  CA  GLN X  48      -1.351  13.889  29.732  1.00  9.62           C
ATOM     49  CA  ASP X  49      -1.006  10.393  29.018  1.00 10.37           C
ATOM     50  CA  MET X  50       2.623  10.681  29.372  1.00 10.93           C
ATOM     51  CA  ILE X  51       2.486  12.247  32.712  0.52  9.63           C
ATOM     52  CA  ASN X  52       0.025   9.871  33.854  1.00 10.19           C
ATOM     53  CA  GLU X  53       2.385   7.190  33.294  1.00 17.10           C
ATOM     54  CA  VAL X  54       4.887   8.835  35.435  0.44 15.60           C
ATOM     55  CA  ASP X  55       3.229  10.602  38.097  1.00 15.46           C
ATOM     56  CA  ALA X  56       3.190   8.233  40.755  1.00 13.59           C
ATOM     57  CA  ASP X  57       1.420  10.107  43.339  1.00 12.17           C
ATOM     58  CA  GLY X  58      -1.165  11.440  41.081  1.00 16.07           C
ATOM     59  CA  ASN X  59      -0.633  14.936  41.980  1.00 15.63           C
ATOM     60  CA  GLY X  60      -0.708  15.891  38.478  1.00 11.82           C
ATOM     61  CA  THR X  61       2.853  16.737  38.000  1.00  8.43           C
ATOM     62  CA  ILE X  62       6.160  15.085  37.749  1.00  7.21           C
ATOM     63  CA  ASP X  63       8.849  15.547  40.293  1.00  7.73           C
ATOM     64  CA  PHE X  64      12.506  15.194  39.885  1.00  9.05           C
ATOM     65  CA  PRO X  65      12.808  11.673  41.045  1.00 11.62           C
ATOM     66  CA  GLU X  66      10.084  10.630  38.748  1.00  9.06           C
ATOM     67  CA  PHE X  67      11.651  12.456  35.947  0.59  9.62           C
ATOM     68  CA  LEU X  68      15.017  10.884  36.440  1.00 13.94           C
ATOM     69  CA  SER X  69      13.628   7.508  36.197  0.78 14.51           C
ATOM     70  CA  LEU X  70      11.569   7.931  33.103  0.53 12.64           C
ATOM     71  CA  MET X  71      14.010   9.977  31.228  0.67 14.57           C
ATOM     72  CA  ALA X  72      16.997   8.002  31.625  0.54 17.68           C
ATOM     73  CA  ARG X  73      15.143   5.124  30.271  0.51 16.59           C
ATOM     74  CA  LYS X  74      13.639   7.070  27.365  1.00 22.03           C
ATOM     75  CA  MET X  75      17.073   7.956  26.368  0.60 22.35           C
ATOM     76  CA  LYS X  76      18.090   4.471  26.108  1.00 25.50           C
ATOM     77  CA  GLU X  77      15.210   3.811  23.992  0.58 19.93           C
ATOM     78  CA  GLN X  78      15.987   6.629  21.798  1.00 18.67           C
ATOM     79  CA  ASP X  79      19.465   5.713  21.107  0.31 19.26           C
ATOM     80  CA  SER X  80      18.461   2.379  19.943  0.46 21.04           C
ATOM     81  CA  GLU X  81      15.889   3.639  17.699  0.56 18.44           C
ATOM     82  CA  GLU X  82      18.103   6.189  16.192  1.00 17.69           C
ATOM     83  CA  GLU X  83      20.455   3.621  15.118  1.00 21.94           C
ATOM     84  CA  LEU X  84      17.852   1.720  13.248  0.51 14.30           C
ATOM     85  CA  ILE X  85      16.440   4.687  11.689  1.00 13.46           C
ATOM     86  CA  GLU X  86      19.638   5.804  10.278  0.58 16.18           C
ATOM     87  CA  ALA X  87      20.402   2.501   8.848  1.00 16.77           C
ATOM     88  CA  PHE X  88      17.101   2.282   7.260  1.00 12.77           C
ATOM     89  CA  LYS X  89      17.031   5.633   5.645  0.51 11.05           C
ATOM     90  CA  VAL X  90      20.208   4.993   3.932  0.54 12.30           C
ATOM     91  CA  PHE X  91      19.082   1.794   2.430  0.61 11.45           C
ATOM     92  CA  ASP X  92      15.992   3.478   1.340  1.00 12.43           C
ATOM     93  CA  ARG X  93      17.658   5.690  -1.101  1.00 15.05           C
ATOM     94  CA  ASP X  94      14.640   7.160  -2.614  1.00 17.81           C
ATOM     95  CA  GLY X  95      12.681   7.571   0.484  1.00 21.74           C
ATOM     96  CA  ASN X  96       9.761   5.655  -0.558  1.00 21.86           C
ATOM     97  CA  GLY X  97       9.683   3.600   2.489  1.00 18.47           C
ATOM     98  CA  LEU X  98      10.604   0.450   0.755  1.00 13.28           C
ATOM     99  CA  ILE X  99      14.016  -0.801   0.170  0.90  9.81           C
ATOM    100  CA  SER X 100      14.097  -2.288  -3.210  1.00 10.27           C
ATOM    101  CA  ALA X 101      16.433  -4.750  -4.540  1.00 10.69           C
ATOM    102  CA  ALA X 102      18.002  -2.164  -6.631  1.00 11.64           C
ATOM    103  CA  GLU X 103      18.509   0.047  -3.739  1.00  9.38           C
ATOM    104  CA  LEU X 104      19.902  -2.624  -1.648  1.00  9.41           C
ATOM    105  CA  ARG X 105      22.340  -3.640  -4.193  1.00  9.65           C
ATOM    106  CA  HIS X 106      23.376  -0.179  -4.673  0.34 10.82           C
ATOM    107  CA  VAL X 107      24.084   0.387  -1.140  1.00 11.53           C
ATOM    108  CA  MET X 108      25.776  -2.904  -0.684  1.00 10.52           C
ATOM    109  CA  THR X 109      28.250  -2.007  -3.239  1.00 11.80           C
ATOM    110  CA  ASN X 110      29.034   0.981  -1.325  0.72 10.91           C
ATOM    111  CA  LEU X 111      29.386  -1.071   1.600  1.00 12.32           C
ATOM    112  CA  GLY X 112      31.975  -2.828  -0.218  1.00 11.96           C
ATOM    113  CA  GLU X 113      30.109  -5.743  -1.254  1.00 10.90           C
ATOM    114  CA  LYS X 114      29.611  -6.369  -4.731  0.67 10.41           C
ATOM    115  CA  LEU X 115      26.795  -8.678  -4.828  0.58  8.35           C
ATOM    116  CA  THR X 116      24.811 -10.199  -7.440  1.00  8.53           C
ATOM    117  CA  ASP X 117      21.233  -9.892  -7.969  1.00  8.68           C
ATOM    118  CA  ASP X 118      20.856 -13.405  -6.945  0.34  8.53           C
ATOM    119  CA  GLU X 119      22.489 -12.737  -3.733  1.00  9.37           C
ATOM    120  CA  VAL X 120      20.465  -9.796  -3.000  1.00  9.39           C
ATOM    121  CA  ASP X 121      17.384 -11.480  -3.889  1.00  9.65           C
ATOM    122  CA  GLU X 122      18.073 -14.104  -1.420  1.00 10.75           C
ATOM    123  CA  MET X 123      18.597 -11.572   1.185  1.00 10.60           C
ATOM    124  CA  ILE X 124      15.366 -10.089   0.538  0.61 11.16           C
ATOM    125  CA  ARG X 125      13.573 -13.258   0.418  1.00 11.30           C
ATOM    126  CA  GLU X 126      14.729 -13.997   3.796  1.00 13.24           C
ATOM    127  CA  ALA X 127      13.145 -10.952   5.067  1.00 13.38           C
ATOM    128  CA  ASP X 128      10.236 -10.577   2.924  1.00 11.01           C
ATOM    129  CA  ILE X 129       7.147 -11.556   4.426  1.00 12.45           C
ATOM    130  CA  ASP X 130       4.599  -9.901   2.422  1.00 14.06           C
ATOM    131  CA  GLY X 131       6.226 -10.831  -0.684  1.00 14.95           C
ATOM    132  CA  ASP X 132       6.435  -7.504  -2.175  1.00 14.21           C
ATOM    133  CA  GLY X 133       9.944  -7.844  -3.103  1.00 12.69           C
ATOM    134  CA  HIS X 134      10.807  -5.016  -1.036  1.00 10.74           C
ATOM    135  CA  ILE X 135      11.745  -4.523   2.517  0.71  9.61           C
ATOM    136  CA  ASN X 136       9.701  -2.224   4.574  1.00 10.65           C
ATOM    137  CA  TYR X 137      10.793  -0.922   7.866  0.62 11.57           C
ATOM    138  CA  GLU X 138       9.177  -3.525   9.901  1.00 12.62           C
ATOM    139  CA  GLU X 139      10.727  -6.190   7.832  1.00 10.88           C
ATOM    140  CA  PHE X 140      13.978  -4.559   8.216  0.53 10.57           C
ATOM    141  CA  VAL X 141      13.810  -4.515  11.895  1.00 13.02           C
ATOM    142  CA  ARG X 142      12.917  -8.059  12.139  0.48 16.92           C
ATOM    143  CA  MET X 143      15.754  -8.945  10.195  0.73 17.91           C
ATOM    144  CA  MET X 144      18.064  -6.941  12.028  1.00 23.30           C
ATOM    145  CA  VAL X 145      17.216  -8.241  15.221  1.00 30.36           C
ATOM    146  CA  SER X 146      16.601 -11.565  14.102  1.00 49.83           C
END
ATOM      1  CA  GLU X   1      28.736   6.943  43.582  1.00 54.51           C
ATOM      2  CA  GLN X   2      26.723   7.740  41.442  1.00 43.98           C
ATOM      3  CA  LEU X   3      27.042  10.932  40.152  1.00 29.51           C
ATOM      4  CA  THR X   4      29.124  13.579  40.017  1.00 23.38           C
ATOM      5  CA  GLU X   5      28.135  16.870  40.760  1.00 23.41           C
ATOM      6  CA  GLU X   6      28.778  17.753  37.382  1.00 18.74           C
ATOM      7  CA  GLN X   7      26.667  15.284  36.183  1.00 15.79           C
ATOM      8  CA  ILE X   8      23.997  16.430  38.215  0.60 16.16           C
ATOM      9  CA  ALA X   9      24.478  19.817  37.116  1.00 15.86           C
ATOM     10  CA  GLU X  10      24.147  18.719  33.780  0.44 14.66           C
ATOM     11  CA  PHE X  11      21.075  17.091  34.528  0.74 12.86           C
ATOM     12  CA  LYS X  12      19.792  19.994  36.254  0.60 10.51           C
ATOM     13  CA  GLU X  13      20.189  22.130  33.338  1.00 11.86           C
ATOM     14  CA  ALA X  14      18.171  19.842  31.411  1.00 11.89           C
ATOM     15  CA  PHE X  15      15.576  19.776  33.964  1.00  8.45           C
ATOM     16  CA  ALA X  16      15.491  23.436  33.996  1.00  9.18           C
ATOM     17  CA  LEU X  17      14.342  23.623  30.542  1.00 11.42           C
ATOM     18  CA  PHE X  18      11.230  22.060  31.631  1.00  8.68           C
ATOM     19  CA  ASP X  19      10.901  23.551  34.959  1.00  7.43           C
ATOM     20  CA  LYS X  20      10.101  26.947  33.698  1.00 12.02           C
ATOM     21  CA  ASP X  21       9.299  28.363  36.914  1.00  9.95           C
ATOM     22  CA  GLY X  22      12.015  26.827  38.850  1.00  9.50           C
ATOM     23  CA  ASP X  23       9.910  25.260  41.413  1.00  8.33           C
ATOM     24  CA  GLY X  24      11.497  21.963  41.408  1.00  7.50           C
ATOM     25  CA  THR X  25       8.704  20.297  39.678  1.00  7.23           C
ATOM     26  CA  ILE X  26       7.406  19.851  36.248  1.00  7.78           C
ATOM     27  CA  THR X  27       3.768  20.180  35.688  1.00  9.03           C
ATOM     28  CA  THR X  28       1.628  18.936  32.983  1.00 11.81           C
ATOM     29  CA  LYS X  29       1.595  22.425  31.766  1.00 14.05           C
ATOM     30  CA  GLU X  30       5.274  22.655  31.564  1.00  9.87           C
ATOM     31  CA  LEU X  31       5.611  19.419  29.990  1.00  9.76           C
ATOM     32  CA  GLY X  32       3.223  20.608  27.496  1.00  9.58           C
ATOM     33  CA  THR X  33       5.303  23.563  26.765  1.00  9.32           C
ATOM     34  CA  VAL X  34       8.094  21.457  26.021  1.00  9.59           C
ATOM     35  CA  MET X  35       6.315  19.153  23.850  0.61  9.67           C
ATOM     36  CA  ARG X  36       4.824  21.815  22.021  1.00  8.72           C
ATOM     37  CA  SER X  37       8.166  23.089  21.395  1.00 12.32           C
ATOM     38  CA  LEU X  38       8.810  19.895  19.986  0.53 15.72           C
ATOM     39  CA  GLY X  39       5.962  19.797  17.778  1.00 12.21           C
ATOM     40  CA  GLN X  40       3.486  17.894  19.571  1.00 10.24           C
ATOM     41  CA  ASN X  41       0.553  19.210  21.012  1.00  7.42           C
ATOM     42  CA  PRO X  42      -0.786  16.921  23.366  0.63  8.37           C
ATOM     43  CA  THR X  43      -3.846  17.420  25.035  1.00  9.95           C
ATOM     44  CA  GLU X  44      -4.149  17.938  28.566  1.00 10.91           C
ATOM     45  CA  ALA X  45      -5.529  14.532  28.908  1.00 11.63           C
ATOM     46  CA  GLU X  46      -2.669  13.106  27.300  1.00  9.34           C
ATOM     47  CA  LEU X  47      -0.347  15.067  29.395  1.00  8.88           C
ATOM     48  CA  GLN X  48      -1.979  13.849  32.423  1.00  9.62           C
ATOM     49  CA  ASP X  49      -1.605  10.375  31.467  1.00 10.37           C
ATOM     50  CA  MET X  50       1.984  10.962  30.963  1.00 10.93           C
ATOM     51  CA  ILE X  51       2.495  12.406  34.351  0.52  9.63           C
ATOM     52  CA  ASN X  52       0.473   9.777  35.892  1.00 10.19           C
ATOM     53  CA  GLU X  53       2.794   7.263  34.664  1.00 17.10           C
ATOM     54  CA  VAL X  54       5.630   9.010  36.309  0.44 15.60           C
ATOM     55  CA  ASP X  55       4.564  10.662  39.378  1.00 15.46           C
ATOM     56  CA  ALA X  56       5.303   8.282  41.929  1.00 13.59           C
ATOM     57  CA  ASP X  57       4.137  10.142  44.870  1.00 12.17           C
ATOM     58  CA  GLY X  58       1.050  11.374  43.323  1.00 16.07           C
ATOM     59  CA  ASN X  59       1.686  14.899  44.117  1.00 15.63           C
ATOM     60  CA  GLY X  60       0.703  15.891  40.750  1.00 11.82           C
ATOM     61  CA  THR X  61       4.059  16.891  39.495  1.00  8.43           C
ATOM     62  CA  ILE X  62       7.271  15.349  38.464  1.00  7.21           C
ATOM     63  CA  ASP X  63      10.426  15.974  40.383  1.00  7.73           C
ATOM     64  CA  PHE X  64      13.947  15.601  39.261  1.00  9.05           C
ATOM     65  CA  PRO X  65      14.547  12.071  40.329  1.00 11.62           C
ATOM     66  CA  GLU X  66      11.416  10.982  38.623  1.00  9.06           C
ATOM     67  CA  PHE X  67      12.350  12.847  35.537  0.59  9.62           C
ATOM     68  CA  LEU X  68      15.768  11.270  35.338  1.00 13.94           C
ATOM     69  CA  SER X  69      14.336   7.880  35.411  0.78 14.51           C
ATOM     70  CA  LEU X  70      11.719   8.356  32.778  0.53 12.64           C
ATOM     71  CA  MET X  71      13.814  10.347  30.462  0.67 14.57           C
ATOM     72  CA  ALA X  72      16.740   8.266  30.316  0.54 17.68           C
ATOM     73  CA  ARG X  73      14.585   5.459  29.318  0.51 16.59           C
ATOM     74  CA  LYS X  74      12.693   7.410  26.684  1.00 22.03           C
ATOM     75  CA  MET X  75      15.928   8.208  25.191  0.60 22.35           C
ATOM     76  CA  LYS X  76      16.852   4.718  24.823  1.00 25.50           C
ATOM     77  CA  GLU X  77      13.723   4.121  23.137  0.58 19.93           C
ATOM     78  CA  GLN X  78      14.263   6.861  20.815  1.00 18.67           C
ATOM     79  CA  ASP X  79      17.649   5.933  19.806  0.31 19.26           C
ATOM     80  CA  SER X  80      16.569   2.574  18.849  0.46 21.04           C
ATOM     81  CA  GLU X  81      13.938   3.738  16.650  0.56 18.44           C
ATOM     82  CA  GLU X  82      16.129   6.188  15.010  1.00 17.69           C
ATOM     83  CA  GLU X  83      18.499   3.583  14.124  1.00 21.94           C
ATOM     84  CA  LEU X  84      16.023   1.562  12.231  0.51 14.30           C
ATOM     85  CA  ILE X  85      14.766   4.430  10.424  1.00 13.46           C
ATOM     86  CA  GLU X  86      18.067   5.446   9.278  0.58 16.18           C
ATOM     87  CA  ALA X  87      19.003   2.061   8.166  1.00 16.77           C
ATOM     88  CA  PHE X  88      16.009   1.699   6.102  1.00 12.77           C
ATOM     89  CA  LYS X  89      16.143   4.937   4.298  0.51 11.05           C
ATOM     90  CA  VAL X  90      19.595   4.362   3.279  0.54 12.30           C
ATOM     91  CA  PHE X  91      18.987   1.007   1.820  0.61 11.45           C
ATOM     92  CA  ASP X  92      16.139   2.406  -0.021  1.00 12.43           C
ATOM     93  CA  ARG X  93      18.246   4.547  -2.163  1.00 15.05           C
ATOM     94  CA  ASP X  94      15.658   5.705  -4.503  1.00 17.81           C
ATOM     95  CA  GLY X  95      12.948   6.149  -1.986  1.00 21.74           C
ATOM     96  CA  ASN X  96      10.509   3.948  -3.603  1.00 21.86           C
ATOM     97  CA  GLY X  97       9.749   2.063  -0.538  1.00 18.47           C
ATOM     98  CA  LEU X  98      11.312  -1.107  -1.731  1.00 13.28           C
ATOM     99  CA  ILE X  99      14.832  -2.136  -1.335  0.90  9.81           C
ATOM    100  CA  SER X 100      15.908  -3.820  -4.484  1.00 10.27           C
ATOM    101  CA  ALA X 101      18.666  -6.193  -4.978  1.00 10.69           C
ATOM    102  CA  ALA X 102      20.593  -3.658  -6.800  1.00 11.64           C
ATOM    103  CA  GLU X 103      20.172  -1.223  -4.041  1.00  9.38           C
ATOM    104  CA  LEU X 104      21.167  -3.628  -1.492  1.00  9.41           C
ATOM    105  CA  ARG X 105      24.231  -4.598  -3.351  1.00  9.65           C
ATOM    106  CA  HIS X 106      25.160  -1.118  -3.738  0.34 10.82           C
ATOM    107  CA  VAL X 107      24.932  -0.312  -0.170  1.00 11.53           C
ATOM    108  CA  MET X 108      26.616  -3.417   0.911  1.00 10.52           C
ATOM    109  CA  THR X 109      29.594  -2.563  -1.082  1.00 11.80           C
ATOM    110  CA  ASN X 110      29.690   0.599   0.719  0.72 10.91           C
ATOM    111  CA  LEU X 111      29.490  -1.185   3.812  1.00 12.32           C
ATOM    112  CA  GLY X 112      32.565  -2.892   2.744  1.00 11.96           C
ATOM    113  CA  GLU X 113      31.168  -5.969   1.529  1.00 10.90           C
ATOM    114  CA  LYS X 114      31.614  -6.850  -1.918  0.67 10.41           C
ATOM    115  CA  LEU X 115      29.079  -9.374  -2.420  0.58  8.35           C
ATOM    116  CA  THR X 116      27.928 -11.274  -5.254  1.00  8.53           C
ATOM    117  CA  ASP X 117      24.583 -11.334  -6.640  1.00  8.68           C
ATOM    118  CA  ASP X 118      24.135 -14.665  -5.257  0.34  8.53           C
ATOM    119  CA  GLU X 119      24.872 -13.451  -1.900  1.00  9.37           C
ATOM    120  CA  VAL X 120      22.620 -10.611  -2.045  1.00  9.39           C
ATOM    121  CA  ASP X 121      19.928 -12.670  -3.339  1.00  9.65           C
ATOM    122  CA  GLU X 122      20.164 -14.851  -0.429  1.00 10.75           C
ATOM    123  CA  MET X 123      19.848 -11.969   1.868  1.00 10.60           C
ATOM    124  CA  ILE X 124      16.770 -10.968   0.330  0.61 11.16           C
ATOM    125  CA  ARG X 125      15.322 -14.329   0.267  1.00 11.30           C
ATOM    126  CA  GLU X 126      15.629 -14.500   3.906  1.00 13.24           C
ATOM    127  CA  ALA X 127      13.540 -11.529   4.384  1.00 13.38           C
ATOM    128  CA  ASP X 128      11.263 -11.809   1.559  1.00 11.01           C
ATOM    129  CA  ILE X 129       8.022 -13.091   2.425  1.00 12.45           C
ATOM    130  CA  ASP X 130       5.886 -11.956  -0.290  1.00 14.06           C
ATOM    131  CA  GLY X 131       8.328 -12.972  -2.853  1.00 14.95           C
ATOM    132  CA  ASP X 132       8.608  -9.821  -4.646  1.00 14.21           C
ATOM    133  CA  GLY X 133      12.266  -9.841  -4.657  1.00 12.69           C
ATOM    134  CA  HIS X 134      12.354  -6.707  -2.808  1.00 10.74           C
ATOM    135  CA  ILE X 135      12.294  -5.728   0.791  0.71  9.61           C
ATOM    136  CA  ASN X 136       9.598  -3.487   1.923  1.00 10.65           C
ATOM    137  CA  TYR X 137       9.529  -1.736   5.201  0.62 11.57           C
ATOM    138  CA  GLU X 138       7.517  -4.275   6.920  1.00 12.62           C
ATOM    139  CA  GLU X 139       9.845  -6.924   5.819  1.00 10.88           C
ATOM    140  CA  PHE X 140      12.623  -4.929   7.016  0.53 10.57           C
ATOM    141  CA  VAL X 141      11.224  -4.558  10.386  1.00 13.02           C
ATOM    142  CA  ARG X 142      10.469  -8.101  10.762  0.48 16.92           C
ATOM    143  CA  MET X 143      13.788  -8.995   9.982  0.73 17.91           C
ATOM    144  CA  MET X 144      15.246  -6.587  12.171  1.00 23.30           C
ATOM    145  CA  VAL X 145      13.392  -7.485  15.040  1.00 30.36           C
ATOM    146  CA  SER X 146      13.301 -10.974  14.323  1.00 49.83           C
END
ATOM      1  CA  GLU X   1      31.292   8.185  38.756  1.00 54.51           C
ATOM      2  CA  GLN X   2      29.036   9.229  37.040  1.00 43.98           C
ATOM      3  CA  LEU X   3      28.508  12.614  37.219  1.00 29.51           C
ATOM      4  CA  THR X   4      29.895  15.509  38.315  1.00 23.38           C
ATOM      5  CA  GLU X   5      28.281  17.880  40.314  1.00 23.41           C
ATOM      6  CA  GLU X   6      28.342  20.109  37.625  1.00 18.74           C
ATOM      7  CA  GLN X   7      26.659  17.879  35.489  1.00 15.79           C
ATOM      8  CA  ILE X   8      24.040  17.487  37.810  0.60 16.16           C
ATOM      9  CA  ALA X   9      23.659  21.017  38.140  1.00 15.86           C
ATOM     10  CA  GLU X  10      23.286  21.192  34.634  0.44 14.66           C
ATOM     11  CA  PHE X  11      20.657  18.786  34.630  0.74 12.86           C
ATOM     12  CA  LYS X  12      18.903  20.516  37.267  0.60 10.51           C
ATOM     13  CA  GLU X  13      18.775  23.579  35.350  1.00 11.86           C
ATOM     14  CA  ALA X  14      17.209  21.821  32.581  1.00 11.89           C
ATOM     15  CA  PHE X  15      14.646  20.413  34.771  1.00  8.45           C
ATOM     16  CA  ALA X  16      13.789  23.725  36.022  1.00  9.18           C
ATOM     17  CA  LEU X  17      12.806  24.878  32.693  1.00 11.42           C
ATOM     18  CA  PHE X  18      10.063  22.493  32.767  1.00  8.68           C
ATOM     19  CA  ASP X  19       9.040  22.733  36.305  1.00  7.43           C
ATOM     20  CA  LYS X  20       7.587  26.093  35.942  1.00 12.02           C
ATOM     21  CA  ASP X  21       6.072  26.255  39.220  1.00  9.95           C
ATOM     22  CA  GLY X  22       8.859  24.788  41.069  1.00  9.50           C
ATOM     23  CA  ASP X  23       6.903  22.210  42.701  1.00  8.33           C
ATOM     24  CA  GLY X  24       9.272  19.508  42.108  1.00  7.50           C
ATOM     25  CA  THR X  25       7.241  17.903  39.550  1.00  7.23           C
ATOM     26  CA  ILE X  26       6.576  18.158  35.951  1.00  7.78           C
ATOM     27  CA  THR X  27       3.080  17.796  34.813  1.00  9.03           C
ATOM     28  CA  THR X  28       1.756  16.863  31.568  1.00 11.81           C
ATOM     29  CA  LYS X  29       0.886  20.371  31.111  1.00 14.05           C
ATOM     30  CA  GLU X  30       4.342  21.455  31.696  1.00  9.87           C
ATOM     31  CA  LEU X  31       5.840  18.991  29.563  1.00  9.76           C
ATOM     32  CA  GLY X  32       3.582  20.235  26.971  1.00  9.58           C
ATOM     33  CA  THR X  33       4.797  23.596  27.351  1.00  9.32           C
ATOM     34  CA  VAL X  34       8.162  22.469  26.738  1.00  9.59           C
ATOM     35  CA  MET X  35       7.459  20.579  23.804  0.61  9.67           C
ATOM     36  CA  ARG X  36       5.564  23.238  22.369  1.00  8.72           C
ATOM     37  CA  SER X  37       8.469  25.298  22.712  1.00 12.32           C
ATOM     38  CA  LEU X  38      10.219  22.928  20.768  0.53 15.72           C
ATOM     39  CA  GLY X  39       7.890  22.890  18.077  1.00 12.21           C
ATOM     40  CA  GLN X  40       5.756  20.140  18.861  1.00 10.24           C
ATOM     41  CA  ASN X  41       2.332  20.377  19.843  1.00  7.42           C
ATOM     42  CA  PRO X  42       1.371  17.359  21.404  0.63  8.37           C
ATOM     43  CA  THR X  43      -1.953  16.755  22.498  1.00  9.95           C
ATOM     44  CA  GLU X  44      -2.852  16.142  25.901  1.00 10.91           C
ATOM     45  CA  ALA X  45      -3.271  12.622  25.195  1.00 11.63           C
ATOM     46  CA  GLU X  46       0.074  12.370  23.889  1.00  9.34           C
ATOM     47  CA  LEU X  47       1.502  14.022  26.784  1.00  8.88           C
ATOM     48  CA  GLN X  48      -0.177  11.717  29.034  1.00  9.62           C
ATOM     49  CA  ASP X  49       1.255   8.856  27.430  1.00 10.37           C
ATOM     50  CA  MET X  50       4.577  10.295  27.803  1.00 10.93           C
ATOM     51  CA  ILE X  51       4.186  10.845  31.399  0.52  9.63           C
ATOM     52  CA  ASN X  52       2.796   7.556  31.903  1.00 10.19           C
ATOM     53  CA  GLU X  53       5.833   6.099  30.582  1.00 17.10           C
ATOM     54  CA  VAL X  54       7.839   7.850  33.066  0.44 15.60           C
ATOM     55  CA  ASP X  55       5.948   8.237  36.120  1.00 15.46           C
ATOM     56  CA  ALA X  56       6.875   5.373  37.954  1.00 13.59           C
ATOM     57  CA  ASP X  57       4.853   5.917  40.926  1.00 12.17           C
ATOM     58  CA  GLY X  58       1.803   6.924  39.216  1.00 16.07           C
ATOM     59  CA  ASN X  59       1.420  10.065  40.960  1.00 15.63           C
ATOM     60  CA  GLY X  60       0.740  11.769  37.873  1.00 11.82           C
ATOM     61  CA  THR X  61       3.795  13.761  37.648  1.00  8.43           C
ATOM     62  CA  ILE X  62       7.397  13.335  36.949  1.00  7.21           C
ATOM     63  CA  ASP X  63       9.927  14.107  39.516  1.00  7.73           C
ATOM     64  CA  PHE X  64      13.488  14.887  39.075  1.00  9.05           C
ATOM     65  CA  PRO X  65      14.829  11.470  39.556  1.00 11.62           C
ATOM     66  CA  GLU X  66      12.419  10.132  37.106  1.00  9.06           C
ATOM     67  CA  PHE X  67      13.266  12.811  34.724  0.59  9.62           C
ATOM     68  CA  LEU X  68      16.907  12.062  34.873  1.00 13.94           C
ATOM     69  CA  SER X  69      16.292   8.530  34.124  0.78 14.51           C
ATOM     70  CA  LEU X  70      14.042   9.144  31.236  0.53 12.64           C
ATOM     71  CA  MET X  71      16.060  11.790  29.684  0.67 14.57           C
ATOM     72  CA  ALA X  72      19.193  10.063  29.716  0.54 17.68           C
ATOM     73  CA  ARG X  73      17.524   7.239  28.084  0.51 16.59           C
ATOM     74  CA  LYS X  74      15.829   9.376  25.470  1.00 22.03           C
ATOM     75  CA  MET X  75      19.147  10.417  24.394  0.60 22.35           C
ATOM     76  CA  LYS X  76      20.190   6.981  23.905  1.00 25.50           C
ATOM     77  CA  GLU X  77      17.211   6.400  21.960  0.58 19.93           C
ATOM     78  CA  GLN X  78      17.955   9.123  19.694  1.00 18.67           C
ATOM     79  CA  ASP X  79      21.338   8.042  18.918  0.31 19.26           C
ATOM     80  CA  SER X  80      20.110   4.723  18.074  0.46 21.04           C
ATOM     81  CA  GLU X  81      17.641   5.986  15.763  0.56 18.44           C
ATOM     82  CA  GLU X  82      20.100   8.020  13.941  1.00 17.69           C
ATOM     83  CA  GLU X  83      22.088   5.082  13.330  1.00 21.94           C
ATOM     84  CA  LEU X  84      19.236   3.288  11.800  0.51 14.30           C
ATOM     85  CA  ILE X  85      18.423   6.021   9.618  1.00 13.46           C
ATOM     86  CA  GLU X  86      21.778   6.113   8.230  0.58 16.18           C
ATOM     87  CA  ALA X  87      21.870   2.510   7.683  1.00 16.77           C
ATOM     88  CA  PHE X  88      18.703   2.535   5.896  1.00 12.77           C
ATOM     89  CA  LYS X  89      19.555   5.187   3.487  0.51 11.05           C
ATOM     90  CA  VAL X  90      22.525   3.380   2.486  0.54 12.30           C
ATOM     91  CA  PHE X  91      20.681   0.258   1.809  0.61 11.45           C
ATOM     92  CA  ASP X  92      18.362   2.136  -0.202  1.00 12.43           C
ATOM     93  CA  ARG X  93      20.832   2.885  -2.758  1.00 15.05           C
ATOM     94  CA  ASP X  94      18.652   4.550  -5.085  1.00 17.81           C
ATOM     95  CA  GLY X  95      16.734   6.438  -2.627  1.00 21.74           C
ATOM     96  CA  ASN X  96      13.438   5.267  -3.620  1.00 21.86           C
ATOM     97  CA  GLY X  97      12.399   4.360  -0.276  1.00 18.47           C
ATOM     98  CA  LEU X  98      12.410   0.742  -0.927  1.00 13.28           C
ATOM     99  CA  ILE X  99      15.176  -1.520  -0.479  0.90  9.81           C
ATOM    100  CA  SER X 100      15.198  -4.021  -3.180  1.00 10.27           C
ATOM    101  CA  ALA X 101      16.503  -7.365  -3.160  1.00 10.69           C
ATOM    102  CA  ALA X 102      19.283  -6.282  -5.203  1.00 11.64           C
ATOM    103  CA  GLU X 103      20.140  -3.507  -2.942  1.00  9.38           C
ATOM    104  CA  LEU X 104      19.878  -5.549  -0.036  1.00  9.41           C
ATOM    105  CA  ARG X 105      22.047  -8.083  -1.403  1.00  9.65           C
ATOM    106  CA  HIS X 106      24.493  -5.545  -2.220  0.34 10.82           C
ATOM    107  CA  VAL X 107      24.635  -4.110   1.068  1.00 11.53           C
ATOM    108  CA  MET X 108      24.605  -7.375   2.677  1.00 10.52           C
ATOM    109  CA  THR X 109      27.631  -8.227   1.008  1.00 11.80           C
ATOM    110  CA  ASN X 110      29.112  -5.192   2.381  0.72 10.91           C
ATOM    111  CA  LEU X 111      27.953  -6.159   5.517  1.00 12.32           C
ATOM    112  CA  GLY X 112      29.832  -9.162   5.040  1.00 11.96           C
ATOM    113  CA  GLU X 113      27.260 -11.476   4.044  1.00 10.90           C
ATOM    114  CA  LYS X 114      27.405 -12.992   0.876  0.67 10.41           C
ATOM    115  CA  LEU X 115      24.056 -14.176   0.318  0.58  8.35           C
ATOM    116  CA  THR X 116      22.314 -15.762  -2.379  1.00  8.53           C
ATOM    117  CA  ASP X 117      19.390 -14.578  -4.009  1.00  8.68           C
ATOM    118  CA  ASP X 118      17.467 -17.243  -2.478  0.34  8.53           C
ATOM    119  CA  GLU X 119      18.590 -16.120   0.764  1.00  9.37           C
ATOM    120  CA  VAL X 120      17.899 -12.625   0.284  1.00  9.39           C
ATOM    121  CA  ASP X 121      14.608 -13.415  -0.966  1.00  9.65           C
ATOM    122  CA  GLU X 122      13.810 -15.147   2.079  1.00 10.75           C
ATOM    123  CA  MET X 123      14.958 -12.206   4.015  1.00 10.60           C
ATOM    124  CA  ILE X 124      12.751 -10.082   2.315  0.61 11.16           C
ATOM    125  CA  ARG X 125       9.918 -12.375   2.560  1.00 11.30           C
ATOM    126  CA  GLU X 126      10.280 -12.332   6.136  1.00 13.24           C
ATOM    127  CA  ALA X 127       9.971  -8.707   6.325  1.00 13.38           C
ATOM    128  CA  ASP X 128       7.754  -8.033   3.623  1.00 11.01           C
ATOM    129  CA  ILE X 129       4.445  -7.443   4.634  1.00 12.45           C
ATOM    130  CA  ASP X 130       2.964  -5.781   1.877  1.00 14.06           C
ATOM    131  CA  GLY X 131       4.338  -8.105  -0.490  1.00 14.95           C
ATOM    132  CA  ASP X 132       6.003  -5.735  -2.586  1.00 14.21           C
ATOM    133  CA  GLY X 133       9.083  -7.536  -2.643  1.00 12.69           C
ATOM    134  CA  HIS X 134      10.833  -4.713  -1.245  1.00 10.74           C
ATOM    135  CA  ILE X 135      11.554  -3.470   2.132  0.71  9.61           C
ATOM    136  CA  ASN X 136      10.345  -0.169   3.131  1.00 10.65           C
ATOM    137  CA  TYR X 137      11.526   1.660   6.083  0.62 11.57           C
ATOM    138  CA  GLU X 138       8.961   0.504   8.313  1.00 12.62           C
ATOM    139  CA  GLU X 139       9.595  -2.979   7.321  1.00 10.88           C
ATOM    140  CA  PHE X 140      13.079  -2.393   7.873  0.53 10.57           C
ATOM    141  CA  VAL X 141      12.659  -1.197  11.239  1.00 13.02           C
ATOM    142  CA  ARG X 142      10.572  -3.973  12.181  0.48 16.92           C
ATOM    143  CA  MET X 143      12.910  -6.285  11.061  0.73 17.91           C
ATOM    144  CA  MET X 144      15.612  -4.661  12.637  1.00 23.30           C
ATOM    145  CA  VAL X 145      14.193  -4.462  15.763  1.00 30.36           C
ATOM    146  CA  SER X 146      12.502  -7.579  15.515  1.00 49.83           C
END
ATOM      1  CA  GLU X   1      31.221   9.059  45.060  1.00 54.51           C
ATOM      2  CA  GLN X   2      29.618   9.876  42.633  1.00 43.98           C
ATOM      3  CA  LEU X   3      29.361  13.208  42.099  1.00 29.51           C
ATOM      4  CA  THR X   4      30.650  16.170  43.011  1.00 23.38           C
ATOM      5  CA  GLU X   5      28.782  18.889  44.118  1.00 23.41           C
ATOM      6  CA  GLU X   6      29.473  20.592  41.077  1.00 18.74           C
ATOM      7  CA  GLN X   7      28.183  18.073  39.070  1.00 15.79           C
ATOM      8  CA  ILE X   8      25.190  18.088  40.828  0.60 16.16           C
ATOM      9  CA  ALA X   9      24.840  21.617  40.481  1.00 15.86           C
ATOM     10  CA  GLU X  10      25.088  21.256  36.978  0.44 14.66           C
ATOM     11  CA  PHE X  11      22.495  18.893  36.833  0.74 12.86           C
ATOM     12  CA  LYS X  12      20.399  20.969  38.875  0.60 10.51           C
ATOM     13  CA  GLU X  13      20.694  23.768  36.629  1.00 11.86           C
ATOM     14  CA  ALA X  14      19.481  21.769  33.865  1.00 11.89           C
ATOM     15  CA  PHE X  15      16.609  20.715  35.802  1.00  8.45           C
ATOM     16  CA  ALA X  16      15.859  24.166  36.680  1.00  9.18           C
ATOM     17  CA  LEU X  17      15.291  25.133  33.215  1.00 11.42           C
ATOM     18  CA  PHE X  18      12.256  23.141  33.213  1.00  8.68           C
ATOM     19  CA  ASP X  19      11.143  23.700  36.665  1.00  7.43           C
ATOM     20  CA  LYS X  20      10.230  27.231  36.091  1.00 12.02           C
ATOM     21  CA  ASP X  21       8.765  27.736  39.322  1.00  9.95           C
ATOM     22  CA  GLY X  22      11.169  25.847  41.339  1.00  9.50           C
ATOM     23  CA  ASP X  23       8.731  23.692  43.001  1.00  8.33           C
ATOM     24  CA  GLY X  24      10.443  20.559  42.390  1.00  7.50           C
ATOM     25  CA  THR X  25       8.088  19.484  39.843  1.00  7.23           C
ATOM     26  CA  ILE X  26       7.501  19.854  36.235  1.00  7.78           C
ATOM     27  CA  THR X  27       4.085  20.794  35.173  1.00  9.03           C
ATOM     28  CA  THR X  28       2.388  20.292  31.953  1.00 11.81           C
ATOM     29  CA  LYS X  29       2.913  23.891  31.322  1.00 14.05           C
ATOM     30  CA  GLU X  30       6.546  23.625  31.803  1.00  9.87           C
ATOM     31  CA  LEU X  31       6.876  20.624  29.824  1.00  9.76           C
ATOM     32  CA  GLY X  32       5.216  22.509  27.095  1.00  9.58           C
ATOM     33  CA  THR X  33       7.691  25.142  27.264  1.00  9.32           C
ATOM     34  CA  VAL X  34      10.297  22.723  26.706  1.00  9.59           C
ATOM     35  CA  MET X  35       8.757  21.123  23.878  0.61  9.67           C
ATOM     36  CA  ARG X  36       8.044  24.256  22.224  1.00  8.72           C
ATOM     37  CA  SER X  37      11.566  24.956  22.448  1.00 12.32           C
ATOM     38  CA  LEU X  38      12.104  21.936  20.643  0.53 15.72           C
ATOM     39  CA  GLY X  39       9.849  22.755  17.898  1.00 12.21           C
ATOM     40  CA  GLN X  40       6.793  21.172  18.841  1.00 10.24           C
ATOM     41  CA  ASN X  41       3.852  22.857  19.953  1.00  7.42           C
ATOM     42  CA  PRO X  42       1.819  20.479  21.676  0.63  8.37           C
ATOM     43  CA  THR X  43      -1.442  21.199  22.929  1.00  9.95           C
ATOM     44  CA  GLU X  44      -2.397  21.140  26.435  1.00 10.91           C
ATOM     45  CA  ALA X  45      -4.146  17.983  25.971  1.00 11.63           C
ATOM     46  CA  GLU X  46      -1.202  16.410  24.610  1.00  9.34           C
ATOM     47  CA  LEU X  47       0.868  17.543  27.378  1.00  8.88           C
ATOM     48  CA  GLN X  48      -1.472  16.161  29.859  1.00  9.62           C
ATOM     49  CA  ASP X  49      -1.301  12.901  28.375  1.00 10.37           C
ATOM     50  CA  MET X  50       2.329  12.985  28.568  1.00 10.93           C
ATOM     51  CA  ILE X  51       2.359  13.750  32.200  0.52  9.63           C
ATOM     52  CA  ASN X  52      -0.202  11.289  32.948  1.00 10.19           C
ATOM     53  CA  GLU X  53       1.950   8.678  31.687  1.00 17.10           C
ATOM     54  CA  VAL X  54       4.541   9.638  34.061  0.44 15.60           C
ATOM     55  CA  ASP X  55       3.052  10.870  37.149  1.00 15.46           C
ATOM     56  CA  ALA X  56       2.886   8.014  39.276  1.00 13.59           C
ATOM     57  CA  ASP X  57       1.388   9.518  42.244  1.00 12.17           C
ATOM     58  CA  GLY X  58      -1.077  11.454  40.426  1.00 16.07           C
ATOM     59  CA  ASN X  59      -0.200  14.624  41.875  1.00 15.63           C
ATOM     60  CA  GLY X  60      -0.272  16.223  38.594  1.00 11.82           C
ATOM     61  CA  THR X  61       3.299  16.905  38.138  1.00  8.43           C
ATOM     62  CA  ILE X  62       6.438  15.123  37.461  1.00  7.21           C
ATOM     63  CA  ASP X  63       9.123  15.081  39.992  1.00  7.73           C
ATOM     64  CA  PHE X  64      12.652  14.357  39.503  1.00  9.05           C
ATOM     65  CA  PRO X  65      12.484  10.796  40.430  1.00 11.62           C
ATOM     66  CA  GLU X  66       9.717  10.310  38.073  1.00  9.06           C
ATOM     67  CA  PHE X  67      11.626  11.931  35.363  0.59  9.62           C
ATOM     68  CA  LEU X  68      14.598   9.781  35.961  1.00 13.94           C
ATOM     69  CA  SER X  69      12.587   6.746  35.734  0.78 14.51           C
ATOM     70  CA  LEU X  70      10.941   7.533  32.475  0.53 12.64           C
ATOM     71  CA  MET X  71      14.028   8.718  30.838  0.67 14.57           C
ATOM     72  CA  ALA X  72      16.141   5.942  31.705  0.54 17.68           C
ATOM     73  CA  ARG X  73      13.648   3.719  30.206  0.51 16.59           C
ATOM     74  CA  LYS X  74      13.333   5.727  27.010  1.00 22.03           C
ATOM     75  CA  MET X  75      16.936   5.217  26.584  0.60 22.35           C
ATOM     76  CA  LYS X  76      16.583   1.607  26.662  1.00 25.50           C
ATOM     77  CA  GLU X  77      14.094   1.864  24.056  0.58 19.93           C
ATOM     78  CA  GLN X  78      16.291   3.861  21.993  1.00 18.67           C
ATOM     79  CA  ASP X  79      19.103   1.545  22.080  0.31 19.26           C
ATOM     80  CA  SER X  80      16.975  -1.152  20.810  0.46 21.04           C
ATOM     81  CA  GLU X  81      15.821   0.825  18.015  0.56 18.44           C
ATOM     82  CA  GLU X  82      19.243   1.883  17.175  1.00 17.69           C
ATOM     83  CA  GLU X  83      20.255  -1.564  16.621  1.00 21.94           C
ATOM     84  CA  LEU X  84      17.690  -2.053  13.984  0.51 14.30           C
ATOM     85  CA  ILE X  85      18.526   1.081  12.427  1.00 13.46           C
ATOM     86  CA  GLU X  86      22.033   0.202  12.082  0.58 16.18           C
ATOM     87  CA  ALA X  87      21.281  -2.951  10.371  1.00 16.77           C
ATOM     88  CA  PHE X  88      19.103  -1.254   7.984  1.00 12.77           C
ATOM     89  CA  LYS X  89      21.466   1.438   7.097  0.51 11.05           C
ATOM     90  CA  VAL X  90      23.999  -0.947   6.062  0.54 12.30           C
ATOM     91  CA  PHE X  91      21.796  -2.680   3.648  0.61 11.45           C
ATOM     92  CA  ASP X  92      20.763   0.572   2.408  1.00 12.43           C
ATOM     93  CA  ARG X  93      24.013   1.388   0.955  1.00 15.05           C
ATOM     94  CA  ASP X  94      23.115   4.513  -0.675  1.00 17.81           C
ATOM     95  CA  GLY X  95      21.016   5.860   2.051  1.00 21.74           C
ATOM     96  CA  ASN X  96      18.016   6.413   0.070  1.00 21.86           C
ATOM     97  CA  GLY X  97      15.820   4.732   2.452  1.00 18.47           C
ATOM     98  CA  LEU X  98      15.106   1.903   0.199  1.00 13.28           C
ATOM     99  CA  ILE X  99      17.097  -1.138  -0.080  0.90  9.81           C
ATOM    100  CA  SER X 100      17.317  -1.886  -3.698  1.00 10.27           C
ATOM    101  CA  ALA X 101      17.984  -5.052  -5.334  1.00 10.69           C
ATOM    102  CA  ALA X 102      21.374  -3.930  -6.207  1.00 11.64           C
ATOM    103  CA  GLU X 103      22.107  -3.044  -2.721  1.00  9.38           C
ATOM    104  CA  LEU X 104      20.789  -6.154  -1.416  1.00  9.41           C
ATOM    105  CA  ARG X 105      22.791  -8.105  -3.790  1.00  9.65           C
ATOM    106  CA  HIS X 106      25.797  -6.311  -2.872  0.34 10.82           C
ATOM    107  CA  VAL X 107      25.484  -6.964   0.682  1.00 11.53           C
ATOM    108  CA  MET X 108      24.562 -10.456   0.223  1.00 10.52           C
ATOM    109  CA  THR X 109      27.686 -11.048  -1.571  1.00 11.80           C
ATOM    110  CA  ASN X 110      29.450  -9.801   1.304  0.72 10.91           C
ATOM    111  CA  LEU X 111      27.558 -11.969   3.372  1.00 12.32           C
ATOM    112  CA  GLY X 112      28.895 -14.623   1.350  1.00 11.96           C
ATOM    113  CA  GLU X 113      26.109 -15.217  -0.810  1.00 10.90           C
ATOM    114  CA  LYS X 114      26.524 -14.726  -4.294  0.67 10.41           C
ATOM    115  CA  LEU X 115      23.118 -14.432  -5.488  0.58  8.35           C
ATOM    116  CA  THR X 116      21.603 -13.829  -8.674  1.00  8.53           C
ATOM    117  CA  ASP X 117      19.357 -11.168  -9.537  1.00  8.68           C
ATOM    118  CA  ASP X 118      16.619 -13.545  -9.722  0.34  8.53           C
ATOM    119  CA  GLU X 119      17.245 -14.616  -6.323  1.00  9.37           C
ATOM    120  CA  VAL X 120      17.391 -11.321  -4.933  1.00  9.39           C
ATOM    121  CA  ASP X 121      14.308 -10.380  -6.607  1.00  9.65           C
ATOM    122  CA  GLU X 122      12.518 -13.108  -4.989  1.00 10.75           C
ATOM    123  CA  MET X 123      13.763 -11.991  -1.706  1.00 10.60           C
ATOM    124  CA  ILE X 124      12.445  -8.732  -2.236  0.61 11.16           C
ATOM    125  CA  ARG X 125       9.177  -9.887  -3.451  1.00 11.30           C
ATOM    126  CA  GLU X 126       8.692 -11.663  -0.290  1.00 13.24           C
ATOM    127  CA  ALA X 127       9.055  -8.613   1.664  1.00 13.38           C
ATOM    128  CA  ASP X 128       7.682  -6.184  -0.643  1.00 11.01           C
ATOM    129  CA  ILE X 129       4.335  -5.143   0.073  1.00 12.45           C
ATOM    130  CA  ASP X 130       3.939  -2.061  -1.786  1.00 14.06           C
ATOM    131  CA  GLY X 131       5.451  -3.446  -4.790  1.00 14.95           C
ATOM    132  CA  ASP X 132       8.057  -0.968  -5.260  1.00 14.21           C
ATOM    133  CA  GLY X 133      10.754  -3.373  -5.746  1.00 12.69           C
ATOM    134  CA  HIS X 134      12.529  -2.047  -2.882  1.00 10.74           C
ATOM    135  CA  ILE X 135      12.540  -2.696   0.779  0.71  9.61           C
ATOM    136  CA  ASN X 136      11.778   0.130   2.992  1.00 10.65           C
ATOM    137  CA  TYR X 137      12.275   0.139   6.667  0.62 11.57           C
ATOM    138  CA  GLU X 138       8.930  -0.935   7.560  1.00 12.62           C
ATOM    139  CA  GLU X 139       9.171  -3.757   5.253  1.00 10.88           C
ATOM    140  CA  PHE X 140      12.342  -4.595   6.726  0.53 10.57           C
ATOM    141  CA  VAL X 141      11.065  -4.681  10.123  1.00 13.02           C
ATOM    142  CA  ARG X 142       8.239  -6.710   9.285  0.48 16.92           C
ATOM    143  CA  MET X 143      10.262  -9.091   7.777  0.73 17.91           C
ATOM    144  CA  MET X 144      12.564  -9.164  10.427  1.00 23.30           C
ATOM    145  CA  VAL X 145      10.262  -9.598  12.952  1.00 30.36           C
ATOM    146  CA  SER X 146       8.122 -11.654  11.082  1.00 49.83           C
END
ATOM      1  CA  GLU X   1      19.703   3.077  47.942  1.00 54.51           C
ATOM      2  CA  GLN X   2      19.496   4.201  45.039  1.00 43.98           C
ATOM      3  CA  LEU X   3      21.345   7.108  44.423  1.00 29.51           C
ATOM      4  CA  THR X   4      23.883   9.160  45.742  1.00 23.38           C
ATOM      5  CA  GLU X   5      23.577  12.704  46.324  1.00 23.41           C
ATOM      6  CA  GLU X   6      26.009  13.268  43.707  1.00 18.74           C
ATOM      7  CA  GLN X   7      24.081  11.387  41.309  1.00 15.79           C
ATOM      8  CA  ILE X   8      21.116  13.342  42.009  0.60 16.16           C
ATOM      9  CA  ALA X   9      22.939  16.471  41.508  1.00 15.86           C
ATOM     10  CA  GLU X  10      23.942  15.205  38.261  0.44 14.66           C
ATOM     11  CA  PHE X  11      20.508  14.382  37.414  0.74 12.86           C
ATOM     12  CA  LYS X  12      19.326  17.696  38.492  0.60 10.51           C
ATOM     13  CA  GLU X  13      21.503  19.400  36.079  1.00 11.86           C
ATOM     14  CA  ALA X  14      20.089  17.346  33.376  1.00 11.89           C
ATOM     15  CA  PHE X  15      16.646  18.051  34.529  1.00  8.45           C
ATOM     16  CA  ALA X  16      17.245  21.677  34.335  1.00  9.18           C
ATOM     17  CA  LEU X  17      17.821  21.445  30.702  1.00 11.42           C
ATOM     18  CA  PHE X  18      14.352  20.322  30.335  1.00  8.68           C
ATOM     19  CA  ASP X  19      12.655  22.454  32.874  1.00  7.43           C
ATOM     20  CA  LYS X  20      12.998  25.562  30.857  1.00 12.02           C
ATOM     21  CA  ASP X  21      11.087  27.717  33.093  1.00  9.95           C
ATOM     22  CA  GLY X  22      12.429  26.510  36.308  1.00  9.50           C
ATOM     23  CA  ASP X  23       9.197  25.643  37.835  1.00  8.33           C
ATOM     24  CA  GLY X  24      10.208  22.417  39.246  1.00  7.50           C
ATOM     25  CA  THR X  25       8.259  20.392  36.861  1.00  7.23           C
ATOM     26  CA  ILE X  26       8.518  19.094  33.367  1.00  7.78           C
ATOM     27  CA  THR X  27       5.584  19.437  31.100  1.00  9.03           C
ATOM     28  CA  THR X  28       4.593  17.356  28.178  1.00 11.81           C
ATOM     29  CA  LYS X  29       5.770  20.154  26.016  1.00 14.05           C
ATOM     30  CA  GLU X  30       9.137  20.137  27.570  1.00  9.87           C
ATOM     31  CA  LEU X  31       9.489  16.497  27.470  1.00  9.76           C
ATOM     32  CA  GLY X  32       8.755  16.726  23.809  1.00  9.58           C
ATOM     33  CA  THR X  33      11.503  19.106  23.274  1.00  9.32           C
ATOM     34  CA  VAL X  34      13.836  16.740  24.764  1.00  9.59           C
ATOM     35  CA  MET X  35      12.737  13.774  22.891  0.61  9.67           C
ATOM     36  CA  ARG X  36      12.806  15.574  19.710  1.00  8.72           C
ATOM     37  CA  SER X  37      16.282  16.456  20.413  1.00 12.32           C
ATOM     38  CA  LEU X  38      16.944  12.898  20.738  0.53 15.72           C
ATOM     39  CA  GLY X  39      15.478  11.963  17.478  1.00 12.21           C
ATOM     40  CA  GLN X  40      12.060  11.018  18.264  1.00 10.24           C
ATOM     41  CA  ASN X  41       9.114  12.957  17.368  1.00  7.42           C
ATOM     42  CA  PRO X  42       6.278  11.981  19.374  0.63  8.37           C
ATOM     43  CA  THR X  43       3.077  13.532  19.041  1.00  9.95           C
ATOM     44  CA  GLU X  44       1.429  15.407  21.694  1.00 10.91           C
ATOM     45  CA  ALA X  45      -0.850  12.589  22.294  1.00 11.63           C
ATOM     46  CA  GLU X  46       1.932  10.326  22.767  1.00  9.34           C
ATOM     47  CA  LEU X  47       3.543  12.647  25.133  1.00  8.88           C
ATOM     48  CA  GLN X  48       0.497  12.814  27.198  1.00  9.62           C
ATOM     49  CA  ASP X  49       0.358   9.196  27.550  1.00 10.37           C
ATOM     50  CA  MET X  50       3.851   9.156  28.617  1.00 10.93           C
ATOM     51  CA  ILE X  51       3.311  11.639  31.361  0.52  9.63           C
ATOM     52  CA  ASN X  52       0.275   9.953  32.537  1.00 10.19           C
ATOM     53  CA  GLU X  53       2.221   6.915  33.167  1.00 17.10           C
ATOM     54  CA  VAL X  54       4.567   8.807  35.318  0.44 15.60           C
ATOM     55  CA  ASP X  55       2.824  11.509  37.123  1.00 15.46           C
ATOM     56  CA  ALA X  56       2.111   9.995  40.324  1.00 13.59           C
ATOM     57  CA  ASP X  57       0.328  12.779  41.936  1.00 12.17           C
ATOM     58  CA  GLY X  58      -1.641  13.683  38.956  1.00 16.07           C
ATOM     59  CA  ASN X  59      -0.663  17.233  38.969  1.00 15.63           C
ATOM     60  CA  GLY X  60      -0.085  17.137  35.320  1.00 11.82           C
ATOM     61  CA  THR X  61       3.608  17.449  35.332  1.00  8.43           C
ATOM     62  CA  ILE X  62       6.578  15.370  36.158  1.00  7.21           C
ATOM     63  CA  ASP X  63       8.819  16.254  39.018  1.00  7.73           C
ATOM     64  CA  PHE X  64      12.366  15.305  39.483  1.00  9.05           C
ATOM     65  CA  PRO X  65      11.908  12.048  41.246  1.00 11.62           C
ATOM     66  CA  GLU X  66       9.544  10.900  38.603  1.00  9.06           C
ATOM     67  CA  PHE X  67      11.883  12.044  35.946  0.59  9.62           C
ATOM     68  CA  LEU X  68      14.762  10.032  37.319  1.00 13.94           C
ATOM     69  CA  SER X  69      12.824   6.912  37.180  0.78 14.51           C
ATOM     70  CA  LEU X  70      11.534   7.358  33.683  0.53 12.64           C
ATOM     71  CA  MET X  71      14.731   8.569  32.283  0.67 14.57           C
ATOM     72  CA  ALA X  72      16.996   5.996  33.439  0.54 17.68           C
ATOM     73  CA  ARG X  73      14.780   3.515  31.826  0.51 16.59           C
ATOM     74  CA  LYS X  74      14.416   5.540  28.622  1.00 22.03           C
ATOM     75  CA  MET X  75      18.093   5.449  28.325  0.60 22.35           C
ATOM     76  CA  LYS X  76      18.196   1.814  28.163  1.00 25.50           C
ATOM     77  CA  GLU X  77      15.703   1.901  25.515  0.58 19.93           C
ATOM     78  CA  GLN X  78      17.562   4.411  23.622  1.00 18.67           C
ATOM     79  CA  ASP X  79      20.740   2.611  23.434  0.31 19.26           C
ATOM     80  CA  SER X  80      19.055  -0.266  21.937  0.46 21.04           C
ATOM     81  CA  GLU X  81      17.363   1.785  19.471  0.56 18.44           C
ATOM     82  CA  GLU X  82      20.437   3.539  18.506  1.00 17.69           C
ATOM     83  CA  GLU X  83      21.931   0.468  17.340  1.00 21.94           C
ATOM     84  CA  LEU X  84      19.128  -0.197  14.984  0.51 14.30           C
ATOM     85  CA  ILE X  85      19.033   3.204  13.829  1.00 13.46           C
ATOM     86  CA  GLU X  86      22.462   3.130  12.644  0.58 16.18           C
ATOM     87  CA  ALA X  87      22.005   0.143  10.619  1.00 16.77           C
ATOM     88  CA  PHE X  88      19.000   1.509   9.070  1.00 12.77           C
ATOM     89  CA  LYS X  89      20.281   4.779   8.077  0.51 11.05           C
ATOM     90  CA  VAL X  90      22.872   3.289   6.084  0.54 12.30           C
ATOM     91  CA  PHE X  91      20.549   1.360   4.004  0.61 11.45           C
ATOM     92  CA  ASP X  92      18.445   4.251   3.660  1.00 12.43           C
ATOM     93  CA  ARG X  93      20.737   6.088   1.670  1.00 15.05           C
ATOM     94  CA  ASP X  94      18.689   8.950   0.954  1.00 17.81           C
ATOM     95  CA  GLY X  95      17.353   9.275   4.298  1.00 21.74           C
ATOM     96  CA  ASN X  96      13.888   9.154   3.281  1.00 21.86           C
ATOM     97  CA  GLY X  97      13.051   6.726   5.740  1.00 18.47           C
ATOM     98  CA  LEU X  98      12.351   4.176   3.254  1.00 13.28           C
ATOM     99  CA  ILE X  99      14.692   1.909   1.948  0.90  9.81           C
ATOM    100  CA  SER X 100      13.817   1.743  -1.613  1.00 10.27           C
ATOM    101  CA  ALA X 101      14.597  -0.710  -3.936  1.00 10.69           C
ATOM    102  CA  ALA X 102      16.927   1.389  -5.429  1.00 11.64           C
ATOM    103  CA  GLU X 103      18.616   1.985  -2.255  1.00  9.38           C
ATOM    104  CA  LEU X 104      18.784  -1.347  -1.270  1.00  9.41           C
ATOM    105  CA  ARG X 105      20.174  -2.259  -4.388  1.00  9.65           C
ATOM    106  CA  HIS X 106      22.557   0.264  -4.063  0.34 10.82           C
ATOM    107  CA  VAL X 107      23.865  -0.746  -0.808  1.00 11.53           C
ATOM    108  CA  MET X 108      23.932  -4.117  -1.711  1.00 10.52           C
ATOM    109  CA  THR X 109      25.968  -3.391  -4.426  1.00 11.80           C
ATOM    110  CA  ASN X 110      28.271  -1.925  -2.133  0.72 10.91           C
ATOM    111  CA  LEU X 111      28.269  -4.646  -0.100  1.00 12.32           C
ATOM    112  CA  GLY X 112      29.340  -6.371  -2.889  1.00 11.96           C
ATOM    113  CA  GLU X 113      26.294  -7.641  -4.092  1.00 10.90           C
ATOM    114  CA  LYS X 114      25.037  -6.803  -7.266  0.67 10.41           C
ATOM    115  CA  LEU X 115      21.610  -7.599  -7.291  0.58  8.35           C
ATOM    116  CA  THR X 116      18.941  -7.305  -9.680  1.00  8.53           C
ATOM    117  CA  ASP X 117      15.903  -5.553  -9.429  1.00  8.68           C
ATOM    118  CA  ASP X 118      14.210  -8.562  -9.222  0.34  8.53           C
ATOM    119  CA  GLU X 119      16.318  -9.559  -6.398  1.00  9.37           C
ATOM    120  CA  VAL X 120      15.924  -6.650  -4.597  1.00  9.39           C
ATOM    121  CA  ASP X 121      12.420  -6.625  -5.215  1.00  9.65           C
ATOM    122  CA  GLU X 122      12.188  -9.703  -3.602  1.00 10.75           C
ATOM    123  CA  MET X 123      14.058  -8.501  -0.655  1.00 10.60           C
ATOM    124  CA  ILE X 124      11.792  -5.934  -0.314  0.61 11.16           C
ATOM    125  CA  ARG X 125       8.854  -7.866  -0.837  1.00 11.30           C
ATOM    126  CA  GLU X 126       9.933  -9.809   2.000  1.00 13.24           C
ATOM    127  CA  ALA X 127       9.964  -7.078   4.214  1.00 13.38           C
ATOM    128  CA  ASP X 128       7.394  -5.125   2.718  1.00 11.01           C
ATOM    129  CA  ILE X 129       4.461  -5.214   4.367  1.00 12.45           C
ATOM    130  CA  ASP X 130       2.793  -2.361   3.244  1.00 14.06           C
ATOM    131  CA  GLY X 131       3.479  -2.830  -0.151  1.00 14.95           C
ATOM    132  CA  ASP X 132       4.897   0.184  -0.777  1.00 14.21           C
ATOM    133  CA  GLY X 133       7.681  -1.123  -2.308  1.00 12.69           C
ATOM    134  CA  HIS X 134       9.864   0.208   0.212  1.00 10.74           C
ATOM    135  CA  ILE X 135      11.157  -0.788   3.542  0.71  9.61           C
ATOM    136  CA  ASN X 136      10.569   1.341   6.286  1.00 10.65           C
ATOM    137  CA  TYR X 137      12.296   1.092   9.570  0.62 11.57           C
ATOM    138  CA  GLU X 138       9.913  -0.854  11.041  1.00 12.62           C
ATOM    139  CA  GLU X 139       9.972  -3.103   8.318  1.00 10.88           C
ATOM    140  CA  PHE X 140      13.446  -3.150   8.738  0.53 10.57           C
ATOM    141  CA  VAL X 141      13.560  -3.875  12.230  1.00 13.02           C
ATOM    142  CA  ARG X 142      11.262  -6.367  11.775  0.48 16.92           C
ATOM    143  CA  MET X 143      13.032  -7.806   9.434  0.73 17.91           C
ATOM    144  CA  MET X 144      15.969  -7.538  11.363  1.00 23.30           C
ATOM    145  CA  VAL X 145      14.887  -8.825  14.161  1.00 30.36           C
ATOM    146  CA  SER X 146      12.843 -10.984  12.461  1.00 49.83           C
END
ATOM      1  CA  GLU X   1      26.010   0.532  39.135  1.00 54.51           C
ATOM      2  CA  GLN X   2      23.928   2.198  37.521  1.00 43.98           C
ATOM      3  CA  LEU X   3      24.846   5.339  36.681  1.00 29.51           C
ATOM      4  CA  THR X   4      27.550   7.289  36.584  1.00 23.38           C
ATOM      5  CA  GLU X   5      27.688  10.594  37.713  1.00 23.41           C
ATOM      6  CA  GLU X   6      28.011  11.544  34.373  1.00 18.74           C
ATOM      7  CA  GLN X   7      25.035   9.975  33.337  1.00 15.79           C
ATOM      8  CA  ILE X   8      23.185  11.685  35.770  0.60 16.16           C
ATOM      9  CA  ALA X   9      24.487  14.813  34.781  1.00 15.86           C
ATOM     10  CA  GLU X  10      23.379  14.058  31.480  0.44 14.66           C
ATOM     11  CA  PHE X  11      20.059  13.416  32.549  0.74 12.86           C
ATOM     12  CA  LYS X  12      19.920  16.571  34.315  0.60 10.51           C
ATOM     13  CA  GLU X  13      20.735  18.362  31.296  1.00 11.86           C
ATOM     14  CA  ALA X  14      17.974  16.718  29.537  1.00 11.89           C
ATOM     15  CA  PHE X  15      15.595  17.705  32.140  1.00  8.45           C
ATOM     16  CA  ALA X  16      16.602  21.194  31.824  1.00  9.18           C
ATOM     17  CA  LEU X  17      15.667  21.221  28.293  1.00 11.42           C
ATOM     18  CA  PHE X  18      12.205  20.670  29.300  1.00  8.68           C
ATOM     19  CA  ASP X  19      12.039  22.854  32.265  1.00  7.43           C
ATOM     20  CA  LYS X  20      12.127  25.965  30.269  1.00 12.02           C
ATOM     21  CA  ASP X  21      11.466  28.236  33.007  1.00  9.95           C
ATOM     22  CA  GLY X  22      13.555  26.592  35.518  1.00  9.50           C
ATOM     23  CA  ASP X  23      10.883  26.244  37.997  1.00  8.33           C
ATOM     24  CA  GLY X  24      11.574  22.752  38.875  1.00  7.50           C
ATOM     25  CA  THR X  25       8.627  21.412  37.137  1.00  7.23           C
ATOM     26  CA  ILE X  26       7.626  20.329  33.755  1.00  7.78           C
ATOM     27  CA  THR X  27       4.219  21.196  32.515  1.00  9.03           C
ATOM     28  CA  THR X  28       2.126  19.557  29.968  1.00 11.81           C
ATOM     29  CA  LYS X  29       2.984  22.363  27.724  1.00 14.05           C
ATOM     30  CA  GLU X  30       6.621  21.855  28.151  1.00  9.87           C
ATOM     31  CA  LEU X  31       6.431  18.269  27.748  1.00  9.76           C
ATOM     32  CA  GLY X  32       4.666  18.955  24.576  1.00  9.58           C
ATOM     33  CA  THR X  33       7.430  21.034  23.376  1.00  9.32           C
ATOM     34  CA  VAL X  34       9.754  18.328  23.823  1.00  9.59           C
ATOM     35  CA  MET X  35       7.791  15.840  22.121  0.61  9.67           C
ATOM     36  CA  ARG X  36       7.180  18.019  19.342  1.00  8.72           C
ATOM     37  CA  SER X  37      10.767  18.302  18.958  1.00 12.32           C
ATOM     38  CA  LEU X  38      10.806  14.772  18.658  0.53 15.72           C
ATOM     39  CA  GLY X  39       8.291  14.603  16.079  1.00 12.21           C
ATOM     40  CA  GLN X  40       5.229  13.954  17.862  1.00 10.24           C
ATOM     41  CA  ASN X  41       2.577  16.294  18.234  1.00  7.42           C
ATOM     42  CA  PRO X  42       0.491  15.200  20.950  0.63  8.37           C
ATOM     43  CA  THR X  43      -2.535  16.846  21.875  1.00  9.95           C
ATOM     44  CA  GLU X  44      -3.086  18.426  25.034  1.00 10.91           C
ATOM     45  CA  ALA X  45      -5.249  15.645  26.079  1.00 11.63           C
ATOM     46  CA  GLU X  46      -2.634  13.280  25.420  1.00  9.34           C
ATOM     47  CA  LEU X  47      -0.161  15.235  27.272  1.00  8.88           C
ATOM     48  CA  GLN X  48      -2.366  15.323  30.157  1.00  9.62           C
ATOM     49  CA  ASP X  49      -2.713  11.755  30.254  1.00 10.37           C
ATOM     50  CA  MET X  50       0.939  11.494  30.221  1.00 10.93           C
ATOM     51  CA  ILE X  51       1.424  13.756  33.089  0.52  9.63           C
ATOM     52  CA  ASN X  52      -1.259  12.152  34.921  1.00 10.19           C
ATOM     53  CA  GLU X  53       0.543   9.043  34.851  1.00 17.10           C
ATOM     54  CA  VAL X  54       3.481  10.645  36.426  0.44 15.60           C
ATOM     55  CA  ASP X  55       2.480  13.281  38.641  1.00 15.46           C
ATOM     56  CA  ALA X  56       2.277  11.678  41.789  1.00 13.59           C
ATOM     57  CA  ASP X  57       1.220  14.461  43.814  1.00 12.17           C
ATOM     58  CA  GLY X  58      -1.257  15.721  41.431  1.00 16.07           C
ATOM     59  CA  ASN X  59       0.042  19.083  41.339  1.00 15.63           C
ATOM     60  CA  GLY X  60      -0.232  19.165  37.723  1.00 11.82           C
ATOM     61  CA  THR X  61       3.337  19.064  36.916  1.00  8.43           C
ATOM     62  CA  ILE X  62       6.209  16.747  36.946  1.00  7.21           C
ATOM     63  CA  ASP X  63       9.029  17.277  39.296  1.00  7.73           C
ATOM     64  CA  PHE X  64      12.465  15.941  39.181  1.00  9.05           C
ATOM     65  CA  PRO X  65      11.928  12.846  41.146  1.00 11.62           C
ATOM     66  CA  GLU X  66       9.107  11.944  38.946  1.00  9.06           C
ATOM     67  CA  PHE X  67      11.147  12.680  35.963  0.59  9.62           C
ATOM     68  CA  LEU X  68      13.938  10.439  37.109  1.00 13.94           C
ATOM     69  CA  SER X  69      11.682   7.572  37.357  0.78 14.51           C
ATOM     70  CA  LEU X  70      10.200   7.945  33.947  0.53 12.64           C
ATOM     71  CA  MET X  71      13.431   8.782  32.368  0.67 14.57           C
ATOM     72  CA  ALA X  72      15.420   6.011  33.576  0.54 17.68           C
ATOM     73  CA  ARG X  73      13.000   3.718  31.998  0.51 16.59           C
ATOM     74  CA  LYS X  74      12.891   5.748  28.790  1.00 22.03           C
ATOM     75  CA  MET X  75      16.548   5.361  28.651  0.60 22.35           C
ATOM     76  CA  LYS X  76      16.348   1.711  28.490  1.00 25.50           C
ATOM     77  CA  GLU X  77      14.063   2.026  25.697  0.58 19.93           C
ATOM     78  CA  GLN X  78      16.263   4.406  24.001  1.00 18.67           C
ATOM     79  CA  ASP X  79      19.302   2.338  24.113  0.31 19.26           C
ATOM     80  CA  SER X  80      17.545  -0.429  22.421  0.46 21.04           C
ATOM     81  CA  GLU X  81      16.292   1.752  19.792  0.56 18.44           C
ATOM     82  CA  GLU X  82      19.595   3.312  19.247  1.00 17.69           C
ATOM     83  CA  GLU X  83      21.043   0.082  18.315  1.00 21.94           C
ATOM     84  CA  LEU X  84      18.527  -0.425  15.604  0.51 14.30           C
ATOM     85  CA  ILE X  85      18.826   3.019  14.467  1.00 13.46           C
ATOM     86  CA  GLU X  86      22.435   2.730  13.878  0.58 16.18           C
ATOM     87  CA  ALA X  87      22.051  -0.318  11.848  1.00 16.77           C
ATOM     88  CA  PHE X  88      19.389   1.223   9.822  1.00 12.77           C
ATOM     89  CA  LYS X  89      21.063   4.449   9.030  0.51 11.05           C
ATOM     90  CA  VAL X  90      23.948   2.760   7.561  0.54 12.30           C
ATOM     91  CA  PHE X  91      21.897   0.783   5.218  0.61 11.45           C
ATOM     92  CA  ASP X  92      20.103   3.830   4.345  1.00 12.43           C
ATOM     93  CA  ARG X  93      22.985   5.481   2.732  1.00 15.05           C
ATOM     94  CA  ASP X  94      21.284   8.398   1.382  1.00 17.81           C
ATOM     95  CA  GLY X  95      19.120   8.949   4.324  1.00 21.74           C
ATOM     96  CA  ASN X  96      15.909   8.874   2.644  1.00 21.86           C
ATOM     97  CA  GLY X  97      14.363   6.549   5.035  1.00 18.47           C
ATOM     98  CA  LEU X  98      14.136   3.804   2.625  1.00 13.28           C
ATOM     99  CA  ILE X  99      16.672   1.284   1.999  0.90  9.81           C
ATOM    100  CA  SER X 100      16.798   0.698  -1.635  1.00 10.27           C
ATOM    101  CA  ALA X 101      18.049  -2.171  -3.413  1.00 10.69           C
ATOM    102  CA  ALA X 102      20.986  -0.212  -4.557  1.00 11.64           C
ATOM    103  CA  GLU X 103      21.795   0.774  -1.133  1.00  9.38           C
ATOM    104  CA  LEU X 104      21.399  -2.605   0.197  1.00  9.41           C
ATOM    105  CA  ARG X 105      23.617  -3.964  -2.370  1.00  9.65           C
ATOM    106  CA  HIS X 106      26.161  -1.438  -1.694  0.34 10.82           C
ATOM    107  CA  VAL X 107      26.304  -2.169   1.860  1.00 11.53           C
ATOM    108  CA  MET X 108      26.228  -5.831   1.446  1.00 10.52           C
ATOM    109  CA  THR X 109      29.265  -5.596  -0.585  1.00 11.80           C
ATOM    110  CA  ASN X 110      30.902  -3.879   2.121  0.72 10.91           C
ATOM    111  CA  LEU X 111      29.748  -6.484   4.327  1.00 12.32           C
ATOM    112  CA  GLY X 112      31.553  -8.734   2.226  1.00 11.96           C
ATOM    113  CA  GLU X 113      28.819 -10.066   0.269  1.00 10.90           C
ATOM    114  CA  LYS X 114      28.881  -9.533  -3.234  0.67 10.41           C
ATOM    115  CA  LEU X 115      25.436 -10.185  -4.145  0.58  8.35           C
ATOM    116  CA  THR X 116      23.548 -10.019  -7.168  1.00  8.53           C
ATOM    117  CA  ASP X 117      20.643  -8.023  -7.858  1.00  8.68           C
ATOM    118  CA  ASP X 118      18.594 -11.084  -7.751  0.34  8.53           C
ATOM    119  CA  GLU X 119      19.781 -11.903  -4.414  1.00  9.37           C
ATOM    120  CA  VAL X 120      19.202  -8.616  -3.057  1.00  9.39           C
ATOM    121  CA  ASP X 121      15.865  -8.489  -4.481  1.00  9.65           C
ATOM    122  CA  GLU X 122      14.922 -11.581  -2.709  1.00 10.75           C
ATOM    123  CA  MET X 123      16.026 -10.151   0.500  1.00 10.60           C
ATOM    124  CA  ILE X 124      13.878  -7.326   0.030  0.61 11.16           C
ATOM    125  CA  ARG X 125      10.959  -9.319  -0.985  1.00 11.30           C
ATOM    126  CA  GLU X 126      11.134 -11.166   2.192  1.00 13.24           C
ATOM    127  CA  ALA X 127      10.797  -8.085   4.114  1.00 13.38           C
ATOM    128  CA  ASP X 128       8.704  -6.052   1.918  1.00 11.01           C
ATOM    129  CA  ILE X 129       5.247  -5.954   2.873  1.00 12.45           C
ATOM    130  CA  ASP X 130       3.968  -3.006   1.165  1.00 14.06           C
ATOM    131  CA  GLY X 131       5.610  -3.848  -1.952  1.00 14.95           C
ATOM    132  CA  ASP X 132       7.430  -0.736  -2.516  1.00 14.21           C
ATOM    133  CA  GLY X 133      10.592  -2.346  -3.247  1.00 12.69           C
ATOM    134  CA  HIS X 134      12.219  -0.663  -0.496  1.00 10.74           C
ATOM    135  CA  ILE X 135      12.671  -1.359   3.140  0.71  9.61           C
ATOM    136  CA  ASN X 136      11.466   1.128   5.534  1.00 10.65           C
ATOM    137  CA  TYR X 137      12.321   1.149   9.132  0.62 11.57           C
ATOM    138  CA  GLU X 138       9.374  -0.725  10.288  1.00 12.62           C
ATOM    139  CA  GLU X 139      10.048  -3.383   7.858  1.00 10.88           C
ATOM    140  CA  PHE X 140      13.499  -3.456   8.967  0.53 10.57           C
ATOM    141  CA  VAL X 141      12.636  -3.904  12.498  1.00 13.02           C
ATOM    142  CA  ARG X 142      10.273  -6.611  11.871  0.48 16.92           C
ATOM    143  CA  MET X 143      12.684  -8.410  10.063  0.73 17.91           C
ATOM    144  CA  MET X 144      15.270  -8.001  12.482  1.00 23.30           C
ATOM    145  CA  VAL X 145      13.384  -9.092  15.251  1.00 30.36           C
ATOM    146  CA  SER X 146      11.561 -11.603  13.502  1.00 49.83           C
END
ATOM      1  CA  GLU X   1      27.004   1.227  38.122  1.00 54.51           C
ATOM      2  CA  GLN X   2      24.809   2.766  36.703  1.00 43.98           C
ATOM      3  CA  LEU X   3      25.625   5.962  35.840  1.00 29.51           C
ATOM      4  CA  THR X   4      28.269   8.092  35.581  1.00 23.38           C
ATOM      5  CA  GLU X   5      28.342  11.405  36.817  1.00 23.41           C
ATOM      6  CA  GLU X   6      28.452  12.551  33.503  1.00 18.74           C
ATOM      7  CA  GLN X   7      25.498  10.837  32.580  1.00 15.79           C
ATOM      8  CA  ILE X   8      23.694  12.344  35.218  0.60 16.16           C
ATOM      9  CA  ALA X   9      24.817  15.630  34.314  1.00 15.86           C
ATOM     10  CA  GLU X  10      23.560  15.025  31.061  0.44 14.66           C
ATOM     11  CA  PHE X  11      20.333  14.182  32.275  0.74 12.86           C
ATOM     12  CA  LYS X  12      20.184  17.208  34.266  0.60 10.51           C
ATOM     13  CA  GLU X  13      20.820  19.320  31.395  1.00 11.86           C
ATOM     14  CA  ALA X  14      18.075  17.729  29.636  1.00 11.89           C
ATOM     15  CA  PHE X  15      15.756  18.361  32.363  1.00  8.45           C
ATOM     16  CA  ALA X  16      16.664  21.917  32.346  1.00  9.18           C
ATOM     17  CA  LEU X  17      15.637  22.269  28.866  1.00 11.42           C
ATOM     18  CA  PHE X  18      12.230  21.591  29.916  1.00  8.68           C
ATOM     19  CA  ASP X  19      12.153  23.460  33.081  1.00  7.43           C
ATOM     20  CA  LYS X  20      12.249  26.762  31.398  1.00 12.02           C
ATOM     21  CA  ASP X  21      11.482  28.756  34.291  1.00  9.95           C
ATOM     22  CA  GLY X  22      13.523  26.965  36.738  1.00  9.50           C
ATOM     23  CA  ASP X  23      10.806  26.339  39.094  1.00  8.33           C
ATOM     24  CA  GLY X  24      11.536  22.806  39.672  1.00  7.50           C
ATOM     25  CA  THR X  25       8.673  21.530  37.774  1.00  7.23           C
ATOM     26  CA  ILE X  26       7.723  20.830  34.290  1.00  7.78           C
ATOM     27  CA  THR X  27       4.308  21.759  33.178  1.00  9.03           C
ATOM     28  CA  THR X  28       2.249  20.501  30.407  1.00 11.81           C
ATOM     29  CA  LYS X  29       3.031  23.664  28.697  1.00 14.05           C
ATOM     30  CA  GLU X  30       6.665  23.168  28.997  1.00  9.87           C
ATOM     31  CA  LEU X  31       6.514  19.715  27.982  1.00  9.76           C
ATOM     32  CA  GLY X  32       4.714  20.895  25.004  1.00  9.58           C
ATOM     33  CA  THR X  33       7.421  23.203  24.211  1.00  9.32           C
ATOM     34  CA  VAL X  34       9.763  20.525  24.242  1.00  9.59           C
ATOM     35  CA  MET X  35       7.798  18.303  22.176  0.61  9.67           C
ATOM     36  CA  ARG X  36       7.190  20.835  19.774  1.00  8.72           C
ATOM     37  CA  SER X  37      10.767  21.265  19.558  1.00 12.32           C
ATOM     38  CA  LEU X  38      10.864  17.852  18.694  0.53 15.72           C
ATOM     39  CA  GLY X  39       8.371  17.963  16.077  1.00 12.21           C
ATOM     40  CA  GLN X  40       5.328  17.015  17.640  1.00 10.24           C
ATOM     41  CA  ASN X  41       2.641  19.166  18.278  1.00  7.42           C
ATOM     42  CA  PRO X  42       0.624  17.634  20.712  0.63  8.37           C
ATOM     43  CA  THR X  43      -2.417  18.921  21.867  1.00  9.95           C
ATOM     44  CA  GLU X  44      -3.034  19.878  25.249  1.00 10.91           C
ATOM     45  CA  ALA X  45      -4.977  16.829  25.763  1.00 11.63           C
ATOM     46  CA  GLU X  46      -2.241  14.800  24.721  1.00  9.34           C
ATOM     47  CA  LEU X  47       0.109  16.601  26.887  1.00  8.88           C
ATOM     48  CA  GLN X  48      -2.020  15.994  29.764  1.00  9.62           C
ATOM     49  CA  ASP X  49      -2.019  12.446  29.228  1.00 10.37           C
ATOM     50  CA  MET X  50       1.623  12.537  29.122  1.00 10.93           C
ATOM     51  CA  ILE X  51       1.953  14.265  32.369  0.52  9.63           C
ATOM     52  CA  ASN X  52      -0.536  12.087  33.883  1.00 10.19           C
ATOM     53  CA  GLU X  53       1.535   9.206  33.209  1.00 17.10           C
ATOM     54  CA  VAL X  54       4.339  10.726  35.085  0.44 15.60           C
ATOM     55  CA  ASP X  55       2.976  12.774  37.733  1.00 15.46           C
ATOM     56  CA  ALA X  56       2.754  10.599  40.521  1.00 13.59           C
ATOM     57  CA  ASP X  57       1.402  12.914  42.979  1.00 12.17           C
ATOM     58  CA  GLY X  58      -1.050  14.451  40.734  1.00 16.07           C
ATOM     59  CA  ASN X  59       0.037  17.886  41.295  1.00 15.63           C
ATOM     60  CA  GLY X  60      -0.102  18.583  37.738  1.00 11.82           C
ATOM     61  CA  THR X  61       3.522  18.891  37.152  1.00  8.43           C
ATOM     62  CA  ILE X  62       6.544  16.784  36.965  1.00  7.21           C
ATOM     63  CA  ASP X  63       9.257  17.244  39.465  1.00  7.73           C
ATOM     64  CA  PHE X  64      12.765  16.106  39.375  1.00  9.05           C
ATOM     65  CA  PRO X  65      12.259  12.853  41.070  1.00 11.62           C
ATOM     66  CA  GLU X  66       9.553  12.026  38.703  1.00  9.06           C
ATOM     67  CA  PHE X  67      11.747  12.962  35.892  0.59  9.62           C
ATOM     68  CA  LEU X  68      14.484  10.710  37.094  1.00 13.94           C
ATOM     69  CA  SER X  69      12.217   7.841  37.152  0.78 14.51           C
ATOM     70  CA  LEU X  70      10.924   8.373  33.697  0.53 12.64           C
ATOM     71  CA  MET X  71      14.276   9.076  32.293  0.67 14.57           C
ATOM     72  CA  ALA X  72      15.940   6.155  33.584  0.54 17.68           C
ATOM     73  CA  ARG X  73      13.391   4.129  31.879  0.51 16.59           C
ATOM     74  CA  LYS X  74      13.732   6.086  28.651  1.00 22.03           C
ATOM     75  CA  MET X  75      17.276   5.162  28.714  0.60 22.35           C
ATOM     76  CA  LYS X  76      16.503   1.610  28.636  1.00 25.50           C
ATOM     77  CA  GLU X  77      14.393   2.226  25.767  0.58 19.93           C
ATOM     78  CA  GLN X  78      17.052   4.018  24.067  1.00 18.67           C
ATOM     79  CA  ASP X  79      19.553   1.371  24.395  0.31 19.26           C
ATOM     80  CA  SER X  80      17.304  -0.986  22.701  0.46 21.04           C
ATOM     81  CA  GLU X  81      16.734   1.324  19.955  0.56 18.44           C
ATOM     82  CA  GLU X  82      20.345   1.930  19.499  1.00 17.69           C
ATOM     83  CA  GLU X  83      20.901  -1.594  18.769  1.00 21.94           C
ATOM     84  CA  LEU X  84      18.473  -1.527  15.948  0.51 14.30           C
ATOM     85  CA  ILE X  85      19.861   1.561  14.668  1.00 13.46           C
ATOM     86  CA  GLU X  86      23.208   0.122  14.418  0.58 16.18           C
ATOM     87  CA  ALA X  87      22.029  -2.779  12.505  1.00 16.77           C
ATOM     88  CA  PHE X  88      20.301  -0.619  10.107  1.00 12.77           C
ATOM     89  CA  LYS X  89      23.119   1.705   9.454  0.51 11.05           C
ATOM     90  CA  VAL X  90      25.279  -1.056   8.420  0.54 12.30           C
ATOM     91  CA  PHE X  91      22.882  -2.249   5.872  0.61 11.45           C
ATOM     92  CA  ASP X  92      22.564   1.196   4.703  1.00 12.43           C
ATOM     93  CA  ARG X  93      26.014   1.378   3.413  1.00 15.05           C
ATOM     94  CA  ASP X  94      25.844   4.729   1.920  1.00 17.81           C
ATOM     95  CA  GLY X  95      23.903   6.348   4.629  1.00 21.74           C
ATOM     96  CA  ASN X  96      21.151   7.599   2.583  1.00 21.86           C
ATOM     97  CA  GLY X  97      18.533   6.308   4.796  1.00 18.47           C
ATOM     98  CA  LEU X  98      17.363   3.759   2.374  1.00 13.28           C
ATOM     99  CA  ILE X  99      18.590   0.308   2.077  0.90  9.81           C
ATOM    100  CA  SER X 100      18.799  -0.466  -1.533  1.00 10.27           C
ATOM    101  CA  ALA X 101      18.750  -3.716  -3.178  1.00 10.69           C
ATOM    102  CA  ALA X 102      22.330  -3.423  -3.944  1.00 11.64           C
ATOM    103  CA  GLU X 103      23.181  -2.714  -0.436  1.00  9.38           C
ATOM    104  CA  LEU X 104      21.143  -5.427   0.831  1.00  9.41           C
ATOM    105  CA  ARG X 105      22.670  -7.876  -1.438  1.00  9.65           C
ATOM    106  CA  HIS X 106      25.998  -6.826  -0.443  0.34 10.82           C
ATOM    107  CA  VAL X 107      25.464  -7.295   3.114  1.00 11.53           C
ATOM    108  CA  MET X 108      23.705 -10.490   2.646  1.00 10.52           C
ATOM    109  CA  THR X 109      26.616 -11.894   1.008  1.00 11.80           C
ATOM    110  CA  ASN X 110      28.569 -11.015   3.923  0.72 10.91           C
ATOM    111  CA  LEU X 111      26.155 -12.596   5.935  1.00 12.32           C
ATOM    112  CA  GLY X 112      26.846 -15.595   4.038  1.00 11.96           C
ATOM    113  CA  GLU X 113      24.095 -15.568   1.737  1.00 10.90           C
ATOM    114  CA  LYS X 114      24.740 -15.354  -1.707  0.67 10.41           C
ATOM    115  CA  LEU X 115      21.559 -14.305  -3.061  0.58  8.35           C
ATOM    116  CA  THR X 116      20.344 -13.486  -6.316  1.00  8.53           C
ATOM    117  CA  ASP X 117      18.841 -10.379  -7.332  1.00  8.68           C
ATOM    118  CA  ASP X 118      15.653 -12.083  -7.665  0.34  8.53           C
ATOM    119  CA  GLU X 119      15.832 -13.166  -4.211  1.00  9.37           C
ATOM    120  CA  VAL X 120      16.684  -9.920  -2.845  1.00  9.39           C
ATOM    121  CA  ASP X 121      14.042  -8.286  -4.719  1.00  9.65           C
ATOM    122  CA  GLU X 122      11.562 -10.444  -3.180  1.00 10.75           C
ATOM    123  CA  MET X 123      12.817  -9.533   0.177  1.00 10.60           C
ATOM    124  CA  ILE X 124      12.355  -6.046  -0.480  0.61 11.16           C
ATOM    125  CA  ARG X 125       9.009  -6.439  -1.897  1.00 11.30           C
ATOM    126  CA  GLU X 126       7.916  -7.978   1.224  1.00 13.24           C
ATOM    127  CA  ALA X 127       8.831  -5.049   3.199  1.00 13.38           C
ATOM    128  CA  ASP X 128       8.208  -2.352   0.866  1.00 11.01           C
ATOM    129  CA  ILE X 129       5.172  -0.559   1.488  1.00 12.45           C
ATOM    130  CA  ASP X 130       5.642   2.594  -0.251  1.00 14.06           C
ATOM    131  CA  GLY X 131       6.968   0.970  -3.228  1.00 14.95           C
ATOM    132  CA  ASP X 132      10.103   2.774  -3.495  1.00 14.21           C
ATOM    133  CA  GLY X 133      12.118  -0.234  -3.950  1.00 12.69           C
ATOM    134  CA  HIS X 134      14.044   0.564  -0.997  1.00 10.74           C
ATOM    135  CA  ILE X 135      13.699  -0.129   2.639  0.71  9.61           C
ATOM    136  CA  ASN X 136      13.561   2.713   4.952  1.00 10.65           C
ATOM    137  CA  TYR X 137      13.894   2.407   8.602  0.62 11.57           C
ATOM    138  CA  GLU X 138      10.321   2.126   9.355  1.00 12.62           C
ATOM    139  CA  GLU X 139       9.964  -0.558   6.904  1.00 10.88           C
ATOM    140  CA  PHE X 140      12.817  -2.225   8.355  0.53 10.57           C
ATOM    141  CA  VAL X 141      11.435  -2.157  11.732  1.00 13.02           C
ATOM    142  CA  ARG X 142       8.211  -3.457  10.780  0.48 16.92           C
ATOM    143  CA  MET X 143       9.696  -6.199   9.169  0.73 17.91           C
ATOM    144  CA  MET X 144      11.869  -6.973  11.807  1.00 23.30           C
ATOM    145  CA  VAL X 145       9.411  -7.016  14.303  1.00 30.36           C
ATOM    146  CA  SER X 146       6.870  -8.398  12.317  1.00 49.83           C
END
ATOM      1  CA  GLU X   1      27.487   1.013  37.877  1.00 54.51           C
ATOM      2  CA  GLN X   2      25.503   2.775  36.514  1.00 43.98           C
ATOM      3  CA  LEU X   3      26.119   6.110  36.774  1.00 29.51           C
ATOM      4  CA  THR X   4      28.492   8.365  37.700  1.00 23.38           C
ATOM      5  CA  GLU X   5      27.917  11.210  39.638  1.00 23.41           C
ATOM      6  CA  GLU X   6      28.676  13.150  36.821  1.00 18.74           C
ATOM      7  CA  GLN X   7      26.199  11.534  34.819  1.00 15.79           C
ATOM      8  CA  ILE X   8      23.657  12.282  37.152  0.60 16.16           C
ATOM      9  CA  ALA X   9      24.654  15.705  37.250  1.00 15.86           C
ATOM     10  CA  GLU X  10      24.274  15.748  33.692  0.44 14.66           C
ATOM     11  CA  PHE X  11      20.898  14.545  33.853  0.74 12.86           C
ATOM     12  CA  LYS X  12      20.044  17.050  36.318  0.60 10.51           C
ATOM     13  CA  GLU X  13      21.167  19.703  34.139  1.00 11.86           C
ATOM     14  CA  ALA X  14      18.948  18.484  31.479  1.00 11.89           C
ATOM     15  CA  PHE X  15      16.028  18.515  33.713  1.00  8.45           C
ATOM     16  CA  ALA X  16      16.712  21.979  34.665  1.00  9.18           C
ATOM     17  CA  LEU X  17      16.386  23.119  31.188  1.00 11.42           C
ATOM     18  CA  PHE X  18      12.850  22.232  31.291  1.00  8.68           C
ATOM     19  CA  ASP X  19      12.037  23.303  34.733  1.00  7.43           C
ATOM     20  CA  LYS X  20      12.229  26.901  33.877  1.00 12.02           C
ATOM     21  CA  ASP X  21      10.816  28.131  36.955  1.00  9.95           C
ATOM     22  CA  GLY X  22      12.513  25.810  39.250  1.00  9.50           C
ATOM     23  CA  ASP X  23       9.473  24.588  40.858  1.00  8.33           C
ATOM     24  CA  GLY X  24      10.419  21.058  40.835  1.00  7.50           C
ATOM     25  CA  THR X  25       8.062  20.111  38.193  1.00  7.23           C
ATOM     26  CA  ILE X  26       7.814  20.156  34.512  1.00  7.78           C
ATOM     27  CA  THR X  27       4.536  21.213  33.128  1.00  9.03           C
ATOM     28  CA  THR X  28       3.044  20.720  29.815  1.00 11.81           C
ATOM     29  CA  LYS X  29       3.677  24.298  29.224  1.00 14.05           C
ATOM     30  CA  GLU X  30       7.274  23.985  29.971  1.00  9.87           C
ATOM     31  CA  LEU X  31       7.650  21.019  27.972  1.00  9.76           C
ATOM     32  CA  GLY X  32       6.130  22.949  25.254  1.00  9.58           C
ATOM     33  CA  THR X  33       8.624  25.595  25.587  1.00  9.32           C
ATOM     34  CA  VAL X  34      11.224  23.222  25.091  1.00  9.59           C
ATOM     35  CA  MET X  35       9.779  21.648  22.199  0.61  9.67           C
ATOM     36  CA  ARG X  36       9.139  24.792  20.668  1.00  8.72           C
ATOM     37  CA  SER X  37      12.638  25.567  21.045  1.00 12.32           C
ATOM     38  CA  LEU X  38      13.229  22.618  19.198  0.53 15.72           C
ATOM     39  CA  GLY X  39      11.076  23.440  16.449  1.00 12.21           C
ATOM     40  CA  GLN X  40       8.021  21.710  17.209  1.00 10.24           C
ATOM     41  CA  ASN X  41       5.023  23.272  18.184  1.00  7.42           C
ATOM     42  CA  PRO X  42       2.959  20.802  19.675  0.63  8.37           C
ATOM     43  CA  THR X  43      -0.380  21.367  20.701  1.00  9.95           C
ATOM     44  CA  GLU X  44      -1.494  21.195  24.078  1.00 10.91           C
ATOM     45  CA  ALA X  45      -3.050  17.949  23.402  1.00 11.63           C
ATOM     46  CA  GLU X  46       0.041  16.595  22.226  1.00  9.34           C
ATOM     47  CA  LEU X  47       1.891  17.822  25.140  1.00  8.88           C
ATOM     48  CA  GLN X  48      -0.506  16.247  27.382  1.00  9.62           C
ATOM     49  CA  ASP X  49      -0.038  12.998  25.884  1.00 10.37           C
ATOM     50  CA  MET X  50       3.573  13.284  26.439  1.00 10.93           C
ATOM     51  CA  ILE X  51       3.193  14.057  30.041  0.52  9.63           C
ATOM     52  CA  ASN X  52       0.709  11.425  30.463  1.00 10.19           C
ATOM     53  CA  GLU X  53       3.188   8.914  29.555  1.00 17.10           C
ATOM     54  CA  VAL X  54       5.411  10.032  32.295  0.44 15.60           C
ATOM     55  CA  ASP X  55       3.380  11.283  35.035  1.00 15.46           C
ATOM     56  CA  ALA X  56       2.820   8.398  37.033  1.00 13.59           C
ATOM     57  CA  ASP X  57       0.820   9.884  39.683  1.00 12.17           C
ATOM     58  CA  GLY X  58      -1.322  11.900  37.474  1.00 16.07           C
ATOM     59  CA  ASN X  59      -0.674  15.090  39.124  1.00 15.63           C
ATOM     60  CA  GLY X  60      -0.248  16.709  35.875  1.00 11.82           C
ATOM     61  CA  THR X  61       3.378  17.365  36.095  1.00  8.43           C
ATOM     62  CA  ILE X  62       6.622  15.553  35.972  1.00  7.21           C
ATOM     63  CA  ASP X  63       8.840  15.620  38.961  1.00  7.73           C
ATOM     64  CA  PHE X  64      12.385  14.686  39.305  1.00  9.05           C
ATOM     65  CA  PRO X  65      11.812  11.268  40.545  1.00 11.62           C
ATOM     66  CA  GLU X  66       9.551  10.620  37.690  1.00  9.06           C
ATOM     67  CA  PHE X  67      12.081  11.923  35.375  0.59  9.62           C
ATOM     68  CA  LEU X  68      14.736   9.703  36.792  1.00 13.94           C
ATOM     69  CA  SER X  69      12.615   6.767  36.350  0.78 14.51           C
ATOM     70  CA  LEU X  70      11.767   7.451  32.772  0.53 12.64           C
ATOM     71  CA  MET X  71      15.214   8.312  31.839  0.67 14.57           C
ATOM     72  CA  ALA X  72      16.818   5.431  33.235  0.54 17.68           C
ATOM     73  CA  ARG X  73      14.436   3.391  31.320  0.51 16.59           C
ATOM     74  CA  LYS X  74      14.988   5.304  28.109  1.00 22.03           C
ATOM     75  CA  MET X  75      18.484   4.306  28.384  0.60 22.35           C
ATOM     76  CA  LYS X  76      17.615   0.795  28.369  1.00 25.50           C
ATOM     77  CA  GLU X  77      15.621   1.393  25.403  0.58 19.93           C
ATOM     78  CA  GLN X  78      18.431   2.960  23.738  1.00 18.67           C
ATOM     79  CA  ASP X  79      20.713   0.161  24.186  0.31 19.26           C
ATOM     80  CA  SER X  80      18.317  -2.050  22.527  0.46 21.04           C
ATOM     81  CA  GLU X  81      17.935   0.205  19.722  0.56 18.44           C
ATOM     82  CA  GLU X  82      21.566   0.449  19.219  1.00 17.69           C
ATOM     83  CA  GLU X  83      21.741  -3.098  18.513  1.00 21.94           C
ATOM     84  CA  LEU X  84      19.264  -2.788  15.774  0.51 14.30           C
ATOM     85  CA  ILE X  85      20.900   0.122  14.479  1.00 13.46           C
ATOM     86  CA  GLU X  86      24.025  -1.663  13.987  0.58 16.18           C
ATOM     87  CA  ALA X  87      22.402  -4.330  12.119  1.00 16.77           C
ATOM     88  CA  PHE X  88      20.712  -1.931  10.000  1.00 12.77           C
ATOM     89  CA  LYS X  89      23.662   0.033   9.125  0.51 11.05           C
ATOM     90  CA  VAL X  90      25.278  -2.879   7.700  0.54 12.30           C
ATOM     91  CA  PHE X  91      22.493  -3.552   5.423  0.61 11.45           C
ATOM     92  CA  ASP X  92      22.461  -0.067   4.552  1.00 12.43           C
ATOM     93  CA  ARG X  93      25.608  -0.203   2.803  1.00 15.05           C
ATOM     94  CA  ASP X  94      25.667   3.207   1.630  1.00 17.81           C
ATOM     95  CA  GLY X  95      24.439   4.807   4.698  1.00 21.74           C
ATOM     96  CA  ASN X  96      21.644   6.587   3.267  1.00 21.86           C
ATOM     97  CA  GLY X  97      19.303   5.460   5.716  1.00 18.47           C
ATOM     98  CA  LEU X  98      17.449   3.380   3.338  1.00 13.28           C
ATOM     99  CA  ILE X  99      18.146  -0.084   2.507  0.90  9.81           C
ATOM    100  CA  SER X 100      17.807  -0.423  -1.121  1.00 10.27           C
ATOM    101  CA  ALA X 101      17.032  -3.351  -3.070  1.00 10.69           C
ATOM    102  CA  ALA X 102      20.431  -3.581  -4.204  1.00 11.64           C
ATOM    103  CA  GLU X 103      21.718  -3.444  -0.812  1.00  9.38           C
ATOM    104  CA  LEU X 104      19.453  -5.874   0.390  1.00  9.41           C
ATOM    105  CA  ARG X 105      20.271  -8.229  -2.274  1.00  9.65           C
ATOM    106  CA  HIS X 106      23.743  -7.876  -1.620  0.34 10.82           C
ATOM    107  CA  VAL X 107      23.478  -8.615   1.869  1.00 11.53           C
ATOM    108  CA  MET X 108      21.218 -11.389   1.320  1.00 10.52           C
ATOM    109  CA  THR X 109      23.651 -13.103  -0.749  1.00 11.80           C
ATOM    110  CA  ASN X 110      25.927 -12.895   1.976  0.72 10.91           C
ATOM    111  CA  LEU X 111      23.479 -14.172   4.093  1.00 12.32           C
ATOM    112  CA  GLY X 112      23.436 -17.039   1.872  1.00 11.96           C
ATOM    113  CA  GLU X 113      20.607 -16.267  -0.082  1.00 10.90           C
ATOM    114  CA  LYS X 114      21.005 -15.817  -3.542  0.67 10.41           C
ATOM    115  CA  LEU X 115      18.019 -14.006  -4.379  0.58  8.35           C
ATOM    116  CA  THR X 116      16.737 -12.534  -7.321  1.00  8.53           C
ATOM    117  CA  ASP X 117      15.661  -9.145  -7.775  1.00  8.68           C
ATOM    118  CA  ASP X 118      12.295 -10.255  -7.894  0.34  8.53           C
ATOM    119  CA  GLU X 119      12.639 -11.797  -4.694  1.00  9.37           C
ATOM    120  CA  VAL X 120      14.080  -8.976  -3.101  1.00  9.39           C
ATOM    121  CA  ASP X 121      11.611  -6.738  -4.448  1.00  9.65           C
ATOM    122  CA  GLU X 122       9.024  -8.630  -2.923  1.00 10.75           C
ATOM    123  CA  MET X 123      10.711  -8.476   0.298  1.00 10.60           C
ATOM    124  CA  ILE X 124      10.740  -4.941   0.184  0.61 11.16           C
ATOM    125  CA  ARG X 125       7.329  -4.582  -0.854  1.00 11.30           C
ATOM    126  CA  GLU X 126       6.340  -6.351   2.079  1.00 13.24           C
ATOM    127  CA  ALA X 127       7.927  -3.967   4.248  1.00 13.38           C
ATOM    128  CA  ASP X 128       7.554  -0.936   2.425  1.00 11.01           C
ATOM    129  CA  ILE X 129       5.017   1.210   3.628  1.00 12.45           C
ATOM    130  CA  ASP X 130       5.796   4.382   2.228  1.00 14.06           C
ATOM    131  CA  GLY X 131       6.436   2.980  -1.007  1.00 14.95           C
ATOM    132  CA  ASP X 132       9.696   4.250  -1.501  1.00 14.21           C
ATOM    133  CA  GLY X 133      11.118   1.100  -2.569  1.00 12.69           C
ATOM    134  CA  HIS X 134      13.438   1.151   0.126  1.00 10.74           C
ATOM    135  CA  ILE X 135      13.428   0.070   3.609  0.71  9.61           C
ATOM    136  CA  ASN X 136      13.969   2.515   6.221  1.00 10.65           C
ATOM    137  CA  TYR X 137      14.789   1.695   9.664  0.62 11.57           C
ATOM    138  CA  GLU X 138      11.445   1.752  10.860  1.00 12.62           C
ATOM    139  CA  GLU X 139      10.386  -0.468   8.191  1.00 10.88           C
ATOM    140  CA  PHE X 140      13.115  -2.605   8.947  0.53 10.57           C
ATOM    141  CA  VAL X 141      12.269  -2.854  12.395  1.00 13.02           C
ATOM    142  CA  ARG X 142       8.880  -3.623  11.704  0.48 16.92           C
ATOM    143  CA  MET X 143       9.787  -6.222   9.617  0.73 17.91           C
ATOM    144  CA  MET X 144      12.147  -7.547  11.782  1.00 23.30           C
ATOM    145  CA  VAL X 145      10.088  -7.679  14.482  1.00 30.36           C
ATOM    146  CA  SER X 146       7.235  -8.460  12.674  1.00 49.83           C
END
ATOM      1  CA  GLU X   1      23.411  -0.254  43.188  1.00 54.51           C
ATOM      2  CA  GLN X   2      22.259   1.232  40.902  1.00 43.98           C
ATOM      3  CA  LEU X   3      23.910   4.028  39.973  1.00 29.51           C
ATOM      4  CA  THR X   4      26.765   5.686  40.389  1.00 23.38           C
ATOM      5  CA  GLU X   5      26.977   9.069  41.122  1.00 23.41           C
ATOM      6  CA  GLU X   6      28.356   9.591  37.987  1.00 18.74           C
ATOM      7  CA  GLN X   7      25.651   8.141  36.331  1.00 15.79           C
ATOM      8  CA  ILE X   8      23.372  10.236  37.977  0.60 16.16           C
ATOM      9  CA  ALA X   9      25.232  13.137  37.163  1.00 15.86           C
ATOM     10  CA  GLU X  10      24.977  12.202  33.780  0.44 14.66           C
ATOM     11  CA  PHE X  11      21.439  11.915  33.957  0.74 12.86           C
ATOM     12  CA  LYS X  12      21.144  15.129  35.540  0.60 10.51           C
ATOM     13  CA  GLU X  13      22.853  16.772  32.831  1.00 11.86           C
ATOM     14  CA  ALA X  14      20.478  15.388  30.467  1.00 11.89           C
ATOM     15  CA  PHE X  15      17.605  16.522  32.447  1.00  8.45           C
ATOM     16  CA  ALA X  16      18.915  19.913  32.544  1.00  9.18           C
ATOM     17  CA  LEU X  17      18.733  20.226  28.915  1.00 11.42           C
ATOM     18  CA  PHE X  18      15.098  20.031  29.177  1.00  8.68           C
ATOM     19  CA  ASP X  19      14.580  21.964  32.266  1.00  7.43           C
ATOM     20  CA  LYS X  20      15.361  25.208  30.687  1.00 12.02           C
ATOM     21  CA  ASP X  21      14.354  27.260  33.487  1.00  9.95           C
ATOM     22  CA  GLY X  22      15.746  25.224  36.193  1.00  9.50           C
ATOM     23  CA  ASP X  23      12.628  24.920  38.089  1.00  8.33           C
ATOM     24  CA  GLY X  24      12.948  21.356  38.767  1.00  7.50           C
ATOM     25  CA  THR X  25      10.297  20.355  36.439  1.00  7.23           C
ATOM     26  CA  ILE X  26       9.835  19.661  32.838  1.00  7.78           C
ATOM     27  CA  THR X  27       6.759  21.007  31.251  1.00  9.03           C
ATOM     28  CA  THR X  28       5.039  19.987  28.168  1.00 11.81           C
ATOM     29  CA  LYS X  29       6.312  23.113  26.678  1.00 14.05           C
ATOM     30  CA  GLU X  30       9.823  22.267  27.472  1.00  9.87           C
ATOM     31  CA  LEU X  31       9.541  18.867  26.298  1.00  9.76           C
ATOM     32  CA  GLY X  32       8.284  20.306  23.150  1.00  9.58           C
ATOM     33  CA  THR X  33      11.273  22.382  22.792  1.00  9.32           C
ATOM     34  CA  VAL X  34      13.374  19.471  22.912  1.00  9.59           C
ATOM     35  CA  MET X  35      11.523  17.543  20.495  0.61  9.67           C
ATOM     36  CA  ARG X  36      11.409  20.261  18.174  1.00  8.72           C
ATOM     37  CA  SER X  37      15.020  20.371  18.342  1.00 12.32           C
ATOM     38  CA  LEU X  38      14.985  16.995  17.307  0.53 15.72           C
ATOM     39  CA  GLY X  39      12.854  17.478  14.430  1.00 12.21           C
ATOM     40  CA  GLN X  40       9.560  16.684  15.639  1.00 10.24           C
ATOM     41  CA  ASN X  41       6.927  19.030  16.118  1.00  7.42           C
ATOM     42  CA  PRO X  42       4.484  17.531  18.246  0.63  8.37           C
ATOM     43  CA  THR X  43       1.378  19.075  19.062  1.00  9.95           C
ATOM     44  CA  GLU X  44       0.413  20.034  22.394  1.00 10.91           C
ATOM     45  CA  ALA X  45      -1.866  17.167  22.589  1.00 11.63           C
ATOM     46  CA  GLU X  46       0.809  14.892  21.833  1.00  9.34           C
ATOM     47  CA  LEU X  47       3.015  16.396  24.344  1.00  8.88           C
ATOM     48  CA  GLN X  48       0.429  16.044  26.909  1.00  9.62           C
ATOM     49  CA  ASP X  49       0.068  12.507  26.304  1.00 10.37           C
ATOM     50  CA  MET X  50       3.684  12.108  26.738  1.00 10.93           C
ATOM     51  CA  ILE X  51       3.734  13.833  30.026  0.52  9.63           C
ATOM     52  CA  ASN X  52       0.772  12.031  31.162  1.00 10.19           C
ATOM     53  CA  GLU X  53       2.562   8.884  30.823  1.00 17.10           C
ATOM     54  CA  VAL X  54       5.186  10.041  33.138  0.44 15.60           C
ATOM     55  CA  ASP X  55       3.670  12.322  35.521  1.00 15.46           C
ATOM     56  CA  ALA X  56       2.758  10.225  38.275  1.00 13.59           C
ATOM     57  CA  ASP X  57       1.296  12.711  40.520  1.00 12.17           C
ATOM     58  CA  GLY X  58      -0.602  14.498  37.931  1.00 16.07           C
ATOM     59  CA  ASN X  59       0.768  17.802  38.680  1.00 15.63           C
ATOM     60  CA  GLY X  60       1.313  18.460  35.134  1.00 11.82           C
ATOM     61  CA  THR X  61       5.004  18.331  35.078  1.00  8.43           C
ATOM     62  CA  ILE X  62       7.756  15.853  35.335  1.00  7.21           C
ATOM     63  CA  ASP X  63      10.089  16.043  38.212  1.00  7.73           C
ATOM     64  CA  PHE X  64      13.391  14.486  38.703  1.00  9.05           C
ATOM     65  CA  PRO X  65      12.238  11.365  40.317  1.00 11.62           C
ATOM     66  CA  GLU X  66       9.887  10.800  37.530  1.00  9.06           C
ATOM     67  CA  PHE X  67      12.604  11.390  35.113  0.59  9.62           C
ATOM     68  CA  LEU X  68      14.814   8.856  36.733  1.00 13.94           C
ATOM     69  CA  SER X  69      12.231   6.303  36.371  0.78 14.51           C
ATOM     70  CA  LEU X  70      11.658   6.947  32.744  0.53 12.64           C
ATOM     71  CA  MET X  71      15.232   7.168  31.959  0.67 14.57           C
ATOM     72  CA  ALA X  72      16.235   4.077  33.445  0.54 17.68           C
ATOM     73  CA  ARG X  73      13.748   2.459  31.322  0.51 16.59           C
ATOM     74  CA  LYS X  74      14.873   4.325  28.251  1.00 22.03           C
ATOM     75  CA  MET X  75      18.115   2.808  28.758  0.60 22.35           C
ATOM     76  CA  LYS X  76      16.738  -0.487  28.411  1.00 25.50           C
ATOM     77  CA  GLU X  77      15.177   0.603  25.369  0.58 19.93           C
ATOM     78  CA  GLN X  78      18.298   1.831  24.093  1.00 18.67           C
ATOM     79  CA  ASP X  79      20.055  -1.289  24.386  0.31 19.26           C
ATOM     80  CA  SER X  80      17.541  -2.884  22.305  0.46 21.04           C
ATOM     81  CA  GLU X  81      17.732  -0.320  19.844  0.56 18.44           C
ATOM     82  CA  GLU X  82      21.298  -0.677  19.476  1.00 17.69           C
ATOM     83  CA  GLU X  83      20.851  -4.012  18.296  1.00 21.94           C
ATOM     84  CA  LEU X  84      18.627  -2.907  15.635  0.51 14.30           C
ATOM     85  CA  ILE X  85      20.853  -0.333  14.664  1.00 13.46           C
ATOM     86  CA  GLU X  86      23.500  -2.643  13.943  0.58 16.18           C
ATOM     87  CA  ALA X  87      21.339  -4.689  11.911  1.00 16.77           C
ATOM     88  CA  PHE X  88      20.275  -1.830  10.022  1.00 12.77           C
ATOM     89  CA  LYS X  89      23.601  -0.611   9.187  0.51 11.05           C
ATOM     90  CA  VAL X  90      24.424  -3.741   7.601  0.54 12.30           C
ATOM     91  CA  PHE X  91      21.531  -3.636   5.434  0.61 11.45           C
ATOM     92  CA  ASP X  92      22.415  -0.282   4.547  1.00 12.43           C
ATOM     93  CA  ARG X  93      25.305  -1.339   2.654  1.00 15.05           C
ATOM     94  CA  ASP X  94      26.326   1.871   1.412  1.00 17.81           C
ATOM     95  CA  GLY X  95      25.760   3.736   4.533  1.00 21.74           C
ATOM     96  CA  ASN X  96      23.597   6.251   3.204  1.00 21.86           C
ATOM     97  CA  GLY X  97      21.107   5.860   5.796  1.00 18.47           C
ATOM     98  CA  LEU X  98      18.673   4.387   3.540  1.00 13.28           C
ATOM     99  CA  ILE X  99      18.206   0.886   2.850  0.90  9.81           C
ATOM    100  CA  SER X 100      17.530   0.526  -0.711  1.00 10.27           C
ATOM    101  CA  ALA X 101      15.821  -2.088  -2.418  1.00 10.69           C
ATOM    102  CA  ALA X 102      18.910  -3.349  -3.859  1.00 11.64           C
ATOM    103  CA  GLU X 103      20.469  -3.497  -0.622  1.00  9.38           C
ATOM    104  CA  LEU X 104      17.708  -5.098   0.939  1.00  9.41           C
ATOM    105  CA  ARG X 105      17.582  -7.642  -1.645  1.00  9.65           C
ATOM    106  CA  HIS X 106      21.049  -8.339  -1.367  0.34 10.82           C
ATOM    107  CA  VAL X 107      20.921  -8.868   2.163  1.00 11.53           C
ATOM    108  CA  MET X 108      17.945 -10.841   2.069  1.00 10.52           C
ATOM    109  CA  THR X 109      19.568 -13.238  -0.129  1.00 11.80           C
ATOM    110  CA  ASN X 110      22.113 -13.627   2.275  0.72 10.91           C
ATOM    111  CA  LEU X 111      19.660 -14.108   4.727  1.00 12.32           C
ATOM    112  CA  GLY X 112      18.626 -16.858   2.723  1.00 11.96           C
ATOM    113  CA  GLU X 113      15.878 -15.349   1.106  1.00 10.90           C
ATOM    114  CA  LYS X 114      15.978 -15.111  -2.377  0.67 10.41           C
ATOM    115  CA  LEU X 115      13.588 -12.522  -3.034  0.58  8.35           C
ATOM    116  CA  THR X 116      12.545 -10.799  -5.922  1.00  8.53           C
ATOM    117  CA  ASP X 117      12.561  -7.306  -6.510  1.00  8.68           C
ATOM    118  CA  ASP X 118       8.964  -7.283  -6.382  0.34  8.53           C
ATOM    119  CA  GLU X 119       8.985  -8.748  -3.108  1.00  9.37           C
ATOM    120  CA  VAL X 120      11.348  -6.496  -1.741  1.00  9.39           C
ATOM    121  CA  ASP X 121       9.575  -3.674  -3.084  1.00  9.65           C
ATOM    122  CA  GLU X 122       6.578  -4.639  -1.308  1.00 10.75           C
ATOM    123  CA  MET X 123       8.439  -4.825   1.817  1.00 10.60           C
ATOM    124  CA  ILE X 124       9.544  -1.499   1.425  0.61 11.16           C
ATOM    125  CA  ARG X 125       6.293  -0.149   0.543  1.00 11.30           C
ATOM    126  CA  GLU X 126       4.982  -1.392   3.687  1.00 13.24           C
ATOM    127  CA  ALA X 127       7.381   0.506   5.596  1.00 13.38           C
ATOM    128  CA  ASP X 128       7.867   3.425   3.546  1.00 11.01           C
ATOM    129  CA  ILE X 129       6.256   6.353   4.789  1.00 12.45           C
ATOM    130  CA  ASP X 130       7.913   9.050   3.117  1.00 14.06           C
ATOM    131  CA  GLY X 131       7.812   7.359  -0.081  1.00 14.95           C
ATOM    132  CA  ASP X 132      11.311   7.465  -0.859  1.00 14.21           C
ATOM    133  CA  GLY X 133      11.535   3.984  -1.782  1.00 12.69           C
ATOM    134  CA  HIS X 134      13.960   3.377   0.761  1.00 10.74           C
ATOM    135  CA  ILE X 135      13.866   2.464   4.321  0.71  9.61           C
ATOM    136  CA  ASN X 136      15.365   4.683   6.755  1.00 10.65           C
ATOM    137  CA  TYR X 137      16.026   3.782  10.258  0.62 11.57           C
ATOM    138  CA  GLU X 138      13.031   5.145  11.649  1.00 12.62           C
ATOM    139  CA  GLU X 139      11.084   3.382   9.160  1.00 10.88           C
ATOM    140  CA  PHE X 140      12.810   0.413   9.958  0.53 10.57           C
ATOM    141  CA  VAL X 141      12.122   0.647  13.516  1.00 13.02           C
ATOM    142  CA  ARG X 142       8.708   1.278  13.010  0.48 16.92           C
ATOM    143  CA  MET X 143       8.360  -1.536  11.038  0.73 17.91           C
ATOM    144  CA  MET X 144      10.060  -3.589  13.275  1.00 23.30           C
ATOM    145  CA  VAL X 145       8.278  -2.732  16.098  1.00 30.36           C
ATOM    146  CA  SER X 146       5.295  -2.393  14.393  1.00 49.83           C
END
ATOM      1  CA  GLU X   1      27.846   5.520  42.851  1.00 54.51           C
ATOM      2  CA  GLN X   2      26.203   6.429  40.665  1.00 43.98           C
ATOM      3  CA  LEU X   3      26.754   9.595  39.828  1.00 29.51           C
ATOM      4  CA  THR X   4      28.858  12.178  40.212  1.00 23.38           C
ATOM      5  CA  GLU X   5      27.912  15.431  41.060  1.00 23.41           C
ATOM      6  CA  GLU X   6      28.881  16.465  37.895  1.00 18.74           C
ATOM      7  CA  GLN X   7      26.790  14.174  36.264  1.00 15.79           C
ATOM      8  CA  ILE X   8      23.977  15.296  38.075  0.60 16.16           C
ATOM      9  CA  ALA X   9      24.637  18.697  37.280  1.00 15.86           C
ATOM     10  CA  GLU X  10      24.564  17.775  33.848  0.44 14.66           C
ATOM     11  CA  PHE X  11      21.365  16.231  34.145  0.74 12.86           C
ATOM     12  CA  LYS X  12      19.999  19.112  35.886  0.60 10.51           C
ATOM     13  CA  GLU X  13      20.812  21.329  33.163  1.00 11.86           C
ATOM     14  CA  ALA X  14      18.941  19.225  30.855  1.00 11.89           C
ATOM     15  CA  PHE X  15      16.032  19.186  33.086  1.00  8.45           C
ATOM     16  CA  ALA X  16      16.027  22.839  33.292  1.00  9.18           C
ATOM     17  CA  LEU X  17      15.369  23.169  29.716  1.00 11.42           C
ATOM     18  CA  PHE X  18      12.094  21.691  30.279  1.00  8.68           C
ATOM     19  CA  ASP X  19      11.284  23.171  33.559  1.00  7.43           C
ATOM     20  CA  LYS X  20      10.715  26.554  32.178  1.00 12.02           C
ATOM     21  CA  ASP X  21       9.484  28.038  35.232  1.00  9.95           C
ATOM     22  CA  GLY X  22      11.873  26.474  37.547  1.00  9.50           C
ATOM     23  CA  ASP X  23       9.380  25.080  39.802  1.00  8.33           C
ATOM     24  CA  GLY X  24      10.949  21.784  40.107  1.00  7.50           C
ATOM     25  CA  THR X  25       8.473  20.073  38.030  1.00  7.23           C
ATOM     26  CA  ILE X  26       7.753  19.462  34.480  1.00  7.78           C
ATOM     27  CA  THR X  27       4.214  19.816  33.438  1.00  9.03           C
ATOM     28  CA  THR X  28       2.416  18.518  30.536  1.00 11.81           C
ATOM     29  CA  LYS X  29       2.521  21.907  29.157  1.00 14.05           C
ATOM     30  CA  GLU X  30       6.185  22.082  29.448  1.00  9.87           C
ATOM     31  CA  LEU X  31       6.725  18.802  28.103  1.00  9.76           C
ATOM     32  CA  GLY X  32       4.672  19.903  25.243  1.00  9.58           C
ATOM     33  CA  THR X  33       6.834  22.729  24.671  1.00  9.32           C
ATOM     34  CA  VAL X  34       9.664  20.557  24.387  1.00  9.59           C
ATOM     35  CA  MET X  35       8.140  18.251  22.117  0.61  9.67           C
ATOM     36  CA  ARG X  36       6.933  20.847  20.001  1.00  8.72           C
ATOM     37  CA  SER X  37      10.328  21.974  19.739  1.00 12.32           C
ATOM     38  CA  LEU X  38      11.087  18.759  18.537  0.53 15.72           C
ATOM     39  CA  GLY X  39       8.547  18.694  15.966  1.00 12.21           C
ATOM     40  CA  GLN X  40       5.819  17.011  17.482  1.00 10.24           C
ATOM     41  CA  ASN X  41       2.775  18.514  18.437  1.00  7.42           C
ATOM     42  CA  PRO X  42       1.144  16.397  20.737  0.63  8.37           C
ATOM     43  CA  THR X  43      -2.084  17.014  22.015  1.00  9.95           C
ATOM     44  CA  GLU X  44      -2.780  17.529  25.468  1.00 10.91           C
ATOM     45  CA  ALA X  45      -4.115  14.180  25.736  1.00 11.63           C
ATOM     46  CA  GLU X  46      -1.085  12.757  24.519  1.00  9.34           C
ATOM     47  CA  LEU X  47       0.944  14.687  26.812  1.00  8.88           C
ATOM     48  CA  GLN X  48      -1.002  13.500  29.636  1.00  9.62           C
ATOM     49  CA  ASP X  49      -0.416  10.077  28.838  1.00 10.37           C
ATOM     50  CA  MET X  50       3.152  10.701  28.770  1.00 10.93           C
ATOM     51  CA  ILE X  51       3.205  12.181  32.119  0.52  9.63           C
ATOM     52  CA  ASN X  52       1.152   9.556  33.484  1.00 10.19           C
ATOM     53  CA  GLU X  53       3.662   7.112  32.634  1.00 17.10           C
ATOM     54  CA  VAL X  54       6.170   8.912  34.569  0.44 15.60           C
ATOM     55  CA  ASP X  55       4.638  10.522  37.389  1.00 15.46           C
ATOM     56  CA  ALA X  56       4.983   8.153  40.021  1.00 13.59           C
ATOM     57  CA  ASP X  57       3.321   9.968  42.670  1.00 12.17           C
ATOM     58  CA  GLY X  58       0.514  11.180  40.645  1.00 16.07           C
ATOM     59  CA  ASN X  59       0.940  14.676  41.379  1.00 15.63           C
ATOM     60  CA  GLY X  60       0.556  15.560  37.898  1.00 11.82           C
ATOM     61  CA  THR X  61       3.998  16.582  37.217  1.00  8.43           C
ATOM     62  CA  ILE X  62       7.373  15.112  36.808  1.00  7.21           C
ATOM     63  CA  ASP X  63      10.031  15.860  39.283  1.00  7.73           C
ATOM     64  CA  PHE X  64      13.684  15.465  38.972  1.00  9.05           C
ATOM     65  CA  PRO X  65      13.960  12.017  40.309  1.00 11.62           C
ATOM     66  CA  GLU X  66      11.343  10.886  37.958  1.00  9.06           C
ATOM     67  CA  PHE X  67      13.083  12.571  35.179  0.59  9.62           C
ATOM     68  CA  LEU X  68      16.331  10.866  35.943  1.00 13.94           C
ATOM     69  CA  SER X  69      14.743   7.587  35.714  0.78 14.51           C
ATOM     70  CA  LEU X  70      13.051   8.248  32.452  0.53 12.64           C
ATOM     71  CA  MET X  71      15.972   9.871  30.898  0.67 14.57           C
ATOM     72  CA  ALA X  72      18.375   7.282  31.607  0.54 17.68           C
ATOM     73  CA  ARG X  73      16.111   4.946  29.920  0.51 16.59           C
ATOM     74  CA  LYS X  74      15.585   7.246  26.948  1.00 22.03           C
ATOM     75  CA  MET X  75      19.220   7.107  26.464  0.60 22.35           C
ATOM     76  CA  LYS X  76      19.146   3.493  26.097  1.00 25.50           C
ATOM     77  CA  GLU X  77      16.529   3.879  23.625  0.58 19.93           C
ATOM     78  CA  GLN X  78      18.516   6.256  21.704  1.00 18.67           C
ATOM     79  CA  ASP X  79      21.461   4.117  21.466  0.31 19.26           C
ATOM     80  CA  SER X  80      19.414   1.441  20.028  0.46 21.04           C
ATOM     81  CA  GLU X  81      18.037   3.614  17.482  0.56 18.44           C
ATOM     82  CA  GLU X  82      21.356   4.786  16.467  1.00 17.69           C
ATOM     83  CA  GLU X  83      22.339   1.380  15.726  1.00 21.94           C
ATOM     84  CA  LEU X  84      19.493   0.902  13.394  0.51 14.30           C
ATOM     85  CA  ILE X  85      20.152   3.973  11.636  1.00 13.46           C
ATOM     86  CA  GLU X  86      23.578   2.998  10.930  0.58 16.18           C
ATOM     87  CA  ALA X  87      22.558  -0.287   9.726  1.00 16.77           C
ATOM     88  CA  PHE X  88      20.140   1.167   7.404  1.00 12.77           C
ATOM     89  CA  LYS X  89      22.407   3.539   5.746  0.51 11.05           C
ATOM     90  CA  VAL X  90      24.731   0.879   4.965  0.54 12.30           C
ATOM     91  CA  PHE X  91      22.174  -1.212   3.378  0.61 11.45           C
ATOM     92  CA  ASP X  92      21.174   1.634   1.355  1.00 12.43           C
ATOM     93  CA  ARG X  93      24.248   1.633  -0.599  1.00 15.05           C
ATOM     94  CA  ASP X  94      23.387   4.223  -2.992  1.00 17.81           C
ATOM     95  CA  GLY X  95      21.799   6.460  -0.593  1.00 21.74           C
ATOM     96  CA  ASN X  96      18.628   6.795  -2.309  1.00 21.86           C
ATOM     97  CA  GLY X  97      16.646   6.113   0.655  1.00 18.47           C
ATOM     98  CA  LEU X  98      15.435   2.888  -0.528  1.00 13.28           C
ATOM     99  CA  ILE X  99      16.996  -0.331   0.042  0.90  9.81           C
ATOM    100  CA  SER X 100      16.617  -2.314  -3.006  1.00 10.27           C
ATOM    101  CA  ALA X 101      16.609  -5.882  -3.336  1.00 10.69           C
ATOM    102  CA  ALA X 102      19.887  -5.759  -4.893  1.00 11.64           C
ATOM    103  CA  GLU X 103      21.298  -3.819  -2.159  1.00  9.38           C
ATOM    104  CA  LEU X 104      19.853  -5.904   0.386  1.00  9.41           C
ATOM    105  CA  ARG X 105      21.169  -8.915  -1.095  1.00  9.65           C
ATOM    106  CA  HIS X 106      24.452  -7.487  -1.286  0.34 10.82           C
ATOM    107  CA  VAL X 107      24.645  -6.602   2.181  1.00 11.53           C
ATOM    108  CA  MET X 108      23.229  -9.728   3.354  1.00 10.52           C
ATOM    109  CA  THR X 109      25.904 -11.518   1.792  1.00 11.80           C
ATOM    110  CA  ASN X 110      28.217  -9.546   3.668  0.72 10.91           C
ATOM    111  CA  LEU X 111      26.424 -10.300   6.580  1.00 12.32           C
ATOM    112  CA  GLY X 112      27.089 -13.699   5.846  1.00 11.96           C
ATOM    113  CA  GLU X 113      23.983 -14.629   4.396  1.00 10.90           C
ATOM    114  CA  LYS X 114      23.913 -15.701   1.062  0.67 10.41           C
ATOM    115  CA  LEU X 115      20.468 -15.338   0.127  0.58  8.35           C
ATOM    116  CA  THR X 116      18.613 -15.807  -2.860  1.00  8.53           C
ATOM    117  CA  ASP X 117      16.645 -13.411  -4.635  1.00  8.68           C
ATOM    118  CA  ASP X 118      13.662 -15.202  -3.679  0.34  8.53           C
ATOM    119  CA  GLU X 119      14.560 -14.929  -0.204  1.00  9.37           C
ATOM    120  CA  VAL X 120      15.276 -11.440  -0.324  1.00  9.39           C
ATOM    121  CA  ASP X 121      12.232 -10.743  -2.099  1.00  9.65           C
ATOM    122  CA  GLU X 122      10.294 -12.244   0.539  1.00 10.75           C
ATOM    123  CA  MET X 123      11.993 -10.192   3.026  1.00 10.60           C
ATOM    124  CA  ILE X 124      11.103  -7.257   1.276  0.61 11.16           C
ATOM    125  CA  ARG X 125       7.650  -8.207   0.757  1.00 11.30           C
ATOM    126  CA  GLU X 126       7.259  -8.575   4.330  1.00 13.24           C
ATOM    127  CA  ALA X 127       8.233  -5.173   4.933  1.00 13.38           C
ATOM    128  CA  ASP X 128       6.983  -3.526   2.007  1.00 11.01           C
ATOM    129  CA  ILE X 129       3.971  -1.755   2.522  1.00 12.45           C
ATOM    130  CA  ASP X 130       3.800   0.491  -0.285  1.00 14.06           C
ATOM    131  CA  GLY X 131       4.719  -2.045  -2.639  1.00 14.95           C
ATOM    132  CA  ASP X 132       7.552  -0.417  -4.142  1.00 14.21           C
ATOM    133  CA  GLY X 133       9.744  -3.254  -3.867  1.00 12.69           C
ATOM    134  CA  HIS X 134      12.038  -1.407  -1.827  1.00 10.74           C
ATOM    135  CA  ILE X 135      12.445  -0.809   1.798  0.71  9.61           C
ATOM    136  CA  ASN X 136      12.397   2.587   3.003  1.00 10.65           C
ATOM    137  CA  TYR X 137      13.415   3.566   6.394  0.62 11.57           C
ATOM    138  CA  GLU X 138      10.097   3.526   7.821  1.00 12.62           C
ATOM    139  CA  GLU X 139       9.543   0.192   6.549  1.00 10.88           C
ATOM    140  CA  PHE X 140      12.702  -0.796   7.960  0.53 10.57           C
ATOM    141  CA  VAL X 141      11.913   0.382  11.278  1.00 13.02           C
ATOM    142  CA  ARG X 142       8.702  -1.222  11.369  0.48 16.92           C
ATOM    143  CA  MET X 143      10.105  -4.271  10.621  0.73 17.91           C
ATOM    144  CA  MET X 144      12.715  -3.988  12.991  1.00 23.30           C
ATOM    145  CA  VAL X 145      10.711  -3.221  15.697  1.00 30.36           C
ATOM    146  CA  SER X 146       8.021  -5.266  14.732  1.00 49.83           C
END
ATOM      1  CA  GLU X   1      29.819   5.367  34.611  1.00 54.51           C
ATOM      2  CA  GLN X   2      27.240   6.240  33.315  1.00 43.98           C
ATOM      3  CA  LEU X   3      27.196   9.433  32.179  1.00 29.51           C
ATOM      4  CA  THR X   4      29.197  12.045  31.485  1.00 23.38           C
ATOM      5  CA  GLU X   5      28.831  15.247  32.796  1.00 23.41           C
ATOM      6  CA  GLU X   6      27.977  16.376  29.591  1.00 18.74           C
ATOM      7  CA  GLN X   7      25.316  14.079  29.233  1.00 15.79           C
ATOM      8  CA  ILE X   8      23.887  15.131  32.226  0.60 16.16           C
ATOM      9  CA  ALA X   9      24.095  18.570  31.298  1.00 15.86           C
ATOM     10  CA  GLU X  10      22.282  17.750  28.347  0.44 14.66           C
ATOM     11  CA  PHE X  11      19.614  16.267  30.140  0.74 12.86           C
ATOM     12  CA  LYS X  12      19.435  19.116  32.342  0.60 10.51           C
ATOM     13  CA  GLU X  13      19.003  21.396  29.564  1.00 11.86           C
ATOM     14  CA  ALA X  14      16.139  19.488  28.352  1.00 11.89           C
ATOM     15  CA  PHE X  15      14.519  19.588  31.620  1.00  8.45           C
ATOM     16  CA  ALA X  16      15.010  23.205  31.802  1.00  9.18           C
ATOM     17  CA  LEU X  17      13.012  23.797  28.755  1.00 11.42           C
ATOM     18  CA  PHE X  18      10.056  22.726  30.575  1.00  8.68           C
ATOM     19  CA  ASP X  19      10.833  24.137  33.917  1.00  7.43           C
ATOM     20  CA  LYS X  20      10.384  27.663  32.826  1.00 12.02           C
ATOM     21  CA  ASP X  21      10.516  29.111  36.146  1.00  9.95           C
ATOM     22  CA  GLY X  22      13.212  27.022  37.533  1.00  9.50           C
ATOM     23  CA  ASP X  23      11.331  25.891  40.452  1.00  8.33           C
ATOM     24  CA  GLY X  24      12.259  22.350  40.216  1.00  7.50           C
ATOM     25  CA  THR X  25       8.970  21.226  39.049  1.00  7.23           C
ATOM     26  CA  ILE X  26       7.026  21.040  35.905  1.00  7.78           C
ATOM     27  CA  THR X  27       3.469  22.037  36.179  1.00  9.03           C
ATOM     28  CA  THR X  28       0.634  21.372  33.949  1.00 11.81           C
ATOM     29  CA  LYS X  29       0.821  24.920  32.990  1.00 14.05           C
ATOM     30  CA  GLU X  30       4.348  24.628  32.004  1.00  9.87           C
ATOM     31  CA  LEU X  31       3.829  21.563  30.151  1.00  9.76           C
ATOM     32  CA  GLY X  32       1.161  23.361  28.359  1.00  9.58           C
ATOM     33  CA  THR X  33       3.426  26.029  27.397  1.00  9.32           C
ATOM     34  CA  VAL X  34       5.584  23.636  25.839  1.00  9.59           C
ATOM     35  CA  MET X  35       3.018  21.924  23.986  0.61  9.67           C
ATOM     36  CA  ARG X  36       1.619  24.988  22.786  1.00  8.72           C
ATOM     37  CA  SER X  37       4.843  25.789  21.475  1.00 12.32           C
ATOM     38  CA  LEU X  38       4.611  22.762  19.664  0.53 15.72           C
ATOM     39  CA  GLY X  39       1.393  23.422  18.192  1.00 12.21           C
ATOM     40  CA  GLN X  40      -0.848  21.737  20.358  1.00 10.24           C
ATOM     41  CA  ASN X  41      -3.147  23.313  22.501  1.00  7.42           C
ATOM     42  CA  PRO X  42      -4.116  20.957  25.005  0.63  8.37           C
ATOM     43  CA  THR X  43      -6.588  21.568  27.470  1.00  9.95           C
ATOM     44  CA  GLU X  44      -5.934  21.574  31.013  1.00 10.91           C
ATOM     45  CA  ALA X  45      -7.586  18.314  31.296  1.00 11.63           C
ATOM     46  CA  GLU X  46      -5.405  16.834  28.844  1.00  9.34           C
ATOM     47  CA  LEU X  47      -2.442  18.212  30.494  1.00  8.88           C
ATOM     48  CA  GLN X  48      -3.441  16.742  33.688  1.00  9.62           C
ATOM     49  CA  ASP X  49      -3.674  13.411  32.278  1.00 10.37           C
ATOM     50  CA  MET X  50      -0.268  13.716  31.002  1.00 10.93           C
ATOM     51  CA  ILE X  51       1.116  14.660  34.318  0.52  9.63           C
ATOM     52  CA  ASN X  52      -0.766  12.049  36.011  1.00 10.19           C
ATOM     53  CA  GLU X  53       1.001   9.496  34.083  1.00 17.10           C
ATOM     54  CA  VAL X  54       4.231  10.724  35.321  0.44 15.60           C
ATOM     55  CA  ASP X  55       3.693  12.051  38.675  1.00 15.46           C
ATOM     56  CA  ALA X  56       4.401   9.311  40.911  1.00 13.59           C
ATOM     57  CA  ASP X  57       3.802  10.927  44.163  1.00 12.17           C
ATOM     58  CA  GLY X  58       0.737  12.696  43.118  1.00 16.07           C
ATOM     59  CA  ASN X  59       1.806  16.049  44.159  1.00 15.63           C
ATOM     60  CA  GLY X  60       0.644  17.457  40.998  1.00 11.82           C
ATOM     61  CA  THR X  61       3.891  18.225  39.454  1.00  8.43           C
ATOM     62  CA  ILE X  62       6.810  16.487  37.953  1.00  7.21           C
ATOM     63  CA  ASP X  63      10.065  16.750  39.717  1.00  7.73           C
ATOM     64  CA  PHE X  64      13.444  15.889  38.529  1.00  9.05           C
ATOM     65  CA  PRO X  65      13.540  12.427  39.851  1.00 11.62           C
ATOM     66  CA  GLU X  66      10.372  11.625  38.137  1.00  9.06           C
ATOM     67  CA  PHE X  67      11.690  13.042  35.008  0.59  9.62           C
ATOM     68  CA  LEU X  68      14.846  11.061  35.240  1.00 13.94           C
ATOM     69  CA  SER X  69      12.999   7.907  35.494  0.78 14.51           C
ATOM     70  CA  LEU X  70      10.901   8.442  32.485  0.53 12.64           C
ATOM     71  CA  MET X  71      13.693   9.785  30.506  0.67 14.57           C
ATOM     72  CA  ALA X  72      16.077   7.199  31.162  0.54 17.68           C
ATOM     73  CA  ARG X  73      13.673   4.766  29.867  0.51 16.59           C
ATOM     74  CA  LYS X  74      13.009   6.795  26.757  1.00 22.03           C
ATOM     75  CA  MET X  75      16.619   6.722  26.183  0.60 22.35           C
ATOM     76  CA  LYS X  76      16.716   3.095  26.181  1.00 25.50           C
ATOM     77  CA  GLU X  77      14.217   3.081  23.602  0.58 19.93           C
ATOM     78  CA  GLN X  78      16.102   5.443  21.592  1.00 18.67           C
ATOM     79  CA  ASP X  79      19.253   3.609  21.723  0.31 19.26           C
ATOM     80  CA  SER X  80      17.629   0.631  20.354  0.46 21.04           C
ATOM     81  CA  GLU X  81      16.280   2.436  17.528  0.56 18.44           C
ATOM     82  CA  GLU X  82      19.523   3.979  16.796  1.00 17.69           C
ATOM     83  CA  GLU X  83      21.051   0.715  16.416  1.00 21.94           C
ATOM     84  CA  LEU X  84      18.668  -0.312  13.743  0.51 14.30           C
ATOM     85  CA  ILE X  85      19.071   2.801  11.982  1.00 13.46           C
ATOM     86  CA  GLU X  86      22.674   2.444  11.783  0.58 16.18           C
ATOM     87  CA  ALA X  87      22.420  -0.982  10.509  1.00 16.77           C
ATOM     88  CA  PHE X  88      20.121   0.019   7.864  1.00 12.77           C
ATOM     89  CA  LYS X  89      22.061   2.885   6.583  0.51 11.05           C
ATOM     90  CA  VAL X  90      24.982   0.837   6.117  0.54 12.30           C
ATOM     91  CA  PHE X  91      23.209  -1.711   4.096  0.61 11.45           C
ATOM     92  CA  ASP X  92      21.817   0.908   2.050  1.00 12.43           C
ATOM     93  CA  ARG X  93      25.021   1.856   0.620  1.00 15.05           C
ATOM     94  CA  ASP X  94      23.860   4.310  -1.762  1.00 17.81           C
ATOM     95  CA  GLY X  95      21.394   5.892   0.406  1.00 21.74           C
ATOM     96  CA  ASN X  96      18.546   5.415  -1.801  1.00 21.86           C
ATOM     97  CA  GLY X  97      16.393   4.109   0.793  1.00 18.47           C
ATOM     98  CA  LEU X  98      16.265   0.728  -0.624  1.00 13.28           C
ATOM     99  CA  ILE X  99      18.520  -1.980   0.090  0.90  9.81           C
ATOM    100  CA  SER X 100      19.059  -3.805  -3.059  1.00 10.27           C
ATOM    101  CA  ALA X 101      20.096  -7.187  -3.557  1.00 10.69           C
ATOM    102  CA  ALA X 102      23.338  -6.044  -4.646  1.00 11.64           C
ATOM    103  CA  GLU X 103      23.826  -3.978  -1.656  1.00  9.38           C
ATOM    104  CA  LEU X 104      22.808  -6.552   0.579  1.00  9.41           C
ATOM    105  CA  ARG X 105      25.062  -8.923  -0.917  1.00  9.65           C
ATOM    106  CA  HIS X 106      27.791  -6.602  -0.668  0.34 10.82           C
ATOM    107  CA  VAL X 107      27.457  -5.940   2.867  1.00 11.53           C
ATOM    108  CA  MET X 108      26.886  -9.411   3.721  1.00 10.52           C
ATOM    109  CA  THR X 109      30.079 -10.270   2.337  1.00 11.80           C
ATOM    110  CA  ASN X 110      31.581  -7.818   4.549  0.72 10.91           C
ATOM    111  CA  LEU X 111      29.854  -9.242   7.247  1.00 12.32           C
ATOM    112  CA  GLY X 112      31.551 -12.269   6.433  1.00 11.96           C
ATOM    113  CA  GLU X 113      28.966 -13.968   4.581  1.00 10.90           C
ATOM    114  CA  LYS X 114      29.481 -14.780   1.185  0.67 10.41           C
ATOM    115  CA  LEU X 115      26.167 -15.373  -0.077  0.58  8.35           C
ATOM    116  CA  THR X 116      24.778 -16.223  -3.267  1.00  8.53           C
ATOM    117  CA  ASP X 117      22.392 -14.436  -5.140  1.00  8.68           C
ATOM    118  CA  ASP X 118      19.985 -17.036  -4.519  0.34  8.53           C
ATOM    119  CA  GLU X 119      20.501 -16.636  -0.961  1.00  9.37           C
ATOM    120  CA  VAL X 120      20.211 -13.097  -0.896  1.00  9.39           C
ATOM    121  CA  ASP X 121      17.253 -13.285  -2.933  1.00  9.65           C
ATOM    122  CA  GLU X 122      15.655 -15.370  -0.521  1.00 10.75           C
ATOM    123  CA  MET X 123      16.473 -12.974   2.173  1.00 10.60           C
ATOM    124  CA  ILE X 124      14.911 -10.382   0.422  0.61 11.16           C
ATOM    125  CA  ARG X 125      11.982 -12.319  -0.508  1.00 11.30           C
ATOM    126  CA  GLU X 126      11.356 -12.877   3.011  1.00 13.24           C
ATOM    127  CA  ALA X 127      11.208  -9.341   3.766  1.00 13.38           C
ATOM    128  CA  ASP X 128       9.869  -8.060   0.694  1.00 11.01           C
ATOM    129  CA  ILE X 129       6.449  -7.248   0.895  1.00 12.45           C
ATOM    130  CA  ASP X 130       5.890  -5.016  -1.834  1.00 14.06           C
ATOM    131  CA  GLY X 131       7.703  -7.079  -4.175  1.00 14.95           C
ATOM    132  CA  ASP X 132      10.053  -4.642  -5.340  1.00 14.21           C
ATOM    133  CA  GLY X 133      12.942  -6.694  -4.843  1.00 12.69           C
ATOM    134  CA  HIS X 134      14.335  -4.321  -2.493  1.00 10.74           C
ATOM    135  CA  ILE X 135      14.133  -3.751   1.168  0.71  9.61           C
ATOM    136  CA  ASN X 136      12.959  -0.552   2.396  1.00 10.65           C
ATOM    137  CA  TYR X 137      13.253   0.609   5.900  0.62 11.57           C
ATOM    138  CA  GLU X 138       9.960  -0.482   6.959  1.00 12.62           C
ATOM    139  CA  GLU X 139      10.586  -3.788   5.598  1.00 10.88           C
ATOM    140  CA  PHE X 140      13.725  -3.822   7.356  0.53 10.57           C
ATOM    141  CA  VAL X 141      12.219  -3.028  10.595  1.00 13.02           C
ATOM    142  CA  ARG X 142       9.670  -5.550  10.309  0.48 16.92           C
ATOM    143  CA  MET X 143      12.045  -8.011   9.671  0.73 17.91           C
ATOM    144  CA  MET X 144      14.161  -7.037  12.353  1.00 23.30           C
ATOM    145  CA  VAL X 145      11.691  -7.039  14.854  1.00 30.36           C
ATOM    146  CA  SER X 146       9.880  -9.743  13.529  1.00 49.83           C
END
ATOM      1  CA  GLU X   1      28.082   3.846  39.817  1.00 54.51           C
ATOM      2  CA  GLN X   2      25.512   5.524  37.658  1.00 43.98           C
ATOM      3  CA  LEU X   3      26.047   9.286  36.855  1.00 29.51           C
ATOM      4  CA  THR X   4      28.744  11.928  37.044  1.00 23.38           C
ATOM      5  CA  GLU X   5      28.161  15.371  38.616  1.00 23.41           C
ATOM      6  CA  GLU X   6      28.349  16.791  35.061  1.00 18.74           C
ATOM      7  CA  GLN X   7      25.681  14.424  33.759  1.00 15.79           C
ATOM      8  CA  ILE X   8      23.372  15.363  36.646  0.60 16.16           C
ATOM      9  CA  ALA X   9      24.015  19.061  36.069  1.00 15.86           C
ATOM     10  CA  GLU X  10      23.122  18.475  32.416  0.44 14.66           C
ATOM     11  CA  PHE X  11      19.929  16.705  33.351  0.74 12.86           C
ATOM     12  CA  LYS X  12      19.053  19.438  35.884  0.60 10.51           C
ATOM     13  CA  GLU X  13      19.439  22.114  33.214  1.00 11.86           C
ATOM     14  CA  ALA X  14      17.099  20.147  30.926  1.00 11.89           C
ATOM     15  CA  PHE X  15      14.561  19.733  33.754  1.00  8.45           C
ATOM     16  CA  ALA X  16      14.680  23.471  34.463  1.00  9.18           C
ATOM     17  CA  LEU X  17      13.518  24.285  30.935  1.00 11.42           C
ATOM     18  CA  PHE X  18      10.272  22.545  31.751  1.00  8.68           C
ATOM     19  CA  ASP X  19      10.007  23.579  35.422  1.00  7.43           C
ATOM     20  CA  LYS X  20       9.134  27.213  34.599  1.00 12.02           C
ATOM     21  CA  ASP X  21       8.310  28.191  38.138  1.00  9.95           C
ATOM     22  CA  GLY X  22      11.198  26.355  39.812  1.00  9.50           C
ATOM     23  CA  ASP X  23       9.009  24.342  42.185  1.00  8.33           C
ATOM     24  CA  GLY X  24      10.742  21.023  41.525  1.00  7.50           C
ATOM     25  CA  THR X  25       7.904  19.574  39.478  1.00  7.23           C
ATOM     26  CA  ILE X  26       6.737  19.603  35.863  1.00  7.78           C
ATOM     27  CA  THR X  27       2.959  20.018  35.489  1.00  9.03           C
ATOM     28  CA  THR X  28       0.762  19.373  32.470  1.00 11.81           C
ATOM     29  CA  LYS X  29       0.576  23.181  32.115  1.00 14.05           C
ATOM     30  CA  GLU X  30       4.372  23.528  32.031  1.00  9.87           C
ATOM     31  CA  LEU X  31       4.861  20.676  29.617  1.00  9.76           C
ATOM     32  CA  GLY X  32       2.256  22.434  27.444  1.00  9.58           C
ATOM     33  CA  THR X  33       4.166  25.719  27.589  1.00  9.32           C
ATOM     34  CA  VAL X  34       7.274  23.992  26.284  1.00  9.59           C
ATOM     35  CA  MET X  35       5.570  22.164  23.459  0.61  9.67           C
ATOM     36  CA  ARG X  36       3.705  25.289  22.437  1.00  8.72           C
ATOM     37  CA  SER X  37       7.073  27.044  22.176  1.00 12.32           C
ATOM     38  CA  LEU X  38       8.108  24.272  19.792  0.53 15.72           C
ATOM     39  CA  GLY X  39       5.033  24.604  17.530  1.00 12.21           C
ATOM     40  CA  GLN X  40       2.665  21.994  18.953  1.00 10.24           C
ATOM     41  CA  ASN X  41      -0.509  22.861  20.896  1.00  7.42           C
ATOM     42  CA  PRO X  42      -1.558  19.681  22.681  0.63  8.37           C
ATOM     43  CA  THR X  43      -4.814  19.486  24.556  1.00  9.95           C
ATOM     44  CA  GLU X  44      -5.032  18.894  28.284  1.00 10.91           C
ATOM     45  CA  ALA X  45      -5.938  15.226  27.606  1.00 11.63           C
ATOM     46  CA  GLU X  46      -2.856  14.730  25.465  1.00  9.34           C
ATOM     47  CA  LEU X  47      -0.645  16.436  28.055  1.00  8.88           C
ATOM     48  CA  GLN X  48      -2.073  14.230  30.808  1.00  9.62           C
ATOM     49  CA  ASP X  49      -1.241  11.098  28.893  1.00 10.37           C
ATOM     50  CA  MET X  50       2.327  12.345  28.470  1.00 10.93           C
ATOM     51  CA  ILE X  51       2.738  13.023  32.256  0.52  9.63           C
ATOM     52  CA  ASN X  52       1.037   9.747  33.144  1.00 10.19           C
ATOM     53  CA  GLU X  53       3.696   7.862  31.180  1.00 17.10           C
ATOM     54  CA  VAL X  54       6.430   9.500  33.307  0.44 15.60           C
ATOM     55  CA  ASP X  55       4.829  10.069  36.728  1.00 15.46           C
ATOM     56  CA  ALA X  56       5.864   7.051  38.728  1.00 13.59           C
ATOM     57  CA  ASP X  57       4.222   7.946  42.075  1.00 12.17           C
ATOM     58  CA  GLY X  58       0.936   9.142  40.515  1.00 16.07           C
ATOM     59  CA  ASN X  59       0.977  12.559  42.248  1.00 15.63           C
ATOM     60  CA  GLY X  60       0.175  14.255  38.930  1.00 11.82           C
ATOM     61  CA  THR X  61       3.553  15.875  38.251  1.00  8.43           C
ATOM     62  CA  ILE X  62       7.066  14.859  37.195  1.00  7.21           C
ATOM     63  CA  ASP X  63       9.921  15.411  39.658  1.00  7.73           C
ATOM     64  CA  PHE X  64      13.647  15.359  38.947  1.00  9.05           C
ATOM     65  CA  PRO X  65      14.165  11.685  39.868  1.00 11.62           C
ATOM     66  CA  GLU X  66      11.276  10.687  37.596  1.00  9.06           C
ATOM     67  CA  PHE X  67      12.703  12.847  34.797  0.59  9.62           C
ATOM     68  CA  LEU X  68      16.210  11.337  35.246  1.00 13.94           C
ATOM     69  CA  SER X  69      14.802   7.839  35.032  0.78 14.51           C
ATOM     70  CA  LEU X  70      12.760   8.446  31.818  0.53 12.64           C
ATOM     71  CA  MET X  71      15.526  10.473  30.130  0.67 14.57           C
ATOM     72  CA  ALA X  72      18.329   8.111  30.829  0.54 17.68           C
ATOM     73  CA  ARG X  73      16.166   5.366  29.320  0.51 16.59           C
ATOM     74  CA  LYS X  74      15.154   7.581  26.232  1.00 22.03           C
ATOM     75  CA  MET X  75      18.883   7.958  25.588  0.60 22.35           C
ATOM     76  CA  LYS X  76      19.337   4.211  25.530  1.00 25.50           C
ATOM     77  CA  GLU X  77      16.437   4.027  23.156  0.58 19.93           C
ATOM     78  CA  GLN X  78      17.976   6.685  20.949  1.00 18.67           C
ATOM     79  CA  ASP X  79      21.374   4.997  20.776  0.31 19.26           C
ATOM     80  CA  SER X  80      19.680   1.755  19.727  0.46 21.04           C
ATOM     81  CA  GLU X  81      17.683   3.511  17.060  0.56 18.44           C
ATOM     82  CA  GLU X  82      20.791   5.337  15.767  1.00 17.69           C
ATOM     83  CA  GLU X  83      22.505   2.017  15.249  1.00 21.94           C
ATOM     84  CA  LEU X  84      19.578   0.739  13.103  0.51 14.30           C
ATOM     85  CA  ILE X  85      19.422   3.969  11.181  1.00 13.46           C
ATOM     86  CA  GLU X  86      23.104   3.779  10.316  0.58 16.18           C
ATOM     87  CA  ALA X  87      22.802   0.134   9.296  1.00 16.77           C
ATOM     88  CA  PHE X  88      19.800   0.928   7.113  1.00 12.77           C
ATOM     89  CA  LYS X  89      21.373   3.918   5.272  0.51 11.05           C
ATOM     90  CA  VAL X  90      24.351   1.820   4.294  0.54 12.30           C
ATOM     91  CA  PHE X  91      22.161  -0.956   2.843  0.61 11.45           C
ATOM     92  CA  ASP X  92      20.177   1.724   1.062  1.00 12.43           C
ATOM     93  CA  ARG X  93      22.996   2.606  -1.332  1.00 15.05           C
ATOM     94  CA  ASP X  94      21.108   5.229  -3.364  1.00 17.81           C
ATOM     95  CA  GLY X  95      19.388   6.900  -0.370  1.00 21.74           C
ATOM     96  CA  ASN X  96      15.829   6.563  -1.673  1.00 21.86           C
ATOM     97  CA  GLY X  97      14.559   4.983   1.562  1.00 18.47           C
ATOM     98  CA  LEU X  98      14.089   1.512   0.015  1.00 13.28           C
ATOM     99  CA  ILE X  99      16.650  -1.278   0.100  0.90  9.81           C
ATOM    100  CA  SER X 100      16.403  -3.044  -3.273  1.00 10.27           C
ATOM    101  CA  ALA X 101      17.434  -6.569  -4.062  1.00 10.69           C
ATOM    102  CA  ALA X 102      20.433  -5.236  -5.987  1.00 11.64           C
ATOM    103  CA  GLU X 103      21.510  -3.064  -3.060  1.00  9.38           C
ATOM    104  CA  LEU X 104      21.096  -5.847  -0.549  1.00  9.41           C
ATOM    105  CA  ARG X 105      23.098  -8.248  -2.699  1.00  9.65           C
ATOM    106  CA  HIS X 106      25.806  -5.667  -3.215  0.34 10.82           C
ATOM    107  CA  VAL X 107      26.270  -4.966   0.495  1.00 11.53           C
ATOM    108  CA  MET X 108      26.020  -8.674   1.471  1.00 10.52           C
ATOM    109  CA  THR X 109      28.936  -9.445  -0.891  1.00 11.80           C
ATOM    110  CA  ASN X 110      31.000  -6.837   0.957  0.72 10.91           C
ATOM    111  CA  LEU X 111      29.944  -8.410   4.238  1.00 12.32           C
ATOM    112  CA  GLY X 112      31.500 -11.616   2.883  1.00 11.96           C
ATOM    113  CA  GLU X 113      28.364 -13.336   1.620  1.00 10.90           C
ATOM    114  CA  LYS X 114      28.135 -14.018  -2.090  0.67 10.41           C
ATOM    115  CA  LEU X 115      24.393 -14.677  -2.535  0.58  8.35           C
ATOM    116  CA  THR X 116      22.260 -15.421  -5.564  1.00  8.53           C
ATOM    117  CA  ASP X 117      19.237 -13.453  -6.713  1.00  8.68           C
ATOM    118  CA  ASP X 118      17.033 -16.316  -5.468  0.34  8.53           C
ATOM    119  CA  GLU X 119      18.615 -16.091  -1.993  1.00  9.37           C
ATOM    120  CA  VAL X 120      18.336 -12.335  -1.770  1.00  9.39           C
ATOM    121  CA  ASP X 121      14.768 -12.412  -3.032  1.00  9.65           C
ATOM    122  CA  GLU X 122      13.839 -14.826  -0.236  1.00 10.75           C
ATOM    123  CA  MET X 123      15.491 -12.493   2.347  1.00 10.60           C
ATOM    124  CA  ILE X 124      13.439  -9.620   1.122  0.61 11.16           C
ATOM    125  CA  ARG X 125      10.191 -11.625   0.942  1.00 11.30           C
ATOM    126  CA  GLU X 126      10.659 -12.579   4.613  1.00 13.24           C
ATOM    127  CA  ALA X 127      10.861  -8.922   5.648  1.00 13.38           C
ATOM    128  CA  ASP X 128       8.571  -7.343   3.047  1.00 11.01           C
ATOM    129  CA  ILE X 129       5.256  -6.203   4.494  1.00 12.45           C
ATOM    130  CA  ASP X 130       3.895  -3.773   1.876  1.00 14.06           C
ATOM    131  CA  GLY X 131       4.759  -6.168  -0.976  1.00 14.95           C
ATOM    132  CA  ASP X 132       6.844  -3.734  -3.053  1.00 14.21           C
ATOM    133  CA  GLY X 133       9.854  -6.105  -3.242  1.00 12.69           C
ATOM    134  CA  HIS X 134      11.975  -3.646  -1.340  1.00 10.74           C
ATOM    135  CA  ILE X 135      12.744  -3.153   2.385  0.71  9.61           C
ATOM    136  CA  ASN X 136      11.797   0.187   3.901  1.00 10.65           C
ATOM    137  CA  TYR X 137      13.079   1.334   7.330  0.62 11.57           C
ATOM    138  CA  GLU X 138      10.071   0.053   9.284  1.00 12.62           C
ATOM    139  CA  GLU X 139      10.391  -3.370   7.622  1.00 10.88           C
ATOM    140  CA  PHE X 140      14.111  -3.347   8.349  0.53 10.57           C
ATOM    141  CA  VAL X 141      13.639  -2.507  12.029  1.00 13.02           C
ATOM    142  CA  ARG X 142      10.907  -5.116  12.559  0.48 16.92           C
ATOM    143  CA  MET X 143      13.067  -7.772  11.072  0.73 17.91           C
ATOM    144  CA  MET X 144      16.175  -6.761  12.950  1.00 23.30           C
ATOM    145  CA  VAL X 145      14.513  -6.623  16.325  1.00 30.36           C
ATOM    146  CA  SER X 146      12.115  -9.536  15.673  1.00 49.83           C
END
