# Supplementary material for: Structural Transition States Explored With Minimalist Coarse Grained Models: Applications to Calmodulin
Source: Front Mol Biosci. 2019 Oct 15;6:104. doi: 10.3389/fmolb.2019.00104 (PMC6843051; doi:10.3389/fmolb.2019.00104)
Supplement: Supplementary file 2 [file Data_Sheet_2.ZIP › SI/MD_representative_trajectories/Energy_Atomistic/bbfrozen_closed2openT130.dat]

-4248.096797
-4156.327438
-4324.131931
-4223.841539
-4259.448614
-4258.684512
-4275.306644
-4380.073375
-4287.000717
-4398.761472
-4353.223948
-4398.47108
-4314.768164
-4284.764579
-4335.946463
-4359.301147
-4372.52175
-4283.710086
-4343.847992
-4449.788241
