# Supplementary material for: Structural Transition States Explored With Minimalist Coarse Grained Models: Applications to Calmodulin
Source: Front Mol Biosci. 2019 Oct 15;6:104. doi: 10.3389/fmolb.2019.00104 (PMC6843051; doi:10.3389/fmolb.2019.00104)
Supplement: Supplementary file 2 [file Data_Sheet_2.ZIP › SI/MD_representative_trajectories/Energy_Atomistic/bbfrozen_closed2openT300.dat]

-4294.849904
-4038.764579
-4049.145076
-1008.435229
-4089.963671
-4068.603011
-4091.05043
-3838.047562
-3788.987811
-3782.638623
-3651.80282
-3690.342256
-3549.609704
-3732.366635
-3815.126434
-3664.645793
-3580.37022
-3517.32457
-3597.918738
-4466.61305
