# Supplementary material for: Structural Transition States Explored With Minimalist Coarse Grained Models: Applications to Calmodulin
Source: Front Mol Biosci. 2019 Oct 15;6:104. doi: 10.3389/fmolb.2019.00104 (PMC6843051; doi:10.3389/fmolb.2019.00104)
Supplement: Supplementary file 2 [file Data_Sheet_2.ZIP › SI/MD_representative_trajectories/Energy_Atomistic/bbfrozen_open2closedT130.dat]

-4448.601099
-3967.206262
-4061.081023
-4205.196702
-4105.231119
-3967.15392
-4014.65631
-4018.362811
-3965.233987
-3855.340105
-3945.933317
-3996.776291
-4045.726099
-4057.56262
-4018.321224
-4052.793738
-4051.367113
-4075.250956
-3963.832218
-4248.105641
