# Supplementary material for: Structural Transition States Explored With Minimalist Coarse Grained Models: Applications to Calmodulin
Source: Front Mol Biosci. 2019 Oct 15;6:104. doi: 10.3389/fmolb.2019.00104 (PMC6843051; doi:10.3389/fmolb.2019.00104)
Supplement: Supplementary file 2 [file Data_Sheet_2.ZIP › SI/MD_representative_trajectories/Energy_Atomistic/bbfrozen_open2closedT300.dat]

-4459.316205
-3908.608509
-3760.996415
-3601.64173
-3808.057361
-3534.842734
-3400.449809
-3519.386472
-3756.288002
-3825.846797
-3620.898662
-3733.289197
-3738.977294
-3781.300191
-3234.238767
-3743.366396
-3600.797562
-3876.322658
-3752.068595
-4247.229924
