# Supplementary material for: Structural Transition States Explored With Minimalist Coarse Grained Models: Applications to Calmodulin
Source: Front Mol Biosci. 2019 Oct 15;6:104. doi: 10.3389/fmolb.2019.00104 (PMC6843051; doi:10.3389/fmolb.2019.00104)
Supplement: Supplementary file 2 [file Data_Sheet_2.ZIP › SI/MD_representative_trajectories/open2closedT130g2_pp.pdb]

CRYST1   78.406   65.260  102.280  90.00  90.00  90.00 P 1           1
ATOM      1  CA  GLU X   1      28.082   3.846  39.819  1.00 54.51           C
ATOM      2  CA  GLN X   2      25.511   5.524  37.659  1.00 43.98           C
ATOM      3  CA  LEU X   3      26.046   9.287  36.856  1.00 29.51           C
ATOM      4  CA  THR X   4      28.743  11.929  37.046  1.00 23.38           C
ATOM      5  CA  GLU X   5      28.159  15.371  38.617  1.00 23.41           C
ATOM      6  CA  GLU X   6      28.347  16.791  35.062  1.00 18.74           C
ATOM      7  CA  GLN X   7      25.680  14.425  33.761  1.00 15.79           C
ATOM      8  CA  ILE X   8      23.371  15.363  36.648  0.60 16.16           C
ATOM      9  CA  ALA X   9      24.013  19.061  36.070  1.00 15.86           C
ATOM     10  CA  GLU X  10      23.121  18.476  32.418  0.44 14.66           C
ATOM     11  CA  PHE X  11      19.928  16.705  33.353  0.74 12.86           C
ATOM     12  CA  LYS X  12      19.051  19.438  35.885  0.60 10.51           C
ATOM     13  CA  GLU X  13      19.438  22.114  33.215  1.00 11.86           C
ATOM     14  CA  ALA X  14      17.098  20.147  30.927  1.00 11.89           C
ATOM     15  CA  PHE X  15      14.559  19.733  33.755  1.00  8.45           C
ATOM     16  CA  ALA X  16      14.678  23.471  34.464  1.00  9.18           C
ATOM     17  CA  LEU X  17      13.516  24.284  30.937  1.00 11.42           C
ATOM     18  CA  PHE X  18      10.270  22.544  31.752  1.00  8.68           C
ATOM     19  CA  ASP X  19      10.005  23.578  35.422  1.00  7.43           C
ATOM     20  CA  LYS X  20       9.132  27.212  34.599  1.00 12.02           C
ATOM     21  CA  ASP X  21       8.308  28.190  38.138  1.00  9.95           C
ATOM     22  CA  GLY X  22      11.195  26.354  39.813  1.00  9.50           C
ATOM     23  CA  ASP X  23       9.007  24.340  42.186  1.00  8.33           C
ATOM     24  CA  GLY X  24      10.740  21.022  41.526  1.00  7.50           C
ATOM     25  CA  THR X  25       7.902  19.573  39.479  1.00  7.23           C
ATOM     26  CA  ILE X  26       6.735  19.602  35.863  1.00  7.78           C
ATOM     27  CA  THR X  27       2.958  20.016  35.489  1.00  9.03           C
ATOM     28  CA  THR X  28       0.761  19.371  32.470  1.00 11.81           C
ATOM     29  CA  LYS X  29       0.575  23.179  32.115  1.00 14.05           C
ATOM     30  CA  GLU X  30       4.370  23.527  32.032  1.00  9.87           C
ATOM     31  CA  LEU X  31       4.860  20.675  29.618  1.00  9.76           C
ATOM     32  CA  GLY X  32       2.254  22.432  27.444  1.00  9.58           C
ATOM     33  CA  THR X  33       4.165  25.718  27.590  1.00  9.32           C
ATOM     34  CA  VAL X  34       7.272  23.991  26.285  1.00  9.59           C
ATOM     35  CA  MET X  35       5.569  22.163  23.459  0.61  9.67           C
ATOM     36  CA  ARG X  36       3.704  25.288  22.437  1.00  8.72           C
ATOM     37  CA  SER X  37       7.072  27.043  22.176  1.00 12.32           C
ATOM     38  CA  LEU X  38       8.107  24.271  19.793  0.53 15.72           C
ATOM     39  CA  GLY X  39       5.032  24.603  17.530  1.00 12.21           C
ATOM     40  CA  GLN X  40       2.664  21.993  18.953  1.00 10.24           C
ATOM     41  CA  ASN X  41      -0.510  22.859  20.896  1.00  7.42           C
ATOM     42  CA  PRO X  42      -1.559  19.680  22.681  0.63  8.37           C
ATOM     43  CA  THR X  43      -4.815  19.484  24.556  1.00  9.95           C
ATOM     44  CA  GLU X  44      -5.033  18.892  28.283  1.00 10.91           C
ATOM     45  CA  ALA X  45      -5.939  15.223  27.605  1.00 11.63           C
ATOM     46  CA  GLU X  46      -2.856  14.728  25.465  1.00  9.34           C
ATOM     47  CA  LEU X  47      -0.646  16.434  28.055  1.00  8.88           C
ATOM     48  CA  GLN X  48      -2.074  14.228  30.808  1.00  9.62           C
ATOM     49  CA  ASP X  49      -1.242  11.096  28.893  1.00 10.37           C
ATOM     50  CA  MET X  50       2.326  12.343  28.470  1.00 10.93           C
ATOM     51  CA  ILE X  51       2.737  13.021  32.256  0.52  9.63           C
ATOM     52  CA  ASN X  52       1.037   9.745  33.143  1.00 10.19           C
ATOM     53  CA  GLU X  53       3.696   7.860  31.180  1.00 17.10           C
ATOM     54  CA  VAL X  54       6.430   9.499  33.307  0.44 15.60           C
ATOM     55  CA  ASP X  55       4.829  10.068  36.728  1.00 15.46           C
ATOM     56  CA  ALA X  56       5.863   7.049  38.728  1.00 13.59           C
ATOM     57  CA  ASP X  57       4.221   7.944  42.075  1.00 12.17           C
ATOM     58  CA  GLY X  58       0.935   9.140  40.515  1.00 16.07           C
ATOM     59  CA  ASN X  59       0.976  12.557  42.248  1.00 15.63           C
ATOM     60  CA  GLY X  60       0.173  14.253  38.930  1.00 11.82           C
ATOM     61  CA  THR X  61       3.552  15.873  38.251  1.00  8.43           C
ATOM     62  CA  ILE X  62       7.064  14.857  37.195  1.00  7.21           C
ATOM     63  CA  ASP X  63       9.920  15.410  39.659  1.00  7.73           C
ATOM     64  CA  PHE X  64      13.646  15.358  38.948  1.00  9.05           C
ATOM     65  CA  PRO X  65      14.164  11.684  39.869  1.00 11.62           C
ATOM     66  CA  GLU X  66      11.275  10.686  37.596  1.00  9.06           C
ATOM     67  CA  PHE X  67      12.702  12.847  34.797  0.59  9.62           C
ATOM     68  CA  LEU X  68      16.209  11.337  35.246  1.00 13.94           C
ATOM     69  CA  SER X  69      14.801   7.838  35.032  0.78 14.51           C
ATOM     70  CA  LEU X  70      12.759   8.446  31.818  0.53 12.64           C
ATOM     71  CA  MET X  71      15.526  10.472  30.131  0.67 14.57           C
ATOM     72  CA  ALA X  72      18.329   8.111  30.829  0.54 17.68           C
ATOM     73  CA  ARG X  73      16.166   5.366  29.320  0.51 16.59           C
ATOM     74  CA  LYS X  74      15.154   7.581  26.233  1.00 22.03           C
ATOM     75  CA  MET X  75      18.883   7.958  25.588  0.60 22.35           C
ATOM     76  CA  LYS X  76      19.338   4.211  25.530  1.00 25.50           C
ATOM     77  CA  GLU X  77      16.438   4.027  23.157  0.58 19.93           C
ATOM     78  CA  GLN X  78      17.976   6.685  20.950  1.00 18.67           C
ATOM     79  CA  ASP X  79      21.374   4.998  20.777  0.31 19.26           C
ATOM     80  CA  SER X  80      19.681   1.755  19.727  0.46 21.04           C
ATOM     81  CA  GLU X  81      17.684   3.511  17.060  0.56 18.44           C
ATOM     82  CA  GLU X  82      20.792   5.338  15.768  1.00 17.69           C
ATOM     83  CA  GLU X  83      22.507   2.018  15.250  1.00 21.94           C
ATOM     84  CA  LEU X  84      19.580   0.740  13.103  0.51 14.30           C
ATOM     85  CA  ILE X  85      19.423   3.970  11.182  1.00 13.46           C
ATOM     86  CA  GLU X  86      23.106   3.781  10.317  0.58 16.18           C
ATOM     87  CA  ALA X  87      22.804   0.135   9.297  1.00 16.77           C
ATOM     88  CA  PHE X  88      19.802   0.929   7.113  1.00 12.77           C
ATOM     89  CA  LYS X  89      21.375   3.919   5.272  0.51 11.05           C
ATOM     90  CA  VAL X  90      24.353   1.822   4.295  0.54 12.30           C
ATOM     91  CA  PHE X  91      22.163  -0.954   2.844  0.61 11.45           C
ATOM     92  CA  ASP X  92      20.179   1.725   1.063  1.00 12.43           C
ATOM     93  CA  ARG X  93      22.998   2.608  -1.331  1.00 15.05           C
ATOM     94  CA  ASP X  94      21.110   5.231  -3.363  1.00 17.81           C
ATOM     95  CA  GLY X  95      19.390   6.901  -0.369  1.00 21.74           C
ATOM     96  CA  ASN X  96      15.831   6.564  -1.673  1.00 21.86           C
ATOM     97  CA  GLY X  97      14.561   4.984   1.562  1.00 18.47           C
ATOM     98  CA  LEU X  98      14.091   1.513   0.015  1.00 13.28           C
ATOM     99  CA  ILE X  99      16.653  -1.277   0.100  0.90  9.81           C
ATOM    100  CA  SER X 100      16.406  -3.043  -3.273  1.00 10.27           C
ATOM    101  CA  ALA X 101      17.437  -6.568  -4.062  1.00 10.69           C
ATOM    102  CA  ALA X 102      20.437  -5.234  -5.986  1.00 11.64           C
ATOM    103  CA  GLU X 103      21.513  -3.062  -3.059  1.00  9.38           C
ATOM    104  CA  LEU X 104      21.099  -5.846  -0.549  1.00  9.41           C
ATOM    105  CA  ARG X 105      23.101  -8.246  -2.698  1.00  9.65           C
ATOM    106  CA  HIS X 106      25.810  -5.665  -3.215  0.34 10.82           C
ATOM    107  CA  VAL X 107      26.273  -4.964   0.495  1.00 11.53           C
ATOM    108  CA  MET X 108      26.023  -8.672   1.472  1.00 10.52           C
ATOM    109  CA  THR X 109      28.940  -9.443  -0.890  1.00 11.80           C
ATOM    110  CA  ASN X 110      31.003  -6.835   0.958  0.72 10.91           C
ATOM    111  CA  LEU X 111      29.947  -8.408   4.239  1.00 12.32           C
ATOM    112  CA  GLY X 112      31.504 -11.613   2.883  1.00 11.96           C
ATOM    113  CA  GLU X 113      28.367 -13.334   1.620  1.00 10.90           C
ATOM    114  CA  LYS X 114      28.139 -14.016  -2.090  0.67 10.41           C
ATOM    115  CA  LEU X 115      24.397 -14.676  -2.535  0.58  8.35           C
ATOM    116  CA  THR X 116      22.264 -15.419  -5.564  1.00  8.53           C
ATOM    117  CA  ASP X 117      19.241 -13.451  -6.713  1.00  8.68           C
ATOM    118  CA  ASP X 118      17.038 -16.315  -5.468  0.34  8.53           C
ATOM    119  CA  GLU X 119      18.619 -16.090  -1.993  1.00  9.37           C
ATOM    120  CA  VAL X 120      18.340 -12.334  -1.770  1.00  9.39           C
ATOM    121  CA  ASP X 121      14.772 -12.411  -3.033  1.00  9.65           C
ATOM    122  CA  GLU X 122      13.843 -14.825  -0.236  1.00 10.75           C
ATOM    123  CA  MET X 123      15.494 -12.492   2.346  1.00 10.60           C
ATOM    124  CA  ILE X 124      13.442  -9.619   1.122  0.61 11.16           C
ATOM    125  CA  ARG X 125      10.195 -11.625   0.942  1.00 11.30           C
ATOM    126  CA  GLU X 126      10.663 -12.578   4.612  1.00 13.24           C
ATOM    127  CA  ALA X 127      10.864  -8.921   5.648  1.00 13.38           C
ATOM    128  CA  ASP X 128       8.574  -7.343   3.046  1.00 11.01           C
ATOM    129  CA  ILE X 129       5.259  -6.203   4.493  1.00 12.45           C
ATOM    130  CA  ASP X 130       3.898  -3.774   1.876  1.00 14.06           C
ATOM    131  CA  GLY X 131       4.762  -6.169  -0.977  1.00 14.95           C
ATOM    132  CA  ASP X 132       6.847  -3.734  -3.053  1.00 14.21           C
ATOM    133  CA  GLY X 133       9.857  -6.104  -3.242  1.00 12.69           C
ATOM    134  CA  HIS X 134      11.978  -3.646  -1.340  1.00 10.74           C
ATOM    135  CA  ILE X 135      12.747  -3.152   2.385  0.71  9.61           C
ATOM    136  CA  ASN X 136      11.799   0.187   3.901  1.00 10.65           C
ATOM    137  CA  TYR X 137      13.081   1.334   7.330  0.62 11.57           C
ATOM    138  CA  GLU X 138      10.073   0.053   9.284  1.00 12.62           C
ATOM    139  CA  GLU X 139      10.393  -3.370   7.622  1.00 10.88           C
ATOM    140  CA  PHE X 140      14.113  -3.346   8.349  0.53 10.57           C
ATOM    141  CA  VAL X 141      13.641  -2.506  12.029  1.00 13.02           C
ATOM    142  CA  ARG X 142      10.909  -5.116  12.558  0.48 16.92           C
ATOM    143  CA  MET X 143      13.069  -7.772  11.072  0.73 17.91           C
ATOM    144  CA  MET X 144      16.178  -6.761  12.950  1.00 23.30           C
ATOM    145  CA  VAL X 145      14.516  -6.623  16.325  1.00 30.36           C
ATOM    146  CA  SER X 146      12.117  -9.536  15.673  1.00 49.83           C
END
ATOM      1  CA  GLU X   1      26.122   2.424  37.144  1.00 54.51           C
ATOM      2  CA  GLN X   2      27.046   5.389  36.758  1.00 43.98           C
ATOM      3  CA  LEU X   3      26.247   8.724  36.155  1.00 29.51           C
ATOM      4  CA  THR X   4      28.778  11.285  35.331  1.00 23.38           C
ATOM      5  CA  GLU X   5      28.868  14.788  36.632  1.00 23.41           C
ATOM      6  CA  GLU X   6      28.509  16.249  33.184  1.00 18.74           C
ATOM      7  CA  GLN X   7      25.613  13.945  32.594  1.00 15.79           C
ATOM      8  CA  ILE X   8      24.089  15.115  35.798  0.60 16.16           C
ATOM      9  CA  ALA X   9      24.801  18.722  34.798  1.00 15.86           C
ATOM     10  CA  GLU X  10      23.107  18.155  31.516  0.44 14.66           C
ATOM     11  CA  PHE X  11      20.028  16.712  33.140  0.74 12.86           C
ATOM     12  CA  LYS X  12      19.845  19.620  35.550  0.60 10.51           C
ATOM     13  CA  GLU X  13      19.953  22.181  32.771  1.00 11.86           C
ATOM     14  CA  ALA X  14      17.236  20.356  30.884  1.00 11.89           C
ATOM     15  CA  PHE X  15      15.094  19.877  33.956  1.00  8.45           C
ATOM     16  CA  ALA X  16      15.321  23.554  34.718  1.00  9.18           C
ATOM     17  CA  LEU X  17      14.262  24.462  31.213  1.00 11.42           C
ATOM     18  CA  PHE X  18      10.994  22.730  31.934  1.00  8.68           C
ATOM     19  CA  ASP X  19      10.661  23.782  35.558  1.00  7.43           C
ATOM     20  CA  LYS X  20      10.261  27.449  34.665  1.00 12.02           C
ATOM     21  CA  ASP X  21       9.332  28.790  38.073  1.00  9.95           C
ATOM     22  CA  GLY X  22      12.006  26.787  39.886  1.00  9.50           C
ATOM     23  CA  ASP X  23       9.598  25.126  42.260  1.00  8.33           C
ATOM     24  CA  GLY X  24      11.192  21.754  41.841  1.00  7.50           C
ATOM     25  CA  THR X  25       8.301  20.281  39.882  1.00  7.23           C
ATOM     26  CA  ILE X  26       7.180  20.166  36.261  1.00  7.78           C
ATOM     27  CA  THR X  27       3.490  20.724  35.844  1.00  9.03           C
ATOM     28  CA  THR X  28       1.432  20.147  32.727  1.00 11.81           C
ATOM     29  CA  LYS X  29       1.504  23.900  32.136  1.00 14.05           C
ATOM     30  CA  GLU X  30       5.286  23.830  32.099  1.00  9.87           C
ATOM     31  CA  LEU X  31       5.588  20.729  29.978  1.00  9.76           C
ATOM     32  CA  GLY X  32       3.033  22.264  27.627  1.00  9.58           C
ATOM     33  CA  THR X  33       5.060  25.441  27.433  1.00  9.32           C
ATOM     34  CA  VAL X  34       8.089  23.477  26.286  1.00  9.59           C
ATOM     35  CA  MET X  35       6.234  21.340  23.791  0.61  9.67           C
ATOM     36  CA  ARG X  36       4.579  24.338  22.294  1.00  8.72           C
ATOM     37  CA  SER X  37       7.933  25.943  21.808  1.00 12.32           C
ATOM     38  CA  LEU X  38       8.824  22.937  19.745  0.53 15.72           C
ATOM     39  CA  GLY X  39       5.859  23.319  17.450  1.00 12.21           C
ATOM     40  CA  GLN X  40       3.213  21.184  19.100  1.00 10.24           C
ATOM     41  CA  ASN X  41      -0.124  21.764  20.666  1.00  7.42           C
ATOM     42  CA  PRO X  42      -0.887  19.088  23.157  0.63  8.37           C
ATOM     43  CA  THR X  43      -4.140  19.180  25.023  1.00  9.95           C
ATOM     44  CA  GLU X  44      -4.139  19.222  28.787  1.00 10.91           C
ATOM     45  CA  ALA X  45      -5.346  15.681  28.711  1.00 11.63           C
ATOM     46  CA  GLU X  46      -2.481  14.646  26.498  1.00  9.34           C
ATOM     47  CA  LEU X  47      -0.066  16.429  28.770  1.00  8.88           C
ATOM     48  CA  GLN X  48      -1.520  14.573  31.732  1.00  9.62           C
ATOM     49  CA  ASP X  49      -0.908  11.257  30.056  1.00 10.37           C
ATOM     50  CA  MET X  50       2.675  12.341  29.468  1.00 10.93           C
ATOM     51  CA  ILE X  51       3.129  13.141  33.136  0.52  9.63           C
ATOM     52  CA  ASN X  52       1.392   9.995  34.211  1.00 10.19           C
ATOM     53  CA  GLU X  53       4.115   7.986  32.576  1.00 17.10           C
ATOM     54  CA  VAL X  54       6.630   9.363  34.998  0.44 15.60           C
ATOM     55  CA  ASP X  55       4.459  10.262  37.887  1.00 15.46           C
ATOM     56  CA  ALA X  56       5.304   7.458  40.279  1.00 13.59           C
ATOM     57  CA  ASP X  57       3.659   8.913  43.352  1.00 12.17           C
ATOM     58  CA  GLY X  58       0.628   9.999  41.396  1.00 16.07           C
ATOM     59  CA  ASN X  59       0.688  13.587  42.618  1.00 15.63           C
ATOM     60  CA  GLY X  60       0.137  15.043  39.157  1.00 11.82           C
ATOM     61  CA  THR X  61       3.561  16.621  38.716  1.00  8.43           C
ATOM     62  CA  ILE X  62       7.125  15.479  37.992  1.00  7.21           C
ATOM     63  CA  ASP X  63       9.720  15.885  40.711  1.00  7.73           C
ATOM     64  CA  PHE X  64      13.465  15.799  40.253  1.00  9.05           C
ATOM     65  CA  PRO X  65      13.760  12.038  40.999  1.00 11.62           C
ATOM     66  CA  GLU X  66      10.805  11.330  38.738  1.00  9.06           C
ATOM     67  CA  PHE X  67      12.662  13.239  36.048  0.59  9.62           C
ATOM     68  CA  LEU X  68      15.719  11.147  36.664  1.00 13.94           C
ATOM     69  CA  SER X  69      13.600   8.125  36.077  0.78 14.51           C
ATOM     70  CA  LEU X  70      12.476   9.675  32.867  0.53 12.64           C
ATOM     71  CA  MET X  71      15.899   9.932  31.584  0.67 14.57           C
ATOM     72  CA  ALA X  72      16.568   6.531  32.582  0.54 17.68           C
ATOM     73  CA  ARG X  73      13.686   5.274  30.652  0.51 16.59           C
ATOM     74  CA  LYS X  74      14.078   7.583  27.781  1.00 22.03           C
ATOM     75  CA  MET X  75      17.726   8.067  27.784  0.60 22.35           C
ATOM     76  CA  LYS X  76      17.938   4.350  27.292  1.00 25.50           C
ATOM     77  CA  GLU X  77      15.159   2.904  25.346  0.58 19.93           C
ATOM     78  CA  GLN X  78      14.698   3.825  22.022  1.00 18.67           C
ATOM     79  CA  ASP X  79      17.156   3.899  19.554  0.31 19.26           C
ATOM     80  CA  SER X  80      15.518   2.077  17.052  0.46 21.04           C
ATOM     81  CA  GLU X  81      14.862   4.195  14.177  0.56 18.44           C
ATOM     82  CA  GLU X  82      16.123   7.191  12.767  1.00 17.69           C
ATOM     83  CA  GLU X  83      19.191   6.152  13.785  1.00 21.94           C
ATOM     84  CA  LEU X  84      18.964   3.072  12.312  0.51 14.30           C
ATOM     85  CA  ILE X  85      18.056   5.127   9.494  1.00 13.46           C
ATOM     86  CA  GLU X  86      21.413   6.429   9.317  0.58 16.18           C
ATOM     87  CA  ALA X  87      22.622   2.998   9.048  1.00 16.77           C
ATOM     88  CA  PHE X  88      20.125   2.127   6.521  1.00 12.77           C
ATOM     89  CA  LYS X  89      21.156   4.977   4.356  0.51 11.05           C
ATOM     90  CA  VAL X  90      24.312   3.090   3.669  0.54 12.30           C
ATOM     91  CA  PHE X  91      22.240   0.160   2.507  0.61 11.45           C
ATOM     92  CA  ASP X  92      19.782   2.347   0.755  1.00 12.43           C
ATOM     93  CA  ARG X  93      22.412   3.670  -1.503  1.00 15.05           C
ATOM     94  CA  ASP X  94      20.469   5.770  -3.880  1.00 17.81           C
ATOM     95  CA  GLY X  95      18.212   7.064  -1.204  1.00 21.74           C
ATOM     96  CA  ASN X  96      14.743   6.287  -2.319  1.00 21.86           C
ATOM     97  CA  GLY X  97      13.482   4.712   0.825  1.00 18.47           C
ATOM     98  CA  LEU X  98      13.856   1.217  -0.568  1.00 13.28           C
ATOM     99  CA  ILE X  99      16.719  -1.184  -0.253  0.90  9.81           C
ATOM    100  CA  SER X 100      16.905  -2.916  -3.567  1.00 10.27           C
ATOM    101  CA  ALA X 101      17.826  -6.517  -4.049  1.00 10.69           C
ATOM    102  CA  ALA X 102      21.185  -5.357  -5.399  1.00 11.64           C
ATOM    103  CA  GLU X 103      21.710  -2.901  -2.558  1.00  9.38           C
ATOM    104  CA  LEU X 104      20.985  -5.616  -0.022  1.00  9.41           C
ATOM    105  CA  ARG X 105      23.421  -7.834  -1.895  1.00  9.65           C
ATOM    106  CA  HIS X 106      26.024  -5.136  -1.519  0.34 10.82           C
ATOM    107  CA  VAL X 107      25.361  -4.805   2.179  1.00 11.53           C
ATOM    108  CA  MET X 108      25.599  -8.507   2.892  1.00 10.52           C
ATOM    109  CA  THR X 109      28.981  -8.644   1.252  1.00 11.80           C
ATOM    110  CA  ASN X 110      30.097  -5.825   3.432  0.72 10.91           C
ATOM    111  CA  LEU X 111      28.993  -7.715   6.448  1.00 12.32           C
ATOM    112  CA  GLY X 112      30.916 -10.701   5.432  1.00 11.96           C
ATOM    113  CA  GLU X 113      28.185 -12.876   3.997  1.00 10.90           C
ATOM    114  CA  LYS X 114      28.912 -13.597   0.396  0.67 10.41           C
ATOM    115  CA  LEU X 115      25.588 -15.150  -0.405  0.58  8.35           C
ATOM    116  CA  THR X 116      24.515 -16.159  -3.855  1.00  8.53           C
ATOM    117  CA  ASP X 117      22.342 -14.031  -6.022  1.00  8.68           C
ATOM    118  CA  ASP X 118      19.656 -16.615  -5.604  0.34  8.53           C
ATOM    119  CA  GLU X 119      19.926 -16.333  -1.907  1.00  9.37           C
ATOM    120  CA  VAL X 120      19.690 -12.555  -2.076  1.00  9.39           C
ATOM    121  CA  ASP X 121      16.307 -12.709  -3.748  1.00  9.65           C
ATOM    122  CA  GLU X 122      15.170 -15.319  -1.239  1.00 10.75           C
ATOM    123  CA  MET X 123      15.948 -12.906   1.545  1.00 10.60           C
ATOM    124  CA  ILE X 124      14.053 -10.108  -0.108  0.61 11.16           C
ATOM    125  CA  ARG X 125      10.875 -12.089  -0.580  1.00 11.30           C
ATOM    126  CA  GLU X 126      10.991 -13.070   3.064  1.00 13.24           C
ATOM    127  CA  ALA X 127      10.799  -9.492   4.271  1.00 13.38           C
ATOM    128  CA  ASP X 128       8.725  -8.168   1.409  1.00 11.01           C
ATOM    129  CA  ILE X 129       5.198  -7.856   2.613  1.00 12.45           C
ATOM    130  CA  ASP X 130       3.829  -5.151   0.336  1.00 14.06           C
ATOM    131  CA  GLY X 131       4.971  -6.839  -2.830  1.00 14.95           C
ATOM    132  CA  ASP X 132       7.108  -4.148  -4.442  1.00 14.21           C
ATOM    133  CA  GLY X 133      10.170  -6.376  -4.622  1.00 12.69           C
ATOM    134  CA  HIS X 134      12.098  -4.195  -2.249  1.00 10.74           C
ATOM    135  CA  ILE X 135      12.519  -3.675   1.477  0.71  9.61           C
ATOM    136  CA  ASN X 136      11.587  -0.375   3.018  1.00 10.65           C
ATOM    137  CA  TYR X 137      12.864   0.737   6.371  0.62 11.57           C
ATOM    138  CA  GLU X 138      10.029  -0.867   8.289  1.00 12.62           C
ATOM    139  CA  GLU X 139      10.445  -4.252   6.660  1.00 10.88           C
ATOM    140  CA  PHE X 140      14.109  -4.062   7.428  0.53 10.57           C
ATOM    141  CA  VAL X 141      13.399  -3.543  11.082  1.00 13.02           C
ATOM    142  CA  ARG X 142      11.050  -6.503  11.067  0.48 16.92           C
ATOM    143  CA  MET X 143      13.573  -8.656   9.342  0.73 17.91           C
ATOM    144  CA  MET X 144      16.041  -7.898  12.036  1.00 23.30           C
ATOM    145  CA  VAL X 145      13.640  -9.024  14.649  1.00 30.36           C
ATOM    146  CA  SER X 146      12.739 -12.333  13.315  1.00 49.83           C
END
ATOM      1  CA  GLU X   1      25.175   1.007  35.387  1.00 54.51           C
ATOM      2  CA  GLN X   2      27.086   3.990  35.694  1.00 43.98           C
ATOM      3  CA  LEU X   3      26.029   7.167  34.430  1.00 29.51           C
ATOM      4  CA  THR X   4      28.639   9.661  33.653  1.00 23.38           C
ATOM      5  CA  GLU X   5      28.764  13.095  34.985  1.00 23.41           C
ATOM      6  CA  GLU X   6      28.414  14.728  31.663  1.00 18.74           C
ATOM      7  CA  GLN X   7      25.394  12.612  31.095  1.00 15.79           C
ATOM      8  CA  ILE X   8      24.069  13.855  34.340  0.60 16.16           C
ATOM      9  CA  ALA X   9      24.935  17.359  33.239  1.00 15.86           C
ATOM     10  CA  GLU X  10      23.040  16.850  30.067  0.44 14.66           C
ATOM     11  CA  PHE X  11      19.975  15.663  31.923  0.74 12.86           C
ATOM     12  CA  LYS X  12      20.239  18.538  34.330  0.60 10.51           C
ATOM     13  CA  GLU X  13      20.245  20.951  31.455  1.00 11.86           C
ATOM     14  CA  ALA X  14      17.192  19.368  29.922  1.00 11.89           C
ATOM     15  CA  PHE X  15      15.406  19.211  33.236  1.00  8.45           C
ATOM     16  CA  ALA X  16      16.193  22.845  33.847  1.00  9.18           C
ATOM     17  CA  LEU X  17      14.716  23.850  30.512  1.00 11.42           C
ATOM     18  CA  PHE X  18      11.387  22.490  31.681  1.00  8.68           C
ATOM     19  CA  ASP X  19      11.645  23.671  35.255  1.00  7.43           C
ATOM     20  CA  LYS X  20      11.572  27.339  34.273  1.00 12.02           C
ATOM     21  CA  ASP X  21      11.162  28.789  37.721  1.00  9.95           C
ATOM     22  CA  GLY X  22      13.877  26.606  39.198  1.00  9.50           C
ATOM     23  CA  ASP X  23      11.852  25.309  42.102  1.00  8.33           C
ATOM     24  CA  GLY X  24      12.773  21.692  41.587  1.00  7.50           C
ATOM     25  CA  THR X  25       9.486  20.529  40.080  1.00  7.23           C
ATOM     26  CA  ILE X  26       7.961  20.541  36.621  1.00  7.78           C
ATOM     27  CA  THR X  27       4.292  21.271  36.488  1.00  9.03           C
ATOM     28  CA  THR X  28       1.950  20.690  33.597  1.00 11.81           C
ATOM     29  CA  LYS X  29       2.223  24.359  32.705  1.00 14.05           C
ATOM     30  CA  GLU X  30       5.955  24.009  32.308  1.00  9.87           C
ATOM     31  CA  LEU X  31       5.926  20.654  30.590  1.00  9.76           C
ATOM     32  CA  GLY X  32       3.435  22.051  28.142  1.00  9.58           C
ATOM     33  CA  THR X  33       5.555  25.103  27.553  1.00  9.32           C
ATOM     34  CA  VAL X  34       8.364  22.949  26.289  1.00  9.59           C
ATOM     35  CA  MET X  35       6.250  20.708  24.152  0.61  9.67           C
ATOM     36  CA  ARG X  36       4.533  23.607  22.594  1.00  8.72           C
ATOM     37  CA  SER X  37       7.769  25.233  21.666  1.00 12.32           C
ATOM     38  CA  LEU X  38       8.689  22.053  19.960  0.53 15.72           C
ATOM     39  CA  GLY X  39       5.693  22.081  17.774  1.00 12.21           C
ATOM     40  CA  GLN X  40       3.086  20.182  19.713  1.00 10.24           C
ATOM     41  CA  ASN X  41      -0.288  20.790  21.140  1.00  7.42           C
ATOM     42  CA  PRO X  42      -0.722  18.638  24.176  0.63  8.37           C
ATOM     43  CA  THR X  43      -3.838  19.131  26.212  1.00  9.95           C
ATOM     44  CA  GLU X  44      -3.550  19.804  29.889  1.00 10.91           C
ATOM     45  CA  ALA X  45      -4.994  16.402  30.573  1.00 11.63           C
ATOM     46  CA  GLU X  46      -2.487  14.752  28.298  1.00  9.34           C
ATOM     47  CA  LEU X  47       0.290  16.538  30.082  1.00  8.88           C
ATOM     48  CA  GLN X  48      -1.016  15.182  33.360  1.00  9.62           C
ATOM     49  CA  ASP X  49      -0.943  11.674  31.994  1.00 10.37           C
ATOM     50  CA  MET X  50       2.693  12.215  31.136  1.00 10.93           C
ATOM     51  CA  ILE X  51       3.466  13.219  34.671  0.52  9.63           C
ATOM     52  CA  ASN X  52       1.413  10.416  36.120  1.00 10.19           C
ATOM     53  CA  GLU X  53       3.518   7.792  34.401  1.00 17.10           C
ATOM     54  CA  VAL X  54       6.560   8.856  36.360  0.44 15.60           C
ATOM     55  CA  ASP X  55       5.128  10.501  39.441  1.00 15.46           C
ATOM     56  CA  ALA X  56       6.155   7.780  41.865  1.00 13.59           C
ATOM     57  CA  ASP X  57       5.103   9.740  44.906  1.00 12.17           C
ATOM     58  CA  GLY X  58       1.902  10.866  43.316  1.00 16.07           C
ATOM     59  CA  ASN X  59       2.235  14.565  44.025  1.00 15.63           C
ATOM     60  CA  GLY X  60       1.180  15.742  40.567  1.00 11.82           C
ATOM     61  CA  THR X  61       4.543  17.130  39.458  1.00  8.43           C
ATOM     62  CA  ILE X  62       7.898  15.824  38.182  1.00  7.21           C
ATOM     63  CA  ASP X  63      10.940  16.047  40.432  1.00  7.73           C
ATOM     64  CA  PHE X  64      14.549  15.423  39.410  1.00  9.05           C
ATOM     65  CA  PRO X  65      14.627  11.629  40.004  1.00 11.62           C
ATOM     66  CA  GLU X  66      11.244  11.228  38.366  1.00  9.06           C
ATOM     67  CA  PHE X  67      12.696  13.098  35.377  0.59  9.62           C
ATOM     68  CA  LEU X  68      15.529  10.631  35.130  1.00 13.94           C
ATOM     69  CA  SER X  69      12.917   7.904  35.112  0.78 14.51           C
ATOM     70  CA  LEU X  70      11.186   9.760  32.329  0.53 12.64           C
ATOM     71  CA  MET X  71      14.250   9.538  30.185  0.67 14.57           C
ATOM     72  CA  ALA X  72      14.418   5.868  30.861  0.54 17.68           C
ATOM     73  CA  ARG X  73      10.887   5.433  29.721  0.51 16.59           C
ATOM     74  CA  LYS X  74      10.802   7.932  26.990  1.00 22.03           C
ATOM     75  CA  MET X  75      14.269   8.260  25.887  0.60 22.35           C
ATOM     76  CA  LYS X  76      14.063   4.653  25.211  1.00 25.50           C
ATOM     77  CA  GLU X  77      10.890   2.988  24.372  0.58 19.93           C
ATOM     78  CA  GLN X  78       9.685   4.232  21.193  1.00 18.67           C
ATOM     79  CA  ASP X  79      11.718   5.125  18.207  0.31 19.26           C
ATOM     80  CA  SER X  80       9.855   4.808  14.990  0.46 21.04           C
ATOM     81  CA  GLU X  81      11.009   6.827  12.088  0.56 18.44           C
ATOM     82  CA  GLU X  82      13.571   9.296  11.000  1.00 17.69           C
ATOM     83  CA  GLU X  83      15.951   7.422  13.147  1.00 21.94           C
ATOM     84  CA  LEU X  84      15.225   3.993  11.850  0.51 14.30           C
ATOM     85  CA  ILE X  85      15.791   5.888   8.710  1.00 13.46           C
ATOM     86  CA  GLU X  86      19.343   6.337   9.718  0.58 16.18           C
ATOM     87  CA  ALA X  87      19.705   2.613  10.018  1.00 16.77           C
ATOM     88  CA  PHE X  88      17.983   2.063   6.741  1.00 12.77           C
ATOM     89  CA  LYS X  89      20.213   4.690   5.234  0.51 11.05           C
ATOM     90  CA  VAL X  90      23.136   2.363   5.747  0.54 12.30           C
ATOM     91  CA  PHE X  91      21.333  -0.302   3.770  0.61 11.45           C
ATOM     92  CA  ASP X  92      19.769   1.991   1.221  1.00 12.43           C
ATOM     93  CA  ARG X  93      23.080   3.314   0.087  1.00 15.05           C
ATOM     94  CA  ASP X  94      22.152   5.545  -2.767  1.00 17.81           C
ATOM     95  CA  GLY X  95      19.128   6.824  -0.959  1.00 21.74           C
ATOM     96  CA  ASN X  96      16.203   6.070  -3.180  1.00 21.86           C
ATOM     97  CA  GLY X  97      13.929   4.683  -0.536  1.00 18.47           C
ATOM     98  CA  LEU X  98      14.479   1.076  -1.566  1.00 13.28           C
ATOM     99  CA  ILE X  99      17.146  -1.386  -0.650  0.90  9.81           C
ATOM    100  CA  SER X 100      17.763  -3.403  -3.762  1.00 10.27           C
ATOM    101  CA  ALA X 101      19.183  -6.880  -3.736  1.00 10.69           C
ATOM    102  CA  ALA X 102      22.545  -5.407  -4.726  1.00 11.64           C
ATOM    103  CA  GLU X 103      22.591  -2.851  -1.918  1.00  9.38           C
ATOM    104  CA  LEU X 104      21.852  -5.605   0.554  1.00  9.41           C
ATOM    105  CA  ARG X 105      24.688  -7.525  -1.045  1.00  9.65           C
ATOM    106  CA  HIS X 106      26.905  -4.534  -0.360  0.34 10.82           C
ATOM    107  CA  VAL X 107      26.018  -4.399   3.302  1.00 11.53           C
ATOM    108  CA  MET X 108      26.662  -8.084   3.826  1.00 10.52           C
ATOM    109  CA  THR X 109      30.098  -7.744   2.347  1.00 11.80           C
ATOM    110  CA  ASN X 110      30.829  -4.752   4.494  0.72 10.91           C
ATOM    111  CA  LEU X 111      29.817  -6.622   7.559  1.00 12.32           C
ATOM    112  CA  GLY X 112      32.148  -9.450   6.775  1.00 11.96           C
ATOM    113  CA  GLU X 113      29.767 -12.054   5.517  1.00 10.90           C
ATOM    114  CA  LYS X 114      30.594 -12.819   1.965  0.67 10.41           C
ATOM    115  CA  LEU X 115      27.553 -14.896   1.284  0.58  8.35           C
ATOM    116  CA  THR X 116      26.639 -16.018  -2.190  1.00  8.53           C
ATOM    117  CA  ASP X 117      24.456 -14.038  -4.547  1.00  8.68           C
ATOM    118  CA  ASP X 118      21.801 -16.712  -4.184  0.34  8.53           C
ATOM    119  CA  GLU X 119      21.686 -16.161  -0.475  1.00  9.37           C
ATOM    120  CA  VAL X 120      21.211 -12.448  -1.010  1.00  9.39           C
ATOM    121  CA  ASP X 121      17.984 -13.030  -2.870  1.00  9.65           C
ATOM    122  CA  GLU X 122      16.832 -15.405  -0.168  1.00 10.75           C
ATOM    123  CA  MET X 123      16.967 -12.497   2.242  1.00 10.60           C
ATOM    124  CA  ILE X 124      15.155 -10.142  -0.070  0.61 11.16           C
ATOM    125  CA  ARG X 125      12.234 -12.459  -0.477  1.00 11.30           C
ATOM    126  CA  GLU X 126      12.063 -12.850   3.252  1.00 13.24           C
ATOM    127  CA  ALA X 127      11.424  -9.160   3.851  1.00 13.38           C
ATOM    128  CA  ASP X 128       9.670  -8.430   0.622  1.00 11.01           C
ATOM    129  CA  ILE X 129       6.035  -8.572   1.537  1.00 12.45           C
ATOM    130  CA  ASP X 130       4.625  -6.349  -1.172  1.00 14.06           C
ATOM    131  CA  GLY X 131       6.238  -8.182  -4.023  1.00 14.95           C
ATOM    132  CA  ASP X 132       8.289  -5.487  -5.677  1.00 14.21           C
ATOM    133  CA  GLY X 133      11.521  -7.360  -5.203  1.00 12.69           C
ATOM    134  CA  HIS X 134      12.910  -4.702  -2.915  1.00 10.74           C
ATOM    135  CA  ILE X 135      12.831  -3.594   0.682  0.71  9.61           C
ATOM    136  CA  ASN X 136      11.279  -0.249   1.468  1.00 10.65           C
ATOM    137  CA  TYR X 137      11.579   1.464   4.794  0.62 11.57           C
ATOM    138  CA  GLU X 138       8.615  -0.204   6.388  1.00 12.62           C
ATOM    139  CA  GLU X 139       9.632  -3.700   5.380  1.00 10.88           C
ATOM    140  CA  PHE X 140      12.986  -2.990   6.859  0.53 10.57           C
ATOM    141  CA  VAL X 141      11.432  -2.224  10.169  1.00 13.02           C
ATOM    142  CA  ARG X 142       9.484  -5.442  10.111  0.48 16.92           C
ATOM    143  CA  MET X 143      12.520  -7.406   9.203  0.73 17.91           C
ATOM    144  CA  MET X 144      14.192  -6.079  12.260  1.00 23.30           C
ATOM    145  CA  VAL X 145      11.426  -7.317  14.400  1.00 30.36           C
ATOM    146  CA  SER X 146      11.295 -10.889  13.362  1.00 49.83           C
END
ATOM      1  CA  GLU X   1      24.900   2.167  36.695  1.00 54.51           C
ATOM      2  CA  GLN X   2      27.225   4.979  36.559  1.00 43.98           C
ATOM      3  CA  LEU X   3      26.638   8.095  34.793  1.00 29.51           C
ATOM      4  CA  THR X   4      29.341  10.424  33.760  1.00 23.38           C
ATOM      5  CA  GLU X   5      29.310  14.089  34.411  1.00 23.41           C
ATOM      6  CA  GLU X   6      29.193  15.079  30.780  1.00 18.74           C
ATOM      7  CA  GLN X   7      26.240  12.789  30.386  1.00 15.79           C
ATOM      8  CA  ILE X   8      24.642  14.582  33.273  0.60 16.16           C
ATOM      9  CA  ALA X   9      25.422  17.909  31.569  1.00 15.86           C
ATOM     10  CA  GLU X  10      23.676  16.719  28.462  0.44 14.66           C
ATOM     11  CA  PHE X  11      20.639  15.683  30.461  0.74 12.86           C
ATOM     12  CA  LYS X  12      20.663  18.950  32.344  0.60 10.51           C
ATOM     13  CA  GLU X  13      20.430  20.904  29.122  1.00 11.86           C
ATOM     14  CA  ALA X  14      17.517  18.814  27.957  1.00 11.89           C
ATOM     15  CA  PHE X  15      15.815  19.058  31.335  1.00  8.45           C
ATOM     16  CA  ALA X  16      16.377  22.775  31.422  1.00  9.18           C
ATOM     17  CA  LEU X  17      14.462  23.168  28.187  1.00 11.42           C
ATOM     18  CA  PHE X  18      11.337  21.979  29.945  1.00  8.68           C
ATOM     19  CA  ASP X  19      12.059  23.522  33.314  1.00  7.43           C
ATOM     20  CA  LYS X  20      11.711  27.070  32.015  1.00 12.02           C
ATOM     21  CA  ASP X  21      11.842  28.731  35.386  1.00  9.95           C
ATOM     22  CA  GLY X  22      14.824  26.758  36.593  1.00  9.50           C
ATOM     23  CA  ASP X  23      13.314  25.557  39.828  1.00  8.33           C
ATOM     24  CA  GLY X  24      14.454  21.974  39.457  1.00  7.50           C
ATOM     25  CA  THR X  25      11.078  20.439  38.691  1.00  7.23           C
ATOM     26  CA  ILE X  26       8.994  20.060  35.550  1.00  7.78           C
ATOM     27  CA  THR X  27       5.315  20.467  36.133  1.00  9.03           C
ATOM     28  CA  THR X  28       2.454  19.818  33.747  1.00 11.81           C
ATOM     29  CA  LYS X  29       2.409  23.506  32.949  1.00 14.05           C
ATOM     30  CA  GLU X  30       5.991  23.320  31.799  1.00  9.87           C
ATOM     31  CA  LEU X  31       5.655  20.076  29.892  1.00  9.76           C
ATOM     32  CA  GLY X  32       2.565  21.463  28.204  1.00  9.58           C
ATOM     33  CA  THR X  33       4.377  24.675  27.375  1.00  9.32           C
ATOM     34  CA  VAL X  34       6.960  22.781  25.375  1.00  9.59           C
ATOM     35  CA  MET X  35       4.573  20.521  23.514  0.61  9.67           C
ATOM     36  CA  ARG X  36       2.381  23.405  22.594  1.00  8.72           C
ATOM     37  CA  SER X  37       5.301  25.255  21.132  1.00 12.32           C
ATOM     38  CA  LEU X  38       5.856  22.250  18.924  0.53 15.72           C
ATOM     39  CA  GLY X  39       2.340  22.329  17.635  1.00 12.21           C
ATOM     40  CA  GLN X  40       0.540  19.944  19.909  1.00 10.24           C
ATOM     41  CA  ASN X  41      -2.252  19.963  22.365  1.00  7.42           C
ATOM     42  CA  PRO X  42      -1.700  17.493  25.153  0.63  8.37           C
ATOM     43  CA  THR X  43      -4.433  17.601  27.692  1.00  9.95           C
ATOM     44  CA  GLU X  44      -3.665  18.273  31.317  1.00 10.91           C
ATOM     45  CA  ALA X  45      -4.588  14.719  32.135  1.00 11.63           C
ATOM     46  CA  GLU X  46      -2.280  13.290  29.498  1.00  9.34           C
ATOM     47  CA  LEU X  47       0.554  15.419  30.753  1.00  8.88           C
ATOM     48  CA  GLN X  48      -0.213  14.224  34.263  1.00  9.62           C
ATOM     49  CA  ASP X  49      -0.124  10.610  33.208  1.00 10.37           C
ATOM     50  CA  MET X  50       3.312  11.258  31.765  1.00 10.93           C
ATOM     51  CA  ILE X  51       4.504  12.509  35.100  0.52  9.63           C
ATOM     52  CA  ASN X  52       2.823   9.781  37.084  1.00 10.19           C
ATOM     53  CA  GLU X  53       4.802   7.099  35.253  1.00 17.10           C
ATOM     54  CA  VAL X  54       8.066   8.323  36.704  0.44 15.60           C
ATOM     55  CA  ASP X  55       7.159  10.207  39.856  1.00 15.46           C
ATOM     56  CA  ALA X  56       8.813   7.854  42.299  1.00 13.59           C
ATOM     57  CA  ASP X  57       8.445  10.139  45.281  1.00 12.17           C
ATOM     58  CA  GLY X  58       4.899  11.052  44.487  1.00 16.07           C
ATOM     59  CA  ASN X  59       4.996  14.818  44.728  1.00 15.63           C
ATOM     60  CA  GLY X  60       3.317  15.456  41.370  1.00 11.82           C
ATOM     61  CA  THR X  61       6.303  16.787  39.397  1.00  8.43           C
ATOM     62  CA  ILE X  62       9.444  15.517  37.615  1.00  7.21           C
ATOM     63  CA  ASP X  63      12.805  16.145  39.279  1.00  7.73           C
ATOM     64  CA  PHE X  64      16.220  15.508  37.725  1.00  9.05           C
ATOM     65  CA  PRO X  65      16.611  11.766  38.464  1.00 11.62           C
ATOM     66  CA  GLU X  66      12.957  11.206  37.567  1.00  9.06           C
ATOM     67  CA  PHE X  67      13.694  12.920  34.239  0.59  9.62           C
ATOM     68  CA  LEU X  68      16.573  10.561  33.594  1.00 13.94           C
ATOM     69  CA  SER X  69      14.164   7.742  34.308  0.78 14.51           C
ATOM     70  CA  LEU X  70      11.783   9.294  31.824  0.53 12.64           C
ATOM     71  CA  MET X  71      14.359   9.048  29.071  0.67 14.57           C
ATOM     72  CA  ALA X  72      14.873   5.425  29.861  0.54 17.68           C
ATOM     73  CA  ARG X  73      11.146   4.787  29.680  0.51 16.59           C
ATOM     74  CA  LYS X  74      10.127   7.089  26.935  1.00 22.03           C
ATOM     75  CA  MET X  75      13.297   7.287  24.994  0.60 22.35           C
ATOM     76  CA  LYS X  76      13.024   3.559  24.746  1.00 25.50           C
ATOM     77  CA  GLU X  77       9.701   1.814  24.892  0.58 19.93           C
ATOM     78  CA  GLN X  78       7.743   2.867  21.902  1.00 18.67           C
ATOM     79  CA  ASP X  79       9.365   3.496  18.516  0.31 19.26           C
ATOM     80  CA  SER X  80       7.182   2.864  15.539  0.46 21.04           C
ATOM     81  CA  GLU X  81       8.084   5.247  12.746  0.56 18.44           C
ATOM     82  CA  GLU X  82      10.415   8.141  11.972  1.00 17.69           C
ATOM     83  CA  GLU X  83      12.908   6.384  14.221  1.00 21.94           C
ATOM     84  CA  LEU X  84      12.728   3.086  12.422  0.51 14.30           C
ATOM     85  CA  ILE X  85      13.644   5.503   9.657  1.00 13.46           C
ATOM     86  CA  GLU X  86      16.890   6.011  11.527  0.58 16.18           C
ATOM     87  CA  ALA X  87      17.375   2.265  11.628  1.00 16.77           C
ATOM     88  CA  PHE X  88      16.656   2.107   7.934  1.00 12.77           C
ATOM     89  CA  LYS X  89      19.186   4.870   7.478  0.51 11.05           C
ATOM     90  CA  VAL X  90      21.837   2.371   8.508  0.54 12.30           C
ATOM     91  CA  PHE X  91      20.680   0.026   5.792  0.61 11.45           C
ATOM     92  CA  ASP X  92      20.009   2.696   3.200  1.00 12.43           C
ATOM     93  CA  ARG X  93      23.449   4.139   3.475  1.00 15.05           C
ATOM     94  CA  ASP X  94      23.290   6.778   0.809  1.00 17.81           C
ATOM     95  CA  GLY X  95      19.823   7.783   1.826  1.00 21.74           C
ATOM     96  CA  ASN X  96      17.792   7.352  -1.270  1.00 21.86           C
ATOM     97  CA  GLY X  97      14.845   5.662   0.332  1.00 18.47           C
ATOM     98  CA  LEU X  98      15.735   2.231  -0.979  1.00 13.28           C
ATOM     99  CA  ILE X  99      18.017  -0.429   0.356  0.90  9.81           C
ATOM    100  CA  SER X 100      19.509  -2.098  -2.635  1.00 10.27           C
ATOM    101  CA  ALA X 101      20.778  -5.624  -2.530  1.00 10.69           C
ATOM    102  CA  ALA X 102      24.301  -4.315  -2.465  1.00 11.64           C
ATOM    103  CA  GLU X 103      23.682  -2.041   0.494  1.00  9.38           C
ATOM    104  CA  LEU X 104      22.060  -4.906   2.290  1.00  9.41           C
ATOM    105  CA  ARG X 105      25.094  -6.967   1.435  1.00  9.65           C
ATOM    106  CA  HIS X 106      27.120  -4.340   3.175  0.34 10.82           C
ATOM    107  CA  VAL X 107      25.130  -4.474   6.328  1.00 11.53           C
ATOM    108  CA  MET X 108      25.332  -8.229   6.480  1.00 10.52           C
ATOM    109  CA  THR X 109      29.005  -8.062   6.055  1.00 11.80           C
ATOM    110  CA  ASN X 110      29.171  -5.572   8.831  0.72 10.91           C
ATOM    111  CA  LEU X 111      27.176  -7.806  10.999  1.00 12.32           C
ATOM    112  CA  GLY X 112      29.542 -10.643  10.434  1.00 11.96           C
ATOM    113  CA  GLU X 113      27.567 -12.744   8.119  1.00 10.90           C
ATOM    114  CA  LYS X 114      29.586 -13.076   5.023  0.67 10.41           C
ATOM    115  CA  LEU X 115      27.023 -14.845   3.032  0.58  8.35           C
ATOM    116  CA  THR X 116      27.319 -15.298  -0.650  1.00  8.53           C
ATOM    117  CA  ASP X 117      25.977 -12.821  -3.128  1.00  8.68           C
ATOM    118  CA  ASP X 118      23.328 -15.281  -4.118  0.34  8.53           C
ATOM    119  CA  GLU X 119      22.070 -15.587  -0.628  1.00  9.37           C
ATOM    120  CA  VAL X 120      21.772 -11.820  -0.422  1.00  9.39           C
ATOM    121  CA  ASP X 121      19.315 -11.690  -3.249  1.00  9.65           C
ATOM    122  CA  GLU X 122      17.231 -14.404  -1.710  1.00 10.75           C
ATOM    123  CA  MET X 123      16.807 -12.147   1.258  1.00 10.60           C
ATOM    124  CA  ILE X 124      15.840  -9.193  -0.852  0.61 11.16           C
ATOM    125  CA  ARG X 125      13.138 -11.073  -2.633  1.00 11.30           C
ATOM    126  CA  GLU X 126      11.839 -12.167   0.710  1.00 13.24           C
ATOM    127  CA  ALA X 127      11.184  -8.599   1.808  1.00 13.38           C
ATOM    128  CA  ASP X 128      10.458  -7.335  -1.649  1.00 11.01           C
ATOM    129  CA  ILE X 129       6.750  -7.197  -1.733  1.00 12.45           C
ATOM    130  CA  ASP X 130       6.281  -4.580  -4.393  1.00 14.06           C
ATOM    131  CA  GLY X 131       8.526  -6.098  -6.963  1.00 14.95           C
ATOM    132  CA  ASP X 132      11.038  -3.400  -7.648  1.00 14.21           C
ATOM    133  CA  GLY X 133      13.973  -5.428  -6.424  1.00 12.69           C
ATOM    134  CA  HIS X 134      14.611  -3.173  -3.488  1.00 10.74           C
ATOM    135  CA  ILE X 135      13.415  -2.605   0.032  0.71  9.61           C
ATOM    136  CA  ASN X 136      11.823   0.730   0.837  1.00 10.65           C
ATOM    137  CA  TYR X 137      10.999   1.796   4.352  0.62 11.57           C
ATOM    138  CA  GLU X 138       7.677   0.088   4.566  1.00 12.62           C
ATOM    139  CA  GLU X 139       9.031  -3.290   3.522  1.00 10.88           C
ATOM    140  CA  PHE X 140      11.683  -2.928   6.123  0.53 10.57           C
ATOM    141  CA  VAL X 141       9.076  -2.551   8.764  1.00 13.02           C
ATOM    142  CA  ARG X 142       7.258  -5.591   7.566  0.48 16.92           C
ATOM    143  CA  MET X 143      10.364  -7.641   7.466  0.73 17.91           C
ATOM    144  CA  MET X 144      10.823  -6.913  11.088  1.00 23.30           C
ATOM    145  CA  VAL X 145       7.429  -8.186  11.838  1.00 30.36           C
ATOM    146  CA  SER X 146       7.787 -11.530  10.248  1.00 49.83           C
END
ATOM      1  CA  GLU X   1      28.898   2.101  36.727  1.00 54.51           C
ATOM      2  CA  GLN X   2      30.070   5.361  36.111  1.00 43.98           C
ATOM      3  CA  LEU X   3      28.584   8.005  34.101  1.00 29.51           C
ATOM      4  CA  THR X   4      30.648  10.529  32.487  1.00 23.38           C
ATOM      5  CA  GLU X   5      30.105  14.178  32.769  1.00 23.41           C
ATOM      6  CA  GLU X   6      29.539  14.751  29.174  1.00 18.74           C
ATOM      7  CA  GLN X   7      26.971  12.082  29.258  1.00 15.79           C
ATOM      8  CA  ILE X   8      25.476  13.897  32.152  0.60 16.16           C
ATOM      9  CA  ALA X   9      25.687  17.114  30.185  1.00 15.86           C
ATOM     10  CA  GLU X  10      23.900  15.564  27.305  0.44 14.66           C
ATOM     11  CA  PHE X  11      21.088  14.438  29.495  0.74 12.86           C
ATOM     12  CA  LYS X  12      21.065  17.776  31.214  0.60 10.51           C
ATOM     13  CA  GLU X  13      20.653  19.585  27.959  1.00 11.86           C
ATOM     14  CA  ALA X  14      17.693  17.477  27.027  1.00 11.89           C
ATOM     15  CA  PHE X  15      16.201  17.896  30.474  1.00  8.45           C
ATOM     16  CA  ALA X  16      16.729  21.615  30.345  1.00  9.18           C
ATOM     17  CA  LEU X  17      14.668  21.932  27.194  1.00 11.42           C
ATOM     18  CA  PHE X  18      11.618  20.893  29.195  1.00  8.68           C
ATOM     19  CA  ASP X  19      12.602  22.644  32.385  1.00  7.43           C
ATOM     20  CA  LYS X  20      12.327  26.132  30.931  1.00 12.02           C
ATOM     21  CA  ASP X  21      12.628  28.020  34.186  1.00  9.95           C
ATOM     22  CA  GLY X  22      15.617  25.985  35.270  1.00  9.50           C
ATOM     23  CA  ASP X  23      14.440  25.121  38.731  1.00  8.33           C
ATOM     24  CA  GLY X  24      15.376  21.482  38.565  1.00  7.50           C
ATOM     25  CA  THR X  25      11.876  20.095  38.089  1.00  7.23           C
ATOM     26  CA  ILE X  26       9.575  19.641  35.115  1.00  7.78           C
ATOM     27  CA  THR X  27       5.952  20.428  35.765  1.00  9.03           C
ATOM     28  CA  THR X  28       2.887  19.664  33.683  1.00 11.81           C
ATOM     29  CA  LYS X  29       2.995  23.173  32.353  1.00 14.05           C
ATOM     30  CA  GLU X  30       6.511  22.584  31.109  1.00  9.87           C
ATOM     31  CA  LEU X  31       5.916  19.138  29.751  1.00  9.76           C
ATOM     32  CA  GLY X  32       2.819  20.384  27.978  1.00  9.58           C
ATOM     33  CA  THR X  33       4.708  23.278  26.574  1.00  9.32           C
ATOM     34  CA  VAL X  34       7.095  21.010  24.816  1.00  9.59           C
ATOM     35  CA  MET X  35       4.401  18.740  23.494  0.61  9.67           C
ATOM     36  CA  ARG X  36       2.318  21.520  22.230  1.00  8.72           C
ATOM     37  CA  SER X  37       5.203  22.978  20.400  1.00 12.32           C
ATOM     38  CA  LEU X  38       5.596  19.740  18.646  0.53 15.72           C
ATOM     39  CA  GLY X  39       2.028  19.652  17.494  1.00 12.21           C
ATOM     40  CA  GLN X  40       0.172  17.840  20.159  1.00 10.24           C
ATOM     41  CA  ASN X  41      -2.599  18.544  22.510  1.00  7.42           C
ATOM     42  CA  PRO X  42      -2.317  16.591  25.652  0.63  8.37           C
ATOM     43  CA  THR X  43      -4.826  17.528  28.271  1.00  9.95           C
ATOM     44  CA  GLU X  44      -3.637  18.622  31.649  1.00 10.91           C
ATOM     45  CA  ALA X  45      -4.646  15.279  33.020  1.00 11.63           C
ATOM     46  CA  GLU X  46      -2.731  13.336  30.411  1.00  9.34           C
ATOM     47  CA  LEU X  47       0.347  15.314  31.262  1.00  8.88           C
ATOM     48  CA  GLN X  48      -0.191  14.470  34.912  1.00  9.62           C
ATOM     49  CA  ASP X  49      -0.468  10.795  34.145  1.00 10.37           C
ATOM     50  CA  MET X  50       2.819  11.082  32.326  1.00 10.93           C
ATOM     51  CA  ILE X  51       4.459  12.450  35.386  0.52  9.63           C
ATOM     52  CA  ASN X  52       2.801   9.925  37.604  1.00 10.19           C
ATOM     53  CA  GLU X  53       4.555   7.121  35.781  1.00 17.10           C
ATOM     54  CA  VAL X  54       7.972   8.245  36.874  0.44 15.60           C
ATOM     55  CA  ASP X  55       7.255  10.310  39.955  1.00 15.46           C
ATOM     56  CA  ALA X  56       8.865   7.948  42.405  1.00 13.59           C
ATOM     57  CA  ASP X  57       8.927  10.388  45.282  1.00 12.17           C
ATOM     58  CA  GLY X  58       5.433  11.553  44.681  1.00 16.07           C
ATOM     59  CA  ASN X  59       6.097  15.264  44.605  1.00 15.63           C
ATOM     60  CA  GLY X  60       4.073  15.960  41.468  1.00 11.82           C
ATOM     61  CA  THR X  61       7.011  16.910  39.228  1.00  8.43           C
ATOM     62  CA  ILE X  62       9.855  15.193  37.335  1.00  7.21           C
ATOM     63  CA  ASP X  63      13.338  15.690  38.786  1.00  7.73           C
ATOM     64  CA  PHE X  64      16.598  14.793  37.049  1.00  9.05           C
ATOM     65  CA  PRO X  65      16.766  11.079  37.979  1.00 11.62           C
ATOM     66  CA  GLU X  66      13.051  10.755  37.259  1.00  9.06           C
ATOM     67  CA  PHE X  67      13.773  12.215  33.807  0.59  9.62           C
ATOM     68  CA  LEU X  68      16.399   9.592  33.105  1.00 13.94           C
ATOM     69  CA  SER X  69      13.744   7.024  33.906  0.78 14.51           C
ATOM     70  CA  LEU X  70      11.454   8.886  31.537  0.53 12.64           C
ATOM     71  CA  MET X  71      13.739   8.328  28.594  0.67 14.57           C
ATOM     72  CA  ALA X  72      13.873   4.657  29.367  0.54 17.68           C
ATOM     73  CA  ARG X  73      10.086   4.513  29.298  0.51 16.59           C
ATOM     74  CA  LYS X  74       9.319   6.943  26.591  1.00 22.03           C
ATOM     75  CA  MET X  75      12.506   6.844  24.661  0.60 22.35           C
ATOM     76  CA  LYS X  76      11.825   3.154  24.327  1.00 25.50           C
ATOM     77  CA  GLU X  77       8.364   1.688  24.352  0.58 19.93           C
ATOM     78  CA  GLN X  78       6.464   2.942  21.405  1.00 18.67           C
ATOM     79  CA  ASP X  79       8.102   3.662  18.076  0.31 19.26           C
ATOM     80  CA  SER X  80       6.008   3.055  15.050  0.46 21.04           C
ATOM     81  CA  GLU X  81       6.916   5.553  12.377  0.56 18.44           C
ATOM     82  CA  GLU X  82       9.084   8.570  11.739  1.00 17.69           C
ATOM     83  CA  GLU X  83      11.564   6.950  14.069  1.00 21.94           C
ATOM     84  CA  LEU X  84      11.680   3.717  12.193  0.51 14.30           C
ATOM     85  CA  ILE X  85      12.545   6.203   9.496  1.00 13.46           C
ATOM     86  CA  GLU X  86      15.625   7.019  11.529  0.58 16.18           C
ATOM     87  CA  ALA X  87      16.458   3.342  11.661  1.00 16.77           C
ATOM     88  CA  PHE X  88      15.894   3.100   7.932  1.00 12.77           C
ATOM     89  CA  LYS X  89      18.288   5.990   7.485  0.51 11.05           C
ATOM     90  CA  VAL X  90      20.983   3.747   8.905  0.54 12.30           C
ATOM     91  CA  PHE X  91      20.124   1.154   6.296  0.61 11.45           C
ATOM     92  CA  ASP X  92      19.675   3.559   3.402  1.00 12.43           C
ATOM     93  CA  ARG X  93      23.139   4.971   3.845  1.00 15.05           C
ATOM     94  CA  ASP X  94      23.395   7.248   0.877  1.00 17.81           C
ATOM     95  CA  GLY X  95      19.865   8.489   1.361  1.00 21.74           C
ATOM     96  CA  ASN X  96      18.208   7.802  -1.942  1.00 21.86           C
ATOM     97  CA  GLY X  97      15.169   6.074  -0.516  1.00 18.47           C
ATOM     98  CA  LEU X  98      16.362   2.587  -1.406  1.00 13.28           C
ATOM     99  CA  ILE X  99      18.368   0.056   0.517  0.90  9.81           C
ATOM    100  CA  SER X 100      20.613  -1.732  -1.906  1.00 10.27           C
ATOM    101  CA  ALA X 101      21.687  -5.287  -1.354  1.00 10.69           C
ATOM    102  CA  ALA X 102      25.125  -4.043  -0.328  1.00 11.64           C
ATOM    103  CA  GLU X 103      23.831  -1.541   2.197  1.00  9.38           C
ATOM    104  CA  LEU X 104      21.619  -4.196   3.674  1.00  9.41           C
ATOM    105  CA  ARG X 105      24.673  -6.397   3.950  1.00  9.65           C
ATOM    106  CA  HIS X 106      26.320  -3.643   5.957  0.34 10.82           C
ATOM    107  CA  VAL X 107      23.501  -3.408   8.454  1.00 11.53           C
ATOM    108  CA  MET X 108      23.455  -7.133   9.070  1.00 10.52           C
ATOM    109  CA  THR X 109      27.148  -7.111   9.804  1.00 11.80           C
ATOM    110  CA  ASN X 110      26.710  -4.246  12.175  0.72 10.91           C
ATOM    111  CA  LEU X 111      23.994  -6.071  13.981  1.00 12.32           C
ATOM    112  CA  GLY X 112      26.177  -9.097  14.431  1.00 11.96           C
ATOM    113  CA  GLU X 113      24.823 -11.427  11.801  1.00 10.90           C
ATOM    114  CA  LYS X 114      27.621 -12.188   9.402  0.67 10.41           C
ATOM    115  CA  LEU X 115      25.557 -13.834   6.717  0.58  8.35           C
ATOM    116  CA  THR X 116      26.895 -14.845   3.332  1.00  8.53           C
ATOM    117  CA  ASP X 117      26.500 -12.684   0.261  1.00  8.68           C
ATOM    118  CA  ASP X 118      24.157 -15.228  -1.228  0.34  8.53           C
ATOM    119  CA  GLU X 119      21.909 -14.989   1.765  1.00  9.37           C
ATOM    120  CA  VAL X 120      21.835 -11.230   1.466  1.00  9.39           C
ATOM    121  CA  ASP X 121      20.306 -11.447  -1.969  1.00  9.65           C
ATOM    122  CA  GLU X 122      17.772 -13.957  -0.759  1.00 10.75           C
ATOM    123  CA  MET X 123      16.614 -11.389   1.753  1.00 10.60           C
ATOM    124  CA  ILE X 124      16.306  -8.645  -0.796  0.61 11.16           C
ATOM    125  CA  ARG X 125      14.174 -10.663  -3.141  1.00 11.30           C
ATOM    126  CA  GLU X 126      12.018 -11.614  -0.194  1.00 13.24           C
ATOM    127  CA  ALA X 127      11.060  -8.035   0.632  1.00 13.38           C
ATOM    128  CA  ASP X 128      11.326  -6.735  -2.883  1.00 11.01           C
ATOM    129  CA  ILE X 129       7.821  -6.564  -4.105  1.00 12.45           C
ATOM    130  CA  ASP X 130       8.230  -3.987  -6.835  1.00 14.06           C
ATOM    131  CA  GLY X 131      11.049  -5.697  -8.618  1.00 14.95           C
ATOM    132  CA  ASP X 132      13.710  -3.015  -8.735  1.00 14.21           C
ATOM    133  CA  GLY X 133      16.148  -5.129  -6.812  1.00 12.69           C
ATOM    134  CA  HIS X 134      16.015  -2.899  -3.782  1.00 10.74           C
ATOM    135  CA  ILE X 135      13.944  -2.146  -0.697  0.71  9.61           C
ATOM    136  CA  ASN X 136      12.166   1.165  -0.303  1.00 10.65           C
ATOM    137  CA  TYR X 137      10.943   2.434   3.042  0.62 11.57           C
ATOM    138  CA  GLU X 138       7.590   0.729   2.947  1.00 12.62           C
ATOM    139  CA  GLU X 139       9.103  -2.650   2.144  1.00 10.88           C
ATOM    140  CA  PHE X 140      11.408  -2.141   5.056  0.53 10.57           C
ATOM    141  CA  VAL X 141       8.484  -1.874   7.368  1.00 13.02           C
ATOM    142  CA  ARG X 142       7.026  -5.039   5.965  0.48 16.92           C
ATOM    143  CA  MET X 143      10.236  -6.845   6.301  0.73 17.91           C
ATOM    144  CA  MET X 144      10.197  -5.953   9.943  1.00 23.30           C
ATOM    145  CA  VAL X 145       6.901  -7.531  10.414  1.00 30.36           C
ATOM    146  CA  SER X 146       7.749 -10.841   8.933  1.00 49.83           C
END
ATOM      1  CA  GLU X   1      29.227   1.421  35.925  1.00 54.51           C
ATOM      2  CA  GLN X   2      30.344   4.588  34.884  1.00 43.98           C
ATOM      3  CA  LEU X   3      28.592   6.641  32.469  1.00 29.51           C
ATOM      4  CA  THR X   4      30.622   8.825  30.344  1.00 23.38           C
ATOM      5  CA  GLU X   5      30.299  12.466  30.160  1.00 23.41           C
ATOM      6  CA  GLU X   6      29.301  12.538  26.593  1.00 18.74           C
ATOM      7  CA  GLN X   7      26.597  10.107  27.377  1.00 15.79           C
ATOM      8  CA  ILE X   8      25.528  12.419  30.060  0.60 16.16           C
ATOM      9  CA  ALA X   9      25.710  15.292  27.610  1.00 15.86           C
ATOM     10  CA  GLU X  10      23.459  13.506  25.234  0.44 14.66           C
ATOM     11  CA  PHE X  11      20.907  12.974  27.939  0.74 12.86           C
ATOM     12  CA  LYS X  12      21.266  16.543  29.017  0.60 10.51           C
ATOM     13  CA  GLU X  13      20.492  17.769  25.550  1.00 11.86           C
ATOM     14  CA  ALA X  14      17.388  15.662  25.336  1.00 11.89           C
ATOM     15  CA  PHE X  15      16.294  16.664  28.793  1.00  8.45           C
ATOM     16  CA  ALA X  16      16.853  20.283  27.965  1.00  9.18           C
ATOM     17  CA  LEU X  17      14.483  20.081  25.036  1.00 11.42           C
ATOM     18  CA  PHE X  18      11.724  19.272  27.488  1.00  8.68           C
ATOM     19  CA  ASP X  19      12.935  21.524  30.258  1.00  7.43           C
ATOM     20  CA  LYS X  20      12.316  24.721  28.344  1.00 12.02           C
ATOM     21  CA  ASP X  21      12.866  27.127  31.189  1.00  9.95           C
ATOM     22  CA  GLY X  22      16.073  25.445  32.279  1.00  9.50           C
ATOM     23  CA  ASP X  23      15.231  25.066  35.914  1.00  8.33           C
ATOM     24  CA  GLY X  24      16.239  21.454  36.138  1.00  7.50           C
ATOM     25  CA  THR X  25      12.737  20.020  36.301  1.00  7.23           C
ATOM     26  CA  ILE X  26      10.156  19.078  33.696  1.00  7.78           C
ATOM     27  CA  THR X  27       6.598  19.985  34.472  1.00  9.03           C
ATOM     28  CA  THR X  28       3.410  18.713  32.920  1.00 11.81           C
ATOM     29  CA  LYS X  29       3.292  21.844  30.840  1.00 14.05           C
ATOM     30  CA  GLU X  30       6.689  21.027  29.418  1.00  9.87           C
ATOM     31  CA  LEU X  31       6.181  17.339  28.943  1.00  9.76           C
ATOM     32  CA  GLY X  32       2.875  18.080  27.254  1.00  9.58           C
ATOM     33  CA  THR X  33       4.539  20.585  25.015  1.00  9.32           C
ATOM     34  CA  VAL X  34       6.827  17.935  23.655  1.00  9.59           C
ATOM     35  CA  MET X  35       4.134  15.370  23.198  0.61  9.67           C
ATOM     36  CA  ARG X  36       1.952  17.803  21.429  1.00  8.72           C
ATOM     37  CA  SER X  37       4.668  18.622  19.018  1.00 12.32           C
ATOM     38  CA  LEU X  38       4.871  14.981  18.246  0.53 15.72           C
ATOM     39  CA  GLY X  39       1.259  14.734  17.256  1.00 12.21           C
ATOM     40  CA  GLN X  40      -0.386  13.847  20.496  1.00 10.24           C
ATOM     41  CA  ASN X  41      -3.047  15.219  22.710  1.00  7.42           C
ATOM     42  CA  PRO X  42      -2.442  14.243  26.292  0.63  8.37           C
ATOM     43  CA  THR X  43      -4.722  15.754  28.859  1.00  9.95           C
ATOM     44  CA  GLU X  44      -3.239  17.404  31.875  1.00 10.91           C
ATOM     45  CA  ALA X  45      -4.324  14.526  33.980  1.00 11.63           C
ATOM     46  CA  GLU X  46      -2.679  11.993  31.743  1.00  9.34           C
ATOM     47  CA  LEU X  47       0.472  14.025  31.819  1.00  8.88           C
ATOM     48  CA  GLN X  48       0.417  13.928  35.587  1.00  9.62           C
ATOM     49  CA  ASP X  49       0.058  10.193  35.511  1.00 10.37           C
ATOM     50  CA  MET X  50       3.097  10.120  33.282  1.00 10.93           C
ATOM     51  CA  ILE X  51       5.061  12.055  35.809  0.52  9.63           C
ATOM     52  CA  ASN X  52       3.847   9.972  38.671  1.00 10.19           C
ATOM     53  CA  GLU X  53       5.332   6.869  37.141  1.00 17.10           C
ATOM     54  CA  VAL X  54       8.806   8.196  37.532  0.44 15.60           C
ATOM     55  CA  ASP X  55       8.474  10.764  40.259  1.00 15.46           C
ATOM     56  CA  ALA X  56      10.450   8.867  42.867  1.00 13.59           C
ATOM     57  CA  ASP X  57      10.776  11.747  45.263  1.00 12.17           C
ATOM     58  CA  GLY X  58       7.178  12.744  44.833  1.00 16.07           C
ATOM     59  CA  ASN X  59       7.685  16.404  44.067  1.00 15.63           C
ATOM     60  CA  GLY X  60       5.321  16.504  41.115  1.00 11.82           C
ATOM     61  CA  THR X  61       7.982  17.121  38.485  1.00  8.43           C
ATOM     62  CA  ILE X  62      10.672  15.122  36.670  1.00  7.21           C
ATOM     63  CA  ASP X  63      14.306  15.745  37.553  1.00  7.73           C
ATOM     64  CA  PHE X  64      17.307  14.484  35.611  1.00  9.05           C
ATOM     65  CA  PRO X  65      17.551  10.899  36.902  1.00 11.62           C
ATOM     66  CA  GLU X  66      13.780  10.544  36.661  1.00  9.06           C
ATOM     67  CA  PHE X  67      14.084  11.726  33.048  0.59  9.62           C
ATOM     68  CA  LEU X  68      16.531   8.976  32.255  1.00 13.94           C
ATOM     69  CA  SER X  69      13.860   6.606  33.477  0.78 14.51           C
ATOM     70  CA  LEU X  70      11.376   8.498  31.357  0.53 12.64           C
ATOM     71  CA  MET X  71      13.298   7.910  28.157  0.67 14.57           C
ATOM     72  CA  ALA X  72      13.282   4.219  28.779  0.54 17.68           C
ATOM     73  CA  ARG X  73       9.520   4.310  29.084  0.51 16.59           C
ATOM     74  CA  LYS X  74       8.672   6.989  26.612  1.00 22.03           C
ATOM     75  CA  MET X  75      11.563   6.745  24.293  0.60 22.35           C
ATOM     76  CA  LYS X  76      10.486   3.199  23.752  1.00 25.50           C
ATOM     77  CA  GLU X  77       6.947   2.071  24.050  0.58 19.93           C
ATOM     78  CA  GLN X  78       5.238   3.781  21.247  1.00 18.67           C
ATOM     79  CA  ASP X  79       7.018   4.501  18.019  0.31 19.26           C
ATOM     80  CA  SER X  80       5.005   4.247  14.884  0.46 21.04           C
ATOM     81  CA  GLU X  81       6.143   6.771  12.340  0.56 18.44           C
ATOM     82  CA  GLU X  82       8.504   9.699  11.992  1.00 17.69           C
ATOM     83  CA  GLU X  83      10.728   7.835  14.396  1.00 21.94           C
ATOM     84  CA  LEU X  84      10.850   4.681  12.399  0.51 14.30           C
ATOM     85  CA  ILE X  85      12.140   7.241   9.959  1.00 13.46           C
ATOM     86  CA  GLU X  86      14.985   7.770  12.386  0.58 16.18           C
ATOM     87  CA  ALA X  87      15.514   4.050  12.485  1.00 16.77           C
ATOM     88  CA  PHE X  88      15.605   3.871   8.708  1.00 12.77           C
ATOM     89  CA  LYS X  89      18.132   6.680   8.734  0.51 11.05           C
ATOM     90  CA  VAL X  90      20.426   4.383  10.676  0.54 12.30           C
ATOM     91  CA  PHE X  91      20.074   1.847   7.908  0.61 11.45           C
ATOM     92  CA  ASP X  92      20.278   4.342   5.079  1.00 12.43           C
ATOM     93  CA  ARG X  93      23.621   5.562   6.266  1.00 15.05           C
ATOM     94  CA  ASP X  94      24.683   7.883   3.532  1.00 17.81           C
ATOM     95  CA  GLY X  95      21.231   9.289   3.199  1.00 21.74           C
ATOM     96  CA  ASN X  96      20.362   8.638  -0.399  1.00 21.86           C
ATOM     97  CA  GLY X  97      16.875   7.321   0.122  1.00 18.47           C
ATOM     98  CA  LEU X  98      17.807   3.706  -0.421  1.00 13.28           C
ATOM     99  CA  ILE X  99      19.058   1.060   1.914  0.90  9.81           C
ATOM    100  CA  SER X 100      21.444  -0.996  -0.130  1.00 10.27           C
ATOM    101  CA  ALA X 101      22.110  -4.634   0.484  1.00 10.69           C
ATOM    102  CA  ALA X 102      25.494  -3.644   1.904  1.00 11.64           C
ATOM    103  CA  GLU X 103      24.087  -1.007   4.228  1.00  9.38           C
ATOM    104  CA  LEU X 104      21.615  -3.493   5.609  1.00  9.41           C
ATOM    105  CA  ARG X 105      24.539  -5.841   6.096  1.00  9.65           C
ATOM    106  CA  HIS X 106      26.251  -3.101   8.035  0.34 10.82           C
ATOM    107  CA  VAL X 107      23.333  -2.648  10.398  1.00 11.53           C
ATOM    108  CA  MET X 108      23.046  -6.329  11.120  1.00 10.52           C
ATOM    109  CA  THR X 109      26.691  -6.536  12.019  1.00 11.80           C
ATOM    110  CA  ASN X 110      26.352  -3.584  14.312  0.72 10.91           C
ATOM    111  CA  LEU X 111      23.497  -5.223  16.066  1.00 12.32           C
ATOM    112  CA  GLY X 112      25.493  -8.342  16.616  1.00 11.96           C
ATOM    113  CA  GLU X 113      24.045 -10.632  14.037  1.00 10.90           C
ATOM    114  CA  LYS X 114      26.745 -11.649  11.660  0.67 10.41           C
ATOM    115  CA  LEU X 115      24.529 -13.178   9.073  0.58  8.35           C
ATOM    116  CA  THR X 116      25.795 -14.447   5.774  1.00  8.53           C
ATOM    117  CA  ASP X 117      25.790 -12.385   2.624  1.00  8.68           C
ATOM    118  CA  ASP X 118      23.250 -14.705   1.103  0.34  8.53           C
ATOM    119  CA  GLU X 119      20.879 -14.050   3.949  1.00  9.37           C
ATOM    120  CA  VAL X 120      21.359 -10.332   3.505  1.00  9.39           C
ATOM    121  CA  ASP X 121      20.096 -10.532  -0.039  1.00  9.65           C
ATOM    122  CA  GLU X 122      17.170 -12.653   1.093  1.00 10.75           C
ATOM    123  CA  MET X 123      16.033  -9.775   3.257  1.00 10.60           C
ATOM    124  CA  ILE X 124      16.336  -7.276   0.460  0.61 11.16           C
ATOM    125  CA  ARG X 125      14.236  -9.271  -1.929  1.00 11.30           C
ATOM    126  CA  GLU X 126      11.630  -9.632   0.749  1.00 13.24           C
ATOM    127  CA  ALA X 127      11.048  -5.905   1.022  1.00 13.38           C
ATOM    128  CA  ASP X 128      11.920  -5.055  -2.523  1.00 11.01           C
ATOM    129  CA  ILE X 129       8.623  -4.683  -4.212  1.00 12.45           C
ATOM    130  CA  ASP X 130       9.682  -2.407  -6.998  1.00 14.06           C
ATOM    131  CA  GLY X 131      12.550  -4.434  -8.197  1.00 14.95           C
ATOM    132  CA  ASP X 132      15.386  -1.996  -7.882  1.00 14.21           C
ATOM    133  CA  GLY X 133      17.314  -4.221  -5.564  1.00 12.69           C
ATOM    134  CA  HIS X 134      17.044  -1.784  -2.725  1.00 10.74           C
ATOM    135  CA  ILE X 135      14.677  -0.680  -0.019  0.71  9.61           C
ATOM    136  CA  ASN X 136      13.361   2.834  -0.233  1.00 10.65           C
ATOM    137  CA  TYR X 137      11.497   4.460   2.586  0.62 11.57           C
ATOM    138  CA  GLU X 138       8.127   3.325   1.400  1.00 12.62           C
ATOM    139  CA  GLU X 139       9.126  -0.287   1.164  1.00 10.88           C
ATOM    140  CA  PHE X 140      10.455  -0.009   4.620  0.53 10.57           C
ATOM    141  CA  VAL X 141       7.121   1.070   5.853  1.00 13.02           C
ATOM    142  CA  ARG X 142       5.404  -1.761   4.079  0.48 16.92           C
ATOM    143  CA  MET X 143       7.763  -4.248   5.430  0.73 17.91           C
ATOM    144  CA  MET X 144       6.833  -3.158   8.845  1.00 23.30           C
ATOM    145  CA  VAL X 145       3.246  -3.742   8.129  1.00 30.36           C
ATOM    146  CA  SER X 146       3.292  -7.196   6.833  1.00 49.83           C
END
ATOM      1  CA  GLU X   1      25.483  -3.832  30.049  1.00 54.51           C
ATOM      2  CA  GLN X   2      27.292  -1.084  29.052  1.00 43.98           C
ATOM      3  CA  LEU X   3      25.991   1.840  27.549  1.00 29.51           C
ATOM      4  CA  THR X   4      28.014   3.654  25.184  1.00 23.38           C
ATOM      5  CA  GLU X   5      28.792   7.186  25.345  1.00 23.41           C
ATOM      6  CA  GLU X   6      27.104   7.970  22.169  1.00 18.74           C
ATOM      7  CA  GLN X   7      24.106   6.343  23.569  1.00 15.79           C
ATOM      8  CA  ILE X   8      24.398   8.591  26.499  0.60 16.16           C
ATOM      9  CA  ALA X   9      24.870  11.488  24.140  1.00 15.86           C
ATOM     10  CA  GLU X  10      21.776  10.594  22.320  0.44 14.66           C
ATOM     11  CA  PHE X  11      19.784  10.517  25.486  0.74 12.86           C
ATOM     12  CA  LYS X  12      21.229  13.790  26.557  0.60 10.51           C
ATOM     13  CA  GLU X  13      20.223  15.398  23.333  1.00 11.86           C
ATOM     14  CA  ALA X  14      16.721  14.120  23.666  1.00 11.89           C
ATOM     15  CA  PHE X  15      16.528  15.157  27.257  1.00  8.45           C
ATOM     16  CA  ALA X  16      17.690  18.610  26.390  1.00  9.18           C
ATOM     17  CA  LEU X  17      14.968  18.945  23.818  1.00 11.42           C
ATOM     18  CA  PHE X  18      12.419  18.620  26.576  1.00  8.68           C
ATOM     19  CA  ASP X  19      14.359  20.534  29.152  1.00  7.43           C
ATOM     20  CA  LYS X  20      14.174  23.769  27.221  1.00 12.02           C
ATOM     21  CA  ASP X  21      15.419  26.015  29.959  1.00  9.95           C
ATOM     22  CA  GLY X  22      18.324  23.769  30.812  1.00  9.50           C
ATOM     23  CA  ASP X  23      17.748  23.628  34.507  1.00  8.33           C
ATOM     24  CA  GLY X  24      17.984  19.895  34.755  1.00  7.50           C
ATOM     25  CA  THR X  25      14.295  19.176  35.205  1.00  7.23           C
ATOM     26  CA  ILE X  26      11.382  18.754  32.844  1.00  7.78           C
ATOM     27  CA  THR X  27       8.138  20.268  33.925  1.00  9.03           C
ATOM     28  CA  THR X  28       4.675  19.547  32.646  1.00 11.81           C
ATOM     29  CA  LYS X  29       4.901  22.652  30.533  1.00 14.05           C
ATOM     30  CA  GLU X  30       7.992  21.324  28.863  1.00  9.87           C
ATOM     31  CA  LEU X  31       6.850  17.785  28.441  1.00  9.76           C
ATOM     32  CA  GLY X  32       3.640  19.061  26.943  1.00  9.58           C
ATOM     33  CA  THR X  33       5.568  21.276  24.637  1.00  9.32           C
ATOM     34  CA  VAL X  34       7.239  18.331  23.098  1.00  9.59           C
ATOM     35  CA  MET X  35       4.108  16.320  22.774  0.61  9.67           C
ATOM     36  CA  ARG X  36       2.297  19.140  21.230  1.00  8.72           C
ATOM     37  CA  SER X  37       4.956  19.563  18.689  1.00 12.32           C
ATOM     38  CA  LEU X  38       4.475  15.994  17.870  0.53 15.72           C
ATOM     39  CA  GLY X  39       0.835  16.373  17.195  1.00 12.21           C
ATOM     40  CA  GLN X  40      -0.781  15.629  20.473  1.00 10.24           C
ATOM     41  CA  ASN X  41      -3.025  17.371  22.816  1.00  7.42           C
ATOM     42  CA  PRO X  42      -2.333  16.260  26.314  0.63  8.37           C
ATOM     43  CA  THR X  43      -4.166  17.992  29.057  1.00  9.95           C
ATOM     44  CA  GLU X  44      -2.215  19.381  31.924  1.00 10.91           C
ATOM     45  CA  ALA X  45      -3.591  16.683  34.137  1.00 11.63           C
ATOM     46  CA  GLU X  46      -2.554  13.979  31.728  1.00  9.34           C
ATOM     47  CA  LEU X  47       0.912  15.430  31.590  1.00  8.88           C
ATOM     48  CA  GLN X  48       1.049  15.313  35.353  1.00  9.62           C
ATOM     49  CA  ASP X  49       0.037  11.699  35.361  1.00 10.37           C
ATOM     50  CA  MET X  50       2.888  11.079  32.964  1.00 10.93           C
ATOM     51  CA  ILE X  51       5.334  12.624  35.346  0.52  9.63           C
ATOM     52  CA  ASN X  52       3.876  10.816  38.289  1.00 10.19           C
ATOM     53  CA  GLU X  53       4.671   7.492  36.724  1.00 17.10           C
ATOM     54  CA  VAL X  54       8.362   8.161  36.844  0.44 15.60           C
ATOM     55  CA  ASP X  55       8.754  10.757  39.540  1.00 15.46           C
ATOM     56  CA  ALA X  56      10.566   8.540  41.986  1.00 13.59           C
ATOM     57  CA  ASP X  57      11.669  11.302  44.280  1.00 12.17           C
ATOM     58  CA  GLY X  58       8.294  12.925  44.206  1.00 16.07           C
ATOM     59  CA  ASN X  59       9.302  16.444  43.349  1.00 15.63           C
ATOM     60  CA  GLY X  60       6.763  16.896  40.586  1.00 11.82           C
ATOM     61  CA  THR X  61       9.290  17.119  37.764  1.00  8.43           C
ATOM     62  CA  ILE X  62      11.472  14.736  35.757  1.00  7.21           C
ATOM     63  CA  ASP X  63      15.221  14.683  36.312  1.00  7.73           C
ATOM     64  CA  PHE X  64      17.739  12.900  34.139  1.00  9.05           C
ATOM     65  CA  PRO X  65      17.399   9.362  35.498  1.00 11.62           C
ATOM     66  CA  GLU X  66      13.628   9.698  35.575  1.00  9.06           C
ATOM     67  CA  PHE X  67      13.841  10.799  31.951  0.59  9.62           C
ATOM     68  CA  LEU X  68      15.688   7.665  31.020  1.00 13.94           C
ATOM     69  CA  SER X  69      12.774   5.800  32.521  0.78 14.51           C
ATOM     70  CA  LEU X  70      10.469   8.046  30.568  0.53 12.64           C
ATOM     71  CA  MET X  71      12.069   7.127  27.281  0.67 14.57           C
ATOM     72  CA  ALA X  72      11.539   3.500  27.984  0.54 17.68           C
ATOM     73  CA  ARG X  73       7.843   4.144  28.442  0.51 16.59           C
ATOM     74  CA  LYS X  74       7.176   6.904  26.047  1.00 22.03           C
ATOM     75  CA  MET X  75       9.889   6.424  23.560  0.60 22.35           C
ATOM     76  CA  LYS X  76       8.405   3.040  23.029  1.00 25.50           C
ATOM     77  CA  GLU X  77       4.775   2.310  23.512  0.58 19.93           C
ATOM     78  CA  GLN X  78       3.282   4.401  20.863  1.00 18.67           C
ATOM     79  CA  ASP X  79       5.163   5.055  17.673  0.31 19.26           C
ATOM     80  CA  SER X  80       3.371   4.499  14.448  0.46 21.04           C
ATOM     81  CA  GLU X  81       4.445   6.989  11.864  0.56 18.44           C
ATOM     82  CA  GLU X  82       6.544  10.079  11.491  1.00 17.69           C
ATOM     83  CA  GLU X  83       8.724   8.626  14.188  1.00 21.94           C
ATOM     84  CA  LEU X  84       9.337   5.327  12.581  0.51 14.30           C
ATOM     85  CA  ILE X  85      10.574   7.699   9.964  1.00 13.46           C
ATOM     86  CA  GLU X  86      13.076   8.878  12.508  0.58 16.18           C
ATOM     87  CA  ALA X  87      14.102   5.325  13.075  1.00 16.77           C
ATOM     88  CA  PHE X  88      14.427   4.763   9.370  1.00 12.77           C
ATOM     89  CA  LYS X  89      16.561   7.847   9.163  0.51 11.05           C
ATOM     90  CA  VAL X  90      19.069   6.071  11.329  0.54 12.30           C
ATOM     91  CA  PHE X  91      19.132   3.260   8.837  0.61 11.45           C
ATOM     92  CA  ASP X  92      19.025   5.416   5.753  1.00 12.43           C
ATOM     93  CA  ARG X  93      22.100   7.286   6.802  1.00 15.05           C
ATOM     94  CA  ASP X  94      22.808   9.483   3.874  1.00 17.81           C
ATOM     95  CA  GLY X  95      19.176  10.195   3.387  1.00 21.74           C
ATOM     96  CA  ASN X  96      18.461   9.006  -0.086  1.00 21.86           C
ATOM     97  CA  GLY X  97      15.230   7.237   0.653  1.00 18.47           C
ATOM     98  CA  LEU X  98      16.696   3.787   0.414  1.00 13.28           C
ATOM     99  CA  ILE X  99      18.388   1.638   2.960  0.90  9.81           C
ATOM    100  CA  SER X 100      21.121  -0.096   1.091  1.00 10.27           C
ATOM    101  CA  ALA X 101      22.505  -3.425   2.076  1.00 10.69           C
ATOM    102  CA  ALA X 102      25.582  -1.631   3.343  1.00 11.64           C
ATOM    103  CA  GLU X 103      23.639   0.860   5.397  1.00  9.38           C
ATOM    104  CA  LEU X 104      21.724  -1.941   7.010  1.00  9.41           C
ATOM    105  CA  ARG X 105      25.041  -3.541   7.742  1.00  9.65           C
ATOM    106  CA  HIS X 106      26.122  -0.322   9.360  0.34 10.82           C
ATOM    107  CA  VAL X 107      23.177  -0.268  11.694  1.00 11.53           C
ATOM    108  CA  MET X 108      23.690  -3.829  12.781  1.00 10.52           C
ATOM    109  CA  THR X 109      27.298  -3.147  13.560  1.00 11.80           C
ATOM    110  CA  ASN X 110      26.365  -0.128  15.558  0.72 10.91           C
ATOM    111  CA  LEU X 111      23.922  -2.151  17.519  1.00 12.32           C
ATOM    112  CA  GLY X 112      26.550  -4.664  18.378  1.00 11.96           C
ATOM    113  CA  GLU X 113      25.627  -7.485  16.125  1.00 10.90           C
ATOM    114  CA  LYS X 114      28.479  -8.161  13.827  0.67 10.41           C
ATOM    115  CA  LEU X 115      26.614 -10.336  11.445  0.58  8.35           C
ATOM    116  CA  THR X 116      28.097 -11.649   8.270  1.00  8.53           C
ATOM    117  CA  ASP X 117      27.711  -9.908   4.963  1.00  8.68           C
ATOM    118  CA  ASP X 118      25.701 -12.811   3.682  0.34  8.53           C
ATOM    119  CA  GLU X 119      23.230 -12.441   6.453  1.00  9.37           C
ATOM    120  CA  VAL X 120      22.846  -8.783   5.685  1.00  9.39           C
ATOM    121  CA  ASP X 121      21.640  -9.588   2.224  1.00  9.65           C
ATOM    122  CA  GLU X 122      19.261 -12.173   3.569  1.00 10.75           C
ATOM    123  CA  MET X 123      17.578  -9.409   5.475  1.00 10.60           C
ATOM    124  CA  ILE X 124      17.391  -7.141   2.483  0.61 11.16           C
ATOM    125  CA  ARG X 125      15.716  -9.705   0.341  1.00 11.30           C
ATOM    126  CA  GLU X 126      13.277 -10.341   3.118  1.00 13.24           C
ATOM    127  CA  ALA X 127      12.000  -6.781   3.102  1.00 13.38           C
ATOM    128  CA  ASP X 128      12.609  -6.095  -0.536  1.00 11.01           C
ATOM    129  CA  ILE X 129       9.263  -6.512  -2.109  1.00 12.45           C
ATOM    130  CA  ASP X 130       9.782  -4.351  -5.140  1.00 14.06           C
ATOM    131  CA  GLY X 131      12.962  -5.930  -6.256  1.00 14.95           C
ATOM    132  CA  ASP X 132      15.330  -3.012  -6.347  1.00 14.21           C
ATOM    133  CA  GLY X 133      17.691  -4.605  -3.893  1.00 12.69           C
ATOM    134  CA  HIS X 134      16.999  -1.980  -1.314  1.00 10.74           C
ATOM    135  CA  ILE X 135      14.507  -1.037   1.347  0.71  9.61           C
ATOM    136  CA  ASN X 136      12.520   2.112   0.924  1.00 10.65           C
ATOM    137  CA  TYR X 137      10.486   3.657   3.666  0.62 11.57           C
ATOM    138  CA  GLU X 138       7.399   1.682   2.945  1.00 12.62           C
ATOM    139  CA  GLU X 139       9.151  -1.635   3.020  1.00 10.88           C
ATOM    140  CA  PHE X 140      10.634  -0.664   6.299  0.53 10.57           C
ATOM    141  CA  VAL X 141       7.239  -0.235   7.776  1.00 13.02           C
ATOM    142  CA  ARG X 142       6.204  -3.589   6.549  0.48 16.92           C
ATOM    143  CA  MET X 143       9.268  -5.141   7.922  0.73 17.91           C
ATOM    144  CA  MET X 144       8.323  -3.853  11.262  1.00 23.30           C
ATOM    145  CA  VAL X 145       5.011  -5.463  11.103  1.00 30.36           C
ATOM    146  CA  SER X 146       6.132  -8.904  10.434  1.00 49.83           C
END
ATOM      1  CA  GLU X   1      27.194  -3.640  27.456  1.00 54.51           C
ATOM      2  CA  GLN X   2      28.639  -0.711  26.175  1.00 43.98           C
ATOM      3  CA  LEU X   3      26.847   2.143  24.965  1.00 29.51           C
ATOM      4  CA  THR X   4      28.336   4.213  22.381  1.00 23.38           C
ATOM      5  CA  GLU X   5      28.839   7.821  22.529  1.00 23.41           C
ATOM      6  CA  GLU X   6      26.669   8.499  19.595  1.00 18.74           C
ATOM      7  CA  GLN X   7      23.979   6.595  21.274  1.00 15.79           C
ATOM      8  CA  ILE X   8      24.441   8.801  24.227  0.60 16.16           C
ATOM      9  CA  ALA X   9      24.373  11.802  21.945  1.00 15.86           C
ATOM     10  CA  GLU X  10      21.175  10.699  20.411  0.44 14.66           C
ATOM     11  CA  PHE X  11      19.489  10.414  23.758  0.74 12.86           C
ATOM     12  CA  LYS X  12      20.868  13.726  24.811  0.60 10.51           C
ATOM     13  CA  GLU X  13      19.466  15.392  21.760  1.00 11.86           C
ATOM     14  CA  ALA X  14      16.054  13.957  22.399  1.00 11.89           C
ATOM     15  CA  PHE X  15      16.207  14.818  26.049  1.00  8.45           C
ATOM     16  CA  ALA X  16      17.269  18.325  25.230  1.00  9.18           C
ATOM     17  CA  LEU X  17      14.260  18.799  23.013  1.00 11.42           C
ATOM     18  CA  PHE X  18      12.053  18.329  26.035  1.00  8.68           C
ATOM     19  CA  ASP X  19      14.329  20.056  28.480  1.00  7.43           C
ATOM     20  CA  LYS X  20      13.989  23.422  26.786  1.00 12.02           C
ATOM     21  CA  ASP X  21      15.631  25.484  29.457  1.00  9.95           C
ATOM     22  CA  GLY X  22      18.579  23.151  29.835  1.00  9.50           C
ATOM     23  CA  ASP X  23      18.399  22.773  33.557  1.00  8.33           C
ATOM     24  CA  GLY X  24      18.581  19.016  33.537  1.00  7.50           C
ATOM     25  CA  THR X  25      14.958  18.370  34.412  1.00  7.23           C
ATOM     26  CA  ILE X  26      11.754  18.180  32.402  1.00  7.78           C
ATOM     27  CA  THR X  27       8.737  19.747  33.978  1.00  9.03           C
ATOM     28  CA  THR X  28       5.101  19.263  33.096  1.00 11.81           C
ATOM     29  CA  LYS X  29       5.244  22.428  31.086  1.00 14.05           C
ATOM     30  CA  GLU X  30       8.049  21.052  29.001  1.00  9.87           C
ATOM     31  CA  LEU X  31       6.679  17.593  28.611  1.00  9.76           C
ATOM     32  CA  GLY X  32       3.370  19.102  27.592  1.00  9.58           C
ATOM     33  CA  THR X  33       5.066  21.252  25.057  1.00  9.32           C
ATOM     34  CA  VAL X  34       6.386  18.219  23.331  1.00  9.59           C
ATOM     35  CA  MET X  35       3.149  16.348  23.425  0.61  9.67           C
ATOM     36  CA  ARG X  36       1.250  19.240  22.088  1.00  8.72           C
ATOM     37  CA  SER X  37       3.592  19.546  19.220  1.00 12.32           C
ATOM     38  CA  LEU X  38       2.819  15.997  18.462  0.53 15.72           C
ATOM     39  CA  GLY X  39      -0.861  16.604  18.266  1.00 12.21           C
ATOM     40  CA  GLN X  40      -2.055  15.948  21.738  1.00 10.24           C
ATOM     41  CA  ASN X  41      -3.914  17.825  24.323  1.00  7.42           C
ATOM     42  CA  PRO X  42      -2.818  16.585  27.687  0.63  8.37           C
ATOM     43  CA  THR X  43      -4.158  18.366  30.653  1.00  9.95           C
ATOM     44  CA  GLU X  44      -1.746  19.497  33.270  1.00 10.91           C
ATOM     45  CA  ALA X  45      -2.979  16.797  35.547  1.00 11.63           C
ATOM     46  CA  GLU X  46      -2.434  14.127  32.959  1.00  9.34           C
ATOM     47  CA  LEU X  47       1.057  15.393  32.446  1.00  8.88           C
ATOM     48  CA  GLN X  48       1.683  15.057  36.142  1.00  9.62           C
ATOM     49  CA  ASP X  49       0.530  11.491  36.077  1.00 10.37           C
ATOM     50  CA  MET X  50       2.947  10.972  33.233  1.00 10.93           C
ATOM     51  CA  ILE X  51       5.791  12.191  35.331  0.52  9.63           C
ATOM     52  CA  ASN X  52       4.723  10.163  38.277  1.00 10.19           C
ATOM     53  CA  GLU X  53       5.140   6.968  36.335  1.00 17.10           C
ATOM     54  CA  VAL X  54       8.833   7.492  35.927  0.44 15.60           C
ATOM     55  CA  ASP X  55       9.677   9.786  38.795  1.00 15.46           C
ATOM     56  CA  ALA X  56      11.696   7.294  40.730  1.00 13.59           C
ATOM     57  CA  ASP X  57      13.102   9.797  43.157  1.00 12.17           C
ATOM     58  CA  GLY X  58       9.826  11.543  43.560  1.00 16.07           C
ATOM     59  CA  ASN X  59      10.876  15.103  43.006  1.00 15.63           C
ATOM     60  CA  GLY X  60       8.096  15.932  40.580  1.00 11.82           C
ATOM     61  CA  THR X  61      10.257  16.282  37.471  1.00  8.43           C
ATOM     62  CA  ILE X  62      12.035  13.961  35.024  1.00  7.21           C
ATOM     63  CA  ASP X  63      15.815  13.754  35.059  1.00  7.73           C
ATOM     64  CA  PHE X  64      17.971  12.066  32.443  1.00  9.05           C
ATOM     65  CA  PRO X  65      17.664   8.414  33.533  1.00 11.62           C
ATOM     66  CA  GLU X  66      13.960   8.898  34.155  1.00  9.06           C
ATOM     67  CA  PHE X  67      13.754  10.229  30.596  0.59  9.62           C
ATOM     68  CA  LEU X  68      15.310   7.073  29.248  1.00 13.94           C
ATOM     69  CA  SER X  69      12.523   5.226  30.998  0.78 14.51           C
ATOM     70  CA  LEU X  70      10.093   7.669  29.457  0.53 12.64           C
ATOM     71  CA  MET X  71      11.304   6.881  25.971  0.67 14.57           C
ATOM     72  CA  ALA X  72      10.796   3.228  26.564  0.54 17.68           C
ATOM     73  CA  ARG X  73       7.208   3.908  27.527  0.51 16.59           C
ATOM     74  CA  LYS X  74       6.246   6.778  25.331  1.00 22.03           C
ATOM     75  CA  MET X  75       8.665   6.317  22.548  0.60 22.35           C
ATOM     76  CA  LYS X  76       7.084   2.953  22.120  1.00 25.50           C
ATOM     77  CA  GLU X  77       3.501   2.226  22.889  0.58 19.93           C
ATOM     78  CA  GLN X  78       1.884   4.397  20.345  1.00 18.67           C
ATOM     79  CA  ASP X  79       3.659   5.088  17.085  0.31 19.26           C
ATOM     80  CA  SER X  80       1.951   4.754  13.781  0.46 21.04           C
ATOM     81  CA  GLU X  81       3.317   7.309  11.382  0.56 18.44           C
ATOM     82  CA  GLU X  82       5.602  10.296  11.284  1.00 17.69           C
ATOM     83  CA  GLU X  83       7.473   8.643  14.095  1.00 21.94           C
ATOM     84  CA  LEU X  84       8.154   5.439  12.305  0.51 14.30           C
ATOM     85  CA  ILE X  85       9.860   7.935  10.089  1.00 13.46           C
ATOM     86  CA  GLU X  86      11.900   8.887  13.107  0.58 16.18           C
ATOM     87  CA  ALA X  87      12.713   5.274  13.636  1.00 16.77           C
ATOM     88  CA  PHE X  88      13.845   4.932  10.055  1.00 12.77           C
ATOM     89  CA  LYS X  89      16.023   7.939  10.580  0.51 11.05           C
ATOM     90  CA  VAL X  90      17.953   5.942  13.124  0.54 12.30           C
ATOM     91  CA  PHE X  91      18.564   3.342  10.484  0.61 11.45           C
ATOM     92  CA  ASP X  92      19.197   5.811   7.704  1.00 12.43           C
ATOM     93  CA  ARG X  93      22.011   7.381   9.602  1.00 15.05           C
ATOM     94  CA  ASP X  94      23.476   9.797   7.138  1.00 17.81           C
ATOM     95  CA  GLY X  95      20.068  10.803   5.960  1.00 21.74           C
ATOM     96  CA  ASN X  96      20.197  10.011   2.309  1.00 21.86           C
ATOM     97  CA  GLY X  97      16.871   8.272   2.054  1.00 18.47           C
ATOM     98  CA  LEU X  98      18.357   4.820   1.812  1.00 13.28           C
ATOM     99  CA  ILE X  99      19.408   2.387   4.449  0.90  9.81           C
ATOM    100  CA  SER X 100      22.521   0.758   3.181  1.00 10.27           C
ATOM    101  CA  ALA X 101      23.600  -2.724   4.037  1.00 10.69           C
ATOM    102  CA  ALA X 102      26.139  -1.262   6.431  1.00 11.64           C
ATOM    103  CA  GLU X 103      23.672   0.999   8.159  1.00  9.38           C
ATOM    104  CA  LEU X 104      21.349  -1.892   8.675  1.00  9.41           C
ATOM    105  CA  ARG X 105      24.255  -3.746  10.178  1.00  9.65           C
ATOM    106  CA  HIS X 106      24.702  -0.879  12.544  0.34 10.82           C
ATOM    107  CA  VAL X 107      21.159  -1.061  13.735  1.00 11.53           C
ATOM    108  CA  MET X 108      21.319  -4.765  14.321  1.00 10.52           C
ATOM    109  CA  THR X 109      24.394  -4.366  16.391  1.00 11.80           C
ATOM    110  CA  ASN X 110      22.736  -1.724  18.410  0.72 10.91           C
ATOM    111  CA  LEU X 111      19.877  -3.989  19.009  1.00 12.32           C
ATOM    112  CA  GLY X 112      22.084  -6.728  20.205  1.00 11.96           C
ATOM    113  CA  GLU X 113      22.141  -9.038  17.307  1.00 10.90           C
ATOM    114  CA  LYS X 114      25.651  -9.363  16.134  0.67 10.41           C
ATOM    115  CA  LEU X 115      24.838 -11.139  12.987  0.58  8.35           C
ATOM    116  CA  THR X 116      27.361 -11.901  10.368  1.00  8.53           C
ATOM    117  CA  ASP X 117      27.927  -9.692   7.390  1.00  8.68           C
ATOM    118  CA  ASP X 118      26.446 -12.304   5.157  0.34  8.53           C
ATOM    119  CA  GLU X 119      23.334 -12.347   7.193  1.00  9.37           C
ATOM    120  CA  VAL X 120      23.090  -8.618   6.901  1.00  9.39           C
ATOM    121  CA  ASP X 121      22.837  -8.847   3.174  1.00  9.65           C
ATOM    122  CA  GLU X 122      20.212 -11.521   3.525  1.00 10.75           C
ATOM    123  CA  MET X 123      18.077  -9.046   5.353  1.00 10.60           C
ATOM    124  CA  ILE X 124      18.525  -6.350   2.778  0.61 11.16           C
ATOM    125  CA  ARG X 125      17.460  -8.532  -0.057  1.00 11.30           C
ATOM    126  CA  GLU X 126      14.461  -9.512   1.952  1.00 13.24           C
ATOM    127  CA  ALA X 127      13.178  -5.977   2.154  1.00 13.38           C
ATOM    128  CA  ASP X 128      14.585  -4.794  -1.102  1.00 11.01           C
ATOM    129  CA  ILE X 129      11.721  -4.999  -3.478  1.00 12.45           C
ATOM    130  CA  ASP X 130      12.878  -2.464  -6.005  1.00 14.06           C
ATOM    131  CA  GLY X 131      16.274  -3.878  -6.553  1.00 14.95           C
ATOM    132  CA  ASP X 132      18.580  -1.023  -5.720  1.00 14.21           C
ATOM    133  CA  GLY X 133      20.362  -2.970  -3.045  1.00 12.69           C
ATOM    134  CA  HIS X 134      19.059  -0.707  -0.365  1.00 10.74           C
ATOM    135  CA  ILE X 135      16.001  -0.033   1.730  0.71  9.61           C
ATOM    136  CA  ASN X 136      14.148   3.185   1.191  1.00 10.65           C
ATOM    137  CA  TYR X 137      11.497   4.438   3.525  0.62 11.57           C
ATOM    138  CA  GLU X 138       8.688   2.597   1.885  1.00 12.62           C
ATOM    139  CA  GLU X 139      10.493  -0.704   2.047  1.00 10.88           C
ATOM    140  CA  PHE X 140      11.138  -0.054   5.654  0.53 10.57           C
ATOM    141  CA  VAL X 141       7.499   0.239   6.307  1.00 13.02           C
ATOM    142  CA  ARG X 142       6.844  -3.012   4.574  0.48 16.92           C
ATOM    143  CA  MET X 143       9.561  -4.661   6.412  0.73 17.91           C
ATOM    144  CA  MET X 144       7.885  -3.669   9.549  1.00 23.30           C
ATOM    145  CA  VAL X 145       4.774  -5.314   8.482  1.00 30.36           C
ATOM    146  CA  SER X 146       6.053  -8.659   7.662  1.00 49.83           C
END
ATOM      1  CA  GLU X   1      25.477  -3.160  29.561  1.00 54.51           C
ATOM      2  CA  GLN X   2      27.043  -0.511  27.827  1.00 43.98           C
ATOM      3  CA  LEU X   3      25.369   2.091  26.047  1.00 29.51           C
ATOM      4  CA  THR X   4      27.068   3.569  23.205  1.00 23.38           C
ATOM      5  CA  GLU X   5      27.794   7.146  22.761  1.00 23.41           C
ATOM      6  CA  GLU X   6      25.597   7.490  19.794  1.00 18.74           C
ATOM      7  CA  GLN X   7      22.846   5.999  21.796  1.00 15.79           C
ATOM      8  CA  ILE X   8      23.540   8.576  24.387  0.60 16.16           C
ATOM      9  CA  ALA X   9      23.529  11.223  21.694  1.00 15.86           C
ATOM     10  CA  GLU X  10      20.173  10.095  20.514  0.44 14.66           C
ATOM     11  CA  PHE X  11      18.724  10.325  23.977  0.74 12.86           C
ATOM     12  CA  LYS X  12      20.242  13.717  24.444  0.60 10.51           C
ATOM     13  CA  GLU X  13      18.640  14.941  21.286  1.00 11.86           C
ATOM     14  CA  ALA X  14      15.270  13.636  22.329  1.00 11.89           C
ATOM     15  CA  PHE X  15      15.627  15.034  25.795  1.00  8.45           C
ATOM     16  CA  ALA X  16      16.571  18.389  24.395  1.00  9.18           C
ATOM     17  CA  LEU X  17      13.413  18.482  22.332  1.00 11.42           C
ATOM     18  CA  PHE X  18      11.396  18.406  25.520  1.00  8.68           C
ATOM     19  CA  ASP X  19      13.711  20.576  27.547  1.00  7.43           C
ATOM     20  CA  LYS X  20      13.129  23.644  25.417  1.00 12.02           C
ATOM     21  CA  ASP X  21      14.790  26.146  27.676  1.00  9.95           C
ATOM     22  CA  GLY X  22      17.862  24.003  28.171  1.00  9.50           C
ATOM     23  CA  ASP X  23      17.933  24.130  31.915  1.00  8.33           C
ATOM     24  CA  GLY X  24      18.365  20.437  32.401  1.00  7.50           C
ATOM     25  CA  THR X  25      14.852  19.677  33.582  1.00  7.23           C
ATOM     26  CA  ILE X  26      11.565  19.011  31.828  1.00  7.78           C
ATOM     27  CA  THR X  27       8.521  20.543  33.378  1.00  9.03           C
ATOM     28  CA  THR X  28       4.881  19.745  32.785  1.00 11.81           C
ATOM     29  CA  LYS X  29       4.683  22.697  30.481  1.00 14.05           C
ATOM     30  CA  GLU X  30       7.444  21.254  28.386  1.00  9.87           C
ATOM     31  CA  LEU X  31       6.272  17.705  28.462  1.00  9.76           C
ATOM     32  CA  GLY X  32       2.829  18.881  27.470  1.00  9.58           C
ATOM     33  CA  THR X  33       4.236  20.879  24.660  1.00  9.32           C
ATOM     34  CA  VAL X  34       5.708  17.814  23.141  1.00  9.59           C
ATOM     35  CA  MET X  35       2.661  15.714  23.650  0.61  9.67           C
ATOM     36  CA  ARG X  36       0.445  18.273  22.169  1.00  8.72           C
ATOM     37  CA  SER X  37       2.593  18.466  19.182  1.00 12.32           C
ATOM     38  CA  LEU X  38       2.129  14.824  18.829  0.53 15.72           C
ATOM     39  CA  GLY X  39      -1.592  15.050  18.776  1.00 12.21           C
ATOM     40  CA  GLN X  40      -2.545  14.652  22.334  1.00 10.24           C
ATOM     41  CA  ASN X  41      -4.418  16.579  24.850  1.00  7.42           C
ATOM     42  CA  PRO X  42      -3.051  15.806  28.227  0.63  8.37           C
ATOM     43  CA  THR X  43      -4.370  17.766  31.077  1.00  9.95           C
ATOM     44  CA  GLU X  44      -1.948  19.387  33.405  1.00 10.91           C
ATOM     45  CA  ALA X  45      -2.812  16.863  36.002  1.00 11.63           C
ATOM     46  CA  GLU X  46      -2.132  13.991  33.712  1.00  9.34           C
ATOM     47  CA  LEU X  47       1.179  15.500  32.839  1.00  8.88           C
ATOM     48  CA  GLN X  48       2.046  15.685  36.487  1.00  9.62           C
ATOM     49  CA  ASP X  49       1.196  12.069  36.936  1.00 10.37           C
ATOM     50  CA  MET X  50       3.520  11.321  34.089  1.00 10.93           C
ATOM     51  CA  ILE X  51       6.338  13.055  35.832  0.52  9.63           C
ATOM     52  CA  ASN X  52       5.514  11.483  39.118  1.00 10.19           C
ATOM     53  CA  GLU X  53       6.110   8.047  37.723  1.00 17.10           C
ATOM     54  CA  VAL X  54       9.735   8.775  37.104  0.44 15.60           C
ATOM     55  CA  ASP X  55      10.463  11.556  39.522  1.00 15.46           C
ATOM     56  CA  ALA X  56      12.739   9.544  41.753  1.00 13.59           C
ATOM     57  CA  ASP X  57      14.156  12.493  43.604  1.00 12.17           C
ATOM     58  CA  GLY X  58      10.780  14.068  44.013  1.00 16.07           C
ATOM     59  CA  ASN X  59      11.526  17.544  42.755  1.00 15.63           C
ATOM     60  CA  GLY X  60       8.541  17.729  40.430  1.00 11.82           C
ATOM     61  CA  THR X  61      10.497  17.749  37.181  1.00  8.43           C
ATOM     62  CA  ILE X  62      12.336  15.247  34.976  1.00  7.21           C
ATOM     63  CA  ASP X  63      16.121  15.308  34.902  1.00  7.73           C
ATOM     64  CA  PHE X  64      18.273  13.357  32.489  1.00  9.05           C
ATOM     65  CA  PRO X  65      18.371   9.972  34.243  1.00 11.62           C
ATOM     66  CA  GLU X  66      14.672  10.216  34.977  1.00  9.06           C
ATOM     67  CA  PHE X  67      14.156  10.864  31.264  0.59  9.62           C
ATOM     68  CA  LEU X  68      16.040   7.729  30.400  1.00 13.94           C
ATOM     69  CA  SER X  69      13.567   5.895  32.576  0.78 14.51           C
ATOM     70  CA  LEU X  70      10.825   7.690  30.720  0.53 12.64           C
ATOM     71  CA  MET X  71      12.091   6.467  27.378  0.67 14.57           C
ATOM     72  CA  ALA X  72      12.031   2.935  28.562  0.54 17.68           C
ATOM     73  CA  ARG X  73       8.380   3.305  29.416  0.51 16.59           C
ATOM     74  CA  LYS X  74       7.120   5.667  26.854  1.00 22.03           C
ATOM     75  CA  MET X  75       9.547   5.239  24.093  0.60 22.35           C
ATOM     76  CA  LYS X  76       8.502   1.670  24.062  1.00 25.50           C
ATOM     77  CA  GLU X  77       5.084   0.548  24.949  0.58 19.93           C
ATOM     78  CA  GLN X  78       3.224   2.208  22.224  1.00 18.67           C
ATOM     79  CA  ASP X  79       4.841   2.839  18.907  0.31 19.26           C
ATOM     80  CA  SER X  80       2.955   2.494  15.727  0.46 21.04           C
ATOM     81  CA  GLU X  81       3.836   5.279  13.414  0.56 18.44           C
ATOM     82  CA  GLU X  82       5.771   8.487  13.359  1.00 17.69           C
ATOM     83  CA  GLU X  83       8.063   6.858  15.825  1.00 21.94           C
ATOM     84  CA  LEU X  84       8.824   3.888  13.704  0.51 14.30           C
ATOM     85  CA  ILE X  85      10.042   6.707  11.578  1.00 13.46           C
ATOM     86  CA  GLU X  86      12.379   7.542  14.404  0.58 16.18           C
ATOM     87  CA  ALA X  87      13.505   3.973  14.450  1.00 16.77           C
ATOM     88  CA  PHE X  88      14.142   4.048  10.731  1.00 12.77           C
ATOM     89  CA  LYS X  89      16.154   7.181  11.245  0.51 11.05           C
ATOM     90  CA  VAL X  90      18.522   5.110  13.320  0.54 12.30           C
ATOM     91  CA  PHE X  91      18.951   2.788  10.385  0.61 11.45           C
ATOM     92  CA  ASP X  92      19.051   5.551   7.820  1.00 12.43           C
ATOM     93  CA  ARG X  93      21.973   7.177   9.512  1.00 15.05           C
ATOM     94  CA  ASP X  94      22.893   9.961   7.188  1.00 17.81           C
ATOM     95  CA  GLY X  95      19.285  10.797   6.560  1.00 21.74           C
ATOM     96  CA  ASN X  96      18.988  10.384   2.842  1.00 21.86           C
ATOM     97  CA  GLY X  97      15.779   8.426   2.858  1.00 18.47           C
ATOM     98  CA  LEU X  98      17.430   5.139   2.040  1.00 13.28           C
ATOM     99  CA  ILE X  99      18.901   2.480   4.232  0.90  9.81           C
ATOM    100  CA  SER X 100      21.838   1.141   2.334  1.00 10.27           C
ATOM    101  CA  ALA X 101      23.170  -2.336   2.727  1.00 10.69           C
ATOM    102  CA  ALA X 102      26.052  -0.884   4.711  1.00 11.64           C
ATOM    103  CA  GLU X 103      23.864   1.115   7.043  1.00  9.38           C
ATOM    104  CA  LEU X 104      21.795  -1.928   7.774  1.00  9.41           C
ATOM    105  CA  ARG X 105      25.024  -3.735   8.502  1.00  9.65           C
ATOM    106  CA  HIS X 106      25.883  -0.999  10.920  0.34 10.82           C
ATOM    107  CA  VAL X 107      22.697  -1.388  12.854  1.00 11.53           C
ATOM    108  CA  MET X 108      23.084  -5.119  13.134  1.00 10.52           C
ATOM    109  CA  THR X 109      26.551  -4.766  14.495  1.00 11.80           C
ATOM    110  CA  ASN X 110      25.394  -2.254  16.991  0.72 10.91           C
ATOM    111  CA  LEU X 111      22.727  -4.578  18.113  1.00 12.32           C
ATOM    112  CA  GLY X 112      25.215  -7.316  18.664  1.00 11.96           C
ATOM    113  CA  GLU X 113      24.559  -9.482  15.698  1.00 10.90           C
ATOM    114  CA  LYS X 114      27.675  -9.743  13.692  0.67 10.41           C
ATOM    115  CA  LEU X 115      26.173 -11.308  10.671  0.58  8.35           C
ATOM    116  CA  THR X 116      28.084 -11.913   7.534  1.00  8.53           C
ATOM    117  CA  ASP X 117      28.109  -9.507   4.650  1.00  8.68           C
ATOM    118  CA  ASP X 118      26.232 -11.974   2.547  0.34  8.53           C
ATOM    119  CA  GLU X 119      23.483 -12.124   5.052  1.00  9.37           C
ATOM    120  CA  VAL X 120      23.197  -8.381   5.036  1.00  9.39           C
ATOM    121  CA  ASP X 121      22.402  -8.381   1.364  1.00  9.65           C
ATOM    122  CA  GLU X 122      19.910 -11.144   1.853  1.00 10.75           C
ATOM    123  CA  MET X 123      18.009  -8.831   4.107  1.00 10.60           C
ATOM    124  CA  ILE X 124      18.092  -5.967   1.684  0.61 11.16           C
ATOM    125  CA  ARG X 125      16.726  -7.959  -1.168  1.00 11.30           C
ATOM    126  CA  GLU X 126      14.021  -9.203   1.089  1.00 13.24           C
ATOM    127  CA  ALA X 127      12.678  -5.735   1.759  1.00 13.38           C
ATOM    128  CA  ASP X 128      13.679  -4.271  -1.539  1.00 11.01           C
ATOM    129  CA  ILE X 129      10.549  -4.317  -3.556  1.00 12.45           C
ATOM    130  CA  ASP X 130      11.336  -1.544  -5.979  1.00 14.06           C
ATOM    131  CA  GLY X 131      14.670  -2.840  -7.050  1.00 14.95           C
ATOM    132  CA  ASP X 132      16.964   0.018  -6.219  1.00 14.21           C
ATOM    133  CA  GLY X 133      19.106  -2.054  -3.922  1.00 12.69           C
ATOM    134  CA  HIS X 134      18.046  -0.099  -0.897  1.00 10.74           C
ATOM    135  CA  ILE X 135      15.263   0.209   1.632  0.71  9.61           C
ATOM    136  CA  ASN X 136      13.249   3.387   1.638  1.00 10.65           C
ATOM    137  CA  TYR X 137      10.875   4.276   4.422  0.62 11.57           C
ATOM    138  CA  GLU X 138       7.888   2.600   2.871  1.00 12.62           C
ATOM    139  CA  GLU X 139       9.687  -0.673   2.372  1.00 10.88           C
ATOM    140  CA  PHE X 140      10.800  -0.488   5.943  0.53 10.57           C
ATOM    141  CA  VAL X 141       7.241  -0.342   7.078  1.00 13.02           C
ATOM    142  CA  ARG X 142       6.323  -3.338   5.029  0.48 16.92           C
ATOM    143  CA  MET X 143       9.221  -5.237   6.362  0.73 17.91           C
ATOM    144  CA  MET X 144       7.922  -4.648   9.809  1.00 23.30           C
ATOM    145  CA  VAL X 145       4.621  -6.125   8.936  1.00 30.36           C
ATOM    146  CA  SER X 146       5.769  -9.392   7.623  1.00 49.83           C
END
ATOM      1  CA  GLU X   1      24.414  -4.012  31.605  1.00 54.51           C
ATOM      2  CA  GLN X   2      26.244  -1.586  29.961  1.00 43.98           C
ATOM      3  CA  LEU X   3      24.896   1.008  27.979  1.00 29.51           C
ATOM      4  CA  THR X   4      26.804   2.204  25.168  1.00 23.38           C
ATOM      5  CA  GLU X   5      27.657   5.677  24.526  1.00 23.41           C
ATOM      6  CA  GLU X   6      25.745   5.856  21.405  1.00 18.74           C
ATOM      7  CA  GLN X   7      22.832   4.596  23.283  1.00 15.79           C
ATOM      8  CA  ILE X   8      23.379   7.380  25.629  0.60 16.16           C
ATOM      9  CA  ALA X   9      23.677   9.721  22.707  1.00 15.86           C
ATOM     10  CA  GLU X  10      20.424   8.571  21.369  0.44 14.66           C
ATOM     11  CA  PHE X  11      18.733   9.225  24.635  0.74 12.86           C
ATOM     12  CA  LYS X  12      20.379  12.572  24.862  0.60 10.51           C
ATOM     13  CA  GLU X  13      19.045  13.556  21.511  1.00 11.86           C
ATOM     14  CA  ALA X  14      15.567  12.539  22.459  1.00 11.89           C
ATOM     15  CA  PHE X  15      15.792  14.260  25.784  1.00  8.45           C
ATOM     16  CA  ALA X  16      17.013  17.407  24.136  1.00  9.18           C
ATOM     17  CA  LEU X  17      13.975  17.512  21.913  1.00 11.42           C
ATOM     18  CA  PHE X  18      11.849  17.883  24.999  1.00  8.68           C
ATOM     19  CA  ASP X  19      14.244  20.061  26.901  1.00  7.43           C
ATOM     20  CA  LYS X  20      13.897  22.956  24.501  1.00 12.02           C
ATOM     21  CA  ASP X  21      15.686  25.555  26.543  1.00  9.95           C
ATOM     22  CA  GLY X  22      18.625  23.308  27.302  1.00  9.50           C
ATOM     23  CA  ASP X  23      18.647  23.823  31.015  1.00  8.33           C
ATOM     24  CA  GLY X  24      18.776  20.179  31.876  1.00  7.50           C
ATOM     25  CA  THR X  25      15.211  19.815  33.066  1.00  7.23           C
ATOM     26  CA  ILE X  26      11.935  19.160  31.293  1.00  7.78           C
ATOM     27  CA  THR X  27       8.975  21.079  32.550  1.00  9.03           C
ATOM     28  CA  THR X  28       5.317  20.406  31.949  1.00 11.81           C
ATOM     29  CA  LYS X  29       5.350  23.125  29.352  1.00 14.05           C
ATOM     30  CA  GLU X  30       8.061  21.301  27.494  1.00  9.87           C
ATOM     31  CA  LEU X  31       6.634  17.855  27.880  1.00  9.76           C
ATOM     32  CA  GLY X  32       3.304  19.193  26.704  1.00  9.58           C
ATOM     33  CA  THR X  33       4.898  20.787  23.723  1.00  9.32           C
ATOM     34  CA  VAL X  34       6.074  17.468  22.469  1.00  9.59           C
ATOM     35  CA  MET X  35       2.840  15.712  23.143  0.61  9.67           C
ATOM     36  CA  ARG X  36       0.873  18.339  21.415  1.00  8.72           C
ATOM     37  CA  SER X  37       3.007  18.024  18.392  1.00 12.32           C
ATOM     38  CA  LEU X  38       2.163  14.418  18.352  0.53 15.72           C
ATOM     39  CA  GLY X  39      -1.511  15.041  18.270  1.00 12.21           C
ATOM     40  CA  GLN X  40      -2.474  15.047  21.868  1.00 10.24           C
ATOM     41  CA  ASN X  41      -4.096  17.397  24.196  1.00  7.42           C
ATOM     42  CA  PRO X  42      -2.823  16.807  27.655  0.63  8.37           C
ATOM     43  CA  THR X  43      -4.001  19.112  30.331  1.00  9.95           C
ATOM     44  CA  GLU X  44      -1.501  20.744  32.574  1.00 10.91           C
ATOM     45  CA  ALA X  45      -2.603  18.508  35.362  1.00 11.63           C
ATOM     46  CA  GLU X  46      -2.181  15.390  33.309  1.00  9.34           C
ATOM     47  CA  LEU X  47       1.279  16.502  32.368  1.00  8.88           C
ATOM     48  CA  GLN X  48       2.080  16.984  36.014  1.00  9.62           C
ATOM     49  CA  ASP X  49       0.944  13.492  36.783  1.00 10.37           C
ATOM     50  CA  MET X  50       3.244  12.310  34.051  1.00 10.93           C
ATOM     51  CA  ILE X  51       6.155  13.994  35.698  0.52  9.63           C
ATOM     52  CA  ASN X  52       5.166  12.791  39.103  1.00 10.19           C
ATOM     53  CA  GLU X  53       5.572   9.196  38.054  1.00 17.10           C
ATOM     54  CA  VAL X  54       9.261   9.631  37.513  0.44 15.60           C
ATOM     55  CA  ASP X  55      10.102  12.629  39.639  1.00 15.46           C
ATOM     56  CA  ALA X  56      12.203  10.739  42.140  1.00 13.59           C
ATOM     57  CA  ASP X  57      13.687  13.784  43.790  1.00 12.17           C
ATOM     58  CA  GLY X  58      10.378  15.548  43.835  1.00 16.07           C
ATOM     59  CA  ASN X  59      11.386  18.832  42.289  1.00 15.63           C
ATOM     60  CA  GLY X  60       8.519  18.995  39.821  1.00 11.82           C
ATOM     61  CA  THR X  61      10.614  18.537  36.685  1.00  8.43           C
ATOM     62  CA  ILE X  62      12.367  15.683  34.863  1.00  7.21           C
ATOM     63  CA  ASP X  63      16.151  15.535  34.869  1.00  7.73           C
ATOM     64  CA  PHE X  64      18.281  13.168  32.824  1.00  9.05           C
ATOM     65  CA  PRO X  65      18.041   9.974  34.904  1.00 11.62           C
ATOM     66  CA  GLU X  66      14.334  10.545  35.411  1.00  9.06           C
ATOM     67  CA  PHE X  67      14.061  10.906  31.638  0.59  9.62           C
ATOM     68  CA  LEU X  68      15.721   7.564  31.148  1.00 13.94           C
ATOM     69  CA  SER X  69      13.011   6.145  33.355  0.78 14.51           C
ATOM     70  CA  LEU X  70      10.508   8.000  31.243  0.53 12.64           C
ATOM     71  CA  MET X  71      11.811   6.397  28.081  0.67 14.57           C
ATOM     72  CA  ALA X  72      11.372   3.000  29.548  0.54 17.68           C
ATOM     73  CA  ARG X  73       7.718   3.722  30.166  0.51 16.59           C
ATOM     74  CA  LYS X  74       6.848   5.985  27.360  1.00 22.03           C
ATOM     75  CA  MET X  75       9.361   5.199  24.748  0.60 22.35           C
ATOM     76  CA  LYS X  76       8.083   1.713  24.916  1.00 25.50           C
ATOM     77  CA  GLU X  77       4.566   0.863  25.751  0.58 19.93           C
ATOM     78  CA  GLN X  78       2.999   2.428  22.805  1.00 18.67           C
ATOM     79  CA  ASP X  79       4.809   2.663  19.512  0.31 19.26           C
ATOM     80  CA  SER X  80       2.996   1.886  16.334  0.46 21.04           C
ATOM     81  CA  GLU X  81       3.678   4.525  13.774  0.56 18.44           C
ATOM     82  CA  GLU X  82       5.367   7.880  13.426  1.00 17.69           C
ATOM     83  CA  GLU X  83       7.804   6.656  16.014  1.00 21.94           C
ATOM     84  CA  LEU X  84       8.824   3.551  14.208  0.51 14.30           C
ATOM     85  CA  ILE X  85       9.635   6.227  11.708  1.00 13.46           C
ATOM     86  CA  GLU X  86      12.080   7.598  14.227  0.58 16.18           C
ATOM     87  CA  ALA X  87      13.616   4.188  14.505  1.00 16.77           C
ATOM     88  CA  PHE X  88      13.862   3.936  10.747  1.00 12.77           C
ATOM     89  CA  LYS X  89      15.519   7.304  10.737  0.51 11.05           C
ATOM     90  CA  VAL X  90      18.408   5.727  12.566  0.54 12.30           C
ATOM     91  CA  PHE X  91      18.745   3.257   9.752  0.61 11.45           C
ATOM     92  CA  ASP X  92      18.058   5.716   6.987  1.00 12.43           C
ATOM     93  CA  ARG X  93      20.897   7.902   8.076  1.00 15.05           C
ATOM     94  CA  ASP X  94      21.001  10.540   5.421  1.00 17.81           C
ATOM     95  CA  GLY X  95      17.253  10.750   5.306  1.00 21.74           C
ATOM     96  CA  ASN X  96      16.432  10.000   1.725  1.00 21.86           C
ATOM     97  CA  GLY X  97      13.618   7.605   2.400  1.00 18.47           C
ATOM     98  CA  LEU X  98      15.616   4.516   1.572  1.00 13.28           C
ATOM     99  CA  ILE X  99      17.800   2.340   3.686  0.90  9.81           C
ATOM    100  CA  SER X 100      20.639   1.292   1.477  1.00 10.27           C
ATOM    101  CA  ALA X 101      22.548  -1.899   1.899  1.00 10.69           C
ATOM    102  CA  ALA X 102      25.421   0.130   3.315  1.00 11.64           C
ATOM    103  CA  GLU X 103      23.279   1.979   5.817  1.00  9.38           C
ATOM    104  CA  LEU X 104      21.838  -1.269   7.033  1.00  9.41           C
ATOM    105  CA  ARG X 105      25.391  -2.500   7.356  1.00  9.65           C
ATOM    106  CA  HIS X 106      26.118   0.520   9.470  0.34 10.82           C
ATOM    107  CA  VAL X 107      23.336  -0.229  11.885  1.00 11.53           C
ATOM    108  CA  MET X 108      24.394  -3.810  12.299  1.00 10.52           C
ATOM    109  CA  THR X 109      27.908  -2.782  13.110  1.00 11.80           C
ATOM    110  CA  ASN X 110      26.623  -0.341  15.636  0.72 10.91           C
ATOM    111  CA  LEU X 111      24.584  -3.005  17.243  1.00 12.32           C
ATOM    112  CA  GLY X 112      27.580  -5.226  17.580  1.00 11.96           C
ATOM    113  CA  GLU X 113      26.985  -7.678  14.839  1.00 10.90           C
ATOM    114  CA  LYS X 114      29.809  -7.505  12.400  0.67 10.41           C
ATOM    115  CA  LEU X 115      28.246  -9.616   9.745  0.58  8.35           C
ATOM    116  CA  THR X 116      29.770 -10.103   6.353  1.00  8.53           C
ATOM    117  CA  ASP X 117      28.939  -7.996   3.353  1.00  8.68           C
ATOM    118  CA  ASP X 118      27.207 -10.913   1.755  0.34  8.53           C
ATOM    119  CA  GLU X 119      24.933 -11.272   4.703  1.00  9.37           C
ATOM    120  CA  VAL X 120      24.027  -7.633   4.490  1.00  9.39           C
ATOM    121  CA  ASP X 121      22.667  -8.085   1.006  1.00  9.65           C
ATOM    122  CA  GLU X 122      20.764 -11.143   2.103  1.00 10.75           C
ATOM    123  CA  MET X 123      18.860  -8.951   4.504  1.00 10.60           C
ATOM    124  CA  ILE X 124      18.081  -6.361   1.891  0.61 11.16           C
ATOM    125  CA  ARG X 125      16.656  -8.801  -0.559  1.00 11.30           C
ATOM    126  CA  GLU X 126      14.544 -10.209   2.193  1.00 13.24           C
ATOM    127  CA  ALA X 127      12.789  -6.930   2.828  1.00 13.38           C
ATOM    128  CA  ASP X 128      12.996  -5.636  -0.673  1.00 11.01           C
ATOM    129  CA  ILE X 129       9.660  -6.274  -2.189  1.00 12.45           C
ATOM    130  CA  ASP X 130       9.666  -3.710  -4.934  1.00 14.06           C
ATOM    131  CA  GLY X 131      12.998  -4.611  -6.345  1.00 14.95           C
ATOM    132  CA  ASP X 132      14.923  -1.404  -6.094  1.00 14.21           C
ATOM    133  CA  GLY X 133      17.620  -2.923  -3.955  1.00 12.69           C
ATOM    134  CA  HIS X 134      16.664  -0.812  -1.001  1.00 10.74           C
ATOM    135  CA  ILE X 135      14.222  -0.665   1.868  0.71  9.61           C
ATOM    136  CA  ASN X 136      11.748   2.166   2.003  1.00 10.65           C
ATOM    137  CA  TYR X 137       9.748   2.950   5.087  0.62 11.57           C
ATOM    138  CA  GLU X 138       6.884   0.667   4.292  1.00 12.62           C
ATOM    139  CA  GLU X 139       9.108  -2.308   3.700  1.00 10.88           C
ATOM    140  CA  PHE X 140      10.788  -1.556   6.949  0.53 10.57           C
ATOM    141  CA  VAL X 141       7.539  -1.856   8.766  1.00 13.02           C
ATOM    142  CA  ARG X 142       6.806  -5.141   7.170  0.48 16.92           C
ATOM    143  CA  MET X 143      10.192  -6.399   7.985  0.73 17.91           C
ATOM    144  CA  MET X 144       9.511  -5.685  11.571  1.00 23.30           C
ATOM    145  CA  VAL X 145       6.428  -7.729  11.516  1.00 30.36           C
ATOM    146  CA  SER X 146       7.855 -10.839  10.163  1.00 49.83           C
END
ATOM      1  CA  GLU X   1      25.513  -3.756  32.302  1.00 54.51           C
ATOM      2  CA  GLN X   2      27.448  -1.116  31.222  1.00 43.98           C
ATOM      3  CA  LEU X   3      26.277   1.555  29.293  1.00 29.51           C
ATOM      4  CA  THR X   4      28.603   3.062  27.059  1.00 23.38           C
ATOM      5  CA  GLU X   5      29.344   6.561  26.968  1.00 23.41           C
ATOM      6  CA  GLU X   6      28.057   6.953  23.593  1.00 18.74           C
ATOM      7  CA  GLN X   7      24.929   5.425  24.713  1.00 15.79           C
ATOM      8  CA  ILE X   8      24.807   7.922  27.400  0.60 16.16           C
ATOM      9  CA  ALA X   9      25.526  10.537  24.880  1.00 15.86           C
ATOM     10  CA  GLU X  10      22.685   9.429  22.844  0.44 14.66           C
ATOM     11  CA  PHE X  11      20.349   9.665  25.749  0.74 12.86           C
ATOM     12  CA  LYS X  12      21.725  12.973  26.646  0.60 10.51           C
ATOM     13  CA  GLU X  13      21.051  14.276  23.243  1.00 11.86           C
ATOM     14  CA  ALA X  14      17.483  13.167  23.360  1.00 11.89           C
ATOM     15  CA  PHE X  15      17.012  14.522  26.813  1.00  8.45           C
ATOM     16  CA  ALA X  16      18.489  17.784  25.793  1.00  9.18           C
ATOM     17  CA  LEU X  17      15.954  18.123  23.051  1.00 11.42           C
ATOM     18  CA  PHE X  18      13.262  18.231  25.675  1.00  8.68           C
ATOM     19  CA  ASP X  19      15.264  20.175  28.170  1.00  7.43           C
ATOM     20  CA  LYS X  20      15.403  23.259  26.024  1.00 12.02           C
ATOM     21  CA  ASP X  21      16.766  25.607  28.591  1.00  9.95           C
ATOM     22  CA  GLY X  22      19.461  23.212  29.702  1.00  9.50           C
ATOM     23  CA  ASP X  23      18.728  23.384  33.372  1.00  8.33           C
ATOM     24  CA  GLY X  24      18.692  19.680  33.880  1.00  7.50           C
ATOM     25  CA  THR X  25      14.952  19.301  34.291  1.00  7.23           C
ATOM     26  CA  ILE X  26      12.063  18.950  31.888  1.00  7.78           C
ATOM     27  CA  THR X  27       8.931  20.825  32.742  1.00  9.03           C
ATOM     28  CA  THR X  28       5.450  20.281  31.383  1.00 11.81           C
ATOM     29  CA  LYS X  29       5.999  23.161  29.031  1.00 14.05           C
ATOM     30  CA  GLU X  30       9.012  21.404  27.618  1.00  9.87           C
ATOM     31  CA  LEU X  31       7.538  17.966  27.460  1.00  9.76           C
ATOM     32  CA  GLY X  32       4.512  19.423  25.728  1.00  9.58           C
ATOM     33  CA  THR X  33       6.677  21.202  23.280  1.00  9.32           C
ATOM     34  CA  VAL X  34       8.138  17.969  22.132  1.00  9.59           C
ATOM     35  CA  MET X  35       4.870  16.165  21.955  0.61  9.67           C
ATOM     36  CA  ARG X  36       3.322  18.936  20.036  1.00  8.72           C
ATOM     37  CA  SER X  37       6.067  18.809  17.535  1.00 12.32           C
ATOM     38  CA  LEU X  38       5.270  15.203  17.073  0.53 15.72           C
ATOM     39  CA  GLY X  39       1.689  15.849  16.198  1.00 12.21           C
ATOM     40  CA  GLN X  40      -0.036  15.657  19.501  1.00 10.24           C
ATOM     41  CA  ASN X  41      -2.102  17.895  21.594  1.00  7.42           C
ATOM     42  CA  PRO X  42      -1.649  17.046  25.196  0.63  8.37           C
ATOM     43  CA  THR X  43      -3.307  19.278  27.686  1.00  9.95           C
ATOM     44  CA  GLU X  44      -1.254  20.713  30.469  1.00 10.91           C
ATOM     45  CA  ALA X  45      -2.972  18.417  32.875  1.00 11.63           C
ATOM     46  CA  GLU X  46      -2.200  15.362  30.820  1.00  9.34           C
ATOM     47  CA  LEU X  47       1.391  16.431  30.648  1.00  8.88           C
ATOM     48  CA  GLN X  48       1.456  16.654  34.408  1.00  9.62           C
ATOM     49  CA  ASP X  49       0.129  13.150  34.688  1.00 10.37           C
ATOM     50  CA  MET X  50       2.913  12.073  32.387  1.00 10.93           C
ATOM     51  CA  ILE X  51       5.492  13.558  34.668  0.52  9.63           C
ATOM     52  CA  ASN X  52       3.871  12.163  37.744  1.00 10.19           C
ATOM     53  CA  GLU X  53       4.351   8.643  36.494  1.00 17.10           C
ATOM     54  CA  VAL X  54       8.090   8.961  36.577  0.44 15.60           C
ATOM     55  CA  ASP X  55       8.661  11.730  39.071  1.00 15.46           C
ATOM     56  CA  ALA X  56      10.273   9.559  41.669  1.00 13.59           C
ATOM     57  CA  ASP X  57      11.544  12.389  43.783  1.00 12.17           C
ATOM     58  CA  GLY X  58       8.299  14.237  43.515  1.00 16.07           C
ATOM     59  CA  ASN X  59       9.587  17.623  42.492  1.00 15.63           C
ATOM     60  CA  GLY X  60       7.176  18.059  39.609  1.00 11.82           C
ATOM     61  CA  THR X  61       9.732  17.853  36.811  1.00  8.43           C
ATOM     62  CA  ILE X  62      11.700  15.145  34.999  1.00  7.21           C
ATOM     63  CA  ASP X  63      15.425  14.811  35.603  1.00  7.73           C
ATOM     64  CA  PHE X  64      17.777  12.685  33.553  1.00  9.05           C
ATOM     65  CA  PRO X  65      17.190   9.294  35.184  1.00 11.62           C
ATOM     66  CA  GLU X  66      13.452   9.911  35.284  1.00  9.06           C
ATOM     67  CA  PHE X  67      13.627  10.628  31.558  0.59  9.62           C
ATOM     68  CA  LEU X  68      15.347   7.341  30.956  1.00 13.94           C
ATOM     69  CA  SER X  69      12.437   5.736  32.747  0.78 14.51           C
ATOM     70  CA  LEU X  70      10.110   7.717  30.533  0.53 12.64           C
ATOM     71  CA  MET X  71      11.621   6.292  27.385  0.67 14.57           C
ATOM     72  CA  ALA X  72      11.213   2.827  28.714  0.54 17.68           C
ATOM     73  CA  ARG X  73       7.533   3.445  29.287  0.51 16.59           C
ATOM     74  CA  LYS X  74       6.543   5.738  26.512  1.00 22.03           C
ATOM     75  CA  MET X  75       9.102   5.025  23.923  0.60 22.35           C
ATOM     76  CA  LYS X  76       7.925   1.486  24.127  1.00 25.50           C
ATOM     77  CA  GLU X  77       4.443   0.474  24.983  0.58 19.93           C
ATOM     78  CA  GLN X  78       2.441   1.736  22.139  1.00 18.67           C
ATOM     79  CA  ASP X  79       3.922   1.986  18.690  0.31 19.26           C
ATOM     80  CA  SER X  80       2.076   0.504  15.791  0.46 21.04           C
ATOM     81  CA  GLU X  81       2.037   2.870  12.885  0.56 18.44           C
ATOM     82  CA  GLU X  82       2.966   6.409  12.015  1.00 17.69           C
ATOM     83  CA  GLU X  83       5.706   6.039  14.570  1.00 21.94           C
ATOM     84  CA  LEU X  84       7.261   2.979  13.109  0.51 14.30           C
ATOM     85  CA  ILE X  85       7.471   5.410  10.256  1.00 13.46           C
ATOM     86  CA  GLU X  86       9.596   7.566  12.518  0.58 16.18           C
ATOM     87  CA  ALA X  87      11.764   4.589  13.241  1.00 16.77           C
ATOM     88  CA  PHE X  88      12.176   3.895   9.557  1.00 12.77           C
ATOM     89  CA  LYS X  89      13.105   7.512   9.086  0.51 11.05           C
ATOM     90  CA  VAL X  90      16.103   6.883  11.280  0.54 12.30           C
ATOM     91  CA  PHE X  91      17.120   4.080   8.975  0.61 11.45           C
ATOM     92  CA  ASP X  92      16.208   5.891   5.800  1.00 12.43           C
ATOM     93  CA  ARG X  93      18.521   8.728   6.608  1.00 15.05           C
ATOM     94  CA  ASP X  94      18.380  10.857   3.547  1.00 17.81           C
ATOM     95  CA  GLY X  95      14.684  10.382   3.248  1.00 21.74           C
ATOM     96  CA  ASN X  96      14.340   8.880  -0.163  1.00 21.86           C
ATOM     97  CA  GLY X  97      11.969   6.123   0.759  1.00 18.47           C
ATOM     98  CA  LEU X  98      14.557   3.381   0.595  1.00 13.28           C
ATOM     99  CA  ILE X  99      16.894   2.017   3.164  0.90  9.81           C
ATOM    100  CA  SER X 100      20.057   1.164   1.372  1.00 10.27           C
ATOM    101  CA  ALA X 101      22.417  -1.522   2.436  1.00 10.69           C
ATOM    102  CA  ALA X 102      24.733   1.173   3.689  1.00 11.64           C
ATOM    103  CA  GLU X 103      22.074   2.963   5.673  1.00  9.38           C
ATOM    104  CA  LEU X 104      21.120  -0.267   7.296  1.00  9.41           C
ATOM    105  CA  ARG X 105      24.743  -0.769   8.105  1.00  9.65           C
ATOM    106  CA  HIS X 106      24.702   2.622   9.720  0.34 10.82           C
ATOM    107  CA  VAL X 107      21.805   1.776  11.916  1.00 11.53           C
ATOM    108  CA  MET X 108      23.348  -1.465  13.021  1.00 10.52           C
ATOM    109  CA  THR X 109      26.476   0.288  14.036  1.00 11.80           C
ATOM    110  CA  ASN X 110      24.514   2.845  15.954  0.72 10.91           C
ATOM    111  CA  LEU X 111      22.687   0.136  17.730  1.00 12.32           C
ATOM    112  CA  GLY X 112      25.881  -1.494  18.754  1.00 11.96           C
ATOM    113  CA  GLU X 113      26.099  -4.396  16.405  1.00 10.90           C
ATOM    114  CA  LYS X 114      29.176  -4.108  14.339  0.67 10.41           C
ATOM    115  CA  LEU X 115      28.354  -6.798  11.894  0.58  8.35           C
ATOM    116  CA  THR X 116      30.352  -7.499   8.835  1.00  8.53           C
ATOM    117  CA  ASP X 117      29.526  -5.996   5.523  1.00  8.68           C
ATOM    118  CA  ASP X 118      28.585  -9.383   4.227  0.34  8.53           C
ATOM    119  CA  GLU X 119      26.090  -9.801   6.955  1.00  9.37           C
ATOM    120  CA  VAL X 120      24.538  -6.473   6.143  1.00  9.39           C
ATOM    121  CA  ASP X 121      23.693  -7.644   2.699  1.00  9.65           C
ATOM    122  CA  GLU X 122      22.308 -10.841   4.073  1.00 10.75           C
ATOM    123  CA  MET X 123      19.821  -8.757   5.960  1.00 10.60           C
ATOM    124  CA  ILE X 124      18.877  -6.701   2.981  0.61 11.16           C
ATOM    125  CA  ARG X 125      18.161  -9.664   0.835  1.00 11.30           C
ATOM    126  CA  GLU X 126      16.066 -11.026   3.593  1.00 13.24           C
ATOM    127  CA  ALA X 127      13.683  -8.094   3.592  1.00 13.38           C
ATOM    128  CA  ASP X 128      14.044  -7.322  -0.038  1.00 11.01           C
ATOM    129  CA  ILE X 129      11.022  -8.774  -1.598  1.00 12.45           C
ATOM    130  CA  ASP X 130      10.831  -6.582  -4.617  1.00 14.06           C
ATOM    131  CA  GLY X 131      14.331  -7.106  -5.734  1.00 14.95           C
ATOM    132  CA  ASP X 132      15.627  -3.594  -5.931  1.00 14.21           C
ATOM    133  CA  GLY X 133      18.348  -4.280  -3.456  1.00 12.69           C
ATOM    134  CA  HIS X 134      16.802  -1.994  -0.916  1.00 10.74           C
ATOM    135  CA  ILE X 135      14.123  -1.895   1.723  0.71  9.61           C
ATOM    136  CA  ASN X 136      11.170   0.380   1.240  1.00 10.65           C
ATOM    137  CA  TYR X 137       8.801   1.253   4.023  0.62 11.57           C
ATOM    138  CA  GLU X 138       6.493  -1.624   3.433  1.00 12.62           C
ATOM    139  CA  GLU X 139       9.261  -4.174   3.496  1.00 10.88           C
ATOM    140  CA  PHE X 140      10.442  -2.650   6.679  0.53 10.57           C
ATOM    141  CA  VAL X 141       7.134  -3.310   8.278  1.00 13.02           C
ATOM    142  CA  ARG X 142       7.168  -6.875   7.171  0.48 16.92           C
ATOM    143  CA  MET X 143      10.628  -7.341   8.408  0.73 17.91           C
ATOM    144  CA  MET X 144       9.487  -6.221  11.754  1.00 23.30           C
ATOM    145  CA  VAL X 145       6.850  -8.780  11.849  1.00 30.36           C
ATOM    146  CA  SER X 146       8.923 -11.750  11.185  1.00 49.83           C
END
ATOM      1  CA  GLU X   1      26.822  -4.153  29.520  1.00 54.51           C
ATOM      2  CA  GLN X   2      28.638  -1.139  29.277  1.00 43.98           C
ATOM      3  CA  LEU X   3      27.594   1.842  27.679  1.00 29.51           C
ATOM      4  CA  THR X   4      30.041   4.038  26.164  1.00 23.38           C
ATOM      5  CA  GLU X   5      30.373   7.609  26.773  1.00 23.41           C
ATOM      6  CA  GLU X   6      29.438   8.571  23.328  1.00 18.74           C
ATOM      7  CA  GLN X   7      26.378   6.548  23.734  1.00 15.79           C
ATOM      8  CA  ILE X   8      25.691   8.464  26.840  0.60 16.16           C
ATOM      9  CA  ALA X   9      26.377  11.649  24.933  1.00 15.86           C
ATOM     10  CA  GLU X  10      23.889  10.718  22.331  0.44 14.66           C
ATOM     11  CA  PHE X  11      21.254  10.200  24.953  0.74 12.86           C
ATOM     12  CA  LYS X  12      22.217  13.413  26.609  0.60 10.51           C
ATOM     13  CA  GLU X  13      21.766  15.329  23.404  1.00 11.86           C
ATOM     14  CA  ALA X  14      18.312  13.964  22.947  1.00 11.89           C
ATOM     15  CA  PHE X  15      17.484  14.605  26.566  1.00  8.45           C
ATOM     16  CA  ALA X  16      18.769  18.127  26.306  1.00  9.18           C
ATOM     17  CA  LEU X  17      16.426  18.880  23.458  1.00 11.42           C
ATOM     18  CA  PHE X  18      13.537  18.359  25.829  1.00  8.68           C
ATOM     19  CA  ASP X  19      15.251  19.839  28.844  1.00  7.43           C
ATOM     20  CA  LYS X  20      15.366  23.321  27.363  1.00 12.02           C
ATOM     21  CA  ASP X  21      16.515  25.164  30.447  1.00  9.95           C
ATOM     22  CA  GLY X  22      19.269  22.693  31.213  1.00  9.50           C
ATOM     23  CA  ASP X  23      18.364  22.074  34.810  1.00  8.33           C
ATOM     24  CA  GLY X  24      18.515  18.318  34.556  1.00  7.50           C
ATOM     25  CA  THR X  25      14.782  17.639  34.642  1.00  7.23           C
ATOM     26  CA  ILE X  26      12.009  17.687  32.062  1.00  7.78           C
ATOM     27  CA  THR X  27       8.778  19.244  33.169  1.00  9.03           C
ATOM     28  CA  THR X  28       5.362  18.927  31.574  1.00 11.81           C
ATOM     29  CA  LYS X  29       5.928  22.259  29.876  1.00 14.05           C
ATOM     30  CA  GLU X  30       9.064  20.900  28.251  1.00  9.87           C
ATOM     31  CA  LEU X  31       7.758  17.491  27.320  1.00  9.76           C
ATOM     32  CA  GLY X  32       4.706  19.145  25.827  1.00  9.58           C
ATOM     33  CA  THR X  33       6.860  21.547  23.888  1.00  9.32           C
ATOM     34  CA  VAL X  34       8.532  18.696  22.087  1.00  9.59           C
ATOM     35  CA  MET X  35       5.339  16.833  21.425  0.61  9.67           C
ATOM     36  CA  ARG X  36       3.694  19.885  20.059  1.00  8.72           C
ATOM     37  CA  SER X  37       6.515  20.457  17.669  1.00 12.32           C
ATOM     38  CA  LEU X  38       5.971  16.958  16.439  0.53 15.72           C
ATOM     39  CA  GLY X  39       2.394  17.614  15.585  1.00 12.21           C
ATOM     40  CA  GLN X  40       0.545  16.626  18.721  1.00 10.24           C
ATOM     41  CA  ASN X  41      -1.768  18.246  21.140  1.00  7.42           C
ATOM     42  CA  PRO X  42      -1.358  16.700  24.555  0.63  8.37           C
ATOM     43  CA  THR X  43      -3.188  18.361  27.390  1.00  9.95           C
ATOM     44  CA  GLU X  44      -1.289  19.324  30.480  1.00 10.91           C
ATOM     45  CA  ALA X  45      -3.010  16.558  32.340  1.00 11.63           C
ATOM     46  CA  GLU X  46      -2.073  13.973  29.747  1.00  9.34           C
ATOM     47  CA  LEU X  47       1.494  15.131  29.952  1.00  8.88           C
ATOM     48  CA  GLN X  48       1.361  14.672  33.711  1.00  9.62           C
ATOM     49  CA  ASP X  49       0.094  11.138  33.301  1.00 10.37           C
ATOM     50  CA  MET X  50       3.009  10.572  30.951  1.00 10.93           C
ATOM     51  CA  ILE X  51       5.455  11.700  33.579  0.52  9.63           C
ATOM     52  CA  ASN X  52       3.790   9.679  36.289  1.00 10.19           C
ATOM     53  CA  GLU X  53       4.391   6.473  34.373  1.00 17.10           C
ATOM     54  CA  VAL X  54       8.130   6.831  34.622  0.44 15.60           C
ATOM     55  CA  ASP X  55       8.617   9.078  37.626  1.00 15.46           C
ATOM     56  CA  ALA X  56      10.218   6.461  39.822  1.00 13.59           C
ATOM     57  CA  ASP X  57      11.344   8.848  42.523  1.00 12.17           C
ATOM     58  CA  GLY X  58       8.064  10.677  42.481  1.00 16.07           C
ATOM     59  CA  ASN X  59       9.301  14.226  42.186  1.00 15.63           C
ATOM     60  CA  GLY X  60       6.961  15.221  39.373  1.00 11.82           C
ATOM     61  CA  THR X  61       9.586  15.584  36.639  1.00  8.43           C
ATOM     62  CA  ILE X  62      11.651  13.283  34.395  1.00  7.21           C
ATOM     63  CA  ASP X  63      15.383  12.943  34.985  1.00  7.73           C
ATOM     64  CA  PHE X  64      17.861  11.298  32.637  1.00  9.05           C
ATOM     65  CA  PRO X  65      17.319   7.629  33.547  1.00 11.62           C
ATOM     66  CA  GLU X  66      13.567   8.176  33.671  1.00  9.06           C
ATOM     67  CA  PHE X  67      13.831   9.557  30.135  0.59  9.62           C
ATOM     68  CA  LEU X  68      15.604   6.447  28.957  1.00 13.94           C
ATOM     69  CA  SER X  69      12.698   4.517  30.396  0.78 14.51           C
ATOM     70  CA  LEU X  70      10.342   6.853  28.627  0.53 12.64           C
ATOM     71  CA  MET X  71      11.803   6.011  25.252  0.67 14.57           C
ATOM     72  CA  ALA X  72      11.396   2.376  25.918  0.54 17.68           C
ATOM     73  CA  ARG X  73       7.752   2.917  26.779  0.51 16.59           C
ATOM     74  CA  LYS X  74       6.646   5.683  24.595  1.00 22.03           C
ATOM     75  CA  MET X  75       9.079   5.267  21.845  0.60 22.35           C
ATOM     76  CA  LYS X  76       7.684   1.865  21.493  1.00 25.50           C
ATOM     77  CA  GLU X  77       4.210   0.966  22.353  0.58 19.93           C
ATOM     78  CA  GLN X  78       2.133   2.779  19.949  1.00 18.67           C
ATOM     79  CA  ASP X  79       3.416   3.471  16.508  0.31 19.26           C
ATOM     80  CA  SER X  80       1.531   2.288  13.537  0.46 21.04           C
ATOM     81  CA  GLU X  81       1.632   4.745  10.766  0.56 18.44           C
ATOM     82  CA  GLU X  82       2.660   8.244  10.013  1.00 17.69           C
ATOM     83  CA  GLU X  83       5.220   7.769  12.681  1.00 21.94           C
ATOM     84  CA  LEU X  84       6.760   4.692  11.321  0.51 14.30           C
ATOM     85  CA  ILE X  85       7.429   7.121   8.590  1.00 13.46           C
ATOM     86  CA  GLU X  86       9.286   9.147  11.112  0.58 16.18           C
ATOM     87  CA  ALA X  87      11.079   6.085  12.202  1.00 16.77           C
ATOM     88  CA  PHE X  88      12.053   5.246   8.663  1.00 12.77           C
ATOM     89  CA  LYS X  89      13.354   8.703   8.281  0.51 11.05           C
ATOM     90  CA  VAL X  90      15.661   7.962  11.137  0.54 12.30           C
ATOM     91  CA  PHE X  91      16.842   4.959   9.259  0.61 11.45           C
ATOM     92  CA  ASP X  92      16.987   6.564   5.867  1.00 12.43           C
ATOM     93  CA  ARG X  93      19.282   9.209   7.124  1.00 15.05           C
ATOM     94  CA  ASP X  94      20.257  10.939   3.984  1.00 17.81           C
ATOM     95  CA  GLY X  95      16.793  10.724   2.631  1.00 21.74           C
ATOM     96  CA  ASN X  96      17.260   8.893  -0.599  1.00 21.86           C
ATOM     97  CA  GLY X  97      14.448   6.513  -0.177  1.00 18.47           C
ATOM     98  CA  LEU X  98      16.658   3.628   0.638  1.00 13.28           C
ATOM     99  CA  ILE X  99      18.051   2.384   3.868  0.90  9.81           C
ATOM    100  CA  SER X 100      21.461   1.083   3.189  1.00 10.27           C
ATOM    101  CA  ALA X 101      23.019  -1.686   5.069  1.00 10.69           C
ATOM    102  CA  ALA X 102      25.106   0.836   6.911  1.00 11.64           C
ATOM    103  CA  GLU X 103      22.213   3.004   7.869  1.00  9.38           C
ATOM    104  CA  LEU X 104      20.401   0.045   9.185  1.00  9.41           C
ATOM    105  CA  ARG X 105      23.464  -0.704  11.218  1.00  9.65           C
ATOM    106  CA  HIS X 106      23.144   2.729  12.661  0.34 10.82           C
ATOM    107  CA  VAL X 107      19.589   2.215  13.660  1.00 11.53           C
ATOM    108  CA  MET X 108      20.285  -1.028  15.361  1.00 10.52           C
ATOM    109  CA  THR X 109      22.916   0.575  17.454  1.00 11.80           C
ATOM    110  CA  ASN X 110      20.583   3.285  18.370  0.72 10.91           C
ATOM    111  CA  LEU X 111      18.089   0.814  19.431  1.00 12.32           C
ATOM    112  CA  GLY X 112      20.531  -0.913  21.630  1.00 11.96           C
ATOM    113  CA  GLU X 113      21.398  -3.895  19.642  1.00 10.90           C
ATOM    114  CA  LYS X 114      24.994  -3.848  18.813  0.67 10.41           C
ATOM    115  CA  LEU X 115      24.910  -6.613  16.328  0.58  8.35           C
ATOM    116  CA  THR X 116      27.778  -7.595  14.181  1.00  8.53           C
ATOM    117  CA  ASP X 117      28.230  -6.310  10.694  1.00  8.68           C
ATOM    118  CA  ASP X 118      27.440  -9.664   9.287  0.34  8.53           C
ATOM    119  CA  GLU X 119      24.183  -9.692  11.038  1.00  9.37           C
ATOM    120  CA  VAL X 120      23.372  -6.370   9.607  1.00  9.39           C
ATOM    121  CA  ASP X 121      23.560  -7.707   6.104  1.00  9.65           C
ATOM    122  CA  GLU X 122      21.493 -10.626   7.115  1.00 10.75           C
ATOM    123  CA  MET X 123      18.790  -8.246   8.002  1.00 10.60           C
ATOM    124  CA  ILE X 124      18.993  -6.418   4.750  0.61 11.16           C
ATOM    125  CA  ARG X 125      18.670  -9.439   2.612  1.00 11.30           C
ATOM    126  CA  GLU X 126      15.779 -10.447   4.708  1.00 13.24           C
ATOM    127  CA  ALA X 127      13.802  -7.393   3.908  1.00 13.38           C
ATOM    128  CA  ASP X 128      15.206  -6.906   0.491  1.00 11.01           C
ATOM    129  CA  ILE X 129      12.610  -8.268  -1.777  1.00 12.45           C
ATOM    130  CA  ASP X 130      13.425  -6.415  -4.933  1.00 14.06           C
ATOM    131  CA  GLY X 131      17.033  -7.256  -4.986  1.00 14.95           C
ATOM    132  CA  ASP X 132      18.641  -3.894  -4.964  1.00 14.21           C
ATOM    133  CA  GLY X 133      20.528  -4.544  -1.771  1.00 12.69           C
ATOM    134  CA  HIS X 134      18.652  -1.947   0.128  1.00 10.74           C
ATOM    135  CA  ILE X 135      15.415  -1.405   1.922  0.71  9.61           C
ATOM    136  CA  ASN X 136      13.002   1.041   0.498  1.00 10.65           C
ATOM    137  CA  TYR X 137      10.122   2.376   2.468  0.62 11.57           C
ATOM    138  CA  GLU X 138       7.764  -0.323   1.467  1.00 12.62           C
ATOM    139  CA  GLU X 139      10.090  -3.059   2.453  1.00 10.88           C
ATOM    140  CA  PHE X 140      10.596  -1.358   5.737  0.53 10.57           C
ATOM    141  CA  VAL X 141       6.993  -1.581   6.471  1.00 13.02           C
ATOM    142  CA  ARG X 142       6.947  -5.206   5.687  0.48 16.92           C
ATOM    143  CA  MET X 143       9.884  -5.788   7.805  0.73 17.91           C
ATOM    144  CA  MET X 144       8.068  -4.303  10.665  1.00 23.30           C
ATOM    145  CA  VAL X 145       5.286  -6.630  10.234  1.00 30.36           C
ATOM    146  CA  SER X 146       7.163  -9.744  10.228  1.00 49.83           C
END
ATOM      1  CA  GLU X   1      31.354  -3.168  28.512  1.00 54.51           C
ATOM      2  CA  GLN X   2      32.573   0.081  27.806  1.00 43.98           C
ATOM      3  CA  LEU X   3      30.703   2.685  26.449  1.00 29.51           C
ATOM      4  CA  THR X   4      32.413   5.186  24.489  1.00 23.38           C
ATOM      5  CA  GLU X   5      32.179   8.797  25.005  1.00 23.41           C
ATOM      6  CA  GLU X   6      30.668   9.413  21.731  1.00 18.74           C
ATOM      7  CA  GLN X   7      28.051   6.972  22.615  1.00 15.79           C
ATOM      8  CA  ILE X   8      27.446   8.952  25.679  0.60 16.16           C
ATOM      9  CA  ALA X   9      27.453  12.077  23.607  1.00 15.86           C
ATOM     10  CA  GLU X  10      24.845  10.680  21.382  0.44 14.66           C
ATOM     11  CA  PHE X  11      22.543  10.041  24.255  0.74 12.86           C
ATOM     12  CA  LYS X  12      23.223  13.461  25.605  0.60 10.51           C
ATOM     13  CA  GLU X  13      22.385  15.018  22.325  1.00 11.86           C
ATOM     14  CA  ALA X  14      19.116  13.233  22.108  1.00 11.89           C
ATOM     15  CA  PHE X  15      18.269  14.108  25.644  1.00  8.45           C
ATOM     16  CA  ALA X  16      19.239  17.687  25.072  1.00  9.18           C
ATOM     17  CA  LEU X  17      16.832  17.996  22.199  1.00 11.42           C
ATOM     18  CA  PHE X  18      14.000  17.485  24.621  1.00  8.68           C
ATOM     19  CA  ASP X  19      15.615  19.343  27.458  1.00  7.43           C
ATOM     20  CA  LYS X  20      15.619  22.684  25.683  1.00 12.02           C
ATOM     21  CA  ASP X  21      16.540  24.800  28.647  1.00  9.95           C
ATOM     22  CA  GLY X  22      19.328  22.490  29.726  1.00  9.50           C
ATOM     23  CA  ASP X  23      18.294  22.123  33.315  1.00  8.33           C
ATOM     24  CA  GLY X  24      18.477  18.377  33.347  1.00  7.50           C
ATOM     25  CA  THR X  25      14.754  17.722  33.335  1.00  7.23           C
ATOM     26  CA  ILE X  26      12.121  17.510  30.631  1.00  7.78           C
ATOM     27  CA  THR X  27       8.851  19.184  31.383  1.00  9.03           C
ATOM     28  CA  THR X  28       5.530  18.682  29.672  1.00 11.81           C
ATOM     29  CA  LYS X  29       6.158  21.854  27.720  1.00 14.05           C
ATOM     30  CA  GLU X  30       9.384  20.421  26.394  1.00  9.87           C
ATOM     31  CA  LEU X  31       8.163  16.929  25.706  1.00  9.76           C
ATOM     32  CA  GLY X  32       5.201  18.381  23.882  1.00  9.58           C
ATOM     33  CA  THR X  33       7.450  20.599  21.848  1.00  9.32           C
ATOM     34  CA  VAL X  34       9.291  17.626  20.484  1.00  9.59           C
ATOM     35  CA  MET X  35       6.214  15.612  19.775  0.61  9.67           C
ATOM     36  CA  ARG X  36       4.605  18.477  18.040  1.00  8.72           C
ATOM     37  CA  SER X  37       7.567  18.924  15.817  1.00 12.32           C
ATOM     38  CA  LEU X  38       7.180  15.345  14.842  0.53 15.72           C
ATOM     39  CA  GLY X  39       3.615  15.749  13.848  1.00 12.21           C
ATOM     40  CA  GLN X  40       1.588  15.010  16.923  1.00 10.24           C
ATOM     41  CA  ASN X  41      -0.858  16.800  19.055  1.00  7.42           C
ATOM     42  CA  PRO X  42      -0.706  15.633  22.619  0.63  8.37           C
ATOM     43  CA  THR X  43      -2.754  17.527  25.095  1.00  9.95           C
ATOM     44  CA  GLU X  44      -1.125  18.898  28.168  1.00 10.91           C
ATOM     45  CA  ALA X  45      -2.984  16.369  30.211  1.00 11.63           C
ATOM     46  CA  GLU X  46      -1.822  13.489  28.084  1.00  9.34           C
ATOM     47  CA  LEU X  47       1.710  14.722  28.377  1.00  8.88           C
ATOM     48  CA  GLN X  48       1.343  14.797  32.134  1.00  9.62           C
ATOM     49  CA  ASP X  49       0.115  11.238  32.159  1.00 10.37           C
ATOM     50  CA  MET X  50       3.165  10.344  30.133  1.00 10.93           C
ATOM     51  CA  ILE X  51       5.427  11.824  32.731  0.52  9.63           C
ATOM     52  CA  ASN X  52       3.561  10.234  35.576  1.00 10.19           C
ATOM     53  CA  GLU X  53       4.244   6.781  34.233  1.00 17.10           C
ATOM     54  CA  VAL X  54       7.955   7.204  34.663  0.44 15.60           C
ATOM     55  CA  ASP X  55       8.359   9.861  37.305  1.00 15.46           C
ATOM     56  CA  ALA X  56       9.868   7.551  39.869  1.00 13.59           C
ATOM     57  CA  ASP X  57      11.015  10.265  42.213  1.00 12.17           C
ATOM     58  CA  GLY X  58       7.772  12.117  41.939  1.00 16.07           C
ATOM     59  CA  ASN X  59       9.071  15.541  41.034  1.00 15.63           C
ATOM     60  CA  GLY X  60       6.787  16.078  38.075  1.00 11.82           C
ATOM     61  CA  THR X  61       9.446  16.017  35.363  1.00  8.43           C
ATOM     62  CA  ILE X  62      11.515  13.438  33.468  1.00  7.21           C
ATOM     63  CA  ASP X  63      15.239  13.109  34.063  1.00  7.73           C
ATOM     64  CA  PHE X  64      17.624  11.178  31.841  1.00  9.05           C
ATOM     65  CA  PRO X  65      17.199   7.712  33.391  1.00 11.62           C
ATOM     66  CA  GLU X  66      13.445   8.193  33.584  1.00  9.06           C
ATOM     67  CA  PHE X  67      13.490   8.963  29.861  0.59  9.62           C
ATOM     68  CA  LEU X  68      15.395   5.785  29.157  1.00 13.94           C
ATOM     69  CA  SER X  69      12.776   3.972  31.184  0.78 14.51           C
ATOM     70  CA  LEU X  70      10.088   5.654  29.126  0.53 12.64           C
ATOM     71  CA  MET X  71      11.439   4.226  25.899  0.67 14.57           C
ATOM     72  CA  ALA X  72      11.548   0.790  27.415  0.54 17.68           C
ATOM     73  CA  ARG X  73       7.885   1.020  28.395  0.51 16.59           C
ATOM     74  CA  LYS X  74       6.264   3.085  25.732  1.00 22.03           C
ATOM     75  CA  MET X  75       8.619   2.583  22.886  0.60 22.35           C
ATOM     76  CA  LYS X  76       7.907  -1.083  23.291  1.00 25.50           C
ATOM     77  CA  GLU X  77       4.700  -2.516  24.618  0.58 19.93           C
ATOM     78  CA  GLN X  78       2.049  -1.551  22.201  1.00 18.67           C
ATOM     79  CA  ASP X  79       2.869  -1.018  18.569  0.31 19.26           C
ATOM     80  CA  SER X  80       0.997  -2.666  15.857  0.46 21.04           C
ATOM     81  CA  GLU X  81       0.117  -0.208  13.203  0.56 18.44           C
ATOM     82  CA  GLU X  82       0.051   3.471  12.549  1.00 17.69           C
ATOM     83  CA  GLU X  83       2.875   3.677  14.970  1.00 21.94           C
ATOM     84  CA  LEU X  84       5.177   1.320  13.242  0.51 14.30           C
ATOM     85  CA  ILE X  85       4.876   4.056  10.711  1.00 13.46           C
ATOM     86  CA  GLU X  86       6.131   6.352  13.379  0.58 16.18           C
ATOM     87  CA  ALA X  87       8.874   3.933  14.086  1.00 16.77           C
ATOM     88  CA  PHE X  88       9.897   3.861  10.454  1.00 12.77           C
ATOM     89  CA  LYS X  89       9.949   7.600  10.534  0.51 11.05           C
ATOM     90  CA  VAL X  90      12.480   7.330  13.297  0.54 12.30           C
ATOM     91  CA  PHE X  91      14.572   5.114  11.095  0.61 11.45           C
ATOM     92  CA  ASP X  92      14.123   7.151   7.956  1.00 12.43           C
ATOM     93  CA  ARG X  93      15.474  10.185   9.650  1.00 15.05           C
ATOM     94  CA  ASP X  94      15.751  12.659   6.865  1.00 17.81           C
ATOM     95  CA  GLY X  95      12.504  11.546   5.391  1.00 21.74           C
ATOM     96  CA  ASN X  96      13.559  10.498   1.955  1.00 21.86           C
ATOM     97  CA  GLY X  97      11.656   7.274   1.865  1.00 18.47           C
ATOM     98  CA  LEU X  98      14.681   5.099   2.313  1.00 13.28           C
ATOM     99  CA  ILE X  99      16.427   3.897   5.399  0.90  9.81           C
ATOM    100  CA  SER X 100      20.076   3.818   4.604  1.00 10.27           C
ATOM    101  CA  ALA X 101      22.475   1.410   6.159  1.00 10.69           C
ATOM    102  CA  ALA X 102      23.777   4.202   8.304  1.00 11.64           C
ATOM    103  CA  GLU X 103      20.363   5.278   9.467  1.00  9.38           C
ATOM    104  CA  LEU X 104      19.581   1.741  10.365  1.00  9.41           C
ATOM    105  CA  ARG X 105      22.799   1.690  12.323  1.00  9.65           C
ATOM    106  CA  HIS X 106      21.527   4.664  14.193  0.34 10.82           C
ATOM    107  CA  VAL X 107      18.319   2.969  15.147  1.00 11.53           C
ATOM    108  CA  MET X 108      20.069  -0.104  16.402  1.00 10.52           C
ATOM    109  CA  THR X 109      22.241   1.953  18.617  1.00 11.80           C
ATOM    110  CA  ASN X 110      19.225   3.730  19.912  0.72 10.91           C
ATOM    111  CA  LEU X 111      17.592   0.504  20.681  1.00 12.32           C
ATOM    112  CA  GLY X 112      20.572  -0.683  22.605  1.00 11.96           C
ATOM    113  CA  GLU X 113      22.173  -3.040  20.252  1.00 10.90           C
ATOM    114  CA  LYS X 114      25.576  -1.851  19.397  0.67 10.41           C
ATOM    115  CA  LEU X 115      26.150  -4.157  16.612  0.58  8.35           C
ATOM    116  CA  THR X 116      29.082  -4.008  14.363  1.00  8.53           C
ATOM    117  CA  ASP X 117      29.008  -2.231  11.079  1.00  8.68           C
ATOM    118  CA  ASP X 118      29.251  -5.466   9.289  0.34  8.53           C
ATOM    119  CA  GLU X 119      26.192  -6.691  10.966  1.00  9.37           C
ATOM    120  CA  VAL X 120      24.333  -3.603   9.955  1.00  9.39           C
ATOM    121  CA  ASP X 121      24.815  -4.345   6.339  1.00  9.65           C
ATOM    122  CA  GLU X 122      23.728  -7.868   6.928  1.00 10.75           C
ATOM    123  CA  MET X 123      20.424  -6.521   8.066  1.00 10.60           C
ATOM    124  CA  ILE X 124      20.001  -4.257   5.106  0.61 11.16           C
ATOM    125  CA  ARG X 125      20.559  -6.924   2.582  1.00 11.30           C
ATOM    126  CA  GLU X 126      18.134  -9.056   4.441  1.00 13.24           C
ATOM    127  CA  ALA X 127      15.287  -6.631   3.961  1.00 13.38           C
ATOM    128  CA  ASP X 128      16.433  -5.246   0.690  1.00 11.01           C
ATOM    129  CA  ILE X 129      14.332  -6.982  -1.820  1.00 12.45           C
ATOM    130  CA  ASP X 130      14.492  -4.499  -4.615  1.00 14.06           C
ATOM    131  CA  GLY X 131      18.207  -4.200  -4.638  1.00 14.95           C
ATOM    132  CA  ASP X 132      18.770  -0.553  -4.100  1.00 14.21           C
ATOM    133  CA  GLY X 133      20.816  -1.096  -0.989  1.00 12.69           C
ATOM    134  CA  HIS X 134      18.220   0.509   1.161  1.00 10.74           C
ATOM    135  CA  ILE X 135      14.999  -0.220   2.949  0.71  9.61           C
ATOM    136  CA  ASN X 136      11.896   1.548   1.801  1.00 10.65           C
ATOM    137  CA  TYR X 137       8.747   1.601   3.832  0.62 11.57           C
ATOM    138  CA  GLU X 138       7.284  -1.467   2.277  1.00 12.62           C
ATOM    139  CA  GLU X 139      10.356  -3.521   2.898  1.00 10.88           C
ATOM    140  CA  PHE X 140      10.279  -2.409   6.460  0.53 10.57           C
ATOM    141  CA  VAL X 141       6.849  -3.802   6.891  1.00 13.02           C
ATOM    142  CA  ARG X 142       7.858  -7.060   5.432  0.48 16.92           C
ATOM    143  CA  MET X 143      10.856  -7.230   7.609  0.73 17.91           C
ATOM    144  CA  MET X 144       8.623  -6.929  10.557  1.00 23.30           C
ATOM    145  CA  VAL X 145       6.600  -9.812   9.468  1.00 30.36           C
ATOM    146  CA  SER X 146       9.295 -12.253   9.076  1.00 49.83           C
END
ATOM      1  CA  GLU X   1      30.477  -2.956  28.892  1.00 54.51           C
ATOM      2  CA  GLN X   2      31.546   0.172  27.712  1.00 43.98           C
ATOM      3  CA  LEU X   3      29.488   2.567  26.014  1.00 29.51           C
ATOM      4  CA  THR X   4      31.163   4.731  23.643  1.00 23.38           C
ATOM      5  CA  GLU X   5      31.053   8.378  23.690  1.00 23.41           C
ATOM      6  CA  GLU X   6      29.413   8.640  20.415  1.00 18.74           C
ATOM      7  CA  GLN X   7      26.789   6.373  21.683  1.00 15.79           C
ATOM      8  CA  ILE X   8      26.356   8.708  24.502  0.60 16.16           C
ATOM      9  CA  ALA X   9      26.265  11.544  22.044  1.00 15.86           C
ATOM     10  CA  GLU X  10      23.551   9.907  20.118  0.44 14.66           C
ATOM     11  CA  PHE X  11      21.430   9.586  23.175  0.74 12.86           C
ATOM     12  CA  LYS X  12      22.192  13.124  24.092  0.60 10.51           C
ATOM     13  CA  GLU X  13      21.078  14.324  20.738  1.00 11.86           C
ATOM     14  CA  ALA X  14      17.792  12.562  21.056  1.00 11.89           C
ATOM     15  CA  PHE X  15      17.276  13.802  24.546  1.00  8.45           C
ATOM     16  CA  ALA X  16      18.168  17.283  23.515  1.00  9.18           C
ATOM     17  CA  LEU X  17      15.431  17.317  20.931  1.00 11.42           C
ATOM     18  CA  PHE X  18      12.901  17.070  23.706  1.00  8.68           C
ATOM     19  CA  ASP X  19      14.850  19.164  26.144  1.00  7.43           C
ATOM     20  CA  LYS X  20      14.583  22.313  24.083  1.00 12.02           C
ATOM     21  CA  ASP X  21      15.859  24.739  26.633  1.00  9.95           C
ATOM     22  CA  GLY X  22      18.848  22.611  27.505  1.00  9.50           C
ATOM     23  CA  ASP X  23      18.343  22.556  31.220  1.00  8.33           C
ATOM     24  CA  GLY X  24      18.761  18.849  31.578  1.00  7.50           C
ATOM     25  CA  THR X  25      15.127  18.041  32.233  1.00  7.23           C
ATOM     26  CA  ILE X  26      12.121  17.448  30.027  1.00  7.78           C
ATOM     27  CA  THR X  27       8.941  19.058  31.185  1.00  9.03           C
ATOM     28  CA  THR X  28       5.412  18.406  30.017  1.00 11.81           C
ATOM     29  CA  LYS X  29       5.650  21.493  27.864  1.00 14.05           C
ATOM     30  CA  GLU X  30       8.637  20.027  26.101  1.00  9.87           C
ATOM     31  CA  LEU X  31       7.331  16.521  25.762  1.00  9.76           C
ATOM     32  CA  GLY X  32       4.099  17.939  24.418  1.00  9.58           C
ATOM     33  CA  THR X  33       5.921  20.118  21.971  1.00  9.32           C
ATOM     34  CA  VAL X  34       7.476  17.127  20.327  1.00  9.59           C
ATOM     35  CA  MET X  35       4.332  15.101  20.237  0.61  9.67           C
ATOM     36  CA  ARG X  36       2.377  17.941  18.831  1.00  8.72           C
ATOM     37  CA  SER X  37       4.853  18.424  16.079  1.00 12.32           C
ATOM     38  CA  LEU X  38       4.343  14.832  15.192  0.53 15.72           C
ATOM     39  CA  GLY X  39       0.646  15.195  14.819  1.00 12.21           C
ATOM     40  CA  GLN X  40      -0.678  14.392  18.239  1.00 10.24           C
ATOM     41  CA  ASN X  41      -2.779  16.047  20.818  1.00  7.42           C
ATOM     42  CA  PRO X  42      -1.815  14.973  24.272  0.63  8.37           C
ATOM     43  CA  THR X  43      -3.533  16.797  27.044  1.00  9.95           C
ATOM     44  CA  GLU X  44      -1.430  18.277  29.764  1.00 10.91           C
ATOM     45  CA  ALA X  45      -2.748  15.704  32.156  1.00 11.63           C
ATOM     46  CA  GLU X  46      -1.834  12.852  29.868  1.00  9.34           C
ATOM     47  CA  LEU X  47       1.632  14.271  29.523  1.00  8.88           C
ATOM     48  CA  GLN X  48       1.932  14.401  33.279  1.00  9.62           C
ATOM     49  CA  ASP X  49       0.928  10.786  33.572  1.00 10.37           C
ATOM     50  CA  MET X  50       3.680  10.001  31.116  1.00 10.93           C
ATOM     51  CA  ILE X  51       6.215  11.672  33.304  0.52  9.63           C
ATOM     52  CA  ASN X  52       4.886  10.098  36.440  1.00 10.19           C
ATOM     53  CA  GLU X  53       5.581   6.642  35.123  1.00 17.10           C
ATOM     54  CA  VAL X  54       9.278   7.297  35.056  0.44 15.60           C
ATOM     55  CA  ASP X  55       9.791  10.095  37.530  1.00 15.46           C
ATOM     56  CA  ALA X  56      11.711   8.031  40.025  1.00 13.59           C
ATOM     57  CA  ASP X  57      12.943  10.942  42.073  1.00 12.17           C
ATOM     58  CA  GLY X  58       9.594  12.603  42.006  1.00 16.07           C
ATOM     59  CA  ASN X  59      10.623  16.029  40.800  1.00 15.63           C
ATOM     60  CA  GLY X  60       7.950  16.258  38.129  1.00 11.82           C
ATOM     61  CA  THR X  61      10.289  16.173  35.134  1.00  8.43           C
ATOM     62  CA  ILE X  62      12.304  13.594  33.183  1.00  7.21           C
ATOM     63  CA  ASP X  63      16.087  13.582  33.385  1.00  7.73           C
ATOM     64  CA  PHE X  64      18.388  11.591  31.136  1.00  9.05           C
ATOM     65  CA  PRO X  65      18.328   8.234  32.947  1.00 11.62           C
ATOM     66  CA  GLU X  66      14.582   8.508  33.466  1.00  9.06           C
ATOM     67  CA  PHE X  67      14.255   9.048  29.719  0.59  9.62           C
ATOM     68  CA  LEU X  68      16.231   5.929  28.998  1.00 13.94           C
ATOM     69  CA  SER X  69      13.814   4.135  31.283  0.78 14.51           C
ATOM     70  CA  LEU X  70      10.976   5.729  29.393  0.53 12.64           C
ATOM     71  CA  MET X  71      12.141   4.280  26.107  0.67 14.57           C
ATOM     72  CA  ALA X  72      12.315   0.861  27.620  0.54 17.68           C
ATOM     73  CA  ARG X  73       8.722   1.112  28.817  0.51 16.59           C
ATOM     74  CA  LYS X  74       6.907   3.193  26.331  1.00 22.03           C
ATOM     75  CA  MET X  75       9.080   2.750  23.360  0.60 22.35           C
ATOM     76  CA  LYS X  76       8.364  -0.894  23.714  1.00 25.50           C
ATOM     77  CA  GLU X  77       5.212  -2.342  25.124  0.58 19.93           C
ATOM     78  CA  GLN X  78       2.642  -1.125  22.734  1.00 18.67           C
ATOM     79  CA  ASP X  79       3.559  -0.391  19.148  0.31 19.26           C
ATOM     80  CA  SER X  80       1.452  -1.393  16.247  0.46 21.04           C
ATOM     81  CA  GLU X  81       0.887   1.547  14.016  0.56 18.44           C
ATOM     82  CA  GLU X  82       1.343   5.279  13.935  1.00 17.69           C
ATOM     83  CA  GLU X  83       4.232   4.730  16.269  1.00 21.94           C
ATOM     84  CA  LEU X  84       6.123   2.362  14.104  0.51 14.30           C
ATOM     85  CA  ILE X  85       6.177   5.497  12.070  1.00 13.46           C
ATOM     86  CA  GLU X  86       7.867   7.090  15.030  0.58 16.18           C
ATOM     87  CA  ALA X  87      10.227   4.210  15.178  1.00 16.77           C
ATOM     88  CA  PHE X  88      11.110   4.626  11.553  1.00 12.77           C
ATOM     89  CA  LYS X  89      11.818   8.226  12.311  0.51 11.05           C
ATOM     90  CA  VAL X  90      14.316   7.039  14.847  0.54 12.30           C
ATOM     91  CA  PHE X  91      15.906   4.949  12.178  0.61 11.45           C
ATOM     92  CA  ASP X  92      15.747   7.555   9.478  1.00 12.43           C
ATOM     93  CA  ARG X  93      17.658   9.986  11.584  1.00 15.05           C
ATOM     94  CA  ASP X  94      18.205  12.859   9.273  1.00 17.81           C
ATOM     95  CA  GLY X  95      14.739  12.553   7.895  1.00 21.74           C
ATOM     96  CA  ASN X  96      15.368  11.980   4.250  1.00 21.86           C
ATOM     97  CA  GLY X  97      12.910   9.189   3.768  1.00 18.47           C
ATOM     98  CA  LEU X  98      15.541   6.512   3.566  1.00 13.28           C
ATOM     99  CA  ILE X  99      17.190   4.464   6.218  0.90  9.81           C
ATOM    100  CA  SER X 100      20.737   3.909   5.193  1.00 10.27           C
ATOM    101  CA  ALA X 101      22.740   0.891   6.065  1.00 10.69           C
ATOM    102  CA  ALA X 102      24.583   2.979   8.634  1.00 11.64           C
ATOM    103  CA  GLU X 103      21.466   4.347  10.247  1.00  9.38           C
ATOM    104  CA  LEU X 104      20.090   0.864  10.533  1.00  9.41           C
ATOM    105  CA  ARG X 105      23.304  -0.094  12.223  1.00  9.65           C
ATOM    106  CA  HIS X 106      22.679   2.660  14.722  0.34 10.82           C
ATOM    107  CA  VAL X 107      19.266   1.349  15.569  1.00 11.53           C
ATOM    108  CA  MET X 108      20.487  -2.166  16.088  1.00 10.52           C
ATOM    109  CA  THR X 109      23.033  -0.930  18.540  1.00 11.80           C
ATOM    110  CA  ASN X 110      20.399   0.994  20.380  0.72 10.91           C
ATOM    111  CA  LEU X 111      18.283  -2.069  20.600  1.00 12.32           C
ATOM    112  CA  GLY X 112      21.103  -4.015  22.045  1.00 11.96           C
ATOM    113  CA  GLU X 113      22.197  -6.092  19.145  1.00 10.90           C
ATOM    114  CA  LYS X 114      25.737  -5.275  18.311  0.67 10.41           C
ATOM    115  CA  LEU X 115      25.826  -7.132  15.074  0.58  8.35           C
ATOM    116  CA  THR X 116      28.657  -6.959  12.640  1.00  8.53           C
ATOM    117  CA  ASP X 117      28.751  -4.521   9.793  1.00  8.68           C
ATOM    118  CA  ASP X 118      28.401  -7.335   7.332  0.34  8.53           C
ATOM    119  CA  GLU X 119      25.258  -8.478   8.978  1.00  9.37           C
ATOM    120  CA  VAL X 120      23.876  -4.998   8.775  1.00  9.39           C
ATOM    121  CA  ASP X 121      24.057  -5.075   5.022  1.00  9.65           C
ATOM    122  CA  GLU X 122      22.418  -8.462   4.953  1.00 10.75           C
ATOM    123  CA  MET X 123      19.446  -6.896   6.630  1.00 10.60           C
ATOM    124  CA  ILE X 124      19.271  -4.041   4.206  0.61 11.16           C
ATOM    125  CA  ARG X 125      19.257  -6.261   1.186  1.00 11.30           C
ATOM    126  CA  GLU X 126      16.562  -8.304   2.779  1.00 13.24           C
ATOM    127  CA  ALA X 127      14.164  -5.397   2.983  1.00 13.38           C
ATOM    128  CA  ASP X 128      15.428  -3.601  -0.043  1.00 11.01           C
ATOM    129  CA  ILE X 129      12.953  -4.476  -2.666  1.00 12.45           C
ATOM    130  CA  ASP X 130      13.471  -1.570  -4.988  1.00 14.06           C
ATOM    131  CA  GLY X 131      17.167  -1.896  -5.250  1.00 14.95           C
ATOM    132  CA  ASP X 132      18.378   1.466  -4.108  1.00 14.21           C
ATOM    133  CA  GLY X 133      20.375   0.020  -1.285  1.00 12.69           C
ATOM    134  CA  HIS X 134      18.194   1.619   1.312  1.00 10.74           C
ATOM    135  CA  ILE X 135      14.957   1.141   3.178  0.71  9.61           C
ATOM    136  CA  ASN X 136      12.167   3.602   2.628  1.00 10.65           C
ATOM    137  CA  TYR X 137       9.164   3.763   4.872  0.62 11.57           C
ATOM    138  CA  GLU X 138       7.154   1.252   2.958  1.00 12.62           C
ATOM    139  CA  GLU X 139       9.912  -1.305   2.993  1.00 10.88           C
ATOM    140  CA  PHE X 140      10.223  -0.799   6.660  0.53 10.57           C
ATOM    141  CA  VAL X 141       6.647  -1.725   7.144  1.00 13.02           C
ATOM    142  CA  ARG X 142       7.063  -4.845   5.136  0.48 16.92           C
ATOM    143  CA  MET X 143      10.109  -5.791   7.012  0.73 17.91           C
ATOM    144  CA  MET X 144       8.113  -5.630  10.115  1.00 23.30           C
ATOM    145  CA  VAL X 145       5.623  -7.985   8.766  1.00 30.36           C
ATOM    146  CA  SER X 146       7.920 -10.734   7.838  1.00 49.83           C
END
ATOM      1  CA  GLU X   1      24.269  -2.255  36.801  1.00 54.51           C
ATOM      2  CA  GLN X   2      26.361  -0.451  34.649  1.00 43.98           C
ATOM      3  CA  LEU X   3      25.274   1.346  31.828  1.00 29.51           C
ATOM      4  CA  THR X   4      27.592   1.661  29.088  1.00 23.38           C
ATOM      5  CA  GLU X   5      28.689   4.807  27.664  1.00 23.41           C
ATOM      6  CA  GLU X   6      27.215   4.134  24.359  1.00 18.74           C
ATOM      7  CA  GLN X   7      23.990   3.474  26.042  1.00 15.79           C
ATOM      8  CA  ILE X   8      24.364   6.746  27.694  0.60 16.16           C
ATOM      9  CA  ALA X   9      25.127   8.262  24.361  1.00 15.86           C
ATOM     10  CA  GLU X  10      22.016   6.823  22.950  0.44 14.66           C
ATOM     11  CA  PHE X  11      19.954   8.259  25.711  0.74 12.86           C
ATOM     12  CA  LYS X  12      21.612  11.575  25.330  0.60 10.51           C
ATOM     13  CA  GLU X  13      20.719  11.657  21.702  1.00 11.86           C
ATOM     14  CA  ALA X  14      17.137  10.859  22.440  1.00 11.89           C
ATOM     15  CA  PHE X  15      16.954  13.344  25.223  1.00  8.45           C
ATOM     16  CA  ALA X  16      18.387  16.004  23.039  1.00  9.18           C
ATOM     17  CA  LEU X  17      15.730  15.435  20.437  1.00 11.42           C
ATOM     18  CA  PHE X  18      13.127  16.465  22.936  1.00  8.68           C
ATOM     19  CA  ASP X  19      15.159  19.154  24.562  1.00  7.43           C
ATOM     20  CA  LYS X  20      15.211  21.270  21.458  1.00 12.02           C
ATOM     21  CA  ASP X  21      16.543  24.400  23.004  1.00  9.95           C
ATOM     22  CA  GLY X  22      19.312  22.587  24.824  1.00  9.50           C
ATOM     23  CA  ASP X  23      18.638  23.992  28.210  1.00  8.33           C
ATOM     24  CA  GLY X  24      18.861  20.711  29.994  1.00  7.50           C
ATOM     25  CA  THR X  25      15.183  20.277  30.667  1.00  7.23           C
ATOM     26  CA  ILE X  26      12.257  18.970  28.672  1.00  7.78           C
ATOM     27  CA  THR X  27       9.063  20.879  29.052  1.00  9.03           C
ATOM     28  CA  THR X  28       5.574  19.840  28.088  1.00 11.81           C
ATOM     29  CA  LYS X  29       5.844  22.059  25.059  1.00 14.05           C
ATOM     30  CA  GLU X  30       8.897  20.157  23.975  1.00  9.87           C
ATOM     31  CA  LEU X  31       7.615  16.727  24.717  1.00  9.76           C
ATOM     32  CA  GLY X  32       4.427  17.599  22.880  1.00  9.58           C
ATOM     33  CA  THR X  33       6.327  18.920  19.947  1.00  9.32           C
ATOM     34  CA  VAL X  34       7.924  15.584  19.367  1.00  9.59           C
ATOM     35  CA  MET X  35       4.781  13.626  19.764  0.61  9.67           C
ATOM     36  CA  ARG X  36       2.920  15.926  17.501  1.00  8.72           C
ATOM     37  CA  SER X  37       5.487  15.551  14.845  1.00 12.32           C
ATOM     38  CA  LEU X  38       4.963  11.882  15.054  0.53 15.72           C
ATOM     39  CA  GLY X  39       1.306  12.138  14.398  1.00 12.21           C
ATOM     40  CA  GLN X  40      -0.156  12.388  17.833  1.00 10.24           C
ATOM     41  CA  ASN X  41      -2.320  14.731  19.703  1.00  7.42           C
ATOM     42  CA  PRO X  42      -1.446  14.705  23.336  0.63  8.37           C
ATOM     43  CA  THR X  43      -3.235  17.224  25.422  1.00  9.95           C
ATOM     44  CA  GLU X  44      -1.233  19.486  27.610  1.00 10.91           C
ATOM     45  CA  ALA X  45      -2.523  17.682  30.621  1.00 11.63           C
ATOM     46  CA  GLU X  46      -1.512  14.313  29.300  1.00  9.34           C
ATOM     47  CA  LEU X  47       1.918  15.633  28.645  1.00  8.88           C
ATOM     48  CA  GLN X  48       2.058  16.881  32.195  1.00  9.62           C
ATOM     49  CA  ASP X  49       1.113  13.499  33.516  1.00 10.37           C
ATOM     50  CA  MET X  50       4.024  12.087  31.599  1.00 10.93           C
ATOM     51  CA  ILE X  51       6.385  14.447  33.278  0.52  9.63           C
ATOM     52  CA  ASN X  52       4.845  13.944  36.652  1.00 10.19           C
ATOM     53  CA  GLU X  53       5.712  10.280  36.633  1.00 17.10           C
ATOM     54  CA  VAL X  54       9.376  11.040  36.663  0.44 15.60           C
ATOM     55  CA  ASP X  55       9.518  14.520  38.067  1.00 15.46           C
ATOM     56  CA  ALA X  56      11.139  13.543  41.323  1.00 13.59           C
ATOM     57  CA  ASP X  57      12.100  17.025  42.379  1.00 12.17           C
ATOM     58  CA  GLY X  58       8.741  18.397  41.441  1.00 16.07           C
ATOM     59  CA  ASN X  59       9.815  21.274  39.263  1.00 15.63           C
ATOM     60  CA  GLY X  60       7.509  20.453  36.378  1.00 11.82           C
ATOM     61  CA  THR X  61      10.138  19.496  33.824  1.00  8.43           C
ATOM     62  CA  ILE X  62      12.362  16.508  33.053  1.00  7.21           C
ATOM     63  CA  ASP X  63      16.082  16.779  33.685  1.00  7.73           C
ATOM     64  CA  PHE X  64      18.693  14.313  32.522  1.00  9.05           C
ATOM     65  CA  PRO X  65      18.503  11.834  35.414  1.00 11.62           C
ATOM     66  CA  GLU X  66      14.723  12.068  35.429  1.00  9.06           C
ATOM     67  CA  PHE X  67      14.805  11.216  31.726  0.59  9.62           C
ATOM     68  CA  LEU X  68      16.999   8.232  32.404  1.00 13.94           C
ATOM     69  CA  SER X  69      14.397   7.071  34.875  0.78 14.51           C
ATOM     70  CA  LEU X  70      11.751   7.567  32.222  0.53 12.64           C
ATOM     71  CA  MET X  71      13.575   5.369  29.763  0.67 14.57           C
ATOM     72  CA  ALA X  72      13.901   2.624  32.300  0.54 17.68           C
ATOM     73  CA  ARG X  73      10.153   2.591  32.828  0.51 16.59           C
ATOM     74  CA  LYS X  74       8.764   3.529  29.494  1.00 22.03           C
ATOM     75  CA  MET X  75      11.414   2.714  27.031  0.60 22.35           C
ATOM     76  CA  LYS X  76      11.164  -0.790  28.305  1.00 25.50           C
ATOM     77  CA  GLU X  77       8.089  -2.333  29.758  0.58 19.93           C
ATOM     78  CA  GLN X  78       5.654  -2.111  26.964  1.00 18.67           C
ATOM     79  CA  ASP X  79       6.734  -2.120  23.342  0.31 19.26           C
ATOM     80  CA  SER X  80       4.626  -3.785  20.772  0.46 21.04           C
ATOM     81  CA  GLU X  81       3.484  -1.247  18.290  0.56 18.44           C
ATOM     82  CA  GLU X  82       3.461   2.476  17.746  1.00 17.69           C
ATOM     83  CA  GLU X  83       6.722   2.531  19.592  1.00 21.94           C
ATOM     84  CA  LEU X  84       8.483   0.114  17.350  0.51 14.30           C
ATOM     85  CA  ILE X  85       7.519   2.859  14.984  1.00 13.46           C
ATOM     86  CA  GLU X  86       9.636   5.156  17.085  0.58 16.18           C
ATOM     87  CA  ALA X  87      12.493   2.757  16.716  1.00 16.77           C
ATOM     88  CA  PHE X  88      12.023   2.684  12.972  1.00 12.77           C
ATOM     89  CA  LYS X  89      11.996   6.440  13.041  0.51 11.05           C
ATOM     90  CA  VAL X  90      15.585   6.284  14.149  0.54 12.30           C
ATOM     91  CA  PHE X  91      16.363   4.247  11.079  0.61 11.45           C
ATOM     92  CA  ASP X  92      14.170   6.255   8.766  1.00 12.43           C
ATOM     93  CA  ARG X  93      16.026   9.413   9.564  1.00 15.05           C
ATOM     94  CA  ASP X  94      14.503  11.931   7.270  1.00 17.81           C
ATOM     95  CA  GLY X  95      11.062  10.602   7.916  1.00 21.74           C
ATOM     96  CA  ASN X  96       9.925   9.648   4.474  1.00 21.86           C
ATOM     97  CA  GLY X  97       8.485   6.297   5.383  1.00 18.47           C
ATOM     98  CA  LEU X  98      11.316   4.339   3.863  1.00 13.28           C
ATOM     99  CA  ILE X  99      14.567   3.153   5.262  0.90  9.81           C
ATOM    100  CA  SER X 100      17.006   3.421   2.428  1.00 10.27           C
ATOM    101  CA  ALA X 101      20.083   1.329   2.124  1.00 10.69           C
ATOM    102  CA  ALA X 102      22.129   4.334   3.151  1.00 11.64           C
ATOM    103  CA  GLU X 103      20.025   5.115   6.191  1.00  9.38           C
ATOM    104  CA  LEU X 104      20.326   1.565   7.332  1.00  9.41           C
ATOM    105  CA  ARG X 105      24.040   1.907   6.831  1.00  9.65           C
ATOM    106  CA  HIS X 106      23.932   4.904   9.092  0.34 10.82           C
ATOM    107  CA  VAL X 107      22.285   3.008  11.884  1.00 11.53           C
ATOM    108  CA  MET X 108      24.734   0.175  11.676  1.00 10.52           C
ATOM    109  CA  THR X 109      27.628   2.537  11.973  1.00 11.80           C
ATOM    110  CA  ASN X 110      26.049   4.167  14.956  0.72 10.91           C
ATOM    111  CA  LEU X 111      25.603   0.839  16.574  1.00 12.32           C
ATOM    112  CA  GLY X 112      29.220   0.033  16.097  1.00 11.96           C
ATOM    113  CA  GLU X 113      29.106  -2.353  13.245  1.00 10.90           C
ATOM    114  CA  LYS X 114      31.037  -0.978  10.357  0.67 10.41           C
ATOM    115  CA  LEU X 115      29.987  -3.515   7.831  0.58  8.35           C
ATOM    116  CA  THR X 116      30.766  -3.217   4.184  1.00  8.53           C
ATOM    117  CA  ASP X 117      28.484  -1.548   1.716  1.00  8.68           C
ATOM    118  CA  ASP X 118      27.775  -4.854   0.100  0.34  8.53           C
ATOM    119  CA  GLU X 119      26.545  -6.251   3.339  1.00  9.37           C
ATOM    120  CA  VAL X 120      24.232  -3.326   3.762  1.00  9.39           C
ATOM    121  CA  ASP X 121      22.448  -4.212   0.583  1.00  9.65           C
ATOM    122  CA  GLU X 122      22.206  -7.808   1.635  1.00 10.75           C
ATOM    123  CA  MET X 123      20.159  -6.682   4.580  1.00 10.60           C
ATOM    124  CA  ILE X 124      17.870  -4.553   2.517  0.61 11.16           C
ATOM    125  CA  ARG X 125      17.039  -7.288   0.101  1.00 11.30           C
ATOM    126  CA  GLU X 126      16.346  -9.522   3.022  1.00 13.24           C
ATOM    127  CA  ALA X 127      13.584  -7.294   4.314  1.00 13.38           C
ATOM    128  CA  ASP X 128      12.539  -5.966   0.983  1.00 11.01           C
ATOM    129  CA  ILE X 129       9.546  -7.953   0.034  1.00 12.45           C
ATOM    130  CA  ASP X 130       7.958  -5.512  -2.315  1.00 14.06           C
ATOM    131  CA  GLY X 131      10.974  -4.923  -4.439  1.00 14.95           C
ATOM    132  CA  ASP X 132      11.425  -1.213  -4.203  1.00 14.21           C
ATOM    133  CA  GLY X 133      14.873  -1.487  -2.794  1.00 12.69           C
ATOM    134  CA  HIS X 134      13.804  -0.053   0.506  1.00 10.74           C
ATOM    135  CA  ILE X 135      12.160  -0.998   3.763  0.71  9.61           C
ATOM    136  CA  ASN X 136       8.863   0.579   4.638  1.00 10.65           C
ATOM    137  CA  TYR X 137       7.370   0.346   8.082  0.62 11.57           C
ATOM    138  CA  GLU X 138       5.548  -2.861   7.451  1.00 12.62           C
ATOM    139  CA  GLU X 139       8.609  -4.631   6.177  1.00 10.88           C
ATOM    140  CA  PHE X 140      10.393  -3.473   9.232  0.53 10.57           C
ATOM    141  CA  VAL X 141       7.888  -5.162  11.410  1.00 13.02           C
ATOM    142  CA  ARG X 142       8.237  -8.352   9.508  0.48 16.92           C
ATOM    143  CA  MET X 143      11.913  -8.136   9.702  0.73 17.91           C
ATOM    144  CA  MET X 144      11.594  -7.989  13.398  1.00 23.30           C
ATOM    145  CA  VAL X 145       9.652 -11.101  13.465  1.00 30.36           C
ATOM    146  CA  SER X 146      11.915 -13.281  11.568  1.00 49.83           C
END
ATOM      1  CA  GLU X   1      23.371  -3.923  33.938  1.00 54.51           C
ATOM      2  CA  GLN X   2      25.455  -1.714  32.232  1.00 43.98           C
ATOM      3  CA  LEU X   3      24.491   0.668  29.919  1.00 29.51           C
ATOM      4  CA  THR X   4      26.809   1.590  27.333  1.00 23.38           C
ATOM      5  CA  GLU X   5      27.902   4.949  26.543  1.00 23.41           C
ATOM      6  CA  GLU X   6      26.421   4.901  23.207  1.00 18.74           C
ATOM      7  CA  GLN X   7      23.220   3.973  24.791  1.00 15.79           C
ATOM      8  CA  ILE X   8      23.622   6.929  26.942  0.60 16.16           C
ATOM      9  CA  ALA X   9      24.384   8.948  23.876  1.00 15.86           C
ATOM     10  CA  GLU X  10      21.249   7.770  22.291  0.44 14.66           C
ATOM     11  CA  PHE X  11      19.250   8.822  25.285  0.74 12.86           C
ATOM     12  CA  LYS X  12      20.965  12.133  25.316  0.60 10.51           C
ATOM     13  CA  GLU X  13      20.000  12.744  21.757  1.00 11.86           C
ATOM     14  CA  ALA X  14      16.423  11.901  22.475  1.00 11.89           C
ATOM     15  CA  PHE X  15      16.408  14.001  25.588  1.00  8.45           C
ATOM     16  CA  ALA X  16      17.869  16.891  23.708  1.00  9.18           C
ATOM     17  CA  LEU X  17      15.057  16.768  21.220  1.00 11.42           C
ATOM     18  CA  PHE X  18      12.657  17.515  24.026  1.00  8.68           C
ATOM     19  CA  ASP X  19      14.901  19.896  25.868  1.00  7.43           C
ATOM     20  CA  LYS X  20      14.910  22.417  23.072  1.00 12.02           C
ATOM     21  CA  ASP X  21      16.555  25.261  24.889  1.00  9.95           C
ATOM     22  CA  GLY X  22      19.284  23.063  26.279  1.00  9.50           C
ATOM     23  CA  ASP X  23      18.969  24.123  29.852  1.00  8.33           C
ATOM     24  CA  GLY X  24      18.999  20.628  31.202  1.00  7.50           C
ATOM     25  CA  THR X  25      15.333  20.337  32.048  1.00  7.23           C
ATOM     26  CA  ILE X  26      12.240  19.410  30.100  1.00  7.78           C
ATOM     27  CA  THR X  27       9.154  21.359  30.935  1.00  9.03           C
ATOM     28  CA  THR X  28       5.566  20.551  30.142  1.00 11.81           C
ATOM     29  CA  LYS X  29       5.742  23.019  27.304  1.00 14.05           C
ATOM     30  CA  GLU X  30       8.626  21.099  25.835  1.00  9.87           C
ATOM     31  CA  LEU X  31       7.281  17.642  26.410  1.00  9.76           C
ATOM     32  CA  GLY X  32       3.998  18.734  24.913  1.00  9.58           C
ATOM     33  CA  THR X  33       5.758  20.175  21.943  1.00  9.32           C
ATOM     34  CA  VAL X  34       7.173  16.806  21.084  1.00  9.59           C
ATOM     35  CA  MET X  35       3.948  14.967  21.590  0.61  9.67           C
ATOM     36  CA  ARG X  36       2.081  17.419  19.525  1.00  8.72           C
ATOM     37  CA  SER X  37       4.489  16.988  16.705  1.00 12.32           C
ATOM     38  CA  LEU X  38       3.805  13.329  16.863  0.53 15.72           C
ATOM     39  CA  GLY X  39       0.122  13.777  16.428  1.00 12.21           C
ATOM     40  CA  GLN X  40      -1.169  14.023  19.936  1.00 10.24           C
ATOM     41  CA  ASN X  41      -3.131  16.448  21.930  1.00  7.42           C
ATOM     42  CA  PRO X  42      -2.117  16.200  25.524  0.63  8.37           C
ATOM     43  CA  THR X  43      -3.575  18.710  27.866  1.00  9.95           C
ATOM     44  CA  GLU X  44      -1.291  20.659  30.075  1.00 10.91           C
ATOM     45  CA  ALA X  45      -2.576  18.760  33.004  1.00 11.63           C
ATOM     46  CA  GLU X  46      -1.863  15.442  31.399  1.00  9.34           C
ATOM     47  CA  LEU X  47       1.618  16.588  30.631  1.00  8.88           C
ATOM     48  CA  GLN X  48       2.070  17.559  34.242  1.00  9.62           C
ATOM     49  CA  ASP X  49       0.979  14.155  35.367  1.00 10.37           C
ATOM     50  CA  MET X  50       3.587  12.748  33.048  1.00 10.93           C
ATOM     51  CA  ILE X  51       6.262  14.758  34.707  0.52  9.63           C
ATOM     52  CA  ASN X  52       5.015  13.954  38.135  1.00 10.19           C
ATOM     53  CA  GLU X  53       5.546  10.278  37.539  1.00 17.10           C
ATOM     54  CA  VAL X  54       9.254  10.741  37.227  0.44 15.60           C
ATOM     55  CA  ASP X  55       9.911  13.981  39.029  1.00 15.46           C
ATOM     56  CA  ALA X  56      11.871  12.485  41.869  1.00 13.59           C
ATOM     57  CA  ASP X  57      13.219  15.739  43.182  1.00 12.17           C
ATOM     58  CA  GLY X  58       9.907  17.425  42.853  1.00 16.07           C
ATOM     59  CA  ASN X  59      10.925  20.528  40.974  1.00 15.63           C
ATOM     60  CA  GLY X  60       8.226  20.202  38.343  1.00 11.82           C
ATOM     61  CA  THR X  61      10.493  19.402  35.407  1.00  8.43           C
ATOM     62  CA  ILE X  62      12.402  16.398  34.051  1.00  7.21           C
ATOM     63  CA  ASP X  63      16.169  16.321  34.338  1.00  7.73           C
ATOM     64  CA  PHE X  64      18.432  13.832  32.626  1.00  9.05           C
ATOM     65  CA  PRO X  65      18.225  10.978  35.144  1.00 11.62           C
ATOM     66  CA  GLU X  66      14.495  11.479  35.474  1.00  9.06           C
ATOM     67  CA  PHE X  67      14.278  11.154  31.695  0.59  9.62           C
ATOM     68  CA  LEU X  68      16.151   7.897  31.802  1.00 13.94           C
ATOM     69  CA  SER X  69      13.525   6.684  34.221  0.78 14.51           C
ATOM     70  CA  LEU X  70      10.894   7.850  31.800  0.53 12.64           C
ATOM     71  CA  MET X  71      12.434   5.854  28.983  0.67 14.57           C
ATOM     72  CA  ALA X  72      12.449   2.769  31.092  0.54 17.68           C
ATOM     73  CA  ARG X  73       8.727   3.134  31.664  0.51 16.59           C
ATOM     74  CA  LYS X  74       7.524   4.612  28.467  1.00 22.03           C
ATOM     75  CA  MET X  75      10.113   3.670  25.981  0.60 22.35           C
ATOM     76  CA  LYS X  76       9.352   0.141  26.904  1.00 25.50           C
ATOM     77  CA  GLU X  77       6.039  -1.099  28.069  0.58 19.93           C
ATOM     78  CA  GLN X  78       3.933  -0.476  25.099  1.00 18.67           C
ATOM     79  CA  ASP X  79       5.376  -0.578  21.608  0.31 19.26           C
ATOM     80  CA  SER X  80       3.514  -2.302  18.887  0.46 21.04           C
ATOM     81  CA  GLU X  81       2.875   0.119  16.109  0.56 18.44           C
ATOM     82  CA  GLU X  82       3.243   3.771  15.291  1.00 17.69           C
ATOM     83  CA  GLU X  83       6.300   3.709  17.489  1.00 21.94           C
ATOM     84  CA  LEU X  84       8.029   0.982  15.627  0.51 14.30           C
ATOM     85  CA  ILE X  85       7.627   3.609  12.992  1.00 13.46           C
ATOM     86  CA  GLU X  86       9.705   5.844  15.195  0.58 16.18           C
ATOM     87  CA  ALA X  87      12.294   3.148  15.371  1.00 16.77           C
ATOM     88  CA  PHE X  88      12.282   2.867  11.613  1.00 12.77           C
ATOM     89  CA  LYS X  89      12.724   6.587  11.475  0.51 11.05           C
ATOM     90  CA  VAL X  90      16.093   6.094  13.077  0.54 12.30           C
ATOM     91  CA  PHE X  91      16.976   3.819  10.227  0.61 11.45           C
ATOM     92  CA  ASP X  92      15.346   5.910   7.565  1.00 12.43           C
ATOM     93  CA  ARG X  93      17.463   8.873   8.417  1.00 15.05           C
ATOM     94  CA  ASP X  94      16.550  11.357   5.801  1.00 17.81           C
ATOM     95  CA  GLY X  95      12.920  10.445   6.026  1.00 21.74           C
ATOM     96  CA  ASN X  96      12.008   9.475   2.537  1.00 21.86           C
ATOM     97  CA  GLY X  97      10.162   6.330   3.411  1.00 18.47           C
ATOM     98  CA  LEU X  98      12.960   4.049   2.378  1.00 13.28           C
ATOM     99  CA  ILE X  99      15.898   2.672   4.211  0.90  9.81           C
ATOM    100  CA  SER X 100      18.693   2.517   1.719  1.00 10.27           C
ATOM    101  CA  ALA X 101      21.498   0.071   1.888  1.00 10.69           C
ATOM    102  CA  ALA X 102      23.729   2.815   3.175  1.00 11.64           C
ATOM    103  CA  GLU X 103      21.334   3.899   5.883  1.00  9.38           C
ATOM    104  CA  LEU X 104      21.001   0.369   7.049  1.00  9.41           C
ATOM    105  CA  ARG X 105      24.759   0.194   7.068  1.00  9.65           C
ATOM    106  CA  HIS X 106      24.760   3.214   9.282  0.34 10.82           C
ATOM    107  CA  VAL X 107      22.431   1.648  11.772  1.00 11.53           C
ATOM    108  CA  MET X 108      24.440  -1.494  11.964  1.00 10.52           C
ATOM    109  CA  THR X 109      27.554   0.421  12.688  1.00 11.80           C
ATOM    110  CA  ASN X 110      25.786   2.354  15.334  0.72 10.91           C
ATOM    111  CA  LEU X 111      24.619  -0.788  16.893  1.00 12.32           C
ATOM    112  CA  GLY X 112      28.094  -2.122  16.998  1.00 11.96           C
ATOM    113  CA  GLU X 113      28.059  -4.549  14.202  1.00 10.90           C
ATOM    114  CA  LYS X 114      30.627  -3.517  11.704  0.67 10.41           C
ATOM    115  CA  LEU X 115      29.570  -5.829   9.015  0.58  8.35           C
ATOM    116  CA  THR X 116      31.052  -5.716   5.594  1.00  8.53           C
ATOM    117  CA  ASP X 117      29.479  -3.787   2.825  1.00  8.68           C
ATOM    118  CA  ASP X 118      28.686  -6.945   1.029  0.34  8.53           C
ATOM    119  CA  GLU X 119      26.788  -8.197   3.967  1.00  9.37           C
ATOM    120  CA  VAL X 120      24.804  -5.036   4.111  1.00  9.39           C
ATOM    121  CA  ASP X 121      23.449  -5.651   0.696  1.00  9.65           C
ATOM    122  CA  GLU X 122      22.640  -9.170   1.642  1.00 10.75           C
ATOM    123  CA  MET X 123      20.374  -7.802   4.298  1.00 10.60           C
ATOM    124  CA  ILE X 124      18.640  -5.468   1.977  0.61 11.16           C
ATOM    125  CA  ARG X 125      17.821  -8.109  -0.498  1.00 11.30           C
ATOM    126  CA  GLU X 126      16.497 -10.211   2.294  1.00 13.24           C
ATOM    127  CA  ALA X 127      13.874  -7.699   3.280  1.00 13.38           C
ATOM    128  CA  ASP X 128      13.389  -6.262  -0.119  1.00 11.01           C
ATOM    129  CA  ILE X 129      10.298  -7.881  -1.341  1.00 12.45           C
ATOM    130  CA  ASP X 130       9.220  -5.359  -3.857  1.00 14.06           C
ATOM    131  CA  GLY X 131      12.452  -5.141  -5.698  1.00 14.95           C
ATOM    132  CA  ASP X 132      13.278  -1.528  -5.412  1.00 14.21           C
ATOM    133  CA  GLY X 133      16.516  -2.199  -3.672  1.00 12.69           C
ATOM    134  CA  HIS X 134      15.327  -0.609  -0.500  1.00 10.74           C
ATOM    135  CA  ILE X 135      13.299  -1.301   2.599  0.71  9.61           C
ATOM    136  CA  ASN X 136      10.104   0.604   3.099  1.00 10.65           C
ATOM    137  CA  TYR X 137       8.333   0.684   6.416  0.62 11.57           C
ATOM    138  CA  GLU X 138       6.228  -2.356   5.802  1.00 12.62           C
ATOM    139  CA  GLU X 139       9.181  -4.460   4.829  1.00 10.88           C
ATOM    140  CA  PHE X 140      10.873  -3.350   7.953  0.53 10.57           C
ATOM    141  CA  VAL X 141       8.066  -4.734  10.010  1.00 13.02           C
ATOM    142  CA  ARG X 142       8.291  -8.017   8.282  0.48 16.92           C
ATOM    143  CA  MET X 143      11.976  -8.106   8.739  0.73 17.91           C
ATOM    144  CA  MET X 144      11.399  -7.758  12.392  1.00 23.30           C
ATOM    145  CA  VAL X 145       9.118 -10.689  12.455  1.00 30.36           C
ATOM    146  CA  SER X 146      11.342 -13.151  10.857  1.00 49.83           C
END
ATOM      1  CA  GLU X   1      16.834  -9.634  28.763  1.00 54.51           C
ATOM      2  CA  GLN X   2      19.713  -7.696  28.226  1.00 43.98           C
ATOM      3  CA  LEU X   3      19.726  -4.359  26.916  1.00 29.51           C
ATOM      4  CA  THR X   4      22.482  -3.343  24.760  1.00 23.38           C
ATOM      5  CA  GLU X   5      24.674  -0.448  25.153  1.00 23.41           C
ATOM      6  CA  GLU X   6      23.735   1.057  21.933  1.00 18.74           C
ATOM      7  CA  GLN X   7      20.229   0.758  23.082  1.00 15.79           C
ATOM      8  CA  ILE X   8      21.193   2.593  26.118  0.60 16.16           C
ATOM      9  CA  ALA X   9      23.036   5.073  23.940  1.00 15.86           C
ATOM     10  CA  GLU X  10      20.047   5.616  21.848  0.44 14.66           C
ATOM     11  CA  PHE X  11      17.995   6.424  24.887  0.74 12.86           C
ATOM     12  CA  LYS X  12      20.698   8.671  26.111  0.60 10.51           C
ATOM     13  CA  GLU X  13      20.699  10.514  22.865  1.00 11.86           C
ATOM     14  CA  ALA X  14      16.995  10.871  22.920  1.00 11.89           C
ATOM     15  CA  PHE X  15      16.974  12.086  26.472  1.00  8.45           C
ATOM     16  CA  ALA X  16      19.611  14.595  25.644  1.00  9.18           C
ATOM     17  CA  LEU X  17      17.570  15.900  22.774  1.00 11.42           C
ATOM     18  CA  PHE X  18      14.912  16.876  25.264  1.00  8.68           C
ATOM     19  CA  ASP X  19      17.262  18.131  27.914  1.00  7.43           C
ATOM     20  CA  LYS X  20      18.572  20.950  25.776  1.00 12.02           C
ATOM     21  CA  ASP X  21      20.479  22.762  28.438  1.00  9.95           C
ATOM     22  CA  GLY X  22      22.142  19.649  29.728  1.00  9.50           C
ATOM     23  CA  ASP X  23      21.312  20.149  33.347  1.00  8.33           C
ATOM     24  CA  GLY X  24      20.045  16.662  33.850  1.00  7.50           C
ATOM     25  CA  THR X  25      16.370  17.553  33.949  1.00  7.23           C
ATOM     26  CA  ILE X  26      13.647  18.009  31.362  1.00  7.78           C
ATOM     27  CA  THR X  27      11.092  20.649  32.069  1.00  9.03           C
ATOM     28  CA  THR X  28       7.687  21.003  30.476  1.00 11.81           C
ATOM     29  CA  LYS X  29       9.075  23.627  28.140  1.00 14.05           C
ATOM     30  CA  GLU X  30      11.617  21.128  26.897  1.00  9.87           C
ATOM     31  CA  LEU X  31       9.351  18.127  26.709  1.00  9.76           C
ATOM     32  CA  GLY X  32       6.827  20.200  24.802  1.00  9.58           C
ATOM     33  CA  THR X  33       9.474  21.259  22.349  1.00  9.32           C
ATOM     34  CA  VAL X  34      10.134  17.657  21.459  1.00  9.59           C
ATOM     35  CA  MET X  35       6.511  16.668  21.236  0.61  9.67           C
ATOM     36  CA  ARG X  36       5.807  19.553  18.975  1.00  8.72           C
ATOM     37  CA  SER X  37       8.542  18.409  16.685  1.00 12.32           C
ATOM     38  CA  LEU X  38       6.841  15.067  16.549  0.53 15.72           C
ATOM     39  CA  GLY X  39       3.583  16.518  15.397  1.00 12.21           C
ATOM     40  CA  GLN X  40       1.750  17.133  18.631  1.00 10.24           C
ATOM     41  CA  ASN X  41       0.221  20.078  20.324  1.00  7.42           C
ATOM     42  CA  PRO X  42       0.258  19.551  24.025  0.63  8.37           C
ATOM     43  CA  THR X  43      -0.943  22.341  26.235  1.00  9.95           C
ATOM     44  CA  GLU X  44       1.295  23.496  29.037  1.00 10.91           C
ATOM     45  CA  ALA X  45      -1.041  21.966  31.554  1.00 11.63           C
ATOM     46  CA  GLU X  46      -1.088  18.651  29.726  1.00  9.34           C
ATOM     47  CA  LEU X  47       2.679  18.647  29.678  1.00  8.88           C
ATOM     48  CA  GLN X  48       2.659  19.122  33.437  1.00  9.62           C
ATOM     49  CA  ASP X  49       0.351  16.187  33.878  1.00 10.37           C
ATOM     50  CA  MET X  50       2.756  14.216  31.734  1.00 10.93           C
ATOM     51  CA  ILE X  51       5.600  15.028  34.043  0.52  9.63           C
ATOM     52  CA  ASN X  52       3.576  14.270  37.093  1.00 10.19           C
ATOM     53  CA  GLU X  53       2.937  10.763  35.887  1.00 17.10           C
ATOM     54  CA  VAL X  54       6.585   9.908  36.039  0.44 15.60           C
ATOM     55  CA  ASP X  55       7.928  12.391  38.554  1.00 15.46           C
ATOM     56  CA  ALA X  56       8.700   9.931  41.299  1.00 13.59           C
ATOM     57  CA  ASP X  57      10.697  12.269  43.468  1.00 12.17           C
ATOM     58  CA  GLY X  58       8.195  15.037  43.031  1.00 16.07           C
ATOM     59  CA  ASN X  59      10.466  17.855  42.015  1.00 15.63           C
ATOM     60  CA  GLY X  60       8.439  18.912  38.987  1.00 11.82           C
ATOM     61  CA  THR X  61      10.924  17.835  36.329  1.00  8.43           C
ATOM     62  CA  ILE X  62      12.030  14.612  34.628  1.00  7.21           C
ATOM     63  CA  ASP X  63      15.416  13.147  35.442  1.00  7.73           C
ATOM     64  CA  PHE X  64      17.061  10.343  33.496  1.00  9.05           C
ATOM     65  CA  PRO X  65      15.330   7.349  35.086  1.00 11.62           C
ATOM     66  CA  GLU X  66      12.009   9.173  34.995  1.00  9.06           C
ATOM     67  CA  PHE X  67      12.647   9.724  31.272  0.59  9.62           C
ATOM     68  CA  LEU X  68      13.121   6.024  30.793  1.00 13.94           C
ATOM     69  CA  SER X  69       9.683   5.672  32.283  0.78 14.51           C
ATOM     70  CA  LEU X  70       8.544   8.398  29.970  0.53 12.64           C
ATOM     71  CA  MET X  71       9.628   6.492  26.887  0.67 14.57           C
ATOM     72  CA  ALA X  72       7.642   3.569  28.002  0.54 17.68           C
ATOM     73  CA  ARG X  73       4.526   5.673  28.060  0.51 16.59           C
ATOM     74  CA  LYS X  74       5.109   8.068  25.300  1.00 22.03           C
ATOM     75  CA  MET X  75       7.407   6.152  23.109  0.60 22.35           C
ATOM     76  CA  LYS X  76       4.757   3.567  23.076  1.00 25.50           C
ATOM     77  CA  GLU X  77       1.151   4.370  23.275  0.58 19.93           C
ATOM     78  CA  GLN X  78       0.736   6.087  20.018  1.00 18.67           C
ATOM     79  CA  ASP X  79       2.864   5.128  17.068  0.31 19.26           C
ATOM     80  CA  SER X  80       1.308   2.799  14.589  0.46 21.04           C
ATOM     81  CA  GLU X  81       1.380   4.017  11.037  0.56 18.44           C
ATOM     82  CA  GLU X  82       2.256   7.050   8.985  1.00 17.69           C
ATOM     83  CA  GLU X  83       4.826   7.803  11.642  1.00 21.94           C
ATOM     84  CA  LEU X  84       6.658   4.571  11.682  0.51 14.30           C
ATOM     85  CA  ILE X  85       6.865   5.526   8.061  1.00 13.46           C
ATOM     86  CA  GLU X  86       8.716   8.628   9.106  0.58 16.18           C
ATOM     87  CA  ALA X  87      11.148   6.514  11.017  1.00 16.77           C
ATOM     88  CA  PHE X  88      11.667   4.280   8.056  1.00 12.77           C
ATOM     89  CA  LYS X  89      12.108   7.292   5.889  0.51 11.05           C
ATOM     90  CA  VAL X  90      15.277   8.056   7.764  0.54 12.30           C
ATOM     91  CA  PHE X  91      16.546   4.654   6.957  0.61 11.45           C
ATOM     92  CA  ASP X  92      15.219   4.530   3.479  1.00 12.43           C
ATOM     93  CA  ARG X  93      17.033   7.640   2.446  1.00 15.05           C
ATOM     94  CA  ASP X  94      16.296   7.819  -1.184  1.00 17.81           C
ATOM     95  CA  GLY X  95      12.768   6.598  -0.625  1.00 21.74           C
ATOM     96  CA  ASN X  96      12.399   3.570  -2.750  1.00 21.86           C
ATOM     97  CA  GLY X  97      10.645   1.396  -0.231  1.00 18.47           C
ATOM     98  CA  LEU X  98      13.683  -0.558   0.679  1.00 13.28           C
ATOM     99  CA  ILE X  99      16.413   0.075   3.094  0.90  9.81           C
ATOM    100  CA  SER X 100      19.538  -1.256   1.536  1.00 10.27           C
ATOM    101  CA  ALA X 101      22.511  -2.440   3.413  1.00 10.69           C
ATOM    102  CA  ALA X 102      24.300   0.768   2.543  1.00 11.64           C
ATOM    103  CA  GLU X 103      21.539   3.015   3.732  1.00  9.38           C
ATOM    104  CA  LEU X 104      21.390   1.197   6.983  1.00  9.41           C
ATOM    105  CA  ARG X 105      25.119   1.731   7.195  1.00  9.65           C
ATOM    106  CA  HIS X 106      24.532   5.342   6.581  0.34 10.82           C
ATOM    107  CA  VAL X 107      22.051   5.693   9.381  1.00 11.53           C
ATOM    108  CA  MET X 108      24.328   4.136  11.815  1.00 10.52           C
ATOM    109  CA  THR X 109      27.153   6.405  10.806  1.00 11.80           C
ATOM    110  CA  ASN X 110      24.947   9.350  11.223  0.72 10.91           C
ATOM    111  CA  LEU X 111      24.017   8.261  14.638  1.00 12.32           C
ATOM    112  CA  GLY X 112      27.602   7.904  15.601  1.00 11.96           C
ATOM    113  CA  GLU X 113      28.058   4.249  15.485  1.00 10.90           C
ATOM    114  CA  LYS X 114      30.725   3.450  12.980  0.67 10.41           C
ATOM    115  CA  LEU X 115      30.042  -0.187  12.785  0.58  8.35           C
ATOM    116  CA  THR X 116      31.818  -2.421  10.411  1.00  8.53           C
ATOM    117  CA  ASP X 117      30.463  -3.310   7.060  1.00  8.68           C
ATOM    118  CA  ASP X 118      30.050  -6.852   8.145  0.34  8.53           C
ATOM    119  CA  GLU X 119      27.911  -5.895  11.053  1.00  9.37           C
ATOM    120  CA  VAL X 120      25.708  -3.877   8.833  1.00  9.39           C
ATOM    121  CA  ASP X 121      24.821  -6.900   6.848  1.00  9.65           C
ATOM    122  CA  GLU X 122      24.150  -8.846   9.981  1.00 10.75           C
ATOM    123  CA  MET X 123      21.410  -6.439  10.761  1.00 10.60           C
ATOM    124  CA  ILE X 124      19.958  -6.668   7.353  0.61 11.16           C
ATOM    125  CA  ARG X 125      19.704 -10.361   7.440  1.00 11.30           C
ATOM    126  CA  GLU X 126      18.011 -10.145  10.754  1.00 13.24           C
ATOM    127  CA  ALA X 127      15.189  -8.100   9.393  1.00 13.38           C
ATOM    128  CA  ASP X 128      15.194  -9.644   6.014  1.00 11.01           C
ATOM    129  CA  ILE X 129      12.382 -12.057   6.091  1.00 12.45           C
ATOM    130  CA  ASP X 130      11.533 -12.124   2.495  1.00 14.06           C
ATOM    131  CA  GLY X 131      15.023 -12.672   1.283  1.00 14.95           C
ATOM    132  CA  ASP X 132      15.660  -9.849  -1.039  1.00 14.21           C
ATOM    133  CA  GLY X 133      18.565  -8.585   0.925  1.00 12.69           C
ATOM    134  CA  HIS X 134      16.739  -5.529   1.933  1.00 10.74           C
ATOM    135  CA  ILE X 135      14.240  -4.252   4.426  0.71  9.61           C
ATOM    136  CA  ASN X 136      10.891  -3.099   3.179  1.00 10.65           C
ATOM    137  CA  TYR X 137       8.428  -1.181   5.252  0.62 11.57           C
ATOM    138  CA  GLU X 138       6.745  -4.187   6.726  1.00 12.62           C
ATOM    139  CA  GLU X 139       9.986  -5.762   7.764  1.00 10.88           C
ATOM    140  CA  PHE X 140      10.985  -2.559   9.309  0.53 10.57           C
ATOM    141  CA  VAL X 141       7.918  -2.645  11.471  1.00 13.02           C
ATOM    142  CA  ARG X 142       8.637  -6.066  12.621  0.48 16.92           C
ATOM    143  CA  MET X 143      12.145  -5.169  13.327  0.73 17.91           C
ATOM    144  CA  MET X 144      10.892  -2.520  15.536  1.00 23.30           C
ATOM    145  CA  VAL X 145       8.954  -4.901  17.528  1.00 30.36           C
ATOM    146  CA  SER X 146      11.613  -7.254  18.316  1.00 49.83           C
END
ATOM      1  CA  GLU X   1      17.350 -11.089  30.031  1.00 54.51           C
ATOM      2  CA  GLN X   2      20.075  -9.355  28.504  1.00 43.98           C
ATOM      3  CA  LEU X   3      19.792  -6.144  26.879  1.00 29.51           C
ATOM      4  CA  THR X   4      22.240  -5.338  24.266  1.00 23.38           C
ATOM      5  CA  GLU X   5      24.333  -2.307  24.064  1.00 23.41           C
ATOM      6  CA  GLU X   6      22.823  -1.106  20.876  1.00 18.74           C
ATOM      7  CA  GLN X   7      19.453  -1.321  22.474  1.00 15.79           C
ATOM      8  CA  ILE X   8      20.805   0.819  25.195  0.60 16.16           C
ATOM      9  CA  ALA X   9      22.262   3.064  22.527  1.00 15.86           C
ATOM     10  CA  GLU X  10      18.948   3.374  20.867  0.44 14.66           C
ATOM     11  CA  PHE X  11      17.319   4.567  24.019  0.74 12.86           C
ATOM     12  CA  LYS X  12      20.158   6.904  24.662  0.60 10.51           C
ATOM     13  CA  GLU X  13      19.885   8.288  21.210  1.00 11.86           C
ATOM     14  CA  ALA X  14      16.209   8.877  21.527  1.00 11.89           C
ATOM     15  CA  PHE X  15      16.602  10.480  24.892  1.00  8.45           C
ATOM     16  CA  ALA X  16      19.352  12.632  23.521  1.00  9.18           C
ATOM     17  CA  LEU X  17      17.100  13.787  20.733  1.00 11.42           C
ATOM     18  CA  PHE X  18      14.887  15.339  23.355  1.00  8.68           C
ATOM     19  CA  ASP X  19      17.670  16.451  25.633  1.00  7.43           C
ATOM     20  CA  LYS X  20      19.087  18.847  23.071  1.00 12.02           C
ATOM     21  CA  ASP X  21      21.458  20.646  25.371  1.00  9.95           C
ATOM     22  CA  GLY X  22      22.842  17.445  26.830  1.00  9.50           C
ATOM     23  CA  ASP X  23      22.367  18.372  30.441  1.00  8.33           C
ATOM     24  CA  GLY X  24      20.757  15.114  31.400  1.00  7.50           C
ATOM     25  CA  THR X  25      17.243  16.423  31.841  1.00  7.23           C
ATOM     26  CA  ILE X  26      14.388  17.086  29.460  1.00  7.78           C
ATOM     27  CA  THR X  27      12.383  20.173  30.173  1.00  9.03           C
ATOM     28  CA  THR X  28       8.963  21.020  28.824  1.00 11.81           C
ATOM     29  CA  LYS X  29      10.625  23.284  26.294  1.00 14.05           C
ATOM     30  CA  GLU X  30      12.568  20.348  24.926  1.00  9.87           C
ATOM     31  CA  LEU X  31       9.707  17.901  24.998  1.00  9.76           C
ATOM     32  CA  GLY X  32       7.544  20.439  23.241  1.00  9.58           C
ATOM     33  CA  THR X  33      10.177  20.958  20.627  1.00  9.32           C
ATOM     34  CA  VAL X  34      10.110  17.341  19.679  1.00  9.59           C
ATOM     35  CA  MET X  35       6.368  17.050  19.658  0.61  9.67           C
ATOM     36  CA  ARG X  36       6.003  20.060  17.522  1.00  8.72           C
ATOM     37  CA  SER X  37       8.370  18.592  15.034  1.00 12.32           C
ATOM     38  CA  LEU X  38       6.148  15.579  14.951  0.53 15.72           C
ATOM     39  CA  GLY X  39       3.100  17.558  14.101  1.00 12.21           C
ATOM     40  CA  GLN X  40       1.593  18.345  17.440  1.00 10.24           C
ATOM     41  CA  ASN X  41       0.608  21.361  19.343  1.00  7.42           C
ATOM     42  CA  PRO X  42       0.918  20.707  23.017  0.63  8.37           C
ATOM     43  CA  THR X  43       0.489  23.585  25.346  1.00  9.95           C
ATOM     44  CA  GLU X  44       2.986  24.238  28.046  1.00 10.91           C
ATOM     45  CA  ALA X  45       0.576  22.981  30.606  1.00 11.63           C
ATOM     46  CA  GLU X  46      -0.069  19.766  28.780  1.00  9.34           C
ATOM     47  CA  LEU X  47       3.639  19.235  28.456  1.00  8.88           C
ATOM     48  CA  GLN X  48       3.973  19.610  32.181  1.00  9.62           C
ATOM     49  CA  ASP X  49       1.332  17.002  32.726  1.00 10.37           C
ATOM     50  CA  MET X  50       3.348  14.728  30.514  1.00 10.93           C
ATOM     51  CA  ILE X  51       6.362  15.178  32.694  0.52  9.63           C
ATOM     52  CA  ASN X  52       4.406  14.882  35.855  1.00 10.19           C
ATOM     53  CA  GLU X  53       3.308  11.404  34.958  1.00 17.10           C
ATOM     54  CA  VAL X  54       6.841  10.118  35.092  0.44 15.60           C
ATOM     55  CA  ASP X  55       8.596  12.618  37.296  1.00 15.46           C
ATOM     56  CA  ALA X  56       9.193  10.310  40.225  1.00 13.59           C
ATOM     57  CA  ASP X  57      11.440  12.632  42.168  1.00 12.17           C
ATOM     58  CA  GLY X  58       9.201  15.569  41.543  1.00 16.07           C
ATOM     59  CA  ASN X  59      11.778  18.003  40.277  1.00 15.63           C
ATOM     60  CA  GLY X  60       9.833  19.125  37.228  1.00 11.82           C
ATOM     61  CA  THR X  61      12.022  17.556  34.550  1.00  8.43           C
ATOM     62  CA  ILE X  62      12.626  14.120  33.004  1.00  7.21           C
ATOM     63  CA  ASP X  63      15.918  12.397  33.785  1.00  7.73           C
ATOM     64  CA  PHE X  64      17.207   9.248  32.118  1.00  9.05           C
ATOM     65  CA  PRO X  65      15.283   6.629  34.128  1.00 11.62           C
ATOM     66  CA  GLU X  66      12.125   8.732  33.941  1.00  9.06           C
ATOM     67  CA  PHE X  67      12.607   8.782  30.160  0.59  9.62           C
ATOM     68  CA  LEU X  68      12.888   5.032  30.048  1.00 13.94           C
ATOM     69  CA  SER X  69       9.608   4.916  31.918  0.78 14.51           C
ATOM     70  CA  LEU X  70       8.230   7.341  29.411  0.53 12.64           C
ATOM     71  CA  MET X  71       9.111   5.074  26.538  0.67 14.57           C
ATOM     72  CA  ALA X  72       7.425   2.236  28.231  0.54 17.68           C
ATOM     73  CA  ARG X  73       4.242   4.226  28.458  0.51 16.59           C
ATOM     74  CA  LYS X  74       4.173   6.397  25.466  1.00 22.03           C
ATOM     75  CA  MET X  75       6.380   4.561  23.180  0.60 22.35           C
ATOM     76  CA  LYS X  76       4.036   1.765  23.633  1.00 25.50           C
ATOM     77  CA  GLU X  77       0.392   2.150  24.109  0.58 19.93           C
ATOM     78  CA  GLN X  78      -0.523   3.617  20.837  1.00 18.67           C
ATOM     79  CA  ASP X  79       1.460   2.863  17.712  0.31 19.26           C
ATOM     80  CA  SER X  80       0.167   0.281  15.334  0.46 21.04           C
ATOM     81  CA  GLU X  81       0.014   1.293  11.720  0.56 18.44           C
ATOM     82  CA  GLU X  82       0.348   4.315   9.536  1.00 17.69           C
ATOM     83  CA  GLU X  83       2.644   5.701  12.181  1.00 21.94           C
ATOM     84  CA  LEU X  84       5.144   2.993  12.465  0.51 14.30           C
ATOM     85  CA  ILE X  85       5.151   3.701   8.783  1.00 13.46           C
ATOM     86  CA  GLU X  86       6.218   7.193   9.581  0.58 16.18           C
ATOM     87  CA  ALA X  87       9.040   5.868  11.651  1.00 16.77           C
ATOM     88  CA  PHE X  88      10.082   3.498   8.914  1.00 12.77           C
ATOM     89  CA  LYS X  89       9.906   6.312   6.441  0.51 11.05           C
ATOM     90  CA  VAL X  90      12.704   8.012   8.297  0.54 12.30           C
ATOM     91  CA  PHE X  91      14.878   4.984   7.870  0.61 11.45           C
ATOM     92  CA  ASP X  92      13.732   4.079   4.376  1.00 12.43           C
ATOM     93  CA  ARG X  93      14.651   7.421   2.965  1.00 15.05           C
ATOM     94  CA  ASP X  94      14.123   6.927  -0.720  1.00 17.81           C
ATOM     95  CA  GLY X  95      10.982   4.999  -0.155  1.00 21.74           C
ATOM     96  CA  ASN X  96      11.699   1.726  -1.802  1.00 21.86           C
ATOM     97  CA  GLY X  97      10.285  -0.492   0.898  1.00 18.47           C
ATOM     98  CA  LEU X  98      13.670  -1.541   2.163  1.00 13.28           C
ATOM     99  CA  ILE X  99      16.055   0.019   4.595  0.90  9.81           C
ATOM    100  CA  SER X 100      19.414  -0.739   3.137  1.00 10.27           C
ATOM    101  CA  ALA X 101      22.615  -0.762   5.048  1.00 10.69           C
ATOM    102  CA  ALA X 102      23.485   2.559   3.475  1.00 11.64           C
ATOM    103  CA  GLU X 103      20.196   4.153   4.396  1.00  9.38           C
ATOM    104  CA  LEU X 104      20.607   3.089   7.979  1.00  9.41           C
ATOM    105  CA  ARG X 105      24.055   4.584   7.827  1.00  9.65           C
ATOM    106  CA  HIS X 106      22.490   7.743   6.542  0.34 10.82           C
ATOM    107  CA  VAL X 107      20.134   8.114   9.480  1.00 11.53           C
ATOM    108  CA  MET X 108      22.848   7.635  12.027  1.00 10.52           C
ATOM    109  CA  THR X 109      24.953  10.312  10.423  1.00 11.80           C
ATOM    110  CA  ASN X 110      22.031  12.666  10.369  0.72 10.91           C
ATOM    111  CA  LEU X 111      21.403  12.100  14.035  1.00 12.32           C
ATOM    112  CA  GLY X 112      24.967  12.878  14.896  1.00 11.96           C
ATOM    113  CA  GLU X 113      26.340   9.468  15.505  1.00 10.90           C
ATOM    114  CA  LYS X 114      29.117   8.749  13.065  0.67 10.41           C
ATOM    115  CA  LEU X 115      29.316   5.057  13.654  0.58  8.35           C
ATOM    116  CA  THR X 116      31.582   2.822  11.636  1.00  8.53           C
ATOM    117  CA  ASP X 117      30.520   0.937   8.558  1.00  8.68           C
ATOM    118  CA  ASP X 118      31.092  -2.326  10.302  0.34  8.53           C
ATOM    119  CA  GLU X 119      28.683  -1.394  13.012  1.00  9.37           C
ATOM    120  CA  VAL X 120      26.101  -0.494  10.441  1.00  9.39           C
ATOM    121  CA  ASP X 121      26.064  -3.992   9.097  1.00  9.65           C
ATOM    122  CA  GLU X 122      25.770  -5.367  12.589  1.00 10.75           C
ATOM    123  CA  MET X 123      22.497  -3.571  12.947  1.00 10.60           C
ATOM    124  CA  ILE X 124      21.224  -4.821   9.638  0.61 11.16           C
ATOM    125  CA  ARG X 125      21.906  -8.400  10.439  1.00 11.30           C
ATOM    126  CA  GLU X 126      20.085  -7.945  13.698  1.00 13.24           C
ATOM    127  CA  ALA X 127      16.854  -6.973  12.040  1.00 13.38           C
ATOM    128  CA  ASP X 128      17.428  -8.991   8.939  1.00 11.01           C
ATOM    129  CA  ILE X 129      15.452 -12.069   9.498  1.00 12.45           C
ATOM    130  CA  ASP X 130      14.777 -13.049   5.943  1.00 14.06           C
ATOM    131  CA  GLY X 131      18.313 -12.831   4.809  1.00 14.95           C
ATOM    132  CA  ASP X 132      18.076 -10.437   1.952  1.00 14.21           C
ATOM    133  CA  GLY X 133      20.477  -8.036   3.485  1.00 12.69           C
ATOM    134  CA  HIS X 134      17.841  -5.455   4.013  1.00 10.74           C
ATOM    135  CA  ILE X 135      15.053  -4.546   6.394  0.71  9.61           C
ATOM    136  CA  ASN X 136      11.567  -4.385   5.017  1.00 10.65           C
ATOM    137  CA  TYR X 137       8.698  -2.867   6.914  0.62 11.57           C
ATOM    138  CA  GLU X 138       7.828  -5.994   8.789  1.00 12.62           C
ATOM    139  CA  GLU X 139      11.314  -6.514  10.101  1.00 10.88           C
ATOM    140  CA  PHE X 140      11.378  -2.941  11.189  0.53 10.57           C
ATOM    141  CA  VAL X 141       8.308  -3.458  13.286  1.00 13.02           C
ATOM    142  CA  ARG X 142       9.718  -6.489  14.938  0.48 16.92           C
ATOM    143  CA  MET X 143      12.903  -4.695  15.648  0.73 17.91           C
ATOM    144  CA  MET X 144      10.966  -2.173  17.574  1.00 23.30           C
ATOM    145  CA  VAL X 145       9.417  -4.778  19.717  1.00 30.36           C
ATOM    146  CA  SER X 146      12.499  -6.429  20.875  1.00 49.83           C
END
ATOM      1  CA  GLU X   1      18.472  -7.810  34.123  1.00 54.51           C
ATOM      2  CA  GLN X   2      21.375  -6.304  32.893  1.00 43.98           C
ATOM      3  CA  LEU X   3      21.449  -3.765  30.464  1.00 29.51           C
ATOM      4  CA  THR X   4      24.319  -3.609  28.250  1.00 23.38           C
ATOM      5  CA  GLU X   5      26.431  -0.674  27.720  1.00 23.41           C
ATOM      6  CA  GLU X   6      25.490  -0.322  24.166  1.00 18.74           C
ATOM      7  CA  GLN X   7      21.944  -0.328  25.249  1.00 15.79           C
ATOM      8  CA  ILE X   8      22.812   2.420  27.594  0.60 16.16           C
ATOM      9  CA  ALA X   9      24.570   4.176  24.764  1.00 15.86           C
ATOM     10  CA  GLU X  10      21.529   3.880  22.650  0.44 14.66           C
ATOM     11  CA  PHE X  11      19.375   5.423  25.306  0.74 12.86           C
ATOM     12  CA  LYS X  12      21.879   8.162  25.809  0.60 10.51           C
ATOM     13  CA  GLU X  13      21.894   8.912  22.134  1.00 11.86           C
ATOM     14  CA  ALA X  14      18.136   9.041  22.028  1.00 11.89           C
ATOM     15  CA  PHE X  15      17.941  11.250  25.074  1.00  8.45           C
ATOM     16  CA  ALA X  16      20.477  13.619  23.599  1.00  9.18           C
ATOM     17  CA  LEU X  17      18.453  13.874  20.418  1.00 11.42           C
ATOM     18  CA  PHE X  18      15.604  15.313  22.449  1.00  8.68           C
ATOM     19  CA  ASP X  19      17.770  17.389  24.737  1.00  7.43           C
ATOM     20  CA  LYS X  20      18.933  19.667  21.946  1.00 12.02           C
ATOM     21  CA  ASP X  21      20.467  22.376  24.062  1.00  9.95           C
ATOM     22  CA  GLY X  22      22.328  19.918  26.245  1.00  9.50           C
ATOM     23  CA  ASP X  23      21.197  21.301  29.552  1.00  8.33           C
ATOM     24  CA  GLY X  24      20.164  17.974  30.975  1.00  7.50           C
ATOM     25  CA  THR X  25      16.405  18.420  30.685  1.00  7.23           C
ATOM     26  CA  ILE X  26      13.866  17.899  27.928  1.00  7.78           C
ATOM     27  CA  THR X  27      11.124  20.459  27.726  1.00  9.03           C
ATOM     28  CA  THR X  28       7.813  20.253  25.910  1.00 11.81           C
ATOM     29  CA  LYS X  29       9.325  22.358  23.156  1.00 14.05           C
ATOM     30  CA  GLU X  30      12.054  19.777  22.682  1.00  9.87           C
ATOM     31  CA  LEU X  31       9.899  16.699  22.972  1.00  9.76           C
ATOM     32  CA  GLY X  32       7.502  18.213  20.463  1.00  9.58           C
ATOM     33  CA  THR X  33      10.335  19.001  18.108  1.00  9.32           C
ATOM     34  CA  VAL X  34      11.297  15.355  17.940  1.00  9.59           C
ATOM     35  CA  MET X  35       7.793  14.072  17.472  0.61  9.67           C
ATOM     36  CA  ARG X  36       7.127  16.568  14.763  1.00  8.72           C
ATOM     37  CA  SER X  37      10.195  15.477  12.873  1.00 12.32           C
ATOM     38  CA  LEU X  38       8.822  11.967  12.976  0.53 15.72           C
ATOM     39  CA  GLY X  39       5.562  12.956  11.381  1.00 12.21           C
ATOM     40  CA  GLN X  40       3.317  13.724  14.320  1.00 10.24           C
ATOM     41  CA  ASN X  41       1.332  16.647  15.567  1.00  7.42           C
ATOM     42  CA  PRO X  42       1.161  16.527  19.333  0.63  8.37           C
ATOM     43  CA  THR X  43      -0.432  19.490  21.000  1.00  9.95           C
ATOM     44  CA  GLU X  44       1.421  21.295  23.723  1.00 10.91           C
ATOM     45  CA  ALA X  45      -1.006  19.934  26.238  1.00 11.63           C
ATOM     46  CA  GLU X  46      -0.485  16.374  25.087  1.00  9.34           C
ATOM     47  CA  LEU X  47       3.238  16.860  25.357  1.00  8.88           C
ATOM     48  CA  GLN X  48       2.784  18.119  28.898  1.00  9.62           C
ATOM     49  CA  ASP X  49       0.765  15.064  29.793  1.00 10.37           C
ATOM     50  CA  MET X  50       3.650  12.998  28.493  1.00 10.93           C
ATOM     51  CA  ILE X  51       6.021  14.725  30.830  0.52  9.63           C
ATOM     52  CA  ASN X  52       3.628  14.541  33.724  1.00 10.19           C
ATOM     53  CA  GLU X  53       3.602  10.764  33.576  1.00 17.10           C
ATOM     54  CA  VAL X  54       7.264  10.569  34.425  0.44 15.60           C
ATOM     55  CA  ASP X  55       8.019  13.846  36.149  1.00 15.46           C
ATOM     56  CA  ALA X  56       8.728  12.340  39.537  1.00 13.59           C
ATOM     57  CA  ASP X  57      10.274  15.440  41.038  1.00 12.17           C
ATOM     58  CA  GLY X  58       7.605  17.661  39.615  1.00 16.07           C
ATOM     59  CA  ASN X  59       9.821  20.228  37.931  1.00 15.63           C
ATOM     60  CA  GLY X  60       7.945  20.198  34.638  1.00 11.82           C
ATOM     61  CA  THR X  61      10.723  18.695  32.510  1.00  8.43           C
ATOM     62  CA  ILE X  62      12.262  15.260  31.870  1.00  7.21           C
ATOM     63  CA  ASP X  63      15.739  14.493  33.173  1.00  7.73           C
ATOM     64  CA  PHE X  64      17.820  11.468  32.230  1.00  9.05           C
ATOM     65  CA  PRO X  65      16.430   8.978  34.786  1.00 11.62           C
ATOM     66  CA  GLU X  66      12.890  10.171  34.142  1.00  9.06           C
ATOM     67  CA  PHE X  67      13.504   9.480  30.443  0.59  9.62           C
ATOM     68  CA  LEU X  68      14.716   5.997  31.228  1.00 13.94           C
ATOM     69  CA  SER X  69      11.492   5.512  33.148  0.78 14.51           C
ATOM     70  CA  LEU X  70       9.596   6.751  30.130  0.53 12.64           C
ATOM     71  CA  MET X  71      11.065   4.086  27.891  0.67 14.57           C
ATOM     72  CA  ALA X  72      10.261   1.421  30.409  0.54 17.68           C
ATOM     73  CA  ARG X  73       6.626   2.482  30.468  0.51 16.59           C
ATOM     74  CA  LYS X  74       5.814   3.728  27.043  1.00 22.03           C
ATOM     75  CA  MET X  75       8.416   2.088  24.962  0.60 22.35           C
ATOM     76  CA  LYS X  76       7.099  -1.130  26.341  1.00 25.50           C
ATOM     77  CA  GLU X  77       3.575  -1.776  27.409  0.58 19.93           C
ATOM     78  CA  GLN X  78       1.628  -1.478  24.267  1.00 18.67           C
ATOM     79  CA  ASP X  79       3.256  -2.165  20.934  0.31 19.26           C
ATOM     80  CA  SER X  80       2.691  -5.447  19.229  0.46 21.04           C
ATOM     81  CA  GLU X  81       1.337  -5.050  15.754  0.56 18.44           C
ATOM     82  CA  GLU X  82      -0.165  -2.504  13.423  1.00 17.69           C
ATOM     83  CA  GLU X  83       1.798   0.079  15.340  1.00 21.94           C
ATOM     84  CA  LEU X  84       5.232  -1.359  15.058  0.51 14.30           C
ATOM     85  CA  ILE X  85       4.195  -1.077  11.454  1.00 13.46           C
ATOM     86  CA  GLU X  86       3.765   2.620  12.044  0.58 16.18           C
ATOM     87  CA  ALA X  87       7.214   2.821  13.494  1.00 16.77           C
ATOM     88  CA  PHE X  88       8.664   0.951  10.556  1.00 12.77           C
ATOM     89  CA  LYS X  89       6.777   3.227   8.236  0.51 11.05           C
ATOM     90  CA  VAL X  90       8.821   6.119   9.548  0.54 12.30           C
ATOM     91  CA  PHE X  91      11.965   4.273   8.633  0.61 11.45           C
ATOM     92  CA  ASP X  92      10.723   2.755   5.401  1.00 12.43           C
ATOM     93  CA  ARG X  93       9.867   6.115   3.955  1.00 15.05           C
ATOM     94  CA  ASP X  94       8.909   5.216   0.451  1.00 17.81           C
ATOM     95  CA  GLY X  95       7.085   2.132   1.591  1.00 21.74           C
ATOM     96  CA  ASN X  96       8.802  -0.676  -0.218  1.00 21.86           C
ATOM     97  CA  GLY X  97       9.082  -3.040   2.686  1.00 18.47           C
ATOM     98  CA  LEU X  98      12.769  -2.503   3.201  1.00 13.28           C
ATOM     99  CA  ILE X  99      14.636   0.112   5.135  0.90  9.81           C
ATOM    100  CA  SER X 100      17.665   0.890   3.071  1.00 10.27           C
ATOM    101  CA  ALA X 101      20.848   2.319   4.435  1.00 10.69           C
ATOM    102  CA  ALA X 102      19.867   5.669   2.953  1.00 11.64           C
ATOM    103  CA  GLU X 103      16.412   5.662   4.488  1.00  9.38           C
ATOM    104  CA  LEU X 104      17.925   4.946   7.857  1.00  9.41           C
ATOM    105  CA  ARG X 105      20.220   7.894   7.249  1.00  9.65           C
ATOM    106  CA  HIS X 106      17.159  10.009   6.595  0.34 10.82           C
ATOM    107  CA  VAL X 107      15.569   9.082   9.908  1.00 11.53           C
ATOM    108  CA  MET X 108      18.703   9.869  11.865  1.00 10.52           C
ATOM    109  CA  THR X 109      18.910  13.306  10.291  1.00 11.80           C
ATOM    110  CA  ASN X 110      15.310  13.997  11.195  0.72 10.91           C
ATOM    111  CA  LEU X 111      16.006  12.950  14.761  1.00 12.32           C
ATOM    112  CA  GLY X 112      18.884  15.376  15.021  1.00 11.96           C
ATOM    113  CA  GLU X 113      21.835  13.052  14.717  1.00 10.90           C
ATOM    114  CA  LYS X 114      23.910  13.769  11.649  0.67 10.41           C
ATOM    115  CA  LEU X 115      26.030  10.701  11.951  0.58  8.35           C
ATOM    116  CA  THR X 116      28.585   9.688   9.383  1.00  8.53           C
ATOM    117  CA  ASP X 117      27.817   7.338   6.533  1.00  8.68           C
ATOM    118  CA  ASP X 118      29.953   4.686   8.094  0.34  8.53           C
ATOM    119  CA  GLU X 119      27.901   4.753  11.222  1.00  9.37           C
ATOM    120  CA  VAL X 120      24.753   4.361   9.208  1.00  9.39           C
ATOM    121  CA  ASP X 121      25.969   1.094   7.795  1.00  9.65           C
ATOM    122  CA  GLU X 122      26.939  -0.092  11.222  1.00 10.75           C
ATOM    123  CA  MET X 123      23.313   0.105  12.173  1.00 10.60           C
ATOM    124  CA  ILE X 124      22.155  -1.776   9.125  0.61 11.16           C
ATOM    125  CA  ARG X 125      24.482  -4.654   9.645  1.00 11.30           C
ATOM    126  CA  GLU X 126      23.309  -4.842  13.186  1.00 13.24           C
ATOM    127  CA  ALA X 127      19.734  -5.522  12.199  1.00 13.38           C
ATOM    128  CA  ASP X 128      20.505  -7.277   8.986  1.00 11.01           C
ATOM    129  CA  ILE X 129      20.314 -10.913   9.765  1.00 12.45           C
ATOM    130  CA  ASP X 130      19.567 -12.240   6.328  1.00 14.06           C
ATOM    131  CA  GLY X 131      22.360 -10.489   4.586  1.00 14.95           C
ATOM    132  CA  ASP X 132      20.582  -8.490   1.966  1.00 14.21           C
ATOM    133  CA  GLY X 133      21.961  -5.218   3.228  1.00 12.69           C
ATOM    134  CA  HIS X 134      18.569  -4.016   4.268  1.00 10.74           C
ATOM    135  CA  ILE X 135      16.051  -4.317   7.052  0.71  9.61           C
ATOM    136  CA  ASN X 136      12.694  -5.828   6.286  1.00 10.65           C
ATOM    137  CA  TYR X 137       9.815  -5.652   8.697  0.62 11.57           C
ATOM    138  CA  GLU X 138      10.692  -8.827  10.508  1.00 12.62           C
ATOM    139  CA  GLU X 139      14.243  -7.779  11.169  1.00 10.88           C
ATOM    140  CA  PHE X 140      12.937  -4.533  12.494  0.53 10.57           C
ATOM    141  CA  VAL X 141      10.870  -6.343  15.039  1.00 13.02           C
ATOM    142  CA  ARG X 142      13.776  -8.405  16.174  0.48 16.92           C
ATOM    143  CA  MET X 143      15.911  -5.380  16.495  0.73 17.91           C
ATOM    144  CA  MET X 144      13.391  -3.945  18.814  1.00 23.30           C
ATOM    145  CA  VAL X 145      13.511  -6.963  20.999  1.00 30.36           C
ATOM    146  CA  SER X 146      17.111  -7.114  21.605  1.00 49.83           C
END
ATOM      1  CA  GLU X   1      22.870  -4.570  40.105  1.00 54.51           C
ATOM      2  CA  GLN X   2      25.513  -2.784  37.979  1.00 43.98           C
ATOM      3  CA  LEU X   3      24.614  -0.808  34.807  1.00 29.51           C
ATOM      4  CA  THR X   4      27.286  -0.749  32.082  1.00 23.38           C
ATOM      5  CA  GLU X   5      28.760   2.381  30.577  1.00 23.41           C
ATOM      6  CA  GLU X   6      27.414   1.623  27.095  1.00 18.74           C
ATOM      7  CA  GLN X   7      23.948   1.258  28.655  1.00 15.79           C
ATOM      8  CA  ILE X   8      24.487   4.679  30.236  0.60 16.16           C
ATOM      9  CA  ALA X   9      25.766   5.950  26.826  1.00 15.86           C
ATOM     10  CA  GLU X  10      22.643   4.625  25.094  0.44 14.66           C
ATOM     11  CA  PHE X  11      20.357   6.461  27.555  0.74 12.86           C
ATOM     12  CA  LYS X  12      22.475   9.617  27.223  0.60 10.51           C
ATOM     13  CA  GLU X  13      22.237   9.480  23.417  1.00 11.86           C
ATOM     14  CA  ALA X  14      18.449   9.050  23.523  1.00 11.89           C
ATOM     15  CA  PHE X  15      18.042  11.809  26.129  1.00  8.45           C
ATOM     16  CA  ALA X  16      20.256  14.148  24.092  1.00  9.18           C
ATOM     17  CA  LEU X  17      18.125  13.606  20.965  1.00 11.42           C
ATOM     18  CA  PHE X  18      15.156  15.137  22.818  1.00  8.68           C
ATOM     19  CA  ASP X  19      17.213  17.677  24.780  1.00  7.43           C
ATOM     20  CA  LYS X  20      18.281  19.616  21.657  1.00 12.02           C
ATOM     21  CA  ASP X  21      19.775  22.630  23.463  1.00  9.95           C
ATOM     22  CA  GLY X  22      21.770  20.450  25.896  1.00  9.50           C
ATOM     23  CA  ASP X  23      20.572  22.127  29.108  1.00  8.33           C
ATOM     24  CA  GLY X  24      19.699  18.844  30.855  1.00  7.50           C
ATOM     25  CA  THR X  25      15.887  19.144  30.619  1.00  7.23           C
ATOM     26  CA  ILE X  26      13.318  18.203  27.952  1.00  7.78           C
ATOM     27  CA  THR X  27      10.552  20.746  27.489  1.00  9.03           C
ATOM     28  CA  THR X  28       7.280  20.360  25.570  1.00 11.81           C
ATOM     29  CA  LYS X  29       8.889  22.252  22.672  1.00 14.05           C
ATOM     30  CA  GLU X  30      11.668  19.645  22.510  1.00  9.87           C
ATOM     31  CA  LEU X  31       9.473  16.569  22.984  1.00  9.76           C
ATOM     32  CA  GLY X  32       7.120  17.922  20.302  1.00  9.58           C
ATOM     33  CA  THR X  33      10.022  18.575  17.929  1.00  9.32           C
ATOM     34  CA  VAL X  34      11.007  14.890  17.972  1.00  9.59           C
ATOM     35  CA  MET X  35       7.453  13.573  17.642  0.61  9.67           C
ATOM     36  CA  ARG X  36       6.716  15.945  14.790  1.00  8.72           C
ATOM     37  CA  SER X  37       9.805  14.775  12.905  1.00 12.32           C
ATOM     38  CA  LEU X  38       8.468  11.210  13.253  0.53 15.72           C
ATOM     39  CA  GLY X  39       5.117  12.080  11.654  1.00 12.21           C
ATOM     40  CA  GLN X  40       2.923  13.066  14.626  1.00 10.24           C
ATOM     41  CA  ASN X  41       0.950  16.131  15.700  1.00  7.42           C
ATOM     42  CA  PRO X  42       0.709  16.260  19.528  0.63  8.37           C
ATOM     43  CA  THR X  43      -0.933  19.377  20.981  1.00  9.95           C
ATOM     44  CA  GLU X  44       0.973  21.381  23.603  1.00 10.91           C
ATOM     45  CA  ALA X  45      -1.440  20.107  26.255  1.00 11.63           C
ATOM     46  CA  GLU X  46      -0.927  16.444  25.261  1.00  9.34           C
ATOM     47  CA  LEU X  47       2.840  16.957  25.407  1.00  8.88           C
ATOM     48  CA  GLN X  48       2.457  18.476  28.893  1.00  9.62           C
ATOM     49  CA  ASP X  49       0.402  15.478  30.036  1.00 10.37           C
ATOM     50  CA  MET X  50       3.260  13.264  28.798  1.00 10.93           C
ATOM     51  CA  ILE X  51       5.734  15.167  30.966  0.52  9.63           C
ATOM     52  CA  ASN X  52       3.362  15.275  33.929  1.00 10.19           C
ATOM     53  CA  GLU X  53       3.287  11.459  34.107  1.00 17.10           C
ATOM     54  CA  VAL X  54       6.995  11.321  34.944  0.44 15.60           C
ATOM     55  CA  ASP X  55       7.655  14.815  36.360  1.00 15.46           C
ATOM     56  CA  ALA X  56       8.500  13.625  39.910  1.00 13.59           C
ATOM     57  CA  ASP X  57       9.923  16.969  41.140  1.00 12.17           C
ATOM     58  CA  GLY X  58       7.039  18.926  39.588  1.00 16.07           C
ATOM     59  CA  ASN X  59       9.077  21.547  37.674  1.00 15.63           C
ATOM     60  CA  GLY X  60       7.246  21.043  34.332  1.00 11.82           C
ATOM     61  CA  THR X  61      10.154  19.435  32.400  1.00  8.43           C
ATOM     62  CA  ILE X  62      11.860  15.990  32.179  1.00  7.21           C
ATOM     63  CA  ASP X  63      15.372  15.564  33.628  1.00  7.73           C
ATOM     64  CA  PHE X  64      17.597  12.497  33.070  1.00  9.05           C
ATOM     65  CA  PRO X  65      16.173  10.212  35.841  1.00 11.62           C
ATOM     66  CA  GLU X  66      12.596  11.232  34.935  1.00  9.06           C
ATOM     67  CA  PHE X  67      13.393  10.234  31.303  0.59  9.62           C
ATOM     68  CA  LEU X  68      14.756   6.872  32.465  1.00 13.94           C
ATOM     69  CA  SER X  69      11.452   6.396  34.323  0.78 14.51           C
ATOM     70  CA  LEU X  70       9.597   7.268  31.096  0.53 12.64           C
ATOM     71  CA  MET X  71      11.450   4.545  29.159  0.67 14.57           C
ATOM     72  CA  ALA X  72      10.712   2.004  31.894  0.54 17.68           C
ATOM     73  CA  ARG X  73       6.944   2.750  31.644  0.51 16.59           C
ATOM     74  CA  LYS X  74       6.318   3.633  27.996  1.00 22.03           C
ATOM     75  CA  MET X  75       9.253   2.071  26.179  0.60 22.35           C
ATOM     76  CA  LYS X  76       8.150  -1.203  27.799  1.00 25.50           C
ATOM     77  CA  GLU X  77       4.548  -2.083  28.726  0.58 19.93           C
ATOM     78  CA  GLN X  78       2.660  -2.238  25.442  1.00 18.67           C
ATOM     79  CA  ASP X  79       4.452  -3.119  22.146  0.31 19.26           C
ATOM     80  CA  SER X  80       4.004  -6.611  20.679  0.46 21.04           C
ATOM     81  CA  GLU X  81       2.262  -6.545  17.279  0.56 18.44           C
ATOM     82  CA  GLU X  82       0.351  -4.146  14.967  1.00 17.69           C
ATOM     83  CA  GLU X  83       2.488  -1.362  16.533  1.00 21.94           C
ATOM     84  CA  LEU X  84       5.934  -2.775  15.775  0.51 14.30           C
ATOM     85  CA  ILE X  85       4.358  -2.549  12.309  1.00 13.46           C
ATOM     86  CA  GLU X  86       3.831   1.181  12.988  0.58 16.18           C
ATOM     87  CA  ALA X  87       7.499   1.502  13.992  1.00 16.77           C
ATOM     88  CA  PHE X  88       8.620  -0.253  10.787  1.00 12.77           C
ATOM     89  CA  LYS X  89       6.320   2.083   8.830  0.51 11.05           C
ATOM     90  CA  VAL X  90       8.376   5.027  10.147  0.54 12.30           C
ATOM     91  CA  PHE X  91      11.524   3.393   8.741  0.61 11.45           C
ATOM     92  CA  ASP X  92       9.855   2.127   5.545  1.00 12.43           C
ATOM     93  CA  ARG X  93       8.767   5.646   4.583  1.00 15.05           C
ATOM     94  CA  ASP X  94       7.343   5.106   1.095  1.00 17.81           C
ATOM     95  CA  GLY X  95       5.674   1.854   2.186  1.00 21.74           C
ATOM     96  CA  ASN X  96       7.155  -0.709  -0.223  1.00 21.86           C
ATOM     97  CA  GLY X  97       8.063  -3.325   2.420  1.00 18.47           C
ATOM     98  CA  LEU X  98      11.798  -2.540   2.356  1.00 13.28           C
ATOM     99  CA  ILE X  99      13.853  -0.072   4.369  0.90  9.81           C
ATOM    100  CA  SER X 100      16.488   1.209   1.964  1.00 10.27           C
ATOM    101  CA  ALA X 101      19.820   2.614   3.083  1.00 10.69           C
ATOM    102  CA  ALA X 102      18.479   6.112   2.253  1.00 11.64           C
ATOM    103  CA  GLU X 103      15.232   5.655   4.217  1.00  9.38           C
ATOM    104  CA  LEU X 104      17.219   4.533   7.262  1.00  9.41           C
ATOM    105  CA  ARG X 105      19.377   7.641   6.764  1.00  9.65           C
ATOM    106  CA  HIS X 106      16.178   9.724   6.712  0.34 10.82           C
ATOM    107  CA  VAL X 107      14.939   8.359  10.067  1.00 11.53           C
ATOM    108  CA  MET X 108      18.292   8.953  11.782  1.00 10.52           C
ATOM    109  CA  THR X 109      18.360  12.578  10.567  1.00 11.80           C
ATOM    110  CA  ASN X 110      14.793  13.141  11.810  0.72 10.91           C
ATOM    111  CA  LEU X 111      15.719  11.749  15.237  1.00 12.32           C
ATOM    112  CA  GLY X 112      18.668  14.158  15.492  1.00 11.96           C
ATOM    113  CA  GLU X 113      21.608  11.847  14.717  1.00 10.90           C
ATOM    114  CA  LYS X 114      23.372  13.140  11.573  0.67 10.41           C
ATOM    115  CA  LEU X 115      25.579  10.065  11.019  0.58  8.35           C
ATOM    116  CA  THR X 116      27.750   9.652   7.898  1.00  8.53           C
ATOM    117  CA  ASP X 117      26.590   7.759   4.780  1.00  8.68           C
ATOM    118  CA  ASP X 118      29.203   5.050   5.457  0.34  8.53           C
ATOM    119  CA  GLU X 119      27.752   4.415   8.925  1.00  9.37           C
ATOM    120  CA  VAL X 120      24.252   4.102   7.431  1.00  9.39           C
ATOM    121  CA  ASP X 121      25.390   1.219   5.207  1.00  9.65           C
ATOM    122  CA  GLU X 122      27.099  -0.464   8.186  1.00 10.75           C
ATOM    123  CA  MET X 123      23.666  -0.683   9.845  1.00 10.60           C
ATOM    124  CA  ILE X 124      21.985  -2.085   6.719  0.61 11.16           C
ATOM    125  CA  ARG X 125      24.529  -4.872   6.250  1.00 11.30           C
ATOM    126  CA  GLU X 126      24.138  -5.738   9.943  1.00 13.24           C
ATOM    127  CA  ALA X 127      20.392  -6.495   9.614  1.00 13.38           C
ATOM    128  CA  ASP X 128      20.560  -7.624   5.973  1.00 11.01           C
ATOM    129  CA  ILE X 129      20.309 -11.422   6.140  1.00 12.45           C
ATOM    130  CA  ASP X 130      18.888 -12.150   2.649  1.00 14.06           C
ATOM    131  CA  GLY X 131      21.509 -10.181   0.704  1.00 14.95           C
ATOM    132  CA  ASP X 132      19.353  -7.694  -1.257  1.00 14.21           C
ATOM    133  CA  GLY X 133      20.979  -4.668   0.446  1.00 12.69           C
ATOM    134  CA  HIS X 134      17.757  -3.748   2.267  1.00 10.74           C
ATOM    135  CA  ILE X 135      15.794  -4.583   5.435  0.71  9.61           C
ATOM    136  CA  ASN X 136      12.358  -6.177   5.030  1.00 10.65           C
ATOM    137  CA  TYR X 137       9.897  -6.463   7.937  0.62 11.57           C
ATOM    138  CA  GLU X 138      11.171  -9.866   9.102  1.00 12.62           C
ATOM    139  CA  GLU X 139      14.817  -8.726   9.275  1.00 10.88           C
ATOM    140  CA  PHE X 140      13.669  -5.696  11.276  0.53 10.57           C
ATOM    141  CA  VAL X 141      12.010  -7.966  13.851  1.00 13.02           C
ATOM    142  CA  ARG X 142      15.122 -10.159  14.157  0.48 16.92           C
ATOM    143  CA  MET X 143      17.358  -7.097  14.559  0.73 17.91           C
ATOM    144  CA  MET X 144      15.205  -6.036  17.528  1.00 23.30           C
ATOM    145  CA  VAL X 145      15.703  -9.428  19.254  1.00 30.36           C
ATOM    146  CA  SER X 146      19.530  -9.552  19.219  1.00 49.83           C
END
