# Supplementary material for: Structural Transition States Explored With Minimalist Coarse Grained Models: Applications to Calmodulin
Source: Front Mol Biosci. 2019 Oct 15;6:104. doi: 10.3389/fmolb.2019.00104 (PMC6843051; doi:10.3389/fmolb.2019.00104)
Supplement: Supplementary file 2 [file Data_Sheet_2.ZIP › SI/MD_representative_trajectories/open2closedT300g8_pp.pdb]

CRYST1   78.406   65.260  102.280  90.00  90.00  90.00 P 1           1
ATOM      1  CA  GLU X   1      26.916  -2.194  36.636  1.00 54.51           C
ATOM      2  CA  GLN X   2      23.916  -0.612  34.850  1.00 43.98           C
ATOM      3  CA  LEU X   3      24.599   1.220  31.541  1.00 29.51           C
ATOM      4  CA  THR X   4      27.322   1.647  28.901  1.00 23.38           C
ATOM      5  CA  GLU X   5      28.517   5.004  27.662  1.00 23.41           C
ATOM      6  CA  GLU X   6      26.818   4.194  24.350  1.00 18.74           C
ATOM      7  CA  GLN X   7      23.472   3.450  26.033  1.00 15.79           C
ATOM      8  CA  ILE X   8      23.643   6.718  27.977  0.60 16.16           C
ATOM      9  CA  ALA X   9      24.523   8.633  24.747  1.00 15.86           C
ATOM     10  CA  GLU X  10      21.525   6.932  23.127  0.44 14.66           C
ATOM     11  CA  PHE X  11      19.225   7.996  25.996  0.74 12.86           C
ATOM     12  CA  LYS X  12      20.678  11.523  25.906  0.60 10.51           C
ATOM     13  CA  GLU X  13      19.860  11.858  22.194  1.00 11.86           C
ATOM     14  CA  ALA X  14      16.286  10.714  22.874  1.00 11.89           C
ATOM     15  CA  PHE X  15      15.969  13.183  25.767  1.00  8.45           C
ATOM     16  CA  ALA X  16      17.259  15.992  23.539  1.00  9.18           C
ATOM     17  CA  LEU X  17      14.390  15.505  21.060  1.00 11.42           C
ATOM     18  CA  PHE X  18      12.002  16.508  23.868  1.00  8.68           C
ATOM     19  CA  ASP X  19      14.227  19.123  25.523  1.00  7.43           C
ATOM     20  CA  LYS X  20      13.787  21.673  22.703  1.00 12.02           C
ATOM     21  CA  ASP X  21      15.515  24.531  24.554  1.00  9.95           C
ATOM     22  CA  GLY X  22      18.418  22.477  25.968  1.00  9.50           C
ATOM     23  CA  ASP X  23      17.724  23.475  29.586  1.00  8.33           C
ATOM     24  CA  GLY X  24      18.028  19.922  30.955  1.00  7.50           C
ATOM     25  CA  THR X  25      14.267  19.568  31.594  1.00  7.23           C
ATOM     26  CA  ILE X  26      11.178  18.471  29.631  1.00  7.78           C
ATOM     27  CA  THR X  27       8.164  20.668  30.285  1.00  9.03           C
ATOM     28  CA  THR X  28       4.487  19.993  29.538  1.00 11.81           C
ATOM     29  CA  LYS X  29       4.889  22.499  26.688  1.00 14.05           C
ATOM     30  CA  GLU X  30       7.853  20.612  25.204  1.00  9.87           C
ATOM     31  CA  LEU X  31       6.181  17.202  25.494  1.00  9.76           C
ATOM     32  CA  GLY X  32       3.220  18.820  23.711  1.00  9.58           C
ATOM     33  CA  THR X  33       5.443  20.057  20.882  1.00  9.32           C
ATOM     34  CA  VAL X  34       6.714  16.506  20.312  1.00  9.59           C
ATOM     35  CA  MET X  35       3.290  14.848  20.348  0.61  9.67           C
ATOM     36  CA  ARG X  36       1.884  17.523  18.074  1.00  8.72           C
ATOM     37  CA  SER X  37       4.675  16.731  15.614  1.00 12.32           C
ATOM     38  CA  LEU X  38       3.468  13.106  15.751  0.53 15.72           C
ATOM     39  CA  GLY X  39      -0.175  13.973  15.030  1.00 12.21           C
ATOM     40  CA  GLN X  40      -1.693  14.186  18.533  1.00 10.24           C
ATOM     41  CA  ASN X  41      -2.779  17.472  20.102  1.00  7.42           C
ATOM     42  CA  PRO X  42      -3.145  16.709  23.845  0.63  8.37           C
ATOM     43  CA  THR X  43      -4.598  19.349  26.178  1.00  9.95           C
ATOM     44  CA  GLU X  44      -2.604  20.849  29.059  1.00 10.91           C
ATOM     45  CA  ALA X  45      -4.467  18.599  31.497  1.00 11.63           C
ATOM     46  CA  GLU X  46      -3.474  15.471  29.522  1.00  9.34           C
ATOM     47  CA  LEU X  47       0.144  16.621  29.265  1.00  8.88           C
ATOM     48  CA  GLN X  48       0.272  17.295  33.025  1.00  9.62           C
ATOM     49  CA  ASP X  49      -0.892  13.747  33.782  1.00 10.37           C
ATOM     50  CA  MET X  50       1.883  12.464  31.491  1.00 10.93           C
ATOM     51  CA  ILE X  51       4.587  14.474  33.250  0.52  9.63           C
ATOM     52  CA  ASN X  52       3.201  13.661  36.690  1.00 10.19           C
ATOM     53  CA  GLU X  53       3.674   9.942  35.951  1.00 17.10           C
ATOM     54  CA  VAL X  54       7.368  10.551  35.277  0.44 15.60           C
ATOM     55  CA  ASP X  55       8.352  13.487  37.526  1.00 15.46           C
ATOM     56  CA  ALA X  56       9.749  11.797  40.676  1.00 13.59           C
ATOM     57  CA  ASP X  57      10.697  14.973  42.608  1.00 12.17           C
ATOM     58  CA  GLY X  58       7.470  16.840  41.798  1.00 16.07           C
ATOM     59  CA  ASN X  59       9.219  19.984  40.475  1.00 15.63           C
ATOM     60  CA  GLY X  60       6.878  20.007  37.426  1.00 11.82           C
ATOM     61  CA  THR X  61       9.456  18.895  34.802  1.00  8.43           C
ATOM     62  CA  ILE X  62      11.284  15.683  33.721  1.00  7.21           C
ATOM     63  CA  ASP X  63      15.094  15.711  34.029  1.00  7.73           C
ATOM     64  CA  PHE X  64      17.549  13.242  32.432  1.00  9.05           C
ATOM     65  CA  PRO X  65      17.787  10.894  35.491  1.00 11.62           C
ATOM     66  CA  GLU X  66      13.966  10.743  35.663  1.00  9.06           C
ATOM     67  CA  PHE X  67      13.817  10.062  31.877  0.59  9.62           C
ATOM     68  CA  LEU X  68      16.461   7.331  32.129  1.00 13.94           C
ATOM     69  CA  SER X  69      14.537   5.594  34.935  0.78 14.51           C
ATOM     70  CA  LEU X  70      11.177   5.621  33.113  0.53 12.64           C
ATOM     71  CA  MET X  71      12.659   4.661  29.724  0.67 14.57           C
ATOM     72  CA  ALA X  72      14.826   1.786  30.958  0.54 17.68           C
ATOM     73  CA  ARG X  73      11.607   0.453  32.595  0.51 16.59           C
ATOM     74  CA  LYS X  74       9.489   0.985  29.479  1.00 22.03           C
ATOM     75  CA  MET X  75      12.015  -1.101  27.576  0.60 22.35           C
ATOM     76  CA  LYS X  76      11.604  -3.961  30.068  1.00 25.50           C
ATOM     77  CA  GLU X  77       7.830  -3.610  29.577  0.58 19.93           C
ATOM     78  CA  GLN X  78       8.234  -3.702  25.809  1.00 18.67           C
ATOM     79  CA  ASP X  79      10.450  -6.855  25.851  0.31 19.26           C
ATOM     80  CA  SER X  80       7.843  -8.597  28.023  0.46 21.04           C
ATOM     81  CA  GLU X  81       4.997  -7.572  25.689  0.56 18.44           C
ATOM     82  CA  GLU X  82       7.017  -8.666  22.611  1.00 17.69           C
ATOM     83  CA  GLU X  83       7.337 -12.185  24.123  1.00 21.94           C
ATOM     84  CA  LEU X  84       3.575 -12.438  24.608  0.51 14.30           C
ATOM     85  CA  ILE X  85       2.862 -11.065  21.122  1.00 13.46           C
ATOM     86  CA  GLU X  86       5.194 -13.655  19.540  0.58 16.18           C
ATOM     87  CA  ALA X  87       3.617 -16.482  21.562  1.00 16.77           C
ATOM     88  CA  PHE X  88       0.117 -15.309  20.570  1.00 12.77           C
ATOM     89  CA  LYS X  89       0.815 -15.029  16.827  0.51 11.05           C
ATOM     90  CA  VAL X  90       2.120 -18.624  16.763  0.54 12.30           C
ATOM     91  CA  PHE X  91      -1.001 -19.982  18.486  0.61 11.45           C
ATOM     92  CA  ASP X  92      -3.098 -17.884  16.077  1.00 12.43           C
ATOM     93  CA  ARG X  93      -2.187 -20.004  13.048  1.00 15.05           C
ATOM     94  CA  ASP X  94      -4.346 -18.184  10.497  1.00 17.81           C
ATOM     95  CA  GLY X  95      -3.518 -14.667  11.720  1.00 21.74           C
ATOM     96  CA  ASN X  96      -7.116 -13.523  12.282  1.00 21.86           C
ATOM     97  CA  GLY X  97      -6.461 -12.336  15.862  1.00 18.47           C
ATOM     98  CA  LEU X  98      -8.472 -15.157  17.467  1.00 13.28           C
ATOM     99  CA  ILE X  99      -7.015 -18.434  18.692  0.90  9.81           C
ATOM    100  CA  SER X 100      -9.557 -21.122  17.871  1.00 10.27           C
ATOM    101  CA  ALA X 101      -9.957 -24.472  19.587  1.00 10.69           C
ATOM    102  CA  ALA X 102      -8.532 -26.193  16.468  1.00 11.64           C
ATOM    103  CA  GLU X 103      -5.515 -23.846  16.431  1.00  9.38           C
ATOM    104  CA  LEU X 104      -4.867 -24.289  20.154  1.00  9.41           C
ATOM    105  CA  ARG X 105      -5.115 -28.085  19.844  1.00  9.65           C
ATOM    106  CA  HIS X 106      -2.801 -28.112  16.808  0.34 10.82           C
ATOM    107  CA  VAL X 107      -0.072 -26.073  18.555  1.00 11.53           C
ATOM    108  CA  MET X 108      -0.427 -27.991  21.831  1.00 10.52           C
ATOM    109  CA  THR X 109       0.239 -31.279  19.995  1.00 11.80           C
ATOM    110  CA  ASN X 110       3.489 -29.782  18.661  0.72 10.91           C
ATOM    111  CA  LEU X 111       4.323 -28.653  22.206  1.00 12.32           C
ATOM    112  CA  GLY X 112       4.100 -32.354  23.112  1.00 11.96           C
ATOM    113  CA  GLU X 113       0.561 -32.387  24.547  1.00 10.90           C
ATOM    114  CA  LYS X 114      -2.023 -34.545  22.721  0.67 10.41           C
ATOM    115  CA  LEU X 115      -5.273 -33.085  24.111  0.58  8.35           C
ATOM    116  CA  THR X 116      -8.941 -33.890  23.389  1.00  8.53           C
ATOM    117  CA  ASP X 117     -11.563 -31.377  22.177  1.00  8.68           C
ATOM    118  CA  ASP X 118     -13.063 -31.538  25.691  0.34  8.53           C
ATOM    119  CA  GLU X 119      -9.719 -30.593  27.259  1.00  9.37           C
ATOM    120  CA  VAL X 120      -8.999 -27.766  24.794  1.00  9.39           C
ATOM    121  CA  ASP X 121     -12.566 -26.467  25.175  1.00  9.65           C
ATOM    122  CA  GLU X 122     -12.020 -26.240  28.954  1.00 10.75           C
ATOM    123  CA  MET X 123      -8.742 -24.355  28.420  1.00 10.60           C
ATOM    124  CA  ILE X 124     -10.548 -21.807  26.227  0.61 11.16           C
ATOM    125  CA  ARG X 125     -13.516 -21.451  28.576  1.00 11.30           C
ATOM    126  CA  GLU X 126     -11.140 -20.611  31.438  1.00 13.24           C
ATOM    127  CA  ALA X 127      -9.626 -17.710  29.436  1.00 13.38           C
ATOM    128  CA  ASP X 128     -12.659 -16.648  27.378  1.00 11.01           C
ATOM    129  CA  ILE X 129     -14.081 -13.314  28.551  1.00 12.45           C
ATOM    130  CA  ASP X 130     -16.227 -12.197  25.571  1.00 14.06           C
ATOM    131  CA  GLY X 131     -17.776 -15.662  25.216  1.00 14.95           C
ATOM    132  CA  ASP X 132     -16.908 -16.203  21.524  1.00 14.21           C
ATOM    133  CA  GLY X 133     -15.244 -19.603  22.131  1.00 12.69           C
ATOM    134  CA  HIS X 134     -11.935 -18.151  20.911  1.00 10.74           C
ATOM    135  CA  ILE X 135      -8.992 -16.481  22.684  0.71  9.61           C
ATOM    136  CA  ASN X 136      -8.115 -12.942  21.583  1.00 10.65           C
ATOM    137  CA  TYR X 137      -4.841 -11.226  22.546  0.62 11.57           C
ATOM    138  CA  GLU X 138      -6.226  -9.459  25.631  1.00 12.62           C
ATOM    139  CA  GLU X 139      -7.688 -12.757  26.897  1.00 10.88           C
ATOM    140  CA  PHE X 140      -4.363 -14.464  26.168  0.53 10.57           C
ATOM    141  CA  VAL X 141      -2.314 -11.857  28.050  1.00 13.02           C
ATOM    142  CA  ARG X 142      -4.630 -11.819  31.086  0.48 16.92           C
ATOM    143  CA  MET X 143      -4.430 -15.618  31.343  0.73 17.91           C
ATOM    144  CA  MET X 144      -0.647 -15.725  30.841  1.00 23.30           C
ATOM    145  CA  VAL X 145       0.119 -12.992  33.425  1.00 30.36           C
ATOM    146  CA  SER X 146      -2.691 -14.030  35.811  1.00 49.83           C
END
ATOM      1  CA  GLU X   1      21.964  -3.869  35.882  1.00 54.51           C
ATOM      2  CA  GLN X   2      24.097  -2.908  33.503  1.00 43.98           C
ATOM      3  CA  LEU X   3      23.746  -1.000  30.774  1.00 29.51           C
ATOM      4  CA  THR X   4      25.811  -0.794  27.796  1.00 23.38           C
ATOM      5  CA  GLU X   5      27.281   2.245  26.343  1.00 23.41           C
ATOM      6  CA  GLU X   6      25.413   2.117  23.169  1.00 18.74           C
ATOM      7  CA  GLN X   7      22.321   1.849  25.168  1.00 15.79           C
ATOM      8  CA  ILE X   8      23.370   4.888  26.959  0.60 16.16           C
ATOM      9  CA  ALA X   9      23.951   6.600  23.668  1.00 15.86           C
ATOM     10  CA  GLU X  10      20.517   5.727  22.598  0.44 14.66           C
ATOM     11  CA  PHE X  11      18.991   7.214  25.649  0.74 12.86           C
ATOM     12  CA  LYS X  12      20.954  10.342  25.295  0.60 10.51           C
ATOM     13  CA  GLU X  13      19.589  10.764  21.860  1.00 11.86           C
ATOM     14  CA  ALA X  14      16.082  10.359  23.067  1.00 11.89           C
ATOM     15  CA  PHE X  15      16.598  12.651  25.977  1.00  8.45           C
ATOM     16  CA  ALA X  16      18.061  15.286  23.761  1.00  9.18           C
ATOM     17  CA  LEU X  17      15.099  15.155  21.455  1.00 11.42           C
ATOM     18  CA  PHE X  18      12.886  16.400  24.235  1.00  8.68           C
ATOM     19  CA  ASP X  19      15.313  18.796  25.821  1.00  7.43           C
ATOM     20  CA  LYS X  20      15.464  21.049  22.797  1.00 12.02           C
ATOM     21  CA  ASP X  21      17.243  23.896  24.382  1.00  9.95           C
ATOM     22  CA  GLY X  22      19.702  21.783  26.195  1.00  9.50           C
ATOM     23  CA  ASP X  23      19.131  23.288  29.519  1.00  8.33           C
ATOM     24  CA  GLY X  24      18.766  20.112  31.358  1.00  7.50           C
ATOM     25  CA  THR X  25      15.040  20.182  31.902  1.00  7.23           C
ATOM     26  CA  ILE X  26      11.999  19.279  29.861  1.00  7.78           C
ATOM     27  CA  THR X  27       9.086  21.544  30.218  1.00  9.03           C
ATOM     28  CA  THR X  28       5.577  21.016  28.985  1.00 11.81           C
ATOM     29  CA  LYS X  29       6.378  23.119  25.995  1.00 14.05           C
ATOM     30  CA  GLU X  30       9.087  20.764  24.982  1.00  9.87           C
ATOM     31  CA  LEU X  31       7.211  17.623  25.754  1.00  9.76           C
ATOM     32  CA  GLY X  32       4.366  18.877  23.684  1.00  9.58           C
ATOM     33  CA  THR X  33       6.680  19.628  20.866  1.00  9.32           C
ATOM     34  CA  VAL X  34       7.623  16.055  20.651  1.00  9.59           C
ATOM     35  CA  MET X  35       4.161  14.694  20.952  0.61  9.67           C
ATOM     36  CA  ARG X  36       2.898  16.841  18.310  1.00  8.72           C
ATOM     37  CA  SER X  37       5.475  15.726  15.950  1.00 12.32           C
ATOM     38  CA  LEU X  38       4.270  12.343  16.449  0.53 15.72           C
ATOM     39  CA  GLY X  39       0.874  13.159  15.514  1.00 12.21           C
ATOM     40  CA  GLN X  40      -0.784  14.074  18.671  1.00 10.24           C
ATOM     41  CA  ASN X  41      -2.585  16.825  20.200  1.00  7.42           C
ATOM     42  CA  PRO X  42      -2.078  16.753  23.790  0.63  8.37           C
ATOM     43  CA  THR X  43      -3.460  19.387  25.923  1.00  9.95           C
ATOM     44  CA  GLU X  44      -1.332  21.299  28.290  1.00 10.91           C
ATOM     45  CA  ALA X  45      -3.055  19.730  31.145  1.00 11.63           C
ATOM     46  CA  GLU X  46      -2.440  16.337  29.736  1.00  9.34           C
ATOM     47  CA  LEU X  47       1.159  17.144  29.290  1.00  8.88           C
ATOM     48  CA  GLN X  48       1.384  18.125  32.931  1.00  9.62           C
ATOM     49  CA  ASP X  49      -0.026  14.830  33.983  1.00 10.37           C
ATOM     50  CA  MET X  50       2.722  13.141  32.065  1.00 10.93           C
ATOM     51  CA  ILE X  51       5.309  15.067  33.953  0.52  9.63           C
ATOM     52  CA  ASN X  52       3.586  14.625  37.221  1.00 10.19           C
ATOM     53  CA  GLU X  53       3.979  10.913  37.037  1.00 17.10           C
ATOM     54  CA  VAL X  54       7.686  11.297  37.269  0.44 15.60           C
ATOM     55  CA  ASP X  55       8.114  14.568  39.025  1.00 15.46           C
ATOM     56  CA  ALA X  56       9.329  13.261  42.300  1.00 13.59           C
ATOM     57  CA  ASP X  57      10.229  16.655  43.592  1.00 12.17           C
ATOM     58  CA  GLY X  58       7.167  18.257  42.320  1.00 16.07           C
ATOM     59  CA  ASN X  59       8.731  21.187  40.591  1.00 15.63           C
ATOM     60  CA  GLY X  60       6.768  20.810  37.393  1.00 11.82           C
ATOM     61  CA  THR X  61       9.569  19.813  35.053  1.00  8.43           C
ATOM     62  CA  ILE X  62      11.746  16.799  34.220  1.00  7.21           C
ATOM     63  CA  ASP X  63      15.308  16.878  35.444  1.00  7.73           C
ATOM     64  CA  PHE X  64      18.042  14.337  34.880  1.00  9.05           C
ATOM     65  CA  PRO X  65      17.092  11.948  37.653  1.00 11.62           C
ATOM     66  CA  GLU X  66      13.507  12.119  36.553  1.00  9.06           C
ATOM     67  CA  PHE X  67      14.827  11.156  33.158  0.59  9.62           C
ATOM     68  CA  LEU X  68      16.128   7.956  34.531  1.00 13.94           C
ATOM     69  CA  SER X  69      12.688   7.380  35.828  0.78 14.51           C
ATOM     70  CA  LEU X  70      11.502   8.060  32.413  0.53 12.64           C
ATOM     71  CA  MET X  71      13.287   5.081  31.197  0.67 14.57           C
ATOM     72  CA  ALA X  72      11.404   3.089  33.526  0.54 17.68           C
ATOM     73  CA  ARG X  73       8.369   4.411  32.133  0.51 16.59           C
ATOM     74  CA  LYS X  74       9.603   4.222  28.725  1.00 22.03           C
ATOM     75  CA  MET X  75      11.469   1.377  29.411  0.60 22.35           C
ATOM     76  CA  LYS X  76       8.397  -0.040  30.296  1.00 25.50           C
ATOM     77  CA  GLU X  77       5.531   0.854  28.456  0.58 19.93           C
ATOM     78  CA  GLN X  78       5.682  -0.944  25.384  1.00 18.67           C
ATOM     79  CA  ASP X  79       6.802  -4.330  25.200  0.31 19.26           C
ATOM     80  CA  SER X  80       4.096  -6.453  26.245  0.46 21.04           C
ATOM     81  CA  GLU X  81       1.886  -7.259  23.427  0.56 18.44           C
ATOM     82  CA  GLU X  82       1.685  -6.992  19.877  1.00 17.69           C
ATOM     83  CA  GLU X  83       5.027  -8.249  19.825  1.00 21.94           C
ATOM     84  CA  LEU X  84       3.837 -11.057  21.819  0.51 14.30           C
ATOM     85  CA  ILE X  85       1.367 -11.042  19.136  1.00 13.46           C
ATOM     86  CA  GLU X  86       3.941 -12.325  16.918  0.58 16.18           C
ATOM     87  CA  ALA X  87       4.202 -15.231  19.091  1.00 16.77           C
ATOM     88  CA  PHE X  88       0.553 -15.558  19.204  1.00 12.77           C
ATOM     89  CA  LYS X  89       0.602 -15.457  15.525  0.51 11.05           C
ATOM     90  CA  VAL X  90       2.056 -18.870  15.615  0.54 12.30           C
ATOM     91  CA  PHE X  91      -0.925 -20.024  17.554  0.61 11.45           C
ATOM     92  CA  ASP X  92      -3.416 -18.066  15.640  1.00 12.43           C
ATOM     93  CA  ARG X  93      -2.456 -19.704  12.494  1.00 15.05           C
ATOM     94  CA  ASP X  94      -4.786 -18.340   9.955  1.00 17.81           C
ATOM     95  CA  GLY X  95      -4.599 -14.964  11.461  1.00 21.74           C
ATOM     96  CA  ASN X  96      -8.099 -14.121  12.249  1.00 21.86           C
ATOM     97  CA  GLY X  97      -7.554 -12.690  15.618  1.00 18.47           C
ATOM     98  CA  LEU X  98      -8.834 -15.739  17.419  1.00 13.28           C
ATOM     99  CA  ILE X  99      -7.260 -18.952  18.363  0.90  9.81           C
ATOM    100  CA  SER X 100      -9.809 -21.626  17.916  1.00 10.27           C
ATOM    101  CA  ALA X 101      -9.869 -24.760  19.910  1.00 10.69           C
ATOM    102  CA  ALA X 102      -8.464 -26.656  16.948  1.00 11.64           C
ATOM    103  CA  GLU X 103      -5.535 -24.307  16.535  1.00  9.38           C
ATOM    104  CA  LEU X 104      -4.786 -24.590  20.196  1.00  9.41           C
ATOM    105  CA  ARG X 105      -4.856 -28.318  19.712  1.00  9.65           C
ATOM    106  CA  HIS X 106      -2.175 -27.928  17.111  0.34 10.82           C
ATOM    107  CA  VAL X 107       0.089 -25.873  19.295  1.00 11.53           C
ATOM    108  CA  MET X 108      -0.112 -28.243  22.145  1.00 10.52           C
ATOM    109  CA  THR X 109       1.044 -31.035  20.003  1.00 11.80           C
ATOM    110  CA  ASN X 110       3.856 -28.996  18.721  0.72 10.91           C
ATOM    111  CA  LEU X 111       4.975 -28.168  22.129  1.00 12.32           C
ATOM    112  CA  GLY X 112       5.172 -31.679  23.111  1.00 11.96           C
ATOM    113  CA  GLU X 113       2.105 -32.038  25.176  1.00 10.90           C
ATOM    114  CA  LYS X 114       0.040 -34.663  23.652  0.67 10.41           C
ATOM    115  CA  LEU X 115      -3.044 -34.082  25.615  0.58  8.35           C
ATOM    116  CA  THR X 116      -6.373 -35.358  24.615  1.00  8.53           C
ATOM    117  CA  ASP X 117      -8.852 -33.512  22.551  1.00  8.68           C
ATOM    118  CA  ASP X 118     -11.101 -33.330  25.564  0.34  8.53           C
ATOM    119  CA  GLU X 119      -8.481 -31.604  27.550  1.00  9.37           C
ATOM    120  CA  VAL X 120      -8.077 -28.992  24.883  1.00  9.39           C
ATOM    121  CA  ASP X 121     -11.620 -27.848  25.292  1.00  9.65           C
ATOM    122  CA  GLU X 122     -11.147 -27.699  29.014  1.00 10.75           C
ATOM    123  CA  MET X 123      -8.525 -25.092  28.484  1.00 10.60           C
ATOM    124  CA  ILE X 124     -10.504 -23.013  26.097  0.61 11.16           C
ATOM    125  CA  ARG X 125     -13.339 -22.632  28.482  1.00 11.30           C
ATOM    126  CA  GLU X 126     -10.928 -21.583  31.135  1.00 13.24           C
ATOM    127  CA  ALA X 127      -9.749 -18.552  29.272  1.00 13.38           C
ATOM    128  CA  ASP X 128     -12.939 -17.844  27.475  1.00 11.01           C
ATOM    129  CA  ILE X 129     -14.398 -15.122  29.477  1.00 12.45           C
ATOM    130  CA  ASP X 130     -16.422 -13.386  26.851  1.00 14.06           C
ATOM    131  CA  GLY X 131     -18.184 -16.383  25.646  1.00 14.95           C
ATOM    132  CA  ASP X 132     -17.365 -16.605  22.029  1.00 14.21           C
ATOM    133  CA  GLY X 133     -15.844 -20.012  22.382  1.00 12.69           C
ATOM    134  CA  HIS X 134     -12.455 -18.741  21.381  1.00 10.74           C
ATOM    135  CA  ILE X 135      -9.394 -17.042  22.778  0.71  9.61           C
ATOM    136  CA  ASN X 136      -8.416 -13.643  21.518  1.00 10.65           C
ATOM    137  CA  TYR X 137      -5.158 -12.008  22.268  0.62 11.57           C
ATOM    138  CA  GLU X 138      -6.163 -10.390  25.465  1.00 12.62           C
ATOM    139  CA  GLU X 139      -7.485 -13.514  26.998  1.00 10.88           C
ATOM    140  CA  PHE X 140      -4.283 -15.171  26.191  0.53 10.57           C
ATOM    141  CA  VAL X 141      -2.418 -12.656  28.163  1.00 13.02           C
ATOM    142  CA  ARG X 142      -4.643 -13.079  31.095  0.48 16.92           C
ATOM    143  CA  MET X 143      -4.372 -16.746  30.984  0.73 17.91           C
ATOM    144  CA  MET X 144      -0.753 -16.443  31.429  1.00 23.30           C
ATOM    145  CA  VAL X 145      -1.155 -14.490  34.491  1.00 30.36           C
ATOM    146  CA  SER X 146      -3.238 -16.756  36.366  1.00 49.83           C
END
ATOM      1  CA  GLU X   1      25.841  -2.511  36.856  1.00 54.51           C
ATOM      2  CA  GLN X   2      27.440  -0.561  34.588  1.00 43.98           C
ATOM      3  CA  LEU X   3      26.605   0.997  31.605  1.00 29.51           C
ATOM      4  CA  THR X   4      28.674   1.932  28.799  1.00 23.38           C
ATOM      5  CA  GLU X   5      29.109   5.266  27.435  1.00 23.41           C
ATOM      6  CA  GLU X   6      27.864   4.522  24.070  1.00 18.74           C
ATOM      7  CA  GLN X   7      24.758   3.280  25.598  1.00 15.79           C
ATOM      8  CA  ILE X   8      24.558   6.485  27.380  0.60 16.16           C
ATOM      9  CA  ALA X   9      25.046   8.259  24.092  1.00 15.86           C
ATOM     10  CA  GLU X  10      22.129   6.386  22.723  0.44 14.66           C
ATOM     11  CA  PHE X  11      19.903   7.387  25.543  0.74 12.86           C
ATOM     12  CA  LYS X  12      21.193  10.895  25.351  0.60 10.51           C
ATOM     13  CA  GLU X  13      20.203  11.221  21.770  1.00 11.86           C
ATOM     14  CA  ALA X  14      16.718  10.135  22.555  1.00 11.89           C
ATOM     15  CA  PHE X  15      16.562  12.502  25.474  1.00  8.45           C
ATOM     16  CA  ALA X  16      17.909  15.269  23.336  1.00  9.18           C
ATOM     17  CA  LEU X  17      15.070  15.023  20.897  1.00 11.42           C
ATOM     18  CA  PHE X  18      12.752  16.357  23.541  1.00  8.68           C
ATOM     19  CA  ASP X  19      15.193  18.708  25.182  1.00  7.43           C
ATOM     20  CA  LYS X  20      15.422  20.955  22.177  1.00 12.02           C
ATOM     21  CA  ASP X  21      17.181  23.788  23.886  1.00  9.95           C
ATOM     22  CA  GLY X  22      19.685  21.476  25.418  1.00  9.50           C
ATOM     23  CA  ASP X  23      19.450  22.619  28.918  1.00  8.33           C
ATOM     24  CA  GLY X  24      19.500  19.255  30.504  1.00  7.50           C
ATOM     25  CA  THR X  25      15.890  19.124  31.566  1.00  7.23           C
ATOM     26  CA  ILE X  26      12.702  18.306  29.718  1.00  7.78           C
ATOM     27  CA  THR X  27       9.847  20.492  30.673  1.00  9.03           C
ATOM     28  CA  THR X  28       6.192  20.306  29.785  1.00 11.81           C
ATOM     29  CA  LYS X  29       6.781  22.999  27.248  1.00 14.05           C
ATOM     30  CA  GLU X  30       9.244  20.793  25.481  1.00  9.87           C
ATOM     31  CA  LEU X  31       7.238  17.659  25.588  1.00  9.76           C
ATOM     32  CA  GLY X  32       4.198  19.479  24.334  1.00  9.58           C
ATOM     33  CA  THR X  33       6.116  21.067  21.641  1.00  9.32           C
ATOM     34  CA  VAL X  34       6.863  17.810  20.108  1.00  9.59           C
ATOM     35  CA  MET X  35       3.384  16.505  20.299  0.61  9.67           C
ATOM     36  CA  ARG X  36       1.839  19.484  18.873  1.00  8.72           C
ATOM     37  CA  SER X  37       4.104  19.412  15.970  1.00 12.32           C
ATOM     38  CA  LEU X  38       2.879  16.070  15.215  0.53 15.72           C
ATOM     39  CA  GLY X  39      -0.688  17.023  15.171  1.00 12.21           C
ATOM     40  CA  GLN X  40      -1.808  16.422  18.622  1.00 10.24           C
ATOM     41  CA  ASN X  41      -3.198  18.217  21.440  1.00  7.42           C
ATOM     42  CA  PRO X  42      -2.321  16.977  24.784  0.63  8.37           C
ATOM     43  CA  THR X  43      -3.573  18.970  27.593  1.00  9.95           C
ATOM     44  CA  GLU X  44      -1.304  20.663  30.009  1.00 10.91           C
ATOM     45  CA  ALA X  45      -2.379  18.249  32.636  1.00 11.63           C
ATOM     46  CA  GLU X  46      -1.533  15.201  30.638  1.00  9.34           C
ATOM     47  CA  LEU X  47       1.897  16.541  30.143  1.00  8.88           C
ATOM     48  CA  GLN X  48       2.208  17.224  33.830  1.00  9.62           C
ATOM     49  CA  ASP X  49       1.067  13.800  34.736  1.00 10.37           C
ATOM     50  CA  MET X  50       3.855  12.466  32.664  1.00 10.93           C
ATOM     51  CA  ILE X  51       6.284  14.444  34.622  0.52  9.63           C
ATOM     52  CA  ASN X  52       4.686  13.664  37.865  1.00 10.19           C
ATOM     53  CA  GLU X  53       5.390  10.045  37.350  1.00 17.10           C
ATOM     54  CA  VAL X  54       9.089  10.416  37.629  0.44 15.60           C
ATOM     55  CA  ASP X  55       9.592  13.694  39.341  1.00 15.46           C
ATOM     56  CA  ALA X  56      10.906  12.306  42.472  1.00 13.59           C
ATOM     57  CA  ASP X  57      12.379  15.493  43.711  1.00 12.17           C
ATOM     58  CA  GLY X  58       9.490  17.554  42.838  1.00 16.07           C
ATOM     59  CA  ASN X  59      11.203  20.132  40.811  1.00 15.63           C
ATOM     60  CA  GLY X  60       8.803  20.054  37.935  1.00 11.82           C
ATOM     61  CA  THR X  61      11.152  18.809  35.252  1.00  8.43           C
ATOM     62  CA  ILE X  62      12.836  15.573  34.168  1.00  7.21           C
ATOM     63  CA  ASP X  63      16.556  15.488  34.627  1.00  7.73           C
ATOM     64  CA  PHE X  64      18.967  12.899  33.455  1.00  9.05           C
ATOM     65  CA  PRO X  65      18.532  10.276  36.161  1.00 11.62           C
ATOM     66  CA  GLU X  66      14.826  10.807  35.933  1.00  9.06           C
ATOM     67  CA  PHE X  67      15.078  10.074  32.255  0.59  9.62           C
ATOM     68  CA  LEU X  68      16.645   6.747  32.967  1.00 13.94           C
ATOM     69  CA  SER X  69      13.580   6.073  34.961  0.78 14.51           C
ATOM     70  CA  LEU X  70      11.636   7.247  32.043  0.53 12.64           C
ATOM     71  CA  MET X  71      12.766   4.403  29.924  0.67 14.57           C
ATOM     72  CA  ALA X  72      11.650   2.159  32.502  0.54 17.68           C
ATOM     73  CA  ARG X  73       8.401   3.784  32.398  0.51 16.59           C
ATOM     74  CA  LYS X  74       8.253   4.261  28.822  1.00 22.03           C
ATOM     75  CA  MET X  75       9.964   1.531  27.952  0.60 22.35           C
ATOM     76  CA  LYS X  76       7.610  -0.214  29.645  1.00 25.50           C
ATOM     77  CA  GLU X  77       4.457   0.745  29.877  0.58 19.93           C
ATOM     78  CA  GLN X  78       2.430   0.214  27.057  1.00 18.67           C
ATOM     79  CA  ASP X  79       2.380  -2.417  24.926  0.31 19.26           C
ATOM     80  CA  SER X  80      -0.897  -3.427  24.432  0.46 21.04           C
ATOM     81  CA  GLU X  81      -1.634  -4.787  21.106  0.56 18.44           C
ATOM     82  CA  GLU X  82      -0.200  -5.642  17.847  1.00 17.69           C
ATOM     83  CA  GLU X  83       2.732  -6.772  19.640  1.00 21.94           C
ATOM     84  CA  LEU X  84       0.914  -9.085  21.732  0.51 14.30           C
ATOM     85  CA  ILE X  85      -0.357  -9.958  18.381  1.00 13.46           C
ATOM     86  CA  GLU X  86       3.051 -11.216  17.512  0.58 16.18           C
ATOM     87  CA  ALA X  87       2.908 -13.658  20.301  1.00 16.77           C
ATOM     88  CA  PHE X  88      -0.507 -14.705  19.250  1.00 12.77           C
ATOM     89  CA  LYS X  89       0.703 -15.237  15.756  0.51 11.05           C
ATOM     90  CA  VAL X  90       2.440 -18.319  16.927  0.54 12.30           C
ATOM     91  CA  PHE X  91      -0.794 -19.655  18.211  0.61 11.45           C
ATOM     92  CA  ASP X  92      -3.101 -18.415  15.585  1.00 12.43           C
ATOM     93  CA  ARG X  93      -1.244 -20.075  12.866  1.00 15.05           C
ATOM     94  CA  ASP X  94      -3.396 -19.463   9.974  1.00 17.81           C
ATOM     95  CA  GLY X  95      -3.909 -15.954  10.940  1.00 21.74           C
ATOM     96  CA  ASN X  96      -7.620 -15.687  11.027  1.00 21.86           C
ATOM     97  CA  GLY X  97      -7.887 -14.020  14.292  1.00 18.47           C
ATOM     98  CA  LEU X  98      -9.067 -17.081  16.108  1.00 13.28           C
ATOM     99  CA  ILE X  99      -7.234 -19.846  17.744  0.90  9.81           C
ATOM    100  CA  SER X 100      -9.040 -23.039  17.309  1.00 10.27           C
ATOM    101  CA  ALA X 101      -9.003 -25.801  19.783  1.00 10.69           C
ATOM    102  CA  ALA X 102      -6.568 -27.622  17.602  1.00 11.64           C
ATOM    103  CA  GLU X 103      -4.127 -24.806  17.340  1.00  9.38           C
ATOM    104  CA  LEU X 104      -4.285 -24.427  21.026  1.00  9.41           C
ATOM    105  CA  ARG X 105      -3.504 -28.049  21.239  1.00  9.65           C
ATOM    106  CA  HIS X 106      -0.397 -27.314  19.268  0.34 10.82           C
ATOM    107  CA  VAL X 107       0.742 -24.622  21.566  1.00 11.53           C
ATOM    108  CA  MET X 108       0.250 -26.753  24.595  1.00 10.52           C
ATOM    109  CA  THR X 109       2.317 -29.463  23.130  1.00 11.80           C
ATOM    110  CA  ASN X 110       5.032 -27.094  22.369  0.72 10.91           C
ATOM    111  CA  LEU X 111       5.008 -25.857  25.859  1.00 12.32           C
ATOM    112  CA  GLY X 112       5.404 -29.278  27.178  1.00 11.96           C
ATOM    113  CA  GLU X 113       1.973 -30.112  28.382  1.00 10.90           C
ATOM    114  CA  LYS X 114       0.738 -33.092  26.588  0.67 10.41           C
ATOM    115  CA  LEU X 115      -2.747 -33.252  27.714  0.58  8.35           C
ATOM    116  CA  THR X 116      -5.482 -35.361  26.413  1.00  8.53           C
ATOM    117  CA  ASP X 117      -7.738 -34.375  23.710  1.00  8.68           C
ATOM    118  CA  ASP X 118     -10.551 -34.228  26.120  0.34  8.53           C
ATOM    119  CA  GLU X 119      -8.758 -31.904  28.227  1.00  9.37           C
ATOM    120  CA  VAL X 120      -8.062 -29.712  25.357  1.00  9.39           C
ATOM    121  CA  ASP X 121     -11.694 -29.052  24.937  1.00  9.65           C
ATOM    122  CA  GLU X 122     -12.158 -28.374  28.553  1.00 10.75           C
ATOM    123  CA  MET X 123      -9.609 -25.706  28.201  1.00 10.60           C
ATOM    124  CA  ILE X 124     -11.281 -24.073  25.375  0.61 11.16           C
ATOM    125  CA  ARG X 125     -14.502 -23.861  27.223  1.00 11.30           C
ATOM    126  CA  GLU X 126     -12.653 -22.305  30.019  1.00 13.24           C
ATOM    127  CA  ALA X 127     -11.480 -19.345  28.055  1.00 13.38           C
ATOM    128  CA  ASP X 128     -14.352 -19.205  25.723  1.00 11.01           C
ATOM    129  CA  ILE X 129     -16.613 -16.615  26.898  1.00 12.45           C
ATOM    130  CA  ASP X 130     -18.266 -15.762  23.735  1.00 14.06           C
ATOM    131  CA  GLY X 131     -19.274 -19.152  22.843  1.00 14.95           C
ATOM    132  CA  ASP X 132     -18.031 -19.399  19.374  1.00 14.21           C
ATOM    133  CA  GLY X 133     -15.936 -22.266  20.169  1.00 12.69           C
ATOM    134  CA  HIS X 134     -12.767 -20.390  19.756  1.00 10.74           C
ATOM    135  CA  ILE X 135     -10.442 -17.957  21.363  0.71  9.61           C
ATOM    136  CA  ASN X 136      -9.958 -14.527  19.989  1.00 10.65           C
ATOM    137  CA  TYR X 137      -7.111 -12.364  21.014  0.62 11.57           C
ATOM    138  CA  GLU X 138      -8.671 -11.062  24.130  1.00 12.62           C
ATOM    139  CA  GLU X 139      -9.370 -14.434  25.541  1.00 10.88           C
ATOM    140  CA  PHE X 140      -5.841 -15.251  24.878  0.53 10.57           C
ATOM    141  CA  VAL X 141      -4.716 -12.690  27.278  1.00 13.02           C
ATOM    142  CA  ARG X 142      -7.036 -13.929  29.875  0.48 16.92           C
ATOM    143  CA  MET X 143      -5.897 -17.336  29.454  0.73 17.91           C
ATOM    144  CA  MET X 144      -2.538 -16.220  30.437  1.00 23.30           C
ATOM    145  CA  VAL X 145      -3.711 -14.918  33.597  1.00 30.36           C
ATOM    146  CA  SER X 146      -5.402 -17.858  34.847  1.00 49.83           C
END
ATOM      1  CA  GLU X   1      27.696  -2.323  35.020  1.00 54.51           C
ATOM      2  CA  GLN X   2      28.879  -0.412  32.953  1.00 43.98           C
ATOM      3  CA  LEU X   3      27.491   1.225  30.509  1.00 29.51           C
ATOM      4  CA  THR X   4      29.066   2.096  27.706  1.00 23.38           C
ATOM      5  CA  GLU X   5      29.308   5.269  26.382  1.00 23.41           C
ATOM      6  CA  GLU X   6      27.684   4.554  23.250  1.00 18.74           C
ATOM      7  CA  GLN X   7      24.954   3.359  25.062  1.00 15.79           C
ATOM      8  CA  ILE X   8      24.908   6.485  26.689  0.60 16.16           C
ATOM      9  CA  ALA X   9      25.071   8.161  23.427  1.00 15.86           C
ATOM     10  CA  GLU X  10      22.190   6.421  22.161  0.44 14.66           C
ATOM     11  CA  PHE X  11      20.254   7.422  25.030  0.74 12.86           C
ATOM     12  CA  LYS X  12      21.314  10.868  24.608  0.60 10.51           C
ATOM     13  CA  GLU X  13      20.034  10.995  21.151  1.00 11.86           C
ATOM     14  CA  ALA X  14      16.691   9.895  22.169  1.00 11.89           C
ATOM     15  CA  PHE X  15      16.681  12.278  24.964  1.00  8.45           C
ATOM     16  CA  ALA X  16      17.624  15.040  22.730  1.00  9.18           C
ATOM     17  CA  LEU X  17      14.596  14.510  20.643  1.00 11.42           C
ATOM     18  CA  PHE X  18      12.525  15.549  23.524  1.00  8.68           C
ATOM     19  CA  ASP X  19      14.862  18.107  24.825  1.00  7.43           C
ATOM     20  CA  LYS X  20      14.455  20.371  21.917  1.00 12.02           C
ATOM     21  CA  ASP X  21      16.198  23.344  23.252  1.00  9.95           C
ATOM     22  CA  GLY X  22      19.164  21.423  24.438  1.00  9.50           C
ATOM     23  CA  ASP X  23      19.263  22.654  27.891  1.00  8.33           C
ATOM     24  CA  GLY X  24      19.725  19.385  29.468  1.00  7.50           C
ATOM     25  CA  THR X  25      16.301  19.062  30.892  1.00  7.23           C
ATOM     26  CA  ILE X  26      12.944  18.043  29.560  1.00  7.78           C
ATOM     27  CA  THR X  27      10.134  20.273  30.532  1.00  9.03           C
ATOM     28  CA  THR X  28       6.441  19.737  30.419  1.00 11.81           C
ATOM     29  CA  LYS X  29       6.345  21.732  27.311  1.00 14.05           C
ATOM     30  CA  GLU X  30       8.676  19.360  25.658  1.00  9.87           C
ATOM     31  CA  LEU X  31       7.093  16.236  26.834  1.00  9.76           C
ATOM     32  CA  GLY X  32       3.761  17.598  25.826  1.00  9.58           C
ATOM     33  CA  THR X  33       5.102  18.426  22.510  1.00  9.32           C
ATOM     34  CA  VAL X  34       5.707  14.908  21.783  1.00  9.59           C
ATOM     35  CA  MET X  35       2.397  13.749  22.977  0.61  9.67           C
ATOM     36  CA  ARG X  36       0.654  16.237  21.031  1.00  8.72           C
ATOM     37  CA  SER X  37       2.262  15.108  17.974  1.00 12.32           C
ATOM     38  CA  LEU X  38       0.838  11.857  18.612  0.53 15.72           C
ATOM     39  CA  GLY X  39      -2.600  13.006  18.826  1.00 12.21           C
ATOM     40  CA  GLN X  40      -3.068  13.619  22.389  1.00 10.24           C
ATOM     41  CA  ASN X  41      -4.028  16.264  24.619  1.00  7.42           C
ATOM     42  CA  PRO X  42      -2.495  16.066  27.922  0.63  8.37           C
ATOM     43  CA  THR X  43      -3.189  18.816  30.220  1.00  9.95           C
ATOM     44  CA  GLU X  44      -0.402  20.640  31.805  1.00 10.91           C
ATOM     45  CA  ALA X  45      -1.231  19.182  35.082  1.00 11.63           C
ATOM     46  CA  GLU X  46      -1.158  15.723  33.779  1.00  9.34           C
ATOM     47  CA  LEU X  47       2.198  16.344  32.348  1.00  8.88           C
ATOM     48  CA  GLN X  48       3.367  17.585  35.662  1.00  9.62           C
ATOM     49  CA  ASP X  49       2.191  14.527  37.361  1.00 10.37           C
ATOM     50  CA  MET X  50       4.291  12.598  34.987  1.00 10.93           C
ATOM     51  CA  ILE X  51       7.290  14.522  35.966  0.52  9.63           C
ATOM     52  CA  ASN X  52       6.567  14.296  39.573  1.00 10.19           C
ATOM     53  CA  GLU X  53       7.005  10.619  39.500  1.00 17.10           C
ATOM     54  CA  VAL X  54      10.607  10.908  38.686  0.44 15.60           C
ATOM     55  CA  ASP X  55      11.644  14.266  39.763  1.00 15.46           C
ATOM     56  CA  ALA X  56      13.802  13.229  42.591  1.00 13.59           C
ATOM     57  CA  ASP X  57      15.416  16.490  43.161  1.00 12.17           C
ATOM     58  CA  GLY X  58      12.236  18.323  42.793  1.00 16.07           C
ATOM     59  CA  ASN X  59      13.278  20.821  40.265  1.00 15.63           C
ATOM     60  CA  GLY X  60      10.283  20.510  38.067  1.00 11.82           C
ATOM     61  CA  THR X  61      12.085  19.059  35.115  1.00  8.43           C
ATOM     62  CA  ILE X  62      13.552  15.742  34.031  1.00  7.21           C
ATOM     63  CA  ASP X  63      17.278  15.372  33.746  1.00  7.73           C
ATOM     64  CA  PHE X  64      19.143  12.468  32.301  1.00  9.05           C
ATOM     65  CA  PRO X  65      18.938  10.034  35.138  1.00 11.62           C
ATOM     66  CA  GLU X  66      15.307  10.764  35.589  1.00  9.06           C
ATOM     67  CA  PHE X  67      14.908   9.921  31.958  0.59  9.62           C
ATOM     68  CA  LEU X  68      16.443   6.576  32.416  1.00 13.94           C
ATOM     69  CA  SER X  69      13.856   6.053  35.002  0.78 14.51           C
ATOM     70  CA  LEU X  70      11.378   7.080  32.511  0.53 12.64           C
ATOM     71  CA  MET X  71      12.203   4.274  30.205  0.67 14.57           C
ATOM     72  CA  ALA X  72      11.716   1.887  32.853  0.54 17.68           C
ATOM     73  CA  ARG X  73       8.352   3.161  33.356  0.51 16.59           C
ATOM     74  CA  LYS X  74       7.553   3.806  29.953  1.00 22.03           C
ATOM     75  CA  MET X  75       9.467   1.298  28.351  0.60 22.35           C
ATOM     76  CA  LYS X  76       7.549  -1.073  30.088  1.00 25.50           C
ATOM     77  CA  GLU X  77       4.323  -0.542  31.028  0.58 19.93           C
ATOM     78  CA  GLN X  78       1.941  -0.788  28.526  1.00 18.67           C
ATOM     79  CA  ASP X  79       1.729  -3.124  25.845  0.31 19.26           C
ATOM     80  CA  SER X  80      -1.654  -3.993  25.017  0.46 21.04           C
ATOM     81  CA  GLU X  81      -2.505  -4.936  21.587  0.56 18.44           C
ATOM     82  CA  GLU X  82      -1.028  -5.381  18.281  1.00 17.69           C
ATOM     83  CA  GLU X  83       1.827  -6.879  20.013  1.00 21.94           C
ATOM     84  CA  LEU X  84      -0.197  -9.287  21.772  0.51 14.30           C
ATOM     85  CA  ILE X  85      -1.168  -9.948  18.326  1.00 13.46           C
ATOM     86  CA  GLU X  86       2.301 -11.063  17.779  0.58 16.18           C
ATOM     87  CA  ALA X  87       1.922 -13.370  20.577  1.00 16.77           C
ATOM     88  CA  PHE X  88      -1.250 -14.711  19.167  1.00 12.77           C
ATOM     89  CA  LYS X  89       0.462 -15.231  15.944  0.51 11.05           C
ATOM     90  CA  VAL X  90       2.610 -17.724  17.665  0.54 12.30           C
ATOM     91  CA  PHE X  91      -0.466 -19.539  18.671  0.61 11.45           C
ATOM     92  CA  ASP X  92      -2.293 -19.168  15.440  1.00 12.43           C
ATOM     93  CA  ARG X  93       0.444 -20.834  13.586  1.00 15.05           C
ATOM     94  CA  ASP X  94      -0.891 -21.377  10.193  1.00 17.81           C
ATOM     95  CA  GLY X  95      -2.520 -18.072  10.111  1.00 21.74           C
ATOM     96  CA  ASN X  96      -6.111 -18.747   9.577  1.00 21.86           C
ATOM     97  CA  GLY X  97      -7.531 -16.358  12.049  1.00 18.47           C
ATOM     98  CA  LEU X  98      -8.476 -18.976  14.550  1.00 13.28           C
ATOM     99  CA  ILE X  99      -6.575 -20.654  17.258  0.90  9.81           C
ATOM    100  CA  SER X 100      -7.812 -24.177  17.247  1.00 10.27           C
ATOM    101  CA  ALA X 101      -7.828 -26.390  20.234  1.00 10.69           C
ATOM    102  CA  ALA X 102      -5.059 -28.385  18.635  1.00 11.64           C
ATOM    103  CA  GLU X 103      -2.933 -25.370  17.926  1.00  9.38           C
ATOM    104  CA  LEU X 104      -3.187 -24.315  21.505  1.00  9.41           C
ATOM    105  CA  ARG X 105      -2.152 -27.790  22.443  1.00  9.65           C
ATOM    106  CA  HIS X 106       0.834 -27.400  20.223  0.34 10.82           C
ATOM    107  CA  VAL X 107       1.990 -24.278  21.943  1.00 11.53           C
ATOM    108  CA  MET X 108       1.723 -25.747  25.354  1.00 10.52           C
ATOM    109  CA  THR X 109       3.866 -28.645  24.427  1.00 11.80           C
ATOM    110  CA  ASN X 110       6.416 -26.387  22.994  0.72 10.91           C
ATOM    111  CA  LEU X 111       6.614 -24.510  26.152  1.00 12.32           C
ATOM    112  CA  GLY X 112       7.189 -27.604  28.072  1.00 11.96           C
ATOM    113  CA  GLU X 113       3.928 -28.074  29.688  1.00 10.90           C
ATOM    114  CA  LYS X 114       2.481 -31.303  28.688  0.67 10.41           C
ATOM    115  CA  LEU X 115      -0.951 -30.732  29.849  0.58  8.35           C
ATOM    116  CA  THR X 116      -3.775 -33.036  29.192  1.00  8.53           C
ATOM    117  CA  ASP X 117      -6.076 -32.754  26.291  1.00  8.68           C
ATOM    118  CA  ASP X 118      -8.984 -32.307  28.563  0.34  8.53           C
ATOM    119  CA  GLU X 119      -7.443 -29.279  30.020  1.00  9.37           C
ATOM    120  CA  VAL X 120      -6.894 -27.878  26.618  1.00  9.39           C
ATOM    121  CA  ASP X 121     -10.558 -27.963  25.908  1.00  9.65           C
ATOM    122  CA  GLU X 122     -11.368 -26.315  29.163  1.00 10.75           C
ATOM    123  CA  MET X 123      -9.483 -23.325  28.000  1.00 10.60           C
ATOM    124  CA  ILE X 124     -11.215 -23.186  24.713  0.61 11.16           C
ATOM    125  CA  ARG X 125     -14.632 -23.165  26.169  1.00 11.30           C
ATOM    126  CA  GLU X 126     -13.626 -20.416  28.444  1.00 13.24           C
ATOM    127  CA  ALA X 127     -12.921 -18.034  25.637  1.00 13.38           C
ATOM    128  CA  ASP X 128     -15.381 -19.411  23.216  1.00 11.01           C
ATOM    129  CA  ILE X 129     -18.281 -17.242  23.444  1.00 12.45           C
ATOM    130  CA  ASP X 130     -19.638 -17.749  20.070  1.00 14.06           C
ATOM    131  CA  GLY X 131     -19.661 -21.390  20.065  1.00 14.95           C
ATOM    132  CA  ASP X 132     -17.600 -22.197  17.149  1.00 14.21           C
ATOM    133  CA  GLY X 133     -15.138 -24.137  19.086  1.00 12.69           C
ATOM    134  CA  HIS X 134     -12.367 -21.793  18.355  1.00 10.74           C
ATOM    135  CA  ILE X 135     -10.841 -18.540  19.404  0.71  9.61           C
ATOM    136  CA  ASN X 136     -10.666 -15.725  16.956  1.00 10.65           C
ATOM    137  CA  TYR X 137      -8.820 -12.556  17.491  0.62 11.57           C
ATOM    138  CA  GLU X 138     -11.647 -10.807  18.982  1.00 12.62           C
ATOM    139  CA  GLU X 139     -12.341 -13.423  21.525  1.00 10.88           C
ATOM    140  CA  PHE X 140      -8.876 -13.210  22.490  0.53 10.57           C
ATOM    141  CA  VAL X 141      -9.180  -9.662  23.241  1.00 13.02           C
ATOM    142  CA  ARG X 142     -12.092 -10.302  25.311  0.48 16.92           C
ATOM    143  CA  MET X 143     -10.515 -12.900  27.132  0.73 17.91           C
ATOM    144  CA  MET X 144      -8.011 -10.496  28.012  1.00 23.30           C
ATOM    145  CA  VAL X 145     -10.368  -8.322  29.385  1.00 30.36           C
ATOM    146  CA  SER X 146     -12.032 -10.504  31.590  1.00 49.83           C
END
ATOM      1  CA  GLU X   1      26.350  -5.007  33.889  1.00 54.51           C
ATOM      2  CA  GLN X   2      28.058  -2.876  32.028  1.00 43.98           C
ATOM      3  CA  LEU X   3      27.091  -1.169  29.650  1.00 29.51           C
ATOM      4  CA  THR X   4      29.153   0.312  27.311  1.00 23.38           C
ATOM      5  CA  GLU X   5      29.381   3.785  26.467  1.00 23.41           C
ATOM      6  CA  GLU X   6      27.901   3.352  23.248  1.00 18.74           C
ATOM      7  CA  GLN X   7      25.068   1.793  24.783  1.00 15.79           C
ATOM      8  CA  ILE X   8      24.850   4.808  26.821  0.60 16.16           C
ATOM      9  CA  ALA X   9      25.221   6.887  23.810  1.00 15.86           C
ATOM     10  CA  GLU X  10      22.392   5.200  22.218  0.44 14.66           C
ATOM     11  CA  PHE X  11      20.203   5.986  25.083  0.74 12.86           C
ATOM     12  CA  LYS X  12      21.367   9.511  25.045  0.60 10.51           C
ATOM     13  CA  GLU X  13      20.381   9.870  21.488  1.00 11.86           C
ATOM     14  CA  ALA X  14      16.934   8.743  22.230  1.00 11.89           C
ATOM     15  CA  PHE X  15      16.734  10.938  25.252  1.00  8.45           C
ATOM     16  CA  ALA X  16      17.860  13.866  23.258  1.00  9.18           C
ATOM     17  CA  LEU X  17      15.045  13.500  20.847  1.00 11.42           C
ATOM     18  CA  PHE X  18      12.687  14.420  23.590  1.00  8.68           C
ATOM     19  CA  ASP X  19      14.883  16.849  25.338  1.00  7.43           C
ATOM     20  CA  LYS X  20      14.715  19.357  22.553  1.00 12.02           C
ATOM     21  CA  ASP X  21      16.408  22.237  24.187  1.00  9.95           C
ATOM     22  CA  GLY X  22      19.252  20.152  25.388  1.00  9.50           C
ATOM     23  CA  ASP X  23      19.081  21.217  28.883  1.00  8.33           C
ATOM     24  CA  GLY X  24      19.333  17.821  30.336  1.00  7.50           C
ATOM     25  CA  THR X  25      15.756  17.493  31.463  1.00  7.23           C
ATOM     26  CA  ILE X  26      12.504  16.597  29.838  1.00  7.78           C
ATOM     27  CA  THR X  27       9.490  18.594  30.733  1.00  9.03           C
ATOM     28  CA  THR X  28       5.855  17.837  30.300  1.00 11.81           C
ATOM     29  CA  LYS X  29       5.845  19.859  27.172  1.00 14.05           C
ATOM     30  CA  GLU X  30       8.410  17.607  25.644  1.00  9.87           C
ATOM     31  CA  LEU X  31       6.941  14.376  26.752  1.00  9.76           C
ATOM     32  CA  GLY X  32       3.620  15.465  25.448  1.00  9.58           C
ATOM     33  CA  THR X  33       5.118  16.491  22.216  1.00  9.32           C
ATOM     34  CA  VAL X  34       6.090  13.000  21.512  1.00  9.59           C
ATOM     35  CA  MET X  35       2.854  11.588  22.576  0.61  9.67           C
ATOM     36  CA  ARG X  36       0.950  13.886  20.432  1.00  8.72           C
ATOM     37  CA  SER X  37       2.829  12.920  17.455  1.00 12.32           C
ATOM     38  CA  LEU X  38       1.692   9.526  18.048  0.53 15.72           C
ATOM     39  CA  GLY X  39      -1.800  10.424  17.976  1.00 12.21           C
ATOM     40  CA  GLN X  40      -2.519  10.936  21.569  1.00 10.24           C
ATOM     41  CA  ASN X  41      -3.864  13.541  23.670  1.00  7.42           C
ATOM     42  CA  PRO X  42      -2.615  13.388  27.131  0.63  8.37           C
ATOM     43  CA  THR X  43      -3.617  16.145  29.359  1.00  9.95           C
ATOM     44  CA  GLU X  44      -1.127  18.184  31.124  1.00 10.91           C
ATOM     45  CA  ALA X  45      -2.191  16.638  34.299  1.00 11.63           C
ATOM     46  CA  GLU X  46      -1.643  13.179  33.046  1.00  9.34           C
ATOM     47  CA  LEU X  47       1.741  14.219  31.939  1.00  8.88           C
ATOM     48  CA  GLN X  48       2.447  15.452  35.383  1.00  9.62           C
ATOM     49  CA  ASP X  49       1.384  12.205  36.864  1.00 10.37           C
ATOM     50  CA  MET X  50       3.779  10.558  34.499  1.00 10.93           C
ATOM     51  CA  ILE X  51       6.604  12.599  35.786  0.52  9.63           C
ATOM     52  CA  ASN X  52       5.635  12.128  39.347  1.00 10.19           C
ATOM     53  CA  GLU X  53       6.074   8.421  39.124  1.00 17.10           C
ATOM     54  CA  VAL X  54       9.702   8.724  38.435  0.44 15.60           C
ATOM     55  CA  ASP X  55      10.687  12.041  39.787  1.00 15.46           C
ATOM     56  CA  ALA X  56      12.765  10.783  42.490  1.00 13.59           C
ATOM     57  CA  ASP X  57      14.359  14.013  43.288  1.00 12.17           C
ATOM     58  CA  GLY X  58      11.255  15.884  42.966  1.00 16.07           C
ATOM     59  CA  ASN X  59      12.345  18.584  40.654  1.00 15.63           C
ATOM     60  CA  GLY X  60       9.414  18.397  38.373  1.00 11.82           C
ATOM     61  CA  THR X  61      11.270  17.149  35.364  1.00  8.43           C
ATOM     62  CA  ILE X  62      12.759  13.882  34.170  1.00  7.21           C
ATOM     63  CA  ASP X  63      16.494  13.407  33.941  1.00  7.73           C
ATOM     64  CA  PHE X  64      18.329  10.644  32.155  1.00  9.05           C
ATOM     65  CA  PRO X  65      17.958   7.785  34.607  1.00 11.62           C
ATOM     66  CA  GLU X  66      14.373   8.684  35.262  1.00  9.06           C
ATOM     67  CA  PHE X  67      13.860   8.407  31.546  0.59  9.62           C
ATOM     68  CA  LEU X  68      15.166   4.930  31.494  1.00 13.94           C
ATOM     69  CA  SER X  69      12.569   4.251  34.068  0.78 14.51           C
ATOM     70  CA  LEU X  70      10.121   5.931  31.847  0.53 12.64           C
ATOM     71  CA  MET X  71      10.668   3.506  29.047  0.67 14.57           C
ATOM     72  CA  ALA X  72       9.976   0.673  31.310  0.54 17.68           C
ATOM     73  CA  ARG X  73       6.749   2.263  32.302  0.51 16.59           C
ATOM     74  CA  LYS X  74       5.743   3.799  29.111  1.00 22.03           C
ATOM     75  CA  MET X  75       7.315   1.432  26.853  0.60 22.35           C
ATOM     76  CA  LYS X  76       5.121  -1.057  28.436  1.00 25.50           C
ATOM     77  CA  GLU X  77       1.908  -0.206  29.856  0.58 19.93           C
ATOM     78  CA  GLN X  78      -0.413   0.730  27.311  1.00 18.67           C
ATOM     79  CA  ASP X  79      -0.583  -0.988  24.168  0.31 19.26           C
ATOM     80  CA  SER X  80      -3.902  -1.373  22.768  0.46 21.04           C
ATOM     81  CA  GLU X  81      -4.087  -2.212  19.205  0.56 18.44           C
ATOM     82  CA  GLU X  82      -2.048  -2.777  16.139  1.00 17.69           C
ATOM     83  CA  GLU X  83       0.553  -4.129  18.373  1.00 21.94           C
ATOM     84  CA  LEU X  84      -1.519  -6.565  20.219  0.51 14.30           C
ATOM     85  CA  ILE X  85      -2.001  -7.660  16.723  1.00 13.46           C
ATOM     86  CA  GLU X  86       1.655  -8.399  16.597  0.58 16.18           C
ATOM     87  CA  ALA X  87       1.304 -10.408  19.710  1.00 16.77           C
ATOM     88  CA  PHE X  88      -1.617 -12.328  18.349  1.00 12.77           C
ATOM     89  CA  LYS X  89       0.317 -13.041  15.241  0.51 11.05           C
ATOM     90  CA  VAL X  90       2.698 -15.065  17.312  0.54 12.30           C
ATOM     91  CA  PHE X  91      -0.147 -17.119  18.600  0.61 11.45           C
ATOM     92  CA  ASP X  92      -2.087 -17.389  15.397  1.00 12.43           C
ATOM     93  CA  ARG X  93       0.801 -19.006  13.709  1.00 15.05           C
ATOM     94  CA  ASP X  94      -0.549 -20.027  10.443  1.00 17.81           C
ATOM     95  CA  GLY X  95      -2.514 -16.920  10.125  1.00 21.74           C
ATOM     96  CA  ASN X  96      -5.941 -18.305   9.690  1.00 21.86           C
ATOM     97  CA  GLY X  97      -7.659 -15.925  11.981  1.00 18.47           C
ATOM     98  CA  LEU X  98      -8.155 -18.381  14.771  1.00 13.28           C
ATOM     99  CA  ILE X  99      -6.027 -19.440  17.640  0.90  9.81           C
ATOM    100  CA  SER X 100      -6.612 -23.110  18.088  1.00 10.27           C
ATOM    101  CA  ALA X 101      -6.294 -24.876  21.363  1.00 10.69           C
ATOM    102  CA  ALA X 102      -3.167 -26.502  20.022  1.00 11.64           C
ATOM    103  CA  GLU X 103      -1.582 -23.261  18.918  1.00  9.38           C
ATOM    104  CA  LEU X 104      -2.073 -21.772  22.319  1.00  9.41           C
ATOM    105  CA  ARG X 105      -0.498 -24.875  23.723  1.00  9.65           C
ATOM    106  CA  HIS X 106       2.421 -24.272  21.458  0.34 10.82           C
ATOM    107  CA  VAL X 107       3.083 -20.816  22.700  1.00 11.53           C
ATOM    108  CA  MET X 108       2.983 -21.881  26.273  1.00 10.52           C
ATOM    109  CA  THR X 109       5.474 -24.549  25.647  1.00 11.80           C
ATOM    110  CA  ASN X 110       7.754 -22.169  23.952  0.72 10.91           C
ATOM    111  CA  LEU X 111       7.745 -19.958  26.898  1.00 12.32           C
ATOM    112  CA  GLY X 112       8.599 -22.707  29.203  1.00 11.96           C
ATOM    113  CA  GLU X 113       5.425 -23.456  30.913  1.00 10.90           C
ATOM    114  CA  LYS X 114       4.476 -26.972  30.252  0.67 10.41           C
ATOM    115  CA  LEU X 115       1.033 -26.881  31.491  0.58  8.35           C
ATOM    116  CA  THR X 116      -1.360 -29.739  31.304  1.00  8.53           C
ATOM    117  CA  ASP X 117      -3.739 -30.206  28.498  1.00  8.68           C
ATOM    118  CA  ASP X 118      -6.663 -29.565  30.736  0.34  8.53           C
ATOM    119  CA  GLU X 119      -5.428 -26.170  31.662  1.00  9.37           C
ATOM    120  CA  VAL X 120      -5.005 -25.321  28.030  1.00  9.39           C
ATOM    121  CA  ASP X 121      -8.639 -25.968  27.356  1.00  9.65           C
ATOM    122  CA  GLU X 122      -9.609 -24.010  30.416  1.00 10.75           C
ATOM    123  CA  MET X 123      -8.232 -20.933  28.762  1.00 10.60           C
ATOM    124  CA  ILE X 124     -10.056 -21.599  25.543  0.61 11.16           C
ATOM    125  CA  ARG X 125     -13.424 -22.016  27.079  1.00 11.30           C
ATOM    126  CA  GLU X 126     -12.874 -18.849  28.961  1.00 13.24           C
ATOM    127  CA  ALA X 127     -12.610 -16.812  25.822  1.00 13.38           C
ATOM    128  CA  ASP X 128     -14.782 -18.903  23.650  1.00 11.01           C
ATOM    129  CA  ILE X 129     -18.037 -17.394  23.827  1.00 12.45           C
ATOM    130  CA  ASP X 130     -19.514 -18.440  20.589  1.00 14.06           C
ATOM    131  CA  GLY X 131     -18.831 -22.017  20.858  1.00 14.95           C
ATOM    132  CA  ASP X 132     -16.779 -22.692  17.879  1.00 14.21           C
ATOM    133  CA  GLY X 133     -13.967 -24.059  19.852  1.00 12.69           C
ATOM    134  CA  HIS X 134     -11.563 -21.394  18.828  1.00 10.74           C
ATOM    135  CA  ILE X 135     -10.533 -17.870  19.640  0.71  9.61           C
ATOM    136  CA  ASN X 136     -10.594 -15.204  17.011  1.00 10.65           C
ATOM    137  CA  TYR X 137      -8.879 -11.907  17.271  0.62 11.57           C
ATOM    138  CA  GLU X 138     -11.795 -10.146  18.778  1.00 12.62           C
ATOM    139  CA  GLU X 139     -12.275 -12.651  21.531  1.00 10.88           C
ATOM    140  CA  PHE X 140      -8.679 -12.302  22.369  0.53 10.57           C
ATOM    141  CA  VAL X 141      -9.098  -8.657  22.893  1.00 13.02           C
ATOM    142  CA  ARG X 142     -11.934  -9.155  25.196  0.48 16.92           C
ATOM    143  CA  MET X 143     -10.067 -11.575  27.170  0.73 17.91           C
ATOM    144  CA  MET X 144      -7.534  -9.049  27.825  1.00 23.30           C
ATOM    145  CA  VAL X 145      -9.900  -6.673  29.114  1.00 30.36           C
ATOM    146  CA  SER X 146     -11.340  -8.710  31.722  1.00 49.83           C
END
ATOM      1  CA  GLU X   1      28.336  -8.897  27.281  1.00 54.51           C
ATOM      2  CA  GLN X   2      29.280  -6.392  25.894  1.00 43.98           C
ATOM      3  CA  LEU X   3      27.955  -3.885  24.972  1.00 29.51           C
ATOM      4  CA  THR X   4      28.992  -2.036  22.328  1.00 23.38           C
ATOM      5  CA  GLU X   5      29.374   1.459  22.037  1.00 23.41           C
ATOM      6  CA  GLU X   6      26.991   1.743  19.339  1.00 18.74           C
ATOM      7  CA  GLN X   7      24.557   0.098  21.495  1.00 15.79           C
ATOM      8  CA  ILE X   8      25.068   2.729  23.962  0.60 16.16           C
ATOM      9  CA  ALA X   9      24.666   5.190  21.228  1.00 15.86           C
ATOM     10  CA  GLU X  10      21.422   3.765  20.324  0.44 14.66           C
ATOM     11  CA  PHE X  11      20.113   4.231  23.754  0.74 12.86           C
ATOM     12  CA  LYS X  12      21.286   7.702  23.754  0.60 10.51           C
ATOM     13  CA  GLU X  13      19.661   8.332  20.507  1.00 11.86           C
ATOM     14  CA  ALA X  14      16.418   7.116  21.683  1.00 11.89           C
ATOM     15  CA  PHE X  15      16.581   9.192  24.762  1.00  8.45           C
ATOM     16  CA  ALA X  16      17.486  12.191  22.807  1.00  9.18           C
ATOM     17  CA  LEU X  17      14.544  11.766  20.570  1.00 11.42           C
ATOM     18  CA  PHE X  18      12.324  12.366  23.501  1.00  8.68           C
ATOM     19  CA  ASP X  19      14.434  14.999  25.088  1.00  7.43           C
ATOM     20  CA  LYS X  20      14.008  17.355  22.206  1.00 12.02           C
ATOM     21  CA  ASP X  21      15.281  20.432  23.855  1.00  9.95           C
ATOM     22  CA  GLY X  22      18.251  18.727  25.323  1.00  9.50           C
ATOM     23  CA  ASP X  23      17.858  19.987  28.798  1.00  8.33           C
ATOM     24  CA  GLY X  24      18.241  16.652  30.377  1.00  7.50           C
ATOM     25  CA  THR X  25      14.629  16.179  31.241  1.00  7.23           C
ATOM     26  CA  ILE X  26      11.589  14.885  29.459  1.00  7.78           C
ATOM     27  CA  THR X  27       8.473  16.876  29.922  1.00  9.03           C
ATOM     28  CA  THR X  28       4.921  15.892  29.322  1.00 11.81           C
ATOM     29  CA  LYS X  29       5.009  17.639  26.051  1.00 14.05           C
ATOM     30  CA  GLU X  30       7.833  15.486  24.982  1.00  9.87           C
ATOM     31  CA  LEU X  31       6.533  12.268  26.217  1.00  9.76           C
ATOM     32  CA  GLY X  32       3.265  13.010  24.567  1.00  9.58           C
ATOM     33  CA  THR X  33       4.931  13.698  21.376  1.00  9.32           C
ATOM     34  CA  VAL X  34       6.284  10.321  21.228  1.00  9.59           C
ATOM     35  CA  MET X  35       3.199   8.683  22.085  0.61  9.67           C
ATOM     36  CA  ARG X  36       1.346  10.426  19.533  1.00  8.72           C
ATOM     37  CA  SER X  37       3.611   9.302  16.985  1.00 12.32           C
ATOM     38  CA  LEU X  38       2.884   5.968  17.928  0.53 15.72           C
ATOM     39  CA  GLY X  39      -0.648   6.278  17.502  1.00 12.21           C
ATOM     40  CA  GLN X  40      -1.919   7.338  20.781  1.00 10.24           C
ATOM     41  CA  ASN X  41      -3.781  10.056  22.213  1.00  7.42           C
ATOM     42  CA  PRO X  42      -2.783  10.499  25.688  0.63  8.37           C
ATOM     43  CA  THR X  43      -4.288  13.265  27.531  1.00  9.95           C
ATOM     44  CA  GLU X  44      -2.164  15.705  29.234  1.00 10.91           C
ATOM     45  CA  ALA X  45      -3.389  14.550  32.483  1.00 11.63           C
ATOM     46  CA  GLU X  46      -2.571  11.027  31.767  1.00  9.34           C
ATOM     47  CA  LEU X  47       0.840  12.008  30.815  1.00  8.88           C
ATOM     48  CA  GLN X  48       1.276  13.708  34.081  1.00  9.62           C
ATOM     49  CA  ASP X  49       0.315  10.673  35.894  1.00 10.37           C
ATOM     50  CA  MET X  50       2.889   8.860  33.979  1.00 10.93           C
ATOM     51  CA  ILE X  51       5.549  11.087  35.180  0.52  9.63           C
ATOM     52  CA  ASN X  52       4.462  11.057  38.688  1.00 10.19           C
ATOM     53  CA  GLU X  53       5.039   7.422  38.982  1.00 17.10           C
ATOM     54  CA  VAL X  54       8.681   7.786  38.498  0.44 15.60           C
ATOM     55  CA  ASP X  55       9.363  11.236  39.510  1.00 15.46           C
ATOM     56  CA  ALA X  56      11.307  10.300  42.527  1.00 13.59           C
ATOM     57  CA  ASP X  57      12.688  13.665  43.164  1.00 12.17           C
ATOM     58  CA  GLY X  58       9.482  15.390  42.528  1.00 16.07           C
ATOM     59  CA  ASN X  59      10.559  17.879  39.998  1.00 15.63           C
ATOM     60  CA  GLY X  60       7.853  17.147  37.544  1.00 11.82           C
ATOM     61  CA  THR X  61       9.961  15.731  34.797  1.00  8.43           C
ATOM     62  CA  ILE X  62      11.722  12.527  33.876  1.00  7.21           C
ATOM     63  CA  ASP X  63      15.468  12.371  33.887  1.00  7.73           C
ATOM     64  CA  PHE X  64      17.533   9.659  32.362  1.00  9.05           C
ATOM     65  CA  PRO X  65      17.635   7.252  35.264  1.00 11.62           C
ATOM     66  CA  GLU X  66      13.986   7.790  35.928  1.00  9.06           C
ATOM     67  CA  PHE X  67      13.288   6.806  32.363  0.59  9.62           C
ATOM     68  CA  LEU X  68      15.232   3.679  32.699  1.00 13.94           C
ATOM     69  CA  SER X  69      13.172   2.890  35.670  0.78 14.51           C
ATOM     70  CA  LEU X  70      10.163   3.711  33.663  0.53 12.64           C
ATOM     71  CA  MET X  71      10.810   1.055  31.157  0.67 14.57           C
ATOM     72  CA  ALA X  72      11.189  -1.431  33.808  0.54 17.68           C
ATOM     73  CA  ARG X  73       7.934  -0.406  35.255  0.51 16.59           C
ATOM     74  CA  LYS X  74       5.886   0.470  32.408  1.00 22.03           C
ATOM     75  CA  MET X  75       7.303  -1.538  29.765  0.60 22.35           C
ATOM     76  CA  LYS X  76       6.354  -4.417  31.757  1.00 25.50           C
ATOM     77  CA  GLU X  77       3.731  -4.397  34.247  0.58 19.93           C
ATOM     78  CA  GLN X  78       0.378  -3.557  33.123  1.00 18.67           C
ATOM     79  CA  ASP X  79      -0.994  -4.486  29.882  0.31 19.26           C
ATOM     80  CA  SER X  80      -4.532  -5.049  29.892  0.46 21.04           C
ATOM     81  CA  GLU X  81      -6.255  -3.938  26.864  0.56 18.44           C
ATOM     82  CA  GLU X  82      -5.701  -2.066  23.764  1.00 17.69           C
ATOM     83  CA  GLU X  83      -2.298  -3.189  23.905  1.00 21.94           C
ATOM     84  CA  LEU X  84      -3.067  -6.671  24.189  0.51 14.30           C
ATOM     85  CA  ILE X  85      -4.486  -5.938  20.911  1.00 13.46           C
ATOM     86  CA  GLU X  86      -1.131  -5.216  19.778  0.58 16.18           C
ATOM     87  CA  ALA X  87      -0.046  -8.228  21.433  1.00 16.77           C
ATOM     88  CA  PHE X  88      -2.621 -10.263  19.744  1.00 12.77           C
ATOM     89  CA  LYS X  89      -1.322  -9.171  16.474  0.51 11.05           C
ATOM     90  CA  VAL X  90       1.866 -10.589  17.538  0.54 12.30           C
ATOM     91  CA  PHE X  91       0.221 -13.724  18.400  0.61 11.45           C
ATOM     92  CA  ASP X  92      -1.900 -14.028  15.353  1.00 12.43           C
ATOM     93  CA  ARG X  93       1.043 -13.977  13.260  1.00 15.05           C
ATOM     94  CA  ASP X  94       0.150 -15.431  10.048  1.00 17.81           C
ATOM     95  CA  GLY X  95      -2.943 -13.696   9.912  1.00 21.74           C
ATOM     96  CA  ASN X  96      -5.320 -16.346   9.923  1.00 21.86           C
ATOM     97  CA  GLY X  97      -7.663 -14.873  12.218  1.00 18.47           C
ATOM     98  CA  LEU X  98      -7.196 -17.182  15.075  1.00 13.28           C
ATOM     99  CA  ILE X  99      -4.689 -17.331  17.736  0.90  9.81           C
ATOM    100  CA  SER X 100      -4.321 -20.845  18.627  1.00 10.27           C
ATOM    101  CA  ALA X 101      -3.286 -22.107  21.932  1.00 10.69           C
ATOM    102  CA  ALA X 102      -0.074 -23.132  20.434  1.00 11.64           C
ATOM    103  CA  GLU X 103       0.619 -19.838  18.913  1.00  9.38           C
ATOM    104  CA  LEU X 104      -0.046 -18.255  22.159  1.00  9.41           C
ATOM    105  CA  ARG X 105       2.287 -20.602  23.765  1.00  9.65           C
ATOM    106  CA  HIS X 106       4.865 -19.589  21.336  0.34 10.82           C
ATOM    107  CA  VAL X 107       4.557 -16.042  21.953  1.00 11.53           C
ATOM    108  CA  MET X 108       4.874 -16.426  25.584  1.00 10.52           C
ATOM    109  CA  THR X 109       7.929 -18.238  25.233  1.00 11.80           C
ATOM    110  CA  ASN X 110       9.364 -15.730  23.029  0.72 10.91           C
ATOM    111  CA  LEU X 111       8.681 -13.276  25.480  1.00 12.32           C
ATOM    112  CA  GLY X 112      10.280 -15.141  28.098  1.00 11.96           C
ATOM    113  CA  GLU X 113       7.465 -16.393  30.042  1.00 10.90           C
ATOM    114  CA  LYS X 114       7.477 -19.928  30.090  0.67 10.41           C
ATOM    115  CA  LEU X 115       4.173 -20.452  31.404  0.58  8.35           C
ATOM    116  CA  THR X 116       2.701 -23.767  31.713  1.00  8.53           C
ATOM    117  CA  ASP X 117       0.661 -25.262  29.153  1.00  8.68           C
ATOM    118  CA  ASP X 118      -2.104 -25.473  31.516  0.34  8.53           C
ATOM    119  CA  GLU X 119      -2.055 -21.951  31.955  1.00  9.37           C
ATOM    120  CA  VAL X 120      -2.125 -21.333  28.320  1.00  9.39           C
ATOM    121  CA  ASP X 121      -5.233 -23.077  28.097  1.00  9.65           C
ATOM    122  CA  GLU X 122      -6.645 -21.317  30.927  1.00 10.75           C
ATOM    123  CA  MET X 123      -6.422 -18.263  28.883  1.00 10.60           C
ATOM    124  CA  ILE X 124      -7.980 -19.682  25.930  0.61 11.16           C
ATOM    125  CA  ARG X 125     -10.865 -20.992  27.709  1.00 11.30           C
ATOM    126  CA  GLU X 126     -11.459 -17.742  29.158  1.00 13.24           C
ATOM    127  CA  ALA X 127     -12.037 -16.061  25.855  1.00 13.38           C
ATOM    128  CA  ASP X 128     -13.349 -18.955  24.117  1.00 11.01           C
ATOM    129  CA  ILE X 129     -16.892 -18.527  24.036  1.00 12.45           C
ATOM    130  CA  ASP X 130     -17.683 -19.981  20.803  1.00 14.06           C
ATOM    131  CA  GLY X 131     -15.854 -23.097  21.396  1.00 14.95           C
ATOM    132  CA  ASP X 132     -13.501 -23.227  18.665  1.00 14.21           C
ATOM    133  CA  GLY X 133     -10.612 -23.551  20.849  1.00 12.69           C
ATOM    134  CA  HIS X 134      -9.244 -20.361  19.690  1.00 10.74           C
ATOM    135  CA  ILE X 135      -9.479 -16.751  20.138  0.71  9.61           C
ATOM    136  CA  ASN X 136     -10.319 -14.637  17.239  1.00 10.65           C
ATOM    137  CA  TYR X 137     -10.298 -10.983  17.317  0.62 11.57           C
ATOM    138  CA  GLU X 138     -13.864 -10.692  17.705  1.00 12.62           C
ATOM    139  CA  GLU X 139     -13.961 -12.896  20.643  1.00 10.88           C
ATOM    140  CA  PHE X 140     -11.465 -10.799  22.141  0.53 10.57           C
ATOM    141  CA  VAL X 141     -13.541  -7.858  21.744  1.00 13.02           C
ATOM    142  CA  ARG X 142     -16.330  -9.599  23.271  0.48 16.92           C
ATOM    143  CA  MET X 143     -14.410 -10.494  26.125  0.73 17.91           C
ATOM    144  CA  MET X 144     -13.780  -6.993  26.636  1.00 23.30           C
ATOM    145  CA  VAL X 145     -17.206  -6.331  26.799  1.00 30.36           C
ATOM    146  CA  SER X 146     -18.146  -8.605  29.368  1.00 49.83           C
END
ATOM      1  CA  GLU X   1      24.035 -11.857  22.225  1.00 54.51           C
ATOM      2  CA  GLN X   2      25.198  -9.271  21.514  1.00 43.98           C
ATOM      3  CA  LEU X   3      23.970  -6.522  21.343  1.00 29.51           C
ATOM      4  CA  THR X   4      25.129  -4.557  19.233  1.00 23.38           C
ATOM      5  CA  GLU X   5      25.979  -1.324  19.785  1.00 23.41           C
ATOM      6  CA  GLU X   6      23.945  -0.211  17.362  1.00 18.74           C
ATOM      7  CA  GLN X   7      21.377  -1.589  19.065  1.00 15.79           C
ATOM      8  CA  ILE X   8      22.266   0.295  21.877  0.60 16.16           C
ATOM      9  CA  ALA X   9      22.503   3.090  19.887  1.00 15.86           C
ATOM     10  CA  GLU X  10      19.313   2.691  18.771  0.44 14.66           C
ATOM     11  CA  PHE X  11      18.017   2.953  22.076  0.74 12.86           C
ATOM     12  CA  LYS X  12      19.947   5.792  22.777  0.60 10.51           C
ATOM     13  CA  GLU X  13      18.749   7.371  19.897  1.00 11.86           C
ATOM     14  CA  ALA X  14      15.376   6.957  20.880  1.00 11.89           C
ATOM     15  CA  PHE X  15      15.941   8.299  24.197  1.00  8.45           C
ATOM     16  CA  ALA X  16      17.721  11.059  22.815  1.00  9.18           C
ATOM     17  CA  LEU X  17      14.887  11.977  20.783  1.00 11.42           C
ATOM     18  CA  PHE X  18      13.005  12.934  23.802  1.00  8.68           C
ATOM     19  CA  ASP X  19      15.835  14.334  25.599  1.00  7.43           C
ATOM     20  CA  LYS X  20      16.391  17.007  23.163  1.00 12.02           C
ATOM     21  CA  ASP X  21      18.724  19.039  25.065  1.00  9.95           C
ATOM     22  CA  GLY X  22      20.827  16.170  26.021  1.00  9.50           C
ATOM     23  CA  ASP X  23      20.874  16.817  29.625  1.00  8.33           C
ATOM     24  CA  GLY X  24      19.888  13.478  30.640  1.00  7.50           C
ATOM     25  CA  THR X  25      16.426  14.365  31.696  1.00  7.23           C
ATOM     26  CA  ILE X  26      13.151  14.701  29.977  1.00  7.78           C
ATOM     27  CA  THR X  27      10.981  17.568  30.833  1.00  9.03           C
ATOM     28  CA  THR X  28       7.331  18.022  30.263  1.00 11.81           C
ATOM     29  CA  LYS X  29       8.087  20.109  27.324  1.00 14.05           C
ATOM     30  CA  GLU X  30       9.993  17.325  25.807  1.00  9.87           C
ATOM     31  CA  LEU X  31       7.694  14.638  26.656  1.00  9.76           C
ATOM     32  CA  GLY X  32       4.906  16.629  25.250  1.00  9.58           C
ATOM     33  CA  THR X  33       6.710  17.166  22.142  1.00  9.32           C
ATOM     34  CA  VAL X  34       6.887  13.605  21.490  1.00  9.59           C
ATOM     35  CA  MET X  35       3.413  12.952  22.346  0.61  9.67           C
ATOM     36  CA  ARG X  36       2.187  15.598  20.228  1.00  8.72           C
ATOM     37  CA  SER X  37       3.927  14.254  17.361  1.00 12.32           C
ATOM     38  CA  LEU X  38       2.175  11.188  17.928  0.53 15.72           C
ATOM     39  CA  GLY X  39      -1.082  12.733  17.796  1.00 12.21           C
ATOM     40  CA  GLN X  40      -1.879  13.660  21.238  1.00 10.24           C
ATOM     41  CA  ASN X  41      -2.761  16.604  23.122  1.00  7.42           C
ATOM     42  CA  PRO X  42      -1.766  16.496  26.571  0.63  8.37           C
ATOM     43  CA  THR X  43      -2.049  19.555  28.539  1.00  9.95           C
ATOM     44  CA  GLU X  44       0.889  20.793  30.301  1.00 10.91           C
ATOM     45  CA  ALA X  45      -0.726  20.061  33.518  1.00 11.63           C
ATOM     46  CA  GLU X  46      -1.374  16.580  32.574  1.00  9.34           C
ATOM     47  CA  LEU X  47       2.145  16.150  31.569  1.00  8.88           C
ATOM     48  CA  GLN X  48       3.201  17.348  34.909  1.00  9.62           C
ATOM     49  CA  ASP X  49       1.056  14.890  36.617  1.00 10.37           C
ATOM     50  CA  MET X  50       2.675  12.288  34.528  1.00 10.93           C
ATOM     51  CA  ILE X  51       6.017  13.240  35.721  0.52  9.63           C
ATOM     52  CA  ASN X  52       4.997  13.400  39.253  1.00 10.19           C
ATOM     53  CA  GLU X  53       4.013   9.848  39.226  1.00 17.10           C
ATOM     54  CA  VAL X  54       7.472   8.720  38.604  0.44 15.60           C
ATOM     55  CA  ASP X  55       9.603  11.443  39.834  1.00 15.46           C
ATOM     56  CA  ALA X  56      10.886   9.606  42.718  1.00 13.59           C
ATOM     57  CA  ASP X  57      13.611  11.926  43.507  1.00 12.17           C
ATOM     58  CA  GLY X  58      11.472  14.851  43.067  1.00 16.07           C
ATOM     59  CA  ASN X  59      13.529  16.766  40.703  1.00 15.63           C
ATOM     60  CA  GLY X  60      10.764  17.576  38.383  1.00 11.82           C
ATOM     61  CA  THR X  61      12.051  15.693  35.434  1.00  8.43           C
ATOM     62  CA  ILE X  62      12.270  12.159  34.226  1.00  7.21           C
ATOM     63  CA  ASP X  63      15.543  10.373  33.982  1.00  7.73           C
ATOM     64  CA  PHE X  64      16.164   7.124  32.349  1.00  9.05           C
ATOM     65  CA  PRO X  65      15.185   4.797  35.110  1.00 11.62           C
ATOM     66  CA  GLU X  66      12.128   6.807  35.801  1.00  9.06           C
ATOM     67  CA  PHE X  67      11.225   6.398  32.199  0.59  9.62           C
ATOM     68  CA  LEU X  68      11.455   2.730  32.473  1.00 13.94           C
ATOM     69  CA  SER X  69       9.144   3.012  35.336  0.78 14.51           C
ATOM     70  CA  LEU X  70       6.886   5.008  33.219  0.53 12.64           C
ATOM     71  CA  MET X  71       6.422   2.257  30.768  0.67 14.57           C
ATOM     72  CA  ALA X  72       5.505  -0.028  33.441  0.54 17.68           C
ATOM     73  CA  ARG X  73       2.903   2.296  34.596  0.51 16.59           C
ATOM     74  CA  LYS X  74       1.650   3.701  31.514  1.00 22.03           C
ATOM     75  CA  MET X  75       2.402   1.020  29.255  0.60 22.35           C
ATOM     76  CA  LYS X  76       0.238  -0.997  31.300  1.00 25.50           C
ATOM     77  CA  GLU X  77      -2.553   0.316  33.108  0.58 19.93           C
ATOM     78  CA  GLN X  78      -4.895   1.303  30.698  1.00 18.67           C
ATOM     79  CA  ASP X  79      -5.307  -0.465  27.602  0.31 19.26           C
ATOM     80  CA  SER X  80      -8.557  -1.200  26.400  0.46 21.04           C
ATOM     81  CA  GLU X  81      -8.654  -1.460  22.811  0.56 18.44           C
ATOM     82  CA  GLU X  82      -6.624  -0.945  19.864  1.00 17.69           C
ATOM     83  CA  GLU X  83      -3.811  -1.838  21.927  1.00 21.94           C
ATOM     84  CA  LEU X  84      -5.043  -5.089  23.040  0.51 14.30           C
ATOM     85  CA  ILE X  85      -4.885  -5.595  19.414  1.00 13.46           C
ATOM     86  CA  GLU X  86      -1.294  -4.962  19.660  0.58 16.18           C
ATOM     87  CA  ALA X  87      -1.075  -7.444  22.332  1.00 16.77           C
ATOM     88  CA  PHE X  88      -2.792 -10.034  20.308  1.00 12.77           C
ATOM     89  CA  LYS X  89      -0.390  -9.381  17.608  0.51 11.05           C
ATOM     90  CA  VAL X  90       2.271 -10.364  19.944  0.54 12.30           C
ATOM     91  CA  PHE X  91       0.536 -13.589  20.508  0.61 11.45           C
ATOM     92  CA  ASP X  92      -0.277 -14.312  16.964  1.00 12.43           C
ATOM     93  CA  ARG X  93       3.249 -14.092  15.988  1.00 15.05           C
ATOM     94  CA  ASP X  94       3.355 -15.280  12.522  1.00 17.81           C
ATOM     95  CA  GLY X  95       0.272 -13.491  11.697  1.00 21.74           C
ATOM     96  CA  ASN X  96      -1.896 -16.224  10.565  1.00 21.86           C
ATOM     97  CA  GLY X  97      -4.944 -15.213  12.377  1.00 18.47           C
ATOM     98  CA  LEU X  98      -4.752 -17.896  14.922  1.00 13.28           C
ATOM     99  CA  ILE X  99      -3.001 -18.139  18.143  0.90  9.81           C
ATOM    100  CA  SER X 100      -1.917 -21.648  18.550  1.00 10.27           C
ATOM    101  CA  ALA X 101      -1.473 -23.339  21.802  1.00 10.69           C
ATOM    102  CA  ALA X 102       2.218 -23.202  21.268  1.00 11.64           C
ATOM    103  CA  GLU X 103       2.313 -19.552  20.496  1.00  9.38           C
ATOM    104  CA  LEU X 104       0.375 -18.841  23.580  1.00  9.41           C
ATOM    105  CA  ARG X 105       2.923 -20.791  25.470  1.00  9.65           C
ATOM    106  CA  HIS X 106       5.524 -18.579  24.035  0.34 10.82           C
ATOM    107  CA  VAL X 107       3.892 -15.462  25.184  1.00 11.53           C
ATOM    108  CA  MET X 108       3.471 -16.656  28.655  1.00 10.52           C
ATOM    109  CA  THR X 109       7.039 -17.397  28.939  1.00 11.80           C
ATOM    110  CA  ASN X 110       7.889 -14.066  27.697  0.72 10.91           C
ATOM    111  CA  LEU X 111       5.794 -12.526  30.202  1.00 12.32           C
ATOM    112  CA  GLY X 112       7.392 -14.359  32.904  1.00 11.96           C
ATOM    113  CA  GLU X 113       4.944 -16.885  33.747  1.00 10.90           C
ATOM    114  CA  LYS X 114       6.364 -20.177  33.289  0.67 10.41           C
ATOM    115  CA  LEU X 115       3.299 -22.081  33.444  0.58  8.35           C
ATOM    116  CA  THR X 116       3.000 -25.637  32.676  1.00  8.53           C
ATOM    117  CA  ASP X 117       2.179 -26.964  29.334  1.00  8.68           C
ATOM    118  CA  ASP X 118      -0.900 -28.493  30.650  0.34  8.53           C
ATOM    119  CA  GLU X 119      -2.132 -25.234  31.810  1.00  9.37           C
ATOM    120  CA  VAL X 120      -1.594 -23.758  28.465  1.00  9.39           C
ATOM    121  CA  ASP X 121      -3.968 -26.149  26.920  1.00  9.65           C
ATOM    122  CA  GLU X 122      -6.472 -25.464  29.574  1.00 10.75           C
ATOM    123  CA  MET X 123      -6.575 -21.946  28.426  1.00 10.60           C
ATOM    124  CA  ILE X 124      -7.019 -22.831  24.863  0.61 11.16           C
ATOM    125  CA  ARG X 125      -9.942 -25.015  25.416  1.00 11.30           C
ATOM    126  CA  GLU X 126     -11.478 -22.333  27.422  1.00 13.24           C
ATOM    127  CA  ALA X 127     -11.570 -19.887  24.617  1.00 13.38           C
ATOM    128  CA  ASP X 128     -11.950 -22.351  21.888  1.00 11.01           C
ATOM    129  CA  ILE X 129     -15.520 -22.355  21.255  1.00 12.45           C
ATOM    130  CA  ASP X 130     -15.519 -23.355  17.718  1.00 14.06           C
ATOM    131  CA  GLY X 131     -13.393 -26.284  18.115  1.00 14.95           C
ATOM    132  CA  ASP X 132     -10.576 -25.641  15.854  1.00 14.21           C
ATOM    133  CA  GLY X 133      -8.071 -25.960  18.508  1.00 12.69           C
ATOM    134  CA  HIS X 134      -7.045 -22.423  18.220  1.00 10.74           C
ATOM    135  CA  ILE X 135      -7.977 -18.950  19.171  0.71  9.61           C
ATOM    136  CA  ASN X 136      -8.830 -16.563  16.489  1.00 10.65           C
ATOM    137  CA  TYR X 137      -9.308 -12.924  17.024  0.62 11.57           C
ATOM    138  CA  GLU X 138     -12.901 -13.146  17.662  1.00 12.62           C
ATOM    139  CA  GLU X 139     -12.501 -15.694  20.289  1.00 10.88           C
ATOM    140  CA  PHE X 140     -10.079 -13.493  21.876  0.53 10.57           C
ATOM    141  CA  VAL X 141     -12.522 -10.790  22.153  1.00 13.02           C
ATOM    142  CA  ARG X 142     -14.960 -12.977  23.711  0.48 16.92           C
ATOM    143  CA  MET X 143     -12.596 -14.168  26.082  0.73 17.91           C
ATOM    144  CA  MET X 144     -12.131 -10.768  27.135  1.00 23.30           C
ATOM    145  CA  VAL X 145     -15.571 -10.356  27.789  1.00 30.36           C
ATOM    146  CA  SER X 146     -16.086 -13.129  29.853  1.00 49.83           C
END
ATOM      1  CA  GLU X   1      18.772 -14.373  25.766  1.00 54.51           C
ATOM      2  CA  GLN X   2      19.962 -12.146  24.368  1.00 43.98           C
ATOM      3  CA  LEU X   3      18.932  -9.085  23.502  1.00 29.51           C
ATOM      4  CA  THR X   4      20.330  -7.676  20.940  1.00 23.38           C
ATOM      5  CA  GLU X   5      21.991  -4.750  20.882  1.00 23.41           C
ATOM      6  CA  GLU X   6      20.012  -3.089  18.525  1.00 18.74           C
ATOM      7  CA  GLN X   7      17.314  -3.610  20.492  1.00 15.79           C
ATOM      8  CA  ILE X   8      18.922  -1.935  22.995  0.60 16.16           C
ATOM      9  CA  ALA X   9      19.693   0.738  20.747  1.00 15.86           C
ATOM     10  CA  GLU X  10      16.374   1.358  19.838  0.44 14.66           C
ATOM     11  CA  PHE X  11      15.397   1.879  23.171  0.74 12.86           C
ATOM     12  CA  LYS X  12      18.076   4.137  23.696  0.60 10.51           C
ATOM     13  CA  GLU X  13      17.193   6.212  20.867  1.00 11.86           C
ATOM     14  CA  ALA X  14      13.814   6.686  21.945  1.00 11.89           C
ATOM     15  CA  PHE X  15      14.757   7.494  25.321  1.00  8.45           C
ATOM     16  CA  ALA X  16      17.193   9.908  24.210  1.00  9.18           C
ATOM     17  CA  LEU X  17      14.701  11.728  22.209  1.00 11.42           C
ATOM     18  CA  PHE X  18      12.883  12.679  25.228  1.00  8.68           C
ATOM     19  CA  ASP X  19      15.765  13.168  27.388  1.00  7.43           C
ATOM     20  CA  LYS X  20      17.013  16.004  25.468  1.00 12.02           C
ATOM     21  CA  ASP X  21      19.456  17.125  27.893  1.00  9.95           C
ATOM     22  CA  GLY X  22      20.835  13.763  28.536  1.00  9.50           C
ATOM     23  CA  ASP X  23      20.617  13.849  32.155  1.00  8.33           C
ATOM     24  CA  GLY X  24      18.920  10.672  32.515  1.00  7.50           C
ATOM     25  CA  THR X  25      15.569  11.978  33.327  1.00  7.23           C
ATOM     26  CA  ILE X  26      12.659  13.291  31.405  1.00  7.78           C
ATOM     27  CA  THR X  27      10.826  16.245  32.628  1.00  9.03           C
ATOM     28  CA  THR X  28       7.423  17.433  31.750  1.00 11.81           C
ATOM     29  CA  LYS X  29       8.866  19.854  29.394  1.00 14.05           C
ATOM     30  CA  GLU X  30      10.481  17.099  27.570  1.00  9.87           C
ATOM     31  CA  LEU X  31       7.706  14.757  27.672  1.00  9.76           C
ATOM     32  CA  GLY X  32       5.490  17.419  26.324  1.00  9.58           C
ATOM     33  CA  THR X  33       7.737  18.099  23.557  1.00  9.32           C
ATOM     34  CA  VAL X  34       7.415  14.696  22.389  1.00  9.59           C
ATOM     35  CA  MET X  35       3.818  14.631  22.692  0.61  9.67           C
ATOM     36  CA  ARG X  36       3.415  17.741  20.880  1.00  8.72           C
ATOM     37  CA  SER X  37       5.352  16.447  18.147  1.00 12.32           C
ATOM     38  CA  LEU X  38       3.077  13.723  18.040  0.53 15.72           C
ATOM     39  CA  GLY X  39       0.227  15.888  17.603  1.00 12.21           C
ATOM     40  CA  GLN X  40      -0.989  16.394  20.968  1.00 10.24           C
ATOM     41  CA  ASN X  41      -1.677  19.152  23.092  1.00  7.42           C
ATOM     42  CA  PRO X  42      -1.196  18.198  26.531  0.63  8.37           C
ATOM     43  CA  THR X  43      -1.424  20.772  29.055  1.00  9.95           C
ATOM     44  CA  GLU X  44       1.269  21.139  31.471  1.00 10.91           C
ATOM     45  CA  ALA X  45      -0.906  19.837  34.109  1.00 11.63           C
ATOM     46  CA  GLU X  46      -1.737  16.818  32.196  1.00  9.34           C
ATOM     47  CA  LEU X  47       1.839  16.146  31.658  1.00  8.88           C
ATOM     48  CA  GLN X  48       2.411  16.241  35.302  1.00  9.62           C
ATOM     49  CA  ASP X  49      -0.243  13.775  35.877  1.00 10.37           C
ATOM     50  CA  MET X  50       1.425  11.631  33.377  1.00 10.93           C
ATOM     51  CA  ILE X  51       4.565  11.650  35.274  0.52  9.63           C
ATOM     52  CA  ASN X  52       2.889  10.976  38.464  1.00 10.19           C
ATOM     53  CA  GLU X  53       1.563   7.778  37.232  1.00 17.10           C
ATOM     54  CA  VAL X  54       4.908   6.278  36.871  0.44 15.60           C
ATOM     55  CA  ASP X  55       6.990   8.200  39.203  1.00 15.46           C
ATOM     56  CA  ALA X  56       7.443   5.481  41.599  1.00 13.59           C
ATOM     57  CA  ASP X  57      10.227   7.055  43.375  1.00 12.17           C
ATOM     58  CA  GLY X  58       8.536  10.290  43.458  1.00 16.07           C
ATOM     59  CA  ASN X  59      11.164  12.486  42.165  1.00 15.63           C
ATOM     60  CA  GLY X  60       9.058  14.301  39.706  1.00 11.82           C
ATOM     61  CA  THR X  61      10.714  13.054  36.626  1.00  8.43           C
ATOM     62  CA  ILE X  62      10.815   9.952  34.542  1.00  7.21           C
ATOM     63  CA  ASP X  63      13.850   7.739  34.607  1.00  7.73           C
ATOM     64  CA  PHE X  64      14.565   4.835  32.408  1.00  9.05           C
ATOM     65  CA  PRO X  65      12.495   2.204  34.070  1.00 11.62           C
ATOM     66  CA  GLU X  66       9.636   4.593  34.357  1.00  9.06           C
ATOM     67  CA  PHE X  67       9.944   5.133  30.679  0.59  9.62           C
ATOM     68  CA  LEU X  68       9.543   1.509  30.091  1.00 13.94           C
ATOM     69  CA  SER X  69       6.409   1.833  32.004  0.78 14.51           C
ATOM     70  CA  LEU X  70       5.450   4.594  29.752  0.53 12.64           C
ATOM     71  CA  MET X  71       5.566   2.375  26.792  0.67 14.57           C
ATOM     72  CA  ALA X  72       3.319   0.030  28.417  0.54 17.68           C
ATOM     73  CA  ARG X  73       0.881   2.767  28.856  0.51 16.59           C
ATOM     74  CA  LYS X  74       1.441   4.430  25.772  1.00 22.03           C
ATOM     75  CA  MET X  75       2.340   1.488  23.932  0.60 22.35           C
ATOM     76  CA  LYS X  76      -0.953   0.276  24.739  1.00 25.50           C
ATOM     77  CA  GLU X  77      -3.752   2.447  25.115  0.58 19.93           C
ATOM     78  CA  GLN X  78      -4.362   3.328  21.745  1.00 18.67           C
ATOM     79  CA  ASP X  79      -3.746   0.902  19.104  0.31 19.26           C
ATOM     80  CA  SER X  80      -6.500  -0.251  17.003  0.46 21.04           C
ATOM     81  CA  GLU X  81      -5.573  -2.121  13.990  0.56 18.44           C
ATOM     82  CA  GLU X  82      -2.669  -3.100  12.009  1.00 17.69           C
ATOM     83  CA  GLU X  83      -0.761  -2.926  15.147  1.00 21.94           C
ATOM     84  CA  LEU X  84      -2.770  -5.149  17.169  0.51 14.30           C
ATOM     85  CA  ILE X  85      -1.841  -7.349  14.389  1.00 13.46           C
ATOM     86  CA  GLU X  86       1.684  -6.768  15.302  0.58 16.18           C
ATOM     87  CA  ALA X  87       0.968  -7.610  18.777  1.00 16.77           C
ATOM     88  CA  PHE X  88      -0.633 -10.807  17.819  1.00 12.77           C
ATOM     89  CA  LYS X  89       2.319 -11.575  15.736  0.51 11.05           C
ATOM     90  CA  VAL X  90       4.431 -11.517  18.778  0.54 12.30           C
ATOM     91  CA  PHE X  91       2.234 -14.047  20.327  0.61 11.45           C
ATOM     92  CA  ASP X  92       1.710 -16.150  17.338  1.00 12.43           C
ATOM     93  CA  ARG X  93       5.328 -16.659  16.854  1.00 15.05           C
ATOM     94  CA  ASP X  94       5.435 -19.139  14.209  1.00 17.81           C
ATOM     95  CA  GLY X  95       2.675 -17.551  12.413  1.00 21.74           C
ATOM     96  CA  ASN X  96       0.170 -20.176  12.138  1.00 21.86           C
ATOM     97  CA  GLY X  97      -2.810 -18.224  13.041  1.00 18.47           C
ATOM     98  CA  LEU X  98      -3.152 -19.639  16.422  1.00 13.28           C
ATOM     99  CA  ILE X  99      -1.638 -18.751  19.637  0.90  9.81           C
ATOM    100  CA  SER X 100      -1.059 -21.925  21.406  1.00 10.27           C
ATOM    101  CA  ALA X 101      -0.946 -22.322  25.052  1.00 10.69           C
ATOM    102  CA  ALA X 102       2.768 -22.657  24.802  1.00 11.64           C
ATOM    103  CA  GLU X 103       3.262 -19.610  22.745  1.00  9.38           C
ATOM    104  CA  LEU X 104       1.254 -17.696  25.173  1.00  9.41           C
ATOM    105  CA  ARG X 105       3.464 -19.005  27.811  1.00  9.65           C
ATOM    106  CA  HIS X 106       6.379 -17.735  25.897  0.34 10.82           C
ATOM    107  CA  VAL X 107       5.085 -14.330  25.841  1.00 11.53           C
ATOM    108  CA  MET X 108       4.429 -14.295  29.457  1.00 10.52           C
ATOM    109  CA  THR X 109       7.851 -15.304  30.117  1.00 11.80           C
ATOM    110  CA  ASN X 110       9.151 -12.668  27.984  0.72 10.91           C
ATOM    111  CA  LEU X 111       7.206 -10.253  29.791  1.00 12.32           C
ATOM    112  CA  GLY X 112       8.502 -11.349  32.933  1.00 11.96           C
ATOM    113  CA  GLU X 113       5.719 -13.202  34.364  1.00 10.90           C
ATOM    114  CA  LYS X 114       6.706 -16.589  34.981  0.67 10.41           C
ATOM    115  CA  LEU X 115       3.385 -17.829  35.753  0.58  8.35           C
ATOM    116  CA  THR X 116       2.599 -21.334  36.305  1.00  8.53           C
ATOM    117  CA  ASP X 117       1.583 -23.572  33.667  1.00  8.68           C
ATOM    118  CA  ASP X 118      -1.717 -23.916  35.215  0.34  8.53           C
ATOM    119  CA  GLU X 119      -2.308 -20.376  35.009  1.00  9.37           C
ATOM    120  CA  VAL X 120      -1.407 -20.378  31.444  1.00  9.39           C
ATOM    121  CA  ASP X 121      -4.175 -22.642  30.684  1.00  9.65           C
ATOM    122  CA  GLU X 122      -6.525 -20.618  32.658  1.00 10.75           C
ATOM    123  CA  MET X 123      -5.919 -17.877  30.306  1.00 10.60           C
ATOM    124  CA  ILE X 124      -6.456 -19.945  27.345  0.61 11.16           C
ATOM    125  CA  ARG X 125      -9.750 -21.116  28.433  1.00 11.30           C
ATOM    126  CA  GLU X 126     -10.704 -17.659  29.038  1.00 13.24           C
ATOM    127  CA  ALA X 127     -10.289 -16.646  25.505  1.00 13.38           C
ATOM    128  CA  ASP X 128     -11.113 -19.844  23.999  1.00 11.01           C
ATOM    129  CA  ILE X 129     -14.641 -19.706  23.338  1.00 12.45           C
ATOM    130  CA  ASP X 130     -14.842 -22.085  20.592  1.00 14.06           C
ATOM    131  CA  GLY X 131     -13.134 -24.781  22.220  1.00 14.95           C
ATOM    132  CA  ASP X 132     -10.312 -25.479  20.008  1.00 14.21           C
ATOM    133  CA  GLY X 133      -7.849 -25.032  22.653  1.00 12.69           C
ATOM    134  CA  HIS X 134      -6.267 -22.181  20.974  1.00 10.74           C
ATOM    135  CA  ILE X 135      -6.688 -18.563  20.319  0.71  9.61           C
ATOM    136  CA  ASN X 136      -7.144 -17.417  16.832  1.00 10.65           C
ATOM    137  CA  TYR X 137      -7.000 -13.882  15.853  0.62 11.57           C
ATOM    138  CA  GLU X 138     -10.579 -13.213  16.295  1.00 12.62           C
ATOM    139  CA  GLU X 139     -10.637 -14.568  19.717  1.00 10.88           C
ATOM    140  CA  PHE X 140      -7.786 -12.460  20.483  0.53 10.57           C
ATOM    141  CA  VAL X 141      -9.662  -9.485  19.538  1.00 13.02           C
ATOM    142  CA  ARG X 142     -12.443 -10.405  21.668  0.48 16.92           C
ATOM    143  CA  MET X 143     -10.271 -10.947  24.454  0.73 17.91           C
ATOM    144  CA  MET X 144      -9.146  -7.572  24.094  1.00 23.30           C
ATOM    145  CA  VAL X 145     -12.459  -6.331  24.378  1.00 30.36           C
ATOM    146  CA  SER X 146     -13.373  -7.874  27.377  1.00 49.83           C
END
ATOM      1  CA  GLU X   1      17.151 -12.568  31.162  1.00 54.51           C
ATOM      2  CA  GLN X   2      17.882 -11.536  28.284  1.00 43.98           C
ATOM      3  CA  LEU X   3      16.244  -9.359  26.494  1.00 29.51           C
ATOM      4  CA  THR X   4      16.450  -9.490  23.136  1.00 23.38           C
ATOM      5  CA  GLU X   5      17.786  -6.985  21.097  1.00 23.41           C
ATOM      6  CA  GLU X   6      14.745  -6.534  19.234  1.00 18.74           C
ATOM      7  CA  GLN X   7      13.003  -6.045  22.312  1.00 15.79           C
ATOM      8  CA  ILE X   8      15.393  -3.471  23.084  0.60 16.16           C
ATOM      9  CA  ALA X   9      14.864  -2.008  19.758  1.00 15.86           C
ATOM     10  CA  GLU X  10      11.260  -1.766  20.288  0.44 14.66           C
ATOM     11  CA  PHE X  11      11.688   0.079  23.420  0.74 12.86           C
ATOM     12  CA  LYS X  12      14.178   2.281  21.839  0.60 10.51           C
ATOM     13  CA  GLU X  13      11.838   3.237  19.149  1.00 11.86           C
ATOM     14  CA  ALA X  14       9.198   4.234  21.552  1.00 11.89           C
ATOM     15  CA  PHE X  15      11.574   6.124  23.670  1.00  8.45           C
ATOM     16  CA  ALA X  16      12.893   7.918  20.711  1.00  9.18           C
ATOM     17  CA  LEU X  17       9.520   9.228  19.840  1.00 11.42           C
ATOM     18  CA  PHE X  18       9.502  11.193  22.996  1.00  8.68           C
ATOM     19  CA  ASP X  19      13.102  12.080  23.030  1.00  7.43           C
ATOM     20  CA  LYS X  20      12.897  14.165  19.947  1.00 12.02           C
ATOM     21  CA  ASP X  21      16.231  15.726  20.209  1.00  9.95           C
ATOM     22  CA  GLY X  22      17.978  12.545  20.955  1.00  9.50           C
ATOM     23  CA  ASP X  23      19.861  13.688  23.916  1.00  8.33           C
ATOM     24  CA  GLY X  24      18.983  10.841  26.062  1.00  7.50           C
ATOM     25  CA  THR X  25      16.554  12.616  28.232  1.00  7.23           C
ATOM     26  CA  ILE X  26      12.965  13.557  27.917  1.00  7.78           C
ATOM     27  CA  THR X  27      11.964  16.862  29.172  1.00  9.03           C
ATOM     28  CA  THR X  28       8.598  18.111  30.045  1.00 11.81           C
ATOM     29  CA  LYS X  29       8.381  19.732  26.716  1.00 14.05           C
ATOM     30  CA  GLU X  30       8.844  16.474  25.052  1.00  9.87           C
ATOM     31  CA  LEU X  31       6.618  14.537  27.248  1.00  9.76           C
ATOM     32  CA  GLY X  32       4.000  17.095  26.719  1.00  9.58           C
ATOM     33  CA  THR X  33       4.334  16.869  23.059  1.00  9.32           C
ATOM     34  CA  VAL X  34       3.482  13.337  23.163  1.00  9.59           C
ATOM     35  CA  MET X  35       0.688  13.754  25.450  0.61  9.67           C
ATOM     36  CA  ARG X  36      -0.726  16.392  23.406  1.00  8.72           C
ATOM     37  CA  SER X  37      -0.745  14.249  20.464  1.00 12.32           C
ATOM     38  CA  LEU X  38      -2.722  11.944  22.380  0.53 15.72           C
ATOM     39  CA  GLY X  39      -5.303  14.351  23.092  1.00 12.21           C
ATOM     40  CA  GLN X  40      -4.306  15.777  26.320  1.00 10.24           C
ATOM     41  CA  ASN X  41      -3.597  18.987  27.754  1.00  7.42           C
ATOM     42  CA  PRO X  42      -1.327  18.739  30.568  0.63  8.37           C
ATOM     43  CA  THR X  43      -0.137  21.726  32.224  1.00  9.95           C
ATOM     44  CA  GLU X  44       3.432  22.230  32.617  1.00 10.91           C
ATOM     45  CA  ALA X  45       3.089  21.672  36.220  1.00 11.63           C
ATOM     46  CA  GLU X  46       1.335  18.497  35.763  1.00  9.34           C
ATOM     47  CA  LEU X  47       3.987  17.378  33.481  1.00  8.88           C
ATOM     48  CA  GLN X  48       6.487  18.041  36.102  1.00  9.62           C
ATOM     49  CA  ASP X  49       4.622  16.016  38.548  1.00 10.37           C
ATOM     50  CA  MET X  50       4.649  13.298  36.040  1.00 10.93           C
ATOM     51  CA  ILE X  51       8.320  13.376  35.842  0.52  9.63           C
ATOM     52  CA  ASN X  52       8.688  13.538  39.506  1.00 10.19           C
ATOM     53  CA  GLU X  53       7.100  10.234  39.890  1.00 17.10           C
ATOM     54  CA  VAL X  54       9.835   8.537  38.111  0.44 15.60           C
ATOM     55  CA  ASP X  55      12.686  10.830  38.508  1.00 15.46           C
ATOM     56  CA  ALA X  56      14.684   8.685  40.702  1.00 13.59           C
ATOM     57  CA  ASP X  57      17.847  10.517  40.317  1.00 12.17           C
ATOM     58  CA  GLY X  58      16.213  13.750  40.677  1.00 16.07           C
ATOM     59  CA  ASN X  59      17.541  15.461  37.711  1.00 15.63           C
ATOM     60  CA  GLY X  60      14.288  16.711  36.464  1.00 11.82           C
ATOM     61  CA  THR X  61      14.184  14.686  33.316  1.00  8.43           C
ATOM     62  CA  ILE X  62      13.393  11.149  32.293  1.00  7.21           C
ATOM     63  CA  ASP X  63      16.150   8.854  31.223  1.00  7.73           C
ATOM     64  CA  PHE X  64      15.721   5.456  29.747  1.00  9.05           C
ATOM     65  CA  PRO X  65      15.082   3.365  32.808  1.00 11.62           C
ATOM     66  CA  GLU X  66      12.764   5.959  34.145  1.00  9.06           C
ATOM     67  CA  PHE X  67      10.943   5.761  30.887  0.59  9.62           C
ATOM     68  CA  LEU X  68      10.464   2.101  31.293  1.00 13.94           C
ATOM     69  CA  SER X  69       8.785   2.881  34.481  0.78 14.51           C
ATOM     70  CA  LEU X  70       6.737   5.345  32.668  0.53 12.64           C
ATOM     71  CA  MET X  71       5.570   2.786  30.274  0.67 14.57           C
ATOM     72  CA  ALA X  72       4.399   0.644  32.962  0.54 17.68           C
ATOM     73  CA  ARG X  73       2.230   3.341  34.154  0.51 16.59           C
ATOM     74  CA  LYS X  74       1.264   4.932  31.119  1.00 22.03           C
ATOM     75  CA  MET X  75       1.623   2.264  28.769  0.60 22.35           C
ATOM     76  CA  LYS X  76      -0.856   0.486  30.662  1.00 25.50           C
ATOM     77  CA  GLU X  77      -3.570   2.081  32.313  0.58 19.93           C
ATOM     78  CA  GLN X  78      -5.318   3.153  29.373  1.00 18.67           C
ATOM     79  CA  ASP X  79      -5.167   1.183  26.329  0.31 19.26           C
ATOM     80  CA  SER X  80      -8.094   0.393  24.342  0.46 21.04           C
ATOM     81  CA  GLU X  81      -7.267  -0.085  20.814  0.56 18.44           C
ATOM     82  CA  GLU X  82      -4.502   0.295  18.440  1.00 17.69           C
ATOM     83  CA  GLU X  83      -2.294  -0.434  21.244  1.00 21.94           C
ATOM     84  CA  LEU X  84      -3.726  -3.649  22.178  0.51 14.30           C
ATOM     85  CA  ILE X  85      -2.628  -4.331  18.770  1.00 13.46           C
ATOM     86  CA  GLU X  86       0.774  -3.513  19.937  0.58 16.18           C
ATOM     87  CA  ALA X  87       0.307  -5.824  22.730  1.00 16.77           C
ATOM     88  CA  PHE X  88      -0.702  -8.575  20.441  1.00 12.77           C
ATOM     89  CA  LYS X  89       2.367  -7.957  18.524  0.51 11.05           C
ATOM     90  CA  VAL X  90       4.279  -8.792  21.569  0.54 12.30           C
ATOM     91  CA  PHE X  91       2.523 -12.044  21.723  0.61 11.45           C
ATOM     92  CA  ASP X  92       2.700 -12.790  18.123  1.00 12.43           C
ATOM     93  CA  ARG X  93       6.345 -12.517  18.145  1.00 15.05           C
ATOM     94  CA  ASP X  94       7.350 -13.636  14.852  1.00 17.81           C
ATOM     95  CA  GLY X  95       4.623 -11.842  13.255  1.00 21.74           C
ATOM     96  CA  ASN X  96       2.842 -14.463  11.494  1.00 21.86           C
ATOM     97  CA  GLY X  97      -0.557 -13.560  12.501  1.00 18.47           C
ATOM     98  CA  LEU X  98      -0.921 -16.334  14.916  1.00 13.28           C
ATOM     99  CA  ILE X  99      -0.068 -16.681  18.465  0.90  9.81           C
ATOM    100  CA  SER X 100       1.097 -20.106  18.980  1.00 10.27           C
ATOM    101  CA  ALA X 101       0.742 -22.051  22.067  1.00 10.69           C
ATOM    102  CA  ALA X 102       4.306 -21.511  22.715  1.00 11.64           C
ATOM    103  CA  GLU X 103       4.236 -17.860  22.207  1.00  9.38           C
ATOM    104  CA  LEU X 104       1.454 -17.669  24.510  1.00  9.41           C
ATOM    105  CA  ARG X 105       3.422 -19.594  26.911  1.00  9.65           C
ATOM    106  CA  HIS X 106       6.040 -17.089  26.481  0.34 10.82           C
ATOM    107  CA  VAL X 107       3.898 -14.351  27.326  1.00 11.53           C
ATOM    108  CA  MET X 108       2.662 -16.019  30.331  1.00 10.52           C
ATOM    109  CA  THR X 109       5.969 -16.535  31.516  1.00 11.80           C
ATOM    110  CA  ASN X 110       6.761 -13.067  30.985  0.72 10.91           C
ATOM    111  CA  LEU X 111       3.971 -12.195  32.912  1.00 12.32           C
ATOM    112  CA  GLY X 112       4.978 -14.285  35.658  1.00 11.96           C
ATOM    113  CA  GLU X 113       2.756 -17.061  35.452  1.00 10.90           C
ATOM    114  CA  LYS X 114       4.472 -20.105  35.036  0.67 10.41           C
ATOM    115  CA  LEU X 115       1.686 -22.127  34.251  0.58  8.35           C
ATOM    116  CA  THR X 116       1.926 -25.556  33.306  1.00  8.53           C
ATOM    117  CA  ASP X 117       2.112 -26.559  29.876  1.00  8.68           C
ATOM    118  CA  ASP X 118      -1.085 -28.255  30.178  0.34  8.53           C
ATOM    119  CA  GLU X 119      -2.658 -25.201  31.165  1.00  9.37           C
ATOM    120  CA  VAL X 120      -1.291 -23.452  28.247  1.00  9.39           C
ATOM    121  CA  ASP X 121      -3.069 -25.679  26.002  1.00  9.65           C
ATOM    122  CA  GLU X 122      -6.168 -25.272  27.894  1.00 10.75           C
ATOM    123  CA  MET X 123      -6.026 -21.692  27.054  1.00 10.60           C
ATOM    124  CA  ILE X 124      -5.484 -22.210  23.505  0.61 11.16           C
ATOM    125  CA  ARG X 125      -8.380 -24.386  23.058  1.00 11.30           C
ATOM    126  CA  GLU X 126     -10.460 -21.934  24.765  1.00 13.24           C
ATOM    127  CA  ALA X 127      -9.824 -19.263  22.271  1.00 13.38           C
ATOM    128  CA  ASP X 128      -9.381 -21.473  19.415  1.00 11.01           C
ATOM    129  CA  ILE X 129     -12.542 -21.473  17.712  1.00 12.45           C
ATOM    130  CA  ASP X 130     -11.494 -22.144  14.311  1.00 14.06           C
ATOM    131  CA  GLY X 131      -9.499 -25.071  15.030  1.00 14.95           C
ATOM    132  CA  ASP X 132      -6.160 -24.192  13.789  1.00 14.21           C
ATOM    133  CA  GLY X 133      -4.577 -24.637  17.033  1.00 12.69           C
ATOM    134  CA  HIS X 134      -3.691 -21.080  17.227  1.00 10.74           C
ATOM    135  CA  ILE X 135      -5.011 -17.756  18.119  0.71  9.61           C
ATOM    136  CA  ASN X 136      -5.262 -15.151  15.498  1.00 10.65           C
ATOM    137  CA  TYR X 137      -5.841 -11.594  16.198  0.62 11.57           C
ATOM    138  CA  GLU X 138      -9.509 -11.802  16.116  1.00 12.62           C
ATOM    139  CA  GLU X 139      -9.637 -14.572  18.556  1.00 10.88           C
ATOM    140  CA  PHE X 140      -7.471 -12.602  20.699  0.53 10.57           C
ATOM    141  CA  VAL X 141      -9.904  -9.911  20.793  1.00 13.02           C
ATOM    142  CA  ARG X 142     -12.586 -12.202  21.734  0.48 16.92           C
ATOM    143  CA  MET X 143     -10.607 -13.657  24.360  0.73 17.91           C
ATOM    144  CA  MET X 144     -10.246 -10.376  25.736  1.00 23.30           C
ATOM    145  CA  VAL X 145     -13.766  -9.962  25.950  1.00 30.36           C
ATOM    146  CA  SER X 146     -14.600 -12.855  27.789  1.00 49.83           C
END
ATOM      1  CA  GLU X   1      19.250  -9.817  31.951  1.00 54.51           C
ATOM      2  CA  GLN X   2      19.980  -8.860  29.086  1.00 43.98           C
ATOM      3  CA  LEU X   3      18.499  -6.901  27.140  1.00 29.51           C
ATOM      4  CA  THR X   4      18.884  -7.006  23.779  1.00 23.38           C
ATOM      5  CA  GLU X   5      20.000  -4.435  21.699  1.00 23.41           C
ATOM      6  CA  GLU X   6      17.104  -4.251  19.747  1.00 18.74           C
ATOM      7  CA  GLN X   7      15.246  -3.847  22.745  1.00 15.79           C
ATOM      8  CA  ILE X   8      17.344  -1.122  23.524  0.60 16.16           C
ATOM      9  CA  ALA X   9      16.824   0.240  20.179  1.00 15.86           C
ATOM     10  CA  GLU X  10      13.294   0.241  20.637  0.44 14.66           C
ATOM     11  CA  PHE X  11      13.519   2.190  23.692  0.74 12.86           C
ATOM     12  CA  LYS X  12      15.797   4.554  22.094  0.60 10.51           C
ATOM     13  CA  GLU X  13      13.499   5.256  19.344  1.00 11.86           C
ATOM     14  CA  ALA X  14      10.753   5.999  21.645  1.00 11.89           C
ATOM     15  CA  PHE X  15      12.835   8.135  23.777  1.00  8.45           C
ATOM     16  CA  ALA X  16      14.054  10.005  20.834  1.00  9.18           C
ATOM     17  CA  LEU X  17      10.622  10.940  19.856  1.00 11.42           C
ATOM     18  CA  PHE X  18      10.319  12.916  22.979  1.00  8.68           C
ATOM     19  CA  ASP X  19      13.771  14.183  23.077  1.00  7.43           C
ATOM     20  CA  LYS X  20      13.454  16.210  19.972  1.00 12.02           C
ATOM     21  CA  ASP X  21      16.559  18.144  20.273  1.00  9.95           C
ATOM     22  CA  GLY X  22      18.609  15.163  21.060  1.00  9.50           C
ATOM     23  CA  ASP X  23      20.239  16.487  24.079  1.00  8.33           C
ATOM     24  CA  GLY X  24      19.687  13.530  26.165  1.00  7.50           C
ATOM     25  CA  THR X  25      17.043  14.932  28.362  1.00  7.23           C
ATOM     26  CA  ILE X  26      13.379  15.420  28.068  1.00  7.78           C
ATOM     27  CA  THR X  27      12.050  18.624  29.313  1.00  9.03           C
ATOM     28  CA  THR X  28       8.580  19.610  30.117  1.00 11.81           C
ATOM     29  CA  LYS X  29       8.425  21.304  26.819  1.00 14.05           C
ATOM     30  CA  GLU X  30       9.214  18.153  25.050  1.00  9.87           C
ATOM     31  CA  LEU X  31       7.030  15.952  27.047  1.00  9.76           C
ATOM     32  CA  GLY X  32       4.278  18.335  26.558  1.00  9.58           C
ATOM     33  CA  THR X  33       4.806  18.331  22.889  1.00  9.32           C
ATOM     34  CA  VAL X  34       4.120  14.758  22.732  1.00  9.59           C
ATOM     35  CA  MET X  35       1.188  14.895  24.948  0.61  9.67           C
ATOM     36  CA  ARG X  36      -0.266  17.558  23.015  1.00  8.72           C
ATOM     37  CA  SER X  37       0.070  15.656  19.905  1.00 12.32           C
ATOM     38  CA  LEU X  38      -1.863  13.053  21.504  0.53 15.72           C
ATOM     39  CA  GLY X  39      -4.655  15.194  22.328  1.00 12.21           C
ATOM     40  CA  GLN X  40      -3.976  16.452  25.727  1.00 10.24           C
ATOM     41  CA  ASN X  41      -3.647  19.619  27.399  1.00  7.42           C
ATOM     42  CA  PRO X  42      -1.473  19.324  30.228  0.63  8.37           C
ATOM     43  CA  THR X  43      -0.549  22.295  32.049  1.00  9.95           C
ATOM     44  CA  GLU X  44       2.972  23.027  32.629  1.00 10.91           C
ATOM     45  CA  ALA X  45       2.509  22.312  36.196  1.00 11.63           C
ATOM     46  CA  GLU X  46       1.078  19.031  35.519  1.00  9.34           C
ATOM     47  CA  LEU X  47       3.925  18.249  33.302  1.00  8.88           C
ATOM     48  CA  GLN X  48       6.248  19.090  36.050  1.00  9.62           C
ATOM     49  CA  ASP X  49       4.488  16.808  38.342  1.00 10.37           C
ATOM     50  CA  MET X  50       4.965  14.169  35.767  1.00 10.93           C
ATOM     51  CA  ILE X  51       8.604  14.683  35.767  0.52  9.63           C
ATOM     52  CA  ASN X  52       8.800  14.839  39.457  1.00 10.19           C
ATOM     53  CA  GLU X  53       7.573  11.375  39.731  1.00 17.10           C
ATOM     54  CA  VAL X  54      10.588  10.015  38.068  0.44 15.60           C
ATOM     55  CA  ASP X  55      13.138  12.631  38.588  1.00 15.46           C
ATOM     56  CA  ALA X  56      15.191  10.754  40.983  1.00 13.59           C
ATOM     57  CA  ASP X  57      18.151  12.930  40.742  1.00 12.17           C
ATOM     58  CA  GLY X  58      16.117  15.969  40.934  1.00 16.07           C
ATOM     59  CA  ASN X  59      17.472  17.867  38.080  1.00 15.63           C
ATOM     60  CA  GLY X  60      14.184  18.767  36.632  1.00 11.82           C
ATOM     61  CA  THR X  61      14.443  16.699  33.495  1.00  8.43           C
ATOM     62  CA  ILE X  62      14.141  13.101  32.460  1.00  7.21           C
ATOM     63  CA  ASP X  63      17.179  11.216  31.367  1.00  7.73           C
ATOM     64  CA  PHE X  64      17.275   7.791  29.872  1.00  9.05           C
ATOM     65  CA  PRO X  65      16.983   5.690  32.971  1.00 11.62           C
ATOM     66  CA  GLU X  66      14.292   7.914  34.306  1.00  9.06           C
ATOM     67  CA  PHE X  67      12.472   7.347  31.065  0.59  9.62           C
ATOM     68  CA  LEU X  68      12.720   3.666  31.473  1.00 13.94           C
ATOM     69  CA  SER X  69      11.093   4.133  34.783  0.78 14.51           C
ATOM     70  CA  LEU X  70       8.441   6.083  33.075  0.53 12.64           C
ATOM     71  CA  MET X  71       7.660   3.250  30.768  0.67 14.57           C
ATOM     72  CA  ALA X  72       7.246   0.984  33.616  0.54 17.68           C
ATOM     73  CA  ARG X  73       4.666   3.252  35.026  0.51 16.59           C
ATOM     74  CA  LYS X  74       3.032   4.452  32.042  1.00 22.03           C
ATOM     75  CA  MET X  75       3.722   1.771  29.733  0.60 22.35           C
ATOM     76  CA  LYS X  76       1.849  -0.347  31.993  1.00 25.50           C
ATOM     77  CA  GLU X  77      -0.926   0.844  33.976  0.58 19.93           C
ATOM     78  CA  GLN X  78      -3.379   1.566  31.461  1.00 18.67           C
ATOM     79  CA  ASP X  79      -3.661  -0.423  28.434  0.31 19.26           C
ATOM     80  CA  SER X  80      -6.892  -1.112  26.940  0.46 21.04           C
ATOM     81  CA  GLU X  81      -6.560  -1.508  23.317  0.56 18.44           C
ATOM     82  CA  GLU X  82      -4.064  -1.209  20.621  1.00 17.69           C
ATOM     83  CA  GLU X  83      -1.602  -2.313  23.103  1.00 21.94           C
ATOM     84  CA  LEU X  84      -3.343  -5.413  24.049  0.51 14.30           C
ATOM     85  CA  ILE X  85      -2.743  -5.965  20.437  1.00 13.46           C
ATOM     86  CA  GLU X  86       0.882  -5.683  21.185  0.58 16.18           C
ATOM     87  CA  ALA X  87       0.467  -8.256  23.810  1.00 16.77           C
ATOM     88  CA  PHE X  88      -1.252 -10.549  21.406  1.00 12.77           C
ATOM     89  CA  LYS X  89       1.605 -10.064  19.080  0.51 11.05           C
ATOM     90  CA  VAL X  90       3.802 -11.694  21.603  0.54 12.30           C
ATOM     91  CA  PHE X  91       1.633 -14.718  21.484  0.61 11.45           C
ATOM     92  CA  ASP X  92       1.115 -14.697  17.801  1.00 12.43           C
ATOM     93  CA  ARG X  93       4.756 -14.857  17.181  1.00 15.05           C
ATOM     94  CA  ASP X  94       5.083 -15.274  13.539  1.00 17.81           C
ATOM     95  CA  GLY X  95       2.362 -12.864  12.871  1.00 21.74           C
ATOM     96  CA  ASN X  96      -0.083 -14.876  10.990  1.00 21.86           C
ATOM     97  CA  GLY X  97      -3.132 -13.709  12.747  1.00 18.47           C
ATOM     98  CA  LEU X  98      -3.651 -16.867  14.637  1.00 13.28           C
ATOM     99  CA  ILE X  99      -2.338 -18.085  17.875  0.90  9.81           C
ATOM    100  CA  SER X 100      -1.902 -21.742  17.533  1.00 10.27           C
ATOM    101  CA  ALA X 101      -2.035 -24.117  20.341  1.00 10.69           C
ATOM    102  CA  ALA X 102       1.640 -24.619  19.982  1.00 11.64           C
ATOM    103  CA  GLU X 103       2.442 -20.989  20.029  1.00  9.38           C
ATOM    104  CA  LEU X 104       0.548 -20.540  23.146  1.00  9.41           C
ATOM    105  CA  ARG X 105       2.517 -23.354  24.575  1.00  9.65           C
ATOM    106  CA  HIS X 106       5.584 -21.566  23.604  0.34 10.82           C
ATOM    107  CA  VAL X 107       4.707 -18.473  25.394  1.00 11.53           C
ATOM    108  CA  MET X 108       3.916 -20.285  28.494  1.00 10.52           C
ATOM    109  CA  THR X 109       7.161 -21.981  28.468  1.00 11.80           C
ATOM    110  CA  ASN X 110       8.887 -18.777  28.023  0.72 10.91           C
ATOM    111  CA  LEU X 111       7.168 -17.413  30.865  1.00 12.32           C
ATOM    112  CA  GLY X 112       8.197 -20.228  32.932  1.00 11.96           C
ATOM    113  CA  GLU X 113       5.107 -22.112  33.250  1.00 10.90           C
ATOM    114  CA  LYS X 114       5.679 -25.482  32.098  0.67 10.41           C
ATOM    115  CA  LEU X 115       2.227 -26.554  31.866  0.58  8.35           C
ATOM    116  CA  THR X 116       1.166 -29.729  30.436  1.00  8.53           C
ATOM    117  CA  ASP X 117       0.205 -30.110  26.916  1.00  8.68           C
ATOM    118  CA  ASP X 118      -3.249 -31.026  27.838  0.34  8.53           C
ATOM    119  CA  GLU X 119      -3.710 -27.880  29.634  1.00  9.37           C
ATOM    120  CA  VAL X 120      -2.670 -25.945  26.695  1.00  9.39           C
ATOM    121  CA  ASP X 121      -5.460 -27.299  24.690  1.00  9.65           C
ATOM    122  CA  GLU X 122      -7.885 -26.541  27.361  1.00 10.75           C
ATOM    123  CA  MET X 123      -7.085 -22.963  26.921  1.00 10.60           C
ATOM    124  CA  ILE X 124      -7.500 -22.991  23.272  0.61 11.16           C
ATOM    125  CA  ARG X 125     -10.845 -24.534  23.376  1.00 11.30           C
ATOM    126  CA  GLU X 126     -11.887 -21.979  25.813  1.00 13.24           C
ATOM    127  CA  ALA X 127     -11.351 -19.138  23.478  1.00 13.38           C
ATOM    128  CA  ASP X 128     -12.066 -20.990  20.390  1.00 11.01           C
ATOM    129  CA  ILE X 129     -15.550 -20.311  19.650  1.00 12.45           C
ATOM    130  CA  ASP X 130     -15.537 -20.839  16.024  1.00 14.06           C
ATOM    131  CA  GLY X 131     -13.958 -24.113  16.006  1.00 14.95           C
ATOM    132  CA  ASP X 132     -10.960 -23.583  13.985  1.00 14.21           C
ATOM    133  CA  GLY X 133      -8.657 -24.709  16.594  1.00 12.69           C
ATOM    134  CA  HIS X 134      -7.051 -21.410  16.907  1.00 10.74           C
ATOM    135  CA  ILE X 135      -7.471 -17.988  18.326  0.71  9.61           C
ATOM    136  CA  ASN X 136      -7.677 -15.084  16.005  1.00 10.65           C
ATOM    137  CA  TYR X 137      -7.634 -11.565  17.151  0.62 11.57           C
ATOM    138  CA  GLU X 138     -11.275 -11.218  17.491  1.00 12.62           C
ATOM    139  CA  GLU X 139     -11.587 -14.209  19.639  1.00 10.88           C
ATOM    140  CA  PHE X 140      -8.956 -12.818  21.717  0.53 10.57           C
ATOM    141  CA  VAL X 141     -10.932  -9.804  22.336  1.00 13.02           C
ATOM    142  CA  ARG X 142     -13.863 -11.701  23.320  0.48 16.92           C
ATOM    143  CA  MET X 143     -11.955 -13.687  25.634  0.73 17.91           C
ATOM    144  CA  MET X 144     -11.025 -10.620  27.292  1.00 23.30           C
ATOM    145  CA  VAL X 145     -14.422  -9.666  27.849  1.00 30.36           C
ATOM    146  CA  SER X 146     -15.585 -12.592  29.518  1.00 49.83           C
END
ATOM      1  CA  GLU X   1      15.220 -10.822  33.076  1.00 54.51           C
ATOM      2  CA  GLN X   2      15.976 -10.240  30.155  1.00 43.98           C
ATOM      3  CA  LEU X   3      14.835  -8.152  28.210  1.00 29.51           C
ATOM      4  CA  THR X   4      14.881  -8.767  24.968  1.00 23.38           C
ATOM      5  CA  GLU X   5      16.316  -6.749  22.539  1.00 23.41           C
ATOM      6  CA  GLU X   6      13.334  -6.259  20.774  1.00 18.74           C
ATOM      7  CA  GLN X   7      11.899  -5.051  23.746  1.00 15.79           C
ATOM      8  CA  ILE X   8      14.586  -2.676  23.983  0.60 16.16           C
ATOM      9  CA  ALA X   9      13.965  -1.716  20.576  1.00 15.86           C
ATOM     10  CA  GLU X  10      10.524  -1.026  21.291  0.44 14.66           C
ATOM     11  CA  PHE X  11      11.369   1.234  24.026  0.74 12.86           C
ATOM     12  CA  LYS X  12      13.845   3.000  22.011  0.60 10.51           C
ATOM     13  CA  GLU X  13      11.383   3.713  19.454  1.00 11.86           C
ATOM     14  CA  ALA X  14       9.017   5.126  21.854  1.00 11.89           C
ATOM     15  CA  PHE X  15      11.590   7.207  23.435  1.00  8.45           C
ATOM     16  CA  ALA X  16      12.655   8.565  20.183  1.00  9.18           C
ATOM     17  CA  LEU X  17       9.222   9.658  19.406  1.00 11.42           C
ATOM     18  CA  PHE X  18       9.343  12.010  22.229  1.00  8.68           C
ATOM     19  CA  ASP X  19      12.856  13.045  21.781  1.00  7.43           C
ATOM     20  CA  LYS X  20      12.238  14.667  18.491  1.00 12.02           C
ATOM     21  CA  ASP X  21      15.409  16.441  18.195  1.00  9.95           C
ATOM     22  CA  GLY X  22      17.439  13.519  19.133  1.00  9.50           C
ATOM     23  CA  ASP X  23      19.480  15.144  21.715  1.00  8.33           C
ATOM     24  CA  GLY X  24      19.058  12.529  24.270  1.00  7.50           C
ATOM     25  CA  THR X  25      16.725  14.291  26.531  1.00  7.23           C
ATOM     26  CA  ILE X  26      13.076  14.876  26.582  1.00  7.78           C
ATOM     27  CA  THR X  27      11.947  18.205  27.603  1.00  9.03           C
ATOM     28  CA  THR X  28       8.609  19.336  28.692  1.00 11.81           C
ATOM     29  CA  LYS X  29       8.085  20.745  25.292  1.00 14.05           C
ATOM     30  CA  GLU X  30       8.572  17.421  23.816  1.00  9.87           C
ATOM     31  CA  LEU X  31       6.630  15.484  26.272  1.00  9.76           C
ATOM     32  CA  GLY X  32       3.865  17.877  25.826  1.00  9.58           C
ATOM     33  CA  THR X  33       3.953  17.526  22.164  1.00  9.32           C
ATOM     34  CA  VAL X  34       3.200  13.996  22.430  1.00  9.59           C
ATOM     35  CA  MET X  35       0.525  14.397  24.855  0.61  9.67           C
ATOM     36  CA  ARG X  36      -1.048  16.959  22.874  1.00  8.72           C
ATOM     37  CA  SER X  37      -1.149  14.858  19.947  1.00 12.32           C
ATOM     38  CA  LEU X  38      -2.945  12.514  21.937  0.53 15.72           C
ATOM     39  CA  GLY X  39      -5.499  14.839  22.819  1.00 12.21           C
ATOM     40  CA  GLN X  40      -4.402  16.255  25.980  1.00 10.24           C
ATOM     41  CA  ASN X  41      -3.708  19.456  27.324  1.00  7.42           C
ATOM     42  CA  PRO X  42      -1.250  19.335  29.939  0.63  8.37           C
ATOM     43  CA  THR X  43      -0.120  22.444  31.327  1.00  9.95           C
ATOM     44  CA  GLU X  44       3.393  23.250  31.365  1.00 10.91           C
ATOM     45  CA  ALA X  45       3.382  22.943  35.029  1.00 11.63           C
ATOM     46  CA  GLU X  46       1.900  19.620  34.970  1.00  9.34           C
ATOM     47  CA  LEU X  47       4.439  18.561  32.537  1.00  8.88           C
ATOM     48  CA  GLN X  48       7.051  19.707  34.840  1.00  9.62           C
ATOM     49  CA  ASP X  49       5.627  17.786  37.651  1.00 10.37           C
ATOM     50  CA  MET X  50       5.858  14.841  35.471  1.00 10.93           C
ATOM     51  CA  ILE X  51       9.424  15.364  34.952  0.52  9.63           C
ATOM     52  CA  ASN X  52      10.025  16.055  38.517  1.00 10.19           C
ATOM     53  CA  GLU X  53       8.919  12.690  39.496  1.00 17.10           C
ATOM     54  CA  VAL X  54      11.713  11.115  37.703  0.44 15.60           C
ATOM     55  CA  ASP X  55      14.244  13.754  37.526  1.00 15.46           C
ATOM     56  CA  ALA X  56      16.551  12.218  39.910  1.00 13.59           C
ATOM     57  CA  ASP X  57      19.409  14.328  38.979  1.00 12.17           C
ATOM     58  CA  GLY X  58      17.415  17.364  38.847  1.00 16.07           C
ATOM     59  CA  ASN X  59      18.399  18.640  35.510  1.00 15.63           C
ATOM     60  CA  GLY X  60      14.971  19.388  34.379  1.00 11.82           C
ATOM     61  CA  THR X  61      14.829  16.901  31.604  1.00  8.43           C
ATOM     62  CA  ILE X  62      14.382  13.209  31.200  1.00  7.21           C
ATOM     63  CA  ASP X  63      17.298  11.187  30.105  1.00  7.73           C
ATOM     64  CA  PHE X  64      17.307   7.591  29.250  1.00  9.05           C
ATOM     65  CA  PRO X  65      17.583   6.070  32.681  1.00 11.62           C
ATOM     66  CA  GLU X  66      15.032   8.425  33.996  1.00  9.06           C
ATOM     67  CA  PHE X  67      12.797   7.247  31.260  0.59  9.62           C
ATOM     68  CA  LEU X  68      13.297   3.729  32.286  1.00 13.94           C
ATOM     69  CA  SER X  69      12.088   4.707  35.652  0.78 14.51           C
ATOM     70  CA  LEU X  70       9.157   6.231  34.068  0.53 12.64           C
ATOM     71  CA  MET X  71       8.254   3.056  32.401  0.67 14.57           C
ATOM     72  CA  ALA X  72       8.323   1.287  35.562  0.54 17.68           C
ATOM     73  CA  ARG X  73       5.810   3.586  36.941  0.51 16.59           C
ATOM     74  CA  LYS X  74       3.832   4.254  34.017  1.00 22.03           C
ATOM     75  CA  MET X  75       4.370   1.329  31.962  0.60 22.35           C
ATOM     76  CA  LYS X  76       2.930  -0.494  34.710  1.00 25.50           C
ATOM     77  CA  GLU X  77       0.412   0.817  36.921  0.58 19.93           C
ATOM     78  CA  GLN X  78      -2.268   1.277  34.604  1.00 18.67           C
ATOM     79  CA  ASP X  79      -2.718  -0.895  31.702  0.31 19.26           C
ATOM     80  CA  SER X  80      -5.947  -1.658  30.446  0.46 21.04           C
ATOM     81  CA  GLU X  81      -5.980  -1.624  26.866  0.56 18.44           C
ATOM     82  CA  GLU X  82      -3.869  -0.839  24.065  1.00 17.69           C
ATOM     83  CA  GLU X  83      -1.159  -2.029  26.035  1.00 21.94           C
ATOM     84  CA  LEU X  84      -2.622  -5.284  26.637  0.51 14.30           C
ATOM     85  CA  ILE X  85      -2.496  -5.253  23.019  1.00 13.46           C
ATOM     86  CA  GLU X  86       1.114  -4.917  23.349  0.58 16.18           C
ATOM     87  CA  ALA X  87       1.122  -7.877  25.423  1.00 16.77           C
ATOM     88  CA  PHE X  88      -0.839  -9.793  22.951  1.00 12.77           C
ATOM     89  CA  LYS X  89       1.575  -8.753  20.425  0.51 11.05           C
ATOM     90  CA  VAL X  90       4.073 -10.730  22.195  0.54 12.30           C
ATOM     91  CA  PHE X  91       1.967 -13.714  21.778  0.61 11.45           C
ATOM     92  CA  ASP X  92       0.901 -12.967  18.343  1.00 12.43           C
ATOM     93  CA  ARG X  93       4.336 -12.907  17.150  1.00 15.05           C
ATOM     94  CA  ASP X  94       4.049 -12.546  13.540  1.00 17.81           C
ATOM     95  CA  GLY X  95       1.365 -10.088  13.829  1.00 21.74           C
ATOM     96  CA  ASN X  96      -1.370 -11.559  11.974  1.00 21.86           C
ATOM     97  CA  GLY X  97      -3.985 -10.866  14.418  1.00 18.47           C
ATOM     98  CA  LEU X  98      -4.238 -14.356  15.570  1.00 13.28           C
ATOM     99  CA  ILE X  99      -2.480 -16.263  18.159  0.90  9.81           C
ATOM    100  CA  SER X 100      -2.080 -19.654  16.821  1.00 10.27           C
ATOM    101  CA  ALA X 101      -1.787 -22.722  18.828  1.00 10.69           C
ATOM    102  CA  ALA X 102       1.784 -22.856  17.998  1.00 11.64           C
ATOM    103  CA  GLU X 103       2.455 -19.351  18.964  1.00  9.38           C
ATOM    104  CA  LEU X 104       0.916 -19.937  22.214  1.00  9.41           C
ATOM    105  CA  ARG X 105       3.046 -22.948  22.560  1.00  9.65           C
ATOM    106  CA  HIS X 106       5.916 -20.798  21.941  0.34 10.82           C
ATOM    107  CA  VAL X 107       5.162 -18.515  24.674  1.00 11.53           C
ATOM    108  CA  MET X 108       4.712 -21.267  27.060  1.00 10.52           C
ATOM    109  CA  THR X 109       7.894 -22.750  26.243  1.00 11.80           C
ATOM    110  CA  ASN X 110       9.530 -19.565  26.696  0.72 10.91           C
ATOM    111  CA  LEU X 111       8.093 -19.261  29.918  1.00 12.32           C
ATOM    112  CA  GLY X 112       9.334 -22.535  30.905  1.00 11.96           C
ATOM    113  CA  GLU X 113       6.407 -24.553  30.817  1.00 10.90           C
ATOM    114  CA  LYS X 114       6.816 -27.290  28.597  0.67 10.41           C
ATOM    115  CA  LEU X 115       3.504 -28.443  28.551  0.58  8.35           C
ATOM    116  CA  THR X 116       2.324 -31.065  26.398  1.00  8.53           C
ATOM    117  CA  ASP X 117       1.053 -30.434  23.063  1.00  8.68           C
ATOM    118  CA  ASP X 118      -2.176 -31.618  24.050  0.34  8.53           C
ATOM    119  CA  GLU X 119      -2.375 -29.120  26.642  1.00  9.37           C
ATOM    120  CA  VAL X 120      -1.683 -26.432  24.277  1.00  9.39           C
ATOM    121  CA  ASP X 121      -4.634 -27.220  22.310  1.00  9.65           C
ATOM    122  CA  GLU X 122      -6.673 -27.373  25.314  1.00 10.75           C
ATOM    123  CA  MET X 123      -6.010 -23.810  25.852  1.00 10.60           C
ATOM    124  CA  ILE X 124      -6.855 -22.816  22.434  0.61 11.16           C
ATOM    125  CA  ARG X 125     -10.138 -24.341  22.472  1.00 11.30           C
ATOM    126  CA  GLU X 126     -10.829 -22.643  25.614  1.00 13.24           C
ATOM    127  CA  ALA X 127     -10.566 -19.280  24.148  1.00 13.38           C
ATOM    128  CA  ASP X 128     -11.655 -20.158  20.796  1.00 11.01           C
ATOM    129  CA  ILE X 129     -15.121 -19.228  20.654  1.00 12.45           C
ATOM    130  CA  ASP X 130     -15.444 -18.599  17.103  1.00 14.06           C
ATOM    131  CA  GLY X 131     -13.994 -21.705  15.959  1.00 14.95           C
ATOM    132  CA  ASP X 132     -11.257 -20.670  13.854  1.00 14.21           C
ATOM    133  CA  GLY X 133      -8.761 -22.485  15.796  1.00 12.69           C
ATOM    134  CA  HIS X 134      -7.170 -19.391  16.849  1.00 10.74           C
ATOM    135  CA  ILE X 135      -7.396 -16.602  19.242  0.71  9.61           C
ATOM    136  CA  ASN X 136      -7.926 -13.185  18.000  1.00 10.65           C
ATOM    137  CA  TYR X 137      -7.638 -10.216  20.117  0.62 11.57           C
ATOM    138  CA  GLU X 138     -11.142 -10.113  21.137  1.00 12.62           C
ATOM    139  CA  GLU X 139     -11.146 -13.582  22.303  1.00 10.88           C
ATOM    140  CA  PHE X 140      -8.194 -12.845  24.250  0.53 10.57           C
ATOM    141  CA  VAL X 141      -9.966 -10.212  26.037  1.00 13.02           C
ATOM    142  CA  ARG X 142     -12.710 -12.385  26.859  0.48 16.92           C
ATOM    143  CA  MET X 143     -10.490 -14.904  28.115  0.73 17.91           C
ATOM    144  CA  MET X 144      -9.223 -12.491  30.377  1.00 23.30           C
ATOM    145  CA  VAL X 145     -12.446 -11.870  31.725  1.00 30.36           C
ATOM    146  CA  SER X 146     -13.315 -15.142  32.614  1.00 49.83           C
END
ATOM      1  CA  GLU X   1      20.957 -13.847  32.427  1.00 54.51           C
ATOM      2  CA  GLN X   2      20.953 -12.825  29.438  1.00 43.98           C
ATOM      3  CA  LEU X   3      19.129 -10.691  27.894  1.00 29.51           C
ATOM      4  CA  THR X   4      18.552 -10.948  24.583  1.00 23.38           C
ATOM      5  CA  GLU X   5      19.056  -8.478  22.108  1.00 23.41           C
ATOM      6  CA  GLU X   6      15.760  -8.580  20.849  1.00 18.74           C
ATOM      7  CA  GLN X   7      14.584  -7.951  24.126  1.00 15.79           C
ATOM      8  CA  ILE X   8      16.653  -5.026  24.112  0.60 16.16           C
ATOM      9  CA  ALA X   9      15.388  -4.109  20.813  1.00 15.86           C
ATOM     10  CA  GLU X  10      11.974  -4.219  21.972  0.44 14.66           C
ATOM     11  CA  PHE X  11      12.616  -1.836  24.648  0.74 12.86           C
ATOM     12  CA  LYS X  12      14.456   0.338  22.343  0.60 10.51           C
ATOM     13  CA  GLU X  13      11.675   0.480  19.977  1.00 11.86           C
ATOM     14  CA  ALA X  14       9.257   1.607  22.524  1.00 11.89           C
ATOM     15  CA  PHE X  15      11.559   4.160  23.825  1.00  8.45           C
ATOM     16  CA  ALA X  16      12.283   5.377  20.437  1.00  9.18           C
ATOM     17  CA  LEU X  17       8.717   6.099  19.806  1.00 11.42           C
ATOM     18  CA  PHE X  18       8.804   8.778  22.393  1.00  8.68           C
ATOM     19  CA  ASP X  19      12.247   9.909  21.740  1.00  7.43           C
ATOM     20  CA  LYS X  20      11.541  11.162  18.349  1.00 12.02           C
ATOM     21  CA  ASP X  21      14.654  13.007  17.793  1.00  9.95           C
ATOM     22  CA  GLY X  22      16.800  10.217  18.931  1.00  9.50           C
ATOM     23  CA  ASP X  23      18.811  12.115  21.317  1.00  8.33           C
ATOM     24  CA  GLY X  24      18.369   9.801  24.093  1.00  7.50           C
ATOM     25  CA  THR X  25      16.064  11.913  26.117  1.00  7.23           C
ATOM     26  CA  ILE X  26      12.416  12.571  26.098  1.00  7.78           C
ATOM     27  CA  THR X  27      11.326  16.079  26.537  1.00  9.03           C
ATOM     28  CA  THR X  28       7.981  17.429  27.447  1.00 11.81           C
ATOM     29  CA  LYS X  29       7.384  18.122  23.891  1.00 14.05           C
ATOM     30  CA  GLU X  30       7.884  14.537  23.084  1.00  9.87           C
ATOM     31  CA  LEU X  31       5.984  13.128  25.871  1.00  9.76           C
ATOM     32  CA  GLY X  32       3.165  15.420  25.067  1.00  9.58           C
ATOM     33  CA  THR X  33       3.234  14.381  21.580  1.00  9.32           C
ATOM     34  CA  VAL X  34       2.507  10.937  22.489  1.00  9.59           C
ATOM     35  CA  MET X  35      -0.136  11.822  24.851  0.61  9.67           C
ATOM     36  CA  ARG X  36      -1.746  14.011  22.489  1.00  8.72           C
ATOM     37  CA  SER X  37      -1.867  11.349  20.058  1.00 12.32           C
ATOM     38  CA  LEU X  38      -3.618   9.428  22.492  0.53 15.72           C
ATOM     39  CA  GLY X  39      -6.235  11.896  22.959  1.00 12.21           C
ATOM     40  CA  GLN X  40      -5.124  13.981  25.678  1.00 10.24           C
ATOM     41  CA  ASN X  41      -4.491  17.415  26.304  1.00  7.42           C
ATOM     42  CA  PRO X  42      -1.968  17.830  28.819  0.63  8.37           C
ATOM     43  CA  THR X  43      -0.794  21.155  29.570  1.00  9.95           C
ATOM     44  CA  GLU X  44       2.778  21.840  29.449  1.00 10.91           C
ATOM     45  CA  ALA X  45       2.842  22.212  33.064  1.00 11.63           C
ATOM     46  CA  GLU X  46       1.285  18.955  33.606  1.00  9.34           C
ATOM     47  CA  LEU X  47       3.767  17.386  31.412  1.00  8.88           C
ATOM     48  CA  GLN X  48       6.467  18.847  33.456  1.00  9.62           C
ATOM     49  CA  ASP X  49       5.052  17.437  36.521  1.00 10.37           C
ATOM     50  CA  MET X  50       5.135  14.143  34.860  1.00 10.93           C
ATOM     51  CA  ILE X  51       8.726  14.435  34.236  0.52  9.63           C
ATOM     52  CA  ASN X  52       9.444  15.640  37.625  1.00 10.19           C
ATOM     53  CA  GLU X  53       8.205  12.515  39.110  1.00 17.10           C
ATOM     54  CA  VAL X  54      10.861  10.523  37.530  0.44 15.60           C
ATOM     55  CA  ASP X  55      13.558  12.915  36.853  1.00 15.46           C
ATOM     56  CA  ALA X  56      15.860  11.634  39.394  1.00 13.59           C
ATOM     57  CA  ASP X  57      18.820  13.451  38.220  1.00 12.17           C
ATOM     58  CA  GLY X  58      16.937  16.551  37.750  1.00 16.07           C
ATOM     59  CA  ASN X  59      17.918  17.400  34.324  1.00 15.63           C
ATOM     60  CA  GLY X  60      14.494  18.102  33.118  1.00 11.82           C
ATOM     61  CA  THR X  61      14.191  15.262  30.705  1.00  8.43           C
ATOM     62  CA  ILE X  62      13.589  11.562  30.796  1.00  7.21           C
ATOM     63  CA  ASP X  63      16.339   9.178  29.980  1.00  7.73           C
ATOM     64  CA  PHE X  64      15.991   5.515  29.468  1.00  9.05           C
ATOM     65  CA  PRO X  65      15.921   4.312  33.021  1.00 11.62           C
ATOM     66  CA  GLU X  66      13.605   7.066  34.011  1.00  9.06           C
ATOM     67  CA  PHE X  67      11.361   5.927  31.226  0.59  9.62           C
ATOM     68  CA  LEU X  68      11.322   2.480  32.540  1.00 13.94           C
ATOM     69  CA  SER X  69      10.156   3.929  35.750  0.78 14.51           C
ATOM     70  CA  LEU X  70       7.529   5.726  33.885  0.53 12.64           C
ATOM     71  CA  MET X  71       6.110   2.601  32.493  0.67 14.57           C
ATOM     72  CA  ALA X  72       5.852   1.202  35.842  0.54 17.68           C
ATOM     73  CA  ARG X  73       3.790   4.050  36.943  0.51 16.59           C
ATOM     74  CA  LYS X  74       1.852   4.837  33.990  1.00 22.03           C
ATOM     75  CA  MET X  75       1.825   1.687  32.251  0.60 22.35           C
ATOM     76  CA  LYS X  76       0.186   0.379  35.182  1.00 25.50           C
ATOM     77  CA  GLU X  77      -2.028   2.204  37.315  0.58 19.93           C
ATOM     78  CA  GLN X  78      -4.904   2.798  35.258  1.00 18.67           C
ATOM     79  CA  ASP X  79      -5.926   0.480  32.637  0.31 19.26           C
ATOM     80  CA  SER X  80      -9.322  -0.753  32.216  0.46 21.04           C
ATOM     81  CA  GLU X  81     -10.334  -0.704  28.746  0.56 18.44           C
ATOM     82  CA  GLU X  82      -9.179   0.548  25.543  1.00 17.69           C
ATOM     83  CA  GLU X  83      -5.818   0.042  26.827  1.00 21.94           C
ATOM     84  CA  LEU X  84      -6.110  -3.514  27.511  0.51 14.30           C
ATOM     85  CA  ILE X  85      -6.591  -3.411  23.913  1.00 13.46           C
ATOM     86  CA  GLU X  86      -3.282  -1.854  23.740  0.58 16.18           C
ATOM     87  CA  ALA X  87      -1.961  -4.618  25.731  1.00 16.77           C
ATOM     88  CA  PHE X  88      -3.316  -7.081  23.322  1.00 12.77           C
ATOM     89  CA  LYS X  89      -1.663  -5.168  20.653  0.51 11.05           C
ATOM     90  CA  VAL X  90       1.538  -5.931  22.297  0.54 12.30           C
ATOM     91  CA  PHE X  91       0.786  -9.536  22.017  0.61 11.45           C
ATOM     92  CA  ASP X  92      -0.517  -9.357  18.557  1.00 12.43           C
ATOM     93  CA  ARG X  93       2.622  -7.883  17.330  1.00 15.05           C
ATOM     94  CA  ASP X  94       2.296  -7.632  13.693  1.00 17.81           C
ATOM     95  CA  GLY X  95      -1.162  -6.499  13.944  1.00 21.74           C
ATOM     96  CA  ASN X  96      -2.988  -9.028  12.074  1.00 21.86           C
ATOM     97  CA  GLY X  97      -5.687  -9.632  14.487  1.00 18.47           C
ATOM     98  CA  LEU X  98      -4.400 -12.884  15.665  1.00 13.28           C
ATOM     99  CA  ILE X  99      -2.104 -13.871  18.348  0.90  9.81           C
ATOM    100  CA  SER X 100      -0.090 -16.682  17.099  1.00 10.27           C
ATOM    101  CA  ALA X 101       1.225 -19.401  19.198  1.00 10.69           C
ATOM    102  CA  ALA X 102       4.617 -17.880  18.957  1.00 11.64           C
ATOM    103  CA  GLU X 103       3.554 -14.488  19.977  1.00  9.38           C
ATOM    104  CA  LEU X 104       1.845 -15.887  22.930  1.00  9.41           C
ATOM    105  CA  ARG X 105       4.987 -17.629  23.748  1.00  9.65           C
ATOM    106  CA  HIS X 106       6.713 -14.356  23.696  0.34 10.82           C
ATOM    107  CA  VAL X 107       4.439 -12.909  26.168  1.00 11.53           C
ATOM    108  CA  MET X 108       4.765 -15.737  28.493  1.00 10.52           C
ATOM    109  CA  THR X 109       8.399 -15.411  28.462  1.00 11.80           C
ATOM    110  CA  ASN X 110       8.186 -11.850  29.228  0.72 10.91           C
ATOM    111  CA  LEU X 111       6.084 -12.619  32.049  1.00 12.32           C
ATOM    112  CA  GLY X 112       8.499 -14.918  33.387  1.00 11.96           C
ATOM    113  CA  GLU X 113       7.027 -18.165  32.626  1.00 10.90           C
ATOM    114  CA  LYS X 114       9.215 -20.091  30.569  0.67 10.41           C
ATOM    115  CA  LEU X 115       6.953 -22.774  29.751  0.58  8.35           C
ATOM    116  CA  THR X 116       7.585 -25.397  27.322  1.00  8.53           C
ATOM    117  CA  ASP X 117       6.661 -25.159  23.787  1.00  8.68           C
ATOM    118  CA  ASP X 118       4.298 -27.944  24.185  0.34  8.53           C
ATOM    119  CA  GLU X 119       2.539 -26.156  26.793  1.00  9.37           C
ATOM    120  CA  VAL X 120       2.228 -23.189  24.632  1.00  9.39           C
ATOM    121  CA  ASP X 121       0.237 -25.057  22.183  1.00  9.65           C
ATOM    122  CA  GLU X 122      -1.880 -26.460  24.836  1.00 10.75           C
ATOM    123  CA  MET X 123      -2.898 -23.028  25.653  1.00 10.60           C
ATOM    124  CA  ILE X 124      -3.723 -22.132  22.179  0.61 11.16           C
ATOM    125  CA  ARG X 125      -5.984 -24.986  21.673  1.00 11.30           C
ATOM    126  CA  GLU X 126      -7.728 -24.104  24.759  1.00 13.24           C
ATOM    127  CA  ALA X 127      -8.809 -20.782  23.517  1.00 13.38           C
ATOM    128  CA  ASP X 128      -8.996 -21.699  19.989  1.00 11.01           C
ATOM    129  CA  ILE X 129     -12.480 -22.416  19.416  1.00 12.45           C
ATOM    130  CA  ASP X 130     -12.654 -21.704  15.850  1.00 14.06           C
ATOM    131  CA  GLY X 131      -9.875 -23.778  14.820  1.00 14.95           C
ATOM    132  CA  ASP X 132      -7.640 -21.493  13.049  1.00 14.21           C
ATOM    133  CA  GLY X 133      -4.833 -22.196  15.267  1.00 12.69           C
ATOM    134  CA  HIS X 134      -4.820 -18.777  16.623  1.00 10.74           C
ATOM    135  CA  ILE X 135      -6.449 -16.521  19.065  0.71  9.61           C
ATOM    136  CA  ASN X 136      -8.308 -13.568  17.918  1.00 10.65           C
ATOM    137  CA  TYR X 137      -9.350 -10.818  20.107  0.62 11.57           C
ATOM    138  CA  GLU X 138     -12.534 -12.290  21.034  1.00 12.62           C
ATOM    139  CA  GLU X 139     -11.044 -15.435  22.097  1.00 10.88           C
ATOM    140  CA  PHE X 140      -8.758 -13.537  24.098  0.53 10.57           C
ATOM    141  CA  VAL X 141     -11.465 -12.026  25.963  1.00 13.02           C
ATOM    142  CA  ARG X 142     -12.930 -15.241  26.645  0.48 16.92           C
ATOM    143  CA  MET X 143      -9.873 -16.596  27.729  0.73 17.91           C
ATOM    144  CA  MET X 144      -9.758 -13.988  30.161  1.00 23.30           C
ATOM    145  CA  VAL X 145     -12.846 -14.886  31.508  1.00 30.36           C
ATOM    146  CA  SER X 146     -12.207 -18.253  32.104  1.00 49.83           C
END
ATOM      1  CA  GLU X   1      18.389 -12.105  36.729  1.00 54.51           C
ATOM      2  CA  GLN X   2      19.025 -11.510  33.688  1.00 43.98           C
ATOM      3  CA  LEU X   3      17.519  -9.491  31.553  1.00 29.51           C
ATOM      4  CA  THR X   4      17.555 -10.218  28.248  1.00 23.38           C
ATOM      5  CA  GLU X   5      18.610  -8.158  25.548  1.00 23.41           C
ATOM      6  CA  GLU X   6      15.482  -8.326  23.793  1.00 18.74           C
ATOM      7  CA  GLN X   7      13.888  -7.051  26.695  1.00 15.79           C
ATOM      8  CA  ILE X   8      16.126  -4.273  26.490  0.60 16.16           C
ATOM      9  CA  ALA X   9      15.305  -3.925  22.933  1.00 15.86           C
ATOM     10  CA  GLU X  10      11.769  -3.722  23.622  0.44 14.66           C
ATOM     11  CA  PHE X  11      12.237  -0.911  25.828  0.74 12.86           C
ATOM     12  CA  LYS X  12      14.376   0.693  23.392  0.60 10.51           C
ATOM     13  CA  GLU X  13      11.777   0.489  20.840  1.00 11.86           C
ATOM     14  CA  ALA X  14       9.258   2.098  22.933  1.00 11.89           C
ATOM     15  CA  PHE X  15      11.553   4.779  23.866  1.00  8.45           C
ATOM     16  CA  ALA X  16      12.362   5.404  20.374  1.00  9.18           C
ATOM     17  CA  LEU X  17       8.799   5.978  19.584  1.00 11.42           C
ATOM     18  CA  PHE X  18       8.834   8.939  21.768  1.00  8.68           C
ATOM     19  CA  ASP X  19      12.208  10.084  20.855  1.00  7.43           C
ATOM     20  CA  LYS X  20      11.288  10.795  17.377  1.00 12.02           C
ATOM     21  CA  ASP X  21      14.305  12.629  16.403  1.00  9.95           C
ATOM     22  CA  GLY X  22      16.648  10.154  17.854  1.00  9.50           C
ATOM     23  CA  ASP X  23      18.651  12.486  19.811  1.00  8.33           C
ATOM     24  CA  GLY X  24      18.563  10.563  22.903  1.00  7.50           C
ATOM     25  CA  THR X  25      16.217  12.766  24.762  1.00  7.23           C
ATOM     26  CA  ILE X  26      12.506  13.187  24.855  1.00  7.78           C
ATOM     27  CA  THR X  27      11.151  16.642  24.998  1.00  9.03           C
ATOM     28  CA  THR X  28       7.775  17.802  26.060  1.00 11.81           C
ATOM     29  CA  LYS X  29       6.826  18.124  22.506  1.00 14.05           C
ATOM     30  CA  GLU X  30       7.591  14.518  21.978  1.00  9.87           C
ATOM     31  CA  LEU X  31       6.049  13.270  25.068  1.00  9.76           C
ATOM     32  CA  GLY X  32       2.947  15.183  24.279  1.00  9.58           C
ATOM     33  CA  THR X  33       2.815  13.735  20.933  1.00  9.32           C
ATOM     34  CA  VAL X  34       2.581  10.356  22.287  1.00  9.59           C
ATOM     35  CA  MET X  35       0.106  11.211  24.860  0.61  9.67           C
ATOM     36  CA  ARG X  36      -2.052  12.897  22.508  1.00  8.72           C
ATOM     37  CA  SER X  37      -2.065   9.933  20.409  1.00 12.32           C
ATOM     38  CA  LEU X  38      -3.264   8.097  23.264  0.53 15.72           C
ATOM     39  CA  GLY X  39      -6.145  10.288  23.780  1.00 12.21           C
ATOM     40  CA  GLN X  40      -5.002  12.821  26.118  1.00 10.24           C
ATOM     41  CA  ASN X  41      -4.766  16.391  26.312  1.00  7.42           C
ATOM     42  CA  PRO X  42      -2.025  17.381  28.443  0.63  8.37           C
ATOM     43  CA  THR X  43      -1.134  20.907  28.533  1.00  9.95           C
ATOM     44  CA  GLU X  44       2.318  21.915  27.921  1.00 10.91           C
ATOM     45  CA  ALA X  45       2.672  22.893  31.414  1.00 11.63           C
ATOM     46  CA  GLU X  46       1.521  19.613  32.612  1.00  9.34           C
ATOM     47  CA  LEU X  47       3.961  17.937  30.420  1.00  8.88           C
ATOM     48  CA  GLN X  48       6.657  19.980  31.937  1.00  9.62           C
ATOM     49  CA  ASP X  49       5.656  18.956  35.328  1.00 10.37           C
ATOM     50  CA  MET X  50       5.881  15.435  34.185  1.00 10.93           C
ATOM     51  CA  ILE X  51       9.364  15.886  33.124  0.52  9.63           C
ATOM     52  CA  ASN X  52      10.289  17.670  36.206  1.00 10.19           C
ATOM     53  CA  GLU X  53       9.408  14.735  38.281  1.00 17.10           C
ATOM     54  CA  VAL X  54      12.048  12.653  36.748  0.44 15.60           C
ATOM     55  CA  ASP X  55      14.492  15.097  35.478  1.00 15.46           C
ATOM     56  CA  ALA X  56      17.140  14.324  37.879  1.00 13.59           C
ATOM     57  CA  ASP X  57      19.821  16.117  36.118  1.00 12.17           C
ATOM     58  CA  GLY X  58      17.695  19.029  35.449  1.00 16.07           C
ATOM     59  CA  ASN X  59      18.321  19.413  31.846  1.00 15.63           C
ATOM     60  CA  GLY X  60      14.751  19.790  30.936  1.00 11.82           C
ATOM     61  CA  THR X  61      14.417  16.621  28.971  1.00  8.43           C
ATOM     62  CA  ILE X  62      14.032  12.928  29.625  1.00  7.21           C
ATOM     63  CA  ASP X  63      16.842  10.564  28.889  1.00  7.73           C
ATOM     64  CA  PHE X  64      16.691   6.837  28.922  1.00  9.05           C
ATOM     65  CA  PRO X  65      17.038   6.203  32.589  1.00 11.62           C
ATOM     66  CA  GLU X  66      14.602   8.925  33.376  1.00  9.06           C
ATOM     67  CA  PHE X  67      12.227   7.210  31.071  0.59  9.62           C
ATOM     68  CA  LEU X  68      12.668   4.025  32.878  1.00 13.94           C
ATOM     69  CA  SER X  69      11.663   5.872  35.930  0.78 14.51           C
ATOM     70  CA  LEU X  70       8.669   7.048  34.155  0.53 12.64           C
ATOM     71  CA  MET X  71       7.554   3.599  33.384  0.67 14.57           C
ATOM     72  CA  ALA X  72       7.881   2.638  36.872  0.54 17.68           C
ATOM     73  CA  ARG X  73       5.528   5.274  37.903  0.51 16.59           C
ATOM     74  CA  LYS X  74       3.227   5.421  35.157  1.00 22.03           C
ATOM     75  CA  MET X  75       3.529   2.168  33.728  0.60 22.35           C
ATOM     76  CA  LYS X  76       2.384   0.936  36.918  1.00 25.50           C
ATOM     77  CA  GLU X  77       0.079   2.641  39.103  0.58 19.93           C
ATOM     78  CA  GLN X  78      -2.948   2.546  37.184  1.00 18.67           C
ATOM     79  CA  ASP X  79      -3.749  -0.137  34.866  0.31 19.26           C
ATOM     80  CA  SER X  80      -7.010  -1.662  34.915  0.46 21.04           C
ATOM     81  CA  GLU X  81      -8.406  -1.662  31.590  0.56 18.44           C
ATOM     82  CA  GLU X  82      -7.726  -0.341  28.279  1.00 17.69           C
ATOM     83  CA  GLU X  83      -4.235  -0.818  29.061  1.00 21.94           C
ATOM     84  CA  LEU X  84      -4.488  -4.382  29.681  0.51 14.30           C
ATOM     85  CA  ILE X  85      -5.594  -4.140  26.226  1.00 13.46           C
ATOM     86  CA  GLU X  86      -2.286  -2.737  25.460  0.58 16.18           C
ATOM     87  CA  ALA X  87      -0.770  -5.714  26.921  1.00 16.77           C
ATOM     88  CA  PHE X  88      -2.846  -7.874  24.760  1.00 12.77           C
ATOM     89  CA  LYS X  89      -1.720  -5.817  21.913  0.51 11.05           C
ATOM     90  CA  VAL X  90       1.672  -7.091  22.510  0.54 12.30           C
ATOM     91  CA  PHE X  91       0.406 -10.547  22.032  0.61 11.45           C
ATOM     92  CA  ASP X  92      -1.832  -9.744  19.205  1.00 12.43           C
ATOM     93  CA  ARG X  93       0.943  -8.358  17.216  1.00 15.05           C
ATOM     94  CA  ASP X  94      -0.529  -7.551  13.965  1.00 17.81           C
ATOM     95  CA  GLY X  95      -3.545  -6.172  15.518  1.00 21.74           C
ATOM     96  CA  ASN X  96      -6.279  -8.125  14.093  1.00 21.86           C
ATOM     97  CA  GLY X  97      -8.072  -8.827  17.221  1.00 18.47           C
ATOM     98  CA  LEU X  98      -6.997 -12.356  17.421  1.00 13.28           C
ATOM     99  CA  ILE X  99      -4.041 -13.979  18.828  0.90  9.81           C
ATOM    100  CA  SER X 100      -3.075 -16.629  16.497  1.00 10.27           C
ATOM    101  CA  ALA X 101      -1.349 -19.734  17.410  1.00 10.69           C
ATOM    102  CA  ALA X 102       1.811 -18.287  16.100  1.00 11.64           C
ATOM    103  CA  GLU X 103       1.570 -15.148  18.029  1.00  9.38           C
ATOM    104  CA  LEU X 104       0.956 -17.063  21.112  1.00  9.41           C
ATOM    105  CA  ARG X 105       4.001 -18.975  20.371  1.00  9.65           C
ATOM    106  CA  HIS X 106       5.826 -15.787  20.257  0.34 10.82           C
ATOM    107  CA  VAL X 107       4.744 -14.836  23.580  1.00 11.53           C
ATOM    108  CA  MET X 108       5.701 -18.057  25.051  1.00 10.52           C
ATOM    109  CA  THR X 109       9.046 -17.736  23.724  1.00 11.80           C
ATOM    110  CA  ASN X 110       9.338 -14.404  25.113  0.72 10.91           C
ATOM    111  CA  LEU X 111       8.454 -15.693  28.325  1.00 12.32           C
ATOM    112  CA  GLY X 112      11.006 -18.215  28.176  1.00 11.96           C
ATOM    113  CA  GLU X 113       9.134 -21.226  27.531  1.00 10.90           C
ATOM    114  CA  LYS X 114      10.133 -22.710  24.473  0.67 10.41           C
ATOM    115  CA  LEU X 115       7.506 -25.159  24.200  0.58  8.35           C
ATOM    116  CA  THR X 116       6.900 -27.249  21.300  1.00  8.53           C
ATOM    117  CA  ASP X 117       4.709 -26.334  18.526  1.00  8.68           C
ATOM    118  CA  ASP X 118       2.370 -28.999  19.447  0.34  8.53           C
ATOM    119  CA  GLU X 119       2.001 -27.633  22.786  1.00  9.37           C
ATOM    120  CA  VAL X 120       1.192 -24.333  21.404  1.00  9.39           C
ATOM    121  CA  ASP X 121      -1.809 -25.678  19.755  1.00  9.65           C
ATOM    122  CA  GLU X 122      -2.840 -27.375  22.841  1.00 10.75           C
ATOM    123  CA  MET X 123      -2.986 -24.074  24.420  1.00 10.60           C
ATOM    124  CA  ILE X 124      -5.042 -22.616  21.758  0.61 11.16           C
ATOM    125  CA  ARG X 125      -7.630 -25.197  21.863  1.00 11.30           C
ATOM    126  CA  GLU X 126      -7.832 -24.747  25.447  1.00 13.24           C
ATOM    127  CA  ALA X 127      -8.882 -21.234  25.174  1.00 13.38           C
ATOM    128  CA  ASP X 128     -10.617 -21.508  22.005  1.00 11.01           C
ATOM    129  CA  ILE X 129     -14.093 -21.826  22.809  1.00 12.45           C
ATOM    130  CA  ASP X 130     -15.581 -20.493  19.783  1.00 14.06           C
ATOM    131  CA  GLY X 131     -13.801 -22.548  17.487  1.00 14.95           C
ATOM    132  CA  ASP X 132     -12.203 -20.154  15.288  1.00 14.21           C
ATOM    133  CA  GLY X 133      -8.873 -21.381  15.988  1.00 12.69           C
ATOM    134  CA  HIS X 134      -7.843 -18.280  17.637  1.00 10.74           C
ATOM    135  CA  ILE X 135      -8.078 -16.387  20.788  0.71  9.61           C
ATOM    136  CA  ASN X 136      -9.827 -13.158  20.881  1.00 10.65           C
ATOM    137  CA  TYR X 137      -9.501 -10.736  23.608  0.62 11.57           C
ATOM    138  CA  GLU X 138     -12.129 -12.151  25.671  1.00 12.62           C
ATOM    139  CA  GLU X 139     -10.784 -15.554  25.575  1.00 10.88           C
ATOM    140  CA  PHE X 140      -7.605 -14.156  26.578  0.53 10.57           C
ATOM    141  CA  VAL X 141      -8.996 -12.794  29.618  1.00 13.02           C
ATOM    142  CA  ARG X 142     -10.495 -15.975  30.465  0.48 16.92           C
ATOM    143  CA  MET X 143      -7.490 -17.715  29.901  0.73 17.91           C
ATOM    144  CA  MET X 144      -5.956 -15.551  32.294  1.00 23.30           C
ATOM    145  CA  VAL X 145      -8.244 -16.429  34.735  1.00 30.36           C
ATOM    146  CA  SER X 146      -7.845 -19.901  34.594  1.00 49.83           C
END
ATOM      1  CA  GLU X   1      23.155 -10.234  34.815  1.00 54.51           C
ATOM      2  CA  GLN X   2      23.444  -9.530  31.817  1.00 43.98           C
ATOM      3  CA  LEU X   3      21.356  -8.243  29.825  1.00 29.51           C
ATOM      4  CA  THR X   4      21.604  -8.822  26.537  1.00 23.38           C
ATOM      5  CA  GLU X   5      22.095  -6.456  24.035  1.00 23.41           C
ATOM      6  CA  GLU X   6      19.151  -7.124  22.232  1.00 18.74           C
ATOM      7  CA  GLN X   7      17.351  -6.702  25.165  1.00 15.79           C
ATOM      8  CA  ILE X   8      18.906  -3.602  25.496  0.60 16.16           C
ATOM      9  CA  ALA X   9      18.117  -2.802  22.024  1.00 15.86           C
ATOM     10  CA  GLU X  10      14.652  -3.332  22.497  0.44 14.66           C
ATOM     11  CA  PHE X  11      14.496  -1.002  25.172  0.74 12.86           C
ATOM     12  CA  LYS X  12      16.483   1.375  23.311  0.60 10.51           C
ATOM     13  CA  GLU X  13      14.227   1.368  20.445  1.00 11.86           C
ATOM     14  CA  ALA X  14      11.334   2.262  22.425  1.00 11.89           C
ATOM     15  CA  PHE X  15      13.145   4.861  24.225  1.00  8.45           C
ATOM     16  CA  ALA X  16      14.466   6.234  21.086  1.00  9.18           C
ATOM     17  CA  LEU X  17      11.089   6.861  19.717  1.00 11.42           C
ATOM     18  CA  PHE X  18      10.584   9.426  22.329  1.00  8.68           C
ATOM     19  CA  ASP X  19      14.068  10.673  22.430  1.00  7.43           C
ATOM     20  CA  LYS X  20      14.066  12.004  18.962  1.00 12.02           C
ATOM     21  CA  ASP X  21      17.247  13.875  19.125  1.00  9.95           C
ATOM     22  CA  GLY X  22      19.118  11.089  20.725  1.00  9.50           C
ATOM     23  CA  ASP X  23      20.555  12.988  23.530  1.00  8.33           C
ATOM     24  CA  GLY X  24      19.589  10.608  26.164  1.00  7.50           C
ATOM     25  CA  THR X  25      16.845  12.646  27.664  1.00  7.23           C
ATOM     26  CA  ILE X  26      13.269  13.267  26.818  1.00  7.78           C
ATOM     27  CA  THR X  27      12.024  16.748  26.990  1.00  9.03           C
ATOM     28  CA  THR X  28       8.531  17.989  27.185  1.00 11.81           C
ATOM     29  CA  LYS X  29       8.659  18.721  23.534  1.00 14.05           C
ATOM     30  CA  GLU X  30       9.417  15.152  22.851  1.00  9.87           C
ATOM     31  CA  LEU X  31       7.012  13.654  25.235  1.00  9.76           C
ATOM     32  CA  GLY X  32       4.332  15.747  23.779  1.00  9.58           C
ATOM     33  CA  THR X  33       5.178  14.617  20.375  1.00  9.32           C
ATOM     34  CA  VAL X  34       4.434  11.149  21.280  1.00  9.59           C
ATOM     35  CA  MET X  35       1.281  11.922  23.051  0.61  9.67           C
ATOM     36  CA  ARG X  36       0.022  13.892  20.293  1.00  8.72           C
ATOM     37  CA  SER X  37       0.548  11.129  17.989  1.00 12.32           C
ATOM     38  CA  LEU X  38      -1.554   9.120  20.154  0.53 15.72           C
ATOM     39  CA  GLY X  39      -4.415  11.393  20.015  1.00 12.21           C
ATOM     40  CA  GLN X  40      -3.969  13.684  22.789  1.00 10.24           C
ATOM     41  CA  ASN X  41      -3.620  17.206  23.314  1.00  7.42           C
ATOM     42  CA  PRO X  42      -1.636  17.906  26.297  0.63  8.37           C
ATOM     43  CA  THR X  43      -0.753  21.334  27.142  1.00  9.95           C
ATOM     44  CA  GLU X  44       2.750  22.202  27.768  1.00 10.91           C
ATOM     45  CA  ALA X  45       2.043  22.638  31.333  1.00 11.63           C
ATOM     46  CA  GLU X  46       0.508  19.315  31.651  1.00  9.34           C
ATOM     47  CA  LEU X  47       3.466  17.821  30.064  1.00  8.88           C
ATOM     48  CA  GLN X  48       5.633  19.461  32.616  1.00  9.62           C
ATOM     49  CA  ASP X  49       3.614  18.058  35.356  1.00 10.37           C
ATOM     50  CA  MET X  50       4.115  14.729  33.799  1.00 10.93           C
ATOM     51  CA  ILE X  51       7.774  15.067  33.999  0.52  9.63           C
ATOM     52  CA  ASN X  52       7.702  16.316  37.491  1.00 10.19           C
ATOM     53  CA  GLU X  53       6.151  13.171  38.673  1.00 17.10           C
ATOM     54  CA  VAL X  54       9.119  11.200  37.749  0.44 15.60           C
ATOM     55  CA  ASP X  55      11.899  13.648  37.680  1.00 15.46           C
ATOM     56  CA  ALA X  56      13.542  12.495  40.758  1.00 13.59           C
ATOM     57  CA  ASP X  57      16.690  14.313  40.226  1.00 12.17           C
ATOM     58  CA  GLY X  58      14.987  17.374  39.248  1.00 16.07           C
ATOM     59  CA  ASN X  59      16.783  18.150  36.119  1.00 15.63           C
ATOM     60  CA  GLY X  60      13.761  18.875  34.108  1.00 11.82           C
ATOM     61  CA  THR X  61      13.976  15.982  31.717  1.00  8.43           C
ATOM     62  CA  ILE X  62      13.308  12.279  31.727  1.00  7.21           C
ATOM     63  CA  ASP X  63      16.162   9.888  31.517  1.00  7.73           C
ATOM     64  CA  PHE X  64      15.922   6.227  30.959  1.00  9.05           C
ATOM     65  CA  PRO X  65      15.238   5.061  34.460  1.00 11.62           C
ATOM     66  CA  GLU X  66      12.751   7.775  34.945  1.00  9.06           C
ATOM     67  CA  PHE X  67      11.047   6.521  31.854  0.59  9.62           C
ATOM     68  CA  LEU X  68      10.893   3.089  33.238  1.00 13.94           C
ATOM     69  CA  SER X  69       9.221   4.574  36.192  0.78 14.51           C
ATOM     70  CA  LEU X  70       6.814   6.241  33.934  0.53 12.64           C
ATOM     71  CA  MET X  71       5.680   3.004  32.486  0.67 14.57           C
ATOM     72  CA  ALA X  72       5.053   1.697  35.840  0.54 17.68           C
ATOM     73  CA  ARG X  73       2.815   4.536  36.587  0.51 16.59           C
ATOM     74  CA  LYS X  74       1.195   5.195  33.421  1.00 22.03           C
ATOM     75  CA  MET X  75       1.449   2.020  31.718  0.60 22.35           C
ATOM     76  CA  LYS X  76      -0.406   0.640  34.508  1.00 25.50           C
ATOM     77  CA  GLU X  77      -2.906   2.382  36.405  0.58 19.93           C
ATOM     78  CA  GLN X  78      -5.517   2.701  33.944  1.00 18.67           C
ATOM     79  CA  ASP X  79      -6.039   0.183  31.329  0.31 19.26           C
ATOM     80  CA  SER X  80      -9.269  -1.421  30.975  0.46 21.04           C
ATOM     81  CA  GLU X  81     -10.395  -1.631  27.555  0.56 18.44           C
ATOM     82  CA  GLU X  82      -9.456  -0.524  24.256  1.00 17.69           C
ATOM     83  CA  GLU X  83      -6.022  -0.834  25.369  1.00 21.94           C
ATOM     84  CA  LEU X  84      -6.192  -4.321  26.339  0.51 14.30           C
ATOM     85  CA  ILE X  85      -7.149  -4.516  22.805  1.00 13.46           C
ATOM     86  CA  GLU X  86      -3.875  -3.053  22.011  0.58 16.18           C
ATOM     87  CA  ALA X  87      -2.239  -5.655  23.992  1.00 16.77           C
ATOM     88  CA  PHE X  88      -4.100  -8.303  22.163  1.00 12.77           C
ATOM     89  CA  LYS X  89      -3.065  -6.717  18.985  0.51 11.05           C
ATOM     90  CA  VAL X  90       0.433  -7.454  19.907  0.54 12.30           C
ATOM     91  CA  PHE X  91      -0.445 -11.039  20.230  0.61 11.45           C
ATOM     92  CA  ASP X  92      -2.633 -11.236  17.221  1.00 12.43           C
ATOM     93  CA  ARG X  93       0.044 -10.029  14.989  1.00 15.05           C
ATOM     94  CA  ASP X  94      -1.359 -10.278  11.594  1.00 17.81           C
ATOM     95  CA  GLY X  95      -4.623  -9.071  12.712  1.00 21.74           C
ATOM     96  CA  ASN X  96      -6.893 -11.792  11.774  1.00 21.86           C
ATOM     97  CA  GLY X  97      -8.808 -11.879  14.938  1.00 18.47           C
ATOM     98  CA  LEU X  98      -7.230 -14.983  16.215  1.00 13.28           C
ATOM     99  CA  ILE X  99      -4.216 -15.620  18.248  0.90  9.81           C
ATOM    100  CA  SER X 100      -2.728 -18.721  16.936  1.00 10.27           C
ATOM    101  CA  ALA X 101      -0.754 -21.082  18.958  1.00 10.69           C
ATOM    102  CA  ALA X 102       2.280 -19.855  17.213  1.00 11.64           C
ATOM    103  CA  GLU X 103       1.618 -16.249  17.804  1.00  9.38           C
ATOM    104  CA  LEU X 104       1.128 -16.936  21.401  1.00  9.41           C
ATOM    105  CA  ARG X 105       4.410 -18.605  21.371  1.00  9.65           C
ATOM    106  CA  HIS X 106       5.839 -15.493  19.990  0.34 10.82           C
ATOM    107  CA  VAL X 107       4.577 -13.396  22.711  1.00 11.53           C
ATOM    108  CA  MET X 108       5.824 -15.665  25.344  1.00 10.52           C
ATOM    109  CA  THR X 109       9.178 -15.560  23.958  1.00 11.80           C
ATOM    110  CA  ASN X 110       9.112 -11.909  23.845  0.72 10.91           C
ATOM    111  CA  LEU X 111       8.157 -11.800  27.319  1.00 12.32           C
ATOM    112  CA  GLY X 112      10.916 -13.905  28.297  1.00 11.96           C
ATOM    113  CA  GLU X 113       9.313 -17.083  28.957  1.00 10.90           C
ATOM    114  CA  LYS X 114      10.654 -19.597  26.781  0.67 10.41           C
ATOM    115  CA  LEU X 115       8.308 -22.260  27.476  0.58  8.35           C
ATOM    116  CA  THR X 116       8.182 -25.411  25.670  1.00  8.53           C
ATOM    117  CA  ASP X 117       6.134 -25.965  22.725  1.00  8.68           C
ATOM    118  CA  ASP X 118       4.102 -28.359  24.600  0.34  8.53           C
ATOM    119  CA  GLU X 119       3.320 -25.872  27.112  1.00  9.37           C
ATOM    120  CA  VAL X 120       2.210 -23.506  24.519  1.00  9.39           C
ATOM    121  CA  ASP X 121      -0.425 -25.793  23.446  1.00  9.65           C
ATOM    122  CA  GLU X 122      -1.473 -26.371  26.927  1.00 10.75           C
ATOM    123  CA  MET X 123      -2.300 -22.806  27.149  1.00 10.60           C
ATOM    124  CA  ILE X 124      -4.241 -22.733  24.027  0.61 11.16           C
ATOM    125  CA  ARG X 125      -6.389 -25.532  24.958  1.00 11.30           C
ATOM    126  CA  GLU X 126      -7.047 -23.899  28.158  1.00 13.24           C
ATOM    127  CA  ALA X 127      -8.641 -20.925  26.606  1.00 13.38           C
ATOM    128  CA  ASP X 128      -9.976 -22.555  23.617  1.00 11.01           C
ATOM    129  CA  ILE X 129     -13.433 -23.234  24.367  1.00 12.45           C
ATOM    130  CA  ASP X 130     -14.846 -23.240  21.016  1.00 14.06           C
ATOM    131  CA  GLY X 131     -12.520 -25.603  19.560  1.00 14.95           C
ATOM    132  CA  ASP X 132     -11.052 -23.784  16.734  1.00 14.21           C
ATOM    133  CA  GLY X 133      -7.638 -24.192  17.978  1.00 12.69           C
ATOM    134  CA  HIS X 134      -7.256 -20.569  18.483  1.00 10.74           C
ATOM    135  CA  ILE X 135      -8.100 -17.799  20.817  0.71  9.61           C
ATOM    136  CA  ASN X 136     -10.253 -15.033  19.655  1.00 10.65           C
ATOM    137  CA  TYR X 137     -10.699 -11.866  21.504  0.62 11.57           C
ATOM    138  CA  GLU X 138     -13.636 -12.967  23.442  1.00 12.62           C
ATOM    139  CA  GLU X 139     -11.972 -16.027  24.682  1.00 10.88           C
ATOM    140  CA  PHE X 140      -9.186 -13.930  25.797  0.53 10.57           C
ATOM    141  CA  VAL X 141     -11.503 -11.967  27.898  1.00 13.02           C
ATOM    142  CA  ARG X 142     -12.861 -14.949  29.478  0.48 16.92           C
ATOM    143  CA  MET X 143      -9.557 -16.269  30.175  0.73 17.91           C
ATOM    144  CA  MET X 144      -8.919 -13.312  32.140  1.00 23.30           C
ATOM    145  CA  VAL X 145     -11.804 -13.847  34.219  1.00 30.36           C
ATOM    146  CA  SER X 146     -11.059 -17.143  35.272  1.00 49.83           C
END
ATOM      1  CA  GLU X   1      21.678  -6.092  38.261  1.00 54.51           C
ATOM      2  CA  GLN X   2      23.678  -5.038  36.210  1.00 43.98           C
ATOM      3  CA  LEU X   3      23.119  -3.766  33.318  1.00 29.51           C
ATOM      4  CA  THR X   4      25.331  -4.000  30.894  1.00 23.38           C
ATOM      5  CA  GLU X   5      26.691  -1.376  29.103  1.00 23.41           C
ATOM      6  CA  GLU X   6      25.536  -2.404  25.882  1.00 18.74           C
ATOM      7  CA  GLN X   7      22.293  -2.454  27.207  1.00 15.79           C
ATOM      8  CA  ILE X   8      22.782   0.893  28.269  0.60 16.16           C
ATOM      9  CA  ALA X   9      23.896   1.766  24.918  1.00 15.86           C
ATOM     10  CA  GLU X  10      20.919   0.497  23.395  0.44 14.66           C
ATOM     11  CA  PHE X  11      18.846   2.553  25.517  0.74 12.86           C
ATOM     12  CA  LYS X  12      20.899   5.445  24.930  0.60 10.51           C
ATOM     13  CA  GLU X  13      20.421   5.215  21.333  1.00 11.86           C
ATOM     14  CA  ALA X  14      16.806   5.184  21.621  1.00 11.89           C
ATOM     15  CA  PHE X  15      16.822   7.948  24.035  1.00  8.45           C
ATOM     16  CA  ALA X  16      18.908   9.996  21.859  1.00  9.18           C
ATOM     17  CA  LEU X  17      16.449   9.842  19.102  1.00 11.42           C
ATOM     18  CA  PHE X  18      14.075  11.806  21.185  1.00  8.68           C
ATOM     19  CA  ASP X  19      16.599  13.957  22.816  1.00  7.43           C
ATOM     20  CA  LYS X  20      17.475  15.684  19.661  1.00 12.02           C
ATOM     21  CA  ASP X  21      19.600  18.293  21.122  1.00  9.95           C
ATOM     22  CA  GLY X  22      21.545  15.950  23.242  1.00  9.50           C
ATOM     23  CA  ASP X  23      21.187  17.735  26.439  1.00  8.33           C
ATOM     24  CA  GLY X  24      20.280  14.794  28.414  1.00  7.50           C
ATOM     25  CA  THR X  25      16.686  15.688  28.809  1.00  7.23           C
ATOM     26  CA  ILE X  26      13.591  15.313  26.729  1.00  7.78           C
ATOM     27  CA  THR X  27      11.462  18.320  26.424  1.00  9.03           C
ATOM     28  CA  THR X  28       7.887  18.585  25.410  1.00 11.81           C
ATOM     29  CA  LYS X  29       8.952  19.571  21.984  1.00 14.05           C
ATOM     30  CA  GLU X  30      10.821  16.405  21.633  1.00  9.87           C
ATOM     31  CA  LEU X  31       8.301  14.155  23.132  1.00  9.76           C
ATOM     32  CA  GLY X  32       5.720  15.667  20.901  1.00  9.58           C
ATOM     33  CA  THR X  33       7.769  15.102  17.907  1.00  9.32           C
ATOM     34  CA  VAL X  34       7.708  11.483  18.520  1.00  9.59           C
ATOM     35  CA  MET X  35       4.109  11.334  19.212  0.61  9.67           C
ATOM     36  CA  ARG X  36       3.302  13.188  16.166  1.00  8.72           C
ATOM     37  CA  SER X  37       5.127  10.770  14.153  1.00 12.32           C
ATOM     38  CA  LEU X  38       2.967   8.183  15.563  0.53 15.72           C
ATOM     39  CA  GLY X  39      -0.127   9.835  14.487  1.00 12.21           C
ATOM     40  CA  GLN X  40      -1.073  11.926  17.339  1.00 10.24           C
ATOM     41  CA  ASN X  41      -1.719  15.418  18.041  1.00  7.42           C
ATOM     42  CA  PRO X  42      -0.985  16.195  21.523  0.63  8.37           C
ATOM     43  CA  THR X  43      -1.244  19.660  22.563  1.00  9.95           C
ATOM     44  CA  GLU X  44       1.606  21.272  24.233  1.00 10.91           C
ATOM     45  CA  ALA X  45      -0.291  21.425  27.381  1.00 11.63           C
ATOM     46  CA  GLU X  46      -1.002  17.798  27.365  1.00  9.34           C
ATOM     47  CA  LEU X  47       2.564  17.066  26.860  1.00  8.88           C
ATOM     48  CA  GLN X  48       3.386  19.122  29.866  1.00  9.62           C
ATOM     49  CA  ASP X  49       1.016  17.173  31.932  1.00 10.37           C
ATOM     50  CA  MET X  50       2.781  14.117  30.814  1.00 10.93           C
ATOM     51  CA  ILE X  51       6.021  15.408  32.043  0.52  9.63           C
ATOM     52  CA  ASN X  52       4.636  16.642  35.263  1.00 10.19           C
ATOM     53  CA  GLU X  53       3.640  13.214  36.278  1.00 17.10           C
ATOM     54  CA  VAL X  54       7.147  12.078  36.385  0.44 15.60           C
ATOM     55  CA  ASP X  55       9.135  15.150  36.934  1.00 15.46           C
ATOM     56  CA  ALA X  56      10.202  14.371  40.400  1.00 13.59           C
ATOM     57  CA  ASP X  57      12.870  16.927  40.619  1.00 12.17           C
ATOM     58  CA  GLY X  58      10.789  19.537  39.091  1.00 16.07           C
ATOM     59  CA  ASN X  59      13.068  20.608  36.388  1.00 15.63           C
ATOM     60  CA  GLY X  60      10.512  20.604  33.676  1.00 11.82           C
ATOM     61  CA  THR X  61      11.938  17.866  31.535  1.00  8.43           C
ATOM     62  CA  ILE X  62      12.185  14.100  31.508  1.00  7.21           C
ATOM     63  CA  ASP X  63      15.502  12.456  32.010  1.00  7.73           C
ATOM     64  CA  PHE X  64      16.230   8.870  31.465  1.00  9.05           C
ATOM     65  CA  PRO X  65      15.369   7.628  34.900  1.00 11.62           C
ATOM     66  CA  GLU X  66      12.264   9.684  34.894  1.00  9.06           C
ATOM     67  CA  PHE X  67      11.191   7.853  31.831  0.59  9.62           C
ATOM     68  CA  LEU X  68      11.858   4.616  33.462  1.00 13.94           C
ATOM     69  CA  SER X  69       9.777   5.806  36.277  0.78 14.51           C
ATOM     70  CA  LEU X  70       6.975   6.326  33.932  0.53 12.64           C
ATOM     71  CA  MET X  71       6.867   2.719  33.084  0.67 14.57           C
ATOM     72  CA  ALA X  72       6.981   1.901  36.633  0.54 17.68           C
ATOM     73  CA  ARG X  73       3.953   3.912  37.229  0.51 16.59           C
ATOM     74  CA  LYS X  74       1.874   3.517  34.298  1.00 22.03           C
ATOM     75  CA  MET X  75       2.974   0.361  32.948  0.60 22.35           C
ATOM     76  CA  LYS X  76       2.080  -1.069  36.158  1.00 25.50           C
ATOM     77  CA  GLU X  77      -0.505   0.134  38.368  0.58 19.93           C
ATOM     78  CA  GLN X  78      -3.804  -0.439  37.007  1.00 18.67           C
ATOM     79  CA  ASP X  79      -4.677  -3.328  34.906  0.31 19.26           C
ATOM     80  CA  SER X  80      -6.942  -5.823  36.306  0.46 21.04           C
ATOM     81  CA  GLU X  81     -10.006  -6.378  34.403  0.56 18.44           C
ATOM     82  CA  GLU X  82     -11.881  -5.014  31.593  1.00 17.69           C
ATOM     83  CA  GLU X  83      -8.662  -4.118  30.144  1.00 21.94           C
ATOM     84  CA  LEU X  84      -7.226  -7.454  30.178  0.51 14.30           C
ATOM     85  CA  ILE X  85     -10.232  -7.992  28.158  1.00 13.46           C
ATOM     86  CA  GLU X  86      -8.819  -5.596  25.809  0.58 16.18           C
ATOM     87  CA  ALA X  87      -5.760  -7.496  25.672  1.00 16.77           C
ATOM     88  CA  PHE X  88      -7.602 -10.640  24.956  1.00 12.77           C
ATOM     89  CA  LYS X  89      -9.294  -8.957  22.230  0.51 11.05           C
ATOM     90  CA  VAL X  90      -6.060  -8.546  20.629  0.54 12.30           C
ATOM     91  CA  PHE X  91      -5.640 -12.208  20.703  0.61 11.45           C
ATOM     92  CA  ASP X  92      -9.061 -13.132  19.788  1.00 12.43           C
ATOM     93  CA  ARG X  93      -8.873 -11.286  16.682  1.00 15.05           C
ATOM     94  CA  ASP X  94     -11.923 -12.129  14.910  1.00 17.81           C
ATOM     95  CA  GLY X  95     -13.829 -11.869  17.970  1.00 21.74           C
ATOM     96  CA  ASN X  96     -15.392 -15.171  18.135  1.00 21.86           C
ATOM     97  CA  GLY X  97     -14.703 -15.788  21.629  1.00 18.47           C
ATOM     98  CA  LEU X  98     -12.076 -18.179  21.035  1.00 13.28           C
ATOM     99  CA  ILE X  99      -8.558 -17.780  20.471  0.90  9.81           C
ATOM    100  CA  SER X 100      -7.684 -20.295  17.969  1.00 10.27           C
ATOM    101  CA  ALA X 101      -4.438 -21.833  17.751  1.00 10.69           C
ATOM    102  CA  ALA X 102      -3.631 -19.672  14.937  1.00 11.64           C
ATOM    103  CA  GLU X 103      -4.529 -16.528  16.650  1.00  9.38           C
ATOM    104  CA  LEU X 104      -2.393 -17.306  19.440  1.00  9.41           C
ATOM    105  CA  ARG X 105       0.245 -17.865  16.999  1.00  9.65           C
ATOM    106  CA  HIS X 106      -0.261 -14.479  15.845  0.34 10.82           C
ATOM    107  CA  VAL X 107       0.217 -13.000  19.152  1.00 11.53           C
ATOM    108  CA  MET X 108       3.262 -14.745  19.753  1.00 10.52           C
ATOM    109  CA  THR X 109       4.729 -13.593  16.713  1.00 11.80           C
ATOM    110  CA  ASN X 110       3.975 -10.188  17.594  0.72 10.91           C
ATOM    111  CA  LEU X 111       5.580 -10.536  20.710  1.00 12.32           C
ATOM    112  CA  GLY X 112       8.531 -11.684  19.136  1.00 11.96           C
ATOM    113  CA  GLU X 113       8.375 -15.156  19.875  1.00 10.90           C
ATOM    114  CA  LYS X 114       8.355 -16.972  16.784  0.67 10.41           C
ATOM    115  CA  LEU X 115       7.659 -20.211  18.050  0.58  8.35           C
ATOM    116  CA  THR X 116       6.924 -23.119  15.991  1.00  8.53           C
ATOM    117  CA  ASP X 117       3.579 -24.121  14.997  1.00  8.68           C
ATOM    118  CA  ASP X 118       3.767 -27.113  16.959  0.34  8.53           C
ATOM    119  CA  GLU X 119       4.492 -25.158  19.924  1.00  9.37           C
ATOM    120  CA  VAL X 120       1.620 -23.139  19.395  1.00  9.39           C
ATOM    121  CA  ASP X 121      -0.595 -26.056  19.757  1.00  9.65           C
ATOM    122  CA  GLU X 122       1.144 -27.014  22.751  1.00 10.75           C
ATOM    123  CA  MET X 123       0.220 -23.851  24.267  1.00 10.60           C
ATOM    124  CA  ILE X 124      -3.209 -24.230  23.334  0.61 11.16           C
ATOM    125  CA  ARG X 125      -3.591 -27.450  24.886  1.00 11.30           C
ATOM    126  CA  GLU X 126      -2.123 -26.034  27.882  1.00 13.24           C
ATOM    127  CA  ALA X 127      -4.664 -23.597  28.346  1.00 13.38           C
ATOM    128  CA  ASP X 128      -7.278 -25.607  26.878  1.00 11.01           C
ATOM    129  CA  ILE X 129      -8.847 -27.117  29.609  1.00 12.45           C
ATOM    130  CA  ASP X 130     -12.073 -27.805  28.155  1.00 14.06           C
ATOM    131  CA  GLY X 131     -11.064 -29.526  25.239  1.00 14.95           C
ATOM    132  CA  ASP X 132     -12.442 -27.575  22.609  1.00 14.21           C
ATOM    133  CA  GLY X 133      -9.309 -26.892  21.084  1.00 12.69           C
ATOM    134  CA  HIS X 134      -9.448 -23.318  21.764  1.00 10.74           C
ATOM    135  CA  ILE X 135      -8.957 -20.800  24.406  0.71  9.61           C
ATOM    136  CA  ASN X 136     -11.811 -18.899  25.466  1.00 10.65           C
ATOM    137  CA  TYR X 137     -11.665 -15.858  27.549  0.62 11.57           C
ATOM    138  CA  GLU X 138     -11.765 -17.606  30.681  1.00 12.62           C
ATOM    139  CA  GLU X 139      -9.050 -19.849  29.926  1.00 10.88           C
ATOM    140  CA  PHE X 140      -7.143 -16.881  28.982  0.53 10.57           C
ATOM    141  CA  VAL X 141      -7.547 -15.407  32.183  1.00 13.02           C
ATOM    142  CA  ARG X 142      -6.401 -18.431  33.810  0.48 16.92           C
ATOM    143  CA  MET X 143      -3.597 -18.539  31.783  0.73 17.91           C
ATOM    144  CA  MET X 144      -2.769 -15.189  32.828  1.00 23.30           C
ATOM    145  CA  VAL X 145      -2.832 -16.112  36.137  1.00 30.36           C
ATOM    146  CA  SER X 146      -0.623 -18.790  36.093  1.00 49.83           C
END
ATOM      1  CA  GLU X   1      10.266 -12.568  33.899  1.00 54.51           C
ATOM      2  CA  GLN X   2      12.947 -11.774  32.271  1.00 43.98           C
ATOM      3  CA  LEU X   3      13.527  -9.488  29.847  1.00 29.51           C
ATOM      4  CA  THR X   4      16.050  -9.909  27.524  1.00 23.38           C
ATOM      5  CA  GLU X   5      18.815  -7.773  26.875  1.00 23.41           C
ATOM      6  CA  GLU X   6      17.886  -7.093  23.473  1.00 18.74           C
ATOM      7  CA  GLN X   7      14.710  -5.997  24.651  1.00 15.79           C
ATOM      8  CA  ILE X   8      16.477  -3.697  26.797  0.60 16.16           C
ATOM      9  CA  ALA X   9      18.351  -2.591  23.929  1.00 15.86           C
ATOM     10  CA  GLU X  10      15.304  -1.924  22.077  0.44 14.66           C
ATOM     11  CA  PHE X  11      14.060   0.259  24.682  0.74 12.86           C
ATOM     12  CA  LYS X  12      17.229   2.006  24.876  0.60 10.51           C
ATOM     13  CA  GLU X  13      17.054   2.728  21.331  1.00 11.86           C
ATOM     14  CA  ALA X  14      13.728   4.148  21.548  1.00 11.89           C
ATOM     15  CA  PHE X  15      14.639   6.181  24.434  1.00  8.45           C
ATOM     16  CA  ALA X  16      17.575   7.436  22.756  1.00  9.18           C
ATOM     17  CA  LEU X  17      15.526   8.504  19.872  1.00 11.42           C
ATOM     18  CA  PHE X  18      13.797  10.925  22.021  1.00  8.68           C
ATOM     19  CA  ASP X  19      16.747  11.882  24.025  1.00  7.43           C
ATOM     20  CA  LYS X  20      18.476  13.409  21.181  1.00 12.02           C
ATOM     21  CA  ASP X  21      21.172  15.075  22.980  1.00  9.95           C
ATOM     22  CA  GLY X  22      22.065  12.119  24.984  1.00  9.50           C
ATOM     23  CA  ASP X  23      22.001  13.782  28.224  1.00  8.33           C
ATOM     24  CA  GLY X  24      19.837  11.340  29.837  1.00  7.50           C
ATOM     25  CA  THR X  25      16.718  13.392  29.966  1.00  7.23           C
ATOM     26  CA  ILE X  26      13.839  13.976  27.692  1.00  7.78           C
ATOM     27  CA  THR X  27      12.653  17.463  27.470  1.00  9.03           C
ATOM     28  CA  THR X  28       9.416  18.776  26.154  1.00 11.81           C
ATOM     29  CA  LYS X  29      11.248  19.993  23.197  1.00 14.05           C
ATOM     30  CA  GLU X  30      12.433  16.547  22.541  1.00  9.87           C
ATOM     31  CA  LEU X  31       9.267  14.818  23.189  1.00  9.76           C
ATOM     32  CA  GLY X  32       7.501  17.191  20.949  1.00  9.58           C
ATOM     33  CA  THR X  33       9.954  16.616  18.296  1.00  9.32           C
ATOM     34  CA  VAL X  34       9.154  13.086  18.152  1.00  9.59           C
ATOM     35  CA  MET X  35       5.519  13.568  18.283  0.61  9.67           C
ATOM     36  CA  ARG X  36       5.539  15.996  15.637  1.00  8.72           C
ATOM     37  CA  SER X  37       7.337  13.714  13.466  1.00 12.32           C
ATOM     38  CA  LEU X  38       4.660  11.394  13.970  0.53 15.72           C
ATOM     39  CA  GLY X  39       2.050  13.705  12.899  1.00 12.21           C
ATOM     40  CA  GLN X  40       0.892  15.281  15.953  1.00 10.24           C
ATOM     41  CA  ASN X  41       0.521  18.508  17.350  1.00  7.42           C
ATOM     42  CA  PRO X  42       0.835  18.645  20.968  0.63  8.37           C
ATOM     43  CA  THR X  43       0.957  21.918  22.478  1.00  9.95           C
ATOM     44  CA  GLU X  44       3.823  22.830  24.562  1.00 10.91           C
ATOM     45  CA  ALA X  45       1.595  22.943  27.476  1.00 11.63           C
ATOM     46  CA  GLU X  46       0.291  19.545  26.894  1.00  9.34           C
ATOM     47  CA  LEU X  47       3.758  18.225  26.714  1.00  8.88           C
ATOM     48  CA  GLN X  48       4.516  19.843  29.969  1.00  9.62           C
ATOM     49  CA  ASP X  49       1.534  18.329  31.585  1.00 10.37           C
ATOM     50  CA  MET X  50       2.923  14.995  30.628  1.00 10.93           C
ATOM     51  CA  ILE X  51       6.081  15.738  32.408  0.52  9.63           C
ATOM     52  CA  ASN X  52       4.406  17.184  35.378  1.00 10.19           C
ATOM     53  CA  GLU X  53       2.755  13.956  36.152  1.00 17.10           C
ATOM     54  CA  VAL X  54       5.991  12.279  36.831  0.44 15.60           C
ATOM     55  CA  ASP X  55       8.421  14.962  37.584  1.00 15.46           C
ATOM     56  CA  ALA X  56       8.923  14.091  41.116  1.00 13.59           C
ATOM     57  CA  ASP X  57      12.053  15.984  41.556  1.00 12.17           C
ATOM     58  CA  GLY X  58      10.799  18.862  39.717  1.00 16.07           C
ATOM     59  CA  ASN X  59      13.571  19.475  37.359  1.00 15.63           C
ATOM     60  CA  GLY X  60      11.391  19.865  34.388  1.00 11.82           C
ATOM     61  CA  THR X  61      12.517  16.814  32.493  1.00  8.43           C
ATOM     62  CA  ILE X  62      12.013  13.090  32.540  1.00  7.21           C
ATOM     63  CA  ASP X  63      14.854  10.880  33.415  1.00  7.73           C
ATOM     64  CA  PHE X  64      14.907   7.182  33.397  1.00  9.05           C
ATOM     65  CA  PRO X  65      13.470   6.515  36.801  1.00 11.62           C
ATOM     66  CA  GLU X  66      10.793   8.994  36.180  1.00  9.06           C
ATOM     67  CA  PHE X  67       9.912   6.992  33.186  0.59  9.62           C
ATOM     68  CA  LEU X  68       9.769   3.873  35.194  1.00 13.94           C
ATOM     69  CA  SER X  69       7.364   5.632  37.348  0.78 14.51           C
ATOM     70  CA  LEU X  70       5.320   6.363  34.390  0.53 12.64           C
ATOM     71  CA  MET X  71       4.880   2.747  33.679  0.67 14.57           C
ATOM     72  CA  ALA X  72       3.867   2.102  37.100  0.54 17.68           C
ATOM     73  CA  ARG X  73       1.159   4.546  36.777  0.51 16.59           C
ATOM     74  CA  LYS X  74       0.051   4.218  33.372  1.00 22.03           C
ATOM     75  CA  MET X  75       0.986   0.798  32.741  0.60 22.35           C
ATOM     76  CA  LYS X  76      -1.149  -0.116  35.513  1.00 25.50           C
ATOM     77  CA  GLU X  77      -4.111   1.651  36.473  0.58 19.93           C
ATOM     78  CA  GLN X  78      -6.710   1.153  34.027  1.00 18.67           C
ATOM     79  CA  ASP X  79      -7.029  -1.903  32.064  0.31 19.26           C
ATOM     80  CA  SER X  80      -9.344  -4.393  33.243  0.46 21.04           C
ATOM     81  CA  GLU X  81     -11.944  -5.542  30.958  0.56 18.44           C
ATOM     82  CA  GLU X  82     -13.460  -4.885  27.693  1.00 17.69           C
ATOM     83  CA  GLU X  83     -10.156  -3.827  26.637  1.00 21.94           C
ATOM     84  CA  LEU X  84      -8.361  -6.919  27.520  0.51 14.30           C
ATOM     85  CA  ILE X  85     -10.936  -8.167  25.237  1.00 13.46           C
ATOM     86  CA  GLU X  86      -9.521  -6.008  22.638  0.58 16.18           C
ATOM     87  CA  ALA X  87      -6.203  -7.478  23.289  1.00 16.77           C
ATOM     88  CA  PHE X  88      -7.540 -10.927  23.007  1.00 12.77           C
ATOM     89  CA  LYS X  89      -9.069  -9.974  19.800  0.51 11.05           C
ATOM     90  CA  VAL X  90      -5.670  -9.299  18.515  0.54 12.30           C
ATOM     91  CA  PHE X  91      -4.637 -12.727  19.410  0.61 11.45           C
ATOM     92  CA  ASP X  92      -7.696 -14.457  18.268  1.00 12.43           C
ATOM     93  CA  ARG X  93      -7.319 -13.162  14.857  1.00 15.05           C
ATOM     94  CA  ASP X  94      -9.782 -14.955  12.869  1.00 17.81           C
ATOM     95  CA  GLY X  95     -12.282 -14.720  15.581  1.00 21.74           C
ATOM     96  CA  ASN X  96     -13.007 -18.213  16.307  1.00 21.86           C
ATOM     97  CA  GLY X  97     -12.991 -17.884  19.971  1.00 18.47           C
ATOM     98  CA  LEU X  98      -9.782 -19.706  20.384  1.00 13.28           C
ATOM     99  CA  ILE X  99      -6.278 -18.589  20.336  0.90  9.81           C
ATOM    100  CA  SER X 100      -4.325 -21.315  18.783  1.00 10.27           C
ATOM    101  CA  ALA X 101      -0.726 -21.889  19.344  1.00 10.69           C
ATOM    102  CA  ALA X 102      -0.036 -20.608  15.922  1.00 11.64           C
ATOM    103  CA  GLU X 103      -1.989 -17.470  16.382  1.00  9.38           C
ATOM    104  CA  LEU X 104      -0.100 -16.749  19.462  1.00  9.41           C
ATOM    105  CA  ARG X 105       3.002 -17.325  17.466  1.00  9.65           C
ATOM    106  CA  HIS X 106       1.792 -14.808  15.050  0.34 10.82           C
ATOM    107  CA  VAL X 107       1.358 -12.169  17.590  1.00 11.53           C
ATOM    108  CA  MET X 108       4.734 -12.619  18.959  1.00 10.52           C
ATOM    109  CA  THR X 109       6.305 -12.258  15.658  1.00 11.80           C
ATOM    110  CA  ASN X 110       4.469  -9.166  15.052  0.72 10.91           C
ATOM    111  CA  LEU X 111       5.662  -7.795  18.196  1.00 12.32           C
ATOM    112  CA  GLY X 112       9.131  -8.595  17.327  1.00 11.96           C
ATOM    113  CA  GLU X 113       9.872 -11.476  19.419  1.00 10.90           C
ATOM    114  CA  LYS X 114      10.828 -14.307  17.347  0.67 10.41           C
ATOM    115  CA  LEU X 115      10.733 -16.843  19.951  0.58  8.35           C
ATOM    116  CA  THR X 116      11.122 -20.390  19.279  1.00  8.53           C
ATOM    117  CA  ASP X 117       8.314 -22.613  18.580  1.00  8.68           C
ATOM    118  CA  ASP X 118       8.926 -24.498  21.672  0.34  8.53           C
ATOM    119  CA  GLU X 119       8.468 -21.509  23.701  1.00  9.37           C
ATOM    120  CA  VAL X 120       5.206 -20.873  22.088  1.00  9.39           C
ATOM    121  CA  ASP X 121       3.858 -24.080  23.304  1.00  9.65           C
ATOM    122  CA  GLU X 122       5.110 -23.394  26.725  1.00 10.75           C
ATOM    123  CA  MET X 123       2.794 -20.518  26.872  1.00 10.60           C
ATOM    124  CA  ILE X 124      -0.128 -22.445  25.732  0.61 11.16           C
ATOM    125  CA  ARG X 125       0.239 -24.978  28.350  1.00 11.30           C
ATOM    126  CA  GLU X 126       0.381 -22.308  30.870  1.00 13.24           C
ATOM    127  CA  ALA X 127      -3.021 -21.066  30.123  1.00 13.38           C
ATOM    128  CA  ASP X 128      -4.470 -24.225  28.962  1.00 11.01           C
ATOM    129  CA  ILE X 129      -6.337 -25.523  31.790  1.00 12.45           C
ATOM    130  CA  ASP X 130      -8.898 -27.412  29.985  1.00 14.06           C
ATOM    131  CA  GLY X 131      -6.609 -29.232  27.793  1.00 14.95           C
ATOM    132  CA  ASP X 132      -7.845 -28.529  24.441  1.00 14.21           C
ATOM    133  CA  GLY X 133      -4.628 -27.144  23.327  1.00 12.69           C
ATOM    134  CA  HIS X 134      -6.043 -23.735  22.996  1.00 10.74           C
ATOM    135  CA  ILE X 135      -6.949 -20.686  24.944  0.71  9.61           C
ATOM    136  CA  ASN X 136     -10.494 -19.565  24.886  1.00 10.65           C
ATOM    137  CA  TYR X 137     -11.667 -16.339  26.288  0.62 11.57           C
ATOM    138  CA  GLU X 138     -12.392 -17.647  29.677  1.00 12.62           C
ATOM    139  CA  GLU X 139      -8.994 -19.094  30.134  1.00 10.88           C
ATOM    140  CA  PHE X 140      -7.565 -15.839  29.156  0.53 10.57           C
ATOM    141  CA  VAL X 141      -9.428 -14.169  31.908  1.00 13.02           C
ATOM    142  CA  ARG X 142      -8.189 -16.527  34.452  0.48 16.92           C
ATOM    143  CA  MET X 143      -4.714 -16.061  33.373  0.73 17.91           C
ATOM    144  CA  MET X 144      -5.052 -12.473  34.047  1.00 23.30           C
ATOM    145  CA  VAL X 145      -6.129 -13.057  37.469  1.00 30.36           C
ATOM    146  CA  SER X 146      -3.424 -15.106  38.573  1.00 49.83           C
END
ATOM      1  CA  GLU X   1       6.916  -4.964  42.382  1.00 54.51           C
ATOM      2  CA  GLN X   2       7.895  -6.484  39.711  1.00 43.98           C
ATOM      3  CA  LEU X   3       7.571  -5.737  36.562  1.00 29.51           C
ATOM      4  CA  THR X   4       7.801  -8.266  34.128  1.00 23.38           C
ATOM      5  CA  GLU X   5      10.085  -8.407  31.460  1.00 23.41           C
ATOM      6  CA  GLU X   6       7.689  -8.268  28.838  1.00 18.74           C
ATOM      7  CA  GLN X   7       6.396  -5.324  30.436  1.00 15.79           C
ATOM      8  CA  ILE X   8       9.679  -3.971  30.374  0.60 16.16           C
ATOM      9  CA  ALA X   9       9.989  -4.875  26.781  1.00 15.86           C
ATOM     10  CA  GLU X  10       6.970  -3.077  26.000  0.44 14.66           C
ATOM     11  CA  PHE X  11       8.160  -0.055  27.684  0.74 12.86           C
ATOM     12  CA  LYS X  12      11.377  -0.270  25.957  0.60 10.51           C
ATOM     13  CA  GLU X  13       9.794  -0.249  22.648  1.00 11.86           C
ATOM     14  CA  ALA X  14       7.807   2.716  23.460  1.00 11.89           C
ATOM     15  CA  PHE X  15      10.635   4.544  24.914  1.00  8.45           C
ATOM     16  CA  ALA X  16      12.718   3.821  21.937  1.00  9.18           C
ATOM     17  CA  LEU X  17      10.199   5.314  19.674  1.00 11.42           C
ATOM     18  CA  PHE X  18      10.711   8.585  21.379  1.00  8.68           C
ATOM     19  CA  ASP X  19      14.355   8.283  21.831  1.00  7.43           C
ATOM     20  CA  LYS X  20      15.070   8.308  18.186  1.00 12.02           C
ATOM     21  CA  ASP X  21      18.696   8.900  18.328  1.00  9.95           C
ATOM     22  CA  GLY X  22      19.260   6.287  20.875  1.00  9.50           C
ATOM     23  CA  ASP X  23      21.160   8.364  23.259  1.00  8.33           C
ATOM     24  CA  GLY X  24      19.355   7.266  26.279  1.00  7.50           C
ATOM     25  CA  THR X  25      17.408  10.376  26.934  1.00  7.23           C
ATOM     26  CA  ILE X  26      14.256  11.864  25.617  1.00  7.78           C
ATOM     27  CA  THR X  27      14.319  15.543  25.116  1.00  9.03           C
ATOM     28  CA  THR X  28      11.473  17.882  24.473  1.00 11.81           C
ATOM     29  CA  LYS X  29      12.431  17.940  20.867  1.00 14.05           C
ATOM     30  CA  GLU X  30      11.923  14.243  20.651  1.00  9.87           C
ATOM     31  CA  LEU X  31       8.764  14.086  22.609  1.00  9.76           C
ATOM     32  CA  GLY X  32       7.350  16.808  20.474  1.00  9.58           C
ATOM     33  CA  THR X  33       8.276  15.056  17.338  1.00  9.32           C
ATOM     34  CA  VAL X  34       6.205  12.136  18.206  1.00  9.59           C
ATOM     35  CA  MET X  35       3.269  14.132  19.270  0.61  9.67           C
ATOM     36  CA  ARG X  36       3.331  16.137  16.228  1.00  8.72           C
ATOM     37  CA  SER X  37       3.303  13.133  14.130  1.00 12.32           C
ATOM     38  CA  LEU X  38       0.244  12.169  15.838  0.53 15.72           C
ATOM     39  CA  GLY X  39      -1.513  15.281  15.038  1.00 12.21           C
ATOM     40  CA  GLN X  40      -0.921  17.453  17.942  1.00 10.24           C
ATOM     41  CA  ASN X  41       0.471  20.701  18.652  1.00  7.42           C
ATOM     42  CA  PRO X  42       1.979  20.749  21.979  0.63  8.37           C
ATOM     43  CA  THR X  43       3.817  23.784  22.915  1.00  9.95           C
ATOM     44  CA  GLU X  44       7.314  23.602  24.073  1.00 10.91           C
ATOM     45  CA  ALA X  45       6.229  24.646  27.444  1.00 11.63           C
ATOM     46  CA  GLU X  46       3.713  21.957  27.734  1.00  9.34           C
ATOM     47  CA  LEU X  47       6.249  19.455  26.783  1.00  8.88           C
ATOM     48  CA  GLN X  48       8.546  20.729  29.444  1.00  9.62           C
ATOM     49  CA  ASP X  49       5.933  20.415  32.063  1.00 10.37           C
ATOM     50  CA  MET X  50       5.529  16.862  31.018  1.00 10.93           C
ATOM     51  CA  ILE X  51       9.104  16.195  31.710  0.52  9.63           C
ATOM     52  CA  ASN X  52       9.109  18.131  34.877  1.00 10.19           C
ATOM     53  CA  GLU X  53       6.703  15.789  36.477  1.00 17.10           C
ATOM     54  CA  VAL X  54       9.157  13.020  36.370  0.44 15.60           C
ATOM     55  CA  ASP X  55      12.465  14.685  36.194  1.00 15.46           C
ATOM     56  CA  ALA X  56      13.583  13.756  39.582  1.00 13.59           C
ATOM     57  CA  ASP X  57      17.174  14.546  39.123  1.00 12.17           C
ATOM     58  CA  GLY X  58      16.494  17.715  37.425  1.00 16.07           C
ATOM     59  CA  ASN X  59      18.501  17.279  34.344  1.00 15.63           C
ATOM     60  CA  GLY X  60      15.851  18.413  32.003  1.00 11.82           C
ATOM     61  CA  THR X  61      15.392  15.174  30.140  1.00  8.43           C
ATOM     62  CA  ILE X  62      13.784  11.797  30.633  1.00  7.21           C
ATOM     63  CA  ASP X  63      16.010   8.844  31.220  1.00  7.73           C
ATOM     64  CA  PHE X  64      14.966   5.295  31.574  1.00  9.05           C
ATOM     65  CA  PRO X  65      14.032   5.281  35.226  1.00 11.62           C
ATOM     66  CA  GLU X  66      12.149   8.480  34.882  1.00  9.06           C
ATOM     67  CA  PHE X  67      10.216   6.845  32.127  0.59  9.62           C
ATOM     68  CA  LEU X  68       9.479   3.948  34.304  1.00 13.94           C
ATOM     69  CA  SER X  69       7.991   6.374  36.702  0.78 14.51           C
ATOM     70  CA  LEU X  70       5.728   7.481  33.995  0.53 12.64           C
ATOM     71  CA  MET X  71       4.615   3.981  33.479  0.67 14.57           C
ATOM     72  CA  ALA X  72       3.823   3.632  37.048  0.54 17.68           C
ATOM     73  CA  ARG X  73       1.315   6.343  36.757  0.51 16.59           C
ATOM     74  CA  LYS X  74      -0.037   5.617  33.467  1.00 22.03           C
ATOM     75  CA  MET X  75       0.741   2.094  33.084  0.60 22.35           C
ATOM     76  CA  LYS X  76      -1.275   1.594  36.094  1.00 25.50           C
ATOM     77  CA  GLU X  77      -4.323   3.400  36.927  0.58 19.93           C
ATOM     78  CA  GLN X  78      -6.725   1.991  34.628  1.00 18.67           C
ATOM     79  CA  ASP X  79      -6.482  -1.507  33.437  0.31 19.26           C
ATOM     80  CA  SER X  80      -7.981  -4.173  35.359  0.46 21.04           C
ATOM     81  CA  GLU X  81     -10.713  -6.104  33.832  0.56 18.44           C
ATOM     82  CA  GLU X  82     -12.904  -6.122  30.924  1.00 17.69           C
ATOM     83  CA  GLU X  83     -10.090  -4.676  29.142  1.00 21.94           C
ATOM     84  CA  LEU X  84      -7.770  -7.385  29.743  0.51 14.30           C
ATOM     85  CA  ILE X  85     -10.508  -9.191  28.087  1.00 13.46           C
ATOM     86  CA  GLU X  86      -9.954  -6.946  25.273  0.58 16.18           C
ATOM     87  CA  ALA X  87      -6.449  -7.867  25.225  1.00 16.77           C
ATOM     88  CA  PHE X  88      -7.309 -11.479  25.044  1.00 12.77           C
ATOM     89  CA  LYS X  89      -9.635 -10.736  22.318  0.51 11.05           C
ATOM     90  CA  VAL X  90      -6.778  -9.432  20.407  0.54 12.30           C
ATOM     91  CA  PHE X  91      -5.111 -12.687  20.699  0.61 11.45           C
ATOM     92  CA  ASP X  92      -8.121 -14.814  20.095  1.00 12.43           C
ATOM     93  CA  ARG X  93      -8.784 -13.114  16.929  1.00 15.05           C
ATOM     94  CA  ASP X  94     -11.398 -15.113  15.291  1.00 17.81           C
ATOM     95  CA  GLY X  95     -13.154 -15.677  18.404  1.00 21.74           C
ATOM     96  CA  ASN X  96     -13.205 -19.312  18.633  1.00 21.86           C
ATOM     97  CA  GLY X  97     -12.209 -19.487  22.122  1.00 18.47           C
ATOM     98  CA  LEU X  98      -8.789 -20.560  21.468  1.00 13.28           C
ATOM     99  CA  ILE X  99      -5.669 -18.737  20.753  0.90  9.81           C
ATOM    100  CA  SER X 100      -3.821 -20.759  18.377  1.00 10.27           C
ATOM    101  CA  ALA X 101      -0.183 -20.604  18.037  1.00 10.69           C
ATOM    102  CA  ALA X 102      -0.646 -18.898  14.850  1.00 11.64           C
ATOM    103  CA  GLU X 103      -2.888 -16.365  16.207  1.00  9.38           C
ATOM    104  CA  LEU X 104      -0.399 -15.547  18.830  1.00  9.41           C
ATOM    105  CA  ARG X 105       2.114 -15.154  16.198  1.00  9.65           C
ATOM    106  CA  HIS X 106      -0.092 -12.713  14.630  0.34 10.82           C
ATOM    107  CA  VAL X 107      -0.317 -10.589  17.638  1.00 11.53           C
ATOM    108  CA  MET X 108       3.336 -10.419  18.196  1.00 10.52           C
ATOM    109  CA  THR X 109       3.845  -9.261  14.801  1.00 11.80           C
ATOM    110  CA  ASN X 110       1.429  -6.601  15.221  0.72 10.91           C
ATOM    111  CA  LEU X 111       3.166  -5.406  18.212  1.00 12.32           C
ATOM    112  CA  GLY X 112       6.340  -5.172  16.472  1.00 11.96           C
ATOM    113  CA  GLU X 113       8.038  -8.031  17.778  1.00 10.90           C
ATOM    114  CA  LYS X 114       8.904 -10.248  15.085  0.67 10.41           C
ATOM    115  CA  LEU X 115       9.918 -13.039  17.079  0.58  8.35           C
ATOM    116  CA  THR X 116      10.699 -16.341  15.729  1.00  8.53           C
ATOM    117  CA  ASP X 117       8.219 -19.086  15.304  1.00  8.68           C
ATOM    118  CA  ASP X 118       9.951 -21.070  17.752  0.34  8.53           C
ATOM    119  CA  GLU X 119       9.564 -18.522  20.280  1.00  9.37           C
ATOM    120  CA  VAL X 120       5.953 -18.462  19.589  1.00  9.39           C
ATOM    121  CA  ASP X 121       5.566 -21.974  20.473  1.00  9.65           C
ATOM    122  CA  GLU X 122       7.523 -21.382  23.509  1.00 10.75           C
ATOM    123  CA  MET X 123       4.876 -19.208  24.611  1.00 10.60           C
ATOM    124  CA  ILE X 124       2.141 -21.588  23.819  0.61 11.16           C
ATOM    125  CA  ARG X 125       3.547 -24.334  25.672  1.00 11.30           C
ATOM    126  CA  GLU X 126       4.010 -22.093  28.466  1.00 13.24           C
ATOM    127  CA  ALA X 127       0.417 -21.507  28.848  1.00 13.38           C
ATOM    128  CA  ASP X 128      -0.875 -24.705  27.591  1.00 11.01           C
ATOM    129  CA  ILE X 129      -1.475 -26.723  30.429  1.00 12.45           C
ATOM    130  CA  ASP X 130      -4.118 -28.929  29.119  1.00 14.06           C
ATOM    131  CA  GLY X 131      -2.453 -29.972  26.146  1.00 14.95           C
ATOM    132  CA  ASP X 132      -4.645 -29.014  23.455  1.00 14.21           C
ATOM    133  CA  GLY X 133      -2.085 -26.986  21.852  1.00 12.69           C
ATOM    134  CA  HIS X 134      -3.910 -23.900  22.354  1.00 10.74           C
ATOM    135  CA  ILE X 135      -4.716 -21.335  24.858  0.71  9.61           C
ATOM    136  CA  ASN X 136      -8.209 -21.051  25.899  1.00 10.65           C
ATOM    137  CA  TYR X 137      -9.439 -18.221  27.860  0.62 11.57           C
ATOM    138  CA  GLU X 138      -8.934 -19.784  31.067  1.00 12.62           C
ATOM    139  CA  GLU X 139      -5.435 -20.508  30.408  1.00 10.88           C
ATOM    140  CA  PHE X 140      -4.984 -17.015  29.564  0.53 10.57           C
ATOM    141  CA  VAL X 141      -6.112 -15.948  32.828  1.00 13.02           C
ATOM    142  CA  ARG X 142      -3.860 -18.181  34.466  0.48 16.92           C
ATOM    143  CA  MET X 143      -1.132 -16.998  32.573  0.73 17.91           C
ATOM    144  CA  MET X 144      -1.709 -13.661  33.850  1.00 23.30           C
ATOM    145  CA  VAL X 145      -1.401 -14.711  37.179  1.00 30.36           C
ATOM    146  CA  SER X 146       1.691 -16.205  36.973  1.00 49.83           C
END
ATOM      1  CA  GLU X   1      15.681  -5.834  44.399  1.00 54.51           C
ATOM      2  CA  GLN X   2      17.026  -7.042  41.799  1.00 43.98           C
ATOM      3  CA  LEU X   3      16.054  -6.894  38.758  1.00 29.51           C
ATOM      4  CA  THR X   4      16.875  -9.343  36.519  1.00 23.38           C
ATOM      5  CA  GLU X   5      18.490  -8.929  33.453  1.00 23.41           C
ATOM      6  CA  GLU X   6      15.801 -10.178  31.535  1.00 18.74           C
ATOM      7  CA  GLN X   7      13.663  -7.779  33.109  1.00 15.79           C
ATOM      8  CA  ILE X   8      15.944  -5.252  32.058  0.60 16.16           C
ATOM      9  CA  ALA X   9      15.867  -6.599  28.676  1.00 15.86           C
ATOM     10  CA  GLU X  10      12.252  -6.364  28.593  0.44 14.66           C
ATOM     11  CA  PHE X  11      12.310  -2.823  29.495  0.74 12.86           C
ATOM     12  CA  LYS X  12      14.816  -2.152  26.912  0.60 10.51           C
ATOM     13  CA  GLU X  13      12.678  -3.640  24.319  1.00 11.86           C
ATOM     14  CA  ALA X  14       9.775  -1.581  25.312  1.00 11.89           C
ATOM     15  CA  PHE X  15      11.746   1.552  25.385  1.00  8.45           C
ATOM     16  CA  ALA X  16      13.074   0.895  21.981  1.00  9.18           C
ATOM     17  CA  LEU X  17       9.626   0.532  20.603  1.00 11.42           C
ATOM     18  CA  PHE X  18       8.964   4.103  21.489  1.00  8.68           C
ATOM     19  CA  ASP X  19      12.335   5.413  20.567  1.00  7.43           C
ATOM     20  CA  LYS X  20      11.900   4.693  16.920  1.00 12.02           C
ATOM     21  CA  ASP X  21      14.748   6.663  15.622  1.00  9.95           C
ATOM     22  CA  GLY X  22      17.155   5.322  18.134  1.00  9.50           C
ATOM     23  CA  ASP X  23      18.469   8.558  19.349  1.00  8.33           C
ATOM     24  CA  GLY X  24      18.255   7.748  22.951  1.00  7.50           C
ATOM     25  CA  THR X  25      15.328   9.927  23.769  1.00  7.23           C
ATOM     26  CA  ILE X  26      11.602   9.652  23.450  1.00  7.78           C
ATOM     27  CA  THR X  27       9.778  12.712  22.377  1.00  9.03           C
ATOM     28  CA  THR X  28       6.132  13.544  22.595  1.00 11.81           C
ATOM     29  CA  LYS X  29       5.793  12.682  18.973  1.00 14.05           C
ATOM     30  CA  GLU X  30       7.045   9.222  19.650  1.00  9.87           C
ATOM     31  CA  LEU X  31       5.122   8.615  22.782  1.00  9.76           C
ATOM     32  CA  GLY X  32       2.021   9.732  20.997  1.00  9.58           C
ATOM     33  CA  THR X  33       2.710   7.436  18.135  1.00  9.32           C
ATOM     34  CA  VAL X  34       2.523   4.453  20.366  1.00  9.59           C
ATOM     35  CA  MET X  35      -0.559   5.543  22.135  0.61  9.67           C
ATOM     36  CA  ARG X  36      -2.322   6.227  18.978  1.00  8.72           C
ATOM     37  CA  SER X  37      -1.593   2.802  17.722  1.00 12.32           C
ATOM     38  CA  LEU X  38      -3.247   1.508  20.738  0.53 15.72           C
ATOM     39  CA  GLY X  39      -6.357   3.363  20.122  1.00 12.21           C
ATOM     40  CA  GLN X  40      -5.966   6.536  22.024  1.00 10.24           C
ATOM     41  CA  ASN X  41      -6.055  10.132  21.435  1.00  7.42           C
ATOM     42  CA  PRO X  42      -3.853  12.010  23.685  0.63  8.37           C
ATOM     43  CA  THR X  43      -3.482  15.610  23.085  1.00  9.95           C
ATOM     44  CA  GLU X  44      -0.115  17.012  22.615  1.00 10.91           C
ATOM     45  CA  ALA X  45      -0.443  18.839  25.795  1.00 11.63           C
ATOM     46  CA  GLU X  46      -1.302  15.784  27.681  1.00  9.34           C
ATOM     47  CA  LEU X  47       1.691  14.085  26.314  1.00  8.88           C
ATOM     48  CA  GLN X  48       3.811  16.925  27.460  1.00  9.62           C
ATOM     49  CA  ASP X  49       2.477  16.681  30.911  1.00 10.37           C
ATOM     50  CA  MET X  50       3.498  13.098  30.866  1.00 10.93           C
ATOM     51  CA  ILE X  51       7.002  14.010  30.084  0.52  9.63           C
ATOM     52  CA  ASN X  52       7.104  16.747  32.584  1.00 10.19           C
ATOM     53  CA  GLU X  53       6.485  14.365  35.374  1.00 17.10           C
ATOM     54  CA  VAL X  54       9.715  12.612  34.830  0.44 15.60           C
ATOM     55  CA  ASP X  55      11.851  15.077  33.077  1.00 15.46           C
ATOM     56  CA  ALA X  56      14.198  15.630  35.858  1.00 13.59           C
ATOM     57  CA  ASP X  57      16.816  17.305  33.845  1.00 12.17           C
ATOM     58  CA  GLY X  58      14.390  19.392  32.048  1.00 16.07           C
ATOM     59  CA  ASN X  59      15.407  18.743  28.556  1.00 15.63           C
ATOM     60  CA  GLY X  60      11.987  18.093  27.241  1.00 11.82           C
ATOM     61  CA  THR X  61      12.452  14.458  26.408  1.00  8.43           C
ATOM     62  CA  ILE X  62      12.608  11.140  28.206  1.00  7.21           C
ATOM     63  CA  ASP X  63      15.901   9.358  28.457  1.00  7.73           C
ATOM     64  CA  PHE X  64      16.432   5.849  29.651  1.00  9.05           C
ATOM     65  CA  PRO X  65      16.587   6.400  33.383  1.00 11.62           C
ATOM     66  CA  GLU X  66      13.689   8.773  33.205  1.00  9.06           C
ATOM     67  CA  PHE X  67      11.769   6.051  31.467  0.59  9.62           C
ATOM     68  CA  LEU X  68      12.555   3.629  34.184  1.00 13.94           C
ATOM     69  CA  SER X  69      11.097   6.105  36.565  0.78 14.51           C
ATOM     70  CA  LEU X  70       8.076   6.301  34.403  0.53 12.64           C
ATOM     71  CA  MET X  71       7.472   2.621  34.597  0.67 14.57           C
ATOM     72  CA  ALA X  72       7.688   2.705  38.273  0.54 17.68           C
ATOM     73  CA  ARG X  73       4.981   5.245  38.436  0.51 16.59           C
ATOM     74  CA  LYS X  74       2.753   4.496  35.643  1.00 22.03           C
ATOM     75  CA  MET X  75       3.394   1.001  34.922  0.60 22.35           C
ATOM     76  CA  LYS X  76       2.380   0.358  38.370  1.00 25.50           C
ATOM     77  CA  GLU X  77      -0.063   2.246  40.295  0.58 19.93           C
ATOM     78  CA  GLN X  78      -3.266   1.659  38.675  1.00 18.67           C
ATOM     79  CA  ASP X  79      -3.985  -1.413  36.758  0.31 19.26           C
ATOM     80  CA  SER X  80      -5.675  -4.184  38.345  0.46 21.04           C
ATOM     81  CA  GLU X  81      -8.867  -5.198  36.827  0.56 18.44           C
ATOM     82  CA  GLU X  82     -11.384  -4.165  34.350  1.00 17.69           C
ATOM     83  CA  GLU X  83      -8.636  -2.516  32.574  1.00 21.94           C
ATOM     84  CA  LEU X  84      -6.436  -5.381  32.100  0.51 14.30           C
ATOM     85  CA  ILE X  85      -9.535  -6.555  30.466  1.00 13.46           C
ATOM     86  CA  GLU X  86      -9.268  -3.671  28.191  0.58 16.18           C
ATOM     87  CA  ALA X  87      -5.804  -4.594  27.370  1.00 16.77           C
ATOM     88  CA  PHE X  88      -6.803  -8.076  26.542  1.00 12.77           C
ATOM     89  CA  LYS X  89      -9.524  -6.763  24.405  0.51 11.05           C
ATOM     90  CA  VAL X  90      -6.938  -5.162  22.266  0.54 12.30           C
ATOM     91  CA  PHE X  91      -5.326  -8.454  21.743  0.61 11.45           C
ATOM     92  CA  ASP X  92      -8.442 -10.462  21.393  1.00 12.43           C
ATOM     93  CA  ARG X  93      -9.659  -8.395  18.586  1.00 15.05           C
ATOM     94  CA  ASP X  94     -12.572 -10.265  17.405  1.00 17.81           C
ATOM     95  CA  GLY X  95     -13.632 -11.084  20.833  1.00 21.74           C
ATOM     96  CA  ASN X  96     -13.753 -14.750  20.919  1.00 21.86           C
ATOM     97  CA  GLY X  97     -12.053 -15.262  24.133  1.00 18.47           C
ATOM     98  CA  LEU X  98      -8.860 -16.380  22.640  1.00 13.28           C
ATOM     99  CA  ILE X  99      -5.903 -14.559  21.398  0.90  9.81           C
ATOM    100  CA  SER X 100      -4.726 -16.415  18.420  1.00 10.27           C
ATOM    101  CA  ALA X 101      -1.258 -16.430  17.171  1.00 10.69           C
ATOM    102  CA  ALA X 102      -2.294 -14.153  14.397  1.00 11.64           C
ATOM    103  CA  GLU X 103      -3.955 -11.668  16.628  1.00  9.38           C
ATOM    104  CA  LEU X 104      -0.890 -11.480  18.716  1.00  9.41           C
ATOM    105  CA  ARG X 105       1.007 -10.776  15.572  1.00  9.65           C
ATOM    106  CA  HIS X 106      -1.275  -7.901  14.938  0.34 10.82           C
ATOM    107  CA  VAL X 107      -0.573  -6.326  18.245  1.00 11.53           C
ATOM    108  CA  MET X 108       3.122  -6.562  17.812  1.00 10.52           C
ATOM    109  CA  THR X 109       2.959  -4.779  14.549  1.00 11.80           C
ATOM    110  CA  ASN X 110       1.020  -2.017  16.089  0.72 10.91           C
ATOM    111  CA  LEU X 111       3.593  -1.657  18.734  1.00 12.32           C
ATOM    112  CA  GLY X 112       6.312  -1.348  16.232  1.00 11.96           C
ATOM    113  CA  GLU X 113       7.950  -4.651  16.399  1.00 10.90           C
ATOM    114  CA  LYS X 114       7.776  -6.453  13.217  0.67 10.41           C
ATOM    115  CA  LEU X 115       9.030  -9.616  14.488  0.58  8.35           C
ATOM    116  CA  THR X 116       9.167 -12.729  12.533  1.00  8.53           C
ATOM    117  CA  ASP X 117       6.464 -15.265  12.432  1.00  8.68           C
ATOM    118  CA  ASP X 118       8.541 -17.697  14.229  0.34  8.53           C
ATOM    119  CA  GLU X 119       8.943 -15.383  17.042  1.00  9.37           C
ATOM    120  CA  VAL X 120       5.288 -14.966  17.291  1.00  9.39           C
ATOM    121  CA  ASP X 121       4.811 -18.606  17.951  1.00  9.65           C
ATOM    122  CA  GLU X 122       7.457 -18.543  20.528  1.00 10.75           C
ATOM    123  CA  MET X 123       5.379 -16.172  22.454  1.00 10.60           C
ATOM    124  CA  ILE X 124       2.320 -18.244  22.202  0.61 11.16           C
ATOM    125  CA  ARG X 125       3.873 -21.321  23.499  1.00 11.30           C
ATOM    126  CA  GLU X 126       5.139 -19.407  26.360  1.00 13.24           C
ATOM    127  CA  ALA X 127       1.764 -18.525  27.595  1.00 13.38           C
ATOM    128  CA  ASP X 128       0.037 -21.531  26.365  1.00 11.01           C
ATOM    129  CA  ILE X 129      -0.190 -23.796  29.173  1.00 12.45           C
ATOM    130  CA  ASP X 130      -3.138 -25.766  28.232  1.00 14.06           C
ATOM    131  CA  GLY X 131      -2.074 -26.618  24.882  1.00 14.95           C
ATOM    132  CA  ASP X 132      -4.744 -25.313  22.754  1.00 14.21           C
ATOM    133  CA  GLY X 133      -2.507 -23.135  20.832  1.00 12.69           C
ATOM    134  CA  HIS X 134      -4.091 -20.052  22.081  1.00 10.74           C
ATOM    135  CA  ILE X 135      -4.168 -17.714  24.974  0.71  9.61           C
ATOM    136  CA  ASN X 136      -7.319 -17.296  26.852  1.00 10.65           C
ATOM    137  CA  TYR X 137      -7.838 -14.656  29.370  0.62 11.57           C
ATOM    138  CA  GLU X 138      -6.648 -16.629  32.199  1.00 12.62           C
ATOM    139  CA  GLU X 139      -3.452 -17.462  30.601  1.00 10.88           C
ATOM    140  CA  PHE X 140      -3.027 -13.940  29.925  0.53 10.57           C
ATOM    141  CA  VAL X 141      -3.234 -13.142  33.456  1.00 13.02           C
ATOM    142  CA  ARG X 142      -0.750 -15.632  34.309  0.48 16.92           C
ATOM    143  CA  MET X 143       1.518 -14.437  31.864  0.73 17.91           C
ATOM    144  CA  MET X 144       1.397 -11.240  33.481  1.00 23.30           C
ATOM    145  CA  VAL X 145       2.408 -12.636  36.559  1.00 30.36           C
ATOM    146  CA  SER X 146       5.337 -14.256  35.517  1.00 49.83           C
END
ATOM      1  CA  GLU X   1      19.394  -4.561  43.804  1.00 54.51           C
ATOM      2  CA  GLN X   2      20.367  -5.528  40.998  1.00 43.98           C
ATOM      3  CA  LEU X   3      18.922  -5.378  38.124  1.00 29.51           C
ATOM      4  CA  THR X   4      19.550  -7.693  35.712  1.00 23.38           C
ATOM      5  CA  GLU X   5      20.611  -7.156  32.408  1.00 23.41           C
ATOM      6  CA  GLU X   6      17.818  -8.644  30.889  1.00 18.74           C
ATOM      7  CA  GLN X   7      15.820  -6.440  32.790  1.00 15.79           C
ATOM      8  CA  ILE X   8      17.669  -3.792  31.367  0.60 16.16           C
ATOM      9  CA  ALA X   9      17.174  -5.226  28.028  1.00 15.86           C
ATOM     10  CA  GLU X  10      13.654  -5.310  28.510  0.44 14.66           C
ATOM     11  CA  PHE X  11      13.561  -1.794  29.342  0.74 12.86           C
ATOM     12  CA  LYS X  12      15.557  -0.991  26.394  0.60 10.51           C
ATOM     13  CA  GLU X  13      13.236  -2.722  24.157  1.00 11.86           C
ATOM     14  CA  ALA X  14      10.361  -0.914  25.536  1.00 11.89           C
ATOM     15  CA  PHE X  15      12.042   2.343  25.278  1.00  8.45           C
ATOM     16  CA  ALA X  16      12.930   1.657  21.742  1.00  9.18           C
ATOM     17  CA  LEU X  17       9.378   1.052  20.826  1.00 11.42           C
ATOM     18  CA  PHE X  18       8.603   4.611  21.648  1.00  8.68           C
ATOM     19  CA  ASP X  19      11.766   6.046  20.317  1.00  7.43           C
ATOM     20  CA  LYS X  20      11.015   5.117  16.785  1.00 12.02           C
ATOM     21  CA  ASP X  21      13.645   7.090  15.102  1.00  9.95           C
ATOM     22  CA  GLY X  22      16.333   5.945  17.390  1.00  9.50           C
ATOM     23  CA  ASP X  23      17.660   9.270  18.283  1.00  8.33           C
ATOM     24  CA  GLY X  24      17.789   8.665  21.915  1.00  7.50           C
ATOM     25  CA  THR X  25      14.894  10.816  22.900  1.00  7.23           C
ATOM     26  CA  ILE X  26      11.181  10.395  23.018  1.00  7.78           C
ATOM     27  CA  THR X  27       9.157  13.312  21.918  1.00  9.03           C
ATOM     28  CA  THR X  28       5.525  14.044  22.443  1.00 11.81           C
ATOM     29  CA  LYS X  29       4.872  12.924  18.950  1.00 14.05           C
ATOM     30  CA  GLU X  30       6.354   9.579  19.723  1.00  9.87           C
ATOM     31  CA  LEU X  31       4.754   9.124  23.047  1.00  9.76           C
ATOM     32  CA  GLY X  32       1.463  10.028  21.531  1.00  9.58           C
ATOM     33  CA  THR X  33       1.940   7.517  18.832  1.00  9.32           C
ATOM     34  CA  VAL X  34       2.079   4.731  21.278  1.00  9.59           C
ATOM     35  CA  MET X  35      -0.805   5.911  23.292  0.61  9.67           C
ATOM     36  CA  ARG X  36      -2.903   6.316  20.325  1.00  8.72           C
ATOM     37  CA  SER X  37      -2.214   2.838  19.280  1.00 12.32           C
ATOM     38  CA  LEU X  38      -3.498   1.785  22.530  0.53 15.72           C
ATOM     39  CA  GLY X  39      -6.707   3.507  22.074  1.00 12.21           C
ATOM     40  CA  GLN X  40      -6.305   6.849  23.584  1.00 10.24           C
ATOM     41  CA  ASN X  41      -6.588  10.336  22.612  1.00  7.42           C
ATOM     42  CA  PRO X  42      -4.309  12.441  24.476  0.63  8.37           C
ATOM     43  CA  THR X  43      -4.087  15.981  23.588  1.00  9.95           C
ATOM     44  CA  GLU X  44      -0.793  17.419  22.840  1.00 10.91           C
ATOM     45  CA  ALA X  45      -0.923  19.317  25.980  1.00 11.63           C
ATOM     46  CA  GLU X  46      -1.565  16.298  28.009  1.00  9.34           C
ATOM     47  CA  LEU X  47       1.359  14.627  26.450  1.00  8.88           C
ATOM     48  CA  GLN X  48       3.492  17.527  27.401  1.00  9.62           C
ATOM     49  CA  ASP X  49       2.401  17.288  30.937  1.00 10.37           C
ATOM     50  CA  MET X  50       3.502  13.729  30.870  1.00 10.93           C
ATOM     51  CA  ILE X  51       6.907  14.717  29.825  0.52  9.63           C
ATOM     52  CA  ASN X  52       7.081  17.496  32.258  1.00 10.19           C
ATOM     53  CA  GLU X  53       6.805  15.152  35.119  1.00 17.10           C
ATOM     54  CA  VAL X  54      10.076  13.595  34.341  0.44 15.60           C
ATOM     55  CA  ASP X  55      11.861  16.163  32.361  1.00 15.46           C
ATOM     56  CA  ALA X  56      14.351  17.015  34.925  1.00 13.59           C
ATOM     57  CA  ASP X  57      16.621  18.821  32.640  1.00 12.17           C
ATOM     58  CA  GLY X  58      13.877  20.610  30.994  1.00 16.07           C
ATOM     59  CA  ASN X  59      14.676  19.977  27.437  1.00 15.63           C
ATOM     60  CA  GLY X  60      11.247  18.981  26.436  1.00 11.82           C
ATOM     61  CA  THR X  61      11.966  15.382  25.657  1.00  8.43           C
ATOM     62  CA  ILE X  62      12.551  12.168  27.542  1.00  7.21           C
ATOM     63  CA  ASP X  63      15.963  10.616  27.522  1.00  7.73           C
ATOM     64  CA  PHE X  64      16.889   7.240  28.816  1.00  9.05           C
ATOM     65  CA  PRO X  65      17.314   8.005  32.494  1.00 11.62           C
ATOM     66  CA  GLU X  66      14.186  10.060  32.510  1.00  9.06           C
ATOM     67  CA  PHE X  67      12.396   7.081  31.095  0.59  9.62           C
ATOM     68  CA  LEU X  68      13.746   4.904  33.790  1.00 13.94           C
ATOM     69  CA  SER X  69      12.247   7.249  36.255  0.78 14.51           C
ATOM     70  CA  LEU X  70       8.992   6.930  34.488  0.53 12.64           C
ATOM     71  CA  MET X  71       9.026   3.226  34.816  0.67 14.57           C
ATOM     72  CA  ALA X  72       9.751   3.447  38.419  0.54 17.68           C
ATOM     73  CA  ARG X  73       6.655   5.397  38.982  0.51 16.59           C
ATOM     74  CA  LYS X  74       4.270   4.088  36.556  1.00 22.03           C
ATOM     75  CA  MET X  75       5.454   0.812  35.653  0.60 22.35           C
ATOM     76  CA  LYS X  76       5.230  -0.003  39.194  1.00 25.50           C
ATOM     77  CA  GLU X  77       2.829   1.292  41.570  0.58 19.93           C
ATOM     78  CA  GLN X  78      -0.392  -0.038  40.514  1.00 18.67           C
ATOM     79  CA  ASP X  79      -0.777  -3.201  38.660  0.31 19.26           C
ATOM     80  CA  SER X  80      -1.678  -6.273  40.360  0.46 21.04           C
ATOM     81  CA  GLU X  81      -5.016  -7.507  39.489  0.56 18.44           C
ATOM     82  CA  GLU X  82      -8.093  -6.519  37.764  1.00 17.69           C
ATOM     83  CA  GLU X  83      -5.947  -4.528  35.592  1.00 21.94           C
ATOM     84  CA  LEU X  84      -3.872  -7.193  34.256  0.51 14.30           C
ATOM     85  CA  ILE X  85      -7.233  -8.284  33.207  1.00 13.46           C
ATOM     86  CA  GLU X  86      -7.508  -5.095  31.428  0.58 16.18           C
ATOM     87  CA  ALA X  87      -4.369  -5.819  29.684  1.00 16.77           C
ATOM     88  CA  PHE X  88      -5.674  -9.099  28.517  1.00 12.77           C
ATOM     89  CA  LYS X  89      -8.720  -7.384  27.344  0.51 11.05           C
ATOM     90  CA  VAL X  90      -6.583  -5.444  25.033  0.54 12.30           C
ATOM     91  CA  PHE X  91      -5.414  -8.606  23.499  0.61 11.45           C
ATOM     92  CA  ASP X  92      -8.714 -10.291  23.458  1.00 12.43           C
ATOM     93  CA  ARG X  93     -10.209  -7.591  21.470  1.00 15.05           C
ATOM     94  CA  ASP X  94     -13.529  -8.793  20.559  1.00 17.81           C
ATOM     95  CA  GLY X  95     -14.047 -10.249  23.880  1.00 21.74           C
ATOM     96  CA  ASN X  96     -14.642 -13.777  23.154  1.00 21.86           C
ATOM     97  CA  GLY X  97     -12.492 -15.208  25.739  1.00 18.47           C
ATOM     98  CA  LEU X  98      -9.815 -16.227  23.397  1.00 13.28           C
ATOM     99  CA  ILE X  99      -6.906 -14.474  22.022  0.90  9.81           C
ATOM    100  CA  SER X 100      -6.507 -15.648  18.533  1.00 10.27           C
ATOM    101  CA  ALA X 101      -3.312 -15.749  16.678  1.00 10.69           C
ATOM    102  CA  ALA X 102      -4.479 -12.847  14.633  1.00 11.64           C
ATOM    103  CA  GLU X 103      -5.418 -10.756  17.590  1.00  9.38           C
ATOM    104  CA  LEU X 104      -2.080 -11.317  19.104  1.00  9.41           C
ATOM    105  CA  ARG X 105      -0.605 -10.203  15.861  1.00  9.65           C
ATOM    106  CA  HIS X 106      -2.606  -7.078  16.140  0.34 10.82           C
ATOM    107  CA  VAL X 107      -1.288  -6.216  19.518  1.00 11.53           C
ATOM    108  CA  MET X 108       2.256  -6.684  18.522  1.00 10.52           C
ATOM    109  CA  THR X 109       1.861  -4.355  15.664  1.00 11.80           C
ATOM    110  CA  ASN X 110       0.372  -1.773  17.862  0.72 10.91           C
ATOM    111  CA  LEU X 111       3.247  -2.012  20.160  1.00 12.32           C
ATOM    112  CA  GLY X 112       5.639  -1.437  17.412  1.00 11.96           C
ATOM    113  CA  GLU X 113       6.968  -4.826  16.878  1.00 10.90           C
ATOM    114  CA  LYS X 114       6.335  -5.859  13.433  0.67 10.41           C
ATOM    115  CA  LEU X 115       7.143  -9.380  13.803  0.58  8.35           C
ATOM    116  CA  THR X 116       6.639 -11.935  11.216  1.00  8.53           C
ATOM    117  CA  ASP X 117       3.634 -14.019  10.932  1.00  8.68           C
ATOM    118  CA  ASP X 118       5.547 -17.047  11.598  0.34  8.53           C
ATOM    119  CA  GLU X 119       6.681 -15.691  14.774  1.00  9.37           C
ATOM    120  CA  VAL X 120       3.232 -14.995  15.791  1.00  9.39           C
ATOM    121  CA  ASP X 121       2.353 -18.568  15.592  1.00  9.65           C
ATOM    122  CA  GLU X 122       5.316 -19.481  17.533  1.00 10.75           C
ATOM    123  CA  MET X 123       3.914 -17.560  20.347  1.00 10.60           C
ATOM    124  CA  ILE X 124       0.618 -19.145  20.163  0.61 11.16           C
ATOM    125  CA  ARG X 125       1.876 -22.567  20.341  1.00 11.30           C
ATOM    126  CA  GLU X 126       3.807 -21.637  23.273  1.00 13.24           C
ATOM    127  CA  ALA X 127       0.868 -20.767  25.332  1.00 13.38           C
ATOM    128  CA  ASP X 128      -1.438 -23.097  23.793  1.00 11.01           C
ATOM    129  CA  ILE X 129      -1.520 -25.947  25.979  1.00 12.45           C
ATOM    130  CA  ASP X 130      -4.821 -27.220  25.250  1.00 14.06           C
ATOM    131  CA  GLY X 131      -4.508 -27.271  21.643  1.00 14.95           C
ATOM    132  CA  ASP X 132      -7.245 -25.168  20.525  1.00 14.21           C
ATOM    133  CA  GLY X 133      -5.062 -22.876  18.734  1.00 12.69           C
ATOM    134  CA  HIS X 134      -5.870 -20.083  20.984  1.00 10.74           C
ATOM    135  CA  ILE X 135      -5.084 -18.642  24.295  0.71  9.61           C
ATOM    136  CA  ASN X 136      -7.723 -18.337  26.818  1.00 10.65           C
ATOM    137  CA  TYR X 137      -7.432 -16.398  29.906  0.62 11.57           C
ATOM    138  CA  GLU X 138      -6.060 -19.089  31.852  1.00 12.62           C
ATOM    139  CA  GLU X 139      -3.414 -19.870  29.486  1.00 10.88           C
ATOM    140  CA  PHE X 140      -2.603 -16.407  29.551  0.53 10.57           C
ATOM    141  CA  VAL X 141      -2.061 -16.455  33.085  1.00 13.02           C
ATOM    142  CA  ARG X 142       0.103 -19.318  32.795  0.48 16.92           C
ATOM    143  CA  MET X 143       1.956 -17.863  30.229  0.73 17.91           C
ATOM    144  CA  MET X 144       2.633 -15.180  32.444  1.00 23.30           C
ATOM    145  CA  VAL X 145       3.983 -17.343  34.797  1.00 30.36           C
ATOM    146  CA  SER X 146       6.289 -19.043  32.829  1.00 49.83           C
END
ATOM      1  CA  GLU X   1      21.359  -4.812  44.393  1.00 54.51           C
ATOM      2  CA  GLN X   2      22.466  -6.096  40.955  1.00 43.98           C
ATOM      3  CA  LEU X   3      20.249  -5.791  37.830  1.00 29.51           C
ATOM      4  CA  THR X   4      20.670  -8.550  35.227  1.00 23.38           C
ATOM      5  CA  GLU X   5      21.521  -7.975  31.597  1.00 23.41           C
ATOM      6  CA  GLU X   6      18.225  -9.423  30.351  1.00 18.74           C
ATOM      7  CA  GLN X   7      16.426  -6.992  32.683  1.00 15.79           C
ATOM      8  CA  ILE X   8      18.483  -4.212  31.092  0.60 16.16           C
ATOM      9  CA  ALA X   9      17.658  -5.707  27.634  1.00 15.86           C
ATOM     10  CA  GLU X  10      13.939  -5.707  28.454  0.44 14.66           C
ATOM     11  CA  PHE X  11      14.034  -2.006  29.427  0.74 12.86           C
ATOM     12  CA  LYS X  12      16.097  -1.205  26.319  0.60 10.51           C
ATOM     13  CA  GLU X  13      13.583  -3.004  24.082  1.00 11.86           C
ATOM     14  CA  ALA X  14      10.642  -1.141  25.640  1.00 11.89           C
ATOM     15  CA  PHE X  15      12.458   2.212  25.463  1.00  8.45           C
ATOM     16  CA  ALA X  16      13.399   1.583  21.825  1.00  9.18           C
ATOM     17  CA  LEU X  17       9.756   0.890  20.897  1.00 11.42           C
ATOM     18  CA  PHE X  18       8.896   4.469  21.916  1.00  8.68           C
ATOM     19  CA  ASP X  19      12.177   5.995  20.714  1.00  7.43           C
ATOM     20  CA  LYS X  20      11.498   5.207  17.031  1.00 12.02           C
ATOM     21  CA  ASP X  21      14.345   7.291  15.571  1.00  9.95           C
ATOM     22  CA  GLY X  22      16.919   5.881  18.030  1.00  9.50           C
ATOM     23  CA  ASP X  23      18.275   9.233  19.250  1.00  8.33           C
ATOM     24  CA  GLY X  24      18.003   8.338  22.954  1.00  7.50           C
ATOM     25  CA  THR X  25      14.983  10.544  23.786  1.00  7.23           C
ATOM     26  CA  ILE X  26      11.201  10.045  23.570  1.00  7.78           C
ATOM     27  CA  THR X  27       9.299  13.079  22.342  1.00  9.03           C
ATOM     28  CA  THR X  28       5.539  13.708  22.426  1.00 11.81           C
ATOM     29  CA  LYS X  29       5.403  12.697  18.748  1.00 14.05           C
ATOM     30  CA  GLU X  30       6.925   9.310  19.621  1.00  9.87           C
ATOM     31  CA  LEU X  31       4.905   8.675  22.787  1.00  9.76           C
ATOM     32  CA  GLY X  32       1.739   9.602  20.869  1.00  9.58           C
ATOM     33  CA  THR X  33       2.670   7.287  17.995  1.00  9.32           C
ATOM     34  CA  VAL X  34       2.717   4.266  20.323  1.00  9.59           C
ATOM     35  CA  MET X  35      -0.484   5.188  22.160  0.61  9.67           C
ATOM     36  CA  ARG X  36      -2.304   5.826  18.907  1.00  8.72           C
ATOM     37  CA  SER X  37      -1.299   2.409  17.574  1.00 12.32           C
ATOM     38  CA  LEU X  38      -2.832   0.905  20.738  0.53 15.72           C
ATOM     39  CA  GLY X  39      -6.207   2.582  20.159  1.00 12.21           C
ATOM     40  CA  GLN X  40      -5.901   5.903  22.029  1.00 10.24           C
ATOM     41  CA  ASN X  41      -6.158   9.593  21.157  1.00  7.42           C
ATOM     42  CA  PRO X  42      -4.001  11.662  23.564  0.63  8.37           C
ATOM     43  CA  THR X  43      -3.763  15.386  22.791  1.00  9.95           C
ATOM     44  CA  GLU X  44      -0.306  16.951  22.434  1.00 10.91           C
ATOM     45  CA  ALA X  45      -0.815  18.709  25.770  1.00 11.63           C
ATOM     46  CA  GLU X  46      -1.755  15.464  27.574  1.00  9.34           C
ATOM     47  CA  LEU X  47       1.339  13.790  26.123  1.00  8.88           C
ATOM     48  CA  GLN X  48       3.457  16.715  27.374  1.00  9.62           C
ATOM     49  CA  ASP X  49       1.966  16.377  30.864  1.00 10.37           C
ATOM     50  CA  MET X  50       2.976  12.693  30.753  1.00 10.93           C
ATOM     51  CA  ILE X  51       6.575  13.655  30.002  0.52  9.63           C
ATOM     52  CA  ASN X  52       6.562  16.476  32.544  1.00 10.19           C
ATOM     53  CA  GLU X  53       5.848  14.019  35.382  1.00 17.10           C
ATOM     54  CA  VAL X  54       9.184  12.271  34.848  0.44 15.60           C
ATOM     55  CA  ASP X  55      11.249  14.955  33.064  1.00 15.46           C
ATOM     56  CA  ALA X  56      13.811  15.394  35.888  1.00 13.59           C
ATOM     57  CA  ASP X  57      16.321  17.462  33.853  1.00 12.17           C
ATOM     58  CA  GLY X  58      13.551  19.639  32.389  1.00 16.07           C
ATOM     59  CA  ASN X  59      14.487  19.359  28.683  1.00 15.63           C
ATOM     60  CA  GLY X  60      10.953  18.420  27.498  1.00 11.82           C
ATOM     61  CA  THR X  61      11.702  14.784  26.503  1.00  8.43           C
ATOM     62  CA  ILE X  62      12.193  11.397  28.268  1.00  7.21           C
ATOM     63  CA  ASP X  63      15.691   9.858  28.387  1.00  7.73           C
ATOM     64  CA  PHE X  64      16.454   6.277  29.508  1.00  9.05           C
ATOM     65  CA  PRO X  65      16.577   6.858  33.326  1.00 11.62           C
ATOM     66  CA  GLU X  66      13.476   9.097  33.151  1.00  9.06           C
ATOM     67  CA  PHE X  67      11.692   6.225  31.309  0.59  9.62           C
ATOM     68  CA  LEU X  68      12.773   3.753  33.998  1.00 13.94           C
ATOM     69  CA  SER X  69      11.257   6.162  36.546  0.78 14.51           C
ATOM     70  CA  LEU X  70       8.049   6.224  34.468  0.53 12.64           C
ATOM     71  CA  MET X  71       7.759   2.416  34.589  0.67 14.57           C
ATOM     72  CA  ALA X  72       8.338   2.425  38.351  0.54 17.68           C
ATOM     73  CA  ARG X  73       5.432   4.902  38.844  0.51 16.59           C
ATOM     74  CA  LYS X  74       2.919   4.086  36.107  1.00 22.03           C
ATOM     75  CA  MET X  75       3.768   0.521  35.143  0.60 22.35           C
ATOM     76  CA  LYS X  76       3.243  -0.301  38.832  1.00 25.50           C
ATOM     77  CA  GLU X  77       0.853   1.550  41.170  0.58 19.93           C
ATOM     78  CA  GLN X  78      -2.620   0.908  39.793  1.00 18.67           C
ATOM     79  CA  ASP X  79      -3.411  -2.275  37.770  0.31 19.26           C
ATOM     80  CA  SER X  80      -5.343  -5.099  39.454  0.46 21.04           C
ATOM     81  CA  GLU X  81      -8.729  -5.729  37.801  0.56 18.44           C
ATOM     82  CA  GLU X  82     -11.121  -4.160  35.238  1.00 17.69           C
ATOM     83  CA  GLU X  83      -7.970  -2.705  33.589  1.00 21.94           C
ATOM     84  CA  LEU X  84      -6.056  -5.941  33.030  0.51 14.30           C
ATOM     85  CA  ILE X  85      -9.323  -6.587  31.170  1.00 13.46           C
ATOM     86  CA  GLU X  86      -8.572  -3.440  29.124  0.58 16.18           C
ATOM     87  CA  ALA X  87      -5.074  -4.775  28.383  1.00 16.77           C
ATOM     88  CA  PHE X  88      -6.501  -8.133  27.246  1.00 12.77           C
ATOM     89  CA  LYS X  89      -8.990  -6.219  25.074  0.51 11.05           C
ATOM     90  CA  VAL X  90      -6.020  -4.731  23.179  0.54 12.30           C
ATOM     91  CA  PHE X  91      -4.772  -8.264  22.460  0.61 11.45           C
ATOM     92  CA  ASP X  92      -8.246  -9.738  21.856  1.00 12.43           C
ATOM     93  CA  ARG X  93      -8.962  -7.215  19.097  1.00 15.05           C
ATOM     94  CA  ASP X  94     -12.279  -8.475  17.718  1.00 17.81           C
ATOM     95  CA  GLY X  95     -13.555  -9.224  21.234  1.00 21.74           C
ATOM     96  CA  ASN X  96     -14.385 -12.945  21.060  1.00 21.86           C
ATOM     97  CA  GLY X  97     -12.609 -13.944  24.300  1.00 18.47           C
ATOM     98  CA  LEU X  98      -9.613 -15.517  22.534  1.00 13.28           C
ATOM     99  CA  ILE X  99      -6.317 -14.015  21.417  0.90  9.81           C
ATOM    100  CA  SER X 100      -5.487 -15.772  18.162  1.00 10.27           C
ATOM    101  CA  ALA X 101      -1.961 -16.130  16.832  1.00 10.69           C
ATOM    102  CA  ALA X 102      -2.796 -13.417  14.250  1.00 11.64           C
ATOM    103  CA  GLU X 103      -4.201 -10.976  16.834  1.00  9.38           C
ATOM    104  CA  LEU X 104      -1.051 -11.368  18.933  1.00  9.41           C
ATOM    105  CA  ARG X 105       0.932 -10.702  15.741  1.00  9.65           C
ATOM    106  CA  HIS X 106      -1.148  -7.540  15.235  0.34 10.82           C
ATOM    107  CA  VAL X 107      -0.345  -6.157  18.713  1.00 11.53           C
ATOM    108  CA  MET X 108       3.396  -6.788  18.328  1.00 10.52           C
ATOM    109  CA  THR X 109       3.438  -4.958  14.971  1.00 11.80           C
ATOM    110  CA  ASN X 110       1.555  -1.996  16.476  0.72 10.91           C
ATOM    111  CA  LEU X 111       4.064  -1.798  19.340  1.00 12.32           C
ATOM    112  CA  GLY X 112       6.972  -1.681  16.872  1.00 11.96           C
ATOM    113  CA  GLU X 113       8.306  -5.252  17.097  1.00 10.90           C
ATOM    114  CA  LYS X 114       8.021  -6.874  13.639  0.67 10.41           C
ATOM    115  CA  LEU X 115       8.771 -10.449  14.775  0.58  8.35           C
ATOM    116  CA  THR X 116       8.472 -13.441  12.412  1.00  8.53           C
ATOM    117  CA  ASP X 117       5.312 -15.585  12.142  1.00  8.68           C
ATOM    118  CA  ASP X 118       7.193 -18.543  13.670  0.34  8.53           C
ATOM    119  CA  GLU X 119       8.047 -16.493  16.769  1.00  9.37           C
ATOM    120  CA  VAL X 120       4.383 -15.483  17.142  1.00  9.39           C
ATOM    121  CA  ASP X 121       3.337 -19.141  17.419  1.00  9.65           C
ATOM    122  CA  GLU X 122       6.120 -19.791  19.961  1.00 10.75           C
ATOM    123  CA  MET X 123       4.435 -17.233  22.241  1.00 10.60           C
ATOM    124  CA  ILE X 124       0.968 -18.758  21.782  0.61 11.16           C
ATOM    125  CA  ARG X 125       2.086 -22.285  22.662  1.00 11.30           C
ATOM    126  CA  GLU X 126       3.847 -20.871  25.735  1.00 13.24           C
ATOM    127  CA  ALA X 127       0.610 -19.462  27.236  1.00 13.38           C
ATOM    128  CA  ASP X 128      -1.690 -22.078  25.678  1.00 11.01           C
ATOM    129  CA  ILE X 129      -2.543 -24.430  28.552  1.00 12.45           C
ATOM    130  CA  ASP X 130      -5.896 -25.820  27.303  1.00 14.06           C
ATOM    131  CA  GLY X 131      -4.660 -26.881  23.857  1.00 14.95           C
ATOM    132  CA  ASP X 132      -7.010 -24.947  21.530  1.00 14.21           C
ATOM    133  CA  GLY X 133      -4.121 -22.978  19.956  1.00 12.69           C
ATOM    134  CA  HIS X 134      -5.317 -19.687  21.466  1.00 10.74           C
ATOM    135  CA  ILE X 135      -5.079 -17.633  24.678  0.71  9.61           C
ATOM    136  CA  ASN X 136      -8.291 -17.000  26.626  1.00 10.65           C
ATOM    137  CA  TYR X 137      -8.485 -14.424  29.439  0.62 11.57           C
ATOM    138  CA  GLU X 138      -7.479 -16.873  32.187  1.00 12.62           C
ATOM    139  CA  GLU X 139      -4.337 -18.042  30.347  1.00 10.88           C
ATOM    140  CA  PHE X 140      -3.404 -14.386  29.828  0.53 10.57           C
ATOM    141  CA  VAL X 141      -3.578 -13.759  33.584  1.00 13.02           C
ATOM    142  CA  ARG X 142      -1.434 -16.824  34.356  0.48 16.92           C
ATOM    143  CA  MET X 143       1.145 -15.798  31.742  0.73 17.91           C
ATOM    144  CA  MET X 144       1.495 -12.450  33.544  1.00 23.30           C
ATOM    145  CA  VAL X 145       2.245 -14.191  36.882  1.00 30.36           C
ATOM    146  CA  SER X 146       5.147 -16.416  35.749  1.00 49.83           C
END
