# Supplementary material for: Structural Transition States Explored With Minimalist Coarse Grained Models: Applications to Calmodulin
Source: Front Mol Biosci. 2019 Oct 15;6:104. doi: 10.3389/fmolb.2019.00104 (PMC6843051; doi:10.3389/fmolb.2019.00104)
Supplement: Supplementary file 2 [file Data_Sheet_2.ZIP › SI/open_state_CA.pdb]

ATOM      1  CA  GLU A   2      26.887  -2.143  36.616  1.00 54.51           C
ATOM      2  CA  GLN A   3      23.935  -0.622  34.867  1.00 43.98           C
ATOM      3  CA  LEU A   4      24.613   1.241  31.527  1.00 29.51           C
ATOM      4  CA  THR A   5      27.334   1.625  28.931  1.00 23.38           C
ATOM      5  CA  GLU A   6      28.524   5.039  27.671  1.00 23.41           C
ATOM      6  CA  GLU A   7      26.801   4.180  24.357  1.00 18.74           C
ATOM      7  CA  GLN A   8      23.485   3.429  26.045  1.00 15.79           C
ATOM      8  CA AILE A   9      23.641   6.741  27.931  0.60 16.16           C
ATOM      9  CA  ALA A  10      24.526   8.610  24.746  1.00 15.86           C
ATOM     10  CA AGLU A  11      21.510   6.945  23.129  0.44 14.66           C
ATOM     11  CA APHE A  12      19.262   7.970  25.975  0.74 12.86           C
ATOM     12  CA ALYS A  13      20.666  11.530  25.917  0.60 10.51           C
ATOM     13  CA  GLU A  14      19.883  11.839  22.212  1.00 11.86           C
ATOM     14  CA  ALA A  15      16.302  10.701  22.890  1.00 11.89           C
ATOM     15  CA  PHE A  16      15.975  13.195  25.768  1.00  8.45           C
ATOM     16  CA  ALA A  17      17.243  16.003  23.533  1.00  9.18           C
ATOM     17  CA  LEU A  18      14.375  15.496  21.089  1.00 11.42           C
ATOM     18  CA  PHE A  19      12.020  16.513  23.854  1.00  8.68           C
ATOM     19  CA  ASP A  20      14.244  19.133  25.528  1.00  7.43           C
ATOM     20  CA  LYS A  21      13.800  21.681  22.708  1.00 12.02           C
ATOM     21  CA  ASP A  22      15.503  24.510  24.513  1.00  9.95           C
ATOM     22  CA  GLY A  23      18.374  22.472  25.968  1.00  9.50           C
ATOM     23  CA  ASP A  24      17.722  23.469  29.581  1.00  8.33           C
ATOM     24  CA  GLY A  25      17.994  19.941  30.970  1.00  7.50           C
ATOM     25  CA  THR A  26      14.279  19.546  31.590  1.00  7.23           C
ATOM     26  CA  ILE A  27      11.197  18.468  29.647  1.00  7.78           C
ATOM     27  CA  THR A  28       8.143  20.665  30.301  1.00  9.03           C
ATOM     28  CA  THR A  29       4.494  19.990  29.536  1.00 11.81           C
ATOM     29  CA  LYS A  30       4.897  22.501  26.673  1.00 14.05           C
ATOM     30  CA  GLU A  31       7.840  20.589  25.185  1.00  9.87           C
ATOM     31  CA  LEU A  32       6.186  17.220  25.523  1.00  9.76           C
ATOM     32  CA  GLY A  33       3.214  18.807  23.720  1.00  9.58           C
ATOM     33  CA  THR A  34       5.431  20.042  20.887  1.00  9.32           C
ATOM     34  CA  VAL A  35       6.690  16.517  20.310  1.00  9.59           C
ATOM     35  CA AMET A  36       3.302  14.861  20.350  0.61  9.67           C
ATOM     36  CA  ARG A  37       1.871  17.519  18.075  1.00  8.72           C
ATOM     37  CA  SER A  38       4.659  16.712  15.612  1.00 12.32           C
ATOM     38  CA ALEU A  39       3.459  13.109  15.742  0.53 15.72           C
ATOM     39  CA  GLY A  40      -0.213  13.948  15.039  1.00 12.21           C
ATOM     40  CA  GLN A  41      -1.698  14.182  18.530  1.00 10.24           C
ATOM     41  CA  ASN A  42      -2.794  17.469  20.140  1.00  7.42           C
ATOM     42  CA APRO A  43      -3.157  16.760  23.850  0.63  8.37           C
ATOM     43  CA  THR A  44      -4.570  19.340  26.195  1.00  9.95           C
ATOM     44  CA  GLU A  45      -2.600  20.860  29.042  1.00 10.91           C
ATOM     45  CA  ALA A  46      -4.442  18.551  31.494  1.00 11.63           C
ATOM     46  CA  GLU A  47      -3.462  15.471  29.524  1.00  9.34           C
ATOM     47  CA  LEU A  48       0.150  16.650  29.263  1.00  8.88           C
ATOM     48  CA  GLN A  49       0.275  17.278  33.014  1.00  9.62           C
ATOM     49  CA  ASP A  50      -0.869  13.770  33.759  1.00 10.37           C
ATOM     50  CA  MET A  51       1.873  12.430  31.490  1.00 10.93           C
ATOM     51  CA AILE A  52       4.617  14.489  33.277  0.52  9.63           C
ATOM     52  CA  ASN A  53       3.189  13.643  36.691  1.00 10.19           C
ATOM     53  CA  GLU A  54       3.672   9.942  35.950  1.00 17.10           C
ATOM     54  CA AVAL A  55       7.394  10.561  35.279  0.44 15.60           C
ATOM     55  CA  ASP A  56       8.345  13.487  37.543  1.00 15.46           C
ATOM     56  CA  ALA A  57       9.749  11.834  40.621  1.00 13.59           C
ATOM     57  CA  ASP A  58      10.689  14.968  42.620  1.00 12.17           C
ATOM     58  CA  GLY A  59       7.452  16.849  41.816  1.00 16.07           C
ATOM     59  CA  ASN A  60       9.216  19.977  40.481  1.00 15.63           C
ATOM     60  CA  GLY A  61       6.928  19.969  37.432  1.00 11.82           C
ATOM     61  CA  THR A  62       9.444  18.863  34.796  1.00  8.43           C
ATOM     62  CA  ILE A  63      11.308  15.715  33.746  1.00  7.21           C
ATOM     63  CA  ASP A  64      15.110  15.694  34.019  1.00  7.73           C
ATOM     64  CA  PHE A  65      17.540  13.247  32.438  1.00  9.05           C
ATOM     65  CA  PRO A  66      17.762  10.916  35.460  1.00 11.62           C
ATOM     66  CA  GLU A  67      13.961  10.746  35.634  1.00  9.06           C
ATOM     67  CA APHE A  68      13.798  10.066  31.886  0.59  9.62           C
ATOM     68  CA  LEU A  69      16.470   7.313  32.140  1.00 13.94           C
ATOM     69  CA ASER A  70      14.556   5.622  34.923  0.78 14.51           C
ATOM     70  CA ALEU A  71      11.159   5.615  33.099  0.53 12.64           C
ATOM     71  CA AMET A  72      12.674   4.637  29.729  0.67 14.57           C
ATOM     72  CA AALA A  73      14.784   1.819  30.965  0.54 17.68           C
ATOM     73  CA AARG A  74      11.656   0.432  32.631  0.51 16.59           C
ATOM     74  CA  LYS A  75       9.450   1.003  29.426  1.00 22.03           C
ATOM     75  CA AMET A  76      12.008  -1.123  27.583  0.60 22.35           C
ATOM     76  CA  LYS A  77      11.574  -3.941  30.057  1.00 25.50           C
ATOM     77  CA AGLU A  78       7.866  -3.602  29.594  0.58 19.93           C
ATOM     78  CA  GLN A  79       8.247  -3.721  25.833  1.00 18.67           C
ATOM     79  CA AASP A  80      10.423  -6.834  25.853  0.31 19.26           C
ATOM     80  CA ASER A  81       7.835  -8.597  28.016  0.46 21.04           C
ATOM     81  CA AGLU A  82       5.033  -7.587  25.711  0.56 18.44           C
ATOM     82  CA  GLU A  83       7.010  -8.699  22.626  1.00 17.69           C
ATOM     83  CA  GLU A  84       7.354 -12.149  24.111  1.00 21.94           C
ATOM     84  CA ALEU A  85       3.544 -12.427  24.575  0.51 14.30           C
ATOM     85  CA  ILE A  86       2.906 -11.080  21.121  1.00 13.46           C
ATOM     86  CA AGLU A  87       5.182 -13.670  19.554  0.58 16.18           C
ATOM     87  CA  ALA A  88       3.603 -16.464  21.584  1.00 16.77           C
ATOM     88  CA  PHE A  89       0.127 -15.314  20.581  1.00 12.77           C
ATOM     89  CA ALYS A  90       0.822 -15.051  16.806  0.51 11.05           C
ATOM     90  CA AVAL A  91       2.106 -18.597  16.739  0.54 12.30           C
ATOM     91  CA APHE A  92      -1.015 -19.962  18.473  0.61 11.45           C
ATOM     92  CA  ASP A  93      -3.086 -17.906  16.071  1.00 12.43           C
ATOM     93  CA  ARG A  94      -2.187 -20.029  13.047  1.00 15.05           C
ATOM     94  CA  ASP A  95      -4.347 -18.186  10.496  1.00 17.81           C
ATOM     95  CA  GLY A  96      -3.526 -14.654  11.747  1.00 21.74           C
ATOM     96  CA  ASN A  97      -7.124 -13.536  12.276  1.00 21.86           C
ATOM     97  CA  GLY A  98      -6.460 -12.339  15.840  1.00 18.47           C
ATOM     98  CA  LEU A  99      -8.453 -15.176  17.466  1.00 13.28           C
ATOM     99  CA AILE A 100      -6.986 -18.446  18.692  0.90  9.81           C
ATOM    100  CA  SER A 101      -9.571 -21.134  17.886  1.00 10.27           C
ATOM    101  CA  ALA A 102      -9.959 -24.475  19.559  1.00 10.69           C
ATOM    102  CA  ALA A 103      -8.546 -26.166  16.457  1.00 11.64           C
ATOM    103  CA  GLU A 104      -5.511 -23.879  16.434  1.00  9.38           C
ATOM    104  CA  LEU A 105      -4.867 -24.322  20.123  1.00  9.41           C
ATOM    105  CA  ARG A 106      -5.105 -28.097  19.835  1.00  9.65           C
ATOM    106  CA AHIS A 107      -2.815 -28.102  16.832  0.34 10.82           C
ATOM    107  CA  VAL A 108      -0.072 -26.093  18.538  1.00 11.53           C
ATOM    108  CA  MET A 109      -0.415 -27.994  21.860  1.00 10.52           C
ATOM    109  CA  THR A 110       0.248 -31.276  19.997  1.00 11.80           C
ATOM    110  CA AASN A 111       3.478 -29.763  18.673  0.72 10.91           C
ATOM    111  CA  LEU A 112       4.336 -28.657  22.194  1.00 12.32           C
ATOM    112  CA  GLY A 113       4.074 -32.347  23.118  1.00 11.96           C
ATOM    113  CA  GLU A 114       0.549 -32.381  24.520  1.00 10.90           C
ATOM    114  CA ALYS A 115      -2.009 -34.508  22.727  0.67 10.41           C
ATOM    115  CA ALEU A 116      -5.293 -33.092  24.085  0.58  8.35           C
ATOM    116  CA  THR A 117      -8.919 -33.874  23.363  1.00  8.53           C
ATOM    117  CA  ASP A 118     -11.550 -31.418  22.190  1.00  8.68           C
ATOM    118  CA AASP A 119     -13.067 -31.533  25.696  0.34  8.53           C
ATOM    119  CA  GLU A 120      -9.700 -30.581  27.240  1.00  9.37           C
ATOM    120  CA  VAL A 121      -9.029 -27.774  24.809  1.00  9.39           C
ATOM    121  CA  ASP A 122     -12.558 -26.455  25.183  1.00  9.65           C
ATOM    122  CA  GLU A 123     -12.063 -26.224  28.953  1.00 10.75           C
ATOM    123  CA  MET A 124      -8.761 -24.314  28.418  1.00 10.60           C
ATOM    124  CA AILE A 125     -10.509 -21.820  26.252  0.61 11.16           C
ATOM    125  CA  ARG A 126     -13.521 -21.463  28.576  1.00 11.30           C
ATOM    126  CA  GLU A 127     -11.129 -20.596  31.427  1.00 13.24           C
ATOM    127  CA  ALA A 128      -9.616 -17.731  29.430  1.00 13.38           C
ATOM    128  CA  ASP A 129     -12.640 -16.647  27.384  1.00 11.01           C
ATOM    129  CA  ILE A 130     -14.090 -13.336  28.531  1.00 12.45           C
ATOM    130  CA  ASP A 131     -16.237 -12.199  25.581  1.00 14.06           C
ATOM    131  CA  GLY A 132     -17.777 -15.678  25.201  1.00 14.95           C
ATOM    132  CA  ASP A 133     -16.941 -16.189  21.510  1.00 14.21           C
ATOM    133  CA  GLY A 134     -15.210 -19.557  22.125  1.00 12.69           C
ATOM    134  CA  HIS A 135     -11.933 -18.151  20.923  1.00 10.74           C
ATOM    135  CA AILE A 136      -8.987 -16.445  22.690  0.71  9.61           C
ATOM    136  CA  ASN A 137      -8.132 -12.925  21.582  1.00 10.65           C
ATOM    137  CA ATYR A 138      -4.839 -11.204  22.538  0.62 11.57           C
ATOM    138  CA  GLU A 139      -6.230  -9.458  25.624  1.00 12.62           C
ATOM    139  CA  GLU A 140      -7.674 -12.757  26.896  1.00 10.88           C
ATOM    140  CA APHE A 141      -4.363 -14.455  26.173  0.53 10.57           C
ATOM    141  CA  VAL A 142      -2.331 -11.847  28.055  1.00 13.02           C
ATOM    142  CA AARG A 143      -4.637 -11.842  31.094  0.48 16.92           C
ATOM    143  CA AMET A 144      -4.404 -15.558  31.357  0.73 17.91           C
ATOM    144  CA  MET A 145      -0.670 -15.692  30.855  1.00 23.30           C
ATOM    145  CA  VAL A 146       0.120 -13.046  33.414  1.00 30.36           C
ATOM    146  CA  SER A 147      -2.705 -14.002  35.816  1.00 49.83           C
END
