# Supplementary material for: Structural Transition States Explored With Minimalist Coarse Grained Models: Applications to Calmodulin
Source: Front Mol Biosci. 2019 Oct 15;6:104. doi: 10.3389/fmolb.2019.00104 (PMC6843051; doi:10.3389/fmolb.2019.00104)
Supplement: Supplementary file 2 [file Data_Sheet_2.ZIP › SI/README]

The content of the SI folder includes:
1) closed_state_CA.pdb file of the closed reference structure in CA representation.
2) open_state_CA.pdb file of the open reference structure in CA representation.
3) FIELD.closed the CG field file biased towards the closed reference structure.
4) FIELD.open the CG field file biased towards the open reference structure.
5) this README file.
6) the MD_full_trajectories folder.
7) the MD_representative_trajectories folder.
8) the Map_Prompt folder.

The MD_full_trajectories folder contains: 
1) the four MD trajectories identified by the following name convention: initial_state_2_final_state_T_temperature_g_Langevin_gamma_parameter.pdb
2) the Energy_CG_FIELD folder with the corresponding energy files calculated during the trajectories in the CG fields.

The MD_representative_trajectories folder contains:
1) the four representative trajectories obtained from the bare MD trajectories by means of the principal path algorithm.
2) the Clustering folder with one file per trajectory indicating to which cluster has been  assigned each configuration of the original trajectory by the clustering algorithm.
3) the All_Atoms folder with the four representative trajectories after the reconstruction of all atoms, without any local energetic minimisation.
4) the All_Atoms_after_Atomistic_Field_local_minimization folder with the four representative trajectories after the reconstruction of all atoms and local energetic minimisation of the side chains in the atomistic field, keeping the backbone frozen.
5) the Energy_Atomistic folder with the energy evaluation of each representative trajectory in the atomistic field.

The Map_Prompt folder contains:
1) the map and prompt trajectories in CG representation.
2) the All_Atoms folder with the map and prompt trajectories after the reconstruction of all atoms, without any local energetic minimisation.
3) the All_Atoms_after_Atomistic_Field_local_minimization folder with the map and prompt trajectories after the reconstruction of all atoms and local energetic minimisation of the side chains in the atomistic field, keeping the backbone frozen.
4) the Energy_Atomistic folder with the energy evaluation of map and prompt trajectories in the atomistic field.
5) the Energy_CG_FIELD folder with the energy evaluation of map and prompt trajectories in the two coarse grained fields (FIELD.open and FIELD.closed).
